# Supplementary material for: Evolution-guided evaluation of the inverted terminal repeats of the synthetic transposon Sleeping Beauty
Source: Sci Rep. 2019 Feb 4;9:1171. doi: 10.1038/s41598-018-38061-w (PMC6362248; doi:10.1038/s41598-018-38061-w)
Supplement: Supplementary file 2 — Supplementary File S1 [file 41598_2018_38061_MOESM2_ESM.zip]

Archive with 12 entries (12 files):
- CompleteSequenceSearchHighRestraints.mfa
- CompleteSequenceSearchHighRestraintsEdited.mfa
- CompleteSequenceSearchLowRestraints.mfa
- CompleteSequenceSearchLowRestraintsEdited.mfa
- SearchTransposaseTrim.mfa
- SearchTransposaseTrimEdited.mfa
- SingleSearchLeftInvertedRepeat.mfa
- SingleSearchLeftInvertedRepeatEdited.mfa
- SingleSearchRightInvertedRepeat.mfa
- SingleSearchRightInvertedRepeatEdited.mfa
- SingleSearchTransposaseCodingRegion.mfa
- SingleSearchTransposaseCodingRegionEdited.mfa
