# Supplementary material for: Evolution-guided evaluation of the inverted terminal repeats of the synthetic transposon Sleeping Beauty
Source: Sci Rep. 2019 Feb 4;9:1171. doi: 10.1038/s41598-018-38061-w (PMC6362248; doi:10.1038/s41598-018-38061-w)
Supplement: Supplementary file 2 — Supplementary File S1 [file 41598_2018_38061_MOESM2_ESM.zip › CompleteSequenceSearchHighRestraints.mfa]

>chromosome1-2199166-2200802/1-1636
CAGTTGAATACAGAAGTTTACATATACTTAGGTTGGAGTCATTAAAACTCGTTTTTCAACCACTCCACAAAT
TTCTTGTTAACAAACTATAGTTTGGGCAAGTCGGTTAGGACATCTACTTTGTGCATGACACAAGTCATTTTT
CCAACAACTGTTTACAGACAGATTATTTCACTTATAATTCACTGGATCATAATTCCAGTGGGTCAGAAGTTT
ACATACACTAAGTTGACTGTGCCTTTAAACAGCTTGGAAGATACCAGAAAATGACGTCATGGCTTTAAAAGC
TTCTGATAGGCTAATTGACATCATTTGAGTCAATTGGAGGTGTACCTGTGGGTGTATTTCAAGGCCTACCTT
CAAACTCAGTGCCTCTTTGCTTGACATCATGGGAAAATCAAAAGAAATCAGCCAAGACCTCAGAAACAAAAT
TGTAGACCTCCACAAGTCTGGTTCATCCTTGGGAGCAATTTCCAAACGCCTGAAGGTACCACGTTCATCTGT
ACAAACAATAGTATGCAAGTATAAACACCATGGGACCATGCAGCCGTCATACCGCTCAGGAAGGAGACGCGT
TCTGTCTCCTTGAGATGAACGTACTTTGGTGCGAAAAGTGCAAATCAATCCCAGAACAACAGCAAATGACCT
TGTGAAGATGCTGGAGGAAACAGGTACAAAAGTATCTATATCCACAGTAAAACAAGTCCTATATTGACATAA
CCTGAAAGGCCTCTCAGCAAGGAAGAAGCCACTGCTCCAAAACCGCCATAAAAAAGCCAGACTACGGTTTGC
AACTGCACATGGGGACAAAGATCGTACTTTTTAGAGAAATGTCCTCTGGTCTGATGAAACAAAAATAGAACT
GTTTGGCCATAATGACCATCGTTATGTTTGGAGGAAAAGGGGGGAGGCTTGCAAGCCGAAGAACACCATCCC
AACCGTGAAGCACGGGGGTGGCGGCATCATGTTGTGGGGGTGCTTTGCTGCAGGAGGGACTGGTGCACTTCA
AAGTAGATGGCATCATGAGGAAAGAAAATGATGTGGATATATTGAAGCAACATCTCAAGACATCAGTCAGGA
AGTTAAAGCTTGGTCACAAATGGGTCTTCCAAATGGACAATGACCCCAAGCATACTTCCAAAGTTGTGGCAA
AATGACTTAAGGACAACCAAGTCAAGGTATTGGAGTGGCCATCACAAAGCCCTGACCTCAATCCCATAGAAA
ATGTGTGGGCAGGACTGAAAAAGCGTGTGCGAGCAAGGAGGCCTACCAACCTGACTCAGTTACACCAGCTCT
GTCAGGAGGAATGGGCCAAAATTCACCCAACTTATTGTGGGAAGCTTGTGGAAGGCTACCCGAAACGTTTGA
CCCAAGTTAAACAATTTAAAGGCAATGCTACCAAATACTAATTGAGTGTATGTAAACTTCTGACCCACTGGG
AATGTGATGAAAGAAATAAAAGCTGAAATAAATCATTCTCTCTACTATTATTCTGACATTTCACATTCTTAA
AATAAAGTAGTGATCCTAACTGACCTAAGACAGGGAATTTTTACTAGGATTAAATGTCAGGAATTGTGAAAA
ACTGAGTTTAAATGTATTTGACTAAGGTGTATGTAAACGTCCGACTTCAACT---------
>chromosome1-118736245-118737831/1-1586
TTTCAACTACTCCACAAATTTCTTGTTAACAAACTATAGTTTTGGCAAGTCGGTTAGGACATCTACTTTGTG
CATGACACAAGTAATTTTTCCAACAATTGTTTACAGACAGATTATTTCACTTATAATTCACTGTATCACAAT
TCCAGTGGGTCAGAAGTTTACATACACTGAGTTGACTGTGCCTTTAAACAGCTTGGACATTTTCAGAAAATG
ATGTCATGGCTTTAGAAACGTCTGATAGGCTAATTGACATCATTTGAGTCAATTGGAGGTGTAGCTGTGGAT
GTATTTCAAAGGCCTACCTTCAAACTCAGTGCCTCTTTGCTTGACATCATGTGAAAATCAAAAGAAATTAGC
CAAGATCTCAGATAAAAAATTGTGGACCTCCACAAGTATGGTTCATCCTTGGGAGCAATTTCCAAACGCCTG
AAGGTACCACGTTCATCTGTACAAACAATAGTACGCAAGTATAAACACCATGGGACCACGGAGCCGTCATAC
GGCTCAGGAAGGAGATGCGTTCTGTCTCCTAGAGATGAACGTACTTTGGCGTGGAAAGTGCAAATCAATCCC
AGAACAACAGCAAAGGACCTTGTGAAGATGCTGGAGGAAACAGGTACAAAAGTATCTAGATCCACAGTAAAA
CGAGTCCTATATCGACATAACCTGAAAGGCCGCTCAGCAAGGAAGAAGCCACTGCTCCAAAACCGCCATAAA
AAGCCAGACTACGGTTTGCAACTGCACATGGGGACAAAGATCGTACTTTTTGGAGAAATGTCCTCTGGTCTG
ATGAAACAAAAATAGAACTGTTTGGCCATAATGACCATTGTTATGTTTGTAGGAAAAAGGGGGGAGTCTTGC
TAGCCGAAGAACACCATCCCAACCGTGAAGGACGGGGGTGGCAACATCATGTTGTGGGGGTGCTTTTCTGCA
GGAGGGACTGGCGCACTTCTCAAAGTAGATGGCATCATGAGGATGGAAAATGATGTGGATATATTGAAGCAA
CATCTCAAGACATCAGTCAGGAAGTTAAAGCTTGGTTGCAAATGGGTCTTCCAAATGGACAATGACCCCAAG
CATACTTCCAATCTTGTGGCAAAATGGCTTAAAGACAACAAAGTCAAGGTATTGAAGTGGCCATCACAAAGC
CCTGACCTCAATCCTATAGAAAATTTGTGGGCAGAACTGAAAAAGCGTGTGCAAGCAAGGAGGCCTACAAAC
CTGGCTCAGTTACACCAGCTCTGTCAGGAGGAATGGGCCAAAATTCACCCAATTTATTGTGGGAAGCTTGTG
GAAGGCTACCCAAAACGTTTGACTCAAGTTAAACAATTTAAAGGCAATGCTACCAAATTCTAATTGAGTGTA
TGTAAACTTCTGACCCACTGGGAATGTGATGAAAGCAATAAAAACTAAAATAAATCATTCTCTCTACTATTA
TTCTGACATTTCACATTCTTAAAATAAAGTGGTGATCCTAACTGACCTAAAACAGGGAATTTTTACTAGGAT
TAAATGTCAGGAATTGGGAAAAAGTGAGTTTAGATGTATTTGGCTAAGGTGTATGTAAACTTCCGACTTCAA
CT-----------------------------------------------------------
>chromosome2-6763881-6765518/1-1637
AGTTGAAGTCGGAAGTTTACAAACACTTAGGTTGAAGTCATTAAAACTCGTTTTTCAACCACTCCACAAATT
TCTTGTTAACAAACTATAGTTTTGACAAGTCGGTTAAGACATCTACTTTGTGCATGACACAAGTCATTTTTC
CAACAATTGTTTACAGACAGATTATTTCACTTATAATTCACTGTATCACAATTCCAGTGGGTCAGAAGTTTA
CATACACTAAGTTGACTGTGCCTTTAAACAGCTTGGAAAATTCCAGAAAATTATGTCATGGCTTTAGAAGCT
TCTGATAGGCTAATTGACATCATTTGAGTCAACTGGAGGTATACCTGTGGATGTATTTCAAGGCCTACCTTC
AAACTCAGTGCCTCTTTGCTTGACATCATGGGAAAATTGAAATAAATCAGCCAATACCTCAGAAGAGAAATT
GGAGACCTCCACAAGTCTGGTTCATCCTTGGGAGCAATTTCCAAACGCCTGAAGGTAACACGTTCATCTGTA
CAAACAATAGTACGCAAGTATAAACACCATGGGACCACGCAGCCGTCATACCACTCAGGAAAGAGACGCGTT
CTGTCTCCTAGAGATGAACGTACTTTGGTGCGAAAAGTGCAAATCAATCCCAGAACAGCAGCAAAGGACCTT
GTGAAGATGCTGGAGGAAACAGGTGCAAAAGTATCTATATCCACAGTAAAACAAATCCTATATCGACATAAC
CTGAAAGACCGCTCAGCAAGGAGGAAGCCACTGCTCCAAAACCACCATAAAAAGCCAGACTACGGTTTGCAA
CTGCACATGGGGACAAAGATTGTACTTTTAGGAGAAATGTCCTCTGGTTTGATGAAACAAAAATAGAACTGT
TTGGCCATAATGACCATCGTTATGTTTGGAGGAAAAAGGGGGAGGCTTGCAAGCCGACGAACACCGTCCCAA
CTGTGAAGCACGCGGGTGGCAGCATCATGTTGTGGGGGTGCTTTGCTGCAGGAGGGACTGGTGCACTTCACA
AAATAGATGGCCTCATGAGGATGGAAAATGATGTGGATATATTGAAGCAACATCTCAAGACATCAGTCAGGA
AGTTAAAGCTTGGTCGCAAATGGGTCTTCCAAATGGTCAATGACCCCAAGCACACTTCCAAAGTTGTGGGAA
AATGGCTTAAAGACAACAAAGTCAAGGTATTGGAGTGGCCATCACAAAGACCTGACCTCAATCCTATAGGAA
ATTTGTGGGCAGAACTGAAAAAGTGTGTGCGAGCAAGGAGGCCTACAAACCTGACTCCGTTACACCAGCTCT
GTCAGGAGTAATGGGCCAAAATTCACCCAACTTATTGTGGGAAGCTTGTGGAAGGCTACCCGAAACGTTTGA
CCCAAGTTAAACAATTTAAAGGCAATGCTACCAAATACTAATTGAGTGTATGTAAACTTCTGACCCACTGGG
AATGTGATGAAAGAAATAAAAACTGAAATAAATCATTCTCTCTCCTATTATTTTGACATTTCACATTCTTAA
AATAAAGTGGTGATCCTAACTGAGCTAAGACAGGGAATGTTTACTAGGATTAAATGTCAGGAATTGTGAAAA
ACTGAGTTTAAGTGTATTTGGCTAAGGTGTATTTAAACTTCCGACTTCAACTG--------
>chromosome2-52575969-52577608/1-1639
AGTTGAAGTCGGAAGTTTACATACACTTAGGTTTGAGTCTTTAAAACTAGTTTTTCAACCACTCCACAAATT
TCTTGTTAACCAACTATAGTTTTGGCAAGTCAGTTAGGACATCTACTTTGTGCATGACACAAGTAATCTTTC
CAACAATTGTTTACAGACAGATTATTTCACTTATTATTCACTGTATCACAATTCCAGTGGGTCAGAAGTTTA
CATACACTAAGTTGACTGTGCCTTCAAACAGCTTGGAAAATTCCAGAAAATTATGTCATGGCTTTAGAAGCT
TCTGATAGGCTAATTGACATCATTTGAGTCAATTGGAGGTGTACCTGTGGATGTATTTCAAGGCCTACCTTC
AAAGTCAGTGCCTCTTTGCTTGACATCATGGGAAAATCTAAAGAAATCAGCCAAGACCTCAGAAAAAAAGAT
TGTAGACCTCCACAAGTCTGGTTCATCCTGGGGAGCAATTTCCAAACGCCTGAAAGTACCACGTTTATCTGT
ACAAACAATAGTACGCAAGTATAAACACCATGGGACCACGCAGCCATCATACCGCTCAGGAAGGAGACGCGT
TCTGTTTCCTAGAGATTAACGTACTTTGGTGCGAAAAGTGCAAATCAATCCCAGAACAACAGCAAAGGACCT
TGTGAAGATGCTGGAGGAAACAGGTACAAAATTATCCATATCCACAGTAAAACGAGTCCTATATCGACATAA
CCTGAAAGGCTGCTCAGCAAGGAAGAAACCACTGCTCCAAAAACACCATAAAAACGCCAGACTACGGTTTGC
AACTGTGCATGGGGACAAAGATCGTACTATTTGGAGAAATGTCCTCTGGTCTGATGAAACAAAAATAGAACT
GTTTTGTCATAATGACCATCGTTATGTTTGGAGGAAAAAGGGGGAGGCTTGCAAGCCGAAGAACACCATCCC
AACCGTGAAGCATGGGGGTGGCAGCATCATGTTGTGGGGTTGCTTTGCTGCAGGAGGGACTGGTGCACTTTA
CAAAATAGATGGCATCATGAGGATGGAGAATGATGTGGATATATTGAAGCAACATCTCAAGACATCAGTCAG
GAAGTTAAAGCTTGGTCGCAAATGGGTCTTCCAAATGGACAATGACCCCAAGCATACTTCCAAAGTTGTGGC
AAAATGGCTTAAGGACAACAAAGTCAAGGTATTGGAGTGGCCATCACAAAGCCCTGACCTCAATTCTATAGA
ACATTTGTGGGCAGGACTGAAAAAGCGTGTGTGAGCAAGGAGGCCTACAAACCTGACTCAGTTACACCAGCT
CTGTCAGGAGGAATGGGCCAAAATTCACCCATCTTATTGTGGGAAGTTTGTGGAAGGCTACCCGAAATGTTT
GACCCAAGTTAAACAATTTAAAGGCATTGCTACCAAATACTAATTGAGTGTATGTAAACTTCTGACCCCCTG
GGAATGTGATGAAAGAAATAAAAGCTGAAATAAATCATTCTCTCTACTATTATTTTGACATTTCACATTCTT
AAAATAAAGTGGTGATCCTAACTGACCTAAGACAGGGAATTTTTACTAGAATTAAATGTCAGGAATTGTGAA
AAACTGAGTTTAAATGTATTTAGCTATGGTGTATGTTATCTTCCGACTTCAACTG------
>chromosome4-42255051-42256689/1-1638
AGTTGAAGTCGGAAGTTTACATACACTTATGTTCGAGTCATTAAAACTCGTTTTTCAACCACTACACAAATT
TCTTGTTATCAAACTATAGTTTTGGAAAGTCGGTTAGGACATCTACTTTGTGCATGACACAAGTAATTTTTT
CCAACAATTGTTTATAGGCAGATTATTTCACTTATAATTCACTGTATCACAATTCAGTGGGTCAGAAGTTTA
CATACACTAAGTTGACTGTGCCTTTAAACAGCTTGGAAAAATCCAGAAAATGATGTCATGGCTTTAGAAGCT
TCTGATAGGCTAATTGACATCATTTGAGTCAATTGGAGGTGTACCTGTGGATGTATTTCAAGGCCTACCTTC
AAACTCAGTGACTCTTTGCTTGACATCATGGGAAAATCAAAAGAAATCAGCCAAGACCTCAGAAAAACTATT
GTAGACCTCCACAAGTCTGGTTCATCCTTGGGAGCAATTTCCAAACGCCTGAAGGTACCATGTTCATCTGTA
CAAACAATAGTATGCAAGTATAAACACCATGGGACCACGCAGCCATCATACCGCTCAGGAAGGAGACGCGTT
CTGTCTCCTAGAGATGAACGTACTTTGGTGTGAAAAGTGCAAATCAATCCCAGAACAACAGCAAAGGACCTT
GTGAAGATGCTGGAGGAAACAGGTACAAAAGTATCTATATCCACAGTAAAACAAGTCTTATATCGACATAAC
CTGACAGGCCGCTCAGCAAGGATGAAGCCACTGCTCCAAACCGCCATAAAAAAATCCAGACTACGGTTTGCA
ACTGCACATGGGGACAAAGATTGTACTTTTTGGAGAAATGTCTTCTGGTCTGATGAAACAAAAATAGAACTG
TTTGGCCATAATGACCATCGTTATGTTAGGAGGAAAAAGGGGGAGGCTTGCAAGCCGAAGAACACCATCCCA
AATGTGACGCACGGGGGTGGCAGCATCATGTTGTGGGGGTGCTTTGCTGCAGGAGAGACTGGTGCACTTCAC
AAAATAGATGGCATCATGAGGAAGGAAAATTATGTGGATATATTGAAGCAACATCTCAAGACATCAGTCAGG
AAGTTAAAGCTTGGTCACAAATGGGTCTTCCAAATGGACAATCACCCCAAGCATACTTCCAAAGTTGTTGCA
AAATGGCTTAAGGACAACAAAGTCAAGGTATTGGAGTGGCCATCACAAAGCCCTGACCTCAACCCTATGGAA
ACTTTGTGGGCAGAACTGAAAAAGTGTGTGCGAGCAAGGAGGCCTACAAACCTGACTCAGTTACACCAGCTC
TGTCAGGAGGAATGGGCCAAAATTCACCCAACTTATTGTGGGAAGCTTGTGGAAGGCTATCCGAAACGTTTG
ACCCAAGTTAAACAATTTAAAGGCAATGCTACCAAATACTAATTGAGTGTATGTGAACTTCTGACCGACTGG
GAATGTGATGAAAGAAATAAAAGCTGAAATAAATCATTCTCTCTACTATTATTCTGACATTTCACATTCTTA
AAATAAAGTGGTGATCCTAACTGACCTAAGACAGGGAATTTTTACTAGGATTAAATATCAGGAATTGTGAAA
AACTGAGTTTAAATGTATTTGGCTAAGGTGTATGTAAACTTCTGACTTCAACTG-------
>chromosome5-39284357-39285995/1-1638
CAGTTGAAGTCGGAAGTTTACATACACTTAGGTTGCAGTCATGAAAACTTGTTTTTCAACCACTCCACAAAT
TTCTTGTCAACAAACTATAGTTTTGGCAAGTCGGTTAGGACATCTACTTTGTGCATGACACAATTAATTTTT
CCAACAATTGTTTACAGACAGATTATTTCACTTATAATTCATTGTATCACAATTCCAGTTGGTCAGAAGTTC
ACATATCCTAAGTTGACTGTGCCTTTAAACAGCTTGGAAAACTCCAGAAAAAGATGTCATGGCTTTAGAAGC
TTCTGATAGGCTAGTTGACATAATTTGAGTCAATTGGAGGTGTACCTGTGGATGTATTTCAAGGCCTACCTT
CAAACCCAGTGCCTCTTTGCTTGATATCATGAGAAAATCAAAAGAAATCAGCCAAGACCTCAGAAAAAAAAT
TGTAGACCTCCACAAGTCTGGTTCAACCTTGGGAGCAATTTCCAAATGCCTGAAGGTACCACGTTCATCTGT
ACAAACAATAGTATGTAAGTATAAACACCATGGGACCACGCAGCCGTCATACCGCTCAGGAAGGAGACGCAT
TCTGTCTCCTAGAGATGAACGTACTTTGGTGTGAGAAGTGCAAATCAATCCCAGAACAACAGCAAAGGACCT
TGTGAAGATGCTGGAGGAAACAGGTACAAAAGTATCTATATCCACAGTAAAACAAGTCCTATATCGACATAA
CCTGAAAGGCCGCTCAGCAAGGAAGAAGCCACTGCTCCAAAACCGCCATAAAAAAGCCAGACTACGGTTTGC
AACTGCACATGGGGACAAAGATCGTATTTTTCTGAGAAATGTCCTCTGGTCTGATGAAACAAAAATAGAACT
GTTTGGCCATAATGACCATCGTTATGTTTGGAGGAAAAAGGGGGATGCTTGCAAGCCGAAGAACACCATCCC
AACCATGAAGCACGGGGGTGGAAGCACCATGAAGTGGGGGTGCTTTGCTGCAGGAGGGACTGGTGCACTTCA
CAAAATAGATGGCATCATGAGGTAGGAAAATTATTTGGATATATTGAATCAACATCTCAAGACATCAGTCAG
GAAGTTAAAGCTTGGTCGCAAATGGGTCTTCCAAATGGACAGTGACCCCAAGTGTACTTCCAAAGTTGTGGC
AAAATGGCTTAAGGACAACAAAGTCAAGGTATTGGAGTGGCCATCACAAAGCCCTGACCTCAATCCCATAGA
AAATCTGTGGGCAGAACTGAAAAAGCGTGTGCGAGCAAGGAGGCCTACAAACCTGACTCTGTTACACCAGCT
CTGTCAGGAGGAATGGGCCAAAATTCACCCAACTTATTGTGGGAAGCTTGTGGAAGGCTACCTGAAATGTTT
GACCCAAGTTAAATAATTTGAAGGCAATGCTACCAAATACTAATTGAGTGTATGTAAACTTCTGACCCACTG
GGAATGTGATGAAAGAAATAAAAGCTGAAATAAATCATTCTCTCAACTATTATTCTGACATTTCACATTCTT
AAAATAAAGTGGTGATCCTAACTGACCTAAGACAGGGAATTTTTACTAGGATTAAATGTCAGGAATTGTGAA
AAACTGAGTTTAAATGTATTTGGCTAAGGTGTATGTAAACTTCTGACTTCAACT-------
>chromosome5-28466535-28468173/1-1638
CAGTTGAAGTAGGAAGTTTACATACACTTAGGTTGGAGTCATTAAACTAGTTTTTCAACCACTCCACAAATT
TCTTGTTAACAAAACAAAAGTTTTGGCAAGTCGGTTAGGACATCTATTGTGTGCATGACACAAGTCATTTTT
CCAACAATTGTTTACAGACAGATTATTTCACTTAGAATTCACTGTATCACAATTCCAGTGGGTCAGAAGTTT
GCATACACTAAGTTGACTGTGCCTTTAAACAGCTTGGAAAATTCCAGAAAATGATGTCATGGCTCTAGAAGC
TTCTGATAGGCTAATTGACATCATTTGAGTCAATTGGAGGTGTACCTGTGGATGTATTTCAAGGCCAACCTT
CAAACTCAGTGCCTCTTTGCTTGACATCATGGGAAAATCAAAAGAAATCAGCCAAGACCTCAGAATAAAATT
TGTAGACCTCCACAAGTCTGGTTCATCTTTGGGAGCAATTTCCAAATGCCTGAAGGTACCACGTTCATCTGT
ACAAACAATAGTACGCAAGTATAAACACCATGGGACCACGCAGCCGTCATAACGCTCAGGATGAACGCGTGT
TCTGTCTTCTAGAGATGAACGTACTTTGGTGCGAAAAGTGCAAATCAATCCCAGAACAACAGCAAAGGACCT
TGTGAAGATGCTGGAGGAAACAGGTACAAAAGTATCTATATCCACAGTAAAACGAGTCCTATATCGACATAA
CCTGACAGGCCGCTCAGCGAGGAAGAAGCCACTGCTCCAAAACCGCCATAAAAAAGCCAGACTACGGTTTGC
AACTGCACATGGGGACAAAGATCATACTTTTTGGAGAAATGTCCTCTGGTCTGATGAAACAAAAATAGAACT
GTTTGCCCATAATGACCATCGTTATGTTTGGAGGAAAAAGGGGGATGCTTGCAAGCCGAAGAACACCATCCC
AACCGTGAAGCACGGGGGTGGCAGCATCATGTTGTGGAGGTGCTTTGCTGCAGGAGGGACTGGTGCACTTCA
CAAAATAGATGGCATCATGAGGCTGGAAAATTATGTTTATATGTTGAAGCAAAATCTCAAGACATCAGTTAG
GAAGTTAAAGCTTGGTCGCAAATGGGTCTTCCAAATGGACAATGACCCCAAGCATACTTCTAAAGTTGTGGC
AAAATGGCTTAAGGACAACAAAGTCAAGGTATTGGAGTGGCCATCACAAAGCCCTGACCTCAATCCCATAGA
AAATATGTGGACAGAACTGAAACAGCGTGTGCGAGCAAGGAGGCCTACAAACCTGACTCAGTTACACCAGCT
CTGTCAGGAGGAATGGGCCAAAATTCACCCAACTTATTGTGGGAAACTTGTGGAAGGCTACCCAAAACGTTT
GACCCAAGTTAAACAATTTAAAGGCAATGCTACCAAATACTAATTGAGTGTATGTAAACTTCTGACCTACTG
TGAATGTCATGAAAGGAATAAAAGCTTAAATAAATCATTCTTTCTACTATTATTCTGACATTTCACATTCTT
AAAATAAAGTGGTGATCCTAACTGACCTAAGACAGGGAATTTTTACTAGGATTAAATGTCAGGAATTGTGAA
AAACTGAGTTTAAATGTATTTGGCTAAGGTATATGTAAACGTCAGACTTCAACT-------
>chromosome5-53454860-53456442/1-1582
AGTTGAAGTCAGAAGTTTACATATACTTAGGTTAGAGTCATTAAAACTCATTTTTCAACCACTCCACAAATT
TCTTGTTAACAAACTATAGTTTTGGCAAGTCGGTAAGGACATCTAATTTGTGCATGACACAAGTCATTTTTC
CAACAATTGTTTACAGGCAGATTATTTCACTTATAATTCACTGTATCACAATTCCAGTGGGTCAGAAGTTTA
CATACACTAAGTTGACTGTGCCTTTAAACAGCTTGGAAAATTCCAGAAAATGATGTCATGGCTTTAGAAGCT
TCTGATAGGCTAATTGACATCATTTGAGTCAATTGGAGGTGTACCTGTGGATGTATTTCAAGGCCTACCTTC
AAACTCAGTGTCTCTTTGCTTGACATCATGGGAAAATCAAAAGAAATCAGCCAAGACATCAGAAAAAGATAT
TGTAGACCTCCACAAGTCTGGTTCATCCTTGGGAGCCATTTCCAAATGCCTGAAGGTACCACGTTCATCTGT
ACAAACAATAGTATGCAAGCATGAACACCATGGGACCACGAAGCCATCATACCGCTCAGGAAGGAGACGCGT
TCTGTCTCCTAGAGATGAATGTACTTTGGTGCGAAAAGTGCAAATCAATCCCAGAACAACAGCAAAGGACCT
TGTGAAGATGCTGGAGGAAACGGGTACAAAAGTATCTATATCCACAGTAAAACGAGTCCTATATCGACATAA
CCTGAAAGGCCGCTCAGCAAGGAAGAAGCCACTGCTCCAAAACCACCATAAAAAAGCCAGACTAACGTTTGC
AACTGCACATGGGGACAAAGATCGTACTTTTGGAAGAAATGTCCTCTGGTCTGATGAAACAAATATAGAACT
GTTTGGACATAATGACCATTGTTATGTTTTGAGGAAAAAGGGGGAGGCTTGCAAGCTGAAGAACACCATCCC
AACCGTGAAGCATGGGGGTGGCAGCATCATGTTGTGGGGGTGCTTTGCTGCAGGAGGGACTGGTGCACTTCA
CAAAATAAATGGCATCATGAGGCAGGAACATTATGTGGATATATTGAAGCAACATCTCAAGACATCAGTCAG
GAAGTTAAAGCTTGGTCGCAAATGGGTCTTCCAAATGGACAATGGCCCCAAGCATACTTCCAAAGTTGTGCC
AAAATGGCTTAAAGACAACAAAGTCAAGGTATTGGAGTGGCCATCACAAAGTCCTGACCTCAATCCCATAGA
AAATTTGTGGGCAGAACTGAAAAAGTGTGTGCAAGCAAGGAGGCCTACAACCTGACTCAGTTACACCAGCTC
TGTTAGGTGGAATGGGCCAAAATTCACCCAACTTATTGTGGGACGCTTGTGGAAGGCTACCCAAAACGTTTG
ACCCAAGTTAAACAATTTAAAGGCAATGTAACCAAATACAAATTGAGTGTATATAAATTTCTGACCCACTGG
GAACGTGATGAAAGAAATAAAATCTGAAATAAATCATTCTCTCTACTTTTATTCTGACATTTCACATTCTTA
AAATAAAGTGGTGATCCTAACTGACCTAAGACAGGGAATTTTTACTAGGATTAAATGTCAGGAATTGTGA--
-------------------------------------------------------------
>chromosome6-69980884-69982480/1-1596
CAGTTGAAGTCAGAAGTTTACATACACTTAGGTTAGAGTCATTAAAACTTGTTTTTCAACCACTCCACAAAT
GTATTGTTAACAAACTATAGTTTTGGCAAGTCGGTTAGGACATCTACTTTGTGCATGACAAGTCATTTTTCC
AACAATTGTTTACAGACAGATTATTTCACTTATAATTCACTGTATCACAATTCCAGTTGGTCAGAAGTTTAC
ATACACTAAGTTGACTGTGCCTTTAAACAGCTTGGAAAATTCCCCAAAATGATGTCATGGATTTAGAAGCTT
CTGATAGGCTAATTGACATCATTTGAGTCAATTGGAGGTGTACCTGTGGATGTATTTCAAGGCCTACCTTCA
AACTCAGTGCCTCTTTGCTTGACATCATGGGAAAATCAAAAGAAATCAGCCAAGACCTCAGAAAGAAAATGG
TAGAACTCCACAAGTCTGGTTCATCCTTGGGAGCAATTTCCAAATGCCTGAAGGTACCACATTCATCTGTAC
AAACAATAGTACACAAGTATAAACACCATGGGACCACGCAGCCGTCATACCGCTCAGGAAGGAGACACGTTC
TGTCTCCTAGAGATGAACGTACTTTTGTGTGAAAAGTGCAAATCAATCCCAGAACAACAGCAAAGGACCTTG
TGGAGATGCTGGAGGAAACAGGTACAAAAGTATCAATATCCACAGTAAAGAGAGTCCTATATCGACATAACC
TGAAAGGCCGCTCAGCAAGGAAGAAGCCAGTGCTCCAAAACCGGCATAAAAAAGCCAGATTACGGTCTGCAA
CTGCACATGGGGACAAAGATTGTACTTTTTGGAGAAATGTCCTCTGGTCTGATGAAACAAAAATAGAACTGT
TTGGCCATAATGACCATCGTTATGTTTGGAGGAAAAAGGGGGAGGCTTGCAAGCCAAAGAACACCATCCCAA
CCGTGAAGCACGGGGGTGGCAGCATCATGTTGTGGGGGTGCTTTGCTGCAGGAGGGACTGGTGCACTTCACA
AAATAGATGGCATCATGAGGCAGGAAAATTATGTGGATATATTGAAGCAACATCTCAAGACATCAGTCAGGA
AGTTAAAGCTTGGTCGCAAAAGGGTCTTCCAAATGGACAATGACCCCAAGCATACTTCCAAAGTTGTGGCAA
AATGGCTAAAGGACAACAAAGTCAAGGTATTGGAGTGGCCATCACAAAGCCCTGACCTCAATCCTATAGAAA
ATTTGTGGGCAGAACTGAAAAAGCATGTGCGAACAAGGAGGCCTACATACCTGACTCAGTTACACCAGCTCT
GTCAGGAGGAATGGGCCAAAATTCACTCAACTTATTGTGGGAAGCTTGTGGAAGGCTCCCCGAAACGTTTGA
CCCAAGTTAAACAATTTAAAGGCAATGCTACCAAATACTAATTGAGTGTATGTAAACTTCTGACCCAGTGGG
AATGTGATGAAAGAAATAAAAGCTGAAATAAATCATTCTCTCTACTATTATTCTGGCATTTCACATTCTTAA
AATAAAGTGGTGATCCTAACTGACCTAAGACAGGGAATTTTTACTAGGATTAAATGTCAGGAATTGTGAAAA
ACTGAGTTTAAA-------------------------------------------------
>chromosome6-86807272-86808829/1-1557
TTAACAAACTATAGTTTTGGGAAGTCGGTTAGGACATCTACTTTGTATGTGACACAAGTCATTTTTCCAACA
ATTGTTTACAGACAGATTATTTCACTTATAATTCACTGTATCACAATTCCAGTGGGTCAGAAGTTTACATAC
ACTAACTTGACTGTGCCTTTAAACAGCTTGGAAAATTCCAGAAAATTATGTCATGGCTTTAGAAGCTTCTGA
TAGGCTAATTGACATTTGAGTCAATTGGAGGTGTACCTGTGGATGTATTTCAAGGCCTACCTTCAAACTCAG
AGCCTCTTTGCTTGACATCATGGGGAAATCAAAAGAAATCAGCCAAGACCTCAGAAAAAAATTGTAGACCTC
CACAAGTCTGGTTCATCCTTGGGAGCAATTTCCAAATGCCTGAAGGTACCACGTTCATCTGTACAAACAATA
GTACGCAAGTATAAACACCATGGGACCACGCAGCCGTCATACCGCTCAGGAAGGAGACGCGTTCTGTCTCCT
AGAGATGAACGTACTTTGGTACGAAAAGTGCAAATCAATCCCAGAACAACAGCAAAGGACCTTGTGAAGATG
CTGGAGGAAACAGGTACAAAAGTATCTATATCCACAGTAAAACGAGTCCTATATCGACATAACCTGAAAGGC
CACTCTGCAAGGAAGAAGCCACTGCTCCAAAACCACCATAAAAAAGCCAGACTACGGTTTGCAAATGCACAT
GGGGACAAAGATTGTACTTTTTGGAGAACTGTCCTCTGGTCTGATGAAACAAAAATAGAACTGTTTGGCCAT
AATGACCATCGTTATGTTTGGAGGAAAAAGGGGGATGCTTGCAAGCCGAAGAACACCATCCCAACCGTGAAG
CCCGGGGGTGGCAGCATCATGTTGTGGGGGTGCTTTGCTGCAGGAGGGACTGGTGCACTTCACAAAATAGAT
GGCATCATGAGGAATTAAAATTCTGTGGATATATTGAAGCAACATCTCAAGACATCAGTCAGGAAGTTAAAG
CTTGGTCGCAAATGGGTCTTCCAAATGGACAATGACCCCAAGCAGACTACCAAAGTTGTGGCAAAATGGCTT
AAGGACAACAAAGTCAAGGTATTGGAGTGGCCATCACAAAGCCCTGACCTCAATCCTATAGAAGATTTGTGG
CCAGAACTGAAAAAGTGTGTACGAGCAAGGAGGCCTACAAACCTGACTCAGTTACGCCAGCTCTGTCAGGAG
GAATGGGCCAAAAATTCACCCAACTTATTGTGGGAAGCTTGTGGAAGGCTACCCAAAACGTTTAACCCAAGT
TAAAGAATTTAAAGGCAATGCTACCAAATACTAATTGAGTGTATGTAAACTTCTGACCCACTGGGAATGTGA
TGAAATAAATAAAAGCTGAAATAAATCATTCTCTCTACTATTATTCTGACATTTCACATTCTTAAAATAAAG
TGGTGATCTTAACTGACCTAAGACAGGGCATTTTTACTAGGATTAAATGTCAGGAATTGTGAAAAACTGAGT
TTAAATGTAATTGGCTAAGGTGTATGTAAACTTCCGACTTCAACT---------------------------
-------------------------------------------------------------
>chromosome6-34117240-34118878/1-1638
AGTTGAAGTCGGAAGTTTACATGCACTTAGGTTGGAATCATTAAAACTCGTTTTTCAACCACTCCACAAATT
TCTTGTTAACAAACTATAGTTTTGGCAAGTCGGTTAGGACATCTACTTTGTGCATGACACAAGTCATTGTTC
CAACAATTGTTTACAGACAGATTATTTAACTTATAATTCACTGTATCACAATTCCAGTGGGTCAGAAGTTTA
CATGCATTAAGTTGACTGTGCCTTTAAACAGATTGGAAAATTCCAGAAAATGATGTCATGGCTTTAGAAGCT
TCTGATAGGCTAATTGACATCATTTGAGTCAATTGCAGGTGTACCTGTGGATGTATTTCAAGGCCTACCTTC
AAACTCAGTGCCTCTTTGCTTGTCATCATGGGAAAATCAAAAGAAATCAGCCAAGACCTCAGAAAAAATATT
GTAGACCTCCACAAGTCTGGTTCATTCTTGGGAACAATTTCCAAATTCCTGAAGGTACCACGTTCATCTGTA
CAAACAATAGTACGCAAGTATAAACACCATGGGACCACGCAACTGTCATACCGCTCAGGAAGGAGGCGCGTT
CTGTCTCCTAGAGATGAACGTACTTTGGTGCGTAAAGTGCAAATCAATCCCAGAACAACAGCAAAGGACCTT
GTGGAGATGCTGGAGGAAACAGGTACAAAAGTATCTATATCCACAGTAAAACGAGTCCTATATTGACATAAC
CTGAAAGGCTGCTCAGCAAGGAAGAAGCCACTGCTCCAAAACCGCCATAAAAAAGCCAGACTACAGTTTGCA
ACTGCACATGGGGACAAAGATCGTACTTTTTGGAGAAATGTCCTCTGGTCTGATGAAACAAAAATAGAACTG
TTTGGCCATAATGACCATCGTTATGTTAGGAGGAAAAAGGGGGATGCTTGCAAGCCGAAGAACACCATCCCA
ACCGTGAAGCACGGGGGTGGCAGTATCATGTTGTGGGGGTGCTTTGCTGCAGGAGGGACTGGTGCACTTCAC
AAAATAGATGGCATCATGAGGATGGAAAATTATGTGGATATATTGAAGCAACATCTCAAGACATCAGTCAGG
AAGTTAAAGCTTGGTCGCAAATGGGTCTTCCAAATGGACAATGACCCCAAGCATACTTCCAAAGTTGTGGCA
AAATGGCTTAAGGACAATAATGTCAAGATATTGGAGTGGCCATCACAAAGCCCTGACCTCAATTCCATAGAA
CATTTGTGGGCAGAACTGAAAAAGTGTGTGCGAGCAAGGAGGCCTACAAACCTGACTCAGTCACACCACCTC
TGTCAGGAGGAATGGGCCAAAATTCACCCAACTTATTGTGAGAAGCTTGTGGAAGGCTACCCGAAGTGTTTG
ACCCAAGCTAAACAATTTAAAGGCAATGCTACCAAATACTAATTGAGTGTATGTAAACTTATGACCCACTGG
GAATGTGATGAAAGAAATAAAAGCTGAAATGAATCATTCACTCAACTATCATTCTGACATTTCACATTCTTA
AAATAAAGTGGTGATCCTAACTGACCTAAAACAGGGAATTGTTACTAGGATTAAATGTCAGGAATTGTGAAA
AACCGAGTTTAAATGTAGTTGGCTAAGGTGTATGTAAACCTCCAACTTCAACTG-------
>chromosome6-26688270-26689907/1-1637
AGTTGAAGTCGGTAGTTTACATACACTTAGGTTAGAGTCATTAAAACGTGTTTTTCAACCACTCCACACATT
TCTTGTTAACAAACTATAGTTTTGGCAAGTCGGTTAGGACATCTACTTTGTGCATGACACAAGTAATTTTTC
CAACAATTGTTTACAGACAGATTATTTCACTTATAATTCACTGTATCACAATTCCAGTGGGTCAGAAGTTTA
CATACACTAAGTTGACTGTGCCTTTAAACAGCCTGGAAAATTCCAGAAAATTATGTCATGGCTTTAGAAGCT
TCTGATAGGCTAATTGACATAATTTGAGTCAATTGGAGGTGTACCTGTGGAAGTATTTCAAGGCCTACCTTC
AAACTCAGTGCCTCTTTGGTTGACATCATGAGAAAATCAAAAGAAATCAGCCAAGACCTCAGAAAAAAATGG
TAGACCTCCACAAGTCTGGTTCATCCTTGGGAGCAATTTCCAAACGCCTAAAGGTACCACGTTCATCTGTAC
AAACAATAGTACGCAAGTATAAACACCACGGGACCACGCAGCCGTCATACCGCTCAGGAAGGAGACGCGTTC
TGTCTCCTAGAGATGAACATACTTTGGTGCGAAAAGTGCAAATCAATCCCAGAACAACAGCAAAGGACCTTA
TGAAGATGCTGGAGGAAACAGGTACAAAAGTATCTATATCCACAGTAAAACGAATCCTATATCGACATAACC
TGAAAGGCCGCTCAGCAAGGAAGATGCCACTGCTCCAAAACCACCATAAAAAAGCCAGACTACGGTTTGCAA
ATGCACATGGGGACTAAGATCTTACCATTTGGAGAAATGTTCTCTGGTTTGATGAAACAAAAATAAAACTGT
TTGGCTGTGATGACCATCATTATGTTTGGAGGAAAAAGGGGGATGCTTGCAAGCCGAAGAACACCATCCCAA
CCATGAAGCACGGGGGTGGCAGCATCATGTTGTGGGGGTGCTTTGCTGCAGGAAGGACTGGTGCACTTCACA
AAATAGATGGCATCATGAGGATGGAAAATGATGTGGATATATTGAAGCAAGATCTCAAGACATCAGTCAGGA
AGTTAAAGCTTGGTCGCAAATGGGTCTTCCAAATGGACAATGACCCCAATCATACTTCCAAAGTTGTGGCAA
AATGGCTTAAGGACAACAAAGTCAAGTTATTGGAGTGGCCATCACAAAGCCCTGACCTCAATCCTATAGAAC
ATTTGTGGGCAGAAATGAAAAAGTGTGTGCGAGCAAGGAGGCCTGCAAACCGGACTCAGTTACACCAGCTCT
GTCAGGAGGAATGGGCCAAAATTCACCCAACTTATTGTGGGAAGCTTGTGGAAGGCTACCCGAAACGTTTGA
CCCAAGTTAAACAATTTAAAGGCAATGCTACCAAATGCTAATTGAGTGTATGTAAACTTCTGACCCACTGGG
AATGTGATGAAAGAAATAAAAGCTGAAATAAATCATTCTCTCTACTATTATTCTGACATTTCACATTCTTAA
AATAAAGTGGTGATTCTAACTGACCTAAGACAGGGAATTTTTACTAGGATTAAATGTCAGGAAGTGTGAAAA
ACTGAGTTTAAATGTATTTGGCTAAGGTGTATGTAAACTTCCGACTTCAACTG--------
>chromosome6-70527250-70528862/1-1612
AGTTGAAGTCGGAAGTTTACATACACTTAGGTTGGAGTCATTAAAACTAGTTTTTCAACCACTCCACAAATT
TCTTGTTAACAAACTATAGTTTTGGCAAGTCGGTTAGGACATCTACTTTGTGCATGACACAAGTCATTTTTC
CAACAATTGTTTACAGACAGATTATTTCACTTATAATTCACTGTATCACAATTCCAGTGGGTCAGAAGTTTA
CATACACTAAGTTTACTGTGCCTATAAACAGCTTGGAAAATTCCAGAAAATGATGTCATGGCTTTAGAAGCT
TCTGATAGGCTAATTGACATCATTTGAGTCAATTGGAGGTGTACCTGTGGATGTATTTCAAGGCCTACTTCA
AATTCAGTGCCTCTTTGCTTGACATCATGGGAAAATCTAAACAAATCAGCCAAGACCTCAGAAAACAAATTG
TAGACCTCCACAAGTCTGGTTCATCCTTGGGAGCATTTTCCAAACGCCTGAAGGTACCACGTTCATCTGTAT
AAGCAATAGTAGGCAAGAATAAACACCATGTGACCGCGCAGTCATCATACCGTTCAGGAAGGAGACGCGTTC
TGTCTCCTAGAGATGAACGTAATTTTGTGCGAAAAGTGCAAATCAATCCCAGAACAACAACAAAGGCCCTTG
TGATGATGCTGGAGGAAACAGGTACAAAGTATCTACATGCACAGTAAAACGAGTCCTATATCGGTATAACCT
GAAAGGCCGCTCAGCAAGGAAGAAGCCACTGCTCCAAAACCGCCGTTAAAAAGCCAGACTACGGTTTGCAAC
TGCACATGCGGACAAAGATCGTACTTTTTGGAGAAATGTCCTCTGGTCTGATGAAACAAAAATAGAACTGTT
TGGCCATAATGACAATCGTTATGTTTGGAGGAAAAAGGGGGAGGCTTGCAAGCCGAAGAACACCATTCCAAC
CGTGAAGCACGGGGGTGGCAGCATCATGTTGTGGGGGTGCTTTGCTGCAGGAGGGACTGGTGCACTTCACAA
AATAGATTGCATCATGAGGTAAGAAAATGATATGGATATATTGAAGCAACATCTCAAGACATCAGTCAGGAA
GTTAAAGCTTGGTCGCAAATGGGTCTTCCAAATGGACAATGACTCCAAGCATACTTCCAAAGTTGTGGCAAA
ATGGCTTAAGGACAACAAAGTCAAGGTATTGGACTGGCCATCACAAAGCCCTGACCTCATTCTATAGAGAAT
TTGTGGGCAGAACTGAAAAAGCGTGTGCGAGCAAGGAGGCCTACAAACCTGACTCAGTTACATCAGCTCTGT
CAGGAGGAATGGGCCAAAATTCACCCAACTTATTGTGGGAAGCATGTGGAAGGCTACTCGAAATGTTTGACC
CAAGTTAAATAATTTAATGACAATTCTACCAAATACTAATTGAGTGTATGTAAACTTCTGACCCACTGGGAA
TGTGATGAAAGAAATAAAAGCTGAAATAAATCCTTCTCTCTACTATTATTCTGACATTTCACATTCTTAAAC
TAAAGTGGTGATCCTATCTGACCTAAAACAGGGAATTTTTACTAGGATTAAATGTCAGGAATTGTGAAAAAC
TGAGTTTAAATGTATTTGGCTAAGGTGT---------------------------------
>chromosome7-36485447-36487084/1-1637
CAGTTGAAGTCGGAAGTTTACATACACTTAGGTTGGAGTCATTAAAACTCGTTTTTCAACCACTCCACAAAT
TTCTTGTTAACAAACTATAGTTTTGGCAAGTTGGTTAGGACATCGACTTTGTGAATGACACAAGTCATTTTT
CCAACAATTGTTTACAGACAGATTATTTCACTTATAATTAAGTGTATCACAATTCCAGTGGGTCAGAAGTTT
ACATACACTAAGTTGACTGTGCCTTTAAACAGCTTGGAAAATTCCAGAAAATGATGTCATGGCTTTAGAAGC
TTCTGATAGGCTTATTGACATCATTTGAGTCAATTGGAGGTGTACCTGTGGATGTATTTCAAGGCTTACCTT
CAAACTCAGTGCCTCTTTGCTTGACATCATGGGAAAATCCAAAGAAATAGGCCAAGACCTCAGAAAAAAAAT
TGTAGACCTCCACAAGTCTGGTTCATCCTTGGGAGCAATTTCCAAACACCTGAAGGTACCACGTTCATCTGT
ACAAACAATATTACGCAAGTATAACACCATGGGACCACGCAGCTGTCATACCGTTCAGGAAGGAGAAGTGTT
CTGTCTTCTAGAGATGAACTTACTTTGGTGCGAAAAGTGCAACTTAATCCCAGAACAACAGCAAAGGACCTT
GTGAAGATGCTGGAGGAAAGGGGTACAAAAGTATCTATATCCACAGTAAAACAAGTCCTATATCGACATAAC
CTGAAAGGCCGCTCAGTAAGGAAGAAGCCACTGCTCCAAAACCGCCATAAAAAAGCCAGACTACGGTTTGCA
ACTGCACATGGTGACAAAGATTGTACTTTTTGGAGAAATGTCCTCTGGTCTGATGAAACAAAAATAGAACTG
TTTGGCCATAATGACCATCGTTATGTTTGGAGGAAAAAGGGGAAGGCTTGCAAGCCGAAGAACACCATCCCA
ACCGTGAAGCACGGGGGTGGCGGCATCATGTTGTGGGGGTACTTTGCTGCAGGAGGGACTGGAACACTTCAC
AAAATAGATGGCATCATGAGGGAGGAAAATGATGTGGATATATTGAAGCAACATCTCAAGACATCAGTCAGG
AAGTTAAAGCTTGGTCGCAAATGGGTCTTCCAAATGAACAATGACCCCAAGCATACTTCCAAAGTTGTGGCA
AAATGGCTTACGGACAACAAAGTCAAGGTATTGGGGTGGCCATCACAAAGCCTTGACCTCAATCCCATAGAA
AATCTGTGGGCAGAACTGAAAAAGTGTGTGCGAGCAAGGAGGCCTACAAACCTGACTCAGTTACACCAGCTC
TGTCAGAAGGAATGGGCCAAAATTCACCCAACTTATTGTGGGAAGCTTGTGGAAGGCTACCCGGAATGTTTG
ACCCAAGTTAAACAATTTAAAGGCAATGCTACCAAATACTAATTGAGTGTATGTAAACTTCTGACCCACTGG
GAATGTGATGAAAGAAATAAAAGCTGAAACAAATAATTCTCTCAACTATTATTCTGACATTTCACATTCTTA
AAATATAGTGGTGATCCTAACTGACCTAAGACAGGGAATCTTTACTAGGATTAAATGTCAGGAATTGTGAAA
AACTGAGTTTAAATGTATTTGGCTAAGGTGTATGTAAACTTCTGACTTCAACT--------
>chromosome7-11986359-11987994/1-1635
CAGTTGAAGTCGGAAGTTTACATACGCTTAGGTTGGAGTCATTAAAACTCGTTTTTCAACCACTCCACAAAT
TCTTTGTTAACAAACTATAGTCTTGGCAAGTCGGTTAGGACATCCACTTTGTGCATGACACAAGTAATTTTT
CCAACAATTGTTTACAGACAGATTATTTAACTTATAATTCACTGTATCACAATTCCAGTGAGTCAGAAGTGT
ACATACACTAAGTTGACTGTGCCTTTAAACAGCTTGGAAAATTCCAGAAAATGATGTCATGGCTTTAGAAGC
CTCTGTTAGGCTAATTGACATCATTTGAGTCAATTGGAGGTGTACCTGTGGATGTATTTCAAGGCCTACCTT
CAAACTTAGTGCCTCTTTGCTTGACATCATGGGAAAATCAAAAGAAATCAGCCAAGACCTCAGAAAAAAAAT
TGTAGACCTCTACAAGTCTTGTTCATCCTTGGGAGCAATTTCCAAACACCTGAAGGTACCACGTTCATCTGT
ACAAACAATAGTATGCAAGTATAAACACCATGGGACCACGCAGCCGTCATAGCACTCAGGATGGAGACGCAT
TCTGTTTCCTAGAGATGAACGTACTTTGGTGCGAAAACTGCAAATCAATCCCAGAACAACAGCAAAGGACCT
TGTGAAGATGCTGGAGGAAACAGGTACAAAAGTATCTATATCCACAGTAAAACGAGTCCTATATCGGCATAA
CCTGAAAGGCCGCTCAGCAAGGAAGAAGCCACTGCTCCAAAACTGCCATAGAAAAGCCAGACTACAGTTTGC
AACTGCACATGGGGACAAAGATTGTACTTTTTGGAAAAATGTCCTCTGGTCTGATGAAACAAAAATAGAACT
GTTTGGCCATAATGACCATCGTTATGTTTGGAGGAAAAAGGGGGATGCTTGCAAGCCGAAGAACACCATCCC
AACCGTGAAGCACGGGGGTGGCAACAGCATGTTGTGGAGGTGCTTTGCTGCAGGAGGGACTGGTGCACTTCA
CAAAATAGATGGCATCATGACGGAGGAAAATTATGTGGACATATTGAAGCAACATCTCAAGACATCAGTCAC
GAAGTTAAAGCTTGGTCGCAAATGGGTCTTCCAAATGGACAATGACCCCAAGCATACTTCCAAAGTTGTGGC
AAAATGGCTTAAGGACAACAAAGTCAAGGTATTGGAGTGGCCATCACAAAGCCCTGACCTCAACCCTATAGA
AAATGTTTGGGCAGAACTGAAAAAGCATGTGCGAGGAAGGAGGCCTACGAATCTGACTCAGTTCCACCAGCT
CTGTCAGGAGGAATGGGCCAAAATTCACCCAACTTATTGTGGGAAACTTGTGGAAGGCTACCCGAAACGTTT
GACCCAAGTTAAACAATTGAAAGGCAATGCTACCAAATACTAATTGAGTGTATGTAAACTTCTGACCCACTG
GGAATGTGATGAAAGAAATAAAAGCTGAAATAAATCATTCTCTCTACTATTATACTGACATTTCACGTTCTT
AAAATAAAGTGGAGATCCTAACTGACCTAAGACAGGGAATTTTTACTAGGATTAAATGTCAGGAATTGTGAA
AAACTGAGTTTAAAAGTATTTGGCTAAGGTGTATGTAAACGTCCGACTTCA----------
>chromosome7-57937438-57939074/1-1636
CAGTTGAAGTCGGAAGTTTACATACACTTAGGTTGGAGTCATTAAAACTCGTTTTTCAACCACTCCACAAAT
TTCTTGCTAACAAACTATAGTTTTGGCAAGTCGGTTAGGACATCGACTTTGTTCATGACAAGTAATTTTTCC
AACAATTGCTTACAGACAGATAATTTCACTTAAAATTCACTGTATCACAATTCCAGTTGGTCAGAAGTTTAC
ATACACTAAGTTGACTGTGCCTTTAAACAGCTTGGAAAATTCCAGAAAATTATGTCATGGCTTTAGAAGCTT
CTGATAGGCTAATTGACATCATTTGAGTCAAATTGGAGGTGTACCTGTGGATGTATTTCAAGGCCTACCTTC
AAACTCAGTGCCTCTTTGCTTGACATCATGGGAAAATCAAAAGAAATCAGCCAAGTCCTCAGAAAACAATTG
TAGACCTCCACGGGTCTGGTTCATCCTTGGGAGCAATTTCCAAACGCCTGAAGGTACCACGTTCATCTGTAC
AAACAATAGTACGCGAGTATAAACACCATGGGACCACGCAGCCGTCATACCGCTCAGGAAGGAGACGCATTC
TGTCCCCTAGAGATGAACGTACTTTGGTGCGAAAAGTGTAAATCAATCCCAGAACAACAGCAAAGGAACTTG
TGAAGATGCTGGAGGAAACAGGTACAAAAGTATCTATATCCACAGTAAAACGAGTCCTATATCGACATAACC
TGAAAGGCCGCTCAGCAAGGAAGAAGCCACTGCTCCAAAACCGCCATAAAAAAGCCAGACTACGGTTTGCAA
CTACACATGGGGACAAAGATTGTACTTTTTGGAGAAATGTCCTCTGGTCTGATGAAACAAAAATAGAACTGT
TTGGCCATAATGACCGTTGTTATGTTTGGAGGAAATGGGGGAGGCTTGCAAGCCGAAGAACACCATCCCAAC
CGCGAAACACGGGAGTGGCAGCATCATGTTGTGGGGGTGCTTTGCTGCAGGAGGGACTGGTGCACTTCACAA
AAATAGATCGCATCATGAGGAAGGGAAAATGATGTGGATATATTGAAGCAACATCTCAAGACATCAGTCAGG
AAGTTAAAGCTTGTCGCAAATGGGTCTTCCAAATGGACAATGACCCCAAGCATACTTCCAAAGTTGTGGCAA
AATGGCTTAAGGACAACAAAGTTAAGGTATTGGTGTGGCCATCACAAAGCCCTGACCTCAATCCTATAGAAA
ATTTGTAGGCAGAACTGAAAAAGCATGTGCGAGCAAGGAGGCCTACAAACCTGACTCAGTTACACCAGCTCT
GTCAGGAGGAATGGGCCAAAATTCATCCAACTTATTGTTGGAAGCTTGTGGAAGGCTACCCGCAATGTTTGA
CCCATGTTAAACAATATAAAGGCAATGCTACCAAATACTAATTGAGTGTACGTAAACTTCTGACCCACTGGG
AATGTGATAAAATAAATAAAAGCTGAAATAAATCATTCTCTCTACTATTATTCTGACATTTCACATTCTTAA
AATAAAGTGGTGATCCTAACTGACCTAAAACAGGGAATTTTTACTAGGATTTAATGTCAGGAATTGTGAAAA
ACTGAATTTAAATGTATTTGGCTAAGGTGTATGTAAACTTCCGACTTCAACT---------
>chromosome8-13796024-13797607/1-1583
CAGTTGAAGTCAGAAGTTTACATACATTTAGGTTGGAGTCATTAAAACTCATTTTTCAACCACTCCACAAAT
TACTTGTTAACAAACTATAGTTTTGGCAAGTCGGTCAGGACATCTACTTTGTACATGGCACAAGTAATTTTT
CCAACTATTGTTTACAGACAGATTATTTCACTTATAATTCACTGTATCACAATTCCAGTGGGTCAAAAGTTT
ACATACACTAAGTTGACTGTGCCTTTAAACAGCTTGGAAAATTCCAGAAAATGATGTCATGGCTTTAGAAGC
TTCTGATAGGCTAATTGACATCATTTGAGTCAATTGGAGGTGTACCTGTGGATGTATTTCAAGGCCTACCTT
CCAACTCAGTGCCTCTTTGCTGGACATCATGGGAAAATCAAAAGAAATCAGCCAAGACCTCAGAAAAACAAT
TGTAGACCTCCACAAGTCTGGTTCATCCTTGGGAGCAATTTCCAAACGCCTGAGGGTACCACGTTCATCTGT
ACAAACAATAGTACGCAAGTATAAACACCATGGGACCACGCAGCTGTCATACCGCTCAGGAAGGAGATGCAT
TCTGTCTCCTAGAGATGAACGTACTTTGGTGCGAAAAGTGTAAATCAATCCCAGAACAACAGCAAAGGGCCT
TGTGAAGATGCTGGAGGAAACAGGTACAAAAGTATCTATATCCACAGTAAAACTAATTCTATATCGACATAA
CCTGAAAGGCCGCTCAGCAAGGAAGAAGCCACTGCTCCAAAACCGCCATAAAAATGCCAGACTACGGTTTGC
AACTGCACATGGGGACAAAGATCGTACTTTTTGGACAAATGTCCTCTGGTCTGATGAAACATAAATAGAACT
GTTTGGTCAAAATTACCATCGTTATGTTTGGAGGAAAAAGGGGGAAGCTTGCAAGCTGAAGAACACCATCCC
AACCGTGAAGTATGGGGGTGGCAGCATCATGTTGTGGGGGTGATTTGCTGCAGGAGGGACTGGTGCACTTCA
CAAAATAGATGGCATCATGAGGAACGAAAATGATGTGTATATATTGAAGCAACATCTCAAGACATCAGTCAG
GAAGTTAAAGCTTGGTTGCAAATGGGTCTTCCAAATGGACAATGACCCCAAGCATACTTCCAAAGTTGTGGC
AAAATGGCTTAAGGACAACAAAGTCAAGGTATTGGAGTGGCCATCACAAAGACCTGACCTCAATCCTATAGA
AAATTTGTGGGCAGAACTGAAAAAGCGTTTGTGAGCAAGGAGGCCTACAAACCTGACTCAGTTACACCAGCT
CTGTCAAGAGGAATGGGCCAAAATTCACCCAACTTATTGTGGGACGCTTGTGGAAGGCTATCCGAAAGTTTG
ACCCAAGTTAAACAATTTAAAGGCAATGCTCCAAATACTAATTGAGTGTATGTAAACTTCTGACCCACTGGG
AATGTGATGAAAGAAATAATAGCTGAAATAAATCATTCTCTCTACTATTATTCTGACATTTCACATTCTTAA
ACTAAAGTGGTGATCCTAACTGACCTAAGATAGGACATTTTTACTAGGATTAAATGTCAGGAATTGTGAAA-
-------------------------------------------------------------
>chromosome8-7069914-7071397/1-1483
ATTGTTTACAGACAGATTATTTCACTTATAATTCACTGTATCACAATTCCAGTGGGTCAGAAGTTTACATAC
ACTAAGTTGACTGTGCCTTTAAACAGCTTGGAAAATTCCAGAAAATGATGTCATGGCTTTAGAAGCTTCTAA
TAGGCTAATTGACATAATTTGAGTCAATTTAAGGTGTACCTATGGATGTATTCCAAGGCCTACCTTCAAACT
CAGTGCCTCTTTGCTTGACATCATGGGAAAATCTAAAGAAATCAGCCAAGGCATCAGAAAAAAAATTGTAGA
CCTCCACAAGTCTGGTTCATCCTTGGGAACAATTTACAAACGCCTGAAGGTACCACGTTCATCTGTACAAAC
AATAGTACGCAAGTATAAACACCATGGGACTACGCAGCCATCATACCGCTCAGGAAGGAGACACGTTCTGTC
TCCTAGAGATGAACGTACTTTGGTGCGAAAAGTGCAAATCAATCCCAGAACAACAGTAAAGGACCTTGTGAA
GATGCTGGAGGAAACAGGTACAAAAGTATCTATATCCACAGTAAAACGAGTCCTATATCAACATAACCTGAA
AGGCAGCTCAGCAAGGAAGCCACTGCTCCAAAACCGCTATAAAAAAGCCAGACTACGGTTTGCAACTGCACA
TGGGGACAAAGATCGGACTTTTTGGAGAAAGGTCCTCTGGTCTGACGAAACAAAAATAGAACAGTTTGGCCA
TAATGATCATCGTTATGTTTGGAGGAAAAAGGGGGAGGCTTGGAAGCCGAAGAACACCATCCCAACCGTGAA
GCACGGGAATGGCAGCATCATGTTGTGGGGGTTCTTTGTTGCAGGAGGGACTGGTGCACTTCACAAAATAGA
TAGCATCATGAGAATGAAAAATTATGTGGATATATTGAAGCAACATCTCAAGACATCAGTCAGGAAGTTAAA
GCTTGGTCGCAAATGGGTCTTCCAAATGGATAATGACCCTAAGCATACTTAAGTTGTGGCAAAATGGCTTAA
GGACAAAAAAGTCAAGGTATTGGAGTAGCCATCACAAAGCCCTGACCTCAATCCTACAGAAAATTTGTGGGC
AGAACTGAAAAAGCGTGTGCGAACAAGGAGGCCTACAAACCTGACTCAGCTACACCAGCTCTGTCAGGAGGA
ATGGGCCAACATTCACCCAACTTATTGTTGGAAGCTTGTGGAAGGCTACCCGAAACGTTTGACCCAAGGTAA
ACAATTTAAAGGCAATGCTACCAAATACTAATTGAGTCTATGTAAACTTCTGACCCACTGGGAATGTGATGA
AAGAAATAAAAGCTGAAATAAATCATTCTCGCTACTATTATTCTGACATTTCACATTTTTTAAATAAAGTGG
TGATCCTAACTGACCTAAGACAGGGAATTTTTTTACTAGGATTAAATATCAGGAATTGTGAAAAACTGAGTT
TAAATGTATTTGGCTAAGGTGTATGTAAACTTCCGACTTCAAC-----------------------------
------------------------------------------------------------------------
-------------------------------------------------------------
>chromosome9-115769936-115771574/1-1638
CAGTTGAAGTCGGAAGTTTACAAACACTTAGGTTGGAGCCATTAAAACTAGTTTTTCAACCATTCCACAAAT
GTCTTGTTAACAAACTATAGTTTTGGCAAGTCGGTTATGACATCTACTTGGTGCATGACACAAGTCATTTTT
CCAACAATTGTTTACAGACAGATTATTTCACTTATAATTCACTGTATCACAATTCCAGTTGGTCAGAAGTTT
AGAAACACTAAATTGACTGTGCCTTTGAACAGCTTGGAAAATTCCAGAAAATTATGTCATGGCTTTAGAAGC
TTCTGATAGGCTAATTGACATCATTTGAGTCAATTGGAGGTGTGCCTGTGGATGTATTTCAAGGCCTACCTT
CAACCTCAGTGCCTCTTTGCTTGACATCATGGGAAAATCAAAAGATATCAGCCAAGACCTCAGAATAATAAT
TGTAGACCTCCACAAGTCTGGTTCATCCTTGGGAGCAATTTCCAAACGCCTGAAGGTACCATGTTCATCTGT
ACAAACAATAGTACGCAAGTATAAACACCATGGGACCACGCAGCCGTCATACCTCTCAGGAAGGAGAAGCAT
TCTGTCTCCTAGAGATGAAGGTACTTTGGTGCGAAAAGTGCTAATCAATCCCAGAACAACAGCAAAGGACCT
TGTGAAGATGCTGGAGGAAACAGGTACAAAAGTATCTATATCCACAGTAAAACGAGTCCTATATCGAAATAA
CCTGAAAGGCCGCTCAGCAAGGAAGAAGCCACTGCTCCAAAACCGGCATAAAAAAGCCAGACTACGGTTTGC
AACTGCACATGGGGACAAAGATCGTACTTTTTGGAGAAATGTCCTCTGGTCTGATGAAACAAAAATAGAACT
GTTTGGCCTTAATGACCATCGTTATGTTTGGAGGAAAAAGGGTGAGGTTTGCAAGCCGAAGAACACCATCCC
AGCCTTGAAGCACGGGGGTGGCAGCATCATGTTATGGGGGTGCTTTGCTGCAGGAGGGACTGGTGCACTTCA
CAAAATAGATGGCATCATGAGGGAGGAACATTATTTGGATATATTGAAGCAACATCTCAAGACATCAGTCAG
GAAGTTAAAGCTTGGTTGCAAATGGGTCTTCCAAATGGACAATGACCCCAAGCATACTTCCAAAGTTGTGGC
AAAATGGCTTAAGGACAACAAATTCAAGGTATTGGAGTGGCCATCACAAAGCGCTGACCTCAATCCTATAGA
AAATCTGTGGGCAGAACTGAAAAAGTGTGTGCGAGCAAGGAGGCCTACAAACCTGACTCAGTTACACCAGCT
CTGTCAGAAGGAATTGGCCAAAATTCCCCCAACTTATTGTGGGAAGCTTGTGGAAGGCTACCCGAAACGTTT
GACCCAAGTTAAACAATTTAAAGGCAATGCTACCAAATACTAATTGAGTGTATGTAAACTTCTGAGCCACTA
GGAATGTGATGAATGAAATAAAAGCTGAAATAAATCATTCTCTCTACTATTATTCTGACATTTCACATTCTT
AAAATAAAGTGGTGATCCTAACTCACCTAAGACAGGGAATTTTTACTAGGATTAAATGTCAGGAAATGTGAA
AATCTGAGTTTAAATGTATTTGGCTAAGGTGTATGTAAACTTCCGACTTCAACT-------
>chromosome9-65003934-65005566/1-1632
AGTTGATATCGGAAGTTTACATACACTTAAGTTGGAGTCATTAAAACTCGTTTTTCAACCACTCCACAAATT
TCTTGTTAACAAACTATAGTTTGGGCAAGTCGGTTAGGACATCTACTTTGTGCAAGACACAAGTCATTTTTC
CAACAATTGTTTACAGACAGATTATTTCACTTATAATTCACTGTATCACAATTCCAGTGGGTCAGAAGTTTA
CATACACTAAGTTGACTGTGCCTTTAAACAGCTTGGAAAATACCAGAAAATGATGTCATGGCTTTAGAAGCT
TCTGATAGGCTAATTCACATCATTTGAGTCAATTGGAGGTGTCCCTGTGGATGTATTTCAAGGCCTACCTTC
AAACTCAGTGCCTCTTTGCTTGACATCATGGGAAAATTAAAAGAAATCAGCCAAGACCTCAGAAAAAAGATT
GTAGACCTCCACAAGTCTGGTTCATCCTTGGGAGCAATTTCCAAACGCCTGAAGGTACCACGTTCATCTGTA
CAAACAATAGTACGCAAGTATAAACACCATGGGACCACGCAGCCATCATACCACTCAGGAAGGAGACACGTT
CTGTCTCCTAGAGATTAACGTACTTTGGTGCAACAGGTGCAAATCAATCCCAGAACAACAGCAAAGGACCTT
GTGAAGATGCTAGAGGAAACAGGTACAAAAGTATCTATATCCACAGTAAAACGAGTCCTATATCGACATAAC
CTGAAAGGCCGCTCAGAAAGGAAGAAGCCACTGCTCCAAAACCGCCATAAAAAAGTCAGACTATGGTTTGCA
ACTGTACATGGGGACAAAGATCGTACTTTTTGGAGAAATGTCCTCTGGTCTGATGAAACAAAAATCTAACTG
TTTGGCCATAATGACCATTGTTATGTTTGGAGGAAAAATGGGGAGGCTTGCAAGCCGAAGCAGACCATTCCA
ACCGTGAAGCACGGGGGTGGCAGCATCATGTTGTGGGGGTGCTTTGCTGCAGGAGGGACTGGTGCACTTCAC
AAAATAGATGGCATCATGAGGGAGGAAAATTATGTGGATATATTGAAGCAACATCTCAAGACATCAGTCAGG
AAGTTAAAGCTTGGTCACAAATGGGTCTTCCAAATGGACAATGACCCCAAGCATACTTCCAAAGTTGTGGCA
AAATGGCTTAAGGACAACAAAGTCAAGGTATTGGAGTGGCCATCACAAAGCCCTGACCTCAATCCTATAGAA
AATGTGTGGGCAGAACTGAAAAAGCGTGTGCGAGCAAGAAGGCCTACAAACCTGACTCAGTTACACCAGCTC
TGTCAGGAGGAATGGGCCAAAATTCACCCAACTTATTGTGGGAAGCTTGTGGAAGGCTACCCGAAACATTTG
ACCCAAGTTAAACCATTTAAAGGCAATGCTACCAAATACTAATTGAGTGTATGTAAACTTCTGATCCACTGG
GAATGTGATGAAAGAAATAAAAGCTGAAATAAATCATTCTCTCTACTATTATTCTGACATTTCACATTCTTA
AAATAAAGTGGTGATCCCAACTGACATAAGACAGGGAATTTTTACTAGGACTAAATGTCAGGAAATGTGAAA
AACTGAGTTTAAATGTATTTGGCTAAGGTGTATGTAAACTTCCGACTT-------------
>chromosome10-113889922-113891561/1-1639
AGTCGAAGTCGGAAGTTTATATCCACTTAGGTTGGAGTCATTAAAACTCGTTTTTCAACCACTCCACAAATT
TCTTGTTGACAAACTATAGTTTTGGCAAGTCGGTTAGGACATATACTTTGTACATGACACAAGTCATTTTTC
CAACAATTGTTTACAGACAGATTATTTCACTTATAATTCACTGTATCACAATTACAGTGGGTCAGAAGTTTA
CATACACTAAGTTGACTGTGCCTTTAAACAGCTTGGAAAATTCCAGAAAATAATGTCATGGCTTTAGAAGCT
TCTGATAGGCTAATTGACATAATTTGAGTCAATTGGAGGTGTACCTGTGGATGTATTTCAAGGCCTACCTTC
AAACTCAGTGCCTCTTTGCTTGACATCATGGGGAAATCAAAAGAAATCAGCCAAGACCTCAGAAAAACAATT
GTAGACCTCCACAAGTCTGGTTCATCCTTGGGAGCAATTTCCAAACGTCTGAAGGTACCACGTTCATCTGTA
CTAACAATAGTACGCAAGTATAAACACCATGGGACCACGCAGCCATCATACCGCTCAGGAAGGAGACGCATT
CTGTCTCCTAGAGATGAACGTACTTTGGTGCGAAAAGTGCAAATCAATCCCAGAACAACAGCAAAGGACCTT
GTGAAGATGCTGGAGGAAACAGGTACAAAAGTATCTATATCCACAGTAAAACGAGTCCTATATCGACATAAC
CTGAAAGGCCGCTCAGCAAGGAAGAAGCCACTGCTCCAAAACCGCCATAAAAAAGCCAGACTACGGTTTGCA
ACTGCACATGGGGACAAAGATCGTACTTTTTGAGAAATGTCCTCTGGTCTGATGAAACAAAAATATAACTGT
TTGGCCATAATGGCCATCGTTATGTTTGGAGGAAAAAGGGGGATGCTTGCAAGCCGAAGAACACCATTCTAA
CCGTGAAGCATGGGGGTGGCAGCATCATGTTGTGGGGGTGCTTTGCTGCAGGAGGGACTGGTGCACTTCACA
AAATAGATGGCATCATGAGGAAAGGAAAATTATGTGGATATATTGAAGCAACATCTCAAGACATCAGTCAGG
AAGTTAAAGCTTGGTCGCAAATGGGTCTTCCAAATGGACAATGACCCCAAGCATACTTCCAAAGTTGTGGCA
AAATGGCTTAAGGACAACAAAGTCAAGGTATTGGTGTGGCCATCACAAAGCCCTGACCTCAATCCTATAGAA
CATTTGTGAGCAGAACTGAAAAAGCGTGTGCGAGCAAGGAGGCCTACAAACCTGACTCAAGTTACACCAGCT
CTGTCAGGAGGAATGGGCCAAAATTCACCCAACTTATTGTGGGAAGCTTGTGGAAGGCTACACGAAACGTTT
GACCCAAGTTAAACAATTTAAAGGCAATGCTACCAAATACTAATTGAGTGTATGTAAACTTCGGACCCACTG
GGAATGTGATGAAAGAAATAAAAGCTGAAATAAATCATTCTCTCTACTATTATTCTGACATTTCACATTCTT
AAAATAAAGTGGTGATCCTAACTGACCTAAGACAGGGAATTTTTACTAGGATTAAATGTCAGGAATTGTGAA
AAACTGAGTTTAAATGTGTTTGGCTAAGGTGTATGTAAACTTCCGACTTCAACTG------
>chromosome12-61242364-61244005/1-1641
CAGTTGAAGTCTGAAGTTTACATACACTTAGGTTGAAGTCATTAAAACTCGTGTTTCAACCACTCCACAAAT
TGCTTGTTATTAACAAACTATAGTTTTGGCAAGTCGGTTAGGACATCTACTTTGTGCATGACACAAGTCATT
TTCCCAACAATTGTTTACAGACAGATTATTTCACTTATAATTCACTGTATCACAATTCCAGTGGGTCAGAAG
TTTACATACACTAAGTTGACTGTGCCTTTAAACAGCTTGGAAAATTCCAGAAAATTATGTCATGGCTTTAGA
AGCTTCTGTTAGGTTAATTGACATAATTTGAGTCAATTGGAGGTGTACCTGTGGATGTATTTCAAGGCCTAC
CTTCAAACTGAGTGCCTCTTTACTTGACATCATGTGAAAATCAAAAGAAATCAGCCAAGACCTAAGAAAAAA
AATTGTAGACCTCCACAAGTCTGGTTCATCCTTGTGAGCAATTTCCAAACACCTGAAGGTACCACGTTCATC
TGTACAAACAATAGTACGCAAGTATAAACACCATGGGACCACGCAGCCGTCATACCGCTCAGGAATGAGACG
CGTTCTGTCTCCTAGAGATGAACGTACTTTGGTGTGAAAAGTGCAAATCAATCCCAGAACAACAGCAAAGGA
CCTTGTGAAAATGCTGGAGGGAACATGTACAAAAGTATCTATATCCACAGTAAAACGAGTCCTATATTGACA
TAACCTGAAAGACTGCTCAGCAAGGAAGAAGCCACTGCTCCAAAACCGCAATAAAAAAGCCAGACTACGGTT
TGCAACTACCCATGGGGACAAAGATCGTACTTTTTGGAGAAATGTCCTCTGGTCTGATGAAATAAAAATATA
ACTGTTTGGCCATAATGACCATTGTTATGTTTGGAGGAAAAAGGGGGAGGCTTGCAAGCCGAAGAACACCAT
CCCAACCGTGAAGCACGGGGGTGGCAGCATCATGTTGTGGGGGTGCTTTGCTGCAGGAGGGACTGGTGCACT
TCACAAAATAGATGGCGTCATGAGATGGGAAAATTATGTGGATATATTGAAGCAACATCTCAAGACATCATT
CAGGAAGTTAAAGCTTGGTCGCAAATGGGTCTTCCAAATGGACAATGACCCCAAGCATACTTCCAAAGTTGT
GGCAAAATGGCTTAAGGACAACAAAGTCAAGGTATTGGAGTGGCCATCACAAAGCCCTGACCTCAATCCTAT
AGAACATTTGTGGGCAGAATTGAAAAGCGTGTGCGAGCAAGGAGGCCTACAAACCTGACTCAGTTACACCAG
CTCTGTCAGGAGGAATGGGCCAAAATTCCCCCAACTTGTTGTGGGAAGCTTGTTGGAAGGCTACCCAAAACG
CTTGACCCAAGTTAAACAATTTAAAGGCAATGCTACCAAATACTAATTGAGTGTATGTAAACTTCTAACCCA
CTGGGAATGTGATGAAAGAAATAAAAGCTGAAATAAATCATTCTCTCTACTATTATTCTGACATTTCACATT
CTTAAAATAAAGTGGTGATACTAACTGACCTAAGAAAGGGAATTTTTATTTTGATTAAATGTCAGGAATTGT
GAAAAACTGAGTTTAAATGTATTTGACTAAGGTGTATGTAAACTTCCGACTTCAACT----
>chromosome12-70433600-70435236/1-1636
AGTTGAAGTCGGAAGTTTACGTACACTTAGGTTGGAGTCATTAAAACTTGTTTTTCAACCACTCCACAAATT
TCTTTTTAACAAACTATAGTTTTGGCAAGTCGGTTAGGACATCTACTTTGTGCATGACACACGTCATTTTTC
CAATCATTGTTTACAGACAGATTATTGCACTTATAATTCACTGTATCACAATTCCAGTGGGTCAGAAGTTTA
CATACACTAAGTTGACTGTGCCTTTAAACAGCTTTGAAAATTCCAGAAAATGATGTCACGGCTTTAGAAGCT
TCTGATAGGCTAATTGACATTATGTGAGTCAATTGGCGGTGTACCTGTGGATGTATTTCAAGGCCTACCTTC
AAACTCAGTGCCTCTTTGCTTGACATCATGGGAAAATCAAAAGAAATCAGACAAGACCTCAGAAAAAAGATT
GTAGACCTCCACAAGTCTGGTTCATCCTTGGGAGAAATTTCCAAATGCCTGAAGGTACCCCGTTCATCTGTA
CAAACAATAGTACGCAAGTATAAACACCATGGGACCACGTAGCCGTCATACCGCTCAGGAAGGAGACGCGTT
CTGTCTCCTGGAGATGAACGTACTTTGGTGCGAAAAGTGCAAATCAATCCCTGAACAACAGCAAAGGACCTT
GTGAAGATGCTGGAGGAAACGGGTACAAAGGTATCTATATCTACAGTAAAATGAGTCCTTTAACGACATAAC
TTGAAAGGCCTCTCAGCAAGGAAGAAGCCACTGCTCCAAAACCACCATAAAAAGCCAGACTACGGTTTGCAA
CTGCACATGGGGACAAAGATCGTACTTTTTGGAGAAATGTCCTCTGGTCTGATGAAACAAAAATAGAACTGT
TTGGCCATAATGACCATCGTTATGTTTGGAGGAAAAAAGGGGATGCTTGCAAGCCAAAGAACACCATCCCAA
CCGTGAAGCACAGGGGTGGCAGCATCATGTTGTGGGGGTGCTTTGCTGCAGGAGGGACTGGTGCACTTCACA
AAATAGATGGCATCACGAGGGAGGAAAATTATGTGGATATATTGAAGCAAATTCTCAAGACATCAGTCAGGA
AATTAAAGCTTGGTCGCAAATGGGTCTTCCAAATGGACAATGACCCAAGCATACTTCCAAAGTTGTGGCAAA
ATGGCTTAAGGACAACAAAGTCAAGGTATTGGAGTGGCCATCACAAAGCCCTGACCTCAATCCTATAGAAAA
TGTGTGGGAAGAACTGAAAAAGTGTGTGCGAGCAAGGAGGCCTACAATCCTGACTCAGTTACACCAGCTCTG
TCAGGAGGAAGGGGCCAAACTTCACCCAACTTATTGTGGGAAGCTTGTGGAAGGCTACCCGAAATGTTTGAC
CCAAGTTAAACAATTTAAAGGCAATGCTAGCAAATACTAATTGAGTGTATGTAAACTTCTGACCCACTGGGA
ATGTGATTAAAGAAATAAAAGCTGAAATAAATCATTCTCTCTACTATTATTCTAACATTTCACATTCTTAAA
ACAAAGTGGTGATCCTAACTGACCTAAGACAGGGAATTTTTACTAGGATTAAATGTCGGGAACTGTGAAAAA
CTGAGTTTAAATGTATTTGGCTAAGGTGTATGTAAACTTCCGACTTCAACTG---------
>chromosome13-57939919-57941424/1-1505
GTCATTTTTCCAACAATTGTTTACAGACAGATTATTTCACTTATAATTCACTGTATCACAATTCTAGTGGGT
CAGAAGTTTACATACACTAAGTTGACTGTGCCTTTAAACAGCTTGGAAAATTCCAGAAAATGATGTCATGGC
TTTAGAAGCTTCTGATAGGCTAATTTACATAATTTGAGTCAATTGGAGGTGTACCTGTGGATGTATTTCAAG
GCCTACCTTCAAACTCAGTGCCTCTTTGCTTGACAACAGTGGGAAAATCAAAAGAAATCAGCCAAGTCCTCA
GAAAATAAATTGTAGACCTCCACAAGTCTGGTTCATCCTTGGGAGCAATTTACAAATGCCTGAAGGTACCAC
GTTCATCTGTACAAATAATAGCACGCAAGTATAAACACTATGGGACCCCGCAGCCGTCATACTGCTCAGGAT
GGAGAGGCGTTCTGTCTCCTGGAGATGAACGTATTTTGGTTGCGAAAAGTGCAAATCAATCCCAGAACAACA
GCAAAGGACCTTGTGAAGATGCTGGAGGAAACAGGTACAAAAGGATCTATATCCACAGTAAAATGAGTCCTA
TATCGACATAACCTGAAAGGCCGCTCAGCAAGGAAGAAGCCACTGCTCCAAAACCGCCATAAAAAAGCCAGA
CTACGTTTTCCAACTGCACATGGGGACAAAGATCATACTTTTTGGAGAAATGTCCTCTGGTCTGATGAAACA
AAAATAGAACTGTTTGGTCATAATGACCATCCATATGTTTGGAGGAAAAAGGGGGAGGCTTGCAAGCCGAAG
AACACCATCCCAACCGTGAAGCACGGGGGTGGCATTATCATGTTGTGGGCGTGCTTTGCTGCAGGAGTGACT
CGTGCACGTCACAAAATAGATGGCATCATGAGGAAGGAAAATGATGTGGATATATTGAAGCAACATCTCAAG
ACATCAGTCAGGAAGTTAAAGCTTGGTCGCAAATGTGTCTTCCAAATGGACAATGACCCCAAGCATATTTAC
AAAGTTGTGGCAAAATGACTTAGGACAACAAAGTCAAGGTATTGGAGTGGCCATCACAAATCCCTGACCACA
ATCCTATAGAAAATTTGTGGGCAGAACTGAAAAAGCATGTGTGAGCAAGAAGGCCTACAAACCTGACTCAGT
TACACGAGCTCTGTCAGGAGGAATGGGCTAAAATTCACCCAACTTATTGTGGGAAGCTTGTGGAAGGCTACC
CGAAACGTTTGACCCAAGTTAAACAATTTAAAGGCAATGCTTCCAAATACTAATTGAGTGTATGTAAACTTC
TGACCCACTGGGAATGTGATGAAAGAAATAAAAGCTGAAATGAATCATTTTCTCTACTCTTATTCTGACATT
TCACATTCTTCAAATAAAGTGCTGATCCTAACTGACGTAAGACAGGGAATTTTTTACTAGGATTAAATGTCA
GAAATTGGGAAAAACTGAGTTTAAATGTATTTGGCTAAGGTGTATGTAAACTTCCGACTTCAACT-------
------------------------------------------------------------------------
-------------------------------------------------------------
>chromosome14-78129429-78130984/1-1555
AAACTATAGTTTTGGCAAGTCGGTTAGGACATCTACTTTGTGCATGACACAAGTCATTTTTCCAACAATTGT
TTACAGACAGATTATTTCACTTATAATTTGCTGTATCACAATTCCAGTGGGTCAGAAGTTTACATACACTAA
GTTGACTGTGCCTTTAAACAGCTTGGAAAATTCCAGAAAATTATGTCATGGCTTTAGAAGCTTCTGATAGGC
TAATTGACATCATTTGAGTCAATTGGAGGTGTACCTGTGGATGTATTTCACGGCCTACCTTCAAACTCAGTG
CCTCTTTGCTTGACATCATGGGAAAATCAAAATAAATCAGCCAAGACCTCAGAAAATATATTGTAGACCTCC
ACAAGTCTGGTTCATCCTTGGGAGCAATTTCCAAACGCCTGAAGGTACCACATTCATCTGTACAAACAATAG
TACGCAAGTATAAACACCATGGGACCACGCAGCCGTCATACCGCTCAGGAAGGAGACGCGTTCTGCCTCCTA
GAGATGAACATACTTTGATGCGAAATGCGCAAATCAATCCCAGAACAACAGCAAAGGACCTTGTGAAGATGC
TGGAGGAAACAGGTACAAAAGTATCTATATCCACAGTAAAACAAGTCCTATATCAACATAACCCGAAAGGCC
GCACAGCAAGGAAGAAGCCACTGCTCCAAAACCGCCATAAAAAAGCCAGACTACGGGTTGCAACTGCACATG
GGGACAAAGATCGTACTTTTTGGAGAAATGTCCTCTGGTCTGATGAAACAAAAATAGAACTGTTTGGCCATA
ATGACCATTGTTATGTTTGGAGGAAAAAGGGGGAGGCTTACAAGCTGAAGAACACCATCCCAACCGTGAAGC
ACGGGGATGGCAGCATCATGCTGTGGGGGTGCTTTGCTGCAGGAGGGACTGGTGCACTTCACAAAATAGATG
GCTTCATGAGAAAGGAAAATTATGTGGATATAGTGAAGCAACATCTCAAGACATCAGTCAGAAAGTTAAAGC
TTGGTCGCAAATGGGTCTTCTAAATGGACAATGACCCCAAGCATACTTCCAAAGTTGTGGCAAAATGGCTTA
AGGACAACAAAGTCAAGGTATTGGAGTGGCCATCACAAAGCCCTGACCTCAATCCTATAGAAAAGTTGTGGG
CAGAACTGAAAAAGCATGTGCGAGCAAGGAGGCCTACAAACCTGACTCAGTTACACCAGCTCTGTCAGGAGG
AATGGGACAAAATTCACCCAACTTATTGTGGGAAGCTTGTGGAAGGCTACCCGAAACGTTTGACCCAAGTTA
AACAATTTAAAGGCAATGCTACCAAATACTAATTGAGTGTATGAAAACTTCTGACCCACTGGGAATGTGATG
AAAGAAATAAAAGCTAAAATAAATAATTATCTCTGCTATTATTCTGACATTTCACATTCTTAAAATAAAGTG
GTGATCCTAACTGACTTAAAACAGGGAATTTTTACTAGGATTAAATGTCAGGAATTGTGAAAAACTGAGTTT
AAATGTATTTGGCTAACGTGTATGTAAACTTCCGATTTCAACT-----------------------------
-------------------------------------------------------------
>chromosome14-59871368-59873013/1-1645
AGTTGAAGTCGGAAGTTAACATACACTTAGGTTGGAGTCATTAAAACTCATTTTTCAACCACTCCACAAATT
TCTTGTTAACAAACTATAGTTTTGGCAAGTCGGTTAGGACTTCTACTTTGTGCATGACACAAGTCATTTTTC
CAACAATTGTTTACAGACAGATTTTTGTTCACTTATAATTCACTGTAACACAATTCCAGTGGGTCAGAAGTT
TACATACACTAAGTTGACTATGCCTTTAAACAGCTTGGAAAATTCCAGAAAATTATATCATGGCTTTAGAAG
CTTCTGATAGGCTAATTGACATCATTTGAGTCAATTGGAGGTGTACCTGTGGATGTATTTCAAGGCCTACCT
TCAAACTCAGTGCCTATTTGCTTGACATCATGGGAAAATCAAAAGAAATCAGCCAAGACCTCAGAAAAAAAA
TTGTAGACCTCCACAAGTCTGGTTCATCCTTGGGAGCAATTTCCAAAAGCCTGAAGGTACAACGTTTATCTG
TACAAACAATAGTACGCAAGTATAAACACCATGGGACCACGCAGCCATCATACCACTCAGGAAGGAGACGCG
TTCTGTCTCCTAGAGATTAATGTACTTTGGTGCGAAAAGTGGAAATCAATCCCAGAACAACAGCAAAAGACC
TTGTGAAGATGCTGAAGGAAACAGGTACAAAAGTATCTATATCCACAGTAAAACGAGTCCTATATCGACATA
ACCTGAAAGGCCTCTCAGTAAGGAAGAAGCCACTGCTCCAAAACCGGCATAAAAAAGTCAGACTACATTTTG
CAACTGCACATGGGGACAAATATCGTACTTTTTGGAGAAATGTCCTCTGGTCTGATGAAACAAAAATAGAAC
TGTTTGGCCATAATGACCATCGTTATGTTTGGAGGACAAAGGGGGAGGCTTGCAAGCTGAAGAACACCATCC
CAACCGTGGATGGCACGGGGATGGCAGCATCATGTTGTGGGGGTGCTTTGCTGCAGGAGGGACTGGTGCACT
TCACAAAATAGATGGCGTCATGAGGTCGGAAAAGTATGTGGATATATTGAAGCAACATCTCAAGACATCAGT
CAGGAAGTTAAAGCTTGGTCGCAAATGGGTCTTCCAAATGGACAATGACGACCCCAAGCATACTTCCAAAGT
TGTGGCAAAACGGCTTAAGGACAACAAAGTCAAGATATTGGAGTGGCCATCACAAAGCCCTGACCTCAATCC
TACAGAAAATTTGTGGGCAGAACTGAAAAAGCGTGTGCGATCAAGGAGGCCTACAAACCTGACTCAGTTACA
CCAGCTCTGTCAGGAGGAATGGACCGAAATTCACCGAACTTATTGTGGGAAGCTTGTGGAAGGCTACCCAAA
ACGTTTGACCCAAGTTAAACAATTGAAAGGCAATACTACCAAATACTAATTGAGTGTATGTAAACTTCTGAC
CCACTGGGAATGTGATGAAAGAAATAAAAGCTGAAATAAATCCTTCTCTCTACTATTATTCTGACATTTCAG
ATTATTAAAATAAAGTGGTGATCCTAACTGAACTAAGACAGGGAATTTTTACTAGGATTAAATGTCAGGAAT
TGTGAAAAACTGAGTTTAAATGTATTTGGCTAAGGTGTATGTAAACTTCCGACTTCAACTG
>chromosome15-91523783-91525416/1-1633
AGTTGAAGTCGGAAGTTTACATACACTTAGGTTGGAGTCATTACAACTCGTTTTTCAACCACTCCACAAATT
TCTTGTTAACAAACTATAGTTGTGGCAAGTCGGTTAGGACATCTACTTTGTGCATGACACAAGTCATTTTTC
CAACAATTGTTTACAGACAGATTATTTCACTTATAACTCAGTGTATCACAATTCCAGTGGGTCAGAAGTTTA
CATACACTAAGTTGACTGTGCCTTTAAACAGCTTGGAAAATTCCAGAAAATGATGTCATGGCTTTAGAATCT
TCTGATAGGCTAATTGACATCATTTGAGTCAATTGGAGGTGTACCTGTGGATGTATTTCAAGGTCTATCTTC
AAATTCAGTGACTCTTTGCTTGACATCATGGGAAAATCAAAAGAAATCAGCCAAGACCTCAGAAAAAAATTG
TAGACCTCCACAAGTCTGGTTCATCATTGGGAGCAATTTCCAAACGCCTGAAGGTACCACGTTCATCTGTAC
AAACAATAGTAGGCAAGTATAAACACCATGAGACCACGCAGCCGTCATACCGCTCAGGAAGGAGACGCGCTC
TGTCTCCTAGAGATTAACATACTTTGGTGCGAAAAGTGCAAATCAATCCCAAAACAACAGCAAAGGACCTTG
TGAAGATGCTGGAGGAAACAGCTACAAAGGTATCTATATCCACAGTAAAACGAGTCCTATATCGACATTAAC
TGAAAGGCCGCTCAGCAAGGAAGAAGCCACTGCTCCAAAACCGCCATAAAAAAGCCAGACTATGGTTTGCAT
CTGCACATGGGGACAAAGATTGTACTTTTTGGAGAAATGTCCTCTGGTCTGATGAAACAAAAATAGAACTCT
TTGGCCATAATGACCATCGTTATGTTTGGAGGAAAAAGGGGGAGGCTTGCAAGCCGAAGAACACCATCCCAA
CCGTGAAGCACGGGGGTGGCAGCATCATGTTGTGGGGGTGCTTTGCTGCAGCAGGGACTGGTGCACTTCACA
AAATAGATGGCTTCATGAGGAAGGACAATTATGGGGATATATTGAAGCAACATCTCAAGACATCAGTCAGGA
AGTTAAAGCTTGGTCGCAAATGGGTCTTCGAAATGGACAATGATCCCAAGCATACTTCCAAAGTTGTGGCAA
ATGGATTAAGGACAACAAAGTCAAGGTATTGGAGTGGCCATCACAAAGCCCTGACCTCAATCCTATAGGAAA
ATTTGTGGGCAGAACTGAAAAAGCGTGTGTGAGCAAGGAGGCCTACAAACCTGACTCGTTACACCAGCTCTG
TCAGGAGGAATGGGCCAAAATTCACCCAACTTATTGTGGGAAGCTTGTGGAAGGCTACCCGAAACGTTTGAC
CCAAGTTAAACAATTTAAAGGCAGTGCTACCAAATACTAATTGAATGTATGTAAACTTCTGACCCACTGGGA
AAGTGATGAAAGAAATAAAAGCTGAAATAAATCATTCCCTCTACTATTATTCTGTTTCACATTCTTAAAATA
AAGTGGTGATCCTAACTGACCTAAGACAGGGAATTTTTACTAGGATTACATGTCAGGAATTGTGAAAAACTG
AGTTTAAATGCATTTGGCTGAGGTGTATGTAAACTTCTTACTTCAACTG------------
>chromosome15-33596626-33598209/1-1583
GTTGAAGTCGGAAGTTTACAAACACTTAGGTTGGAGTCATTAAAACTTGTTTTTCAACCACTCCACAAATGT
CTTGTTAACAAACTATAGTTTTGGCAAGTCGGTTAGGACATCTACTTTGTGCATGACACAAGTAATTTTTCC
AACAATTATTTATAGACAGATTATTTCACTTATAATTCACTTTATCATAATTCCAGTGGGTCAGAAGTTTAC
ATACACTAAGTTGACTGTGCCTTTAAACAGCTTGGGAAATTCCCAAAAATTATGTTATGGCTTTAGAAGCTT
CTGATAGGCTAATTGACATCATTTGAGTCAATTGGAGGTGTACCTGTGGATGTATTTCGAGGCCTACCTTAA
AACTCAGTGCCTCTTTGCTTGACATCAAGGAAATCAAAAGAAATCAGCCAAGACCTCAGAAAAGAAATTGTA
GACCTCCACAAGTCTGATTCATCCTTGGGAGCAATTTTCAAACGCCTGAAGGTACTACGTTCATCTGTACAA
ACAATAGTACGCAAGTATAAACACCATGGGACCACGCAGCTGTCATACCGCTCAGGAAGGAGACACGTTCTG
TCTCCTAGAGATGAACGTACTTTGGTGTGAAAAGTGCAAATCAATCCCAGAACAACAGCAAAGGACCTTGTG
AAGATGCTGGAGGAAACAGGTACAAAAGTATCTATATCCACAGTAAAACGAGTCCTATATCGACATAACCTG
AAAGGCCGCTCAGCAAGGAAGAAGCCACTGCTCCAAAACCGCCATAAAAAAGCCAGACTACGGTTTGCAACT
GCACATGGGGACAAAGATCATACTTTTTGGAGAAATGTCCTCTGGTCTGATGAAACAAAAATAGAACTGTTT
GGCCATAATGACCATCGTTATGTTTAGAGGAAAAAGGGGGAGGCTTGCAAGCTGAAGAACACCATCCCAACC
ATGAAGCACGGAGGTGGCAGCATCAAGTTGTGGGGGTGCTTTGCTGCAGGAGGGACTGGTGCACTTCACAAA
ATATATGGCATCATGAAGAAGGAAAGGTATGTGGATATATTGAAGCAACATCTCAAGACATCATTCAGGAAG
TTAAAGCTTGGTCGCAAATGGGTCTTCCAAATGGACAATGACCCCAAGCATACTTCCAAAAGTTGTGGAAAA
ATGGCTTAAGGAGAACAAAGTCAAGGTATTGGAGTGGCCATCACAAAGCCCTGACCTCAATCCCATAGAAAA
TGTGTGGGCAGACCTGAAAAAGTGTGTGCGAGCAAGGAGGCCTACACACTTGACTCAGTTACACCAGCTCTG
TCAGGAGGAATGGGCCAAAATTCACCCAACTTATTGTGGGTAGCTTGTGGAAGGCTACCCGAAACGTTTGAC
CCAAGTTAAACAATTTAAAGGCAATGCTACCAAATACTAATTGAGTGTATGTAAACTTCAGACCCACTGGGA
ATGTGATAAAATAAATAAAAGCTGAAATAAATCATTCTCTCTACTATTATTCTGACATTTCACATTCTTAAA
ATAAAGTGGTGATCCTAACTGACCTAAGACAGGGAATTTTTACTAGGATTAAATGTCAGGAATTGTGAAAA-
-------------------------------------------------------------
>chromosome16-82461338-82462973/1-1635
AGCTGAAGTGGGAAGTTTACATACACTTAGGTTGGAGTCATTAAAACTCATTATTTCAACCACTCCACACAT
TTCTTGTTAACAAACTATAGTTTTGGCAAGTCGGTTAGGACATCTACTTTGTGCATGACACAAGTCATTTTT
CCAACAATTGTTTACAGACACATTATTTCACTTATAATAATTCACTGTATCACAATTCCAGTGGGTCAGAAG
TTTACATACACTAAGTTGACTGTGCCTTTAAATAGCTTGGAAAATTCCAGAAAATTATGTCATGGCTTTAGA
AGCTTCTGGTAGACTAATTGACATCATTTGAGTCAATTGGAGGTGTACCTGTGGATGTATTTCAAGGCCTAC
CTTCAAACTCAGTGCCACTTTGCTTGACATCATGGGAAAATCAAAAGAAATCAGCCAAGACCTCAGAAAAAT
AATTGTAGACCTCCACAAGTCTGGTTCATCCTTGGGAGCAATTTCCAAACGCCTAAAGATACCACGTTAATC
TGTACAAACAATAGTACGCAAGTATAAACACCATGGGACCACCAGCCGTCATACCGCTCAGGAAGGAGACGC
GTTCTGTCTCCTAGAGATGAACGTACTTTGGTGCGAAAAGTGCAAATCAATCCCAGAACAACAGCAAAGGAC
CTTGTGAAGATGCTGGAGGAAACAGGTACAAAAGGATCTATATCCACAGTAAAATGATTCCTATATCGACAT
AACCTGAAAGGCCGCTCAGCGAGGAAGAAGCCACTGCTCCAAAACCGCCATAAAAAAGCCAGACTACGGTTT
GCACATGGGGACAAAGATCATACTATTTGAAGAAATGTCCTCTGGTCTGATGAAACAAAAATAGAACTGTTT
GGCCATAATGACCATCGTTATGTTTGGAGGAAAAAGGGTGAGGCTTGCAGGCCGAAGAACACCATCCCAACC
GTGAAGCACAGGGGTGGCAGCATCATGTTGTGGGGGTGCTTTGCTGCAGGAGGGACTGGTGCACTTCACAAA
ATAGATGGCTTCATGAGGAAGGAAAATTATGTGGATATATTGAAGCAACATCTCAAGACATCAGTCAGGAAG
TTAAAGCTTGGTCGCAAATGGGTCTTCCAAATGGACAATGACCCCAAGCATACTTCCAAAGTTGTGGCAAAA
TGGCTTAAGGACAACAAAGTCAAGGTATTGGAGTGGCCATCACAAAGCCCTGACCTCAATCCTATAGAAAAT
TTGTGGGCAGAACTGAAAAAGTGTGTGCGAGCAAGGAGGCCTACAAACCTGACTCAGTTACACCAGCTCTGT
CAGGAGGAATGGGTCAAAATTCGCCCAACTTATTGTGGGAAGCTTGTGGAAGGCTACCTGAAACGTTTGACC
GAAGTTAAACAATTTAAAGGCAATGCTACCAAATACTAATTGTGTGTATGTAAACTTATGACCCACTGGGAA
TGTGATGAAATAAATAAAAGCTTAAATAAATCATTCTCTCTACTATTATTCTGACATTTCACATTCTTAAAA
TAAAGTGGTGATCCTAACTGACCTAAAACAGGGAATTCTTACTAGGATTAAATGTCAGGAATTGTGAAAAAC
TGAGTTTAAATGTATTTGGCTAAGGTGTATGTAAACTTCCCACTTCAACTG----------
>chromosome16-61361112-61362751/1-1639
AGTTGAAGTCGAAAGTTTACATACACTTAGGTTGGAATCATTTAAAACTCGTTTTTCAACCACTCCACAAAT
TTCTTGTTAACAAACTATAGTTTTGGCAAGTCGGTTAGGACATCAACTGTGTGCATGACACAAGTCATTTTT
CCAACAATTGTTTACTGACAGATTATTTCACTTATAATTCAATGTATCACAATTCCAGTGGGTCAGAAGTTT
GCATACACTAAGTTGACTGTGCCTTTAAACAGCTTGGAAAATTCCAGAAAATGATGTCATGGCTGTAGAAGC
TTCTGATATGCTAATTGACATTCATTTGAGTCAATTGGAGGTGTACCTGTGGATGTATTTCATGGCCTACCT
TCAAACTCAGTGCCTCTTTGCTTGACATCATGGGAAAATCAAAAGAAATCAGCCAAGACCTCAGAAAAAAAT
TTAGACCTCCACAAGTCTGGTTCATTCTTGGGAGCAATTTCCAAACGCCTGAAGGTACCACGTTCATCTGTA
CAAACAATAGTACGCAAGTATAAACACCATGGGACCACGCAGCCGTCATACCGCTCAGGAAGGAGACGCGTT
CTGTCTCCTAGAGATGAACGTACTTTGGTGTGAAAAGTGCAAATCAATCCCAGAACAACCGCAAAGGACCTG
TGAAGGTGCTGGAGGAAACCGGTACAAATGTATCTATATCCACAGTAAAACAAGTCCTATATCGACATAACC
TGAAAGGCCGCTCAGCAAGGAAGAAGCCACTGCTCCAAAACCACCATAAAAAAGCCAGACTACGGTTTGCAA
CTGCACATGGGGACAAAGATCGTATGTTTTGGAGAAATGTCCTCTGGTCGGATGAAACAAAAATATAACTGT
TTGGCCATAATGACCATCGTTATGTTTGGAGGAAAAAGGGGGAGACTTGCTAGCCGAAGAACACCATCCCAA
CCGTGAAGCACGGGAGTGGCAGCATCATGTTGTGGGGGTACTTTGCTGCAGGAAGGACTGGTGCACTTCACA
AAATAGATGGCATCATGAGGAGGAAAATGATGTGGATATATTGAAGCAACATCTCAACACATCAGTCAGGAA
GTTTAAGCTTGGTCGCAAATGGGTCTTTCCAAATGGACAATGTCCCCAAGCATACTTCCAAAGATGTGGCAA
AATGGCTTAAGGACAACAAAGTCAAGGTATTGGAGTGGCCATCACAAAGCCCTGACATCAATCCTATAGAAA
ATTAGTGGGCAGAACTGAAAAAGCGTGTGCAAGCAAGGAGGCCTACAAACCTGACTCAGTTACACCAGCTCT
GTCAGGAGGAATGGGCCAAAATTCACCCAACTTATTGTGGGAAGCTTGTGGAAGGCTACCCGAAATGTTTGA
CCCAAGTTAAACAATTTAAAGGCAATGCTGCCAAATACTAATTGAGTGTATGTAAACTTCTGACCCACTGGG
AATGTGATGACAGAAATAAAATCTGAAATAAATCATTCTCTCTCTACTATTATTCTGACATTTCACATTCTT
GAAATAAAGTGGTGATCCTAACTGACCTAAGACAGGGAATTTTTACTAGGATTAAATGTCAGGAATTGTGAA
AAACTGAGTTTAAATGTATTTGGCTAAAGTGTATGTAAACTTCCGACTTCAACTG------
>chromosome17-57402676-57404310/1-1634
AGCTGAAGTCAGAAGTTTACATACACTTAGGTTGGAGTCATTAAAACTCGATTTTCAACCTCTCCACAAATT
TCTTGTTAACAAACTATAGTTTTGGCAAGTCGGTTAGGACATCTACTTTGTGCATGACACCAGTAATTTTTC
CAACAATTGTTTACAGACAGATTATTTCACTTATAAATCATTGTATCACAATTCCAGTAGGTCAGAAATGTG
CATACACTAAGTTGACTGTGCCTTTAAACAGCTTGGAAAATTCCCAAAACTTATGCCATGGCTTTAGAAGCT
TCTGATAGGCTAATTGACATCATTTGAGTCAATTGGAGGTGTACCTGTGGATGTATTTCAAGGCCTACCTTC
AAACTCAGTGCCTCTTTGCTTGACATCATGGGAAAATCAAAAGAAATCAGCCAAGACCTCAGAAAGAAAATT
GTAGACCTCCACAAGTCTGGTTCATCCTTGGGAGCAATTTTCAAATGCCTGAAGGTACCACGTTCGTCTGTA
CAAACAGTACGCAAGTATAAACACCATGGGACCACACAGCCATCATACCGCTCAGGAAGAATACGCATTCTG
TCTCCTAGAGATGAACGTACTTTGGTGCGAAAAGTGCAAATCAATCCCAGAACAACAGCAAAGGACCTTGTG
AAGATGCTGAAGGAAACAGGTACAAAAGTATCTATATCCACAGTAAAACGAGTCCTATATCGACACAACCTG
AAAGCCGCTCATCAAGGATGAAGCCACTGCTCCAAACCGCCATAACAAAGCCAGACTACGGTTTGCAACTGC
ACATGGGGACAAAGATCGTACTTTTTGGAGAAATGTTCTCTGATCTGATGTAACAAAAATAGAACTGTTTGG
CCATAATGACCATCGTTATGTTTGGAGGAAAAAGGGGGAGGCTTGCAAGCCGAAGAACACCATCCCAACCGT
GAAGCACAGGGGGTGGCAGCATCATGTTGTGGGGGTGCTTTGCTGCAGGAGGGACTGGTGCACTTCCCAAAA
TAGATGGCATCATGAGGCAGGAAAATGATGTGGATATATTGAAGCAACATCTCAAGACATCAGTCAGGAAGT
TAAAGCTTGGTCGCAAATGGGTCTTCCAAATGGACAATGACCCCAAGCATACTTCCAAAGTTGTGGCAAAAT
GGCTTAAGGACAACAAAGTCAAGGAGTTGGAGTGGCCATCACAAAGCCCTGACCTCAATCCTACAGAACATT
TTTGGGCAGAACTGAAAAAGCGTGTGCGAGCAAGGAGGCCTACAAACCTGACTCAGTTACACCAGCTCTGTC
AGGAGGAATGGGTCAAAATTCACCCAACTTTTTGTGGGAAGCTTGTGGAAGGCTACCCAAAACGCTTGACCC
AAGTTAAACAATTAAAAGGCAATGCTACCAAATACTAATTGAATGTATGTAAACTTCTGACCCACTGGGAAT
GTGATAAAAGAAATAAAAGCTGAAATAAATCATTCTCTTTACTATTATTGTGACATTTCACATTCTTAAAAT
AAAGTGGTGATCCTAACTGACCTAAGACAGGGAATTTTTACTAGGATTAAATGTCAGGAATTGTGAAAAACT
GAGTTTAAATGTATTTGGCTAAGGTGTACGTAAACTTCTGACTTCAACTG-----------
>chromosome19-36866918-36868556/1-1638
CAGTTGAAGTTAGAAGTTTACATACACTTAGGTTGGAGTCATTAAAACTCGTTTTTCAACCACTCCACAAAT
TTCTTGTTAACAAACTATAGTTTTGGCAAGTCGGTTAGGACATCTACTTTGTGCATAACACAAGTCATTTTT
CCAACAATTGTTTACAGACAGATTATTTCACTTGTAATTCACTGTATCACAATTCCAGTGCGTCAGAAGTTT
ACATACACTAAGTTGACTGTGCCTTTAAAAAGCTTGGAAAATTCCAGAAAATGATGTCATGGCTTTAGAAGC
TTCTGATAGGCTAATTGACATAATTTGAGTCAATTGGTGGTGTACCTGTGGATGTATTTCAAGGCCTACCTT
CGAACTCAGTGCCTCTTTTCTTGACATCATGGGAAAATCAAAAGAAATCAGCCAAGACCTCAGAAAATAAAT
TGTAGACCTCCACATGTCTGGTTCATTCTTGGGAGCAATTTCCAAACGCCTGAAGGTACCACGTTCATCTGT
ACAAACAATAGTATGCAAGTATAAACACCATGGGACCACGCAGCCATCATACTGCTCAGGAAGGAGACACAT
TCTGCCTCCTAGAGATGAACGTACTTTGATGCAAAAAGTGCAAATCAATCCTAGAACAACAGCAAAGGACCT
TTGTGAAGATGCTGGAGGAAACGGGTACAAAAGTATCTATATCCACAGTAAAACAAGTCCAATATTAACATA
ACCTGAAAGGCCGTTCAGCAAGGAAGAAGCCACTGCTCCAAAACTGCCTTAAAAAAGCCAGACTACGGTTTG
CAACTGCACAGGGGGACAAAGATCGTACTTTTTGGAGAAATGTCCTCTGGTCTGATGAAACAAAAATAGAAC
TGTTTAGCCATAATGACCATCGTTATGTTAGGAGGAAAAAGGGGGAGGCTTGCAAGCCGAAGAACACCATCC
CAACCGTGAAGCACGGGGGTGGCAGCATCATGTTGTGGGGGTGCTTTGCTGCAGGAGGGACTGGTGCACTTC
ACAAAATAGATGGCATCATGAGGATGGAAAATTATGTGGATATATTGAAGCAACATCTCAAGACATCAGTCA
GGAAGTTAAAGCTTGGTCGCAAATGGGTCTTCCAAATGGACAATGACCCCAAGCATACTTCCAAAGTTGTGG
CAAAATGGCTTAAGGACAACAAGGTCAAGGTATTGGAGTGGCCATCACAAAGCCCTGCCCTCAATCCCATAG
AAAATTTGTGGGCAGAACTGAAAAAGCATGTGCGAGCAAGGAGGCCTACAAACCTGACTCAGTTACACCAGC
TCTGTCAGGAGGAATGGGCCAAAATTCACCCAACTTACTGTGGGAAGCTTGTGGAAGGTAACCCAAAACGTT
TGACCCAAGTTAAACAATTTAAAGGCAATGCTACCAAATACTAATTGAGAGTATGTAAACTTCTGACCCACT
GGGAATGTGATGAATGAAATAAAAGCTGAAATAAATCATTCTCTCTACTATTATTCTGACATTTCACATTCT
TAAAATAAAGTGGTGATCCTAACTGACCTAAGACAGGGCATTTTTACTAGGATTAAATCTCAGGAATTGTGA
AAAACGGAGTTTAAATGTATTTGGCTAAGGTGTATGTAAACTTCTGACTTCAAC-------
>chromosome21-42542069-42543707/1-1638
AGTTGAAGTCAGAAGTTTACATACACTTAGGTTGGAGTCATTAAAACTCGTTTTTCAACCACTCCACAAATT
TCTTGTTAACAAACTGTTGTTTTGGCAAGTCGGTTAGGACATCTACTTTGTGCATGACACAAGTCATTTTTC
CAACAATTGTTTACAGACAGATTATTTCACTTATAATTCTCTGTATCACAATTCCAGTGGGTCAGAATTTTA
CATGCACTAAGTTGACTGTGCCTTTAAACAGCTTGGACAATTCCAGAAAATTATGTCATGGCTTTAGAAGCT
TCTGATAGGCGAACTGACATCATTTGAGTCAATTGGAGGTGTACCTGTGGATGTATTTCAAGGCCTACCTTC
AAACTCAGTGCCTCTTTGCTAGACATCAAGGGAAAATCAAAAGAAATCAGCCAAGACCTCAGAAAAAAAATC
ATAGTCCTCCACAAGTCTGGTTCCTCCTTGGGAGCAATTTCCAAACGCCTGAAGGTACCACGTTCATCTGTA
CAAACAATAGTAGGCAAGTATAAACACAATGGGACCACGCAGCTCTCATACCACTCACGAAGGAGACGCGTT
CTGTCTCCTAGAGATGAACGTACTTTGGTGCGAAAAGTGCAAATCAATCCCAGAACAACAGCAAAGGACTTT
GTGAAGATGCTGGAGGAAACGGGTACAAAAGTATCTATTTCCATAGTAAAACGAGTCCTATATCGACATAAC
CTGAAAGGCCGCTCAGCAAGGAAGAAGCCACTGCTCCAAAACCGGCATAAAAAAGCCAGACTACGGTTTGCA
ACTGCACATGGGGACAAAGATCGTACTTTTTGGAGAAATGTCCTCTGGTCGGATGAAACAAAAATAGAACTG
TTTGGCCATAATGACCATCGTTATGTTTGGAGGGAAAAGGGGGAGGCTTGCAAGCCAAAGAACACCATCCCA
ACCGTGAAGAACGGGGGTGGCAGCATCATGTTGTGGGGGTGCTTTGCTGCAGGAGGGTCTGGTGCACTTCAC
AAAATAGATGGCATCATGAGGTAAGATAATTATGTGGATATATTGAAGCAACATCTCAAGACATCAGTCAGG
AAGTTAAAGCTTGGTCACAAATGGGTCTTCCAAATGGACATTGACCCCAAGCATACTTACAAAGTTGTGGCA
AAATGGCTTAAGGACAACAGGGTCAAGGTATTGGAGTAGCCATAACAAAGCCCTGACCTCAATCCTATAGAA
AATATGTGGGCAGAACTGAAAAAGCGTGTGCGAGCAAGAAGGCCTACAAACCTGACTCAGTTACACCAGCTC
TGTCAGGAGGAATGGGCCAAAATTCACCCAACTTATTGTGGGAAGCTTGTGGAAGGCTACCCGAAACGTTTG
ACCCAAGTTAAACAATTTAAAGGCAATGCTACCAAATACTAATTGAGTGTATGTAAACTTCTGACCCACTGG
GAATGTGATGAAAGAAATAAAAGCTGAAATAAATCATTCTCTCAACTATTATTCTGACATTTCACATTCTTA
AAATAAAGTGGTGATCCTAACTGACCTAAGACAGGGAATGTTTACTAAGAATAAATGTCAGGATTTGTGAAA
AACTGAGTTTAAATGTATTTGGCTAAGGTGTATGTAAATTTCCGACTTCAACTG-------
>chromosome22-60117687-60119325/1-1638
AGTTGAAGTCTGAAGTTTACATCCACTTAGGTTGGAGTCATTAAAACTCGTTTTTCAACCACTCCACACATT
TCTTGTTAACAAACGATAGTTTTGGCAAGTCGGTTAGGACATCAACTTTGTGCATGACACAAGTAATTTTTC
CAACGATTGTTAACAGACAGATTATTTCACTTATAATTCACTGTATCACAATTCCAGTGGGTCAGAAGTTTA
CATACACTAAGTTGACTGTGCCTTTAAACAGCCTGGAAAATTCCAGAAAATGATGTCATGGCTTTAGAAGCT
TCTGATAGGCTAATTGACATAATTTGAGTCAATTGGAGGTGTACCTGTGGATGTATTTCAAGGCCGACCTTC
AAACTCAGTGCCTCTTCGCTTGACATCATGGGAAAATCAAAAGAAATCAGCCAAGACCTCAGAAAAAAAAAT
GGTAGACCTCCACAAGTCTGGTTCACCCTTGGGAGCAATTTCCAAACGCCTGAAGGTACCACGTTCATCTGT
ACAAACAATAGTACGCAAGTATAAACACCATGGGACCACGCAGCCGTCATACCACTCAGGAAGGAGACGCGT
TCTGTCTCCTAGAGATGAACGTACTTTGGTGCTAAAAGTGCAAATCAATCCCAGAACAGCAAAGAACCTTGT
GAAGATGCTGGAGGAAACAGGTACAAAAGTATCTATATCCACAGTAAAACGAGTCCTATATCGACAGAACCT
GAAAGGCTGCTCAGCAAGGAAGAAGTCACTGCGCCAAAACCGCCATAAAAAAGCCAGACTACAGTTTGCAAC
TGCACATTGGGACAAAGATCGTACTTTTTGGAGAAATATCCTCTGGTCTGATGAAACAAACAAAAAAATGTT
TGGCCATAATGACCACCGTTATGTTTGGAGGAAAAAGGGGGAGGCTTGCAAGCCGAAGAACACCATCCCAAC
CGTGAAGCACGGGGGTGGCAGCATCATGTTGTGGGGGTGTTTTGCAGCAGGAGGGACTGGTGCACTTCACAA
AATAGATGGCATCATGAGGCAGGAAAATGATGTGGATATATTGAAGCAACATCTCAAGTCATCAGTCAGGAA
GTTAAAGCTTGGTCACAAATGGGTCTTCCAAATGGACAATGACCCCAAGCATACTTCCAAAGTTGTGGCAAA
ATGGCTTAAGGACAACAAAGTCAAGGTATTGGAGTAGCCATCACAAAGCCCTGACCTCAATCCCATAGAAAA
TTTGTGGGCAGAACTGAAAAAGTGTGTGCGAGCAAGGAGGCCAACAAACCTGACTCAGTTACACCAGCTCTG
TCAGGAGGAATGGGCCAAAATTCATCCAACTTATTGTGGGAAGCTTGTGGAAGGCTACCCGAAACATTTGAC
CCAAGTTAAACAATTTAAGGGCAATGCTACCAAATACTAATTGAGTGTATGTAAACTTCTGACCCACTGGGA
ATGTGATGAAAGAAATAAAACCTGAAATAAATCATTCTCTCTACTATTATTCTGACATTTCCCATTCTTAAA
ATAAAGTGGTGGACCTAACTGACCTAAGACAGGGAATTTTTACTAGGATTAAATGTCAGGAATTGTGAATAA
ACTGAGTTTAAATGTATTTGGCTAAAGGTGTATGTAAACTTCCGACTTCAACTG-------
>chromosome23-20701112-20702749/1-1637
CAGTTGAAGTCGGAAGTTTCCATACACTGAGGTTGGAGTCATTAAAACTTGTTTTTCAACCAATTTACAAAT
TTCTTGTGAACAAACTATAGATTTGGCAAGTCGGTTAGGACATCTACTTTGTGCATGACACAATAACATTTT
CCAACAATTGTTTACAGACAGATTATTTCACTTATAATTCACTGTATCACAATTTCAGTGGGTCAGAAGTTT
ACATGCACTAAGTTGACTGTGCCTTTAAACTGCTTGGAAAATTCCAGCAAATGATGTCATGGCTTTAGAAGC
TTCTGATAGGCTAATTGACATCATTTGAGTCAATTGGAGGTGTACCTGTGGATGTATTTCAAGGCCTACCTT
CAAACTCAGTGCCTCTTTGCTTGACATCATGGGAAAATCAAAAGAAATCAGCCAAGACCTCAGAAAAAAGAT
TGTAGACCTCCACAATTCTGGTTCATCCTTGGGAGCAATTTCCAAATGCTTGAAGGTAACACGTTCATCTGT
ACAAACAATAGTACGTAAGTATAAACACCATGAGACCACACAGCAGTCATACCGCTCAGGAAGGAGACGCAT
TCTGTCTCCTAGAGGTGAACGTACTTTGGTGCGAAAAGTGCAAATCAATCCCAGAACAACAGCAAAGGACCC
TGTGAAGATGCCGGAGGAAACAAGTACAAAAGTATCTATATCCACAGTAAAACGAGTCCTATATCGACATAA
CCTGAAAGGCCGCTCAGCAAGGAAGAAGCCACTGCTCCAAAACCGCCATAAAAAAGCCAGACTACGGTTTGC
AACTGCACATGGGGACAAAGATAGTACTTTTTGGAGATATGTCCTCTGGTCTGATGAAACAAAAATAGAACT
GTTTGGCCATAATGACCATCATTATGTTTGCAGGAAAAGGGGGATGCTTGCAAGCTGAAGAACACCATCCCA
ACCGTGAAGCACGGGGGTGGCAGCATCATGTTGTGGGGGTGCTTTGCTGCAGGAGGGACTGGTGCCCTTCAC
AAAATAGATGGCGTCATGAGGGAGGAAAATTATGTTGATATATTGAAGCAACATCTCAAGACATCAGTCAGG
AAGTTAAAGCTTGGTTGCAAATGGGTCTTCCAAATGGACAATGACCTCAAGCATACTTCCAAAGTTGTGGCA
AAATGGCTTAAGGACAACAAAGTCAAGGTATTGGAGTGGCCAGCACAAAGCCCTGACCTCAATCCTATAGAA
AATTTGTGGGCAGAACTGAAAATGCGTGTGCGAGCAAGGAGGCCTACAAACCTGACTCAGTTACACCAGCTC
AGTCAGGAGGAATGAGCCAAAATTCACCCAACTTATTGTGGGAAGCTTGTGGAAGGCTACCCGAAATGTTTG
ACCCAAATTAAACAATTTAAAGGCAATGCTACCAAATACTAATTGAGTGTATGTAAACTTCTGACCTACTGG
GAATGTGATGAAAGAAATAAAAGTTGAAATAAATCATTCTCTCTACTATTATTCTGACATTTCACATTCTTA
AAATAAAGTGGTGATCCTAACTGACCTAAGACAGGGAATTTTTACTAGGATTAAATGTCAGGAATGGTGAAA
AACTGAGTTTAAATGTATTTGGCTAAGGTTTATGTAAAATTCCGACTTCAACT--------
>chromosome23-31500629-31502244/1-1615
CAATTGAAGTCGGAAGTTTACATACACTTAGATTGGAGTCATTAAAACTCGTTTTTCAACCACTCCACACAT
TTCTTGTTAACAAACTATAGTTTTGGCAAGTCAGTTCAGACATCTACTTTGTGCATGACACAAGTAATTTTT
CCAACAATTGTTTACAGACAGATTATTTCACTTATAATTCACTGTATCACAATTCCAGTGGGTCAGAAGTGT
ACATACACTAAATTGACTGTGCCTTTAAACAGCTTGGAAAATTCCAGAAAATTATGTCATGGCTTTAGAAGC
TTCTGATAGGCTAATTGACATCATTTGAGTCAATTGGATGTGTACCTGTGGATGTATTTAAAGGCCTACCTT
CAAACTCAGTGCCTCTTTGCTTGATATCATGGGAAAATCAAAAGAAATCAGCCAAGACCTCAGAAAAGAAAT
TGTAGACCTCCACAAGTCTGGTTCATCCTTGGGAGCAATTTCCATATGCCTGAAGGTACCACGTTCATCTGT
ACAAACAATAGTACGCAAGTATAAACACCATGGGACCACGCAGCCGTCATACCGCTCAGGAAGGAGACGCAT
TCTGTCTCCTAGAGATGAACGTACTTTGGTGTGAAAAGTGCAAATCAATCCCAGAACAACAGCAAAGGACCC
TGTGAAGATGCTGGAGGAAACAGGTACAAAAGTATCTATATCCACAGTAAATCAAGTCCTATATCGACATAA
CCTGAAAGGCCGCCCAGCAAGGAAGAAGCCACTGCTCCAAAGCCACCATAAAAAATCCAGACTACGGTTTGC
AACTGCACATGGGGACAAAGATATGACTTTTTGGAGAAATTTCCTGTGGTCTGATGAAACAAAAATAGAACC
CTTTGGCCATAATGACCATCGTTATGTTTGGAGGAAAAGGGGGGAGGCTTGCAAGCCGAAGAACACCATCCC
AACCATGAAGAACGGGGGTGGCAGCATCATGTTGTGGGAGTGCTTTGCTGCAGGAGGGACTGGTGCACTTCA
CAAAATAGATGCATCATGAGGAAGGAAAATAATGTGAATATATTGAAGCAACATCTCAAGACATCAGTCAGG
AAGTTAAAGCTTGGTCGCAAATGGGTCTTCCAAATCGACAATGACCCCAAGCACACTTCCAAAATTGTGGCA
AAATGGCTTAAGAACAACAAAGTCAAGGTATTGGAGTGGCCATCATAAGGCCCTGACCTCAATCCTATAGAA
AATTTGTGGGCAGAACTGAAAAAGTGTGTGCGAGCAAGGAGGCCTACAAACCTGACTCAGTTACACCAGCTC
TGTCAGGAGGAAGGGGCCAAAATTCACCCAACTTATTGTGGGAAGCTTGTGGAAGGCTACCCAAAACGTTTG
ACCCAAGTTAAACAATTTAAAGGCAGTGCTACCAAATACTAATTGAGTGTATGTACACTTCTGACCCACTGG
GAATGTGATGAAAGAAATAAAAGCTGAAATAAATAATTCTCTCTACTATTATTCTGACATTTCACATTCTTA
AAATAAAGTGGTGATCCTAACTGACCTAAAACAGGGAATATTTACTAGGATTAAATGTCAGGAATTGTGAAA
AACTGAGTTTAAATGTTTTTGGCTAAGGTGT------------------------------
>chromosome24-20682029-20683668/1-1639
AGTTGAAGTCGGAGGTTTACATACACTTAAGTTGGAGTCATTAAAACTCATTTTTTAACCACTCCACAAATT
TCTTGTTAACAAACTATAGTTTTGGCAAGTCGGTTAGGACATCTACTTTGTACATGACACAAGTATTTTTTC
CAACAATTGTTTACAGACAGATTATTTCACTTATAAGTCACTGTATCACAATTCCAGTGGGTCAGAAGTTTA
CATACACTACGTTGACTGTGCCTTTAAACAGCTTGGAAAATTCCAGAAAATGATGTCATGGCTTTAGAAGCT
TCTGATAGGCTAATTGACATCATTTGAGTCAATTGGAGGTGTACCTGTGGATGTATTTCAAGGCCTACCTTC
AAACTCAGTGCCTCTTTGCTTGATATCATGGGAAAATCAAAATAAATCAGCCAAGACCTCAGAAAAATAATT
ATAGACCTCCACAAGTCTGGTTCATCCTTGAGAACAATTTCCAAATGCCTGAAGGTACCACATTCATCTGTA
CAAACAATAGTACGCAAGTATAAACACCAAGGGACCACGCAGCCGTCATACCGCTCAGGAAGGAGACGTGTT
CTGTCTCCTAGAGATGAACGTAATTTGGTGCGAAAAGTGCAAATCAATCCCAGAACAACAGCAAAGGACCTT
ATGAAGATGCTGGAGGAAACAGGTACAAAAGTATCTATATCCACAGTAAAATGAGTCCTATATCGACATAAC
CTGGAAGGCCGCTCAGCATGGAAGAAGCCACTGCTCCAAAACCGCCATAGAAAAGCCAGACTACGGTTTGCA
ACTGCACATGGGGACAAAGATCGTACTTTTTGGAGAAATGTCCTCTGGTCTGATGAAACAAAAATAGAACTG
TTTGGCCATAATGACCATTGTTATGTTTGGAGGAAAAAGGGGGAGGCTTGCAAGCCGAAGAACACCATCCCA
ACCGTGAAGCACGGGGGTGGCAGCATCATGTTGTGGGGGTGCTTTGCTGCAGGAGGGACTGGTGCACTTCAC
AAAGTAGATGGTATCATGAGGATGGAAAATTATGTGGATATATTGAGGCAACATCTCAAGACATCTCAAGTC
AGGAAGTTAAAGTTTGGTCGCAAATGGGTCTTCCAAATGGACAAAGACCCCAAGCATACTTCCAAAGTTGTG
GCTAAAGAGCTTAAGGACAACGAAGTCAAGGTATTGGAGGGCCATCACAAAGCCCTGACCTCAATCCCATAG
AAAATGTGTGGGCAGAACTGAAAACGTGTGCGAGCAAGGAGGCCTACAAACCTGACTCAGTTACACCAGCTC
TGTCAGGAGGAATGGGCCAACATTCACCCAACTTATTGTGGGGAGCTTGTGGAAGGCTATCCAAAACGTTTG
ACCAAAGTTAAACAATTTAAAGGCAATGCTACCAAATACTAATTGAGTGTATGTAAACTTCTGACCCACTGG
GAATGTGATGAAAGAAATAAAAGCTGAAATAAATCATTCTCTCTACTATTATTCTGACATTTCACATTCTTA
AAATAAAGTGGTTATCCTAACTGACCTAAGACAAGGGAATTTTTACTAGGATTAAATGTCAGGAATTGTGAA
AAACTGAGTTTGAATGTATTTGGCCAATGTGTATGTAAACTTCCGACTTCAACTG------
>chromosome24-16312201-16313738/1-1537
AGTTGAAGTCGGAAGTTTACGTACACTTAGGTTGAAGTCATTAACACTCGTTTTTCAACCACTCAACAAATT
TCTTGTTAACAAACTATAGTTTTGGCAAGTCGGTTAGGACATCTACTTTGTGCATGACACAAGTCATTTTTC
CAACAATTGTTTACAGACAGAATATTTAACTTATAATTCACTTTATCACAATTCCAGTGGGTCAGAAGTTTA
CATACACTAAGTTGACTGTGCCTTTAAACAGCTTGGAAAATTCCAGAAAATGATGTCATGGCTTTAGAAGCT
TCTGATAGGCTAATTTACATCATTTGAGTCAATTGGAGGTGTACCTGTGGATGTATTTCAAGGCCTACCTTC
AAACTCAGTGCCACTTTGCTTGACAGCATGGGAAAATCAAAAGAAATCAGCCAAGATCTCAGAAAAAAATTA
TAGACCTCCACAAGTCTGGTTCATCCTTGGGAGCAATTTCCAAACGCCCGAAGGTACCACGTTCATCTGTAC
AAACAATAGTACGCAAGTATAAACAACATGGGACCACGCAGCCCTCATACCGCTCAGGAAGGAGATGCGTTC
TTTCTCCTAGAGATGAACGTACTTTGGTGCGAAAAGTGCAAATCAATCCCAGAACAACAGCAAAGGACCTCG
TGAAGATGCTGGAGGAAACAGGTACAAAAGTATCTATATCCACAGTAAAACAAGTCCTATATCGACATAACC
TGAAATGCCGCTCAGCAAGGAAGAAGCCACTGCTCCAAAACCGCCATACAAAAAGCCGGACTACGGTTTGCA
ACTGCACATGGGGACAAAGATCGTACTTTTTGGAGAAATGTCCTCTGGTCTGATGAAACTAAAATAGAACTG
TTTGGCCATAATGACCATTGTTATGTTTGGAGGAAAAAGGTGGAGGCTTGCAAACCGAAGAACACCATCCCA
ACCATGAAGCACGCGGGTGGCAGCATCATGTTGTGGGGGTGCTTTGCTGCAGGAGGGACTGGTGCACATCAC
AAAATAGATGGCATCATGAGGGAGGAAAATTATGTGGATATATTGAAGCAACATCTCAAGACATCAGTCAGG
AAGTTAAAGCTTGGTCGCAAATGGGTCTTCCAAATGGACAATGACCCCAAGCATACTTCCAAAATTGTGGCA
AAACGGCTTAAGGACAACAAAGTCAAGGTATTGGAGTGGCCATCACATAGCCCTGACCTCAATCCTATAGAA
GATTTGTGGGCAGAACTGAAAAAGTGTGTGCGAGCAAGGAGGCCTACAAACCTGACTCAGTTACACCAGCTC
TGTCAGGAGGAATGGGCCAAAATTCACCCAACCTATTGTGGGAAGCTTGTGGAAGGCTACCTGAAACGTTTG
ACCCAAGTTAAACAATTTATAGGCAATGCTACCAAATACTAATTGAGTGTATGTAAACTTCTGATCCACTGG
GAATGTGATGAAAGAAATAAAAGCTGAAATAAATCATTCTCTCTACTATTATTCTGACAATACACATTCTTA
AAATAAAGTGGTGATCATAACTGAC-----------------------------------------------
-------------------------------------------------------------
>chromosome25-14670290-14671839/1-1549
CAGTTGAAGTCGGAAGTTTACATACACTTAGGTTGGAGTCATTAAAACTCGTTTTTCAACCACTCCGCAAAT
TTCTTGTTAACAAACTATAGTTTTGGCAAGTCGGTTAGGACATCTACTTTGTGCATGACACAAGTAATTTTT
CCAACAATTGTTTACAGACAGATTATTTCACTTATAATTCACTGTATAAAAATTCCAGTGGGTCAGAAGTTT
ACATACACTAAGTTGACTGTGCCTTTAAACAGTTTTGAAAATTCCAGAAAATGATGTCATGGCTTTAGATGC
TTCTGATAGGCTAATTGACATCATTTGAGTCAATTGGAGGTGTACCTGTGGATGTTTCAAGGCCTACCTTCA
AACTTAGTGCCTCTTTGCTTGACATCATGGGAAAATCAAAAGAAATCAGCCAAGACCTCAGAAAAAGAATTG
TAGACTTCCACAAGTCTGGTTCATCCTTGGGAGCAATTTCCAAACGCCTGAAGGTACCACATTCATCTGTAC
AAACAATAGTACGCAAGTATAAACACCACGGGACCACGCAGCCGTCCTCAGGAAGGAGATGCGTTCTGTCTC
CTAGAGATGAACGTACTTTGGTGCGAAAAGTGCAAATCAATCCCAGAACAACAGCAAAGGACCTTGTGAAGA
TGCTGGAGGAAACGGGTACAAAAGTATCTATATTCACAGTAAAACGAGTCCTATATCGACATAACCTGAAAG
GCCGCTCAGCAAGGAAGAAGCCACTGCTCCAAAACCGCCATAAAAATGCCAGACTACAGTTTGCAACTGCAC
ATGGGGACAAAGATCATACTTTTTAGAGAAATGTCCTCTGGTCTGATGAAACAAAAATAGAACTGTTTGGCC
ATAATGACCATCGTTATGTTTGGAGGAAAAAGGGGGAGGCCTGCAAGACGAAAAACACCATCCCAACCGTGA
AGCACGGGGGTTGCAGCATCATGTAGTGGGGGTGCTTTGCTGCAGGATGGACTGGTGCACTTCACAAAATAG
ATGGCATCATGAGGAAGGGAAATTATGTGGATATATTGAAGCAACATCTCAAGACATCAGTCAGGAAGTTAA
AGCTTGGTCGCAAATGGGTCTTCCAAATGGAAAATGAACACAAGCATACTTCCAAAGTTGTGGCAAAATGGC
CTAATGACAACAAAGTCAAGGTATTGGAGTGGCCATCACAAAGCCCTGACCTCAATCCTATAGAACATTTGT
GGGCAGAACTGAAAAGCGTGTGCGAGAAAGGAGGCCTACAAACCTGACTCAGTTACACCAGCTCTGTCAGGA
GGAATGGGCCAAAATTCACACAACTTATTGTGAGAAGCTTGTGGAAGGCTACCTAAAACATTTGACCCAAGT
TAAACAATTTAAAAGCAATGCTTCCAAATACTAATTGAGTGTATGTAAACTTCTGACCCACTGGGAATGTGA
TGAAAGAAATAAAAGCTGAAATAAATCATTCTCTCTACTATTATTCTGACATTTCACATTCTTAAAATAAAG
TGGTGATCCTAACTGACCTAAGACAGGGAATTTTTAC-----------------------------------
-------------------------------------------------------------
>chromosome26-16890640-16892133/1-1493
AGTTGAAGTCGGAAGTTTACATACACTTAGGTTGGAGCCATTAAAACTCGTTTTTCAACCACTCCACAAATT
TCTTGTTAACAAACTATAGTTTTGGCAAGTCGGTTAGGACATCTACTTTGTGCATGACACAAGTCATTTTTC
CAACAATTGTTTACAGACAGATTATTTCACTTATCATTCACTGTATCACAATTCCAGTGGGTCAGAAGTTCA
CATACACTAAGTTGACTGTGCCTTTAAACAGCTTGGAAAATTCCAGAAAATGATGTCATGGCTTTAGAAGCT
TCTGATAGGCTAATTGACATAATTTGAGTCAATTGGAGGCGTACCTGTGGATGTATTTCAAGGCCTACCTTC
AAACTCAGTGCCTCTTTGCTTGACATCATGGGAAAATCTAAAGAAATCAGCCAAGACCTCAGAAACAAAATT
TTAGACCTCCACAAGTCTGGTTCATCCGTGGGAGCAATTTCCAAACAACTGAAGGTACCACGTTCATCTGTA
CAAACAATAGTACGCAAGTATAAACACCATGGGACCACGCAGCCGTCATACCGCTCAGGAAGGAGACGTGTT
CTGTCTCCTAGAGATGAACGTACTTTGGTGCGAAAAGGGCAAATCAATCCCAGAACAACAGCAAAGGACCTT
GTGAAGATGCTGGAGGAAACAGGTACAAAAGTATCTATATCCACAGCAAAACGAGTCCTATATCAACATAAC
CTGAAAGGCCGCTCAGCAAGGAAGAAGCCACTGTTCCAAAACCACCATGAAAAAGCCAGACTACGGTTTGCA
ACTGCACATGGGGACAAAGATCGTACTTTTTAGAGAAATGTCCTCTGGTCTGATGAAACAAAAATATAACTG
TTTGGCCATAACGACCATTGTTATGTTTGGAGGAAGAAGGGGGAGGCTTGCAAGCCAAAGAACACCATCCCA
ACCGTGAAGCATGGGGGTGGCAGCATCATGTTGTGGTGGTGCTTTGCTACAGGAGGGACTGGTGCACTTCAC
AAAATAGATGGCTTTATGAGGTAGGAAAATTATGTGGATATATTGAAGCAAAATCTCAAGACATCAATCAGG
AAGTTAAAGCTTGGTCGCAAATGGGTCTTCCAAATAGACAATGACCCCAAGCATACTTCCAAAGTTGTAGCA
AAATGGCTTAAGGACAACAAAGTCAAGGTATTGGAGTGGCCATCACAAAGCCCTGACCTCAATCCTATAGAA
AATTTGTGGTCAGAACTGAAAAAGCGTGTGCGAGCAAGGAGGCCTACAAACCAGACGCAGTTACACCTGCTC
TGTCAGGAGGAATGGGCCAAAATTCACCCAACTTATTGTGGGAAGCTTGTGGAAGGTTACCCGAAACGTTTG
ACCCAACTTAAACAATTTAAAGGTAATGCTACCAAATACTAATTGAGTGCATGTAAACTTCTGACCCACAGG
GAATGTGATGAAAGAAATAAAAGCTGAAATAAATCATTCTCTCTACTATTATT-------------------
------------------------------------------------------------------------
-------------------------------------------------------------
>chromosome27-29844092-29845567/1-1475
AGATTATTTCACTTATAATTCACTGTATCACAATTCCAGTGGGTCAGAAGTTTACATACACTAAGTTGACTG
TGCCTTTAAACAGCTTGGAAAATTCCAGAAAATGATATCATGGCTTTAGAAGCTTCTGTTAGGCTAATTGAC
ATAATTTGAGTCAATTGGAGGTGTACCTGTGGATGTATTTCAAGGCATACCTTCAAACTCAGTGCCTCTTTG
CTTGACATCATGGGAAAATCAAAAGAAATCAGCCAAGACCTCAGAAAGAAAAATGTACACCTCCACAAGTCT
GGTTCATCCTTGGGAGCAATTTCCAAATGCCTGAAGATACCACGTTCATCTGTACAAACAATAGTACGCAAG
TATAAACACCATGAGACCACACAGCCGTCATACCGCTCAGGAAGGAGACGCGTTCTGTCTCCTAGAGATTAA
TGTACTTTGGTGCGAAAAGTGCAAATCAATCCCAGAACAACAGCAAAGGACCTTGTGAAGATGCTGGAGGAA
ACCGGTACAAAAGTATCTATATCCACAGTAAAACGAGTCCTATATTGACATAATCTGAAAGGCCGCCCAGCA
AGGAAGAAGCCACTGCTCCAAAACCGCAATAAAAAAGCCAGACTACGGTTTGCAACTGCACATGGGGACAAA
GATCGTACTTTTTGGAGAAATGTCCTCTGGTCTGATGAAACAAAAATAGAACTGTTTGGCCATAATGACCAT
CGTTATGTTTGGAGGAAAAAGGGGGAGGCTTGCAAGCCAAAGAACCCCTCCCAACCGTGAAGCACGGGGGTG
ACAGCATCATGTTGTGGGGGTGCTTTGCTGCAGGAGGGACTGGTGCACTTCACAAAATAGATGGCATCATGA
GGATGTAAAATTATGTGGATATATTGAAGCAACATCTCAAGACATCAGTCAGGAAGTTAAAGCTTGGTCGCA
AATGGGTCTTCCAAATGGACAATGACCCCAAGCATACTTCCAAAGTTGTGGCAAAATGGCTTAAGGACAACA
AAGTCAAGGTATTGGAGTGGCCATCACAAAGCCCTGACCTCAATCCTATAGAAAATGTGTGGGCAGAACTGA
AAAAAAGTGTGCGAGCAAGGAGGCCTACAAACCTGACTCAGTTACACCAGCTCTGTCAGGAGGAATGGGCCA
AAATTCCCCCAACTTATTGTGGGAAGCTTGTGGAAGGCTACCCAAAACGTTTGACTCAAGTTAAACAATTTG
AAGGCAATGCTATCAAATACTAATTGAGTGTATGTAAACTTCTGACCCACTGGGAATGTGATGAAAGAAATA
AAAGCTGAAATAAATCATTCTCTTTACTATTATTCTGACATTTCACATTCTTAAAATAAAGTGGTGATCCTA
ACTGACCTAAAACAGGGAATTTTTACTTGGATTAAATGTCAGGAATTGTGAAAAACTGAGTTTAAATGTATT
TGGCTAAGGTGTATGTAAACTTCTGACTTCAACTG-------------------------------------
------------------------------------------------------------------------
-------------------------------------------------------------
>chromosome28-27221015-27222598/1-1583
CAGTTGAAGTCGGAAGTTTAGATACACTTAGTTTGGAGTCATTAAAACTCGTTTTTCAACCACTCCACAAAT
GTCTTGTTAACAAACTTTAGTTTTGGCAAGTTGGTTAGGACATCTACTTTGTGCATGACACAAGTAATTTTT
CCAACAATTGTTTACAGACAGATTATTTCACTTATAATTCACTGTATCACAATTCCAGTGGGTCAGAAGTTA
ACATACACTAAATTGACTGTGCTTTTAAACAGCTTGGAAAATTCCCGAAAATGATGTCATGGCTTTAGAAGC
TTCTGATAGGCTAATTGACGTCATTTGAGTCAATTGGAGGTGTACCTGTGGATGTATTTCAAGGCCTACCTT
CAAACTCAGTGCCTCTTCGCTTGACATCATGGGAAAATCAAAAGAAATCAGCCAAGACCTCAGAAAAGAATT
TGTAGACCTCCACAAGTCTGTTTCATCCTTGGGAGCAATTTCCAAATGCCTGAAGGTACCACATTCATCTGT
ACAAACAATAGTACGCAAGTATAAACACCACTGGACCATGCAGCCGTCATACCGCTCAGGAAGGAGACGCGT
TCTGTCTCCTAGAGATGAACGTACTTTGGTGCGAAAAGTGCAAATCAATCCCAGAACAACAGCAAAGGACCT
TGTGAAGATGATGAAGGAAACAGGTACAAATGTATCTATATCCACAGTAAAACGAGTCCTATATCGTCATAA
CCTGAAAGGCCGCTCAGCAAGGAAGAAGCCACTGCTCCAAAACTGCCATAAAAAGCCAGACTACGGTTTGCA
ACTGCACTTGGGGACAAAGATAATACTTTTTGGAGAAATGTCCTCCAGTCTGATGAAACAAAAATAGAACTG
TTTGGCCATAATTACCATCGTTATGTTTGGAGAAAAAAGGGGGAGGCTTGCAAGCCAAAGAACACCATCCCA
ACCGTGAAGCACGGGGGTGGCAGCATCATGTTGTGGGGGTGCTTTGCTGCAGGAGGGACTGGTGCACTTCAC
AAAATAGATGGCATCATGAGGATGGAACATTCTGTGGATATATTGAAGCAACATCTCAAGACATCAGTCAGG
AAGTTGAAGCTTGGTCGCAAATGGGTCTTCCAAATGGACAATGACCCCAAGCATACTTCCAAAGTTGTGACA
AAATGGCTTAAGGACAACAAAGTCAAGGTATTGGAGTGGCCATCACAAAGCCCTGACCTCAATTCTATAGAA
CATTTGTGGGCAGAACTGGAAAAATGTGTGCGAGCAAGGAGGCCTCCAAACCTGACTCAGTTACACCAGCTC
TGTCAGGAGGAACGGGCCAAAATTCACCCAACTTATTGTGGGAAGCTTGTGGAAGGCTACCCGAAACGTTTG
ACCTATGTTAAACAATTTAAAGGCAATGCTACCAAATACTAATTGAGTGTATGTAAACTTCTGACCCACTGG
GAATGTGATGAAAGAAATAAAAGCTGAAATAAATCATTCTCTCTACTATTATTCTGACATTTCACAGTCTTA
AAATAAAGTGGTTATCCTAACTGACCTAAGACAGGGAATTTGTACTCTGATTAAATGTCAGGAATTGTGAA-
-------------------------------------------------------------
>chromosome29-24790193-24791831/1-1638
CAGTTGAAGTCGGAAGTTTACATACACTTAGGTTGGAGTCATTAAAACTCGTTTTTCAAACACTCCACAAAT
TTCTTGTTAACAAACTATAGTTTTGGCAAGTCGGTTAGGACATCTACTTCGTGCATGACACAAGTAATTTTT
CCAACAATTGTTTACAGACAGATTATTTCACTTATTATTCACTGTATCACAATTCCAGTGGGTCAGAAGTTT
ACATACACTAAGTTGACTGTGCCTTTAAACAGCTTGGAAAATTCCAGAAAATGATGTCATGGCTTTAGAAGC
TTCTGATAGGCTAATTGACATAATTTGAGTCAATTGGAGGTGTACCTGTGGATGTATTTCAAGGCCTACCTT
TAAACTCAGTGCCTCTTTGCTTGACATCATTGGAAAATCAAAAGAAATCAGCCAAGACCTCAGAAAAAAAAT
TGTAGACCTCCACAAGTCTGGTTCATCATTGGGAGCAATTTCCAAATGCCTGAAGGTACCACGTTCATCTGT
GCAAACAATAGCACGCAAGTATAAACATCATGGGACCACTCAGCCATCATACTGCTCAGGAAGGAGATGTGT
TCTGTCTCCTAGAGATGAACGTACTTTCGTGCGAATAGTGCAAGTCAATCCCAGAACAACAGCAAAGGACCT
TGTGAAGATGCTGGAGGATACAAGTACAAACGTATCTATAGCCACAGTAAAACGAGTCCTATATCGACATAA
CCTGAAAGGCCACTCAGCAAGGAAGAAGCCACTGTTCCAAAACCGCCATAAAAAAGCCAGACTACGGTTTGC
AACTGCACATGGGGACAAAGATCGTACTTTTTGGAGAAATGGCCTCTGGTCTGATGAAACACAAATAGAACT
GCTTGGCCATAATGACCATTGTTATGTTTGGAGGAAAAGGGGGGAGGCCTGCAAGCCGAAGAACACCATCCC
AACCATGAAGCACGGGGGTGGCAGCATCATGTTGTGGGGGTGCTTTGCTGCAGGAGGGACTGGTGCACTTCA
CAAAATAGATGGCATCATGAGGGAGGAAAATTATGTGGATATATTGAAGCAACATCTCAAGACATCAGTCAG
GAAGTTAAAGCTTGGTCGCAAATGGGTCTTCCAAATGGACAATGACCCCAAGCATACTTCCAAAGTTGTGGC
AAAACGGCTTAAGGACAACAAAGTCAAGGTATTGGAGTGGCCATCACAAAGCCCTGACCTCAAGCCTATAGA
ACATTTGTGGGCAGAACTGAAAAAGCGTGTGTGAGCAAGGAGGCCTACAAACTTGACTCAGTTACACCAGCT
ATGTCAGGAGAAATGGGCCAAAATTCATCCAACTTATTGTGGGAAGCTTGTGGAAGGCTACCCAAAACGTTT
GACCCAAGTTAAACAATTTAAAGGCAATGCTACTAAATACTAATTGAGTGTATGTAAACTTCTGACCCACTG
GGAATGTGATGAAAGAAATAAAATCTGAAATAAATCATTCTCTCTACTATTATTCTGTCATTTCACATTCTC
ACAATAAAGTGGTGATCCTAACTGACCTAAGACCAGGAATTCTTATTCGGATTAAATGTCAGGAATTGTGAA
AAACTGAGTTTAAATGTATTTGGCCAAGGTGTATGTAAACTTCCGACTTTAACT-------
