# Supplementary material for: Evolution-guided evaluation of the inverted terminal repeats of the synthetic transposon Sleeping Beauty
Source: Sci Rep. 2019 Feb 4;9:1171. doi: 10.1038/s41598-018-38061-w (PMC6362248; doi:10.1038/s41598-018-38061-w)
Supplement: Supplementary file 2 — Supplementary File S1 [file 41598_2018_38061_MOESM2_ESM.zip › CompleteSequenceSearchHighRestraintsEdited.mfa]

>chromosome1-2199166-2200802/1-1636
CAGTTGAATACAGAAGTTTACATATACTTAGGTTGGAGTCA-TTAAAACTCGTT-TTTCAACCACTCCACAA
ATTTCTTG---TTAAC-AAACTATAGTTTGGGCAAGTCGGTTAGGACATCTACTTTGTGCATGACACAAGTC
A-TTTTTCCAACAACTGTTTACAGACAGATTAT--TTCACTT---ATAATTCACTGGATCATAATTCCAGTG
GGTCAGAAGTTTACATACACTAAGTTGACTGTGCCTTTAAACAGCTTGGAAGATACCAGAAAATGACGTCAT
GGCTTTAAAAGCTTCTGATAGGCTAATTGACA-TCATTTGAGTC-AATTGGAGGTGTACCTGTGGGTGTATT
TC-AAGGCCTACCTTCAAACTCAGTGCCTCTTTGCTTGACATCATGGGAAAATCAAAAGAAATCAGCCAAGA
CCTCAG-AAACAAA-ATTGTAGACCTCCACAAGTCTGGTTCATCCTTGGGAGCAATTTCCAAACGCCTGAAG
GTACCACGTTCATCTGTACAAACAATAGTATGCAAGTATAAACACCATGGGACCATGCAGCCGTCATACCGC
TCAGGAAGGAGACGCGTTCTGTCTCCTTGAGATGAACGTACTTTGGTGCGAAAAGTGCAAATCAATCCCAGA
ACAACAGCAAATGACC-TTGTGAAGATGCTGGAGGAAACAGGTACAAAAGTATCTATATCCACAGTAAAACA
AGTCCTATATTGACATAACCTGAAAGGCCTCTCAGCAAGGAAGAAGCCACTGCTCCAAAACCGCCATA-AAA
AAGCCAGACTACGGTTTGCAACTGCACATGGGGACAAAGATCGTACTTTTTAGAGAAATGTCCTCTGGTCTG
ATGAAACAAAAATAGAACTGTTTGGCCATAATGACCATCGTTATGTTTGGAGGAAAAGGGGGGAGG-CTTGC
AAGCCGAAGAACACCATCCCAACCGTGAA--GCAC-GGGGGTGGCGGCATCATGTTGTGGGGGTGCTTTGCT
GCAGGAGGGACTGGTGCACTT--C-AAAGTAGATGGCATCATGAGG-AAAGAAAATGATGTGGATATATTGA
AGCAACATCTCAAGACATC---AGTCAGGAAGTTAAAGCTTGGTCACAAATGGGTC-TTCCAAATGGACAAT
---GACCCCAAGCATACTTCC-AAAGTTGTGGCAAAATGACTTAAGGACAACCAAGTCAAGGTATTGGAGTG
GCCATCACAAAGCCCTGACCTCAATCCCATA-GAAAATGTGTGGGCAGGACTGAAAAAGCGTGTGCGAGCAA
GGAGGCCTACCAACCTGACTC-AGTTACACCAGCTCTGTCAGGAGGAATGGGCC-AAAATTCACCCAACTTA
TTGTGGGAAGCTTG-TGGAAGGCTACCCGAAACGTTTGACCCAAGTTAAACAATTTAAAGGCAATGCTACCA
AATACTAATTGAGTGTATGTAAACTTCTGACCCACTGGGAATGTGATGAAAGAAATAAAAGCTGAAATAAAT
CAT--TCTCTCTACTATTATTCTGACATTTCACATTCTTAAAATAAAGTAGTGATCCTAACTGACCTAAGAC
-AGGGAATTTTTACTAGGATTAAATGTCAGGAATTGTGAA-AAACTGAGTTTAAATGTATTTGACT-AAGGT
GTATGTAAACGTCCGACTTCAACT-
>chromosome1-118736245-118737831/1-1586
-------------------------------------------------------TTTCAACTACTCCACAA
ATTTCTTG---TTAAC-AAACTATAGTTTTGGCAAGTCGGTTAGGACATCTACTTTGTGCATGACACAAGTA
A-TTTTTCCAACAATTGTTTACAGACAGATTAT--TTCACTT---ATAATTCACTGTATCACAATTCCAGTG
GGTCAGAAGTTTACATACACTGAGTTGACTGTGCCTTTAAACAGCTTGGACATTTTCAGAAAATGATGTCAT
GGCTTTAGAAACGTCTGATAGGCTAATTGACA-TCATTTGAGTC-AATTGGAGGTGTAGCTGTGGATGTATT
TCAAAGGCCTACCTTCAAACTCAGTGCCTCTTTGCTTGACATCATGTGAAAATCAAAAGAAATTAGCCAAGA
TCTCAG-ATAAAAA-ATTGTGGACCTCCACAAGTATGGTTCATCCTTGGGAGCAATTTCCAAACGCCTGAAG
GTACCACGTTCATCTGTACAAACAATAGTACGCAAGTATAAACACCATGGGACCACGGAGCCGTCATACGGC
TCAGGAAGGAGATGCGTTCTGTCTCCTAGAGATGAACGTACTTTGGCGTGGAAAGTGCAAATCAATCCCAGA
ACAACAGCAAAGGACC-TTGTGAAGATGCTGGAGGAAACAGGTACAAAAGTATCTAGATCCACAGTAAAACG
AGTCCTATATCGACATAACCTGAAAGGCCGCTCAGCAAGGAAGAAGCCACTGCTCCAAAACCGCCAT--AAA
AAGCCAGACTACGGTTTGCAACTGCACATGGGGACAAAGATCGTACTTTTTGGAGAAATGTCCTCTGGTCTG
ATGAAACAAAAATAGAACTGTTTGGCCATAATGACCATTGTTATGTTTGTAGGAAAAAGGGGGGAGTCTTGC
TAGCCGAAGAACACCATCCCAACCGTGAA--GGAC-GGGGGTGGCAACATCATGTTGTGGGGGTGCTTTTCT
GCAGGAGGGACTGGCGCACTTCTC-AAAGTAGATGGCATCATGAGG-ATGGAAAATGATGTGGATATATTGA
AGCAACATCTCAAGACATC---AGTCAGGAAGTTAAAGCTTGGTTGCAAATGGGTC-TTCCAAATGGACAAT
---GACCCCAAGCATACTTCC-AATCTTGTGGCAAAATGGCTTAAAGACAACAAAGTCAAGGTATTGAAGTG
GCCATCACAAAGCCCTGACCTCAATCCTATA-GAAAATTTGTGGGCAGAACTGAAAAAGCGTGTGCAAGCAA
GGAGGCCTACAAACCTGGCTC-AGTTACACCAGCTCTGTCAGGAGGAATGGGCC-AAAATTCACCCAATTTA
TTGTGGGAAGCTTG-TGGAAGGCTACCCAAAACGTTTGACTCAAGTTAAACAATTTAAAGGCAATGCTACCA
AATTCTAATTGAGTGTATGTAAACTTCTGACCCACTGGGAATGTGATGAAAGCAATAAAAACTAAAATAAAT
CAT--TCTCTCTACTATTATTCTGACATTTCACATTCTTAAAATAAAGTGGTGATCCTAACTGACCTAAAAC
-AGGGAATTTTTACTAGGATTAAATGTCAGGAATTGGGAA-AAAGTGAGTTTAGATGTATTTGGCT-AAGGT
GTATGTAAACTTCCGACTTCAACT-
>chromosome2-6763881-6765518/1-1637
-AGTTGAAGTCGGAAGTTTACAAACACTTAGGTTGAAGTCA-TTAAAACTCGTT-TTTCAACCACTCCACAA
ATTTCTTG---TTAAC-AAACTATAGTTTTGACAAGTCGGTTAAGACATCTACTTTGTGCATGACACAAGTC
A-TTTTTCCAACAATTGTTTACAGACAGATTAT--TTCACTT---ATAATTCACTGTATCACAATTCCAGTG
GGTCAGAAGTTTACATACACTAAGTTGACTGTGCCTTTAAACAGCTTGGAAAATTCCAGAAAATTATGTCAT
GGCTTTAGAAGCTTCTGATAGGCTAATTGACA-TCATTTGAGTC-AACTGGAGGTATACCTGTGGATGTATT
TC-AAGGCCTACCTTCAAACTCAGTGCCTCTTTGCTTGACATCATGGGAAAATTGAAATAAATCAGCCAATA
CCTCAG-AAGAGAA-ATTGGAGACCTCCACAAGTCTGGTTCATCCTTGGGAGCAATTTCCAAACGCCTGAAG
GTAACACGTTCATCTGTACAAACAATAGTACGCAAGTATAAACACCATGGGACCACGCAGCCGTCATACCAC
TCAGGAAAGAGACGCGTTCTGTCTCCTAGAGATGAACGTACTTTGGTGCGAAAAGTGCAAATCAATCCCAGA
ACAGCAGCAAAGGACC-TTGTGAAGATGCTGGAGGAAACAGGTGCAAAAGTATCTATATCCACAGTAAAACA
AATCCTATATCGACATAACCTGAAAGACCGCTCAGCAAGGAGGAAGCCACTGCTCCAAAACCACCAT--AAA
AAGCCAGACTACGGTTTGCAACTGCACATGGGGACAAAGATTGTACTTTTAGGAGAAATGTCCTCTGGTTTG
ATGAAACAAAAATAGAACTGTTTGGCCATAATGACCATCGTTATGTTTGGAGGAAAAAGGGGGAGG-CTTGC
AAGCCGACGAACACCGTCCCAACTGTGAA--GCAC-GCGGGTGGCAGCATCATGTTGTGGGGGTGCTTTGCT
GCAGGAGGGACTGGTGCACTTCAC-AAAATAGATGGCCTCATGAGG-ATGGAAAATGATGTGGATATATTGA
AGCAACATCTCAAGACATC---AGTCAGGAAGTTAAAGCTTGGTCGCAAATGGGTC-TTCCAAATGGTCAAT
---GACCCCAAGCACACTTCC-AAAGTTGTGGGAAAATGGCTTAAAGACAACAAAGTCAAGGTATTGGAGTG
GCCATCACAAAGACCTGACCTCAATCCTATA-GGAAATTTGTGGGCAGAACTGAAAAAGTGTGTGCGAGCAA
GGAGGCCTACAAACCTGACTC-CGTTACACCAGCTCTGTCAGGAGTAATGGGCC-AAAATTCACCCAACTTA
TTGTGGGAAGCTTG-TGGAAGGCTACCCGAAACGTTTGACCCAAGTTAAACAATTTAAAGGCAATGCTACCA
AATACTAATTGAGTGTATGTAAACTTCTGACCCACTGGGAATGTGATGAAAGAAATAAAAACTGAAATAAAT
CAT--TCTCTCTCCTATTATTTTGACATTTCACATTCTTAAAATAAAGTGGTGATCCTAACTGAGCTAAGAC
-AGGGAATGTTTACTAGGATTAAATGTCAGGAATTGTGAA-AAACTGAGTTTAAGTGTATTTGGCT-AAGGT
GTATTTAAACTTCCGACTTCAACTG
>chromosome2-52575969-52577608/1-1639
-AGTTGAAGTCGGAAGTTTACATACACTTAGGTTTGAGTCT-TTAAAACTAGTT-TTTCAACCACTCCACAA
ATTTCTTG---TTAAC-CAACTATAGTTTTGGCAAGTCAGTTAGGACATCTACTTTGTGCATGACACAAGTA
A-TCTTTCCAACAATTGTTTACAGACAGATTAT--TTCACTT---ATTATTCACTGTATCACAATTCCAGTG
GGTCAGAAGTTTACATACACTAAGTTGACTGTGCCTTCAAACAGCTTGGAAAATTCCAGAAAATTATGTCAT
GGCTTTAGAAGCTTCTGATAGGCTAATTGACA-TCATTTGAGTC-AATTGGAGGTGTACCTGTGGATGTATT
TC-AAGGCCTACCTTCAAAGTCAGTGCCTCTTTGCTTGACATCATGGGAAAATCTAAAGAAATCAGCCAAGA
CCTCAG-AAAAAAAGATTGTAGACCTCCACAAGTCTGGTTCATCCTGGGGAGCAATTTCCAAACGCCTGAAA
GTACCACGTTTATCTGTACAAACAATAGTACGCAAGTATAAACACCATGGGACCACGCAGCCATCATACCGC
TCAGGAAGGAGACGCGTTCTGTTTCCTAGAGATTAACGTACTTTGGTGCGAAAAGTGCAAATCAATCCCAGA
ACAACAGCAAAGGACC-TTGTGAAGATGCTGGAGGAAACAGGTACAAAATTATCCATATCCACAGTAAAACG
AGTCCTATATCGACATAACCTGAAAGGCTGCTCAGCAAGGAAGAAACCACTGCTCCAAAAACACCATA-AAA
ACGCCAGACTACGGTTTGCAACTGTGCATGGGGACAAAGATCGTACTATTTGGAGAAATGTCCTCTGGTCTG
ATGAAACAAAAATAGAACTGTTTTGTCATAATGACCATCGTTATGTTTGGAGGAAAAAGGGGGAGG-CTTGC
AAGCCGAAGAACACCATCCCAACCGTGAA--GCAT-GGGGGTGGCAGCATCATGTTGTGGGGTTGCTTTGCT
GCAGGAGGGACTGGTGCACTTTAC-AAAATAGATGGCATCATGAGG-ATGGAGAATGATGTGGATATATTGA
AGCAACATCTCAAGACATC---AGTCAGGAAGTTAAAGCTTGGTCGCAAATGGGTC-TTCCAAATGGACAAT
---GACCCCAAGCATACTTCC-AAAGTTGTGGCAAAATGGCTTAAGGACAACAAAGTCAAGGTATTGGAGTG
GCCATCACAAAGCCCTGACCTCAATTCTATA-GAACATTTGTGGGCAGGACTGAAAAAGCGTGTGTGAGCAA
GGAGGCCTACAAACCTGACTC-AGTTACACCAGCTCTGTCAGGAGGAATGGGCC-AAAATTCACCCATCTTA
TTGTGGGAAGTTTG-TGGAAGGCTACCCGAAATGTTTGACCCAAGTTAAACAATTTAAAGGCATTGCTACCA
AATACTAATTGAGTGTATGTAAACTTCTGACCCCCTGGGAATGTGATGAAAGAAATAAAAGCTGAAATAAAT
CAT--TCTCTCTACTATTATTTTGACATTTCACATTCTTAAAATAAAGTGGTGATCCTAACTGACCTAAGAC
-AGGGAATTTTTACTAGAATTAAATGTCAGGAATTGTGAA-AAACTGAGTTTAAATGTATTTAGCT-ATGGT
GTATGTTATCTTCCGACTTCAACTG
>chromosome4-42255051-42256689/1-1638
-AGTTGAAGTCGGAAGTTTACATACACTTATGTTCGAGTCA-TTAAAACTCGTT-TTTCAACCACTACACAA
ATTTCTTG---TTATC-AAACTATAGTTTTGGAAAGTCGGTTAGGACATCTACTTTGTGCATGACACAAGTA
ATTTTTTCCAACAATTGTTTATAGGCAGATTAT--TTCACTT---ATAATTCACTGTATCACAATT-CAGTG
GGTCAGAAGTTTACATACACTAAGTTGACTGTGCCTTTAAACAGCTTGGAAAAATCCAGAAAATGATGTCAT
GGCTTTAGAAGCTTCTGATAGGCTAATTGACA-TCATTTGAGTC-AATTGGAGGTGTACCTGTGGATGTATT
TC-AAGGCCTACCTTCAAACTCAGTGACTCTTTGCTTGACATCATGGGAAAATCAAAAGAAATCAGCCAAGA
CCTCAG-AAAAACT-ATTGTAGACCTCCACAAGTCTGGTTCATCCTTGGGAGCAATTTCCAAACGCCTGAAG
GTACCATGTTCATCTGTACAAACAATAGTATGCAAGTATAAACACCATGGGACCACGCAGCCATCATACCGC
TCAGGAAGGAGACGCGTTCTGTCTCCTAGAGATGAACGTACTTTGGTGTGAAAAGTGCAAATCAATCCCAGA
ACAACAGCAAAGGACC-TTGTGAAGATGCTGGAGGAAACAGGTACAAAAGTATCTATATCCACAGTAAAACA
AGTCTTATATCGACATAACCTGACAGGCCGCTCAGCAAGGATGAAGCCACTGCTCCAAACCGCCATAA-AAA
AATCCAGACTACGGTTTGCAACTGCACATGGGGACAAAGATTGTACTTTTTGGAGAAATGTCTTCTGGTCTG
ATGAAACAAAAATAGAACTGTTTGGCCATAATGACCATCGTTATGTTAGGAGGAAAAAGGGGGAGG-CTTGC
AAGCCGAAGAACACCATCCCAAATGTGAC--GCAC-GGGGGTGGCAGCATCATGTTGTGGGGGTGCTTTGCT
GCAGGAGAGACTGGTGCACTTCAC-AAAATAGATGGCATCATGAGG-AAGGAAAATTATGTGGATATATTGA
AGCAACATCTCAAGACATC---AGTCAGGAAGTTAAAGCTTGGTCACAAATGGGTC-TTCCAAATGGACAAT
---CACCCCAAGCATACTTCC-AAAGTTGTTGCAAAATGGCTTAAGGACAACAAAGTCAAGGTATTGGAGTG
GCCATCACAAAGCCCTGACCTCAACCCTATG-GAAACTTTGTGGGCAGAACTGAAAAAGTGTGTGCGAGCAA
GGAGGCCTACAAACCTGACTC-AGTTACACCAGCTCTGTCAGGAGGAATGGGCC-AAAATTCACCCAACTTA
TTGTGGGAAGCTTG-TGGAAGGCTATCCGAAACGTTTGACCCAAGTTAAACAATTTAAAGGCAATGCTACCA
AATACTAATTGAGTGTATGTGAACTTCTGACCGACTGGGAATGTGATGAAAGAAATAAAAGCTGAAATAAAT
CAT--TCTCTCTACTATTATTCTGACATTTCACATTCTTAAAATAAAGTGGTGATCCTAACTGACCTAAGAC
-AGGGAATTTTTACTAGGATTAAATATCAGGAATTGTGAA-AAACTGAGTTTAAATGTATTTGGCT-AAGGT
GTATGTAAACTTCTGACTTCAACTG
>chromosome5-39284357-39285995/1-1638
CAGTTGAAGTCGGAAGTTTACATACACTTAGGTTGCAGTCA-TGAAAACTTGTT-TTTCAACCACTCCACAA
ATTTCTTG---TCAAC-AAACTATAGTTTTGGCAAGTCGGTTAGGACATCTACTTTGTGCATGACACAATTA
A-TTTTTCCAACAATTGTTTACAGACAGATTAT--TTCACTT---ATAATTCATTGTATCACAATTCCAGTT
GGTCAGAAGTTCACATATCCTAAGTTGACTGTGCCTTTAAACAGCTTGGAAAACTCCAGAAAAAGATGTCAT
GGCTTTAGAAGCTTCTGATAGGCTAGTTGACA-TAATTTGAGTC-AATTGGAGGTGTACCTGTGGATGTATT
TC-AAGGCCTACCTTCAAACCCAGTGCCTCTTTGCTTGATATCATGAGAAAATCAAAAGAAATCAGCCAAGA
CCTCAG-AAAAAAA-ATTGTAGACCTCCACAAGTCTGGTTCAACCTTGGGAGCAATTTCCAAATGCCTGAAG
GTACCACGTTCATCTGTACAAACAATAGTATGTAAGTATAAACACCATGGGACCACGCAGCCGTCATACCGC
TCAGGAAGGAGACGCATTCTGTCTCCTAGAGATGAACGTACTTTGGTGTGAGAAGTGCAAATCAATCCCAGA
ACAACAGCAAAGGACC-TTGTGAAGATGCTGGAGGAAACAGGTACAAAAGTATCTATATCCACAGTAAAACA
AGTCCTATATCGACATAACCTGAAAGGCCGCTCAGCAAGGAAGAAGCCACTGCTCCAAAACCGCCATA-AAA
AAGCCAGACTACGGTTTGCAACTGCACATGGGGACAAAGATCGTATTTTTCTGAGAAATGTCCTCTGGTCTG
ATGAAACAAAAATAGAACTGTTTGGCCATAATGACCATCGTTATGTTTGGAGGAAAAAGGGGGATG-CTTGC
AAGCCGAAGAACACCATCCCAACCATGAA--GCAC-GGGGGTGGAAGCACCATGAAGTGGGGGTGCTTTGCT
GCAGGAGGGACTGGTGCACTTCAC-AAAATAGATGGCATCATGAGG-TAGGAAAATTATTTGGATATATTGA
ATCAACATCTCAAGACATC---AGTCAGGAAGTTAAAGCTTGGTCGCAAATGGGTC-TTCCAAATGGACAGT
---GACCCCAAGTGTACTTCC-AAAGTTGTGGCAAAATGGCTTAAGGACAACAAAGTCAAGGTATTGGAGTG
GCCATCACAAAGCCCTGACCTCAATCCCATA-GAAAATCTGTGGGCAGAACTGAAAAAGCGTGTGCGAGCAA
GGAGGCCTACAAACCTGACTC-TGTTACACCAGCTCTGTCAGGAGGAATGGGCC-AAAATTCACCCAACTTA
TTGTGGGAAGCTTG-TGGAAGGCTACCTGAAATGTTTGACCCAAGTTAAATAATTTGAAGGCAATGCTACCA
AATACTAATTGAGTGTATGTAAACTTCTGACCCACTGGGAATGTGATGAAAGAAATAAAAGCTGAAATAAAT
CAT--TCTCTCAACTATTATTCTGACATTTCACATTCTTAAAATAAAGTGGTGATCCTAACTGACCTAAGAC
-AGGGAATTTTTACTAGGATTAAATGTCAGGAATTGTGAA-AAACTGAGTTTAAATGTATTTGGCT-AAGGT
GTATGTAAACTTCTGACTTCAACT-
>chromosome5-28466535-28468173/1-1638
CAGTTGAAGTAGGAAGTTTACATACACTTAGGTTGGAGTCA-TT-AAACTAGTT-TTTCAACCACTCCACAA
ATTTCTTG---TTAACAAAACAAAAGTTTTGGCAAGTCGGTTAGGACATCTATTGTGTGCATGACACAAGTC
A-TTTTTCCAACAATTGTTTACAGACAGATTAT--TTCACTT---AGAATTCACTGTATCACAATTCCAGTG
GGTCAGAAGTTTGCATACACTAAGTTGACTGTGCCTTTAAACAGCTTGGAAAATTCCAGAAAATGATGTCAT
GGCTCTAGAAGCTTCTGATAGGCTAATTGACA-TCATTTGAGTC-AATTGGAGGTGTACCTGTGGATGTATT
TC-AAGGCCAACCTTCAAACTCAGTGCCTCTTTGCTTGACATCATGGGAAAATCAAAAGAAATCAGCCAAGA
CCTCAG-AATAAAA-TTTGTAGACCTCCACAAGTCTGGTTCATCTTTGGGAGCAATTTCCAAATGCCTGAAG
GTACCACGTTCATCTGTACAAACAATAGTACGCAAGTATAAACACCATGGGACCACGCAGCCGTCATAACGC
TCAGGATGAACGCGTGTTCTGTCTTCTAGAGATGAACGTACTTTGGTGCGAAAAGTGCAAATCAATCCCAGA
ACAACAGCAAAGGACC-TTGTGAAGATGCTGGAGGAAACAGGTACAAAAGTATCTATATCCACAGTAAAACG
AGTCCTATATCGACATAACCTGACAGGCCGCTCAGCGAGGAAGAAGCCACTGCTCCAAAACCGCCATA-AAA
AAGCCAGACTACGGTTTGCAACTGCACATGGGGACAAAGATCATACTTTTTGGAGAAATGTCCTCTGGTCTG
ATGAAACAAAAATAGAACTGTTTGCCCATAATGACCATCGTTATGTTTGGAGGAAAAAGGGGGATG-CTTGC
AAGCCGAAGAACACCATCCCAACCGTGAA--GCAC-GGGGGTGGCAGCATCATGTTGTGGAGGTGCTTTGCT
GCAGGAGGGACTGGTGCACTTCAC-AAAATAGATGGCATCATGAGG-CTGGAAAATTATGTTTATATGTTGA
AGCAAAATCTCAAGACATC---AGTTAGGAAGTTAAAGCTTGGTCGCAAATGGGTC-TTCCAAATGGACAAT
---GACCCCAAGCATACTTCT-AAAGTTGTGGCAAAATGGCTTAAGGACAACAAAGTCAAGGTATTGGAGTG
GCCATCACAAAGCCCTGACCTCAATCCCATA-GAAAATATGTGGACAGAACTGAAACAGCGTGTGCGAGCAA
GGAGGCCTACAAACCTGACTC-AGTTACACCAGCTCTGTCAGGAGGAATGGGCC-AAAATTCACCCAACTTA
TTGTGGGAAACTTG-TGGAAGGCTACCCAAAACGTTTGACCCAAGTTAAACAATTTAAAGGCAATGCTACCA
AATACTAATTGAGTGTATGTAAACTTCTGACCTACTGTGAATGTCATGAAAGGAATAAAAGCTTAAATAAAT
CAT--TCTTTCTACTATTATTCTGACATTTCACATTCTTAAAATAAAGTGGTGATCCTAACTGACCTAAGAC
-AGGGAATTTTTACTAGGATTAAATGTCAGGAATTGTGAA-AAACTGAGTTTAAATGTATTTGGCT-AAGGT
ATATGTAAACGTCAGACTTCAACT-
>chromosome5-53454860-53456442/1-1582
-AGTTGAAGTCAGAAGTTTACATATACTTAGGTTAGAGTCA-TTAAAACTCATT-TTTCAACCACTCCACAA
ATTTCTTG---TTAAC-AAACTATAGTTTTGGCAAGTCGGTAAGGACATCTAATTTGTGCATGACACAAGTC
A-TTTTTCCAACAATTGTTTACAGGCAGATTAT--TTCACTT---ATAATTCACTGTATCACAATTCCAGTG
GGTCAGAAGTTTACATACACTAAGTTGACTGTGCCTTTAAACAGCTTGGAAAATTCCAGAAAATGATGTCAT
GGCTTTAGAAGCTTCTGATAGGCTAATTGACA-TCATTTGAGTC-AATTGGAGGTGTACCTGTGGATGTATT
TC-AAGGCCTACCTTCAAACTCAGTGTCTCTTTGCTTGACATCATGGGAAAATCAAAAGAAATCAGCCAAGA
CATCAG-AAAAAGATATTGTAGACCTCCACAAGTCTGGTTCATCCTTGGGAGCCATTTCCAAATGCCTGAAG
GTACCACGTTCATCTGTACAAACAATAGTATGCAAGCATGAACACCATGGGACCACGAAGCCATCATACCGC
TCAGGAAGGAGACGCGTTCTGTCTCCTAGAGATGAATGTACTTTGGTGCGAAAAGTGCAAATCAATCCCAGA
ACAACAGCAAAGGACC-TTGTGAAGATGCTGGAGGAAACGGGTACAAAAGTATCTATATCCACAGTAAAACG
AGTCCTATATCGACATAACCTGAAAGGCCGCTCAGCAAGGAAGAAGCCACTGCTCCAAAACCACCATA-AAA
AAGCCAGACTAACGTTTGCAACTGCACATGGGGACAAAGATCGTACTTTTGGAAGAAATGTCCTCTGGTCTG
ATGAAACAAATATAGAACTGTTTGGACATAATGACCATTGTTATGTTTTGAGGAAAAAGGGGGAGG-CTTGC
AAGCTGAAGAACACCATCCCAACCGTGAA--GCAT-GGGGGTGGCAGCATCATGTTGTGGGGGTGCTTTGCT
GCAGGAGGGACTGGTGCACTTCAC-AAAATAAATGGCATCATGAGG-CAGGAACATTATGTGGATATATTGA
AGCAACATCTCAAGACATC---AGTCAGGAAGTTAAAGCTTGGTCGCAAATGGGTC-TTCCAAATGGACAAT
---GGCCCCAAGCATACTTCC-AAAGTTGTGCCAAAATGGCTTAAAGACAACAAAGTCAAGGTATTGGAGTG
GCCATCACAAAGTCCTGACCTCAATCCCATA-GAAAATTTGTGGGCAGAACTGAAAAAGTGTGTGCAAGCAA
GGAGGCCTAC-AACCTGACTC-AGTTACACCAGCTCTGTTAGGTGGAATGGGCC-AAAATTCACCCAACTTA
TTGTGGGACGCTTG-TGGAAGGCTACCCAAAACGTTTGACCCAAGTTAAACAATTTAAAGGCAATGTAACCA
AATACAAATTGAGTGTATATAAATTTCTGACCCACTGGGAACGTGATGAAAGAAATAAAATCTGAAATAAAT
CAT--TCTCTCTACTTTTATTCTGACATTTCACATTCTTAAAATAAAGTGGTGATCCTAACTGACCTAAGAC
-AGGGAATTTTTACTAGGATTAAATGTCAGGAATTGTGA---------------------------------
-------------------------
>chromosome6-69980884-69982480/1-1596
CAGTTGAAGTCAGAAGTTTACATACACTTAGGTTAGAGTCA-TTAAAACTTGTT-TTTCAACCACTCCACAA
ATGTATTG---TTAAC-AAACTATAGTTTTGGCAAGTCGGTTAGGACATCTACTTTGTGCATG--ACAAGTC
A-TTTTTCCAACAATTGTTTACAGACAGATTAT--TTCACTT---ATAATTCACTGTATCACAATTCCAGTT
GGTCAGAAGTTTACATACACTAAGTTGACTGTGCCTTTAAACAGCTTGGAAAATTCCCCAAAATGATGTCAT
GGATTTAGAAGCTTCTGATAGGCTAATTGACA-TCATTTGAGTC-AATTGGAGGTGTACCTGTGGATGTATT
TC-AAGGCCTACCTTCAAACTCAGTGCCTCTTTGCTTGACATCATGGGAAAATCAAAAGAAATCAGCCAAGA
CCTCAG-AAAGAAA-ATGGTAGAACTCCACAAGTCTGGTTCATCCTTGGGAGCAATTTCCAAATGCCTGAAG
GTACCACATTCATCTGTACAAACAATAGTACACAAGTATAAACACCATGGGACCACGCAGCCGTCATACCGC
TCAGGAAGGAGACACGTTCTGTCTCCTAGAGATGAACGTACTTTTGTGTGAAAAGTGCAAATCAATCCCAGA
ACAACAGCAAAGGACC-TTGTGGAGATGCTGGAGGAAACAGGTACAAAAGTATCAATATCCACAGTAAAGAG
AGTCCTATATCGACATAACCTGAAAGGCCGCTCAGCAAGGAAGAAGCCAGTGCTCCAAAACCGGCATA-AAA
AAGCCAGATTACGGTCTGCAACTGCACATGGGGACAAAGATTGTACTTTTTGGAGAAATGTCCTCTGGTCTG
ATGAAACAAAAATAGAACTGTTTGGCCATAATGACCATCGTTATGTTTGGAGGAAAAAGGGGGAGG-CTTGC
AAGCCAAAGAACACCATCCCAACCGTGAA--GCAC-GGGGGTGGCAGCATCATGTTGTGGGGGTGCTTTGCT
GCAGGAGGGACTGGTGCACTTCAC-AAAATAGATGGCATCATGAGG-CAGGAAAATTATGTGGATATATTGA
AGCAACATCTCAAGACATC---AGTCAGGAAGTTAAAGCTTGGTCGCAAAAGGGTC-TTCCAAATGGACAAT
---GACCCCAAGCATACTTCC-AAAGTTGTGGCAAAATGGCTAAAGGACAACAAAGTCAAGGTATTGGAGTG
GCCATCACAAAGCCCTGACCTCAATCCTATA-GAAAATTTGTGGGCAGAACTGAAAAAGCATGTGCGAACAA
GGAGGCCTACATACCTGACTC-AGTTACACCAGCTCTGTCAGGAGGAATGGGCC-AAAATTCACTCAACTTA
TTGTGGGAAGCTTG-TGGAAGGCTCCCCGAAACGTTTGACCCAAGTTAAACAATTTAAAGGCAATGCTACCA
AATACTAATTGAGTGTATGTAAACTTCTGACCCAGTGGGAATGTGATGAAAGAAATAAAAGCTGAAATAAAT
CAT--TCTCTCTACTATTATTCTGGCATTTCACATTCTTAAAATAAAGTGGTGATCCTAACTGACCTAAGAC
-AGGGAATTTTTACTAGGATTAAATGTCAGGAATTGTGAA-AAACTGAGTTTAAA-----------------
-------------------------
>chromosome6-86807272-86808829/1-1557
------------------------------------------------------------------------
-----------TTAAC-AAACTATAGTTTTGGGAAGTCGGTTAGGACATCTACTTTGTATGTGACACAAGTC
A-TTTTTCCAACAATTGTTTACAGACAGATTAT--TTCACTT---ATAATTCACTGTATCACAATTCCAGTG
GGTCAGAAGTTTACATACACTAACTTGACTGTGCCTTTAAACAGCTTGGAAAATTCCAGAAAATTATGTCAT
GGCTTTAGAAGCTTCTGATAGGCTAATTGA----CATTTGAGTC-AATTGGAGGTGTACCTGTGGATGTATT
TC-AAGGCCTACCTTCAAACTCAGAGCCTCTTTGCTTGACATCATGGGGAAATCAAAAGAAATCAGCCAAGA
CCTCAG-AAAAAA--ATTGTAGACCTCCACAAGTCTGGTTCATCCTTGGGAGCAATTTCCAAATGCCTGAAG
GTACCACGTTCATCTGTACAAACAATAGTACGCAAGTATAAACACCATGGGACCACGCAGCCGTCATACCGC
TCAGGAAGGAGACGCGTTCTGTCTCCTAGAGATGAACGTACTTTGGTACGAAAAGTGCAAATCAATCCCAGA
ACAACAGCAAAGGACC-TTGTGAAGATGCTGGAGGAAACAGGTACAAAAGTATCTATATCCACAGTAAAACG
AGTCCTATATCGACATAACCTGAAAGGCCACTCTGCAAGGAAGAAGCCACTGCTCCAAAACCACCATA-AAA
AAGCCAGACTACGGTTTGCAAATGCACATGGGGACAAAGATTGTACTTTTTGGAGAACTGTCCTCTGGTCTG
ATGAAACAAAAATAGAACTGTTTGGCCATAATGACCATCGTTATGTTTGGAGGAAAAAGGGGGATG-CTTGC
AAGCCGAAGAACACCATCCCAACCGTGAA--GCCC-GGGGGTGGCAGCATCATGTTGTGGGGGTGCTTTGCT
GCAGGAGGGACTGGTGCACTTCAC-AAAATAGATGGCATCATGAGG-AATTAAAATTCTGTGGATATATTGA
AGCAACATCTCAAGACATC---AGTCAGGAAGTTAAAGCTTGGTCGCAAATGGGTC-TTCCAAATGGACAAT
---GACCCCAAGCAGACTACC-AAAGTTGTGGCAAAATGGCTTAAGGACAACAAAGTCAAGGTATTGGAGTG
GCCATCACAAAGCCCTGACCTCAATCCTATA-GAAGATTTGTGGCCAGAACTGAAAAAGTGTGTACGAGCAA
GGAGGCCTACAAACCTGACTC-AGTTACGCCAGCTCTGTCAGGAGGAATGGGCCAAAAATTCACCCAACTTA
TTGTGGGAAGCTTG-TGGAAGGCTACCCAAAACGTTTAACCCAAGTTAAAGAATTTAAAGGCAATGCTACCA
AATACTAATTGAGTGTATGTAAACTTCTGACCCACTGGGAATGTGATGAAATAAATAAAAGCTGAAATAAAT
CAT--TCTCTCTACTATTATTCTGACATTTCACATTCTTAAAATAAAGTGGTGATCTTAACTGACCTAAGAC
-AGGGCATTTTTACTAGGATTAAATGTCAGGAATTGTGAA-AAACTGAGTTTAAATGTAATTGGCT-AAGGT
GTATGTAAACTTCCGACTTCAACT-
>chromosome6-34117240-34118878/1-1638
-AGTTGAAGTCGGAAGTTTACATGCACTTAGGTTGGAATCA-TTAAAACTCGTT-TTTCAACCACTCCACAA
ATTTCTTG---TTAAC-AAACTATAGTTTTGGCAAGTCGGTTAGGACATCTACTTTGTGCATGACACAAGTC
A-TTGTTCCAACAATTGTTTACAGACAGATTAT--TTAACTT---ATAATTCACTGTATCACAATTCCAGTG
GGTCAGAAGTTTACATGCATTAAGTTGACTGTGCCTTTAAACAGATTGGAAAATTCCAGAAAATGATGTCAT
GGCTTTAGAAGCTTCTGATAGGCTAATTGACA-TCATTTGAGTC-AATTGCAGGTGTACCTGTGGATGTATT
TC-AAGGCCTACCTTCAAACTCAGTGCCTCTTTGCTTGTCATCATGGGAAAATCAAAAGAAATCAGCCAAGA
CCTCAG-AAAAAAT-ATTGTAGACCTCCACAAGTCTGGTTCATTCTTGGGAACAATTTCCAAATTCCTGAAG
GTACCACGTTCATCTGTACAAACAATAGTACGCAAGTATAAACACCATGGGACCACGCAACTGTCATACCGC
TCAGGAAGGAGGCGCGTTCTGTCTCCTAGAGATGAACGTACTTTGGTGCGTAAAGTGCAAATCAATCCCAGA
ACAACAGCAAAGGACC-TTGTGGAGATGCTGGAGGAAACAGGTACAAAAGTATCTATATCCACAGTAAAACG
AGTCCTATATTGACATAACCTGAAAGGCTGCTCAGCAAGGAAGAAGCCACTGCTCCAAAACCGCCATA-AAA
AAGCCAGACTACAGTTTGCAACTGCACATGGGGACAAAGATCGTACTTTTTGGAGAAATGTCCTCTGGTCTG
ATGAAACAAAAATAGAACTGTTTGGCCATAATGACCATCGTTATGTTAGGAGGAAAAAGGGGGATG-CTTGC
AAGCCGAAGAACACCATCCCAACCGTGAA--GCAC-GGGGGTGGCAGTATCATGTTGTGGGGGTGCTTTGCT
GCAGGAGGGACTGGTGCACTTCAC-AAAATAGATGGCATCATGAGG-ATGGAAAATTATGTGGATATATTGA
AGCAACATCTCAAGACATC---AGTCAGGAAGTTAAAGCTTGGTCGCAAATGGGTC-TTCCAAATGGACAAT
---GACCCCAAGCATACTTCC-AAAGTTGTGGCAAAATGGCTTAAGGACAATAATGTCAAGATATTGGAGTG
GCCATCACAAAGCCCTGACCTCAATTCCATA-GAACATTTGTGGGCAGAACTGAAAAAGTGTGTGCGAGCAA
GGAGGCCTACAAACCTGACTC-AGTCACACCACCTCTGTCAGGAGGAATGGGCC-AAAATTCACCCAACTTA
TTGTGAGAAGCTTG-TGGAAGGCTACCCGAAGTGTTTGACCCAAGCTAAACAATTTAAAGGCAATGCTACCA
AATACTAATTGAGTGTATGTAAACTTATGACCCACTGGGAATGTGATGAAAGAAATAAAAGCTGAAATGAAT
CAT--TCACTCAACTATCATTCTGACATTTCACATTCTTAAAATAAAGTGGTGATCCTAACTGACCTAAAAC
-AGGGAATTGTTACTAGGATTAAATGTCAGGAATTGTGAA-AAACCGAGTTTAAATGTAGTTGGCT-AAGGT
GTATGTAAACCTCCAACTTCAACTG
>chromosome6-26688270-26689907/1-1637
-AGTTGAAGTCGGTAGTTTACATACACTTAGGTTAGAGTCA-TTAAAACGTGTT-TTTCAACCACTCCACAC
ATTTCTTG---TTAAC-AAACTATAGTTTTGGCAAGTCGGTTAGGACATCTACTTTGTGCATGACACAAGTA
A-TTTTTCCAACAATTGTTTACAGACAGATTAT--TTCACTT---ATAATTCACTGTATCACAATTCCAGTG
GGTCAGAAGTTTACATACACTAAGTTGACTGTGCCTTTAAACAGCCTGGAAAATTCCAGAAAATTATGTCAT
GGCTTTAGAAGCTTCTGATAGGCTAATTGACA-TAATTTGAGTC-AATTGGAGGTGTACCTGTGGAAGTATT
TC-AAGGCCTACCTTCAAACTCAGTGCCTCTTTGGTTGACATCATGAGAAAATCAAAAGAAATCAGCCAAGA
CCTCAG-AAAAAA--ATGGTAGACCTCCACAAGTCTGGTTCATCCTTGGGAGCAATTTCCAAACGCCTAAAG
GTACCACGTTCATCTGTACAAACAATAGTACGCAAGTATAAACACCACGGGACCACGCAGCCGTCATACCGC
TCAGGAAGGAGACGCGTTCTGTCTCCTAGAGATGAACATACTTTGGTGCGAAAAGTGCAAATCAATCCCAGA
ACAACAGCAAAGGACC-TTATGAAGATGCTGGAGGAAACAGGTACAAAAGTATCTATATCCACAGTAAAACG
AATCCTATATCGACATAACCTGAAAGGCCGCTCAGCAAGGAAGATGCCACTGCTCCAAAACCACCATA-AAA
AAGCCAGACTACGGTTTGCAAATGCACATGGGGACTAAGATCTTACCATTTGGAGAAATGTTCTCTGGTTTG
ATGAAACAAAAATAAAACTGTTTGGCTGTGATGACCATCATTATGTTTGGAGGAAAAAGGGGGATG-CTTGC
AAGCCGAAGAACACCATCCCAACCATGAA--GCAC-GGGGGTGGCAGCATCATGTTGTGGGGGTGCTTTGCT
GCAGGAAGGACTGGTGCACTTCAC-AAAATAGATGGCATCATGAGG-ATGGAAAATGATGTGGATATATTGA
AGCAAGATCTCAAGACATC---AGTCAGGAAGTTAAAGCTTGGTCGCAAATGGGTC-TTCCAAATGGACAAT
---GACCCCAATCATACTTCC-AAAGTTGTGGCAAAATGGCTTAAGGACAACAAAGTCAAGTTATTGGAGTG
GCCATCACAAAGCCCTGACCTCAATCCTATA-GAACATTTGTGGGCAGAAATGAAAAAGTGTGTGCGAGCAA
GGAGGCCTGCAAACCGGACTC-AGTTACACCAGCTCTGTCAGGAGGAATGGGCC-AAAATTCACCCAACTTA
TTGTGGGAAGCTTG-TGGAAGGCTACCCGAAACGTTTGACCCAAGTTAAACAATTTAAAGGCAATGCTACCA
AATGCTAATTGAGTGTATGTAAACTTCTGACCCACTGGGAATGTGATGAAAGAAATAAAAGCTGAAATAAAT
CAT--TCTCTCTACTATTATTCTGACATTTCACATTCTTAAAATAAAGTGGTGATTCTAACTGACCTAAGAC
-AGGGAATTTTTACTAGGATTAAATGTCAGGAAGTGTGAA-AAACTGAGTTTAAATGTATTTGGCT-AAGGT
GTATGTAAACTTCCGACTTCAACTG
>chromosome6-70527250-70528862/1-1612
-AGTTGAAGTCGGAAGTTTACATACACTTAGGTTGGAGTCA-TTAAAACTAGTT-TTTCAACCACTCCACAA
ATTTCTTG---TTAAC-AAACTATAGTTTTGGCAAGTCGGTTAGGACATCTACTTTGTGCATGACACAAGTC
A-TTTTTCCAACAATTGTTTACAGACAGATTAT--TTCACTT---ATAATTCACTGTATCACAATTCCAGTG
GGTCAGAAGTTTACATACACTAAGTTTACTGTGCCTATAAACAGCTTGGAAAATTCCAGAAAATGATGTCAT
GGCTTTAGAAGCTTCTGATAGGCTAATTGACA-TCATTTGAGTC-AATTGGAGGTGTACCTGTGGATGTATT
TC-AAGGCCTA-CTTCAAATTCAGTGCCTCTTTGCTTGACATCATGGGAAAATCTAAACAAATCAGCCAAGA
CCTCAG-AAAACAA-ATTGTAGACCTCCACAAGTCTGGTTCATCCTTGGGAGCATTTTCCAAACGCCTGAAG
GTACCACGTTCATCTGTATAAGCAATAGTAGGCAAGAATAAACACCATGTGACCGCGCAGTCATCATACCGT
TCAGGAAGGAGACGCGTTCTGTCTCCTAGAGATGAACGTAATTTTGTGCGAAAAGTGCAAATCAATCCCAGA
ACAACAACAAAGGCCC-TTGTGATGATGCTGGAGGAAACAGGTAC-AAAGTATCTACATGCACAGTAAAACG
AGTCCTATATCGGTATAACCTGAAAGGCCGCTCAGCAAGGAAGAAGCCACTGCTCCAAAACCGCCGTT-AAA
AAGCCAGACTACGGTTTGCAACTGCACATGCGGACAAAGATCGTACTTTTTGGAGAAATGTCCTCTGGTCTG
ATGAAACAAAAATAGAACTGTTTGGCCATAATGACAATCGTTATGTTTGGAGGAAAAAGGGGGAGG-CTTGC
AAGCCGAAGAACACCATTCCAACCGTGAA--GCAC-GGGGGTGGCAGCATCATGTTGTGGGGGTGCTTTGCT
GCAGGAGGGACTGGTGCACTTCAC-AAAATAGATTGCATCATGAGG-TAAGAAAATGATATGGATATATTGA
AGCAACATCTCAAGACATC---AGTCAGGAAGTTAAAGCTTGGTCGCAAATGGGTC-TTCCAAATGGACAAT
---GACTCCAAGCATACTTCC-AAAGTTGTGGCAAAATGGCTTAAGGACAACAAAGTCAAGGTATTGGACTG
GCCATCACAAAGCCCTGACCTC-ATTCTATA-GAGAATTTGTGGGCAGAACTGAAAAAGCGTGTGCGAGCAA
GGAGGCCTACAAACCTGACTC-AGTTACATCAGCTCTGTCAGGAGGAATGGGCC-AAAATTCACCCAACTTA
TTGTGGGAAGCATG-TGGAAGGCTACTCGAAATGTTTGACCCAAGTTAAATAATTTAATGACAATTCTACCA
AATACTAATTGAGTGTATGTAAACTTCTGACCCACTGGGAATGTGATGAAAGAAATAAAAGCTGAAATAAAT
CCT--TCTCTCTACTATTATTCTGACATTTCACATTCTTAAACTAAAGTGGTGATCCTATCTGACCTAAAAC
-AGGGAATTTTTACTAGGATTAAATGTCAGGAATTGTGAA-AAACTGAGTTTAAATGTATTTGGCT-AAGGT
GT-----------------------
>chromosome7-36485447-36487084/1-1637
CAGTTGAAGTCGGAAGTTTACATACACTTAGGTTGGAGTCA-TTAAAACTCGTT-TTTCAACCACTCCACAA
ATTTCTTG---TTAAC-AAACTATAGTTTTGGCAAGTTGGTTAGGACATCGACTTTGTGAATGACACAAGTC
A-TTTTTCCAACAATTGTTTACAGACAGATTAT--TTCACTT---ATAATTAAGTGTATCACAATTCCAGTG
GGTCAGAAGTTTACATACACTAAGTTGACTGTGCCTTTAAACAGCTTGGAAAATTCCAGAAAATGATGTCAT
GGCTTTAGAAGCTTCTGATAGGCTTATTGACA-TCATTTGAGTC-AATTGGAGGTGTACCTGTGGATGTATT
TC-AAGGCTTACCTTCAAACTCAGTGCCTCTTTGCTTGACATCATGGGAAAATCCAAAGAAATAGGCCAAGA
CCTCAG-AAAAAAA-ATTGTAGACCTCCACAAGTCTGGTTCATCCTTGGGAGCAATTTCCAAACACCTGAAG
GTACCACGTTCATCTGTACAAACAATATTACGCAAGTAT-AACACCATGGGACCACGCAGCTGTCATACCGT
TCAGGAAGGAGAAGTGTTCTGTCTTCTAGAGATGAACTTACTTTGGTGCGAAAAGTGCAACTTAATCCCAGA
ACAACAGCAAAGGACC-TTGTGAAGATGCTGGAGGAAAGGGGTACAAAAGTATCTATATCCACAGTAAAACA
AGTCCTATATCGACATAACCTGAAAGGCCGCTCAGTAAGGAAGAAGCCACTGCTCCAAAACCGCCATA-AAA
AAGCCAGACTACGGTTTGCAACTGCACATGGTGACAAAGATTGTACTTTTTGGAGAAATGTCCTCTGGTCTG
ATGAAACAAAAATAGAACTGTTTGGCCATAATGACCATCGTTATGTTTGGAGGAAAAAGGGGAAGG-CTTGC
AAGCCGAAGAACACCATCCCAACCGTGAA--GCAC-GGGGGTGGCGGCATCATGTTGTGGGGGTACTTTGCT
GCAGGAGGGACTGGAACACTTCAC-AAAATAGATGGCATCATGAGG-GAGGAAAATGATGTGGATATATTGA
AGCAACATCTCAAGACATC---AGTCAGGAAGTTAAAGCTTGGTCGCAAATGGGTC-TTCCAAATGAACAAT
---GACCCCAAGCATACTTCC-AAAGTTGTGGCAAAATGGCTTACGGACAACAAAGTCAAGGTATTGGGGTG
GCCATCACAAAGCCTTGACCTCAATCCCATA-GAAAATCTGTGGGCAGAACTGAAAAAGTGTGTGCGAGCAA
GGAGGCCTACAAACCTGACTC-AGTTACACCAGCTCTGTCAGAAGGAATGGGCC-AAAATTCACCCAACTTA
TTGTGGGAAGCTTG-TGGAAGGCTACCCGGAATGTTTGACCCAAGTTAAACAATTTAAAGGCAATGCTACCA
AATACTAATTGAGTGTATGTAAACTTCTGACCCACTGGGAATGTGATGAAAGAAATAAAAGCTGAAACAAAT
AAT--TCTCTCAACTATTATTCTGACATTTCACATTCTTAAAATATAGTGGTGATCCTAACTGACCTAAGAC
-AGGGAATCTTTACTAGGATTAAATGTCAGGAATTGTGAA-AAACTGAGTTTAAATGTATTTGGCT-AAGGT
GTATGTAAACTTCTGACTTCAACT-
>chromosome7-11986359-11987994/1-1635
CAGTTGAAGTCGGAAGTTTACATACGCTTAGGTTGGAGTCA-TTAAAACTCGTT-TTTCAACCACTCCACAA
ATTCTTTG---TTAAC-AAACTATAGTCTTGGCAAGTCGGTTAGGACATCCACTTTGTGCATGACACAAGTA
A-TTTTTCCAACAATTGTTTACAGACAGATTAT--TTAACTT---ATAATTCACTGTATCACAATTCCAGTG
AGTCAGAAGTGTACATACACTAAGTTGACTGTGCCTTTAAACAGCTTGGAAAATTCCAGAAAATGATGTCAT
GGCTTTAGAAGCCTCTGTTAGGCTAATTGACA-TCATTTGAGTC-AATTGGAGGTGTACCTGTGGATGTATT
TC-AAGGCCTACCTTCAAACTTAGTGCCTCTTTGCTTGACATCATGGGAAAATCAAAAGAAATCAGCCAAGA
CCTCAG-AAAAAAA-ATTGTAGACCTCTACAAGTCTTGTTCATCCTTGGGAGCAATTTCCAAACACCTGAAG
GTACCACGTTCATCTGTACAAACAATAGTATGCAAGTATAAACACCATGGGACCACGCAGCCGTCATAGCAC
TCAGGATGGAGACGCATTCTGTTTCCTAGAGATGAACGTACTTTGGTGCGAAAACTGCAAATCAATCCCAGA
ACAACAGCAAAGGACC-TTGTGAAGATGCTGGAGGAAACAGGTACAAAAGTATCTATATCCACAGTAAAACG
AGTCCTATATCGGCATAACCTGAAAGGCCGCTCAGCAAGGAAGAAGCCACTGCTCCAAAACTGCCATA-GAA
AAGCCAGACTACAGTTTGCAACTGCACATGGGGACAAAGATTGTACTTTTTGGAAAAATGTCCTCTGGTCTG
ATGAAACAAAAATAGAACTGTTTGGCCATAATGACCATCGTTATGTTTGGAGGAAAAAGGGGGATG-CTTGC
AAGCCGAAGAACACCATCCCAACCGTGAA--GCAC-GGGGGTGGCAACAGCATGTTGTGGAGGTGCTTTGCT
GCAGGAGGGACTGGTGCACTTCAC-AAAATAGATGGCATCATGACG-GAGGAAAATTATGTGGACATATTGA
AGCAACATCTCAAGACATC---AGTCACGAAGTTAAAGCTTGGTCGCAAATGGGTC-TTCCAAATGGACAAT
---GACCCCAAGCATACTTCC-AAAGTTGTGGCAAAATGGCTTAAGGACAACAAAGTCAAGGTATTGGAGTG
GCCATCACAAAGCCCTGACCTCAACCCTATA-GAAAATGTTTGGGCAGAACTGAAAAAGCATGTGCGAGGAA
GGAGGCCTACGAATCTGACTC-AGTTCCACCAGCTCTGTCAGGAGGAATGGGCC-AAAATTCACCCAACTTA
TTGTGGGAAACTTG-TGGAAGGCTACCCGAAACGTTTGACCCAAGTTAAACAATTGAAAGGCAATGCTACCA
AATACTAATTGAGTGTATGTAAACTTCTGACCCACTGGGAATGTGATGAAAGAAATAAAAGCTGAAATAAAT
CAT--TCTCTCTACTATTATACTGACATTTCACGTTCTTAAAATAAAGTGGAGATCCTAACTGACCTAAGAC
-AGGGAATTTTTACTAGGATTAAATGTCAGGAATTGTGAA-AAACTGAGTTTAAAAGTATTTGGCT-AAGGT
GTATGTAAACGTCCGACTTCA----
>chromosome7-57937438-57939074/1-1636
CAGTTGAAGTCGGAAGTTTACATACACTTAGGTTGGAGTCA-TTAAAACTCGTT-TTTCAACCACTCCACAA
ATTTCTTG---CTAAC-AAACTATAGTTTTGGCAAGTCGGTTAGGACATCGACTTTGTTCATG--ACAAGTA
A-TTTTTCCAACAATTGCTTACAGACAGATAAT--TTCACTT---AAAATTCACTGTATCACAATTCCAGTT
GGTCAGAAGTTTACATACACTAAGTTGACTGTGCCTTTAAACAGCTTGGAAAATTCCAGAAAATTATGTCAT
GGCTTTAGAAGCTTCTGATAGGCTAATTGACA-TCATTTGAGTCAAATTGGAGGTGTACCTGTGGATGTATT
TC-AAGGCCTACCTTCAAACTCAGTGCCTCTTTGCTTGACATCATGGGAAAATCAAAAGAAATCAGCCAAGT
CCTCAG-AAAACA--ATTGTAGACCTCCACGGGTCTGGTTCATCCTTGGGAGCAATTTCCAAACGCCTGAAG
GTACCACGTTCATCTGTACAAACAATAGTACGCGAGTATAAACACCATGGGACCACGCAGCCGTCATACCGC
TCAGGAAGGAGACGCATTCTGTCCCCTAGAGATGAACGTACTTTGGTGCGAAAAGTGTAAATCAATCCCAGA
ACAACAGCAAAGGAAC-TTGTGAAGATGCTGGAGGAAACAGGTACAAAAGTATCTATATCCACAGTAAAACG
AGTCCTATATCGACATAACCTGAAAGGCCGCTCAGCAAGGAAGAAGCCACTGCTCCAAAACCGCCATA-AAA
AAGCCAGACTACGGTTTGCAACTACACATGGGGACAAAGATTGTACTTTTTGGAGAAATGTCCTCTGGTCTG
ATGAAACAAAAATAGAACTGTTTGGCCATAATGACCGTTGTTATGTTTGGAGG-AAATGGGGGAGG-CTTGC
AAGCCGAAGAACACCATCCCAACCGCGAA--ACAC-GGGAGTGGCAGCATCATGTTGTGGGGGTGCTTTGCT
GCAGGAGGGACTGGTGCACTTCACAAAAATAGATCGCATCATGAGGAAGGGAAAATGATGTGGATATATTGA
AGCAACATCTCAAGACATC---AGTCAGGAAGTTAAAGCTT-GTCGCAAATGGGTC-TTCCAAATGGACAAT
---GACCCCAAGCATACTTCC-AAAGTTGTGGCAAAATGGCTTAAGGACAACAAAGTTAAGGTATTGGTGTG
GCCATCACAAAGCCCTGACCTCAATCCTATA-GAAAATTTGTAGGCAGAACTGAAAAAGCATGTGCGAGCAA
GGAGGCCTACAAACCTGACTC-AGTTACACCAGCTCTGTCAGGAGGAATGGGCC-AAAATTCATCCAACTTA
TTGTTGGAAGCTTG-TGGAAGGCTACCCGCAATGTTTGACCCATGTTAAACAATATAAAGGCAATGCTACCA
AATACTAATTGAGTGTACGTAAACTTCTGACCCACTGGGAATGTGATAAAATAAATAAAAGCTGAAATAAAT
CAT--TCTCTCTACTATTATTCTGACATTTCACATTCTTAAAATAAAGTGGTGATCCTAACTGACCTAAAAC
-AGGGAATTTTTACTAGGATTTAATGTCAGGAATTGTGAA-AAACTGAATTTAAATGTATTTGGCT-AAGGT
GTATGTAAACTTCCGACTTCAACT-
>chromosome8-13796024-13797607/1-1583
CAGTTGAAGTCAGAAGTTTACATACATTTAGGTTGGAGTCA-TTAAAACTCATT-TTTCAACCACTCCACAA
ATTACTTG---TTAAC-AAACTATAGTTTTGGCAAGTCGGTCAGGACATCTACTTTGTACATGGCACAAGTA
A-TTTTTCCAACTATTGTTTACAGACAGATTAT--TTCACTT---ATAATTCACTGTATCACAATTCCAGTG
GGTCAAAAGTTTACATACACTAAGTTGACTGTGCCTTTAAACAGCTTGGAAAATTCCAGAAAATGATGTCAT
GGCTTTAGAAGCTTCTGATAGGCTAATTGACA-TCATTTGAGTC-AATTGGAGGTGTACCTGTGGATGTATT
TC-AAGGCCTACCTTCCAACTCAGTGCCTCTTTGCTGGACATCATGGGAAAATCAAAAGAAATCAGCCAAGA
CCTCAG-AAAAACA-ATTGTAGACCTCCACAAGTCTGGTTCATCCTTGGGAGCAATTTCCAAACGCCTGAGG
GTACCACGTTCATCTGTACAAACAATAGTACGCAAGTATAAACACCATGGGACCACGCAGCTGTCATACCGC
TCAGGAAGGAGATGCATTCTGTCTCCTAGAGATGAACGTACTTTGGTGCGAAAAGTGTAAATCAATCCCAGA
ACAACAGCAAAGGGCC-TTGTGAAGATGCTGGAGGAAACAGGTACAAAAGTATCTATATCCACAGTAAAACT
AATTCTATATCGACATAACCTGAAAGGCCGCTCAGCAAGGAAGAAGCCACTGCTCCAAAACCGCCATA-AAA
ATGCCAGACTACGGTTTGCAACTGCACATGGGGACAAAGATCGTACTTTTTGGACAAATGTCCTCTGGTCTG
ATGAAACATAAATAGAACTGTTTGGTCAAAATTACCATCGTTATGTTTGGAGGAAAAAGGGGGAAG-CTTGC
AAGCTGAAGAACACCATCCCAACCGTGAA--GTAT-GGGGGTGGCAGCATCATGTTGTGGGGGTGATTTGCT
GCAGGAGGGACTGGTGCACTTCAC-AAAATAGATGGCATCATGAGG-AACGAAAATGATGTGTATATATTGA
AGCAACATCTCAAGACATC---AGTCAGGAAGTTAAAGCTTGGTTGCAAATGGGTC-TTCCAAATGGACAAT
---GACCCCAAGCATACTTCC-AAAGTTGTGGCAAAATGGCTTAAGGACAACAAAGTCAAGGTATTGGAGTG
GCCATCACAAAGACCTGACCTCAATCCTATA-GAAAATTTGTGGGCAGAACTGAAAAAGCGTTTGTGAGCAA
GGAGGCCTACAAACCTGACTC-AGTTACACCAGCTCTGTCAAGAGGAATGGGCC-AAAATTCACCCAACTTA
TTGTGGGACGCTTG-TGGAAGGCTATCCGAAA-GTTTGACCCAAGTTAAACAATTTAAAGGCAATGCT-CCA
AATACTAATTGAGTGTATGTAAACTTCTGACCCACTGGGAATGTGATGAAAGAAATAATAGCTGAAATAAAT
CAT--TCTCTCTACTATTATTCTGACATTTCACATTCTTAAACTAAAGTGGTGATCCTAACTGACCTAAGAT
-AGGACATTTTTACTAGGATTAAATGTCAGGAATTGTGAA-A------------------------------
-------------------------
>chromosome9-115769936-115771574/1-1638
CAGTTGAAGTCGGAAGTTTACAAACACTTAGGTTGGAGCCA-TTAAAACTAGTT-TTTCAACCATTCCACAA
ATGTCTTG---TTAAC-AAACTATAGTTTTGGCAAGTCGGTTATGACATCTACTTGGTGCATGACACAAGTC
A-TTTTTCCAACAATTGTTTACAGACAGATTAT--TTCACTT---ATAATTCACTGTATCACAATTCCAGTT
GGTCAGAAGTTTAGAAACACTAAATTGACTGTGCCTTTGAACAGCTTGGAAAATTCCAGAAAATTATGTCAT
GGCTTTAGAAGCTTCTGATAGGCTAATTGACA-TCATTTGAGTC-AATTGGAGGTGTGCCTGTGGATGTATT
TC-AAGGCCTACCTTCAACCTCAGTGCCTCTTTGCTTGACATCATGGGAAAATCAAAAGATATCAGCCAAGA
CCTCAG-AATAATA-ATTGTAGACCTCCACAAGTCTGGTTCATCCTTGGGAGCAATTTCCAAACGCCTGAAG
GTACCATGTTCATCTGTACAAACAATAGTACGCAAGTATAAACACCATGGGACCACGCAGCCGTCATACCTC
TCAGGAAGGAGAAGCATTCTGTCTCCTAGAGATGAAGGTACTTTGGTGCGAAAAGTGCTAATCAATCCCAGA
ACAACAGCAAAGGACC-TTGTGAAGATGCTGGAGGAAACAGGTACAAAAGTATCTATATCCACAGTAAAACG
AGTCCTATATCGAAATAACCTGAAAGGCCGCTCAGCAAGGAAGAAGCCACTGCTCCAAAACCGGCATA-AAA
AAGCCAGACTACGGTTTGCAACTGCACATGGGGACAAAGATCGTACTTTTTGGAGAAATGTCCTCTGGTCTG
ATGAAACAAAAATAGAACTGTTTGGCCTTAATGACCATCGTTATGTTTGGAGGAAAAAGGGTGAGG-TTTGC
AAGCCGAAGAACACCATCCCAGCCTTGAA--GCAC-GGGGGTGGCAGCATCATGTTATGGGGGTGCTTTGCT
GCAGGAGGGACTGGTGCACTTCAC-AAAATAGATGGCATCATGAGG-GAGGAACATTATTTGGATATATTGA
AGCAACATCTCAAGACATC---AGTCAGGAAGTTAAAGCTTGGTTGCAAATGGGTC-TTCCAAATGGACAAT
---GACCCCAAGCATACTTCC-AAAGTTGTGGCAAAATGGCTTAAGGACAACAAATTCAAGGTATTGGAGTG
GCCATCACAAAGCGCTGACCTCAATCCTATA-GAAAATCTGTGGGCAGAACTGAAAAAGTGTGTGCGAGCAA
GGAGGCCTACAAACCTGACTC-AGTTACACCAGCTCTGTCAGAAGGAATTGGCC-AAAATTCCCCCAACTTA
TTGTGGGAAGCTTG-TGGAAGGCTACCCGAAACGTTTGACCCAAGTTAAACAATTTAAAGGCAATGCTACCA
AATACTAATTGAGTGTATGTAAACTTCTGAGCCACTAGGAATGTGATGAATGAAATAAAAGCTGAAATAAAT
CAT--TCTCTCTACTATTATTCTGACATTTCACATTCTTAAAATAAAGTGGTGATCCTAACTCACCTAAGAC
-AGGGAATTTTTACTAGGATTAAATGTCAGGAAATGTGAA-AATCTGAGTTTAAATGTATTTGGCT-AAGGT
GTATGTAAACTTCCGACTTCAACT-
>chromosome9-65003934-65005566/1-1632
-AGTTGATATCGGAAGTTTACATACACTTAAGTTGGAGTCA-TTAAAACTCGTT-TTTCAACCACTCCACAA
ATTTCTTG---TTAAC-AAACTATAGTTTGGGCAAGTCGGTTAGGACATCTACTTTGTGCAAGACACAAGTC
A-TTTTTCCAACAATTGTTTACAGACAGATTAT--TTCACTT---ATAATTCACTGTATCACAATTCCAGTG
GGTCAGAAGTTTACATACACTAAGTTGACTGTGCCTTTAAACAGCTTGGAAAATACCAGAAAATGATGTCAT
GGCTTTAGAAGCTTCTGATAGGCTAATTCACA-TCATTTGAGTC-AATTGGAGGTGTCCCTGTGGATGTATT
TC-AAGGCCTACCTTCAAACTCAGTGCCTCTTTGCTTGACATCATGGGAAAATTAAAAGAAATCAGCCAAGA
CCTCAG-AAAAAAG-ATTGTAGACCTCCACAAGTCTGGTTCATCCTTGGGAGCAATTTCCAAACGCCTGAAG
GTACCACGTTCATCTGTACAAACAATAGTACGCAAGTATAAACACCATGGGACCACGCAGCCATCATACCAC
TCAGGAAGGAGACACGTTCTGTCTCCTAGAGATTAACGTACTTTGGTGCAACAGGTGCAAATCAATCCCAGA
ACAACAGCAAAGGACC-TTGTGAAGATGCTAGAGGAAACAGGTACAAAAGTATCTATATCCACAGTAAAACG
AGTCCTATATCGACATAACCTGAAAGGCCGCTCAGAAAGGAAGAAGCCACTGCTCCAAAACCGCCATA-AAA
AAGTCAGACTATGGTTTGCAACTGTACATGGGGACAAAGATCGTACTTTTTGGAGAAATGTCCTCTGGTCTG
ATGAAACAAAAATCTAACTGTTTGGCCATAATGACCATTGTTATGTTTGGAGGAAAAATGGGGAGG-CTTGC
AAGCCGAAGCAGACCATTCCAACCGTGAA--GCAC-GGGGGTGGCAGCATCATGTTGTGGGGGTGCTTTGCT
GCAGGAGGGACTGGTGCACTTCAC-AAAATAGATGGCATCATGAGG-GAGGAAAATTATGTGGATATATTGA
AGCAACATCTCAAGACATC---AGTCAGGAAGTTAAAGCTTGGTCACAAATGGGTC-TTCCAAATGGACAAT
---GACCCCAAGCATACTTCC-AAAGTTGTGGCAAAATGGCTTAAGGACAACAAAGTCAAGGTATTGGAGTG
GCCATCACAAAGCCCTGACCTCAATCCTATA-GAAAATGTGTGGGCAGAACTGAAAAAGCGTGTGCGAGCAA
GAAGGCCTACAAACCTGACTC-AGTTACACCAGCTCTGTCAGGAGGAATGGGCC-AAAATTCACCCAACTTA
TTGTGGGAAGCTTG-TGGAAGGCTACCCGAAACATTTGACCCAAGTTAAACCATTTAAAGGCAATGCTACCA
AATACTAATTGAGTGTATGTAAACTTCTGATCCACTGGGAATGTGATGAAAGAAATAAAAGCTGAAATAAAT
CAT--TCTCTCTACTATTATTCTGACATTTCACATTCTTAAAATAAAGTGGTGATCCCAACTGACATAAGAC
-AGGGAATTTTTACTAGGACTAAATGTCAGGAAATGTGAA-AAACTGAGTTTAAATGTATTTGGCT-AAGGT
GTATGTAAACTTCCGACTT------
>chromosome10-113889922-113891561/1-1639
-AGTCGAAGTCGGAAGTTTATATCCACTTAGGTTGGAGTCA-TTAAAACTCGTT-TTTCAACCACTCCACAA
ATTTCTTG---TTGAC-AAACTATAGTTTTGGCAAGTCGGTTAGGACATATACTTTGTACATGACACAAGTC
A-TTTTTCCAACAATTGTTTACAGACAGATTAT--TTCACTT---ATAATTCACTGTATCACAATTACAGTG
GGTCAGAAGTTTACATACACTAAGTTGACTGTGCCTTTAAACAGCTTGGAAAATTCCAGAAAATAATGTCAT
GGCTTTAGAAGCTTCTGATAGGCTAATTGACA-TAATTTGAGTC-AATTGGAGGTGTACCTGTGGATGTATT
TC-AAGGCCTACCTTCAAACTCAGTGCCTCTTTGCTTGACATCATGGGGAAATCAAAAGAAATCAGCCAAGA
CCTCAG-AAAAACA-ATTGTAGACCTCCACAAGTCTGGTTCATCCTTGGGAGCAATTTCCAAACGTCTGAAG
GTACCACGTTCATCTGTACTAACAATAGTACGCAAGTATAAACACCATGGGACCACGCAGCCATCATACCGC
TCAGGAAGGAGACGCATTCTGTCTCCTAGAGATGAACGTACTTTGGTGCGAAAAGTGCAAATCAATCCCAGA
ACAACAGCAAAGGACC-TTGTGAAGATGCTGGAGGAAACAGGTACAAAAGTATCTATATCCACAGTAAAACG
AGTCCTATATCGACATAACCTGAAAGGCCGCTCAGCAAGGAAGAAGCCACTGCTCCAAAACCGCCATA-AAA
AAGCCAGACTACGGTTTGCAACTGCACATGGGGACAAAGATCGTACTTTTT-GAGAAATGTCCTCTGGTCTG
ATGAAACAAAAATATAACTGTTTGGCCATAATGGCCATCGTTATGTTTGGAGGAAAAAGGGGGATG-CTTGC
AAGCCGAAGAACACCATTCTAACCGTGAA--GCAT-GGGGGTGGCAGCATCATGTTGTGGGGGTGCTTTGCT
GCAGGAGGGACTGGTGCACTTCAC-AAAATAGATGGCATCATGAGGAAAGGAAAATTATGTGGATATATTGA
AGCAACATCTCAAGACATC---AGTCAGGAAGTTAAAGCTTGGTCGCAAATGGGTC-TTCCAAATGGACAAT
---GACCCCAAGCATACTTCC-AAAGTTGTGGCAAAATGGCTTAAGGACAACAAAGTCAAGGTATTGGTGTG
GCCATCACAAAGCCCTGACCTCAATCCTATA-GAACATTTGTGAGCAGAACTGAAAAAGCGTGTGCGAGCAA
GGAGGCCTACAAACCTGACTCAAGTTACACCAGCTCTGTCAGGAGGAATGGGCC-AAAATTCACCCAACTTA
TTGTGGGAAGCTTG-TGGAAGGCTACACGAAACGTTTGACCCAAGTTAAACAATTTAAAGGCAATGCTACCA
AATACTAATTGAGTGTATGTAAACTTCGGACCCACTGGGAATGTGATGAAAGAAATAAAAGCTGAAATAAAT
CAT--TCTCTCTACTATTATTCTGACATTTCACATTCTTAAAATAAAGTGGTGATCCTAACTGACCTAAGAC
-AGGGAATTTTTACTAGGATTAAATGTCAGGAATTGTGAA-AAACTGAGTTTAAATGTGTTTGGCT-AAGGT
GTATGTAAACTTCCGACTTCAACTG
>chromosome12-61242364-61244005/1-1641
CAGTTGAAGTCTGAAGTTTACATACACTTAGGTTGAAGTCA-TTAAAACTCGTG-TTTCAACCACTCCACAA
ATTGCTTGTTATTAAC-AAACTATAGTTTTGGCAAGTCGGTTAGGACATCTACTTTGTGCATGACACAAGTC
A-TTTTCCCAACAATTGTTTACAGACAGATTAT--TTCACTT---ATAATTCACTGTATCACAATTCCAGTG
GGTCAGAAGTTTACATACACTAAGTTGACTGTGCCTTTAAACAGCTTGGAAAATTCCAGAAAATTATGTCAT
GGCTTTAGAAGCTTCTGTTAGGTTAATTGACA-TAATTTGAGTC-AATTGGAGGTGTACCTGTGGATGTATT
TC-AAGGCCTACCTTCAAACTGAGTGCCTCTTTACTTGACATCATGTGAAAATCAAAAGAAATCAGCCAAGA
CCTAAG-AAAAAAA-ATTGTAGACCTCCACAAGTCTGGTTCATCCTTGTGAGCAATTTCCAAACACCTGAAG
GTACCACGTTCATCTGTACAAACAATAGTACGCAAGTATAAACACCATGGGACCACGCAGCCGTCATACCGC
TCAGGAATGAGACGCGTTCTGTCTCCTAGAGATGAACGTACTTTGGTGTGAAAAGTGCAAATCAATCCCAGA
ACAACAGCAAAGGACC-TTGTGAAAATGCTGGAGGGAACATGTACAAAAGTATCTATATCCACAGTAAAACG
AGTCCTATATTGACATAACCTGAAAGACTGCTCAGCAAGGAAGAAGCCACTGCTCCAAAACCGCAATA-AAA
AAGCCAGACTACGGTTTGCAACTACCCATGGGGACAAAGATCGTACTTTTTGGAGAAATGTCCTCTGGTCTG
ATGAAATAAAAATATAACTGTTTGGCCATAATGACCATTGTTATGTTTGGAGGAAAAAGGGGGAGG-CTTGC
AAGCCGAAGAACACCATCCCAACCGTGAA--GCAC-GGGGGTGGCAGCATCATGTTGTGGGGGTGCTTTGCT
GCAGGAGGGACTGGTGCACTTCAC-AAAATAGATGGCGTCATGAGA-TGGGAAAATTATGTGGATATATTGA
AGCAACATCTCAAGACATC---ATTCAGGAAGTTAAAGCTTGGTCGCAAATGGGTC-TTCCAAATGGACAAT
---GACCCCAAGCATACTTCC-AAAGTTGTGGCAAAATGGCTTAAGGACAACAAAGTCAAGGTATTGGAGTG
GCCATCACAAAGCCCTGACCTCAATCCTATA-GAACATTTGTGGGCAGAATTG-AAAAGCGTGTGCGAGCAA
GGAGGCCTACAAACCTGACTC-AGTTACACCAGCTCTGTCAGGAGGAATGGGCC-AAAATTCCCCCAACTTG
TTGTGGGAAGCTTGTTGGAAGGCTACCCAAAACGCTTGACCCAAGTTAAACAATTTAAAGGCAATGCTACCA
AATACTAATTGAGTGTATGTAAACTTCTAACCCACTGGGAATGTGATGAAAGAAATAAAAGCTGAAATAAAT
CAT--TCTCTCTACTATTATTCTGACATTTCACATTCTTAAAATAAAGTGGTGATACTAACTGACCTAAGAA
-AGGGAATTTTTATTTTGATTAAATGTCAGGAATTGTGAA-AAACTGAGTTTAAATGTATTTGACT-AAGGT
GTATGTAAACTTCCGACTTCAACT-
>chromosome12-70433600-70435236/1-1636
-AGTTGAAGTCGGAAGTTTACGTACACTTAGGTTGGAGTCA-TTAAAACTTGTT-TTTCAACCACTCCACAA
ATTTCTTT---TTAAC-AAACTATAGTTTTGGCAAGTCGGTTAGGACATCTACTTTGTGCATGACACACGTC
A-TTTTTCCAATCATTGTTTACAGACAGATTAT--TGCACTT---ATAATTCACTGTATCACAATTCCAGTG
GGTCAGAAGTTTACATACACTAAGTTGACTGTGCCTTTAAACAGCTTTGAAAATTCCAGAAAATGATGTCAC
GGCTTTAGAAGCTTCTGATAGGCTAATTGACA-TTATGTGAGTC-AATTGGCGGTGTACCTGTGGATGTATT
TC-AAGGCCTACCTTCAAACTCAGTGCCTCTTTGCTTGACATCATGGGAAAATCAAAAGAAATCAGACAAGA
CCTCAG-AAAAAAG-ATTGTAGACCTCCACAAGTCTGGTTCATCCTTGGGAGAAATTTCCAAATGCCTGAAG
GTACCCCGTTCATCTGTACAAACAATAGTACGCAAGTATAAACACCATGGGACCACGTAGCCGTCATACCGC
TCAGGAAGGAGACGCGTTCTGTCTCCTGGAGATGAACGTACTTTGGTGCGAAAAGTGCAAATCAATCCCTGA
ACAACAGCAAAGGACC-TTGTGAAGATGCTGGAGGAAACGGGTACAAAGGTATCTATATCTACAGTAAAATG
AGTCCTTTAACGACATAACTTGAAAGGCCTCTCAGCAAGGAAGAAGCCACTGCTCCAAAACCACCAT--AAA
AAGCCAGACTACGGTTTGCAACTGCACATGGGGACAAAGATCGTACTTTTTGGAGAAATGTCCTCTGGTCTG
ATGAAACAAAAATAGAACTGTTTGGCCATAATGACCATCGTTATGTTTGGAGGAAAAAAGGGGATG-CTTGC
AAGCCAAAGAACACCATCCCAACCGTGAA--GCAC-AGGGGTGGCAGCATCATGTTGTGGGGGTGCTTTGCT
GCAGGAGGGACTGGTGCACTTCAC-AAAATAGATGGCATCACGAGG-GAGGAAAATTATGTGGATATATTGA
AGCAAATTCTCAAGACATC---AGTCAGGAAATTAAAGCTTGGTCGCAAATGGGTC-TTCCAAATGGACAAT
---GA-CCCAAGCATACTTCC-AAAGTTGTGGCAAAATGGCTTAAGGACAACAAAGTCAAGGTATTGGAGTG
GCCATCACAAAGCCCTGACCTCAATCCTATA-GAAAATGTGTGGGAAGAACTGAAAAAGTGTGTGCGAGCAA
GGAGGCCTACAATCCTGACTC-AGTTACACCAGCTCTGTCAGGAGGAAGGGGCC-AAACTTCACCCAACTTA
TTGTGGGAAGCTTG-TGGAAGGCTACCCGAAATGTTTGACCCAAGTTAAACAATTTAAAGGCAATGCTAGCA
AATACTAATTGAGTGTATGTAAACTTCTGACCCACTGGGAATGTGATTAAAGAAATAAAAGCTGAAATAAAT
CAT--TCTCTCTACTATTATTCTAACATTTCACATTCTTAAAACAAAGTGGTGATCCTAACTGACCTAAGAC
-AGGGAATTTTTACTAGGATTAAATGTCGGGAACTGTGAA-AAACTGAGTTTAAATGTATTTGGCT-AAGGT
GTATGTAAACTTCCGACTTCAACTG
>chromosome14-78129429-78130984/1-1555
------------------------------------------------------------------------
-----------------AAACTATAGTTTTGGCAAGTCGGTTAGGACATCTACTTTGTGCATGACACAAGTC
A-TTTTTCCAACAATTGTTTACAGACAGATTAT--TTCACTT---ATAATTTGCTGTATCACAATTCCAGTG
GGTCAGAAGTTTACATACACTAAGTTGACTGTGCCTTTAAACAGCTTGGAAAATTCCAGAAAATTATGTCAT
GGCTTTAGAAGCTTCTGATAGGCTAATTGACA-TCATTTGAGTC-AATTGGAGGTGTACCTGTGGATGTATT
TC-ACGGCCTACCTTCAAACTCAGTGCCTCTTTGCTTGACATCATGGGAAAATCAAAATAAATCAGCCAAGA
CCTCAG-AAAATAT-ATTGTAGACCTCCACAAGTCTGGTTCATCCTTGGGAGCAATTTCCAAACGCCTGAAG
GTACCACATTCATCTGTACAAACAATAGTACGCAAGTATAAACACCATGGGACCACGCAGCCGTCATACCGC
TCAGGAAGGAGACGCGTTCTGCCTCCTAGAGATGAACATACTTTGATGCGAAATGCGCAAATCAATCCCAGA
ACAACAGCAAAGGACC-TTGTGAAGATGCTGGAGGAAACAGGTACAAAAGTATCTATATCCACAGTAAAACA
AGTCCTATATCAACATAACCCGAAAGGCCGCACAGCAAGGAAGAAGCCACTGCTCCAAAACCGCCATA-AAA
AAGCCAGACTACGGGTTGCAACTGCACATGGGGACAAAGATCGTACTTTTTGGAGAAATGTCCTCTGGTCTG
ATGAAACAAAAATAGAACTGTTTGGCCATAATGACCATTGTTATGTTTGGAGGAAAAAGGGGGAGG-CTTAC
AAGCTGAAGAACACCATCCCAACCGTGAA--GCAC-GGGGATGGCAGCATCATGCTGTGGGGGTGCTTTGCT
GCAGGAGGGACTGGTGCACTTCAC-AAAATAGATGGCTTCATGAGA-AAGGAAAATTATGTGGATATAGTGA
AGCAACATCTCAAGACATC---AGTCAGAAAGTTAAAGCTTGGTCGCAAATGGGTC-TTCTAAATGGACAAT
---GACCCCAAGCATACTTCC-AAAGTTGTGGCAAAATGGCTTAAGGACAACAAAGTCAAGGTATTGGAGTG
GCCATCACAAAGCCCTGACCTCAATCCTATA-GAAAAGTTGTGGGCAGAACTGAAAAAGCATGTGCGAGCAA
GGAGGCCTACAAACCTGACTC-AGTTACACCAGCTCTGTCAGGAGGAATGGGAC-AAAATTCACCCAACTTA
TTGTGGGAAGCTTG-TGGAAGGCTACCCGAAACGTTTGACCCAAGTTAAACAATTTAAAGGCAATGCTACCA
AATACTAATTGAGTGTATGAAAACTTCTGACCCACTGGGAATGTGATGAAAGAAATAAAAGCTAAAATAAAT
AAT--TATCTCTGCTATTATTCTGACATTTCACATTCTTAAAATAAAGTGGTGATCCTAACTGACTTAAAAC
-AGGGAATTTTTACTAGGATTAAATGTCAGGAATTGTGAA-AAACTGAGTTTAAATGTATTTGGCT-AACGT
GTATGTAAACTTCCGATTTCAACT-
>chromosome14-59871368-59873013/1-1645
-AGTTGAAGTCGGAAGTTAACATACACTTAGGTTGGAGTCA-TTAAAACTCATT-TTTCAACCACTCCACAA
ATTTCTTG---TTAAC-AAACTATAGTTTTGGCAAGTCGGTTAGGACTTCTACTTTGTGCATGACACAAGTC
A-TTTTTCCAACAATTGTTTACAGACAGATTTTTGTTCACTT---ATAATTCACTGTAACACAATTCCAGTG
GGTCAGAAGTTTACATACACTAAGTTGACTATGCCTTTAAACAGCTTGGAAAATTCCAGAAAATTATATCAT
GGCTTTAGAAGCTTCTGATAGGCTAATTGACA-TCATTTGAGTC-AATTGGAGGTGTACCTGTGGATGTATT
TC-AAGGCCTACCTTCAAACTCAGTGCCTATTTGCTTGACATCATGGGAAAATCAAAAGAAATCAGCCAAGA
CCTCAG-AAAAAAA-ATTGTAGACCTCCACAAGTCTGGTTCATCCTTGGGAGCAATTTCCAAAAGCCTGAAG
GTACAACGTTTATCTGTACAAACAATAGTACGCAAGTATAAACACCATGGGACCACGCAGCCATCATACCAC
TCAGGAAGGAGACGCGTTCTGTCTCCTAGAGATTAATGTACTTTGGTGCGAAAAGTGGAAATCAATCCCAGA
ACAACAGCAAAAGACC-TTGTGAAGATGCTGAAGGAAACAGGTACAAAAGTATCTATATCCACAGTAAAACG
AGTCCTATATCGACATAACCTGAAAGGCCTCTCAGTAAGGAAGAAGCCACTGCTCCAAAACCGGCATA-AAA
AAGTCAGACTACATTTTGCAACTGCACATGGGGACAAATATCGTACTTTTTGGAGAAATGTCCTCTGGTCTG
ATGAAACAAAAATAGAACTGTTTGGCCATAATGACCATCGTTATGTTTGGAGGACAAAGGGGGAGG-CTTGC
AAGCTGAAGAACACCATCCCAACCGTGGATGGCAC-GGGGATGGCAGCATCATGTTGTGGGGGTGCTTTGCT
GCAGGAGGGACTGGTGCACTTCAC-AAAATAGATGGCGTCATGAGG-TCGGAAAAGTATGTGGATATATTGA
AGCAACATCTCAAGACATC---AGTCAGGAAGTTAAAGCTTGGTCGCAAATGGGTC-TTCCAAATGGACAAT
GACGACCCCAAGCATACTTCC-AAAGTTGTGGCAAAACGGCTTAAGGACAACAAAGTCAAGATATTGGAGTG
GCCATCACAAAGCCCTGACCTCAATCCTACA-GAAAATTTGTGGGCAGAACTGAAAAAGCGTGTGCGATCAA
GGAGGCCTACAAACCTGACTC-AGTTACACCAGCTCTGTCAGGAGGAATGGACC-GAAATTCACCGAACTTA
TTGTGGGAAGCTTG-TGGAAGGCTACCCAAAACGTTTGACCCAAGTTAAACAATTGAAAGGCAATACTACCA
AATACTAATTGAGTGTATGTAAACTTCTGACCCACTGGGAATGTGATGAAAGAAATAAAAGCTGAAATAAAT
CCT--TCTCTCTACTATTATTCTGACATTTCAGATTATTAAAATAAAGTGGTGATCCTAACTGAACTAAGAC
-AGGGAATTTTTACTAGGATTAAATGTCAGGAATTGTGAA-AAACTGAGTTTAAATGTATTTGGCT-AAGGT
GTATGTAAACTTCCGACTTCAACTG
>chromosome15-91523783-91525416/1-1633
-AGTTGAAGTCGGAAGTTTACATACACTTAGGTTGGAGTCA-TTACAACTCGTT-TTTCAACCACTCCACAA
ATTTCTTG---TTAAC-AAACTATAGTTGTGGCAAGTCGGTTAGGACATCTACTTTGTGCATGACACAAGTC
A-TTTTTCCAACAATTGTTTACAGACAGATTAT--TTCACTT---ATAACTCAGTGTATCACAATTCCAGTG
GGTCAGAAGTTTACATACACTAAGTTGACTGTGCCTTTAAACAGCTTGGAAAATTCCAGAAAATGATGTCAT
GGCTTTAGAATCTTCTGATAGGCTAATTGACA-TCATTTGAGTC-AATTGGAGGTGTACCTGTGGATGTATT
TC-AAGGTCTATCTTCAAATTCAGTGACTCTTTGCTTGACATCATGGGAAAATCAAAAGAAATCAGCCAAGA
CCTCAG-AAAAAA--ATTGTAGACCTCCACAAGTCTGGTTCATCATTGGGAGCAATTTCCAAACGCCTGAAG
GTACCACGTTCATCTGTACAAACAATAGTAGGCAAGTATAAACACCATGAGACCACGCAGCCGTCATACCGC
TCAGGAAGGAGACGCGCTCTGTCTCCTAGAGATTAACATACTTTGGTGCGAAAAGTGCAAATCAATCCCAAA
ACAACAGCAAAGGACC-TTGTGAAGATGCTGGAGGAAACAGCTACAAAGGTATCTATATCCACAGTAAAACG
AGTCCTATATCGACATTAACTGAAAGGCCGCTCAGCAAGGAAGAAGCCACTGCTCCAAAACCGCCATA-AAA
AAGCCAGACTATGGTTTGCATCTGCACATGGGGACAAAGATTGTACTTTTTGGAGAAATGTCCTCTGGTCTG
ATGAAACAAAAATAGAACTCTTTGGCCATAATGACCATCGTTATGTTTGGAGGAAAAAGGGGGAGG-CTTGC
AAGCCGAAGAACACCATCCCAACCGTGAA--GCAC-GGGGGTGGCAGCATCATGTTGTGGGGGTGCTTTGCT
GCAGCAGGGACTGGTGCACTTCAC-AAAATAGATGGCTTCATGAGG-AAGGACAATTATGGGGATATATTGA
AGCAACATCTCAAGACATC---AGTCAGGAAGTTAAAGCTTGGTCGCAAATGGGTC-TTCGAAATGGACAAT
---GATCCCAAGCATACTTCC-AAAGTTGTGGC-AAATGGATTAAGGACAACAAAGTCAAGGTATTGGAGTG
GCCATCACAAAGCCCTGACCTCAATCCTATAGGAAAATTTGTGGGCAGAACTGAAAAAGCGTGTGTGAGCAA
GGAGGCCTACAAACCTGACTC--GTTACACCAGCTCTGTCAGGAGGAATGGGCC-AAAATTCACCCAACTTA
TTGTGGGAAGCTTG-TGGAAGGCTACCCGAAACGTTTGACCCAAGTTAAACAATTTAAAGGCAGTGCTACCA
AATACTAATTGAATGTATGTAAACTTCTGACCCACTGGGAAAGTGATGAAAGAAATAAAAGCTGAAATAAAT
CAT--TCCCTCTACTATTATTCTG---TTTCACATTCTTAAAATAAAGTGGTGATCCTAACTGACCTAAGAC
-AGGGAATTTTTACTAGGATTACATGTCAGGAATTGTGAA-AAACTGAGTTTAAATGCATTTGGCT-GAGGT
GTATGTAAACTTCTTACTTCAACTG
>chromosome15-33596626-33598209/1-1583
--GTTGAAGTCGGAAGTTTACAAACACTTAGGTTGGAGTCA-TTAAAACTTGTT-TTTCAACCACTCCACAA
ATGTCTTG---TTAAC-AAACTATAGTTTTGGCAAGTCGGTTAGGACATCTACTTTGTGCATGACACAAGTA
A-TTTTTCCAACAATTATTTATAGACAGATTAT--TTCACTT---ATAATTCACTTTATCATAATTCCAGTG
GGTCAGAAGTTTACATACACTAAGTTGACTGTGCCTTTAAACAGCTTGGGAAATTCCCAAAAATTATGTTAT
GGCTTTAGAAGCTTCTGATAGGCTAATTGACA-TCATTTGAGTC-AATTGGAGGTGTACCTGTGGATGTATT
TC-GAGGCCTACCTTAAAACTCAGTGCCTCTTTGCTTGACATCA--AGGAAATCAAAAGAAATCAGCCAAGA
CCTCAG-AAAAGAA-ATTGTAGACCTCCACAAGTCTGATTCATCCTTGGGAGCAATTTTCAAACGCCTGAAG
GTACTACGTTCATCTGTACAAACAATAGTACGCAAGTATAAACACCATGGGACCACGCAGCTGTCATACCGC
TCAGGAAGGAGACACGTTCTGTCTCCTAGAGATGAACGTACTTTGGTGTGAAAAGTGCAAATCAATCCCAGA
ACAACAGCAAAGGACC-TTGTGAAGATGCTGGAGGAAACAGGTACAAAAGTATCTATATCCACAGTAAAACG
AGTCCTATATCGACATAACCTGAAAGGCCGCTCAGCAAGGAAGAAGCCACTGCTCCAAAACCGCCATA-AAA
AAGCCAGACTACGGTTTGCAACTGCACATGGGGACAAAGATCATACTTTTTGGAGAAATGTCCTCTGGTCTG
ATGAAACAAAAATAGAACTGTTTGGCCATAATGACCATCGTTATGTTTAGAGGAAAAAGGGGGAGG-CTTGC
AAGCTGAAGAACACCATCCCAACCATGAA--GCAC-GGAGGTGGCAGCATCAAGTTGTGGGGGTGCTTTGCT
GCAGGAGGGACTGGTGCACTTCAC-AAAATATATGGCATCATGAAG-AAGGAAAGGTATGTGGATATATTGA
AGCAACATCTCAAGACATC---ATTCAGGAAGTTAAAGCTTGGTCGCAAATGGGTC-TTCCAAATGGACAAT
---GACCCCAAGCATACTTCCAAAAGTTGTGGAAAAATGGCTTAAGGAGAACAAAGTCAAGGTATTGGAGTG
GCCATCACAAAGCCCTGACCTCAATCCCATA-GAAAATGTGTGGGCAGACCTGAAAAAGTGTGTGCGAGCAA
GGAGGCCTACACACTTGACTC-AGTTACACCAGCTCTGTCAGGAGGAATGGGCC-AAAATTCACCCAACTTA
TTGTGGGTAGCTTG-TGGAAGGCTACCCGAAACGTTTGACCCAAGTTAAACAATTTAAAGGCAATGCTACCA
AATACTAATTGAGTGTATGTAAACTTCAGACCCACTGGGAATGTGATAAAATAAATAAAAGCTGAAATAAAT
CAT--TCTCTCTACTATTATTCTGACATTTCACATTCTTAAAATAAAGTGGTGATCCTAACTGACCTAAGAC
-AGGGAATTTTTACTAGGATTAAATGTCAGGAATTGTGAA-AA-----------------------------
-------------------------
>chromosome16-82461338-82462973/1-1635
-AGCTGAAGTGGGAAGTTTACATACACTTAGGTTGGAGTCA-TTAAAACTCATTATTTCAACCACTCCACAC
ATTTCTTG---TTAAC-AAACTATAGTTTTGGCAAGTCGGTTAGGACATCTACTTTGTGCATGACACAAGTC
A-TTTTTCCAACAATTGTTTACAGACACATTAT--TTCACTTATAATAATTCACTGTATCACAATTCCAGTG
GGTCAGAAGTTTACATACACTAAGTTGACTGTGCCTTTAAATAGCTTGGAAAATTCCAGAAAATTATGTCAT
GGCTTTAGAAGCTTCTGGTAGACTAATTGACA-TCATTTGAGTC-AATTGGAGGTGTACCTGTGGATGTATT
TC-AAGGCCTACCTTCAAACTCAGTGCCACTTTGCTTGACATCATGGGAAAATCAAAAGAAATCAGCCAAGA
CCTCAG-AAAAATA-ATTGTAGACCTCCACAAGTCTGGTTCATCCTTGGGAGCAATTTCCAAACGCCTAAAG
ATACCACGTTAATCTGTACAAACAATAGTACGCAAGTATAAACACCATGGGACCAC-CAGCCGTCATACCGC
TCAGGAAGGAGACGCGTTCTGTCTCCTAGAGATGAACGTACTTTGGTGCGAAAAGTGCAAATCAATCCCAGA
ACAACAGCAAAGGACC-TTGTGAAGATGCTGGAGGAAACAGGTACAAAAGGATCTATATCCACAGTAAAATG
ATTCCTATATCGACATAACCTGAAAGGCCGCTCAGCGAGGAAGAAGCCACTGCTCCAAAACCGCCATA-AAA
AAGCCAGACTACGGTT------TGCACATGGGGACAAAGATCATACTATTTGAAGAAATGTCCTCTGGTCTG
ATGAAACAAAAATAGAACTGTTTGGCCATAATGACCATCGTTATGTTTGGAGGAAAAAGGGTGAGG-CTTGC
AGGCCGAAGAACACCATCCCAACCGTGAA--GCAC-AGGGGTGGCAGCATCATGTTGTGGGGGTGCTTTGCT
GCAGGAGGGACTGGTGCACTTCAC-AAAATAGATGGCTTCATGAGG-AAGGAAAATTATGTGGATATATTGA
AGCAACATCTCAAGACATC---AGTCAGGAAGTTAAAGCTTGGTCGCAAATGGGTC-TTCCAAATGGACAAT
---GACCCCAAGCATACTTCC-AAAGTTGTGGCAAAATGGCTTAAGGACAACAAAGTCAAGGTATTGGAGTG
GCCATCACAAAGCCCTGACCTCAATCCTATA-GAAAATTTGTGGGCAGAACTGAAAAAGTGTGTGCGAGCAA
GGAGGCCTACAAACCTGACTC-AGTTACACCAGCTCTGTCAGGAGGAATGGGTC-AAAATTCGCCCAACTTA
TTGTGGGAAGCTTG-TGGAAGGCTACCTGAAACGTTTGACCGAAGTTAAACAATTTAAAGGCAATGCTACCA
AATACTAATTGTGTGTATGTAAACTTATGACCCACTGGGAATGTGATGAAATAAATAAAAGCTTAAATAAAT
CAT--TCTCTCTACTATTATTCTGACATTTCACATTCTTAAAATAAAGTGGTGATCCTAACTGACCTAAAAC
-AGGGAATTCTTACTAGGATTAAATGTCAGGAATTGTGAA-AAACTGAGTTTAAATGTATTTGGCT-AAGGT
GTATGTAAACTTCCCACTTCAACTG
>chromosome16-61361112-61362751/1-1639
-AGTTGAAGTCGAAAGTTTACATACACTTAGGTTGGAATCATTTAAAACTCGTT-TTTCAACCACTCCACAA
ATTTCTTG---TTAAC-AAACTATAGTTTTGGCAAGTCGGTTAGGACATCAACTGTGTGCATGACACAAGTC
A-TTTTTCCAACAATTGTTTACTGACAGATTAT--TTCACTT---ATAATTCAATGTATCACAATTCCAGTG
GGTCAGAAGTTTGCATACACTAAGTTGACTGTGCCTTTAAACAGCTTGGAAAATTCCAGAAAATGATGTCAT
GGCTGTAGAAGCTTCTGATATGCTAATTGACATTCATTTGAGTC-AATTGGAGGTGTACCTGTGGATGTATT
TC-ATGGCCTACCTTCAAACTCAGTGCCTCTTTGCTTGACATCATGGGAAAATCAAAAGAAATCAGCCAAGA
CCTCAG-AAAAAAA---TTTAGACCTCCACAAGTCTGGTTCATTCTTGGGAGCAATTTCCAAACGCCTGAAG
GTACCACGTTCATCTGTACAAACAATAGTACGCAAGTATAAACACCATGGGACCACGCAGCCGTCATACCGC
TCAGGAAGGAGACGCGTTCTGTCTCCTAGAGATGAACGTACTTTGGTGTGAAAAGTGCAAATCAATCCCAGA
ACAACCGCAAAGGACC--TGTGAAGGTGCTGGAGGAAACCGGTACAAATGTATCTATATCCACAGTAAAACA
AGTCCTATATCGACATAACCTGAAAGGCCGCTCAGCAAGGAAGAAGCCACTGCTCCAAAACCACCATA-AAA
AAGCCAGACTACGGTTTGCAACTGCACATGGGGACAAAGATCGTATGTTTTGGAGAAATGTCCTCTGGTCGG
ATGAAACAAAAATATAACTGTTTGGCCATAATGACCATCGTTATGTTTGGAGGAAAAAGGGGGAGA-CTTGC
TAGCCGAAGAACACCATCCCAACCGTGAA--GCAC-GGGAGTGGCAGCATCATGTTGTGGGGGTACTTTGCT
GCAGGAAGGACTGGTGCACTTCAC-AAAATAGATGGCATCATGAGG--AGGAAAATGATGTGGATATATTGA
AGCAACATCTCAACACATC---AGTCAGGAAGTTTAAGCTTGGTCGCAAATGGGTCTTTCCAAATGGACAAT
---GTCCCCAAGCATACTTCC-AAAGATGTGGCAAAATGGCTTAAGGACAACAAAGTCAAGGTATTGGAGTG
GCCATCACAAAGCCCTGACATCAATCCTATA-GAAAATTAGTGGGCAGAACTGAAAAAGCGTGTGCAAGCAA
GGAGGCCTACAAACCTGACTC-AGTTACACCAGCTCTGTCAGGAGGAATGGGCC-AAAATTCACCCAACTTA
TTGTGGGAAGCTTG-TGGAAGGCTACCCGAAATGTTTGACCCAAGTTAAACAATTTAAAGGCAATGCTGCCA
AATACTAATTGAGTGTATGTAAACTTCTGACCCACTGGGAATGTGATGACAGAAATAAAATCTGAAATAAAT
CATTCTCTCTCTACTATTATTCTGACATTTCACATTCTTGAAATAAAGTGGTGATCCTAACTGACCTAAGAC
-AGGGAATTTTTACTAGGATTAAATGTCAGGAATTGTGAA-AAACTGAGTTTAAATGTATTTGGCT-AAAGT
GTATGTAAACTTCCGACTTCAACTG
>chromosome17-57402676-57404310/1-1634
-AGCTGAAGTCAGAAGTTTACATACACTTAGGTTGGAGTCA-TTAAAACTCGAT-TTTCAACCTCTCCACAA
ATTTCTTG---TTAAC-AAACTATAGTTTTGGCAAGTCGGTTAGGACATCTACTTTGTGCATGACACCAGTA
A-TTTTTCCAACAATTGTTTACAGACAGATTAT--TTCACTT---ATAAATCATTGTATCACAATTCCAGTA
GGTCAGAAATGTGCATACACTAAGTTGACTGTGCCTTTAAACAGCTTGGAAAATTCCCAAAACTTATGCCAT
GGCTTTAGAAGCTTCTGATAGGCTAATTGACA-TCATTTGAGTC-AATTGGAGGTGTACCTGTGGATGTATT
TC-AAGGCCTACCTTCAAACTCAGTGCCTCTTTGCTTGACATCATGGGAAAATCAAAAGAAATCAGCCAAGA
CCTCAG-AAAGAAA-ATTGTAGACCTCCACAAGTCTGGTTCATCCTTGGGAGCAATTTTCAAATGCCTGAAG
GTACCACGTTCGTCTGTACAAAC---AGTACGCAAGTATAAACACCATGGGACCACACAGCCATCATACCGC
TCAGGAAGAATACGCATTCTGTCTCCTAGAGATGAACGTACTTTGGTGCGAAAAGTGCAAATCAATCCCAGA
ACAACAGCAAAGGACC-TTGTGAAGATGCTGAAGGAAACAGGTACAAAAGTATCTATATCCACAGTAAAACG
AGTCCTATATCGACACAACCTGAAA-GCCGCTCATCAAGGATGAAGCCACTGCTCC-AAACCGCCATA-ACA
AAGCCAGACTACGGTTTGCAACTGCACATGGGGACAAAGATCGTACTTTTTGGAGAAATGTTCTCTGATCTG
ATGTAACAAAAATAGAACTGTTTGGCCATAATGACCATCGTTATGTTTGGAGGAAAAAGGGGGAGG-CTTGC
AAGCCGAAGAACACCATCCCAACCGTGAA--GCACAGGGGGTGGCAGCATCATGTTGTGGGGGTGCTTTGCT
GCAGGAGGGACTGGTGCACTTCCC-AAAATAGATGGCATCATGAGG-CAGGAAAATGATGTGGATATATTGA
AGCAACATCTCAAGACATC---AGTCAGGAAGTTAAAGCTTGGTCGCAAATGGGTC-TTCCAAATGGACAAT
---GACCCCAAGCATACTTCC-AAAGTTGTGGCAAAATGGCTTAAGGACAACAAAGTCAAGGAGTTGGAGTG
GCCATCACAAAGCCCTGACCTCAATCCTACA-GAACATTTTTGGGCAGAACTGAAAAAGCGTGTGCGAGCAA
GGAGGCCTACAAACCTGACTC-AGTTACACCAGCTCTGTCAGGAGGAATGGGTC-AAAATTCACCCAACTTT
TTGTGGGAAGCTTG-TGGAAGGCTACCCAAAACGCTTGACCCAAGTTAAACAATTAAAAGGCAATGCTACCA
AATACTAATTGAATGTATGTAAACTTCTGACCCACTGGGAATGTGATAAAAGAAATAAAAGCTGAAATAAAT
CAT--TCTCTTTACTATTATTGTGACATTTCACATTCTTAAAATAAAGTGGTGATCCTAACTGACCTAAGAC
-AGGGAATTTTTACTAGGATTAAATGTCAGGAATTGTGAA-AAACTGAGTTTAAATGTATTTGGCT-AAGGT
GTACGTAAACTTCTGACTTCAACTG
>chromosome19-36866918-36868556/1-1638
CAGTTGAAGTTAGAAGTTTACATACACTTAGGTTGGAGTCA-TTAAAACTCGTT-TTTCAACCACTCCACAA
ATTTCTTG---TTAAC-AAACTATAGTTTTGGCAAGTCGGTTAGGACATCTACTTTGTGCATAACACAAGTC
A-TTTTTCCAACAATTGTTTACAGACAGATTAT--TTCACTT---GTAATTCACTGTATCACAATTCCAGTG
CGTCAGAAGTTTACATACACTAAGTTGACTGTGCCTTTAAAAAGCTTGGAAAATTCCAGAAAATGATGTCAT
GGCTTTAGAAGCTTCTGATAGGCTAATTGACA-TAATTTGAGTC-AATTGGTGGTGTACCTGTGGATGTATT
TC-AAGGCCTACCTTCGAACTCAGTGCCTCTTTTCTTGACATCATGGGAAAATCAAAAGAAATCAGCCAAGA
CCTCAG-AAAATAA-ATTGTAGACCTCCACATGTCTGGTTCATTCTTGGGAGCAATTTCCAAACGCCTGAAG
GTACCACGTTCATCTGTACAAACAATAGTATGCAAGTATAAACACCATGGGACCACGCAGCCATCATACTGC
TCAGGAAGGAGACACATTCTGCCTCCTAGAGATGAACGTACTTTGATGCAAAAAGTGCAAATCAATCCTAGA
ACAACAGCAAAGGACCTTTGTGAAGATGCTGGAGGAAACGGGTACAAAAGTATCTATATCCACAGTAAAACA
AGTCCAATATTAACATAACCTGAAAGGCCGTTCAGCAAGGAAGAAGCCACTGCTCCAAAACTGCCTTA-AAA
AAGCCAGACTACGGTTTGCAACTGCACAGGGGGACAAAGATCGTACTTTTTGGAGAAATGTCCTCTGGTCTG
ATGAAACAAAAATAGAACTGTTTAGCCATAATGACCATCGTTATGTTAGGAGGAAAAAGGGGGAGG-CTTGC
AAGCCGAAGAACACCATCCCAACCGTGAA--GCAC-GGGGGTGGCAGCATCATGTTGTGGGGGTGCTTTGCT
GCAGGAGGGACTGGTGCACTTCAC-AAAATAGATGGCATCATGAGG-ATGGAAAATTATGTGGATATATTGA
AGCAACATCTCAAGACATC---AGTCAGGAAGTTAAAGCTTGGTCGCAAATGGGTC-TTCCAAATGGACAAT
---GACCCCAAGCATACTTCC-AAAGTTGTGGCAAAATGGCTTAAGGACAACAAGGTCAAGGTATTGGAGTG
GCCATCACAAAGCCCTGCCCTCAATCCCATA-GAAAATTTGTGGGCAGAACTGAAAAAGCATGTGCGAGCAA
GGAGGCCTACAAACCTGACTC-AGTTACACCAGCTCTGTCAGGAGGAATGGGCC-AAAATTCACCCAACTTA
CTGTGGGAAGCTTG-TGGAAGGTAACCCAAAACGTTTGACCCAAGTTAAACAATTTAAAGGCAATGCTACCA
AATACTAATTGAGAGTATGTAAACTTCTGACCCACTGGGAATGTGATGAATGAAATAAAAGCTGAAATAAAT
CAT--TCTCTCTACTATTATTCTGACATTTCACATTCTTAAAATAAAGTGGTGATCCTAACTGACCTAAGAC
-AGGGCATTTTTACTAGGATTAAATCTCAGGAATTGTGAA-AAACGGAGTTTAAATGTATTTGGCT-AAGGT
GTATGTAAACTTCTGACTTCAAC--
>chromosome21-42542069-42543707/1-1638
-AGTTGAAGTCAGAAGTTTACATACACTTAGGTTGGAGTCA-TTAAAACTCGTT-TTTCAACCACTCCACAA
ATTTCTTG---TTAAC-AAACTGTTGTTTTGGCAAGTCGGTTAGGACATCTACTTTGTGCATGACACAAGTC
A-TTTTTCCAACAATTGTTTACAGACAGATTAT--TTCACTT---ATAATTCTCTGTATCACAATTCCAGTG
GGTCAGAATTTTACATGCACTAAGTTGACTGTGCCTTTAAACAGCTTGGACAATTCCAGAAAATTATGTCAT
GGCTTTAGAAGCTTCTGATAGGCGAACTGACA-TCATTTGAGTC-AATTGGAGGTGTACCTGTGGATGTATT
TC-AAGGCCTACCTTCAAACTCAGTGCCTCTTTGCTAGACATCAAGGGAAAATCAAAAGAAATCAGCCAAGA
CCTCAG-AAAAAAA-ATCATAGTCCTCCACAAGTCTGGTTCCTCCTTGGGAGCAATTTCCAAACGCCTGAAG
GTACCACGTTCATCTGTACAAACAATAGTAGGCAAGTATAAACACAATGGGACCACGCAGCTCTCATACCAC
TCACGAAGGAGACGCGTTCTGTCTCCTAGAGATGAACGTACTTTGGTGCGAAAAGTGCAAATCAATCCCAGA
ACAACAGCAAAGGACT-TTGTGAAGATGCTGGAGGAAACGGGTACAAAAGTATCTATTTCCATAGTAAAACG
AGTCCTATATCGACATAACCTGAAAGGCCGCTCAGCAAGGAAGAAGCCACTGCTCCAAAACCGGCATA-AAA
AAGCCAGACTACGGTTTGCAACTGCACATGGGGACAAAGATCGTACTTTTTGGAGAAATGTCCTCTGGTCGG
ATGAAACAAAAATAGAACTGTTTGGCCATAATGACCATCGTTATGTTTGGAGGGAAAAGGGGGAGG-CTTGC
AAGCCAAAGAACACCATCCCAACCGTGAA--GAAC-GGGGGTGGCAGCATCATGTTGTGGGGGTGCTTTGCT
GCAGGAGGGTCTGGTGCACTTCAC-AAAATAGATGGCATCATGAGG-TAAGATAATTATGTGGATATATTGA
AGCAACATCTCAAGACATC---AGTCAGGAAGTTAAAGCTTGGTCACAAATGGGTC-TTCCAAATGGACATT
---GACCCCAAGCATACTTAC-AAAGTTGTGGCAAAATGGCTTAAGGACAACAGGGTCAAGGTATTGGAGTA
GCCATAACAAAGCCCTGACCTCAATCCTATA-GAAAATATGTGGGCAGAACTGAAAAAGCGTGTGCGAGCAA
GAAGGCCTACAAACCTGACTC-AGTTACACCAGCTCTGTCAGGAGGAATGGGCC-AAAATTCACCCAACTTA
TTGTGGGAAGCTTG-TGGAAGGCTACCCGAAACGTTTGACCCAAGTTAAACAATTTAAAGGCAATGCTACCA
AATACTAATTGAGTGTATGTAAACTTCTGACCCACTGGGAATGTGATGAAAGAAATAAAAGCTGAAATAAAT
CAT--TCTCTCAACTATTATTCTGACATTTCACATTCTTAAAATAAAGTGGTGATCCTAACTGACCTAAGAC
-AGGGAATGTTTACTAAGAATAAATGTCAGGATTTGTGAA-AAACTGAGTTTAAATGTATTTGGCT-AAGGT
GTATGTAAATTTCCGACTTCAACTG
>chromosome22-60117687-60119325/1-1638
-AGTTGAAGTCTGAAGTTTACATCCACTTAGGTTGGAGTCA-TTAAAACTCGTT-TTTCAACCACTCCACAC
ATTTCTTG---TTAAC-AAACGATAGTTTTGGCAAGTCGGTTAGGACATCAACTTTGTGCATGACACAAGTA
A-TTTTTCCAACGATTGTTAACAGACAGATTAT--TTCACTT---ATAATTCACTGTATCACAATTCCAGTG
GGTCAGAAGTTTACATACACTAAGTTGACTGTGCCTTTAAACAGCCTGGAAAATTCCAGAAAATGATGTCAT
GGCTTTAGAAGCTTCTGATAGGCTAATTGACA-TAATTTGAGTC-AATTGGAGGTGTACCTGTGGATGTATT
TC-AAGGCCGACCTTCAAACTCAGTGCCTCTTCGCTTGACATCATGGGAAAATCAAAAGAAATCAGCCAAGA
CCTCAGAAAAAAAA-ATGGTAGACCTCCACAAGTCTGGTTCACCCTTGGGAGCAATTTCCAAACGCCTGAAG
GTACCACGTTCATCTGTACAAACAATAGTACGCAAGTATAAACACCATGGGACCACGCAGCCGTCATACCAC
TCAGGAAGGAGACGCGTTCTGTCTCCTAGAGATGAACGTACTTTGGTGCTAAAAGTGCAAATCAATCCCAG-
--AACAGCAAAGAACC-TTGTGAAGATGCTGGAGGAAACAGGTACAAAAGTATCTATATCCACAGTAAAACG
AGTCCTATATCGACAGAACCTGAAAGGCTGCTCAGCAAGGAAGAAGTCACTGCGCCAAAACCGCCATA-AAA
AAGCCAGACTACAGTTTGCAACTGCACATTGGGACAAAGATCGTACTTTTTGGAGAAATATCCTCTGGTCTG
ATGAAACAAACAAAAAAATGTTTGGCCATAATGACCACCGTTATGTTTGGAGGAAAAAGGGGGAGG-CTTGC
AAGCCGAAGAACACCATCCCAACCGTGAA--GCAC-GGGGGTGGCAGCATCATGTTGTGGGGGTGTTTTGCA
GCAGGAGGGACTGGTGCACTTCAC-AAAATAGATGGCATCATGAGG-CAGGAAAATGATGTGGATATATTGA
AGCAACATCTCAAGTCATC---AGTCAGGAAGTTAAAGCTTGGTCACAAATGGGTC-TTCCAAATGGACAAT
---GACCCCAAGCATACTTCC-AAAGTTGTGGCAAAATGGCTTAAGGACAACAAAGTCAAGGTATTGGAGTA
GCCATCACAAAGCCCTGACCTCAATCCCATA-GAAAATTTGTGGGCAGAACTGAAAAAGTGTGTGCGAGCAA
GGAGGCCAACAAACCTGACTC-AGTTACACCAGCTCTGTCAGGAGGAATGGGCC-AAAATTCATCCAACTTA
TTGTGGGAAGCTTG-TGGAAGGCTACCCGAAACATTTGACCCAAGTTAAACAATTTAAGGGCAATGCTACCA
AATACTAATTGAGTGTATGTAAACTTCTGACCCACTGGGAATGTGATGAAAGAAATAAAACCTGAAATAAAT
CAT--TCTCTCTACTATTATTCTGACATTTCCCATTCTTAAAATAAAGTGGTGGACCTAACTGACCTAAGAC
-AGGGAATTTTTACTAGGATTAAATGTCAGGAATTGTGAATAAACTGAGTTTAAATGTATTTGGCTAAAGGT
GTATGTAAACTTCCGACTTCAACTG
>chromosome23-20701112-20702749/1-1637
CAGTTGAAGTCGGAAGTTTCCATACACTGAGGTTGGAGTCA-TTAAAACTTGTT-TTTCAACCAATTTACAA
ATTTCTTG---TGAAC-AAACTATAGATTTGGCAAGTCGGTTAGGACATCTACTTTGTGCATGACACAATAA
C-ATTTTCCAACAATTGTTTACAGACAGATTAT--TTCACTT---ATAATTCACTGTATCACAATTTCAGTG
GGTCAGAAGTTTACATGCACTAAGTTGACTGTGCCTTTAAACTGCTTGGAAAATTCCAGCAAATGATGTCAT
GGCTTTAGAAGCTTCTGATAGGCTAATTGACA-TCATTTGAGTC-AATTGGAGGTGTACCTGTGGATGTATT
TC-AAGGCCTACCTTCAAACTCAGTGCCTCTTTGCTTGACATCATGGGAAAATCAAAAGAAATCAGCCAAGA
CCTCAG-AAAAAAG-ATTGTAGACCTCCACAATTCTGGTTCATCCTTGGGAGCAATTTCCAAATGCTTGAAG
GTAACACGTTCATCTGTACAAACAATAGTACGTAAGTATAAACACCATGAGACCACACAGCAGTCATACCGC
TCAGGAAGGAGACGCATTCTGTCTCCTAGAGGTGAACGTACTTTGGTGCGAAAAGTGCAAATCAATCCCAGA
ACAACAGCAAAGGACC-CTGTGAAGATGCCGGAGGAAACAAGTACAAAAGTATCTATATCCACAGTAAAACG
AGTCCTATATCGACATAACCTGAAAGGCCGCTCAGCAAGGAAGAAGCCACTGCTCCAAAACCGCCATA-AAA
AAGCCAGACTACGGTTTGCAACTGCACATGGGGACAAAGATAGTACTTTTTGGAGATATGTCCTCTGGTCTG
ATGAAACAAAAATAGAACTGTTTGGCCATAATGACCATCATTATGTTTGCAGG-AAAAGGGGGATG-CTTGC
AAGCTGAAGAACACCATCCCAACCGTGAA--GCAC-GGGGGTGGCAGCATCATGTTGTGGGGGTGCTTTGCT
GCAGGAGGGACTGGTGCCCTTCAC-AAAATAGATGGCGTCATGAGG-GAGGAAAATTATGTTGATATATTGA
AGCAACATCTCAAGACATC---AGTCAGGAAGTTAAAGCTTGGTTGCAAATGGGTC-TTCCAAATGGACAAT
---GACCTCAAGCATACTTCC-AAAGTTGTGGCAAAATGGCTTAAGGACAACAAAGTCAAGGTATTGGAGTG
GCCAGCACAAAGCCCTGACCTCAATCCTATA-GAAAATTTGTGGGCAGAACTGAAAATGCGTGTGCGAGCAA
GGAGGCCTACAAACCTGACTC-AGTTACACCAGCTCAGTCAGGAGGAATGAGCC-AAAATTCACCCAACTTA
TTGTGGGAAGCTTG-TGGAAGGCTACCCGAAATGTTTGACCCAAATTAAACAATTTAAAGGCAATGCTACCA
AATACTAATTGAGTGTATGTAAACTTCTGACCTACTGGGAATGTGATGAAAGAAATAAAAGTTGAAATAAAT
CAT--TCTCTCTACTATTATTCTGACATTTCACATTCTTAAAATAAAGTGGTGATCCTAACTGACCTAAGAC
-AGGGAATTTTTACTAGGATTAAATGTCAGGAATGGTGAA-AAACTGAGTTTAAATGTATTTGGCT-AAGGT
TTATGTAAAATTCCGACTTCAACT-
>chromosome23-31500629-31502244/1-1615
CAATTGAAGTCGGAAGTTTACATACACTTAGATTGGAGTCA-TTAAAACTCGTT-TTTCAACCACTCCACAC
ATTTCTTG---TTAAC-AAACTATAGTTTTGGCAAGTCAGTTCAGACATCTACTTTGTGCATGACACAAGTA
A-TTTTTCCAACAATTGTTTACAGACAGATTAT--TTCACTT---ATAATTCACTGTATCACAATTCCAGTG
GGTCAGAAGTGTACATACACTAAATTGACTGTGCCTTTAAACAGCTTGGAAAATTCCAGAAAATTATGTCAT
GGCTTTAGAAGCTTCTGATAGGCTAATTGACA-TCATTTGAGTC-AATTGGATGTGTACCTGTGGATGTATT
TA-AAGGCCTACCTTCAAACTCAGTGCCTCTTTGCTTGATATCATGGGAAAATCAAAAGAAATCAGCCAAGA
CCTCAG-AAAAGAA-ATTGTAGACCTCCACAAGTCTGGTTCATCCTTGGGAGCAATTTCCATATGCCTGAAG
GTACCACGTTCATCTGTACAAACAATAGTACGCAAGTATAAACACCATGGGACCACGCAGCCGTCATACCGC
TCAGGAAGGAGACGCATTCTGTCTCCTAGAGATGAACGTACTTTGGTGTGAAAAGTGCAAATCAATCCCAGA
ACAACAGCAAAGGACC-CTGTGAAGATGCTGGAGGAAACAGGTACAAAAGTATCTATATCCACAGTAAATCA
AGTCCTATATCGACATAACCTGAAAGGCCGCCCAGCAAGGAAGAAGCCACTGCTCCAAAGCCACCATA-AAA
AATCCAGACTACGGTTTGCAACTGCACATGGGGACAAAGATATGACTTTTTGGAGAAATTTCCTGTGGTCTG
ATGAAACAAAAATAGAACCCTTTGGCCATAATGACCATCGTTATGTTTGGAGGAAAAGGGGGGAGG-CTTGC
AAGCCGAAGAACACCATCCCAACCATGAA--GAAC-GGGGGTGGCAGCATCATGTTGTGGGAGTGCTTTGCT
GCAGGAGGGACTGGTGCACTTCAC-AAAATAGAT-GCATCATGAGG-AAGGAAAATAATGTGAATATATTGA
AGCAACATCTCAAGACATC---AGTCAGGAAGTTAAAGCTTGGTCGCAAATGGGTC-TTCCAAATCGACAAT
---GACCCCAAGCACACTTCC-AAAATTGTGGCAAAATGGCTTAAGAACAACAAAGTCAAGGTATTGGAGTG
GCCATCATAAGGCCCTGACCTCAATCCTATA-GAAAATTTGTGGGCAGAACTGAAAAAGTGTGTGCGAGCAA
GGAGGCCTACAAACCTGACTC-AGTTACACCAGCTCTGTCAGGAGGAAGGGGCC-AAAATTCACCCAACTTA
TTGTGGGAAGCTTG-TGGAAGGCTACCCAAAACGTTTGACCCAAGTTAAACAATTTAAAGGCAGTGCTACCA
AATACTAATTGAGTGTATGTACACTTCTGACCCACTGGGAATGTGATGAAAGAAATAAAAGCTGAAATAAAT
AAT--TCTCTCTACTATTATTCTGACATTTCACATTCTTAAAATAAAGTGGTGATCCTAACTGACCTAAAAC
-AGGGAATATTTACTAGGATTAAATGTCAGGAATTGTGAA-AAACTGAGTTTAAATGTTTTTGGCT-AAGGT
GT-----------------------
>chromosome24-20682029-20683668/1-1639
-AGTTGAAGTCGGAGGTTTACATACACTTAAGTTGGAGTCA-TTAAAACTCATT-TTTTAACCACTCCACAA
ATTTCTTG---TTAAC-AAACTATAGTTTTGGCAAGTCGGTTAGGACATCTACTTTGTACATGACACAAGTA
T-TTTTTCCAACAATTGTTTACAGACAGATTAT--TTCACTT---ATAAGTCACTGTATCACAATTCCAGTG
GGTCAGAAGTTTACATACACTACGTTGACTGTGCCTTTAAACAGCTTGGAAAATTCCAGAAAATGATGTCAT
GGCTTTAGAAGCTTCTGATAGGCTAATTGACA-TCATTTGAGTC-AATTGGAGGTGTACCTGTGGATGTATT
TC-AAGGCCTACCTTCAAACTCAGTGCCTCTTTGCTTGATATCATGGGAAAATCAAAATAAATCAGCCAAGA
CCTCAG-AAAAATA-ATTATAGACCTCCACAAGTCTGGTTCATCCTTGAGAACAATTTCCAAATGCCTGAAG
GTACCACATTCATCTGTACAAACAATAGTACGCAAGTATAAACACCAAGGGACCACGCAGCCGTCATACCGC
TCAGGAAGGAGACGTGTTCTGTCTCCTAGAGATGAACGTAATTTGGTGCGAAAAGTGCAAATCAATCCCAGA
ACAACAGCAAAGGACC-TTATGAAGATGCTGGAGGAAACAGGTACAAAAGTATCTATATCCACAGTAAAATG
AGTCCTATATCGACATAACCTGGAAGGCCGCTCAGCATGGAAGAAGCCACTGCTCCAAAACCGCCATA-GAA
AAGCCAGACTACGGTTTGCAACTGCACATGGGGACAAAGATCGTACTTTTTGGAGAAATGTCCTCTGGTCTG
ATGAAACAAAAATAGAACTGTTTGGCCATAATGACCATTGTTATGTTTGGAGGAAAAAGGGGGAGG-CTTGC
AAGCCGAAGAACACCATCCCAACCGTGAA--GCAC-GGGGGTGGCAGCATCATGTTGTGGGGGTGCTTTGCT
GCAGGAGGGACTGGTGCACTTCAC-AAAGTAGATGGTATCATGAGG-ATGGAAAATTATGTGGATATATTGA
GGCAACATCTCAAGACATCTCAAGTCAGGAAGTTAAAGTTTGGTCGCAAATGGGTC-TTCCAAATGGACAAA
---GACCCCAAGCATACTTCC-AAAGTTGTGGCTAAAGAGCTTAAGGACAACGAAGTCAAGGTATTGGAG-G
GCCATCACAAAGCCCTGACCTCAATCCCATA-GAAAATGTGTGGGCAGAACTGAAAA--CGTGTGCGAGCAA
GGAGGCCTACAAACCTGACTC-AGTTACACCAGCTCTGTCAGGAGGAATGGGCC-AACATTCACCCAACTTA
TTGTGGGGAGCTTG-TGGAAGGCTATCCAAAACGTTTGACCAAAGTTAAACAATTTAAAGGCAATGCTACCA
AATACTAATTGAGTGTATGTAAACTTCTGACCCACTGGGAATGTGATGAAAGAAATAAAAGCTGAAATAAAT
CAT--TCTCTCTACTATTATTCTGACATTTCACATTCTTAAAATAAAGTGGTTATCCTAACTGACCTAAGAC
AAGGGAATTTTTACTAGGATTAAATGTCAGGAATTGTGAA-AAACTGAGTTTGAATGTATTTGGCC-AATGT
GTATGTAAACTTCCGACTTCAACTG
>chromosome24-16312201-16313738/1-1537
-AGTTGAAGTCGGAAGTTTACGTACACTTAGGTTGAAGTCA-TTAACACTCGTT-TTTCAACCACTCAACAA
ATTTCTTG---TTAAC-AAACTATAGTTTTGGCAAGTCGGTTAGGACATCTACTTTGTGCATGACACAAGTC
A-TTTTTCCAACAATTGTTTACAGACAGAATAT--TTAACTT---ATAATTCACTTTATCACAATTCCAGTG
GGTCAGAAGTTTACATACACTAAGTTGACTGTGCCTTTAAACAGCTTGGAAAATTCCAGAAAATGATGTCAT
GGCTTTAGAAGCTTCTGATAGGCTAATTTACA-TCATTTGAGTC-AATTGGAGGTGTACCTGTGGATGTATT
TC-AAGGCCTACCTTCAAACTCAGTGCCACTTTGCTTGACAGCATGGGAAAATCAAAAGAAATCAGCCAAGA
TCTCAG-AAAAAA--ATTATAGACCTCCACAAGTCTGGTTCATCCTTGGGAGCAATTTCCAAACGCCCGAAG
GTACCACGTTCATCTGTACAAACAATAGTACGCAAGTATAAACAACATGGGACCACGCAGCCCTCATACCGC
TCAGGAAGGAGATGCGTTCTTTCTCCTAGAGATGAACGTACTTTGGTGCGAAAAGTGCAAATCAATCCCAGA
ACAACAGCAAAGGACC-TCGTGAAGATGCTGGAGGAAACAGGTACAAAAGTATCTATATCCACAGTAAAACA
AGTCCTATATCGACATAACCTGAAATGCCGCTCAGCAAGGAAGAAGCCACTGCTCCAAAACCGCCATACAAA
AAGCCGGACTACGGTTTGCAACTGCACATGGGGACAAAGATCGTACTTTTTGGAGAAATGTCCTCTGGTCTG
ATGAAACTAAAATAGAACTGTTTGGCCATAATGACCATTGTTATGTTTGGAGGAAAAAGGTGGAGG-CTTGC
AAACCGAAGAACACCATCCCAACCATGAA--GCAC-GCGGGTGGCAGCATCATGTTGTGGGGGTGCTTTGCT
GCAGGAGGGACTGGTGCACATCAC-AAAATAGATGGCATCATGAGG-GAGGAAAATTATGTGGATATATTGA
AGCAACATCTCAAGACATC---AGTCAGGAAGTTAAAGCTTGGTCGCAAATGGGTC-TTCCAAATGGACAAT
---GACCCCAAGCATACTTCC-AAAATTGTGGCAAAACGGCTTAAGGACAACAAAGTCAAGGTATTGGAGTG
GCCATCACATAGCCCTGACCTCAATCCTATA-GAAGATTTGTGGGCAGAACTGAAAAAGTGTGTGCGAGCAA
GGAGGCCTACAAACCTGACTC-AGTTACACCAGCTCTGTCAGGAGGAATGGGCC-AAAATTCACCCAACCTA
TTGTGGGAAGCTTG-TGGAAGGCTACCTGAAACGTTTGACCCAAGTTAAACAATTTATAGGCAATGCTACCA
AATACTAATTGAGTGTATGTAAACTTCTGATCCACTGGGAATGTGATGAAAGAAATAAAAGCTGAAATAAAT
CAT--TCTCTCTACTATTATTCTGACAATACACATTCTTAAAATAAAGTGGTGATCATAACTGAC-------
------------------------------------------------------------------------
-------------------------
>chromosome25-14670290-14671839/1-1549
CAGTTGAAGTCGGAAGTTTACATACACTTAGGTTGGAGTCA-TTAAAACTCGTT-TTTCAACCACTCCGCAA
ATTTCTTG---TTAAC-AAACTATAGTTTTGGCAAGTCGGTTAGGACATCTACTTTGTGCATGACACAAGTA
A-TTTTTCCAACAATTGTTTACAGACAGATTAT--TTCACTT---ATAATTCACTGTATAAAAATTCCAGTG
GGTCAGAAGTTTACATACACTAAGTTGACTGTGCCTTTAAACAGTTTTGAAAATTCCAGAAAATGATGTCAT
GGCTTTAGATGCTTCTGATAGGCTAATTGACA-TCATTTGAGTC-AATTGGAGGTGTACCTGTGGATG--TT
TC-AAGGCCTACCTTCAAACTTAGTGCCTCTTTGCTTGACATCATGGGAAAATCAAAAGAAATCAGCCAAGA
CCTCAG-AAAAAGA-ATTGTAGACTTCCACAAGTCTGGTTCATCCTTGGGAGCAATTTCCAAACGCCTGAAG
GTACCACATTCATCTGTACAAACAATAGTACGCAAGTATAAACACCACGGGACCACGCAGCCGTC------C
TCAGGAAGGAGATGCGTTCTGTCTCCTAGAGATGAACGTACTTTGGTGCGAAAAGTGCAAATCAATCCCAGA
ACAACAGCAAAGGACC-TTGTGAAGATGCTGGAGGAAACGGGTACAAAAGTATCTATATTCACAGTAAAACG
AGTCCTATATCGACATAACCTGAAAGGCCGCTCAGCAAGGAAGAAGCCACTGCTCCAAAACCGCCATA-AAA
ATGCCAGACTACAGTTTGCAACTGCACATGGGGACAAAGATCATACTTTTTAGAGAAATGTCCTCTGGTCTG
ATGAAACAAAAATAGAACTGTTTGGCCATAATGACCATCGTTATGTTTGGAGGAAAAAGGGGGAGG-CCTGC
AAGACGAAAAACACCATCCCAACCGTGAA--GCAC-GGGGGTTGCAGCATCATGTAGTGGGGGTGCTTTGCT
GCAGGATGGACTGGTGCACTTCAC-AAAATAGATGGCATCATGAGG-AAGGGAAATTATGTGGATATATTGA
AGCAACATCTCAAGACATC---AGTCAGGAAGTTAAAGCTTGGTCGCAAATGGGTC-TTCCAAATGGAAAAT
---GAACACAAGCATACTTCC-AAAGTTGTGGCAAAATGGCCTAATGACAACAAAGTCAAGGTATTGGAGTG
GCCATCACAAAGCCCTGACCTCAATCCTATA-GAACATTTGTGGGCAGAACTG-AAAAGCGTGTGCGAGAAA
GGAGGCCTACAAACCTGACTC-AGTTACACCAGCTCTGTCAGGAGGAATGGGCC-AAAATTCACACAACTTA
TTGTGAGAAGCTTG-TGGAAGGCTACCTAAAACATTTGACCCAAGTTAAACAATTTAAAAGCAATGCTTCCA
AATACTAATTGAGTGTATGTAAACTTCTGACCCACTGGGAATGTGATGAAAGAAATAAAAGCTGAAATAAAT
CAT--TCTCTCTACTATTATTCTGACATTTCACATTCTTAAAATAAAGTGGTGATCCTAACTGACCTAAGAC
-AGGGAATTTTTAC----------------------------------------------------------
-------------------------
>chromosome28-27221015-27222598/1-1583
CAGTTGAAGTCGGAAGTTTAGATACACTTAGTTTGGAGTCA-TTAAAACTCGTT-TTTCAACCACTCCACAA
ATGTCTTG---TTAAC-AAACTTTAGTTTTGGCAAGTTGGTTAGGACATCTACTTTGTGCATGACACAAGTA
A-TTTTTCCAACAATTGTTTACAGACAGATTAT--TTCACTT---ATAATTCACTGTATCACAATTCCAGTG
GGTCAGAAGTTAACATACACTAAATTGACTGTGCTTTTAAACAGCTTGGAAAATTCCCGAAAATGATGTCAT
GGCTTTAGAAGCTTCTGATAGGCTAATTGACG-TCATTTGAGTC-AATTGGAGGTGTACCTGTGGATGTATT
TC-AAGGCCTACCTTCAAACTCAGTGCCTCTTCGCTTGACATCATGGGAAAATCAAAAGAAATCAGCCAAGA
CCTCAG-AAAAGAA-TTTGTAGACCTCCACAAGTCTGTTTCATCCTTGGGAGCAATTTCCAAATGCCTGAAG
GTACCACATTCATCTGTACAAACAATAGTACGCAAGTATAAACACCACTGGACCATGCAGCCGTCATACCGC
TCAGGAAGGAGACGCGTTCTGTCTCCTAGAGATGAACGTACTTTGGTGCGAAAAGTGCAAATCAATCCCAGA
ACAACAGCAAAGGACC-TTGTGAAGATGATGAAGGAAACAGGTACAAATGTATCTATATCCACAGTAAAACG
AGTCCTATATCGTCATAACCTGAAAGGCCGCTCAGCAAGGAAGAAGCCACTGCTCCAAAACTGCCAT--AAA
AAGCCAGACTACGGTTTGCAACTGCACTTGGGGACAAAGATAATACTTTTTGGAGAAATGTCCTCCAGTCTG
ATGAAACAAAAATAGAACTGTTTGGCCATAATTACCATCGTTATGTTTGGAGAAAAAAGGGGGAGG-CTTGC
AAGCCAAAGAACACCATCCCAACCGTGAA--GCAC-GGGGGTGGCAGCATCATGTTGTGGGGGTGCTTTGCT
GCAGGAGGGACTGGTGCACTTCAC-AAAATAGATGGCATCATGAGG-ATGGAACATTCTGTGGATATATTGA
AGCAACATCTCAAGACATC---AGTCAGGAAGTTGAAGCTTGGTCGCAAATGGGTC-TTCCAAATGGACAAT
---GACCCCAAGCATACTTCC-AAAGTTGTGACAAAATGGCTTAAGGACAACAAAGTCAAGGTATTGGAGTG
GCCATCACAAAGCCCTGACCTCAATTCTATA-GAACATTTGTGGGCAGAACTGGAAAAATGTGTGCGAGCAA
GGAGGCCTCCAAACCTGACTC-AGTTACACCAGCTCTGTCAGGAGGAACGGGCC-AAAATTCACCCAACTTA
TTGTGGGAAGCTTG-TGGAAGGCTACCCGAAACGTTTGACCTATGTTAAACAATTTAAAGGCAATGCTACCA
AATACTAATTGAGTGTATGTAAACTTCTGACCCACTGGGAATGTGATGAAAGAAATAAAAGCTGAAATAAAT
CAT--TCTCTCTACTATTATTCTGACATTTCACAGTCTTAAAATAAAGTGGTTATCCTAACTGACCTAAGAC
-AGGGAATTTGTACTCTGATTAAATGTCAGGAATTGTGAA--------------------------------
-------------------------
>chromosome29-24790193-24791831/1-1638
CAGTTGAAGTCGGAAGTTTACATACACTTAGGTTGGAGTCA-TTAAAACTCGTT-TTTCAAACACTCCACAA
ATTTCTTG---TTAAC-AAACTATAGTTTTGGCAAGTCGGTTAGGACATCTACTTCGTGCATGACACAAGTA
A-TTTTTCCAACAATTGTTTACAGACAGATTAT--TTCACTT---ATTATTCACTGTATCACAATTCCAGTG
GGTCAGAAGTTTACATACACTAAGTTGACTGTGCCTTTAAACAGCTTGGAAAATTCCAGAAAATGATGTCAT
GGCTTTAGAAGCTTCTGATAGGCTAATTGACA-TAATTTGAGTC-AATTGGAGGTGTACCTGTGGATGTATT
TC-AAGGCCTACCTTTAAACTCAGTGCCTCTTTGCTTGACATCATTGGAAAATCAAAAGAAATCAGCCAAGA
CCTCAG-AAAAAAA-ATTGTAGACCTCCACAAGTCTGGTTCATCATTGGGAGCAATTTCCAAATGCCTGAAG
GTACCACGTTCATCTGTGCAAACAATAGCACGCAAGTATAAACATCATGGGACCACTCAGCCATCATACTGC
TCAGGAAGGAGATGTGTTCTGTCTCCTAGAGATGAACGTACTTTCGTGCGAATAGTGCAAGTCAATCCCAGA
ACAACAGCAAAGGACC-TTGTGAAGATGCTGGAGGATACAAGTACAAACGTATCTATAGCCACAGTAAAACG
AGTCCTATATCGACATAACCTGAAAGGCCACTCAGCAAGGAAGAAGCCACTGTTCCAAAACCGCCATA-AAA
AAGCCAGACTACGGTTTGCAACTGCACATGGGGACAAAGATCGTACTTTTTGGAGAAATGGCCTCTGGTCTG
ATGAAACACAAATAGAACTGCTTGGCCATAATGACCATTGTTATGTTTGGAGGAAAAGGGGGGAGG-CCTGC
AAGCCGAAGAACACCATCCCAACCATGAA--GCAC-GGGGGTGGCAGCATCATGTTGTGGGGGTGCTTTGCT
GCAGGAGGGACTGGTGCACTTCAC-AAAATAGATGGCATCATGAGG-GAGGAAAATTATGTGGATATATTGA
AGCAACATCTCAAGACATC---AGTCAGGAAGTTAAAGCTTGGTCGCAAATGGGTC-TTCCAAATGGACAAT
---GACCCCAAGCATACTTCC-AAAGTTGTGGCAAAACGGCTTAAGGACAACAAAGTCAAGGTATTGGAGTG
GCCATCACAAAGCCCTGACCTCAAGCCTATA-GAACATTTGTGGGCAGAACTGAAAAAGCGTGTGTGAGCAA
GGAGGCCTACAAACTTGACTC-AGTTACACCAGCTATGTCAGGAGAAATGGGCC-AAAATTCATCCAACTTA
TTGTGGGAAGCTTG-TGGAAGGCTACCCAAAACGTTTGACCCAAGTTAAACAATTTAAAGGCAATGCTACTA
AATACTAATTGAGTGTATGTAAACTTCTGACCCACTGGGAATGTGATGAAAGAAATAAAATCTGAAATAAAT
CAT--TCTCTCTACTATTATTCTGTCATTTCACATTCTCACAATAAAGTGGTGATCCTAACTGACCTAAGAC
-CAGGAATTCTTATTCGGATTAAATGTCAGGAATTGTGAA-AAACTGAGTTTAAATGTATTTGGCC-AAGGT
GTATGTAAACTTCCGACTTTAACT-
>Subfamily/1-1638 A (Sleeping Beauty) consensus sequence
CAGTTGAAGTCGGAAGTTTACATACACTTAAGTTGGAGTCA-TTAAAACTCGTT-TTTCAACTACTCCACAA
ATTTCTTG---TTAAC-AAACAATAGTTTTGGCAAGTCAGTTAGGACATCTACTTTGTGCATGACACAAGTC
A-TTTTTCCAACAATTGTTTACAGACAGATTAT--TTCACTT---ATAATTCACTGTATCACAATTCCAGTG
GGTCAGAAGTTTACATACACTAAGTTGACTGTGCCTTTAAACAGCTTGGAAAATTCCAGAAAATGATGTCAT
GGCTTTAGAAGCTTCTGATAGGCTAATTGACA-TCATTTGAGTC-AATTGGAGGTGTACCTGTGGATGTATT
TC-AAGGCCTACCTTCAAACTCAGTGCCTCTTTGCTTGACATCATGGGAAAATCAAAAGAAATCAGCCAAGA
CCTCAG-AAAAAAA-ATTGTAGACCTCCACAAGTCTGGTTCATCCTTGGGAGCAATTTCCAAACGCCTGAAA
GTACCACGTTCATCTGTACAAACAATAGTACGCAAGTATAAACACCATGGGACCACGCAGCCGTCATACCGC
TCAGGAAGGAGACGCGTTCTGTCTCCTAGAGATGAACGTACTTTGGTGCGAAAAGTGCAAATCAATCCCAGA
ACAACAGCAAAGGACC-TTGTGAAGATGCTGGAGGAAACAGGTACAAAAGTATCTATATCCACAGTAAAACG
AGTCCTATATCGACATAACCTGAAAGGCCGCTCAGCAAGGAAGAAGCCACTGCTCCAAAACCGACATA-AGA
AAGCCAGACTACGGTTTGCAACTGCACATGGGGACAAAGATCGTACTTTTTGGAGAAATGTCCTCTGGTCTG
ATGAAACAAAAATAGAACTGTTTGGCCATAATGACCATCGTTATGTTTGGAGGAAGAAGGGGGAGG-CTTGC
AAGCCGAAGAACACCATCCCAACCGTGAA--GCAC-GGGGGTGGCAGCATCATGTTGTGGGGGTGCTTTGCT
GCAGGAGGGACTGGTGCACTTCAC-AAAATAGATGGCATCATGAGG-AAGGAAAATTATGTGGATATATTGA
AGCAACATCTCAAGACATC---AGTCAGGAAGTTAAAGCTTGGTCGCAAATGGGT--TTCCAAATGGACAAT
---GACCCCAAGCATACTTCC-AAAGTTGTGGCAAAATGGCTTAAGGACAACAAAGTCAAGGTATTGGAGTG
GCCATCACAAAGCCCTGACCTCAATCCTATA-GAAAATTTGTGGGCAGAACTGAAAAAGCGTGTGCGAGCAA
GGAGGCCTACAAACCTGACTC-AGTTACACCAGCTCTGTCAGGAGGAATGGGCC-AAAATTCACCCAACTTA
TTGTGGGAAGCTTG-TGGAAGGCTACCCGAAACGTTTGACCCAAGTTAAACAATTTAAAGGCAATGCTACCA
AATACTAATTGAGTGTATGTAAACTTCTGACCCACTGGGAATGTGATGAAAGAAATAAAAGCTGAAATGAAT
CAT--TCTCTCTACTATTATTCTGATATTTCACATTCTTAAAATAAAGTGGTGATCCTAACTGACCTAAGAC
-AGGGAATTTTTACTAGGATTAAATGTCAGGAATTGTGAA-AAAGTGAGTTTAAATGTATTTGGCT-AAGGT
GTATGTAAACTTCCGACTTCAACTG
