# Supplementary material for: Evolution-guided evaluation of the inverted terminal repeats of the synthetic transposon Sleeping Beauty
Source: Sci Rep. 2019 Feb 4;9:1171. doi: 10.1038/s41598-018-38061-w (PMC6362248; doi:10.1038/s41598-018-38061-w)
Supplement: Supplementary file 2 — Supplementary File S1 [file 41598_2018_38061_MOESM2_ESM.zip › CompleteSequenceSearchLowRestraints.mfa]

>chromosome1:2199166-2200771/1-1605
GTTGGAGTCATTAAAACTCGTTTTTCAACCACTCCACAAATTTCTTGTTAACAAACTATAGTTTGGGCAAGT
CGGTTAGGACATCTACTTTGTGCATGACACAAGTCATTTTTCCAACAACTGTTTACAGACAGATTATTTCAC
TTATAATTCACTGGATCATAATTCCAGTGGGTCAGAAGTTTACATACACTAAGTTGACTGTGCCTTTAAACA
GCTTGGAAGATACCAGAAAATGACGTCATGGCTTTAAAAGCTTCTGATAGGCTAATTGACATCATTTGAGTC
AATTGGAGGTGTACCTGTGGGTGTATTTCAAGGCCTACCTTCAAACTCAGTGCCTCTTTGCTTGACATCATG
GGAAAATCAAAAGAAATCAGCCAAGACCTCAGAAACAAAATTGTAGACCTCCACAAGTCTGGTTCATCCTTG
GGAGCAATTTCCAAACGCCTGAAGGTACCACGTTCATCTGTACAAACAATAGTATGCAAGTATAAACACCAT
GGGACCATGCAGCCGTCATACCGCTCAGGAAGGAGACGCGTTCTGTCTCCTTGAGATGAACGTACTTTGGTG
CGAAAAGTGCAAATCAATCCCAGAACAACAGCAAATGACCTTGTGAAGATGCTGGAGGAAACAGGTACAAAA
GTATCTATATCCACAGTAAAACAAGTCCTATATTGACATAACCTGAAAGGCCTCTCAGCAAGGAAGAAGCCA
CTGCTCCAAAACCGCCATAAAAAAGCCAGACTACGGTTTGCAACTGCACATGGGGACAAAGATCGTACTTTT
TAGAGAAATGTCCTCTGGTCTGATGAAACAAAAATAGAACTGTTTGGCCATAATGACCATCGTTATGTTTGG
AGGAAAAGGGGGGAGGCTTGCAAGCCGAAGAACACCATCCCAACCGTGAAGCACGGGGGTGGCGGCATCATG
TTGTGGGGGTGCTTTGCTGCAGGAGGGACTGGTGCACTTCAAAGTAGATGGCATCATGAGGAAAGAAAATGA
TGTGGATATATTGAAGCAACATCTCAAGACATCAGTCAGGAAGTTAAAGCTTGGTCACAAATGGGTCTTCCA
AATGGACAATGACCCCAAGCATACTTCCAAAGTTGTGGCAAAATGACTTAAGGACAACCAAGTCAAGGTATT
GGAGTGGCCATCACAAAGCCCTGACCTCAATCCCATAGAAAATGTGTGGGCAGGACTGAAAAAGCGTGTGCG
AGCAAGGAGGCCTACCAACCTGACTCAGTTACACCAGCTCTGTCAGGAGGAATGGGCCAAAATTCACCCAAC
TTATTGTGGGAAGCTTGTGGAAGGCTACCCGAAACGTTTGACCCAAGTTAAACAATTTAAAGGCAATGCTAC
CAAATACTAATTGAGTGTATGTAAACTTCTGACCCACTGGGAATGTGATGAAAGAAATAAAAGCTGAAATAA
ATCATTCTCTCTACTATTATTCTGACATTTCACATTCTTAAAATAAAGTAGTGATCCTAACTGACCTAAGAC
AGGGAATTTTTACTAGGATTAAATGTCAGGAATTGTGAAAAACTGAGTTTAAATGTATTTGACTAAGGTGTA
TGTAAACGTCCGACTTCAACT
>chromosome1:57858540-57860178/1-1638
CAGTTGAAGTCAGAAGTTTACATACACTTAGGTTGGAGTCATTAAAACTATTTTTTCAACCACTCCACAAAT
TTCTTGTTAACAAACTGTAGTTTTGGCAAGTCGGTTAGGACATCTACTTTGTGCATGACACAAGTCATTTTT
CCAACAATTGTTTACAGACAGATTATTTCAATTATAATTCACTGTATCACAATTCCAGTGGGTAAGAAGTTC
ACATACTCTAAGTTGACTGTGCCTTTAAACAGCTTGGAAAACTCCAGAAAATTATGTCATGGCTTTAGAAGC
TTCTGATAGGCTAATTGACATCATTTGAGTCAATTGAAGGTGTACCTGTGGATGTATTTCAAGGCCTACCTT
CAAACTCAGTGCCTCTTTGCTTGACATCATGGGAAAATCAAAAGAAATCAGCCAAGACCTCAGAAAAACAAT
TGTAGACCTCCACAAGTCTGGTTCATCCTTGGAAGCAATTTCCAAACGCCTGAAGGTACCACGTTCATCTGT
ACAAATAATAGTACACAAGTATAAACACCATGGGACCACACAGCCGTCATACCGCTCAGGAAGGAGATGCGT
TCTGTCTCTTAGAGATTAACGTACTTTGGTGCGAAAAGTGCTAATCAATCCCAGAACAACAGCAAAGGACCT
TGTGAAGATGCTGGAGGAAACAGGTACAAAAGTATATATATCCACAGTAAAACGAGTCTTATATCGACATAA
CCTGAAAGGCCGCTCAGCAAGGAAGAAGCCACTGCTCCAAAACCGCCATAAAAAAGCCAGACTACGGTTTGC
AACTGCACATGGGGACAAAGATCGTACTTTTTGGAGAAATGTCCTCTGGTCTGATGAAACAAAAATAGAACT
GTTTGGCCATAATGACCATCGTTATGTTTGGCAGAAAAAGGGGGAGGCTTGCAAGCCGAAGAACACCATCCC
AACCGTGAAGCACGGGGGTGGTAGCATCATGTTGTGGGTGTGCTTTGCTGCAGGAGGGACTGGTGCACTTCA
CGAAATAGATGGCTTCATGAGGAAGGAAAATTATATGAATATATTGAAGCAACATCTCAAGACATCAGTTAG
GAAGTTAAAGCTTGGTCGCAAATGGGTATTCCAAATGGACAATGACCCCAAGCATACTTCCAAAGTTGTGGC
AAAATGGCTTAAGGACAACAAAGTCAAGTTATTGGAGTGGCCATCACAAAGCCCTGACGTCGATCCTATAGA
ACATTTGTGGGCAGAACTGAAAAAGTGTGTGCGAGCAAGGAGGCCTACAAACCTGACTCAGTTACACCAGCT
CTGTCAGGAGGAATGGGCCAAAATTCACCCATCTTGTTGTGGGAAGCTTGTGGGATGCTACCCGAAATGTCT
GACCCAAGTTAAACAATTTAAAGGCAATGCTACCAAATACTAATTGAGTGTATGTAAACTTCTGACCCACTG
GGAATGTGATGAAAGACATAAAAGCTGAAATAAATAATTCTCTCTACTTTTATTCTGACATTTCACATTCCT
AAAATAAAGTGTTGATCCTAACTGACCTAAGACAGGGAATCTTTACTAGGATTAAATGTCAGGAATTGTGAA
AAACTGAGTTGAAATGTATTTGGCTTAGTTGTATGTAAACTTCCGACTTCAACT
>chromosome1:70577282-70578911/1-1629
CAGTTGAAGTGGGAAGTTTACATACACTTAGGTTGGAATCATTAAAACTCGTTTTTCAACCACTCCACAATT
TTCTTGCTAACAAACTATAGTTTTGGCAAGACGGTTAGGACATCTACTTTGTGCATGACACAAGTAATTTTT
CCAACAATTGTTTACAGACAGATTATTTCACTTATAATTCACTGTATCACAATTCCAGTGGGTCAGAAGTTT
ACATACACTAAGTTGACTGTGCCTTTAAACAGCTTGGAAAATTCCAGAAAATGATGTCATGGCTTTAGAAGC
TTCTGATAGGCTAATTGACATAATTTGAGTCAATTGGCGATGTACCTGTGGATGTATTTCAAGACCTACCTT
GAAACTCAGTGCCTCTTTGCTTGACATCATGGGGAAATCAAAATAAATCAGTCAAGACCTCAGAAACAAAAT
TTGAGACCTCCACAAGTCTGGTTCATCCTTGAGAGCAATTTCCAAACACCTGAAGGTACCACGTCCATCTCT
ACAAACAATAGTACGCAAGTATAAACACCATGGGACCACGCAGCCATCATACCGCTCAGGAAGGAGACGCGT
TCTGTCTCCTAGAGATGAACGTACTTTGGTGCGAAAAGTGCAAATCAATCCCAGAACAACAGCAAAGGACCT
TGTGAAGACGCTGGAGGAAACAAGTACAAAAGTATCAATATCCACAATAAAACGAGTCCTATATCGACATAA
CCTGAAAGGCCGCTCAGCAAGGAAGAAGCCACTGCTCCAAAACCGCCATAAAAAAGCCAGACTACGGTTTGC
AACTGCACATGGGGACAAAGATCATACTTTTTGGAGAAATGTCCTCTGGTCTGATGAAACAAAAATAGAACT
GTTTAGCCATAATGACCATCGTAATGTTTGGAGGAAAAAGGGGGACGCTTGCAAGCCGAAGAACATCCCAAC
CGTGAAGCACGGGGGTGGCAGCATCATGTTGAGGGGGTGCTTTGCTGCAGGAGGGTCTGGTGCACTTCACAA
AATAGATGGCATTATGAGGGAGGAAAATGATGTGGATATATTGAAGCAACATCTCAAGACATCAGTCAGGAA
GTTAAAGCTTGGTCGCAAATGGGTCTTCCAAATGGACAATGACCCCAAGCATACTTCCAAAGTTGTGGCAAA
ATGGCTTAAGGACAACAAAGTCAAGGTATTGGAGTGGCCATCACAAAGCCCTGACCTCAATCCTATAGAAAA
TGTGTGGGCAGAACTGAAAAAGCGAGCAAGGAGGCCTACAAACCTGACTCAGTTACACCAGCTCTGTAAGGA
GGAATGGGCCAAAATTCACTCAACTTATTGTGGGAAGCTTGTGGAAGGCTACCCAAAACGTTTGACCCAAGT
TAAACAATTTAAAGGCAATGCTACCAAATACTAACTGAGTGTATGTAAACTTCTGACCCACTGGGAATGTGA
TGAAAGAAATAAAAGCTGAAATAAATCATTCTCTCTACTATTGTTCTGAAATTTCACATTCTTAAAATAAAG
TGGTGATCCTAACTGACCTAAAACAGGGAATTTTTAGTAGGATTAAATGTCAGGAATTGTGAAAAACTGAGT
TTAAATGTATTTGGCTAAGGTGTATGTAAACTTCCGACTTCAACT
>chromosome1:83121794-83123431/1-1637
GAGTTGAAGTCGGAAGTTTACATTCACTTAGATTGGAGTCATTAAAACTTGTTTTTCAACCACTCCACACAT
TTCTTGTTAACAAACTATAGTTTTGGCAAGTCAGTTAGGATATCTACTTTGTGCATGACACAAGTCATTTTT
CCAACAATTGTTTACAGACAGATTATTTCACTTATAATTCACTGTATCACAATTCCAGTGGGTCAGAAGTTT
ACATACACTAAGTTGACTGTGCCTTTAAACAACTTGGAAAATTCCAGAAAATGATGTCATGGCTTTAGAAGC
TTCTGGTAGGCTAATTTACATAATTTGAGTCAATTGGAGGTGTACCTGTGGATGTATTTCAAGGCCTACTTT
CAAACTCAGTGCCTCTTTGCTTGACATCATGGGAAAATCAAAAGAAATCAGCCAAGACCTCAGAAAATAAAT
TGTAGACCTCCACAAGTCTGGTTCATCCTTGGGAGCAATTTCCAAATGCCTGAAGGTACCATGTTCATCTGT
ACAAACAATGGTACGCAAGTATAAACACCATGGGACCACGCAGCCGTCATACCGCTCAGGAAGCAGGCGCGT
TCTGTCTCCTAGAGATGAACGTACTTTCGTGCGCAAAGTGCAAATGAATCCCAGAACAACAGCAAAGGACCT
TGTGAAGATGCTGGAGGAAACGGGTACAAAATTATCTATATCCACAGTAAAAGGAGTCCTATATTGACTTAA
CCTGAAAGGCCGCTCAACAAGGAAGAAGCCACTGCTCCAAAACCGCCATAAAAAAAGCCAGACTACGGTTTG
CAACTGCACATGGGGACAAAGATCGTACTTTTTGCAGAAATGTCCTCTGGTCTGATGAAACAAAAATAGAAC
TGTTTGGCCATAATGACCATCGTTATGTTTGGAGGAAAAGGGGGGAGGCTTGCAAGCCGAAGAACACCATCC
CAACTGTGAAGCACGGGCGTGGCAGCATCATGTTGTGGGGGTGCTTTGCTGGAGGAGGGACTGGTGCACTTC
ACAAAATAGATGGCATCATGGGGCAGGACAATTATGTGGATATATTCAAGCAACATCTCAAGACATCAGTCA
GGAAGTTAAAGCTTGGTCGCAAATGGGTCTTCCAAATGGACAATGACCCTAAGCTTACTTCCAAAGTTGTGG
TAAAAAGGCTTAAGGACAACAAAGTCAAGGTATTGGAGTGGCCATCACAAAGCCCTGACCTCAATCCTGTAG
AAAATTTGTGGGCAGAACTGAAAAAGCGTGTGCGAGCAAGGAGGCCTACAAACCAGACTCAGTCACACCAGC
TGTCAGGGGGAATGGGCCAAAATTCACCCAACTTATTGTGGGAAACTTGTGGAAGGCTACACGAAACGTTTG
ACCCAAGTTAAACAATTTAAAGGCAATGCTACCAAATACTAATTGAGTGTATGTAAACTTTTGACCCACTGG
GAATGTGATGAAAGAAATAAAGGCTGAAATAAATCATTCTCTCTACTATTATTCTGACATTTCACATTCTTA
AAATAAAGTGGTGATCCTAACTGACCTAAAACAGGGAATATTTACTTGGATTAAATGTCAGGAATTGTGAAA
AACTGAGTATAAATGTATTTGGCTAAGGTGTATGTAAACTTCCGACTTCAACT
>chromosome1:2192516-2194155/1-1639
AGTTGAAGTCGGAAGTTTACATACAATTAGGTTGGAGTCATTAAAACTCGTTTTTCAACCACTCCACAAATT
TCTTGTTAACAAACTATAGTTTGGGCAAGACGGTTAGGACATCTACTTTGTGCATGACACAAGTAATTTTTC
CAACAATTGTTTACAGACAGATTATTTCACTTCTAATTCACTGTATCACAATTCCAGTGGGTCAGAATATTA
CATACACTAAGTTGACTGTGCCCTTAAAACAGCTTGGAAAATTCCATAAAATTATGTCATGGCTTTAGAAGC
TTCTGATAGGCTAATTGACATCATTTGAGCCAATTGGAGGTGTATCTGTGGGTGTATTTCAAGGCCTACCTT
CAAACTCAATGCCTCTTTGCTTGACATCATGGGAAAATCGAAAGAAATCAGCCAAGACCTCAGAAACAAAAT
TGTAGACCTCCACAAGTCTGGTTCATCCTTGGGAGCAATTTCCAAACACCTGAAGGTACCACGTTCATCTGT
ACAAACAATAGTAAGCAAGTATAAACACCATGGGACCACGCAGCCGTCATACCGCTCAGGAAGGAGACGCGT
TCTGTCTCCTAGAGATGAACGTACTGTGGTGCGAAAAGTGCAAATCAATCCCAGAACAACAGCAAAGGACCT
TGTGAAGATGCTGGAGGAAACAGGTACAAAAGTATCTATATCCACAGTAAAATGAGTCCTATATCGACATAA
CCTGAAAGGCCGCTTAGCAAGAAAGAAGCCACTGCTCCAAAACTGCCATAAAAAAGCCAGACTACGGTTTGC
AACTGCACATGGGGACAAATATCGTACTTTTTAGAGAAATGTCCTCTGGTCTGATGAAACAAAAATATAACT
GTATGGCCATAATGACCATCGTTATGTTTGGAGGAAAAGGGGGGAGGCTTGCAAGCCGAAGAACACAATCCC
AACCGTGAAGCACGGGGGTGGCAGCATCATGTTGTGGGGGTGCTTTACTGTAGGAGGGACTGGTGCACTTCA
CAAAATAGATGGCATCATGAGGAAAGAAAATTATGTGGATATATTGAAGCAACATCTGAAGACATCAGTCAG
GAAGTTGAACCTTGGTCGCAAATGGGTCTTCCAAATGGACAATGACCCCAAGCATACTTCCAAAGTTGTGGC
AAAATGGCTTAAGGACAACAAAGTCAAGGTATTGGAGTGGCCATCACAAAGCCCTGACCTCAATCCCATAGA
AAATGTGTGGGCAGAACTGAAAAAGCATGTGCGAGCAAGGAGGCCTACCAACCTGACTCAGTTACACCAGCT
CTGTTAGGACGAATGGGCCAAAATTCACCCAACTTATTGTGGGAAGCTTGTGGAAGGCTACCCGAAACGTTT
GACCCAAGTTAAACAATTTAAAGGCAATGCTACCAAATACTAATTGAGTGTATGTAAACTTCTGACCCACTG
GGAATGTGACGAAAGAAATAAAAGCTGAAATAAATCATTCTCTCTACTATTATTCTGACATTTCACATTATT
AAGATGAAGTGGTGATCCTAACTGACCTAAAACAGGGAATTTTTACTCGGATTAAATGTCAGGAATTGTTAA
AAACTGAGTTTAAATGTTTCTGGCTAAGGTGTATGTAAACTTCCGACTTCAACTG
>chromosome1:4043315-4044883/1-1568
AGTTGAAGTCGGAAGTTTACATACACTTAGGTTGGAGTCATTAAAGCTCATTTTTTCAACCACTCCACAAAT
TTCTTGTTAACAAACTATAGTTTTGGCAAGTCGGTTAGGACATCTACTTTGTGCATGACACAAGTAATTTTT
CCAACAATTGTTGACAGACAGATTATTTCACTTCTAATTCACTGTATCACAATTCCAGTGGGTCAGAAGTTT
ACATACACCAAGTTGACTGTGCCTTTAAACAGCTTGGAAAATTCCAGAAAATTATGTCATGGCTTTAGAAGC
TTCTGATAAGCTAATTGACACCATTTGAGTCAATTGGAGGTGTAGCTGTGGATGTATTTCAAGGCCTACCTT
CAAACTCAGTGCCTCTTTGCTTGAAGTCATGGAAAAATCTAAAGAAATCAGCCAAGACCTCAGAAAAATAAT
TGTAGACCTCCACAAGTCTGGTTCATCCTTGGGAGCAATTTCCAAACGCCTGAAGGTACCACGTTCATCTGT
ACAAACAATAGTACGCAAGTATAAACACCATGGGACCATGCAGCCGTCATACCGCTCAGGAAGGAGAAGCGT
TCTGTCTCCTAGAGATGAACGTACTTTGGTGCGAAAAGTGCAAATCAATCCCAGAACAACAGCAAAGGACCT
TGTGAAGATGCTGGAGGAAACAAGTACAAAAGTATCTATATCCACAGTAAAACGAGTACTATATCGACATAA
CCTGAAAGGTCGCTCAGCAAGGAAGAAGCCACTGCTCCAAAACCGCCATAAAAAAGCCAGACTACGGTTTGC
AACTGCACGCGGGGACAAAGATCGTACTTTTTGGAGAAATGTCCTCTGGTCTGATGAAACTAAAATAGAACT
GTTTGGCCATAATGACCATCGTTATGTTTGGAGGAAAAAGGTGGAGGCTTGCAAGCCAAAGAACACCATCCT
AACCGTGAAGCACGGGGGTGGCAGCATCATGTTGTGGGGGTGCTTTGCTGCAGGAGGGACTGGTGCACTTCA
CAAAATAGATGGCATCATGAGGTAGGAAAATTATGTGGATATATTGAAGCAACATCTCAAGACATCAGTCAG
GAAGTTAAAGCTTGGTTGCAAATGGGTCTTCCAAATGGACAATGACCCCAAGCATACTTCCAAAGTTGTGGC
AAAATGGCTTAAGGACAACAAAGTCAAGTTATTGGAGTGGCCATCACAAAGCCCTGACCTCAATCCTATAGA
AAATGTGTTGGCAGAACTGAAAAAGCATGTGCGAGCAAGGAGGCCTACAATGCTGACTCAGTTACACCAGCC
CGGTCAAGAGGAATGGGCCAAATTTCACCCAACTTACTGTGGGAAGCTGGTGGAAGGCTACCTGAAATGTTT
GACCCAAGTTAAACAATTTAAGGCAATGCTACCAAATACTAATTGAGTGTATTTAAACTTCTGACCCACTGG
GAATGTGATGAAAGAAATAAAAGCTGAAATAAATCATTCTCTCTACTATTATTCTGACATTTCACATTCTTA
AAACAAAGTGGTGATCCTAACTGACCTAAGACAGGGAATTTTTACTAGGATTAAAT
>chromosome2:9707445-9709052/1-1607
ATGGAGTCATTAAAACTCATTTTTCAACCACTCCACAAATTTCTTGTTAACAAACTATAGTTTTGGCAAGTC
GGTTAGGACATCTACTTTGTGCATGACATAAGTAATTTTTCCAACAATTGTTTACAGACAGATTATTTCACT
TATAATTCACTGTATCACAATTCCAGTGGGTCAGAAGTTTACATACACTAAGTTGACTGTGCCTTTAAACAG
CTTGGAAAATTCCAGAAAATGATGTCATGGCTTTAGAAGCTTCTGATAGGCTTATTGACATTATTTGAGTCA
ATTGGAAATGTACCTGTGGATGTATTTCAAAGCTTACCTTCAAACTCAATGCCCCTTTGCTTGACATCATGG
GAAAATCAAAAGAAATCAGCCAAGACCTCAGAAAAAGAATTGTAGACCTCCACAAGTCTGGTTGATCCTTGG
GAGCAATTTCCAAATGCCTGAAGGTACCACGTTCATCTGTACAAACAATAGTACGCAAGTATAAACACCATG
GGACCACACAGCCGTCATACCGCTCAGGAAGGAGACGCGTTCTGTCTCCTAGAGATGAACGTACTTTGATGC
GAAAAGTGCAAATCAATCCCAGAACATCAGCAAAGGACCTTGTGTAGATGCTAGAGGAAACAGGTAAAAAAG
TATCTATATCCACAGTAAAACCAGTCCTATATCGACATAACCTGAAAGGCCGCTCAACAAGGAAGAAGCCAC
TGCTCCAAAACCGGCATAAAAAAGCCAGACTACGGTTTGCAACTGCACATGGGGACAAAGATCGTACTTTTT
GGAGAAATGTCCTCTGGTCCGATGAAACAAAACTGGAACTGTTTGGCCATAATGACCATCGTTATGTTTGGA
AGAAAAAAGGGGAGGCTTGCAAGCCGAAGAACACCATCCCAACCGTGAAGCACAGGGGTGGCAACATCATGT
TGTGGGGGTGCTTTGCTGCAGGAGGGACTGGTGCACTTCACAAAATAGATGGCATCATGAGGATCGAAAATT
ATGTGGATATATTGAAGCAACATCTCAAGACAACATTCAGGAAGTTAAAGCTTGGTCGCAAATGGGTCTTCC
AAATGGACAATGACCCCAAGCATACTTCCAAAGTTGTGGCAAAATGGCTTAAGGACAACAAAGTCAAGGTAT
TGGATTGGCCATCACAAAGCCCTGACCTAAATTCTATAGAAAATTTGTGGGCAGAAATGAAAAAGCATGTGC
GAGCAAGGAGGCATACAAACCTGACTCAGTTACACCAGCTCTGTTAGGAGGAATGGGCCAAAATTCACCCAA
TTTATTGTGGGAAGCTTGTGGAAGGCTACCTGAAATGTTTGACCCAAGTTAAACAATTTAAAGGAAATGCTA
CCAAATACTAATTGAGTGTATGTTAACTTCTGACCCACTGGGAATGTGATGAAAGAAATAAAAGCTGAAATA
AATAATTCTCTCTACTATTATTCTGACATTTCACATTCTTAAAATTAAGTGGTGATCCTAACTGACCCAAGA
TAGGGAATTTTTACTAGGATTAAATGTCAGGAATTGTGAAAAACAGAGTTTAAATGTATTTTGCTAAGGTGT
ATGTAAACTTCCGACTTCAACTG
>chromosome2:16278958-16280491/1-1533
TGGGACATCTACTTTGCGCATGACACAAGTCATTTTTCCAACAATTGTTTACAGACAGATTATTTCACTTAT
AATTCACTGTGTCACAATTCCAGTGGGTCAGAAGTTTACATACACTAAGTTGACTGTGTCTTTAAACAGCTT
GGAAAATTCCAGAAAATGATGTCATGGCTTTAGAAGCTTTTGATAGGTTAATTGACATGATTTGAGTCAATT
GGAGGTGTACCTGTGGATGTATTTCAAGGCCTACCTTCAAACTCAGTGCCTCTTTGCTTGACATCATGGGAA
AATCAAAAGAAATCAGCCAAGACCTCAGAAAAAAAATTGTAGACCTCCACAAGTCTGGTTCATCCTAGGGAG
AAATTTCCAAATGCCTGAAGGTACCACCTTCATCTGTACAAACAATAGTATGCAAGTATAAACACCATGGGA
CCACGCAGCCATCATACCGCTCAGGAAGGAGACGCGTTCTGTCTCCTAGACATGAACGTACTTTGGTGCGAA
AAGTGCAAATCAATCCCAGAACAACAGCAAAGGACCTTGTGAAGATGCTGGAGGAAACTGGTACAAAAGTAT
CTATATCCACAGTAAAACGAGTCCTATATTGACATAACCTGAAAGGTCCGCTCCGCAAGGAAGAAGCCACTA
CTCCAAAACCGCCATAAAAAAGCCAGACTACGGTTTGCAACTGCACATGGGGACAAAGATTATACTTTTTGG
AGAAATGTCCTCTGGTCTGATGAAACAAAAATAGAACTGTTTGACCATATTGACCTTCGTTATGTTTGGAGG
AAAAAGGGGGAGGCTTGCAAGCCGAAGAACACCATCCCAACCGTGAGGCACAGGGGTGGCAGCGTCATGTTG
TGGGGGTGCTTTGTAGCAAGAGGGACTGGTGCACTTCACAAAATAGATGGCATCATGAGGCAGGAAAATTAT
TTGGATATATTGAAGCAACATCTCAAGACATCAGTCAGGAAGTTAAAGCTTGGTCGCAAATGGGTCTTCCAA
ATGGACAATGACCTCAAGCATACTTCCAAAGTTGTGGCAAAATGGCTTAAGGACAACAAAGTCAAAGTATTG
GAGTGGCCTTCACAAAGCCCTGACCTCAATCCCATAGAAAATTTGTGGGCAGAACTGAAAAAGCGTGTGCGA
GCAAGGAGGCCTACAAACCTGACTCAGTTACACCAGCTCTGTCAGGAGGAATGGGCCAAAATTCACCCAACT
TATTGTGGGAAGCTTGTGGAAGGCTACCCGAAACGTTTGACCCAAGTTAAACAATTTAAAGGCAATGCTACC
AAATACTAATTGAGTGTATGTAAACTTCTGACCCACTGGGAATGTGATGAAAGAAGTAAAAGTTGAAATAAA
TCATTCTCTCTACTATTATTCTGACATTTCACATTCTTAAAATAAAGCGGTGATCCTAACTGACCTAAGACA
GGGAATTTTTACTAGGGTTAAATGTCAGGAATTGTGAAAAACTGAGTTTAAATGTATTTGGCTAAGGTGTAT
GTAAACTTCCGACTTCAACTG
>chromosome2:22952927-22954477/1-1550
ATAGTTTTGGCAATTCAGTTAGGATATCTACTTTGTGCATGACACAAGTCATTTTTCCAACAATTGTTTACA
GACAGATTATTTCATTTATAATTCACTGTATCACGATTCCATTGGGTCAGAGGTGTACATACACTAAGTTGA
CTGTGCCTTTAAACAGCTTGGAAAATTCCAGAAAATGATACCATGGCTTTAGAAGCTTCTGATAGGCTAATT
GACATCATTTGAGTCAATTGGAGGAGTACCTGTGGATGTATTTCAAGGCCTACCTTCAAACTCAGTGCCTCT
TCGCTTGACATCATGGGAAAATCAAAAGAAATCAGCCAAGACCTCAGAAAAAAAATTGTAGACCTCCAAAAG
TCTGGTTCATCCTTGGGAGCAATTTCTAAATGCCTGAAGGTACCACGTTCATCTGTACAAACAATAGCACGC
AAGTATAAAGACCATGGGACCACGCAGCCGTCATACCGCTCAGGAAGGAGACGCGTTCTGTCTCCTAGAGAT
GAACGTACTTTGGCGTGAAAAGTGCAAATAAATCCCAGAACAACAGCAAAGGACCTTGTGAAGATGCTGGAG
GAAACAGGTACAAAAGTATCTATATCCACAGTAAAACAAGTCCTATATCGACATAACCTGAAAGGTCGCTCA
GCAAGGAAGAAGCCACTGCTCCAAAACCGCCATAAAAAAGCCAGACTATGGTTTGCATTTGCACATGGGGAC
AAAGATCGTACTTTTTTGAGAAATGTCCTCTGGTCTGATGAAACAAAAATAGAACTGTTTGGCCATAATGAC
TATCGTTATGTTTGGAGGAAAAGGGGGAGGCTTGCAAGCCAAAGAACACCATCCCAACCGTGAAGCACGGGG
GTGGCAGCATCATTTTGTGGGGGTGCTTTGCTGCAGGAGGGACTGGTGCACTTCACAAAATAGATGGCATCA
TGAGGCAGGAAAATGATGTGGATATATTGAAGCAACATCACAAGACATCAGTCAGGAAGTTAAAGCTTGGTC
GCAAATGTGTCTTCCAAATGGACAATGACCCCAAGCATACTTCCAAAGTTGTGGCAAAAGGGCTTTAGGACA
ACAAAGTCAAGGTATTGGAGTGGCCATCACAAAGCCCTGACCTCAATCCCATAGCAAATTTGTGGGCAGAAC
TGAAAAAGTGTGTGCGAGCAAGGAGGCCTACAAACCTGACTCAGTTACACCAGCTCTGTCAGGAGGAATGGG
CCAAAATTCACCCAACTTATTGTGGTTAGCTTGTGGAAGGCTACCCGAAACGTTTGACCGAAGTTAAACAAT
TTAAAGGCAATGCTACCAAATACTAATTGAGTGTATGTAAACTTCTGACCCACTGGGAATGTGATGAAAGAA
ATAAAAGCTGAAATAAATCATTCTCGCTACTATTATTCTGACATTTCATAATCTTAAAATAAAGTGGTGATC
CTAACTGACATAAGACAGGGAATCTTTACTAGGATTAAATGTCAGGAATTGTGAAAAACTGAGTTTAAATGT
ATTTGGATAAGGTGTATGTAAACTTCTGACTTCAACTG
>chromosome3:71553132-71554770/1-1638
CAGTTGAAGTCGGAAGTTTACATACACTTAGGTTGGAGTCATTAAAACTCGTTTTTCAACTACTCCACAAAT
TTCTTGTTAACAAACTATAGTTTTGGCAAGTCGGTTAGGACATCTACTTTGTGCATGACACAATACATTTTT
CCAACAATTGTTTACAGACAGATTATTTCACTTATAATTCACTGTATCACAATTCCAGTGGGTCAGAACTTT
ACATACAATAAGTTGACTGTGCCTTTAAACAGCTTGGAAAATTCCAGAAAATAATGTCATGGATTTAGAAGC
TTCTGATAGGCTAATTGACATCATTTGAGTCAATTGGAGGTGTACCTGTGGATGTATTTTAAGGCCTACCTT
CAAACTCAGTGCCTCTTTGCTTGACATCCTGGGAAAATCAAAAGAAATCAGCCACGACCTCAGAAGAAAAAT
TGTAGACCTCCACAAGTCTGGTTCATCCTTGGGAGCAATTTCCAAACACCTGAAGGTACCACGTTCATTTGT
CCAAACAATAGTATGCAAGTATAAACACCATGAGACCACGCAGCCGTATTACCGCTCAGTAAGGAGACACGT
TCTGTCTCCTAGAGATGAACATACTTTGGTACGAAAAGTGCAAATCAATCCCAGAACAACAGCAAAGGACCT
TGTGAAGATGCTGGAGGAAACAGGTGCAAAAGTATCTATGTCCACAGTAAAACGAGTCCTATATCGACATAA
CCTTAAAGGCCGCTCAGCAAGGAAGAAGCCACTGCTCAAAAACCGCCATAAAAAAGCCAGACTACGGTTTGC
AACTGCACATGGGGACAAAGATCGTACTTTTTGGAGAAATTTCCTCTGGTCTGATGAAACAAAAATAGAACT
GTTTGGCAATAATGACCATCGTTATGTTTGGAGGAAAAAGGGGGAGGCTTGCAAGCCGACGAACACCATCCC
TCCCGTGAAGCACGGAGGTGGCAGCATCATGTTGTGGGGGTGCTTTGCTGCAGGCGGGACTGGTGCACTTCA
CAAAATAGATGGCATCACGAGGAAGGAAAATGATGTGGATATATTAAAGCAACATCTCAAGACATCAGTCAG
GAATTTAAAGCTTGGTCGCAAATGGGTCTCCCAAGTGGACAATGACCCCAAGAATACTTCCAAAGTTGTGGC
AAAATGGCTTAAGGACAACAAAGTCAAGGTATTGGAGTGGCCATCACAAAGCCCTAACCTCAATCCAATAGA
ACATTTGTGGGCAGAACTGAAAAAGCGTGTGTGAGCAAGGAGGCCTACAAACCTGACTCAGTTACACCAGCT
CTGTCAGGAGGAATGGGCCAAAATTCTCCCAACTTATTGTGGGAAGCTTGTGGAAGGCTACCCTAAACATTT
GACTCAAGTTAAACAATTTAAAGGCAATGCTACCAAATACGAATTGAGTGTATGTAAACTTCTGACCTACTG
GGAATGTGATGAAAGAAATAAAAGCTGAAATAAATCATTCTCTCTACTGTTATTCTGACATTTCACATTCTT
AAAATAAAGTGGTGATCCTAACTGACCTAAGACAGGGAATCTTTACTAGGATTAAATGTCAGGAATTGTGAA
GAACTGAGTTTAAATCTATTTGGCTAAGGTGTATGTAAACTTCCGACTTCAACT
>chromosome3:1648085-1649724/1-1639
GTTGAAGTCGGAAGTTTACATACATTTAGGTTGGAGTCATTAAAACTCGTTTTCAAACCACTCCCCAAATTT
CTTGTTAACAAACTATAGTTTTGGCAAGTCGGTTAGGACATCTACTTTGTGCATGACACAAGTAATTTTTTC
AACAATTGTTTACAGACAGATTATTTCACTTATAATTCACTGTATCACAATTCCAGTGGGTCAGAAGTTTAC
ATACAATAAGTTGACTGTGCCTTTAAACAGCTTGGAAAATTCCAGAAAATGATGTCATGGCTTTAGAAGCTT
CTGATAGGCTAATTGACATCATTTGAGTCAATTGGAGGTGTACCTGCGGATGTATTTCAAGGCCTACCTTCA
AACTCAGTGCCTCTTTGCTTGACATCATGGGAAAATCAAAAGAAATCAGCCAAGACCTCAGCAAAAAAATTG
TAGACCTATACAAGTCTGGTTCATCCTTGGGAGCAATTTCCAAACGCCTGAAGGTACCACGTTCATCTGTAC
AAATAATAGTACGCAAGTATAAACACCATGGGACCACACAGCCGTCATACCGCTCAGGAAGGAGACACGTTC
TGTCTCCTAGAGATGAAAGTACTGTGGTGCGAAAAGTGCAAATCAATCCCAGAACAACAGCAAAGGACCTTG
TGAAGATGCTGGAGGAAACAGGTACAAAAGTATCTATATCCACAGTAAAACGAGTCCTATATCGACATAACC
TGAAAGGCCGCTCAGCAAGGAAGAAGCCACTGCTCTAAAACCGCCATAAAAAAGCCAGACTATGGTTTGCAA
CTGCACATGGGGACAAAGATTGTACTTTTTGGAGAAATTTCCTCTGGCCTGATGAAACAAAAATAGAACTGT
TTGGCCGTAATGACCATCGTTAGGTTTGGAGGAAAAAAGGGGGAGGCTTGCAAGCCGAAGAACACCATCTCA
ACCGTGAAGCACGGGGGTGGCAGCATCATGTTGTGGGGGTTCTTTGCTGCAGGAGGGACTGTTGCACTTCAC
AAAATAGATGGCATCATGAGGACGGAAAATTATGTGAATATATTGAAGCAACATCTCAAGATATCAGTCAGG
AAGTTAAAGCTTGGTCGCAAATGGGTCTTCCAAATGGACAATGACCCCAAGCATACTTCCAAAGTTGTGGCA
AAATGGCTTAAGGACAACAAAGTCAAGGTATTGGAGTGGCCATCACAAAGCCCTGACCTCAATCCTATCGAA
AATTTGTGGGCAGAACTGAAAAAGCGTGTGCGAGCAAGGAGGCCTACAAACCTGACTCAGTTACACCAGCTC
GGTCAGGAGGAATGGGCCAAAATTCACCCAATTTATTTTGGGAAGCTTGTGGAAGGCTACCCGAAACGTTTG
ACCCAAGTTAAACAATTTAAAGGCAATGCTACCAAATACTAATTGAGTCTATGTAAACTTCTGACCCACTGG
GAACGTGAGTAAAGAAATAAAAGCTGAAATAAATCATTCTCTCTACTATTATTCTGACATTTCACATTCTTA
AAATATAGTGGTGATCCTAACTGACCTAAGACAGGGAATTTTTACTAGGATTAAATGTCAGGAATTGTGAAA
AACTGAGTTTAAAATGTATTTGGCTAAGGTGTATGTACACTTCAGACTTCAACTG
>chromosome4:49448584-49450227/1-1643
CAGTTGAAGTCGGAAGTTTATATACACTTAGGTTGGAGTCATTAAAACTCGTTTTTCAACCACTCCACAAAT
TTCTTGTTAACAAACTATAGTTTTGGCAAGTCGGTTAGGACATCTACTTTGTGCATGACACAAGTAATTTTC
CCAACAATTGTTTACAGACAGATTACTTCACTTATAATTAATTCACTGTATCACAATTCCAGTGGGTCAGAA
GTTTACATACACTAATTTGACTGTGCCTTTAAACAGCTTGGAAAAATCCAGAAAATGATGTCATGGCTTTAG
AAGCTTCTGATAGGCTAATTGACATCATTTGAGTCAATTGGAGGTGTACCTGTGGATGTATTTCAGGGCCTA
CCTTCAAACTCAGTGCCTCTTTGCTTGACATCATGGGAAAATCAAAAGAAATCAGCCAAGAAACCCCAGAAA
AAAAATTGTAGACCTCCACAAGTCTGGTTCATCCTTGGGAGCAATTTCCAAATGCGTGGAGGTACCACATTC
ATCTGTACAAACAATAGTACGCAAGTATAAACACCATGGGACCACGCAGCCGTCATACCGCTCAGGAAGGAG
ACGCGTTCTGTCTCCTAGAGATGAGCGTACTTTGGTGTGAAAAGTGCAAATCAATCCCAGAACAACAGCAAA
GGACCTTGTGAAGATGCTGGAGGAAACAGTTACAAAGGTATCTATATCCACAGTAAAACGAGTCCTATATCG
ACATAACCTGAAAGGCCGCTCAGCAAGGAAGAAGCCACTGCTCCAAAACCGCCATAAAAAAGCCAGATTACG
GTTTGCAACTGCACATGGGGACAAAGATCGTACTTTTTGGAGAAATGTCCTCTGGTCTGATGAAACAAAAAT
AGAACTGTTTGGCCATAATGACCAACATTATGTTTGGAGTAAAAAGGGGGAGGCTTGCAAGCCGAAGAACAC
CATCCCAACCGCGAAGCACGGGGGTGGCAGCATCATGTTGTGGGGTTTCTTTGCTGCAGGAGGGACTGGTGC
ACTTCACAAAATAGATGGCATCATGAGGAACGAAAATTATGTGGATATATTGAAGCAACATCTCAAGACATC
AGTCAGGAAGTTAAAGCTTGGTCGCAAATGGGTCTTCGAAATTGAAAATGACCCCAAGCATACTTCCAAAGT
TGTGGCAAAATGGCTTAAAGACAACAAAGTCAAGGTATTGGAGTGGCCATCACAAAGTCCTGACCTCAATCC
TATAGAAAATGTGTGGGCAGAACTGAAAAGGCATGTGTAAGCAAGGAGGCCTACAAACCTGATTCAGTTACA
CAAGCTCTGTCAGGAGGAATGGGCCAAAATTCACCCAACTTATTGTGGGAAGCTTGTGGAAAGCTACCCAAA
ACGTTTGACCCAAGTTACACAATTTAAAGGCAATGCTCCCAAATACTAATTGAGTGTTTGTAAACTTCTGAC
CCACTGGGAATGTGATGAAAGAAATAAAAGCTGAAATAAATCATTCTCTCTACTATTATTCTGACATTTCAC
ATTCTTAAAATAAAGTGGTGATCCTAACTGACCTAAGACAGGGAATTTTTACTTGGATTAAATGTCAGGAAT
TGTGAAAAACTGAGCTTAAATGTATTTGGCTAAGGTGTATGTAAACTTCCGACTTCAAC
>chromosome4:11231957-11233592/1-1635
CAGTTGAAGTCAGAAGTTTACATACACTTAGGTTGGAGTCATTAAAACTCATTTTTCAACCACTCCACAAAT
TTCTTGTTAACAAACTATAGTTTTGGCAAGTCAGTTAGGACATCTACTTTGTGCATGACACAAGTAATTTTT
ACAACAATTGTTTACTGACAGATTATTTCACTTACCATTCACTGTATCACAATTCCAGTGGGTCAGAAGTTT
ACATACACTAAGTTGACTGTGCCTTCAAACAGCTTGGAAAATTCCTGAAAATTATGTCATGGCTTTAGAAGC
TTCTGATAGGCTAATTGACATCATTTGAGTCAATTGGAGGTGTACCTGTGGATGTATTTCAAGGCCTACCTT
CAAACTCAGTGCCTCCTTGCTTGACATCATGGGAAAATCTAAAGAAATCAGCCAAGACCTCAGAAAAACAAT
TGTAGACCACAAGTCTGGTTCATTCTTGCGAGCAATTTCCAAACACCTGAAGGTACCACGTTCATCTGTACA
AACAATAGTATGCAAGTATAAACACCATGGGACCACGCAGCCGTCATACCGCTCAGGAAGAAGACGCGTTCT
GTCTCCTAGAGATGAACGTACTTTGGTGCAAAAAGTGAAAATCAAACCCAGAACAGCAGCAAAGGACCTTGT
GAAGATGCTGGAGGAAACAGGTACAAAAGTATCTATATCCACAGTAAAACGAGTCCAATATCAACATAACCT
GAAAGGCCGCTCAGCAAGGAAGAAGCCACGGCTCCAAAACCGCCATAAAAAAGCCAGATTACGGTTTGCAAC
TGCACATGGGGACAAAGATCGTACTTTTTGGAGAAATGTCCTCTGGTCTGATGAAACAAAAATAGAACTGTT
TGGCCATAATGACCATCGTTATGTTTGGAGGAAAAAGGGGGAGGCTTGCAAGCCAAAGAACACCATCCCAAC
CATGAAGCACGGGGGTGGCAGCATCATGTTGTGGGGGTGCTTTGCTGCAGGAGGGACTGGTGCACTTCACAA
AATAGATGGCATCATGAGAGAGGAAAATTATGTGGATATATTGAAGCAACATCTCAAGACATCAGTCAGGAA
GTTAAAGCTTGGTCGCAAATGGGTCTTCCAAATGGACAATGACCCCAAGCATACTTCCAAAGTTGTGGCAAA
ATTGCTTAAGTACAACAAAGTCAAGGTATTGGAGTGGCCATCACAAAGCCCTGACCTCAATCCCATAGAAAA
TTTGTGGGCAGAACTGAAAAAGCATGTGCGAGCAATGAGGCCTACTAACCTGACTCAGTTACACCAGCTCTG
TCAGGAGGAATGAGCCAAAATTCACTCAACTTATTGTGGGAAGCTTGTGGAAGGCTAGCCGAAATGTTTGAC
CCAAGTTAAACAATTTAAAGGCAATGCTACCAAATACTAATTGAGTGTATGTAAACTTCTGACCCCCTGGGA
ATGTGATGAAAGAAATAAAAGCTGAAATAAATCATTCTCTCTACTATTATTCTGACATTTCACATTCTTAAA
ATAAAGTGGTGATCCTAACTGACCTAAGACAGGGAACTTTTACTAAGATTAAATGTCAGGAATTGTGAAAAA
CTGAGTTGAAATGTATTTGGCTAAGGTGTATGTAAACTTACGACTTCAACT
>chromosome4:61593412-61595045/1-1633
AGTTGAAGTCGGAAGTTTACATACACTTAGGTTGGAGTCATTAAAACTCGTTTTTCAACCACTCCACAAATT
TCTTGTTAACAAACTATAGTTTTGGCAAGTCGGTTAGGACATCTACTTTGTGCATGACACAAGTAACTTTTC
CAACAATTGTTTACAGACAGATTATTTCACTTATAATTCACTGTATCACAATTCCAGTGGGTCAGAAGTTTA
CATACACTATGTTGATAGTGCCTTCAAACAGCTTGGAAAATTCCAGAAAATTATGTCATGGCTTTAGAAGCT
TCTGATAAACTAATTGACATCATTTGAGTCAATTGGAGGTGTGCCTGTGGATGTATTTCAAGGCCTACCTTC
AAACTCAGTGCCTCTTTGCTTGACATCATGGGAAAATCAAAAGAAATCAGCCAAGACCTCAGAAAACAATTG
TAGACCTCCACAAGTTTGGTTCGTCCTTGGGAGCAATTTCCAAACGCCTGAAGGTACCACGTTCATCTGTAC
AAACAATAGTACGCAAGTATAAACACCATGGGACCACGCAGCCGTCATACCGCTCAGGAAGGAGACGCATTC
TGTCTCCTAGAGATGAGCATCCTTTGGTGCGAAAAGTGCAAATCAGTCCCAGAACAACAGCAAACGACCTTG
TGAAGATGCTGGAGGAAACAGGTACAAAAGTATTAATATCCACAGTAAAACAAGTCCTATATCGATATAACC
TGAAAGGCCGCTCAGCAAGAAAGAAGCCACTGCTCCAAAACCGCCATAAAAAAGCCAGACTACGGTTTGCAA
CTGCACATGGGGACAAAGATTGTACTTTTTGGAGAAATGTCCTCTGGTCTGATGAAACAAAAATAGAACTGT
TTGGCCATAATGACCATCGTTATGTTTGGAGGAAAAAGGGGGAGGCTTGCAAGCCGAAGAACACCATCCCAA
CCATGAAGCACGGGGTGGCAGCATCATGTTGTGGGGGTGCTTTGCTGCAGGAGGGACTGGTGCACTTCACAA
AATAGATGGCATCATGAGGATGGAAAATTATGTGGATATATTGAAGCAACATCTCAAGACATCAGTCAGGAA
GTTAAAGCTTGGTCGCAAATGGGTCTTCCAAATGGACAATGACGCCAAGCATATTTCCAAAGTTGTGGCAAA
ATGGCTTAAGGACAACAAAGTCAAGGTATTGGAGTGGCCATTACAAAGCCCTGACCTCAATCCTATAGACAA
TTGGTGGGCAGAACTGAAAAAGTGTGTGCGAGCAAGGAGGCCTACAACCTGACTCAGTTACACCAGCTCTGT
CAAGAGGAATGGATCAAAATTCACCCAACTTATTGTGGGAAGCTTGTGGAAGGCTACCTGAAACGTTTGACC
CAAATTAAACAATTTAAAGGCAATGCTACCAAATACTAATTGAGTGTATGTAAACTTCTGACCCACTGGGAA
TGTGATGAAAGAAATAAAAGCTGAAATAAATCATTCTCTCTAGTATTATTCAGACATTTCACATTCTTAAAA
TAAAGTGGTGATCCTAACTGACCTAAGACAGGGAATTTTACTAGGATTAAATGTCAGGAATTGTGAAAAACT
GAGTTTAAATATATTTGGCTAAGGTGTATGTAAACTTCTGTCTTCAACT
>chromosome5:39284357-39285995/1-1638
CAGTTGAAGTCGGAAGTTTACATACACTTAGGTTGCAGTCATGAAAACTTGTTTTTCAACCACTCCACAAAT
TTCTTGTCAACAAACTATAGTTTTGGCAAGTCGGTTAGGACATCTACTTTGTGCATGACACAATTAATTTTT
CCAACAATTGTTTACAGACAGATTATTTCACTTATAATTCATTGTATCACAATTCCAGTTGGTCAGAAGTTC
ACATATCCTAAGTTGACTGTGCCTTTAAACAGCTTGGAAAACTCCAGAAAAAGATGTCATGGCTTTAGAAGC
TTCTGATAGGCTAGTTGACATAATTTGAGTCAATTGGAGGTGTACCTGTGGATGTATTTCAAGGCCTACCTT
CAAACCCAGTGCCTCTTTGCTTGATATCATGAGAAAATCAAAAGAAATCAGCCAAGACCTCAGAAAAAAAAT
TGTAGACCTCCACAAGTCTGGTTCAACCTTGGGAGCAATTTCCAAATGCCTGAAGGTACCACGTTCATCTGT
ACAAACAATAGTATGTAAGTATAAACACCATGGGACCACGCAGCCGTCATACCGCTCAGGAAGGAGACGCAT
TCTGTCTCCTAGAGATGAACGTACTTTGGTGTGAGAAGTGCAAATCAATCCCAGAACAACAGCAAAGGACCT
TGTGAAGATGCTGGAGGAAACAGGTACAAAAGTATCTATATCCACAGTAAAACAAGTCCTATATCGACATAA
CCTGAAAGGCCGCTCAGCAAGGAAGAAGCCACTGCTCCAAAACCGCCATAAAAAAGCCAGACTACGGTTTGC
AACTGCACATGGGGACAAAGATCGTATTTTTCTGAGAAATGTCCTCTGGTCTGATGAAACAAAAATAGAACT
GTTTGGCCATAATGACCATCGTTATGTTTGGAGGAAAAAGGGGGATGCTTGCAAGCCGAAGAACACCATCCC
AACCATGAAGCACGGGGGTGGAAGCACCATGAAGTGGGGGTGCTTTGCTGCAGGAGGGACTGGTGCACTTCA
CAAAATAGATGGCATCATGAGGTAGGAAAATTATTTGGATATATTGAATCAACATCTCAAGACATCAGTCAG
GAAGTTAAAGCTTGGTCGCAAATGGGTCTTCCAAATGGACAGTGACCCCAAGTGTACTTCCAAAGTTGTGGC
AAAATGGCTTAAGGACAACAAAGTCAAGGTATTGGAGTGGCCATCACAAAGCCCTGACCTCAATCCCATAGA
AAATCTGTGGGCAGAACTGAAAAAGCGTGTGCGAGCAAGGAGGCCTACAAACCTGACTCTGTTACACCAGCT
CTGTCAGGAGGAATGGGCCAAAATTCACCCAACTTATTGTGGGAAGCTTGTGGAAGGCTACCTGAAATGTTT
GACCCAAGTTAAATAATTTGAAGGCAATGCTACCAAATACTAATTGAGTGTATGTAAACTTCTGACCCACTG
GGAATGTGATGAAAGAAATAAAAGCTGAAATAAATCATTCTCTCAACTATTATTCTGACATTTCACATTCTT
AAAATAAAGTGGTGATCCTAACTGACCTAAGACAGGGAATTTTTACTAGGATTAAATGTCAGGAATTGTGAA
AAACTGAGTTTAAATGTATTTGGCTAAGGTGTATGTAAACTTCTGACTTCAACT
>chromosome5:1281844-1283491/1-1647
AGTTGAAGTGGGTAGTTTACATACACTTACGTTGGAGTCATTAAAACTCGTTTTTCAACCACTACGCAAATT
TCTTGTTAACAAACTATAGTTTTGGCAAGTCGGTTAGGACATCTACTTTGTGCATGACACAAGTCATTTTTC
CAACAATTGTTTACTGACAAATTATTTCACTTATAATTCACTGTATCACAATTCCAGTGGGTCAGAAGTTTA
CATACACTAAGTTGACTGTGCCTTTAAACAGCTTGGAAAATTCCAGAAAATTATGTTATGGCTATAGAAGCT
TCTGATAGGCTAATTGACATCATTTGAGTCAATTGGAGGTGTACCTGTGGATGCATTTCAAGGCCTACCTTC
AAACTTAGTGCCACTTTGCTTGACATCATGGGAAAATCAAAAGAAATCAGCCAAGACCTCAGAAAAAAAATG
GTGGACCTCCACAAGTCTGGTTCGTCCTTGGGAGAAATTTCCAAACGCCTGAAGGTACCACGTTCATCTGTA
CAAACAATAGTACGCAACTATAAACACCATGGGACCACGCAGCCGTCATACCGTCATACCGCTCAGGAAGGA
AACGTGTTCTGTCTCCTAGAGATGAACGTACTTTGGTGTGAAAAGTGTAAATCAATCCCAGAACAACAGCAA
AGGACCTTGTGAAGATGCTGGAGGAAACAGGTACAAAAGTATCTATATCCACAGTAAAACGAGTCCTATATC
GACATAACCTGAAAGGCCGCTCAGCAAGGAAGAAGCCACTGCTCCAAAACCGCCATAAATAAAGCCAGACTA
TGGTTTGCAACTGCACATGGGGAAAAAGATCGTAGTTTTTGGAGAAATGTCCTCTGATCTGATTAAACAAAA
ATAGAACTGTTTGGCCATAATGACCATCATTATGTTTGGAGGAAAAAGGGGGATGCTTGCAAGCCGAAGAAC
ACCATCCCAACCGTGAAGCATGGGGGTGGCAGCATCATGTTGTGGGGGTGCTTTGCTGCAGGAGGGACTGGT
GCACTTCACAAAATAGATGGCATCATGTGGAAGGAAAAGTATGTGGATATACTGAAGTAACATTTCAAGACA
TCAGTCAGGAAGTTAAAGATTGGTCACAAATGGGTCTTCCAAATGGACAATGACCACAAGCATACTTCCAAA
GTTGTGGCAAAATGGCTTAAGGACAACAAAGTCAAGGTATTGGAGTGGCCATCACAAAGCCCTGACCTCAAT
CCTATAGAACATTTGTGGGCAGAACTGAAAAAGCGTGTGCAAGCAAGGAGGCCTACAAACCTGATTCAGTTA
CACCAGCTCTGTCAGGAGGAATGGGCCAAAATTCACCCAACTTATTGTGGGAAGCTTGTGGAAGGCTACCCA
AAATGTTTGACCCAAGTTAAACAATTTAAAGGCAATGCTACCAAATACTAATTGAGTGTATGTAAACTTCTG
ACCCACTGGGAATGTGATGAAATAAATAAAAGCGGAAGTAAATCATTCTCTCTACTATTATTCTGACATTTC
ACATTCTTATAATAAAGTGGTGATCCTAACTGACCTAAGACAGGGAATTTTTACTGGAATTAAATGTCAGGA
ATTGTGAAAAACGGAGTTTAAATGTATTTGTCTAAGGTGTATGCAAACTTTCGACTTAAACTG
>chromosome5:2858797-2860430/1-1633
AGTTGAAGTGGGAAGTTTCCATCCACTCAGGTTGGAGTCATTAAAACTCGTTTTTTCAACCACTCCACACAT
TTCTTGTTGACAAACTATAGTTTTGGCAAGTCAGTTAGGACATCTGCTTTGTGCATGACACAAGTCATTTTT
CCAACAGTTGTTTACAGACAGATTATTTCACTTCTAATTCACTGTATCACAATTCCAGTGGGTCAGGAGTTT
ACATACACTAAGTTGACTGTGCCTTTAAACAGCTTGGAAAATTCCAGAAAATGATGTCATGGCTTTAGAGGC
TTCTGATAGGCTAATTGACATCATTTGAGTCCATTGGAGGTCTACCTGTGGATGTATATCAAGGTCTACCTT
CAAACTCAGTGCCGCTTTGCTTGGCATCATGGGACAATCAAAAGAAATCAGCCAAGACCTCAGAAAAAAATT
GTAGACCTCCACAAGTCTGGTTCATCCTTGGGAGCAATTTCCAAACGCCTGAAGGTACCACGTTCATCTGTG
CAAACAATAGTACGCAAGTATAAACACCATGGGACCACGCAGCCGTCATACCGCTCAGGAAGGAGACGCGTT
CTGTCTCCTAGAGATGAACGTACTTTGGTGCGAAAAGTGCAAATCAATCCCAGAACAACAGTAAAGGACCTT
GTGAAGATGCTGGAGGAAACAGGTACAAAAGTATCTATATCCACAGTAAAAACGAGTCCTATATCGACATAA
CCTGAAAGGCCGCTCAGCAAGGAAGAAGCCACTGCTCCAAACCCGCCATAAAAAAGCCAGACTACGGTTTGC
AACTGCACATGGGGAAAAAGATCGCACCTTTTGGAGAAATGTCCTCTGGTCTGATGAAACAAAAATAGAACT
GTTTGGTCATAATGACCATCGTCATATTTGTAGGAAAAAGGGGGATGCTTGCAAGCCGAAAAACACCATCCC
AACCGTGAAGCACGGGGGCGGCAGCATCATGTTGTGGGGGTGCTTTGCTGCAGGAGGGACAGGGGCACTTCA
CAAAATAGATGGCATCATGAGGGAGGAAAATGATGTGGATATATTGAAGCAACATCAAGGCATCAGTCAGGA
AGTTAAAGCTTGGTCGCAAATGGGTCTTCCAAATGGACAATGACCCCAAGCATACTTCCAAAGTTGTGGCAA
AATGGCTTAAGGACAACAAAGTCAAGGTATTGGAGTGGCCATCACAAAGCCCTGACCTCAACCCTATAGAAC
ATTTGTGGGCAGAACTGAAAAAGCGTGTGCGAGCAAGGAGGCCTAGAAACCTGACTCAGTTACACCAGCTCT
GTCAGGAGGAATGGGCCAAAATTCACCCAACTTATTGTGGGAAGCTTGTGGAAGGCTGCCCAAAACGTTTGA
CCCAAGTTAAACAATTTAAAGGCAATGCTACCAAATACTAATTGAGTGTAAACTTCTGACCCACTGGAAATG
TGATGAAAGAAATAAAAGCTGAAATAAATCATTCTCTCTACTATTATTCTGACATTTCACATTCTTAAAATA
AAGTGGTGATCCTAACTGACCTAAGACAGGGAATTTTTACTAGGATTAAATGTCAGGAATTGTGAAAAACTG
AGTTTAAATGTATTTGGCTAAGGCAAATGTAAACTTCTGACTTCAACTG
>chromosome5:67989825-67991367/1-1542
TCGGTTAGGACATCTACTTTGTGCATGACACAAGTAATTTTTCCAACAATTGTTTACAGACAGATTACTTCA
CTTATAATTCACTGTATCACAATTCCAGTGGGTCAGAAGTTTACATACACTAAGTTAACTGTGCCTTGAAAC
AGCTTGGAAAACTCCAGAAAATTATGTCATGGCTTTAGAAGCTTCTGATAGGCTAATTGACATAATTTGAGT
CAATTGGAGGTGTACCTGTGGATGTATTTCAAGGCCTACCTTCAAACTCAGTGCCTCTTTGCATGACATCAT
GGGAAAATCAAAAGAAATCAGCCAAGACCTCAGAAAAAAAATTGTGGACCTCCACAAGTCTGGTTCATCCTT
GGGAGCAATTTCCAAACGCCTGAAGGTACCACGTTCATCTGTACAAACATTAGTATGCAAGTATAAACACCA
TAGGACCACGCAGCTGTCATACCGCTCAGGAAGGAGACGTGTTCTGTCTCCTAGAGATGAACGTACTTTGGT
GTGAAAAGTGCAAATCAATCCCAGAACAACAGCAAAGGACCTTGTGAAGATGCTGGAGGGAACGGGTACAAA
AGTATCTATATCCACAGTAAAACGAGTCCTATATCGACATAACCCGAAAGGCCGCTCAGCAAGGAAGAAGCC
ACTGCTCCAAAACCGCCATAAAAACGCCAGACTACGGTTTACAACTACACATGGGGACAAAAATCATACTTT
TTGGAGAAATGTCCTCTGGTCTGATGAAACAAAAATTGAACTGTTTTGCCATAATGACCATCATTATGTTTG
GAGGAAAAAGGGGGAGGCTTGCAAGCCGAAGATCACCATCTAAACCGTGAAGCACGGTGGTGGCAGCATCAT
GTTGTGGGGGTGCTTTGCTGCAGGAGGGACTGGTGCACTTCACAAAATAAATGTTATCATGAGGAAGGAAAA
TTATGTGGATATATTGAAGCAACATCTCAAGACATCAGTCAGGAAGTTAAAGCTTGGTCGCAAATGGGTCTT
CCAAATGGACAATGACCCCAAGCATACTTCCAAAGTTGTGGCAAAATGGCTTAAGGACAACAAAGTGAAGGT
ATTGGAGTGGCCATCACAAAGCCCTGACCTCAATTCTATAGAAAATGTGTGGGCAGAACTGAAAAAGCGTGT
GCGAGCAAGGAGGCCTACAAACCTGACTCAGGTAGACCAGCTCTGTCAGGAGTAATGGTTCAAAATTCACCC
AACTTATTGTGGGAAGCTTGTGGAAGGCTACCCGAAACGTTTGACCCAAGTTAAACAAGTTAAAATGTAAAG
GCAATGCTACCAAATACTAATTGAGTGTATGTAAACTTCTGACCCACTGGGACTGTGATGAAAGATAAAAGC
TGAAATAAATCATTCTCTCTACTATTATTCTGACATTTCACATTCTTAAAATAAAGTGGTGATCCTAACTGA
CCTAAGACAGGGAATTTTTACTAGGATTAAATGTCAGGAATTGTGATAAACTGAGTTTAAATGTATTTGGCT
AAGGTGTATGTAAACTTCCGACTTCAAGTG
>chromosome6:69980884-69982480/1-1596
CAGTTGAAGTCAGAAGTTTACATACACTTAGGTTAGAGTCATTAAAACTTGTTTTTCAACCACTCCACAAAT
GTATTGTTAACAAACTATAGTTTTGGCAAGTCGGTTAGGACATCTACTTTGTGCATGACAAGTCATTTTTCC
AACAATTGTTTACAGACAGATTATTTCACTTATAATTCACTGTATCACAATTCCAGTTGGTCAGAAGTTTAC
ATACACTAAGTTGACTGTGCCTTTAAACAGCTTGGAAAATTCCCCAAAATGATGTCATGGATTTAGAAGCTT
CTGATAGGCTAATTGACATCATTTGAGTCAATTGGAGGTGTACCTGTGGATGTATTTCAAGGCCTACCTTCA
AACTCAGTGCCTCTTTGCTTGACATCATGGGAAAATCAAAAGAAATCAGCCAAGACCTCAGAAAGAAAATGG
TAGAACTCCACAAGTCTGGTTCATCCTTGGGAGCAATTTCCAAATGCCTGAAGGTACCACATTCATCTGTAC
AAACAATAGTACACAAGTATAAACACCATGGGACCACGCAGCCGTCATACCGCTCAGGAAGGAGACACGTTC
TGTCTCCTAGAGATGAACGTACTTTTGTGTGAAAAGTGCAAATCAATCCCAGAACAACAGCAAAGGACCTTG
TGGAGATGCTGGAGGAAACAGGTACAAAAGTATCAATATCCACAGTAAAGAGAGTCCTATATCGACATAACC
TGAAAGGCCGCTCAGCAAGGAAGAAGCCAGTGCTCCAAAACCGGCATAAAAAAGCCAGATTACGGTCTGCAA
CTGCACATGGGGACAAAGATTGTACTTTTTGGAGAAATGTCCTCTGGTCTGATGAAACAAAAATAGAACTGT
TTGGCCATAATGACCATCGTTATGTTTGGAGGAAAAAGGGGGAGGCTTGCAAGCCAAAGAACACCATCCCAA
CCGTGAAGCACGGGGGTGGCAGCATCATGTTGTGGGGGTGCTTTGCTGCAGGAGGGACTGGTGCACTTCACA
AAATAGATGGCATCATGAGGCAGGAAAATTATGTGGATATATTGAAGCAACATCTCAAGACATCAGTCAGGA
AGTTAAAGCTTGGTCGCAAAAGGGTCTTCCAAATGGACAATGACCCCAAGCATACTTCCAAAGTTGTGGCAA
AATGGCTAAAGGACAACAAAGTCAAGGTATTGGAGTGGCCATCACAAAGCCCTGACCTCAATCCTATAGAAA
ATTTGTGGGCAGAACTGAAAAAGCATGTGCGAACAAGGAGGCCTACATACCTGACTCAGTTACACCAGCTCT
GTCAGGAGGAATGGGCCAAAATTCACTCAACTTATTGTGGGAAGCTTGTGGAAGGCTCCCCGAAACGTTTGA
CCCAAGTTAAACAATTTAAAGGCAATGCTACCAAATACTAATTGAGTGTATGTAAACTTCTGACCCAGTGGG
AATGTGATGAAAGAAATAAAAGCTGAAATAAATCATTCTCTCTACTATTATTCTGGCATTTCACATTCTTAA
AATAAAGTGGTGATCCTAACTGACCTAAGACAGGGAATTTTTACTAGGATTAAATGTCAGGAATTGTGAAAA
ACTGAGTTTAAA
>chromosome6:86807272-86808829/1-1557
TTAACAAACTATAGTTTTGGGAAGTCGGTTAGGACATCTACTTTGTATGTGACACAAGTCATTTTTCCAACA
ATTGTTTACAGACAGATTATTTCACTTATAATTCACTGTATCACAATTCCAGTGGGTCAGAAGTTTACATAC
ACTAACTTGACTGTGCCTTTAAACAGCTTGGAAAATTCCAGAAAATTATGTCATGGCTTTAGAAGCTTCTGA
TAGGCTAATTGACATTTGAGTCAATTGGAGGTGTACCTGTGGATGTATTTCAAGGCCTACCTTCAAACTCAG
AGCCTCTTTGCTTGACATCATGGGGAAATCAAAAGAAATCAGCCAAGACCTCAGAAAAAAATTGTAGACCTC
CACAAGTCTGGTTCATCCTTGGGAGCAATTTCCAAATGCCTGAAGGTACCACGTTCATCTGTACAAACAATA
GTACGCAAGTATAAACACCATGGGACCACGCAGCCGTCATACCGCTCAGGAAGGAGACGCGTTCTGTCTCCT
AGAGATGAACGTACTTTGGTACGAAAAGTGCAAATCAATCCCAGAACAACAGCAAAGGACCTTGTGAAGATG
CTGGAGGAAACAGGTACAAAAGTATCTATATCCACAGTAAAACGAGTCCTATATCGACATAACCTGAAAGGC
CACTCTGCAAGGAAGAAGCCACTGCTCCAAAACCACCATAAAAAAGCCAGACTACGGTTTGCAAATGCACAT
GGGGACAAAGATTGTACTTTTTGGAGAACTGTCCTCTGGTCTGATGAAACAAAAATAGAACTGTTTGGCCAT
AATGACCATCGTTATGTTTGGAGGAAAAAGGGGGATGCTTGCAAGCCGAAGAACACCATCCCAACCGTGAAG
CCCGGGGGTGGCAGCATCATGTTGTGGGGGTGCTTTGCTGCAGGAGGGACTGGTGCACTTCACAAAATAGAT
GGCATCATGAGGAATTAAAATTCTGTGGATATATTGAAGCAACATCTCAAGACATCAGTCAGGAAGTTAAAG
CTTGGTCGCAAATGGGTCTTCCAAATGGACAATGACCCCAAGCAGACTACCAAAGTTGTGGCAAAATGGCTT
AAGGACAACAAAGTCAAGGTATTGGAGTGGCCATCACAAAGCCCTGACCTCAATCCTATAGAAGATTTGTGG
CCAGAACTGAAAAAGTGTGTACGAGCAAGGAGGCCTACAAACCTGACTCAGTTACGCCAGCTCTGTCAGGAG
GAATGGGCCAAAAATTCACCCAACTTATTGTGGGAAGCTTGTGGAAGGCTACCCAAAACGTTTAACCCAAGT
TAAAGAATTTAAAGGCAATGCTACCAAATACTAATTGAGTGTATGTAAACTTCTGACCCACTGGGAATGTGA
TGAAATAAATAAAAGCTGAAATAAATCATTCTCTCTACTATTATTCTGACATTTCACATTCTTAAAATAAAG
TGGTGATCTTAACTGACCTAAGACAGGGCATTTTTACTAGGATTAAATGTCAGGAATTGTGAAAAACTGAGT
TTAAATGTAATTGGCTAAGGTGTATGTAAACTTCCGACTTCAACT
>chromosome6:34117240-34118878/1-1638
AGTTGAAGTCGGAAGTTTACATGCACTTAGGTTGGAATCATTAAAACTCGTTTTTCAACCACTCCACAAATT
TCTTGTTAACAAACTATAGTTTTGGCAAGTCGGTTAGGACATCTACTTTGTGCATGACACAAGTCATTGTTC
CAACAATTGTTTACAGACAGATTATTTAACTTATAATTCACTGTATCACAATTCCAGTGGGTCAGAAGTTTA
CATGCATTAAGTTGACTGTGCCTTTAAACAGATTGGAAAATTCCAGAAAATGATGTCATGGCTTTAGAAGCT
TCTGATAGGCTAATTGACATCATTTGAGTCAATTGCAGGTGTACCTGTGGATGTATTTCAAGGCCTACCTTC
AAACTCAGTGCCTCTTTGCTTGTCATCATGGGAAAATCAAAAGAAATCAGCCAAGACCTCAGAAAAAATATT
GTAGACCTCCACAAGTCTGGTTCATTCTTGGGAACAATTTCCAAATTCCTGAAGGTACCACGTTCATCTGTA
CAAACAATAGTACGCAAGTATAAACACCATGGGACCACGCAACTGTCATACCGCTCAGGAAGGAGGCGCGTT
CTGTCTCCTAGAGATGAACGTACTTTGGTGCGTAAAGTGCAAATCAATCCCAGAACAACAGCAAAGGACCTT
GTGGAGATGCTGGAGGAAACAGGTACAAAAGTATCTATATCCACAGTAAAACGAGTCCTATATTGACATAAC
CTGAAAGGCTGCTCAGCAAGGAAGAAGCCACTGCTCCAAAACCGCCATAAAAAAGCCAGACTACAGTTTGCA
ACTGCACATGGGGACAAAGATCGTACTTTTTGGAGAAATGTCCTCTGGTCTGATGAAACAAAAATAGAACTG
TTTGGCCATAATGACCATCGTTATGTTAGGAGGAAAAAGGGGGATGCTTGCAAGCCGAAGAACACCATCCCA
ACCGTGAAGCACGGGGGTGGCAGTATCATGTTGTGGGGGTGCTTTGCTGCAGGAGGGACTGGTGCACTTCAC
AAAATAGATGGCATCATGAGGATGGAAAATTATGTGGATATATTGAAGCAACATCTCAAGACATCAGTCAGG
AAGTTAAAGCTTGGTCGCAAATGGGTCTTCCAAATGGACAATGACCCCAAGCATACTTCCAAAGTTGTGGCA
AAATGGCTTAAGGACAATAATGTCAAGATATTGGAGTGGCCATCACAAAGCCCTGACCTCAATTCCATAGAA
CATTTGTGGGCAGAACTGAAAAAGTGTGTGCGAGCAAGGAGGCCTACAAACCTGACTCAGTCACACCACCTC
TGTCAGGAGGAATGGGCCAAAATTCACCCAACTTATTGTGAGAAGCTTGTGGAAGGCTACCCGAAGTGTTTG
ACCCAAGCTAAACAATTTAAAGGCAATGCTACCAAATACTAATTGAGTGTATGTAAACTTATGACCCACTGG
GAATGTGATGAAAGAAATAAAAGCTGAAATGAATCATTCACTCAACTATCATTCTGACATTTCACATTCTTA
AAATAAAGTGGTGATCCTAACTGACCTAAAACAGGGAATTGTTACTAGGATTAAATGTCAGGAATTGTGAAA
AACCGAGTTTAAATGTAGTTGGCTAAGGTGTATGTAAACCTCCAACTTCAACTG
>chromosome6:23683378-23685009/1-1631
GTTGAAGTCGGAAGTTTACATAAATTTAGGTTGGAGTCATTAAAACTCGTTTTTCAACCACTCCACAAATGT
ATTGTTAACAAACTATAGTTTTGGCAAGTCGGTTAGGACATCTACTTTGTGCATGACACAAGTAATTTTTCC
AACAATTGTTTACAGACAGATTATTTCACTTTTAATTCACTGTATCACAATTCCAGTGGGTCAGAAGTTTAC
ATACACTAAGTTGACTGTGCCTTTAAACAGCTTGGAAAATTCCAGAAAATGATGTCATGGCTTTAGAAGCTT
CTGATAGGCTAATTGACATCATTTGAGTCAATTGGAGGTGTATCTGTGGATGTATTTCAAGGCCTACCTTCA
AACTCAGTGCCTCTTTGCTTGACATCATGGGAAAATATAAAGAAATCAGCCAAGACCTCAGAAAAAAATTGT
AGACCTCCACAAGTCTGGTTCATCCTTGGGAGCAATTTCCAAATGCCTGAAGTTACCACGTTCATCTGTACA
AACAATAGTACACAAGTATAAACACCATGGGACCACGCAGCCGTCATACCGCTCAGGAAGGAGACGCTTTCT
GTCTCCTAGAGATGAACGTACTTTGGTGCGAAAAGTGCAAATCAATCCCAGAACAACAGCAAAGGACCTTGT
GAAGATGCTGGAGAAAACAGGTACAAAAGTATCTATATCAACAGTAAAACGAGTCCTATATCGACATAACCT
GAAAGGCCGCTCAGCAAGGAAGAAGCCACTGCTCCAAAACCGCCATAAAAAAGCCAGACTACGGTGTGCAAA
TGCACATGGGGACAAAGATCATACTTTTTGGAGAAATGTCCTCTGGTCTGATGAAACAAAAATAGAACTGTT
TGGCCATAATGACCATCCTTATGTTTGGAGGAAAAAGGGGGAGGCTTGCAAGTTGAAGAACACCCTCCCAAC
CGTGAAGCACGGGGGTGGCAGCATCATGTTGTGGGGGTGCTTTGCTGCAGGATGGACTGGTGAACTTCACAA
AATAGATGGCATCATGAGGTAGGAAAATTATGTGGATATATTGAAGCAACATCTAAAGACATCAGTCAGGAA
GTTAAAGCTTGGTCGCAAATGGGTCTTCCAAATGGACAATGACCCCAAGCATACTTCCAAAGTTGTGGCAAA
ATGATTTAAGGACAACAAAGTCAAGGTATTGGAGTGGCCATCACAAAGCCCTGACCTCAATCCTATAGAATA
TTTGTGGGTAGAACTGAAAAAGTGTGAGCAAGGAGCCCTACAAACCTGACTCAGTTACACCAGCTCTGTCAG
GAGGAATGGGCCAAAATTCACCCAACTTATTGTGGGAAGCTTATGGAAGGCTACCCGAAACGTTTGACCCAA
GCTAAACAATTTAAAGGCAATGCTACCAAATACTAATTGAGTGTATGTAAACTTCTGACCCACTGAGAATGT
GATGAAAGAAATAACGCTGAAATAAATCATTCTCTCTACTATTATTCTGACATTTCACATTCTTAAAATAAA
GTGGTGATCCTAACTGACCTAAGACAGGGAATTTGTACTAGGATTAAATGTCAGGAATTGTGAAAAACTGAG
TTGAAATGTATTTGGCTATGGTGTATGTAAACTTCTGACTTCAACTG
>chromosome7:11986359-11987994/1-1635
CAGTTGAAGTCGGAAGTTTACATACGCTTAGGTTGGAGTCATTAAAACTCGTTTTTCAACCACTCCACAAAT
TCTTTGTTAACAAACTATAGTCTTGGCAAGTCGGTTAGGACATCCACTTTGTGCATGACACAAGTAATTTTT
CCAACAATTGTTTACAGACAGATTATTTAACTTATAATTCACTGTATCACAATTCCAGTGAGTCAGAAGTGT
ACATACACTAAGTTGACTGTGCCTTTAAACAGCTTGGAAAATTCCAGAAAATGATGTCATGGCTTTAGAAGC
CTCTGTTAGGCTAATTGACATCATTTGAGTCAATTGGAGGTGTACCTGTGGATGTATTTCAAGGCCTACCTT
CAAACTTAGTGCCTCTTTGCTTGACATCATGGGAAAATCAAAAGAAATCAGCCAAGACCTCAGAAAAAAAAT
TGTAGACCTCTACAAGTCTTGTTCATCCTTGGGAGCAATTTCCAAACACCTGAAGGTACCACGTTCATCTGT
ACAAACAATAGTATGCAAGTATAAACACCATGGGACCACGCAGCCGTCATAGCACTCAGGATGGAGACGCAT
TCTGTTTCCTAGAGATGAACGTACTTTGGTGCGAAAACTGCAAATCAATCCCAGAACAACAGCAAAGGACCT
TGTGAAGATGCTGGAGGAAACAGGTACAAAAGTATCTATATCCACAGTAAAACGAGTCCTATATCGGCATAA
CCTGAAAGGCCGCTCAGCAAGGAAGAAGCCACTGCTCCAAAACTGCCATAGAAAAGCCAGACTACAGTTTGC
AACTGCACATGGGGACAAAGATTGTACTTTTTGGAAAAATGTCCTCTGGTCTGATGAAACAAAAATAGAACT
GTTTGGCCATAATGACCATCGTTATGTTTGGAGGAAAAAGGGGGATGCTTGCAAGCCGAAGAACACCATCCC
AACCGTGAAGCACGGGGGTGGCAACAGCATGTTGTGGAGGTGCTTTGCTGCAGGAGGGACTGGTGCACTTCA
CAAAATAGATGGCATCATGACGGAGGAAAATTATGTGGACATATTGAAGCAACATCTCAAGACATCAGTCAC
GAAGTTAAAGCTTGGTCGCAAATGGGTCTTCCAAATGGACAATGACCCCAAGCATACTTCCAAAGTTGTGGC
AAAATGGCTTAAGGACAACAAAGTCAAGGTATTGGAGTGGCCATCACAAAGCCCTGACCTCAACCCTATAGA
AAATGTTTGGGCAGAACTGAAAAAGCATGTGCGAGGAAGGAGGCCTACGAATCTGACTCAGTTCCACCAGCT
CTGTCAGGAGGAATGGGCCAAAATTCACCCAACTTATTGTGGGAAACTTGTGGAAGGCTACCCGAAACGTTT
GACCCAAGTTAAACAATTGAAAGGCAATGCTACCAAATACTAATTGAGTGTATGTAAACTTCTGACCCACTG
GGAATGTGATGAAAGAAATAAAAGCTGAAATAAATCATTCTCTCTACTATTATACTGACATTTCACGTTCTT
AAAATAAAGTGGAGATCCTAACTGACCTAAGACAGGGAATTTTTACTAGGATTAAATGTCAGGAATTGTGAA
AAACTGAGTTTAAAAGTATTTGGCTAAGGTGTATGTAAACGTCCGACTTCA
>chromosome7:36485447-36487084/1-1637
CAGTTGAAGTCGGAAGTTTACATACACTTAGGTTGGAGTCATTAAAACTCGTTTTTCAACCACTCCACAAAT
TTCTTGTTAACAAACTATAGTTTTGGCAAGTTGGTTAGGACATCGACTTTGTGAATGACACAAGTCATTTTT
CCAACAATTGTTTACAGACAGATTATTTCACTTATAATTAAGTGTATCACAATTCCAGTGGGTCAGAAGTTT
ACATACACTAAGTTGACTGTGCCTTTAAACAGCTTGGAAAATTCCAGAAAATGATGTCATGGCTTTAGAAGC
TTCTGATAGGCTTATTGACATCATTTGAGTCAATTGGAGGTGTACCTGTGGATGTATTTCAAGGCTTACCTT
CAAACTCAGTGCCTCTTTGCTTGACATCATGGGAAAATCCAAAGAAATAGGCCAAGACCTCAGAAAAAAAAT
TGTAGACCTCCACAAGTCTGGTTCATCCTTGGGAGCAATTTCCAAACACCTGAAGGTACCACGTTCATCTGT
ACAAACAATATTACGCAAGTATAACACCATGGGACCACGCAGCTGTCATACCGTTCAGGAAGGAGAAGTGTT
CTGTCTTCTAGAGATGAACTTACTTTGGTGCGAAAAGTGCAACTTAATCCCAGAACAACAGCAAAGGACCTT
GTGAAGATGCTGGAGGAAAGGGGTACAAAAGTATCTATATCCACAGTAAAACAAGTCCTATATCGACATAAC
CTGAAAGGCCGCTCAGTAAGGAAGAAGCCACTGCTCCAAAACCGCCATAAAAAAGCCAGACTACGGTTTGCA
ACTGCACATGGTGACAAAGATTGTACTTTTTGGAGAAATGTCCTCTGGTCTGATGAAACAAAAATAGAACTG
TTTGGCCATAATGACCATCGTTATGTTTGGAGGAAAAAGGGGAAGGCTTGCAAGCCGAAGAACACCATCCCA
ACCGTGAAGCACGGGGGTGGCGGCATCATGTTGTGGGGGTACTTTGCTGCAGGAGGGACTGGAACACTTCAC
AAAATAGATGGCATCATGAGGGAGGAAAATGATGTGGATATATTGAAGCAACATCTCAAGACATCAGTCAGG
AAGTTAAAGCTTGGTCGCAAATGGGTCTTCCAAATGAACAATGACCCCAAGCATACTTCCAAAGTTGTGGCA
AAATGGCTTACGGACAACAAAGTCAAGGTATTGGGGTGGCCATCACAAAGCCTTGACCTCAATCCCATAGAA
AATCTGTGGGCAGAACTGAAAAAGTGTGTGCGAGCAAGGAGGCCTACAAACCTGACTCAGTTACACCAGCTC
TGTCAGAAGGAATGGGCCAAAATTCACCCAACTTATTGTGGGAAGCTTGTGGAAGGCTACCCGGAATGTTTG
ACCCAAGTTAAACAATTTAAAGGCAATGCTACCAAATACTAATTGAGTGTATGTAAACTTCTGACCCACTGG
GAATGTGATGAAAGAAATAAAAGCTGAAACAAATAATTCTCTCAACTATTATTCTGACATTTCACATTCTTA
AAATATAGTGGTGATCCTAACTGACCTAAGACAGGGAATCTTTACTAGGATTAAATGTCAGGAATTGTGAAA
AACTGAGTTTAAATGTATTTGGCTAAGGTGTATGTAAACTTCTGACTTCAACT
>chromosome7:22134106-22135709/1-1603
GTTGGAGTCATTAAAACACATTTTTCAACCACTCCACAAATTTCTTGTTAACAACTATAGTTTTGGCAAGTC
GGTTAGGACATCTACTTTGTGCATGACACAAGTAATTTTTCCAACAATTGTTTATAGACAGATTATTTCACT
TATAATTCACTGTATCACAATTCCAGTGGGTCAGAAGTTTACATACACTAAGTTGATTGTGCCTTTAAACAG
GTTGGAAAATTCCCGAAATTGATGTCATGGCTTTAGAAGCTTCTGATAGGCTAATTGACATAATTTGAGTCA
ATTGGAGGTGTACCTGTGGATGTATTTCAAGGCCTACCTTCAAACTCAGTGCCTCTTTGCTTGACATCATGG
GAAAATCTAAAGAAATCAGCCAAGACCTCAGAAAAATAATTGTAGACCTTCACAAGTCTGGCTCATCCTTGG
GAGCAATTTACAAATGCCTGAAGGTACCACGTTCATCTGTACAAACAATAGTACGCAAGTATAAACACCATG
GGACCACGCAACCGTCATACCGCTCAGGAAGGAGACGCGTTCTGTCTCCTAGAGATGAACGTACTTTGGTGC
GAAAAGTGCAAATCAATCCCAGAACAACAGCAAAGGACCTTGTGAAGATGCTGGAGGAAACAGGTACAAAAG
TATCTATATCCACAGTAAAACGAGTCCTATATCGTCATAACCTGAAAGGCCGCTCAGCAAGGAAGAAGCCAC
TGCTCCAAAACCGCCGTAAAAAAGCCAGACTACGGTTTGCAACTGCACATGGGGACAATGATCATACTTTTT
GGATAAATGTCCTCTGGTCTGATGAAACAAAAATAAAACTGTTTGGCCATAATGACCATCATTATGTTTGGA
GGAAAAAGGGGGAGGCTTGGAAGCTGAAGAACACCATCCCAACCGTGAAGCAAGGGGGTGGCAGCATCATGT
TGTGGGGGTGCTTTGCTGCAGGAGGGACTGGTGCACTTCACAAAATAGATGGCAGCATGAGGAAGGAAAATG
ATGTGGATATATTGAAGCAACATCTCAAGACATCAGTCAGGAAGTTAAAGCTTGGTCGCAAATGGGTCTTCT
AAATGGACAATGACCCCAAGCATACTTCCAAAGTTGTGGCAAAATGGCTTAAGGACAACAAAGTCAAGGCAT
TGAAGTGGCCATCACAAAGCCCTGACCTCAATCCTATAGAACATTTGTGGGCAGAACTGAAAAAGCGTGTGC
GAGCAAGGAGGCCTACAAACCTGATTCAGTTACACCAGCTCTGTCAGGAGGAATGGGCCAAACTTCACCCAA
CTTATTGTGGGAAGCTTGTGGAAGGCTACCCGTAATGTTTGACCAAAGTTAAACAATTTAAAGGCAATGCTA
CCAAATACTAATTGAGTGTATGTAAACTTCTGACCCACTGGGAATGTGATGAAAGAAATAAATCTGAAATAA
ATCATTCTCTACTATTATTCTGACATTTCACATTCTTCAAATAAAGTGGTGATCCTATCTGACCTAAGACAG
GGACTTTTTACTTGGATTAAGTGTCAGGAATTATGAAAAACCGAGTTTAAATGTATTTGGTTAAGGTGTATG
TAAACTTCCGACTTCAACT
>chromosome8:13795972-13797607/1-1635
CAGTTGAAGTCAGAAGTTTACATACATTTAGGTTGGAGTCATTAAAACTCATTTTTCAACCACTCCACAAAT
TACTTGTTAACAAACTATAGTTTTGGCAAGTCGGTCAGGACATCTACTTTGTACATGGCACAAGTAATTTTT
CCAACTATTGTTTACAGACAGATTATTTCACTTATAATTCACTGTATCACAATTCCAGTGGGTCAAAAGTTT
ACATACACTAAGTTGACTGTGCCTTTAAACAGCTTGGAAAATTCCAGAAAATGATGTCATGGCTTTAGAAGC
TTCTGATAGGCTAATTGACATCATTTGAGTCAATTGGAGGTGTACCTGTGGATGTATTTCAAGGCCTACCTT
CCAACTCAGTGCCTCTTTGCTGGACATCATGGGAAAATCAAAAGAAATCAGCCAAGACCTCAGAAAAACAAT
TGTAGACCTCCACAAGTCTGGTTCATCCTTGGGAGCAATTTCCAAACGCCTGAGGGTACCACGTTCATCTGT
ACAAACAATAGTACGCAAGTATAAACACCATGGGACCACGCAGCTGTCATACCGCTCAGGAAGGAGATGCAT
TCTGTCTCCTAGAGATGAACGTACTTTGGTGCGAAAAGTGTAAATCAATCCCAGAACAACAGCAAAGGGCCT
TGTGAAGATGCTGGAGGAAACAGGTACAAAAGTATCTATATCCACAGTAAAACTAATTCTATATCGACATAA
CCTGAAAGGCCGCTCAGCAAGGAAGAAGCCACTGCTCCAAAACCGCCATAAAAATGCCAGACTACGGTTTGC
AACTGCACATGGGGACAAAGATCGTACTTTTTGGACAAATGTCCTCTGGTCTGATGAAACATAAATAGAACT
GTTTGGTCAAAATTACCATCGTTATGTTTGGAGGAAAAAGGGGGAAGCTTGCAAGCTGAAGAACACCATCCC
AACCGTGAAGTATGGGGGTGGCAGCATCATGTTGTGGGGGTGATTTGCTGCAGGAGGGACTGGTGCACTTCA
CAAAATAGATGGCATCATGAGGAACGAAAATGATGTGTATATATTGAAGCAACATCTCAAGACATCAGTCAG
GAAGTTAAAGCTTGGTTGCAAATGGGTCTTCCAAATGGACAATGACCCCAAGCATACTTCCAAAGTTGTGGC
AAAATGGCTTAAGGACAACAAAGTCAAGGTATTGGAGTGGCCATCACAAAGACCTGACCTCAATCCTATAGA
AAATTTGTGGGCAGAACTGAAAAAGCGTTTGTGAGCAAGGAGGCCTACAAACCTGACTCAGTTACACCAGCT
CTGTCAAGAGGAATGGGCCAAAATTCACCCAACTTATTGTGGGACGCTTGTGGAAGGCTATCCGAAAGTTTG
ACCCAAGTTAAACAATTTAAAGGCAATGCTCCAAATACTAATTGAGTGTATGTAAACTTCTGACCCACTGGG
AATGTGATGAAAGAAATAATAGCTGAAATAAATCATTCTCTCTACTATTATTCTGACATTTCACATTCTTAA
ACTAAAGTGGTGATCCTAACTGACCTAAGATAGGACATTTTTACTAGGATTAAATGTCAGGAATTGTGAAAA
CTGAGTTTAAATGTATTTGGCTAAGGTGTATGTTAACTTCTGACTTCAAAT
>chromosome8:7069914-7071397/1-1483
ATTGTTTACAGACAGATTATTTCACTTATAATTCACTGTATCACAATTCCAGTGGGTCAGAAGTTTACATAC
ACTAAGTTGACTGTGCCTTTAAACAGCTTGGAAAATTCCAGAAAATGATGTCATGGCTTTAGAAGCTTCTAA
TAGGCTAATTGACATAATTTGAGTCAATTTAAGGTGTACCTATGGATGTATTCCAAGGCCTACCTTCAAACT
CAGTGCCTCTTTGCTTGACATCATGGGAAAATCTAAAGAAATCAGCCAAGGCATCAGAAAAAAAATTGTAGA
CCTCCACAAGTCTGGTTCATCCTTGGGAACAATTTACAAACGCCTGAAGGTACCACGTTCATCTGTACAAAC
AATAGTACGCAAGTATAAACACCATGGGACTACGCAGCCATCATACCGCTCAGGAAGGAGACACGTTCTGTC
TCCTAGAGATGAACGTACTTTGGTGCGAAAAGTGCAAATCAATCCCAGAACAACAGTAAAGGACCTTGTGAA
GATGCTGGAGGAAACAGGTACAAAAGTATCTATATCCACAGTAAAACGAGTCCTATATCAACATAACCTGAA
AGGCAGCTCAGCAAGGAAGCCACTGCTCCAAAACCGCTATAAAAAAGCCAGACTACGGTTTGCAACTGCACA
TGGGGACAAAGATCGGACTTTTTGGAGAAAGGTCCTCTGGTCTGACGAAACAAAAATAGAACAGTTTGGCCA
TAATGATCATCGTTATGTTTGGAGGAAAAAGGGGGAGGCTTGGAAGCCGAAGAACACCATCCCAACCGTGAA
GCACGGGAATGGCAGCATCATGTTGTGGGGGTTCTTTGTTGCAGGAGGGACTGGTGCACTTCACAAAATAGA
TAGCATCATGAGAATGAAAAATTATGTGGATATATTGAAGCAACATCTCAAGACATCAGTCAGGAAGTTAAA
GCTTGGTCGCAAATGGGTCTTCCAAATGGATAATGACCCTAAGCATACTTAAGTTGTGGCAAAATGGCTTAA
GGACAAAAAAGTCAAGGTATTGGAGTAGCCATCACAAAGCCCTGACCTCAATCCTACAGAAAATTTGTGGGC
AGAACTGAAAAAGCGTGTGCGAACAAGGAGGCCTACAAACCTGACTCAGCTACACCAGCTCTGTCAGGAGGA
ATGGGCCAACATTCACCCAACTTATTGTTGGAAGCTTGTGGAAGGCTACCCGAAACGTTTGACCCAAGGTAA
ACAATTTAAAGGCAATGCTACCAAATACTAATTGAGTCTATGTAAACTTCTGACCCACTGGGAATGTGATGA
AAGAAATAAAAGCTGAAATAAATCATTCTCGCTACTATTATTCTGACATTTCACATTTTTTAAATAAAGTGG
TGATCCTAACTGACCTAAGACAGGGAATTTTTTTACTAGGATTAAATATCAGGAATTGTGAAAAACTGAGTT
TAAATGTATTTGGCTAAGGTGTATGTAAACTTCCGACTTCAAC
>chromosome9:115769936-115771574/1-1638
CAGTTGAAGTCGGAAGTTTACAAACACTTAGGTTGGAGCCATTAAAACTAGTTTTTCAACCATTCCACAAAT
GTCTTGTTAACAAACTATAGTTTTGGCAAGTCGGTTATGACATCTACTTGGTGCATGACACAAGTCATTTTT
CCAACAATTGTTTACAGACAGATTATTTCACTTATAATTCACTGTATCACAATTCCAGTTGGTCAGAAGTTT
AGAAACACTAAATTGACTGTGCCTTTGAACAGCTTGGAAAATTCCAGAAAATTATGTCATGGCTTTAGAAGC
TTCTGATAGGCTAATTGACATCATTTGAGTCAATTGGAGGTGTGCCTGTGGATGTATTTCAAGGCCTACCTT
CAACCTCAGTGCCTCTTTGCTTGACATCATGGGAAAATCAAAAGATATCAGCCAAGACCTCAGAATAATAAT
TGTAGACCTCCACAAGTCTGGTTCATCCTTGGGAGCAATTTCCAAACGCCTGAAGGTACCATGTTCATCTGT
ACAAACAATAGTACGCAAGTATAAACACCATGGGACCACGCAGCCGTCATACCTCTCAGGAAGGAGAAGCAT
TCTGTCTCCTAGAGATGAAGGTACTTTGGTGCGAAAAGTGCTAATCAATCCCAGAACAACAGCAAAGGACCT
TGTGAAGATGCTGGAGGAAACAGGTACAAAAGTATCTATATCCACAGTAAAACGAGTCCTATATCGAAATAA
CCTGAAAGGCCGCTCAGCAAGGAAGAAGCCACTGCTCCAAAACCGGCATAAAAAAGCCAGACTACGGTTTGC
AACTGCACATGGGGACAAAGATCGTACTTTTTGGAGAAATGTCCTCTGGTCTGATGAAACAAAAATAGAACT
GTTTGGCCTTAATGACCATCGTTATGTTTGGAGGAAAAAGGGTGAGGTTTGCAAGCCGAAGAACACCATCCC
AGCCTTGAAGCACGGGGGTGGCAGCATCATGTTATGGGGGTGCTTTGCTGCAGGAGGGACTGGTGCACTTCA
CAAAATAGATGGCATCATGAGGGAGGAACATTATTTGGATATATTGAAGCAACATCTCAAGACATCAGTCAG
GAAGTTAAAGCTTGGTTGCAAATGGGTCTTCCAAATGGACAATGACCCCAAGCATACTTCCAAAGTTGTGGC
AAAATGGCTTAAGGACAACAAATTCAAGGTATTGGAGTGGCCATCACAAAGCGCTGACCTCAATCCTATAGA
AAATCTGTGGGCAGAACTGAAAAAGTGTGTGCGAGCAAGGAGGCCTACAAACCTGACTCAGTTACACCAGCT
CTGTCAGAAGGAATTGGCCAAAATTCCCCCAACTTATTGTGGGAAGCTTGTGGAAGGCTACCCGAAACGTTT
GACCCAAGTTAAACAATTTAAAGGCAATGCTACCAAATACTAATTGAGTGTATGTAAACTTCTGAGCCACTA
GGAATGTGATGAATGAAATAAAAGCTGAAATAAATCATTCTCTCTACTATTATTCTGACATTTCACATTCTT
AAAATAAAGTGGTGATCCTAACTCACCTAAGACAGGGAATTTTTACTAGGATTAAATGTCAGGAAATGTGAA
AATCTGAGTTTAAATGTATTTGGCTAAGGTGTATGTAAACTTCCGACTTCAACT
>chromosome9:77548186-77549818/1-1632
CAGTTGAAGTCAGAAGTTTACATACACTTAGGTTGGAGTCATTAAAACTAGTTTTTCAACCACTCCACAAAT
GTCTTGTTAACAAACTATAGTTTTGGCAAGTCAGTTAGGATATCTACTTTGTGCATGACACAAGTCATTTTT
CCAACAATTGTTTACAGACAGATTATATCCCTTATAATTCACTGTATCACAATTCCAGTGGGTCATAAGTTT
ACATACAGTAAGTTGACTGTGCCTTTAAACAGCTTGGAAAATTCCAGAAAATGATGTCATGGCTTTAGAAGC
TTCAGATAGGCTAATTGACATCATTTGAGTCAATTGGAGGTGTACCTGTGGATGTATTTCAAGGCCTGCCTT
CAAACTCAGTGCCTCTTTGCTTGACATCATGGGAAAATCAAAAGAAATCAGCCAATACCTCAGAAAAAAAAT
TGTAGACCTCCACAGGTCTGGTTCATCATTGGAAGCAATTTCCAAACGCCTGAAGGTACCACGTTAATCTGT
ACAAACAATAGTACGCAATTATAAACACCATGGGACCAAGCAGCCGTCATACCGCTCAGGAAGGACACATGT
TCTGTCTCCTAGAGATGAACGTACTTTGGTGCGAAAAGTGTAAATCAATCGCAGAACAACAGCAAAGGACCT
TCTGAAGAAGCTGGAGGAAACAGGTACAAAAGTATCTATATCCACAGTAAAACAAGTCCTATATCGACATAA
CCTGAAAGGCCGCTCAGCAAGGAAGAAGCCATTGCTCCAAAACCGCCATAAAAAAGCCAGACTACAGTTTGC
AACTGCACATTGGGACAAAGATCGTACTTTTTGGAGAAATGTCCTCTGGTCTGATGAAACAAAAATAGAACT
GTTTGGCCATAATGACCATCGTTATGTTGGAGGAAAAAGGGGGAGGCTTGCAAGCCGAAGAACACCATCCCA
ACCGTGAAGCACGGGGGTGGCAGCATCATGTTGTGGGGGTGCTTTGCTGCAGGAGGGACTGGTGCACTTCAC
AAAATAAATGGCATCATGAGGAAGGAAATTTATGTGGATATATTGAAGCAACATCTCAAGACATCAGTCAGG
AAGTTAAAGCTTGGTCGCAAATGGGTCTTCCAAATGGACAATGACCCCAAGCATACTTCCAAAGTTGTGGCA
AAATGGCTTAAGGACAACAAAGTCAAGGTATTGGAGTGGCCATCACAAAGCCCTGACCTCAATCCCATAGAA
AATTTGTGGGCAGAAAAAGTGTGTGCGAGCAAGGAGGCCTACAAACCTGACTCGGTTACACCAGCTCTGTCA
GGAGGAATGGGCCAAAATTCACCCAACTTATTGTGGGAAGCTTGTGGAAGGCTACCTGAAACGTTTGTCCCA
AGTTAAACAATTTAAAGGCAATGGATCCAAATACTAATTGAGTGTATGTAAACTTCTGACCCACTGGGAATG
TGATGAAAGAAATAAAACCTGAAATAAATCATTCTCTCTACTATTATTCTGAGGTTTCACATTCTTAAAATA
AAGTGGTAATCCTGACTGACCTAAGACAGGGAATTTCTACTAGGATTAAATGTCAGGAATTGTGAAAAACTG
AGTTTAAATGTATTTGGCTAAGGTGTATGTAAACTTCCGACTTCAACT
>chromosome9:65003943-65005572/1-1629
CGGAAGTTTACATACACTTAAGTTGGAGTCATTAAAACTCGTTTTTCAACCACTCCACAAATTTCTTGTTAA
CAAACTATAGTTTGGGCAAGTCGGTTAGGACATCTACTTTGTGCAAGACACAAGTCATTTTTCCAACAATTG
TTTACAGACAGATTATTTCACTTATAATTCACTGTATCACAATTCCAGTGGGTCAGAAGTTTACATACACTA
AGTTGACTGTGCCTTTAAACAGCTTGGAAAATACCAGAAAATGATGTCATGGCTTTAGAAGCTTCTGATAGG
CTAATTCACATCATTTGAGTCAATTGGAGGTGTCCCTGTGGATGTATTTCAAGGCCTACCTTCAAACTCAGT
GCCTCTTTGCTTGACATCATGGGAAAATTAAAAGAAATCAGCCAAGACCTCAGAAAAAAGATTGTAGACCTC
CACAAGTCTGGTTCATCCTTGGGAGCAATTTCCAAACGCCTGAAGGTACCACGTTCATCTGTACAAACAATA
GTACGCAAGTATAAACACCATGGGACCACGCAGCCATCATACCACTCAGGAAGGAGACACGTTCTGTCTCCT
AGAGATTAACGTACTTTGGTGCAACAGGTGCAAATCAATCCCAGAACAACAGCAAAGGACCTTGTGAAGATG
CTAGAGGAAACAGGTACAAAAGTATCTATATCCACAGTAAAACGAGTCCTATATCGACATAACCTGAAAGGC
CGCTCAGAAAGGAAGAAGCCACTGCTCCAAAACCGCCATAAAAAAGTCAGACTATGGTTTGCAACTGTACAT
GGGGACAAAGATCGTACTTTTTGGAGAAATGTCCTCTGGTCTGATGAAACAAAAATCTAACTGTTTGGCCAT
AATGACCATTGTTATGTTTGGAGGAAAAATGGGGAGGCTTGCAAGCCGAAGCAGACCATTCCAACCGTGAAG
CACGGGGGTGGCAGCATCATGTTGTGGGGGTGCTTTGCTGCAGGAGGGACTGGTGCACTTCACAAAATAGAT
GGCATCATGAGGGAGGAAAATTATGTGGATATATTGAAGCAACATCTCAAGACATCAGTCAGGAAGTTAAAG
CTTGGTCACAAATGGGTCTTCCAAATGGACAATGACCCCAAGCATACTTCCAAAGTTGTGGCAAAATGGCTT
AAGGACAACAAAGTCAAGGTATTGGAGTGGCCATCACAAAGCCCTGACCTCAATCCTATAGAAAATGTGTGG
GCAGAACTGAAAAAGCGTGTGCGAGCAAGAAGGCCTACAAACCTGACTCAGTTACACCAGCTCTGTCAGGAG
GAATGGGCCAAAATTCACCCAACTTATTGTGGGAAGCTTGTGGAAGGCTACCCGAAACATTTGACCCAAGTT
AAACCATTTAAAGGCAATGCTACCAAATACTAATTGAGTGTATGTAAACTTCTGATCCACTGGGAATGTGAT
GAAAGAAATAAAAGCTGAAATAAATCATTCTCTCTACTATTATTCTGACATTTCACATTCTTAAAATAAAGT
GGTGATCCCAACTGACATAAGACAGGGAATTTTTACTAGGACTAAATGTCAGGAAATGTGAAAAACTGAGTT
TAAATGTATTTGGCTAAGGTGTATGTAAACTTCCGACTTTAACTG
>chromosome10:95121510-95123149/1-1639
CAGTTGAAGTCGGAAGTTTACATACACTTAGGTTGGAGTCATTAAAACTCGTTTTTCAACCACTCCACAAAT
TTCTTGTTAACGAACTATAGTTTTGGCAAGTTGGTTAGGACATCTACTTTGTGCATGACACAAGCAATTTTT
CCAACAATTTTTTAAAGACAGATTATTTCACTTATAATTCACTGTATCACAATTCCAGTGGGTCAGAAGTTT
ACATACACTAAGTTGACTGTGCCTTTAAACAGCTTGGAAAATTCCATAAAATTATGTCATGGCTTTAGAAGC
TTCTGATAGGCTAATTGACATAATTTGAGTCAATAGGCGGTGTATCTGTGGATGTGTTTCAAGGCCTACCTT
CAAACTCAGTGCCTCTTTGCTTGACATCATGGGAAAATCAAAAGAAATCAGCCAAGACATCAGAAAATAAAT
TGTAGACCTCCACAAGTCTGGTTCATCCTTGGAAGCAATTTCCAAATACCTGAAGGTACCACATTCATCTGT
ACAAACAGTAGTACGGAAGTATAAACACCATGGGACCACGCAGCCGTCAAACCGCTCAGGAAGGAGACGTGT
TCTGTCTCCTAGAGATGAACGTACTTTGGTGCGAAAAGTGCAAATCGATCCCAGAAAAACAGCAAAGGACCT
TGTGAAGATGCTGGAGGAAACAGGTACAAAAGTATCTATATCCACAGTAAAACGAGTCCTATACCGACATAA
CCTGAAAGGCTGATCATCAAGGAAGAAGCCACTGCTCCAAAACCGCCATAAAAAAGTCAGACTACGGTTTGC
AACTGCACATGGGGACAAAGTTCGTACTTTTTGGAGAAATGTCCTCTGGTCTGATGAAACAAAAATATAACT
GTTTGGCCATAATGACCATAGTTATGTTTGGAGGAAAAAGGGGGAAGCTTGCAAGCCAAAAAACACCATCCC
AACCATGAAGCACGGGGGGTGGCAGCATCATGTTGTGGGGGTGCTTTGCTGCAGGAGGGACTGGTGCACTTC
ACAAAATAGATGGCATCATGAGGACAGAAAATTATGTGGATATATTGAAGCAACATCTCAAGACATCAGTCA
TGAAGTTAAAGCTTGGTTGCAAATGGGTCTTCCAAATGGACAATGACCCCAAACATTCTTCCAAAGTTGTGG
CAAAATGGCTTAAGGACAACAAAGTCAAGGTATTGGAGTGGCCATCACAAAGCCCTGACCTCAATCCTATAG
AAAATTTGTGGGCAGAACTGAAAAAGCGTGTGTGAGCGAGGAGGCCTACAAACCTGACTCAGTTACACCAGC
TCTGTCAGGCGGAATGGGCCAAAATTCACCCAACTTATTGTGGGAAGCTTGTGGAAGGCTTCCCGAAACGTT
TGACCCAAGTTAAACAATTTAAAGGCAATGCTACCAAATACTAATTGAGTGTATGTAAACTTCTGACCCACT
GGGAATGTGATGAAAGAAATAAAAGCTGAAATAAATCATTCTCTCTACTATTATTCTGACATTTCCTATTCT
TAAAATAAAGTGGTGATCCTAACTGACCTAAAACAGGGAATTTTTACTAGGATTAAATGTCAGGAATTGTGA
AAAACGGAGTTTAAATGTATTTGGCTAAGATGTATGTAAACTTCCGACTTCAACT
>chromosome10:113889922-113891561/1-1639
AGTCGAAGTCGGAAGTTTATATCCACTTAGGTTGGAGTCATTAAAACTCGTTTTTCAACCACTCCACAAATT
TCTTGTTGACAAACTATAGTTTTGGCAAGTCGGTTAGGACATATACTTTGTACATGACACAAGTCATTTTTC
CAACAATTGTTTACAGACAGATTATTTCACTTATAATTCACTGTATCACAATTACAGTGGGTCAGAAGTTTA
CATACACTAAGTTGACTGTGCCTTTAAACAGCTTGGAAAATTCCAGAAAATAATGTCATGGCTTTAGAAGCT
TCTGATAGGCTAATTGACATAATTTGAGTCAATTGGAGGTGTACCTGTGGATGTATTTCAAGGCCTACCTTC
AAACTCAGTGCCTCTTTGCTTGACATCATGGGGAAATCAAAAGAAATCAGCCAAGACCTCAGAAAAACAATT
GTAGACCTCCACAAGTCTGGTTCATCCTTGGGAGCAATTTCCAAACGTCTGAAGGTACCACGTTCATCTGTA
CTAACAATAGTACGCAAGTATAAACACCATGGGACCACGCAGCCATCATACCGCTCAGGAAGGAGACGCATT
CTGTCTCCTAGAGATGAACGTACTTTGGTGCGAAAAGTGCAAATCAATCCCAGAACAACAGCAAAGGACCTT
GTGAAGATGCTGGAGGAAACAGGTACAAAAGTATCTATATCCACAGTAAAACGAGTCCTATATCGACATAAC
CTGAAAGGCCGCTCAGCAAGGAAGAAGCCACTGCTCCAAAACCGCCATAAAAAAGCCAGACTACGGTTTGCA
ACTGCACATGGGGACAAAGATCGTACTTTTTGAGAAATGTCCTCTGGTCTGATGAAACAAAAATATAACTGT
TTGGCCATAATGGCCATCGTTATGTTTGGAGGAAAAAGGGGGATGCTTGCAAGCCGAAGAACACCATTCTAA
CCGTGAAGCATGGGGGTGGCAGCATCATGTTGTGGGGGTGCTTTGCTGCAGGAGGGACTGGTGCACTTCACA
AAATAGATGGCATCATGAGGAAAGGAAAATTATGTGGATATATTGAAGCAACATCTCAAGACATCAGTCAGG
AAGTTAAAGCTTGGTCGCAAATGGGTCTTCCAAATGGACAATGACCCCAAGCATACTTCCAAAGTTGTGGCA
AAATGGCTTAAGGACAACAAAGTCAAGGTATTGGTGTGGCCATCACAAAGCCCTGACCTCAATCCTATAGAA
CATTTGTGAGCAGAACTGAAAAAGCGTGTGCGAGCAAGGAGGCCTACAAACCTGACTCAAGTTACACCAGCT
CTGTCAGGAGGAATGGGCCAAAATTCACCCAACTTATTGTGGGAAGCTTGTGGAAGGCTACACGAAACGTTT
GACCCAAGTTAAACAATTTAAAGGCAATGCTACCAAATACTAATTGAGTGTATGTAAACTTCGGACCCACTG
GGAATGTGATGAAAGAAATAAAAGCTGAAATAAATCATTCTCTCTACTATTATTCTGACATTTCACATTCTT
AAAATAAAGTGGTGATCCTAACTGACCTAAGACAGGGAATTTTTACTAGGATTAAATGTCAGGAATTGTGAA
AAACTGAGTTTAAATGTGTTTGGCTAAGGTGTATGTAAACTTCCGACTTCAACTG
>chromosome10:19932296-19933932/1-1636
AGTTGAAGTCGGAAGTTTACATACACTTAGGTTGAGTCATTGAAACTCGTTTTTCAACCACTCCACAAATGT
CTTGTTAACAAACTATAGTTTTGGCAAGTCAGTTAGGGCATCTACTTTCTGCATGACACAAGTCATTTTTCC
ATCAATTGTTTACAGACAGATTATTTCACTTATAATTCACTGTATCACAATTCCAGTGGCTCAGAAGTTTAC
ATACACTAAGTTGACTGTGCCTTTAAACAGCTTGGAAAATTCCAGAAAATGATGTCATGGCTTTAGAAGCTT
CTGATAGGCTAATTGACATAATTTGAGTCAATTGGAGGTGTACCTGTGGATGTATGTCAAGGCCTACATTCA
AACTCAGTGCCTCTTTGCTTGACATCATGGGAAAATCAAAAGAAATCAGCCAAGTCCTCAGAAAAGAATTGT
AGACCTCCACAAGTCTGGTTCATCCTTGGGAGCAATTTCCAAACGCCTGAAGGTACCACATTCATCTGTACA
AACAATAGTACGCAGGTATAAACACCATGGGACCACGCAGCTGTCATACCGCTCAGGAAGGAGACGCATTCT
GTCTCCTAGAGATGAACGTACTTTGGTGCGAAAAGTGCAAATCAATCCCAGAACAACAGCAAAGGACATTGT
GAAGATGCTGGAGGAAACAGGAACATAAGTATTTATATCCACAGTAAAACGAGTCCTATATCGACATACCCT
GAAAGGCCGCTTAGCAAGGAAGAAGCCACTGCTCCAAAACCGCCATAAAAAAGCCAGACTACGGTTTGCAAC
TGCACATGAGGACAAAGATCGTACTTTTTGGAGAAATGTCCTCTGGTCTGATGAAACAAAAATAGAACTGTT
TGGCCATAATGACCATTGTTATGTTTGGAGGAAAAATGGGGATGCTTGCAAGCCGAAGAACACCATCTCAAC
CGTGAAGCACGGGGGTGGCAGCATCATGTTCTGGGGATGCTTTGCTGCAGGAGGGACTGGTGCACTTCACAA
AATAGATGGCATCTTGAGGGAGGAAAATTATGTAGATATATTGAAGCAACATCTCAAGACATCAGTCAGGAA
GTTAAAGCTTGGTCGCAAATGGGTCTTCCAAATGGACAATGACCCCAAGCCTACTTCCAAAGTTGTGGCAAA
ATGGCTTAAGGACAACAAAGTCAAGGTATTGGAGTGGCCATCACAAAGCCCTGACCTCAATCCCATAGAAAA
TTTGTGGGCAGAACTGAAAAAGCGTGTGGGAGCAAGGAGGCCTACAAACCTGACTCAGTTACACCAGCTCTG
TCAGGAGGAATGGGCCAAAATTCACCCAACTTATTGTGGGAAGCTCGTGGAAGGCTACTCGAAATGTTTGAC
CCAAGTTAAACAATTTAAAGGCAATGCTACCAAATACTAATTGAGTGTATGTGAACTTCTGACCCACTGGGA
ATGTGATGAAATAAATAAAAGCTGAAGTAAATCATTCGCTCTACTATTATTCTGACATTTCACATTCTTAAA
ATAAAGTGGTGATCCTAACTGACCTAAGACAGGGAATTTTTACTAGGATTAAATGTCAGGAATTGTGAAAAA
CGGAGTTTAAATGTATTTGGCTAAGGTGTATGTAAACTTCCGATTTCAACTG
>chromosome10:44821287-44822922/1-1635
AGTTGAAGTCTGAAGTTTACATACACTTAGGTTGGAGTCATTAAAACTAATTTTTCAACCACTCCACAAATT
TCATGTAAACAAACTATAGTTTTGGCAAGTCGGTTAGGACATCTACTTTGTGCATGACACAAGTAATTTTTC
AAACAATTGTCTACAGACAGATTATTTTACTTATAATTCACTGTATCACAATTCCAGTGGGTCAGAAGTTTA
CATACACTAAGTTGACTGTGCCTTTAAACAGCTTGGAAAATTACAGAAAATGATGTCATGGCTTTAGAAGCT
TCTGATAGGCTAATTGACATCATTTGAGTCAATTGGAGGTGTACCTGTGGATGTATTTCAAGGCCTACCTTC
AAACTCAGTGCCTCTTAGCTTGACATCATGGGAAAATCAAATGAAATCAGCCAAGACCTCAGAAAAACAATT
GTAGACCTCCACAAGTCTGGTTCATCCTTGGGAGCAATTTCCAAATGCCTGAAGGTACCACGTTCATCTGTT
CAAACAATAGTACGCAAGTATAAACACCATGGGACCACGCAGCCATCATACCGCTCAGGAAGGAGACGCGTT
CTGTCTCCTAGAGATGAACGTACTTTGGTGCGAAAGTGCAAATCAATCCCAGAACAACAGCAAAGGACCTTG
TGAAGATGCTGGAGGAAACAGGTTCAAAAGTATCTATATCCACAGTAAAACGAGTCCTATATCGACATAACC
TGAAAGGCCGCTCAGCAAGGAAGAAGCCACTGCTCCAAAACCATAAAAAAGCCAGACTACGGTTTGTAACTG
CACATGGGGACAAAGATTGTACTTTTTGGAGAAATGTCCTCTGGTCTGATGAAACAAAAATAGAACTGTTTG
GCCATAATGACCATCGTTACATTTGGAGGAAAAGGGGGGAGGCTTGCAAGCCGAAGAACACCATCTCAACCG
TGAAGCACGGGGGTGGCAGCATCATGTTGTGGGGGTGCTTTGCTGCAGGAGGGGCTGGTGCACTTCACAAAA
TAGATGGCATGATGAGGAAGGAAAATAATGTGGATATATTGAAGCAACATCTCAAGACATCAGTCAGGAAGT
TGAAGCTTGGTCGCAAATGGGTCTTCCAAATGGACAATGACCACAAGCATACTTCCAAAGTTGTGGCAAAAT
TGCTTAAGGACAACAAAGTCAAAGTATTGGAGTGGCCATCACAAAGCCCTGACCTCAATCCCATAGAAATTT
GTGTGTGCAGAACTGAAAAAGTGTGTGTGAGCAAGGAGGCCTACAAACCTGACTCAGTTACACCAGCTCTGT
CAGGAGGAATGGGCCAAAATTCACCCAACTTATTGTGGGAAGCTTGTGGAAGGCTACCCGAAACATTTGACC
CAAGTTAAACAATTTAAAGGCAATGTTACCAAATACTAATTGAGCGTATGTAAACTTCTGACCCACTGGGAA
TGTGATGATAGAAATAAAAGCTGAAATAAATCATTCTCTCTACTATTATTCTGACATTTCACATTCTTAAAA
TAAAGTGGTGATCCTAACTGACCTAAGACAGGGAAGTTTTACTAGGATTAAATCTCAGGAATTGTGAAAAAC
TGAGTTTAAATCTATTTGGCTAAGGTGTCTGTAAACTTCTGACTTCAACTG
>chromosome10:80629688-80631317/1-1629
AGTTGAAGTCGGAAGTTTACATACACTTAGGTTGGAGTCATTAAAACTAGTTTTTCAACCACTCCACAATAT
CTTGTTAACAAACTATAGTTTTGGCAAGTCGGTTAGGACATCTACTTTGTGCATGACACAAGTAATTTTTCC
AACAATTGTTTACAGACAGATTAATTCACTTATAATTCACTGTATCACAAGTCCAGTGGGTCAGAAGTTTAC
ATACACTAAGTTGACTGTGCCTTTAAACAGCTTGGAAAATTCCAGAAAATTATGTCATGGCTTCAGAAGCTT
CTGATAGGCTAATTGACATAATTTGAGTCAATTGGAGGTGTACCTGTGGATGTATTTCAAGGCCTACCTTCA
AACTCAGTGCCTCTTTGCTTGACATCATGGGAAAATCAAAAGAAATCAGCCAAGACCTTGGAAAAATAATTG
TAGACCTCTACGAGTCTGGTTCATCCTTGGGAGCAATTTCGAAACGCCTGAAGGTACCATGTTCATCTGTAC
AAACAATAGTACGCAAGTATAAACACCATGGGACCACACAGCCATCATACCGCTCAGGAAGGAGACGCGTTC
TGTCTCCTAGAGATGAATGTACTTTGGTGCGAAAAGTGCAAATCAATCCCAGAACAACAGCAAAGGACCTTG
TGAAGATGCTGGAGGAAACAGGTACACAAGTATCTATATCCACAGTAAAACGAGTCCTATATCAACAAAACC
TGAAAGGCCGCTCAGCAAGGAAGAAGCCACTGCTCCAAAACCACCATAAAAAAGGCCAGACTACAGTTTGCA
ACTGCACAATGGGACAAAGATCGTACTTTTTGGAGAAATGTCCTCTGGTCTAATGAAACAAAAATAGAACTG
TTTGTCCATAATGACCATCGTTATGTTTGGAGGAAAAAGGGGGAGGCTTGCAAGCTGAAGAACACCATCCCA
ACTGTGAAGCATGGGGGTGGCAGCATCATGTTGTGGGGGTGCTTTGCTGCAGGAGGGACTGGTGCACTTCAC
AAAATAGATGGCATCATGAGAAGAAAGATTATGTGGATATATTGAAGCAACATCTCAAGACATCAGTCAGGA
AGTTAAAGATTGGTCGCAAATGGGTCTTCCAAATGGACAATGACCCCAAGCATACTTCCACAGTTGTGGCAA
AATGGCTTAAGGACAACAAAGTCAAGGTATTGGAGTGGCCATCACAAAGCCCTGACCTCAATCCTATAGTGG
GCAGAACTGAAAAAGCATGTGCGAGCAAGGAGGCCTACAAACCTGACTCAGTTACACCAGCTCTATCAGGAG
GAATGGGCCAAAATTCACCCAACTTATTGTGGGAAGCTTGTGGAAGGTTACCCGAAACGTTTGACCCAAGTT
AAACAATTTAAATGCAATGCTACCAAATACTAATTGTGTGTATGTAAACTTCTGACCCACTGGGAATGTGAT
GAACGAAATAAAAGCTGAAATAAATCATTCTCTCTGCTATTATTCTGACATTTCACATTCTTAAAATAAAGT
GGTGATCTTAACTGACCTAAGACAGGGAATTTTTACTAGGATTAAATGTCAGGAATTGTGAAAAACTGAGTT
TAAATGTATTTGGCTAAGGTGTATGTAAACTTCCGACTTCAACTG
>chromosome11:93715888-93717513/1-1625
GTTTACATACACTTAGGTTGGAGTCATTAAAACTCGTTTTTCAACCACTCCAAACTTTTTGTTAACAAACTA
TAGTTTTGGCAAGTCGGTTAGGACATCTACTTTGTGCATGACACAAGTCATGTTTCCAACAATTGTTTACAG
GCAGATTATTTCACTTATAATTCACTGTATCACAATTCCAGTGGGTCAGAATTGTACATACACTCAGTTGAC
TGTGCCTTTAAACAGCTTGGAAAATTCCAGAAAATGATGTCATGGCTTTAGAAGCTTCTGATAGGCTAATTG
ACATCATTTGAGTCAATTGGAGGTGTACCTGTGGATGTATTTCAAGGCCTACCTTCAAACTCAGTGCCTCTT
TGCTTGACGTCATGAGAAAATCAAAAGAAACCAGCCAAGACCTCAGAAAAGAAATTGTAGACCTCCACAAGT
CTGGTTCATCCTTGGGAGCAATTTCCAAATGCCTGAAGGTACCACGTTCATCTGTACAAACAATAGTACGCA
AGTATAAACACCATGGGACCACGCAGCCGTCATACCGCTCAGGAAGGAGACGCGTTCTGTCTCCTAGAGATG
AACGTACTTTGGTGCGAAAAGTGCATATCAATCCCAGAACAACAGCAAAGGACCTTGTGAAGATGCTGGCGG
AAACAGGTACAAAAGTATCTATATCTATATACAGTAAAACGAGTCCTATATCGACATAACCTGAAAGGTCGC
TCAGCAAGGAAGAAGCCACTGCTCCAATACCGCCATAAAAAAGCCAGACTACGGTTTGCAACTGCACATGGG
GAGAAAGATTGTACTTTTGGGAGAAATGTCCTCTGGTCTGATGAAACAAAAATAGAACTGTTTGGCCATAAT
GACCATCGTTATGTTTGGAGGAAAAAGGGGGAGGCTTGCAAGCCGAAGAACACCATCCCAACCGTGAAGCAT
GGGGGTGGCAGCATCATGTTGTGGGGGTGCTTTGCTGCAGGAGGGACTGGTGCACTTCACAAAATAGATGAC
ATCAGGAAGAAGGAAAATTATGTGGATATATTGAAGCAACATCTCAAGACATCAGTCAGGAAGTTAAAGCTT
GGTCACAAATGGGTCTTCCAAATGGACAATGACCCCAAGCATACTTCCAAAGTTGTGGCAAAATGGCTTTAG
GACAACAAAGTCAAGGTATTGGAGTGGCCATCACAAAGCCCTGACCTCAATCCTATAGAAAATTTGTGGGCA
GAACTCAAAAAGCGTGTGAGAGCAAGGTGGCTTACAAACCTGACTCAGTTACACCAGCTCTGTCAGGAGGAA
TGGGCCAAAAATTCACCCAACTTATTGTAGGAAGCTTGTGGAAGGCTATCCAAAACGTTTGACTCAAGTTAA
ACAATTTTAAGGCAATGCTACCAAATACTAATTGAGTGTATGTAAACTTCCGACCCACTGGGAATGTGATGA
AATAAATAAAAGCTGAAGTAAATCATTCTCTCTACTATTATTCTGACATTTCACATTCTTAAATAAAGTGGT
GATCCTAACTGACCTAAGACAGGGAATTTTTACTAGGATTAAAGGTCAGGAATTGTGAAAAACTGAGTTTAA
ATGTATTTGGCTAAGGTGTATGTAAACTTCCGACTTCAACT
>chromosome12:77747785-77749302/1-1517
TTTGTGCATGACACAAGTCATTTTTCAAACAATTGTTTACAGACAGATTATTTCACTTATAATTCACTGTAT
CACAATTCCAGTGGGTCAGAAGTTTACATACACTAAGTTGACTGTGGCTTTAAACAGCTTGGAAAATTCCAG
AAAATTATGTCATGGCTTTAGCAGCTTCTGATAGGCTAATTGACAACATTTGAGTCAATTGGAGGTGTACCT
GTGGATGTATTTCAAGGCCTACCTTCAAACTCAGTGCCGCTTTGCTTGACATCATGGGGAAATCTAAATAAA
TCAGCCAAGACCTCAGAAACAAAATTGTAGACCTCCACAAGTCTGGTTCATCCTTGGGAGCAATTTCCAAAC
GCCTGAAGATACCACGTTCATCTGTGCAAACAATAGTACGCAAGTATAAACACCATGGGACCACGCAGCCAT
CATACCGCTCAGGAAGGAGACGCGTTCTGTCTCCTAGAGATGAACGTACTTTGGTGCGAAAAGTGCAAATCA
ATCCCAGAACAACAGCAAAGGACCTTGTGAAGATGCTGGAGGAAACAGGTACAAAAGTATCTATATCCACAG
TAAAACGAGTCCTATATCGACAACCTGAAAGGCTGCTCAGCATGGAAGAAGCCACTGCTCCAAATCCGCCAT
AAAAAAGCCAGACTACGGTTTGCAACTGCACATGGGGACAAAGATCGTACTTTTTGGAGAAATGTCCTATGG
TCTGATGAAACAAAAATAAAACTGTTTGGCCATAATGACCATCGTTATGTTTGGAGGAAAAAGGGGGATGCT
TGCAAGCCGAAGAACACCATCCCAACCATGAAGCACGGCGGTGGCAGCATCATGTTGTCGGGGTGATTTGCT
GCAGGAGGGACTGGTGCACTTCACAAAATAGATGGCATCATGAGGGAGGAAAATTATGTGGATACATTGAAG
CAACATCTCAAGACATCAGTCAGGAAGTTAAAGCTTGGTCGCAAATGGGTCTTCCAAATGGACAATGACCCC
AAGCATACTTCCAAAGTTGTGGCAAAATGGCTTAAGGACAACAAAGTCAAGGTATTGGAATGGCCATCACAA
AGCCCTGACCTCAATCCTATAGAAAATTTGTAGGCAGAACTGAAAAAGCGTGTGCGAGCAAGGAGGCTTACC
CACCTGACTCCGTTACACCAGCTCTGTCAGGAGGAATGGGCCAAAATTCACCCAACTTTTTGTGGGAAGCTT
GTGAAAGGCTACCCGAAACGTTTGACCCAAGTTAAACAATTTAAAGGCAATGCTACCAAATACTAATTGAGT
GTACATAAACTTCTGACCCACTGGGAATGTGATGAAAGAAATAAAAGCTGAAATAAATAATTCTCTCTACTA
TTATTCTGAGATTTTACATTCTTAAAATAAAGTGGTGATCCTAACTGACCAAAAACAGGAAGTTTTTACTAG
GATTAAATGTCAGGAATTGTGAAAAACTGAGTTTAAATGTATTTGGCTAAGGTGTATGTAAACTTCCGACTT
CAACT
>chromosome12:61242480-61244005/1-1525
CAGTTGAAGTCTGAAGTTTACATACACTTAGGTTGAAGTCATTAAAACTCGTGTTTCAACCACTCCACAAAT
TGCTTGTTATTAACAAACTATAGTTTTGGCAAGTCGGTTAGGACATCTACTTTGTGCATGACACAAGTCATT
TTCCCAACAATTGTTTACAGACAGATTATTTCACTTATAATTCACTGTATCACAATTCCAGTGGGTCAGAAG
TTTACATACACTAAGTTGACTGTGCCTTTAAACAGCTTGGAAAATTCCAGAAAATTATGTCATGGCTTTAGA
AGCTTCTGTTAGGTTAATTGACATAATTTGAGTCAATTGGAGGTGTACCTGTGGATGTATTTCAAGGCCTAC
CTTCAAACTGAGTGCCTCTTTACTTGACATCATGTGAAAATCAAAAGAAATCAGCCAAGACCTAAGAAAAAA
AATTGTAGACCTCCACAAGTCTGGTTCATCCTTGTGAGCAATTTCCAAACACCTGAAGGTACCACGTTCATC
TGTACAAACAATAGTACGCAAGTATAAACACCATGGGACCACGCAGCCGTCATACCGCTCAGGAATGAGACG
CGTTCTGTCTCCTAGAGATGAACGTACTTTGGTGTGAAAAGTGCAAATCAATCCCAGAACAACAGCAAAGGA
CCTTGTGAAAATGCTGGAGGGAACATGTACAAAAGTATCTATATCCACAGTAAAACGAGTCCTATATTGACA
TAACCTGAAAGACTGCTCAGCAAGGAAGAAGCCACTGCTCCAAAACCGCAATAAAAAAGCCAGACTACGGTT
TGCAACTACCCATGGGGACAAAGATCGTACTTTTTGGAGAAATGTCCTCTGGTCTGATGAAATAAAAATATA
ACTGTTTGGCCATAATGACCATTGTTATGTTTGGAGGAAAAAGGGGGAGGCTTGCAAGCCGAAGAACACCAT
CCCAACCGTGAAGCACGGGGGTGGCAGCATCATGTTGTGGGGGTGCTTTGCTGCAGGAGGGACTGGTGCACT
TCACAAAATAGATGGCGTCATGAGATGGGAAAATTATGTGGATATATTGAAGCAACATCTCAAGACATCATT
CAGGAAGTTAAAGCTTGGTCGCAAATGGGTCTTCCAAATGGACAATGACCCCAAGCATACTTCCAAAGTTGT
GGCAAAATGGCTTAAGGACAACAAAGTCAAGGTATTGGAGTGGCCATCACAAAGCCCTGACCTCAATCCTAT
AGAACATTTGTGGGCAGAATTGAAAAGCGTGTGCGAGCAAGGAGGCCTACAAACCTGACTCAGTTACACCAG
CTCTGTCAGGAGGAATGGGCCAAAATTCCCCCAACTTGTTGTGGGAAGCTTGTTGGAAGGCTACCCAAAACG
CTTGACCCAAGTTAAACAATTTAAAGGCAATGCTACCAAATACTAATTGAGTGTATGTAAACTTCTAACCCA
CTGGGAATGTGATGAAAGAAATAAAAGCTGAAATAAATCATTCTCTCTACTATTATTCTGACATTTCACATT
CTTAAAATAAAGT
>chromosome12:1797375-1799003/1-1628
AGTTGAAGTCGGAAGTTTACATACACTTAGGTTGGAGTCATTAAAACTCGGTTTACAACCACTCCACAAATT
TCTTGTTAACAAACTATAGTTTTGGCAAGTCAGTTAGGACATTTACTTTGTGCATGGCACAAGTAATTTTTC
CAACAATTGTTTACAGACAGATTATTTCACTTATAATTCACTGTATCAGAATTCCAGTGGGTCAGAAGTTTA
CATACACTAAGTTGACTGTGACTTTAAACAGCTTGGAAAATTCCAGAAAACAATGTCATGGCTTTAGAAGCT
TCTGATAGGCTAATAGACAAAATTTGAGTCAATTGGAGGTGTACATGTGGATGTATTTCAAGGCCTACCTTC
AAACTCAGTGCCTCTTTGCTTGACATCATGGGAAAATCAAAAGAAATCAGCCAAGACCTCAGAAAAAAACCT
CCACAAGTCTGGTTCATCCTTGGGAGCAATTTCCAAATGCCTGAAGGTACCACGTTCATCTGTACAAACAAT
AGTACGCAAGTATAAACCCCATGGGACAACGCAGTCGTCATACCGCTCAGGAAGGAGACGCGTTCTATCTCC
TAGAGATGTACGTACTTTGTTGAGAAAAGTGCAAATCAATCCCAGAACAACAGCAAAGGACCTTTTGGAGAT
GCTGGAGGAAACAGGTACAAAAGTATCTATATCCACAGTAAAACGAGTCCTATATCGACATAACCTGAAAGG
CCGCTCAGCAAGGAAGAAGCCACTGCTCCAAAACCGCCATAAAAAAGCCAGACTACGGTTTGAAACTGCACA
TGGGGACAAAGATTGTACTTTTTGGAGAAATGTCCTCTGGTCTGATGAAACAAAAATAGAACTGTTTGGCCA
TAATGACCAATGTTATGTTTGGAGGAAAAAGGGGGAGGCTTGCAAGCCGAAGATTACCATCCCAACCGTGAA
ACACGGGGTGGCAGCATCATGTTGTGGGGGTGCTTTGCTGCAGGAGGGACTGGTGCACTTCACAAAATAGAT
GGCATCATGAGGATGGAAAATCATGTGGATATATTGAAGCAAAATCTCAAGACATCAGTCAGGAAGTTAAAG
CTTGGTCGCAAATGGGTCTTCCAAATGGACAATAACCCCAAGCATACTTCCAAAGTTGTGGCAAATGGCTTA
AGGACAACAAAGTCAAGGTATTGGAGTGGCCTTCACAAAGCCCTGACCTCAACCCTATAGAAAATTTGTGGG
CAGAACTGAAAAAGCATGTGCGAGCAAGGAGGCCTACAAATCTGACTCAGTTTCACCAGCTCTGTCAGGAGA
AATGGGCCAAAATTCACCCAACTTATTGTGGGAAGCCTGTGGAAGGCTACCCGAAACGTTTGACCCAAGTTA
AACAATTTAAAGGCAATGCTACCAAATACTAATTGAGTGTATGTAAACTTCTGACCCACTGGGAATGTGATG
AAAAAAATAAAAGCTGAAAGAAATCATTCTCTCTACTATTATTCTGACATTTCACATTCTTAAAATAAAGTA
GTGATCCTAACTGAACTAAGACAGGGAATTTTTACTAGGATTAAATGTCAGGAATTGTGAAAAACTTAGTTT
AAATGTATTTGGCTAAGGTGTATGTAAACTTCCGATTTCAACTG
>chromosome12:22980039-22981674/1-1635
AGTTGAAGTCGGAAGTTTACATACACTTAGGTTGGAGTCATTAAAACTCGTTTTTCAACCACTCCACAAATT
TCTTGTTGACAAACTATAGTTTTGGCAAGTCAGCTAGGACATCTACTTTGTGCATGACACAAGTAATTTTTC
CAACAATTGTTTACAGACAGATTATTTCACTTATAATTCACTGTATCACAATTCCAGTGGGTCAGAAGTTTA
CATACACTAAATTGACTGTGCCTTTAAACAGCTTGGAAAATTCCAGAAAATTATGTCATGGCTTTAGAAGCT
TCTGATAGGCTAACTGACATCATTTGAGTCAATTGGAGGTGTACCTGTGGATGTATTTCAAGGCCTACCTTC
AAACTCAGTGCCTCTTTGCTTGACATCATGGGAAAATCAAAATAAATCAGCCAAGACCTCAAATAAATTGTA
GACCTCCACGAGTCTGGTTCATCCTTGGGAGCAATTCCCATACACCTGAAGGTACCACGTTCATCTGTACAA
ACAATAGTACGCAAGTATAAACACCATGGGACCACGCAGCCGTCATACCGCTCAGGAAGGAGACACGTTCTG
TCTTCTAGAGATGAACGTACTTTGGTGCGAGAAGTGCAAATTAATCCCAGAACAACAGCAAAGCCTTGTGGA
GATGCTGGAGGAAACAGGTACAAAAGTATCTATATCCACAGTAAAACGAGTCCTATAACGACATAATCTGAA
AGGCCGCTCAGCAAGGAAGAAGCCACTGCTCCAAAAAAAAAACGCCATAAAAAAGCCAGACTACAGTTTGCA
ACTGCACATGGGGACAAAGATCGTACTTTTTTGAGAAATGTCCTTTGGTCTGATGAAACAAAAATAGAACTG
TTTGGCCATAATGACCATCATTATGTTTGGTGGAAAAAGGGGGAGGCTTGCAAGCCGAAGAACATCATCCCA
AACGTGAAGCACGGGGTGGCAGCATCATGTTGTGGGAGTGCTTTGCTGCAGGAGGGACTGGTGCACTTCACA
AAATAGATGGCATCATGAGGGAGGAAAATTATGTGGATATATGGAAGCAACATCTCAAGACATCAGTCAGGA
AGTTAAAGCTTGGTTGCAAATGGGTCTTCCAAATGGACAATGACCCCAAGCATACTTCCAAAGTTGTGGCAA
AATGGCTTAAGGACAACAAAGTCAAGGTATTGGAGTGGCCATCACAAAGCCCTGACCTCAAACCTATAGAAA
ATTTGGGGGCAGAACTGAAAAAGTGTGCGAGCAAGGAGGCCTACAAACCTGACTCAGTTACACCAGCTCTGT
CTGGAGGAATGGGCCAAAATTCACCCAACTTATTGAGGGAAGCTTGTGGAAGGCTAGCAGAAACGTTTGACC
CAAGTTAAACAATTTAAAGGCAACGCTACCAAATACTAATTGAGTGTATGTAAACTTATGACCCACTGAGAA
TGTGATGAAAGAAATAAAAGCTGAAATAAATAATTCTCTCTACTATTATTCTGACATTTCACATTCTTAAAA
TAAAGTGGTGATCCTAACTGACCTAAGACAGGGAATTGTTAGTAGGATTCAATGTCAGGAATTGTGAAAAAC
TGAGTTTAAATGTATTTGGCTAAGGTGTATGTAAACTTCCGACTTCAACTG
>chromosome13:38782146-38783651/1-1505
CAGTTGAAGTCGGAAGTTTACATTCACCTAGGTTGGAGTCATTAAAAATTGTTTTTCAACCACTCCTCAAAT
TTCTTGTTAACAAACTATAGTTTTGGCAAGTCAGTTAGGACATCTACTTTGTGCATGACACAAGTCATTTTT
CCAACAATTGTTTACTGGCAGATTATTTCACTTATAATTCACTGTATCACAATTCCAGTGGGTCAGAAGTTT
ACATACACTAAGTTGACTGTGCCTTTAAACAGCTTGTAAAATTCCAGAAAATGATGTCATGGCTTTAGAAGC
TTCTGATAGGCTAATTGACATAATTTGAGTCAATTGGAGGTGTACCTGTGGATGTATTTCAAGGCCTACCTT
CAAACTCAGTGCCTCTTTGCTTGACATCATGGGAAAATCTAAATAAATCAGCCAAGACCTCAAAAAACAAAT
TGTAGACCTCCACAAGTCTGGTTCATCCTTGGGAGCAATTTCCAAACGCCTGAAGGTACCACGTTCATCTGT
ACAAACAATAGTACGCAAGTATAAACACCATGGGACCACGCAGCTGTCATACCGCTCAGGAAGGAGACACAT
TCTGTCTCCTAGAGATGAACGTACTTTGGTGCAAAAAGTGCAAATCAATCCCAGAACAACGGCAAAGAACCT
TGTGAAGATGCTGGAGGAAACAGGTACAAAAGTATCTATATCCACAGTAAATGAGTCCTATATCGACATAAC
CTGAAAGGCCGCTCAGCAAGGAAGAAGCCACTGCTCCAAAACCACCATAGAAAAGCCAGACTACGGTTTGCA
ACTGCACATGGGGACAAAGATCATACTTTTTGGAGAAATGTCCTATGGTCTGATGAAACAAAAATGGAACTG
TTTGGCCATAATGACCATCGTTATGTTTGGAGGAAAAAGAGGGAGGCTTGCAAGCCGAAGAACACCATCCCA
ACCGTGAAGCACGGGGCTGGCAGCATCATGTTGTGGGGGTGCTATGCTGCAGGAGGGACTGGTGCACTTCAC
AAAATAGATGGCATCATGAGGATGGAAAATTGTGTGGATGTATTGAAGCAACATCTCAAGACATCAGTCAGG
AAGTTAAAGCTTGGTCGCAAATGGGTCTTCCAAATGGACAATGACCCCAAGCATACTTCCAAAGTAGTGGCA
AAATGGCTTAAGGACAACAAAGTCAAGGTATTGGAGTGGCCATCACAATGCCCTGACCTCAACCCTATAGAA
AATTTGTGGGCAGAACTGAAAAAGTGTGTGCGAGCAGGGGGGCCTAGAAACCTGACTCAGTTACACCAGCTC
TGTCAGGAGGAATGGGCCAAAAATTCACCCAACTTATTGTGGGAAGCTTGTGGAAGGCTACCCGAAATGTTT
GACCCAAGTTAAACAATTTAAAGGCAATGCTACCAAATACTAATTGAGTGTACGTAAACTTCTGACCCACTG
GGAATGTGATGAAAGAAATAAAAGCTGAAATAAATCATTCTCGTTACTATTATTCTGACATTTCA
>chromosome13:82155372-82157010/1-1638
AGTTGAAGTCGGAAGTTTACATACACTTAGGTTGGAGTCATTAAAACTCGTTTTTCAACCACTCCACAAATT
TCTTGTTAACAAACTATAGTTTTGGCAAGTCGGTTAGGACATCTACTTCGTGCATGACACAAGTCATTTTTC
CAACAATTGTTTACAGACAGATTATTTCACTTATAATTCACTGTATCATAATTCCAGTGGGTCAGAAGTTTA
CATACACTAAGTTGACTGTGCCTTTAAACAGCTTGAAAAATTCCAGAAAATGATGTCATGGCTTTAGAAGCT
TCTGATAGGCTAATTGACATCATTTGAGTCAATTGGAGATGTACCTGTGGATGTATTTCAAGGCTTACCTTC
AAACTCAGTGCCTCTTTGCTTGACATCATGGGAAAATCAAAAGAAATCAGCCAAGACCTCAGAAAAAAAATT
GTAGACCTCCACAAGTCTGGTTTGTCCTTGGGAGCAATTTCCAAACATCTGAAGGTACCACGTTTATCAGTA
CAAACAATAGTACGCAAGTATAAACACCATGGGACCACGCAGCCGTCATACCGCTCAGGAAGGAGACACGTT
CTGTCTCCTAGAGATGAACGTACTTTGGTGCAAAAAGTGCAAATCAATCCCAGAACAACAGCAAAGGACCTT
GTAAATATGCTGGAGGAAACAGGTACAAAAGTATCTATATCCACAGTAAAACGAGTCCTATATCAACATGAC
CTGAAAGGCCGCTCAGCAAGGAAGAAGCAACTGCTCCAAAACCGCCATAAAAAAGCCAGACTACGGTTTGCA
ACTGCACATGGGAACAAAGATCGTACTTTTTGGAGAAATGTCCTTTAGTCTGATGAAACAAAAATAGAACTG
TTTGGCCATATTCACCATCGTTATGTTTGGAGGAAAAAGGGGGAGGCTTGCAAGGCGAAGAACACCATCCCA
ACCGTGAAGGACGGAGGTGGCAGCATCATGTTGTGGGGGTGCTTTGCTGCAGGAGGGACTGGTGCACTTCAC
AAAATAGATGGCATCATGAGGAAGTAAAATTATGTGGATATATTGAAGCAACATCGCAAGACATCAGTCAGG
ACGTTAAAGCTTGATCGCAAATGGGTCTTCCAAATGGACAGTGACCCCAAGCATACTTCCAAAGTTGTGGCA
AAATGGCTTAAGGACAATAAAGTCAAGGTATTGGAGTGGCCATCACAAAGCCCTGACCTCAACCTTAGAGAA
AATTTGTGGGCAGAACTGAAAAAGCGTGTGCGAGCAAAGAGGTCTACAAACCTGACTCAGTTACACCAGCTC
TGTCAGGAGGAATTTGCCAAAATTCACCCAACTTATTGTGGGAAGCTTGTGGAAGGCTACCCGAAACGTTTG
ACCCAAGTTAAACAATTTAAAGGAAATGCTACCACATACTAATTGAGTGTATGTAAACTTCTGACCAACTGG
GAATGTGATGAAAGAAATAAAAGCTGAAATAAATAATTCTGTCTACTATTATTCTGACATTTCACATTCTTA
AAATAAAGTGGCGATCCTAACTGACATAAGACAGGGAATTTTTACTCTGATTAAATGTCAGGAATTGTGAAA
AACTGAGTTTAAATGTATTTGTCTAAGGTGTATGTAGACTTCCGACTTCAACTG
>chromosome14:52842810-52844449/1-1639
CAGTTGAAGTCGGAAGTTTACATACACTTAGGTTGGAGTCATTAAAACTCGTTTTTCAACCACTCCACAAAT
GTCTTGTTAACAAACTATAGTTTTGGCAAGTTTGTTAGGACATCTACTTTGTGCATGACACAAGTCATTTTT
CCAACAATTGTTACAGACAGATTATTTCACTTATAATTCACTGTATCACAATTCCAGTGGGTCAGAAGTTTA
CATACACTAACTTGACTGTGCCTTTAAACAGCTTGGAAAATTCCAGAAAATTATGTCATGGCTTTAGAAGCT
TCTGATAGGCTAATTGACAACATCTGAGTCAATTGGAGGTGCACCTGTGGATGTATTTCAAGGCCTACCTTC
AAACTCAGTGCCTCTTTGCTTGACATCATGGGAAAATCAAAAGAAATCAGCCAAGACCTCAGAAAAAAAATT
TGTAGACCTCCACAAGTCTGGTTCATCCTTGGGAGCAATTTCCAAACGCCTGAAGGTACCATGTTCATCCGT
ACAAACAATAGTACGCAAGTATAAACACCATGGGACCACGCAGCCATCATACCGCTCAGGAGGGCGACGCGT
TCTGTCTCCTAGCGATGAACGTACTTTGGTGCGAAAAGTGCAAGTCAATCGCAGAACAACAGCAAAGGACCT
TGTGAAGATGCTGGAGGAAACAGGTACTAAAGTATCTATAGCCACAGTAAAACAAGTCCTATATCAACATAA
CCTGAAAGGCTGCTCAGCAAGGAAGAAGCCACTGCTCCAAAACCGCCATAAAAAGAGCCAGACTACAGTTTA
CAACTGCACATGGGGACAAACATCGTACTTTTTGGAGAAATGTTCTCTGGTCTGATGAAAGAAAAATAGAAC
TGTTTGGCCATAATGACCATCGTTATGTTTGGAGGAAAAGGGGGGAGGCTTGCAAGCCGGAGAACACCATCC
CAACCGTGAAGCACAGGGGTGGCAGCATCATGTTGTGGGGGTGCTTTGCGTCAGGAGGGACTGGTGCACTTC
ACAAAATAGATGGCATCATGAGGCAGGAAAATTATGTGGATATATTGAAGCAACATCTGAAGACATCAGTCA
GGAAGTTAAAGCTTGGTCGTAAATGGGTCTTCCAAATGGACAATGACCCCAAGCATACTTCCAAAGTTGTGG
CAAAACGGCTTAAGGACAACAAAGTCAAGATATTGGAGTGGCCATCACAAAGCCCTGACCTCAATCCCATAG
AACATTTGTGGGCAGAACTGAAAAAGCGTGTGCAAGCAAGGAGGCCTACAAACCTGACTCAGTTACACCAGC
TCCGTCAGGAGGAATGGGCCAAAATTCACCCAACTTATTGTGGGAAGCATGTGGAAGACTACCTGAAACGTT
TGACCAAAGTTCAACAATTGAAAGGTAATGCTACCAAATAGTTATTGAGTGTATGTTAACTTCTGACCCACT
GGGAATGTGATGAAAGAAATAAAAGCTGAAATAAATCATTCTCTCTACTATTATTCTGACATTTCACATTCT
TAAAATAAAGTGGTGATCCTAACTGACCTAAGTCAGGGAAGTTTTACTAGGATTAAATGTCAGGAATTGTGA
AAAACTGAGTTTAAATGTACTTGGCTAAGGTGTATGTAAACTTCCGACTTCAACT
>chromosome14:78129429-78130984/1-1555
AAACTATAGTTTTGGCAAGTCGGTTAGGACATCTACTTTGTGCATGACACAAGTCATTTTTCCAACAATTGT
TTACAGACAGATTATTTCACTTATAATTTGCTGTATCACAATTCCAGTGGGTCAGAAGTTTACATACACTAA
GTTGACTGTGCCTTTAAACAGCTTGGAAAATTCCAGAAAATTATGTCATGGCTTTAGAAGCTTCTGATAGGC
TAATTGACATCATTTGAGTCAATTGGAGGTGTACCTGTGGATGTATTTCACGGCCTACCTTCAAACTCAGTG
CCTCTTTGCTTGACATCATGGGAAAATCAAAATAAATCAGCCAAGACCTCAGAAAATATATTGTAGACCTCC
ACAAGTCTGGTTCATCCTTGGGAGCAATTTCCAAACGCCTGAAGGTACCACATTCATCTGTACAAACAATAG
TACGCAAGTATAAACACCATGGGACCACGCAGCCGTCATACCGCTCAGGAAGGAGACGCGTTCTGCCTCCTA
GAGATGAACATACTTTGATGCGAAATGCGCAAATCAATCCCAGAACAACAGCAAAGGACCTTGTGAAGATGC
TGGAGGAAACAGGTACAAAAGTATCTATATCCACAGTAAAACAAGTCCTATATCAACATAACCCGAAAGGCC
GCACAGCAAGGAAGAAGCCACTGCTCCAAAACCGCCATAAAAAAGCCAGACTACGGGTTGCAACTGCACATG
GGGACAAAGATCGTACTTTTTGGAGAAATGTCCTCTGGTCTGATGAAACAAAAATAGAACTGTTTGGCCATA
ATGACCATTGTTATGTTTGGAGGAAAAAGGGGGAGGCTTACAAGCTGAAGAACACCATCCCAACCGTGAAGC
ACGGGGATGGCAGCATCATGCTGTGGGGGTGCTTTGCTGCAGGAGGGACTGGTGCACTTCACAAAATAGATG
GCTTCATGAGAAAGGAAAATTATGTGGATATAGTGAAGCAACATCTCAAGACATCAGTCAGAAAGTTAAAGC
TTGGTCGCAAATGGGTCTTCTAAATGGACAATGACCCCAAGCATACTTCCAAAGTTGTGGCAAAATGGCTTA
AGGACAACAAAGTCAAGGTATTGGAGTGGCCATCACAAAGCCCTGACCTCAATCCTATAGAAAAGTTGTGGG
CAGAACTGAAAAAGCATGTGCGAGCAAGGAGGCCTACAAACCTGACTCAGTTACACCAGCTCTGTCAGGAGG
AATGGGACAAAATTCACCCAACTTATTGTGGGAAGCTTGTGGAAGGCTACCCGAAACGTTTGACCCAAGTTA
AACAATTTAAAGGCAATGCTACCAAATACTAATTGAGTGTATGAAAACTTCTGACCCACTGGGAATGTGATG
AAAGAAATAAAAGCTAAAATAAATAATTATCTCTGCTATTATTCTGACATTTCACATTCTTAAAATAAAGTG
GTGATCCTAACTGACTTAAAACAGGGAATTTTTACTAGGATTAAATGTCAGGAATTGTGAAAAACTGAGTTT
AAATGTATTTGGCTAACGTGTATGTAAACTTCCGATTTCAACT
>chromosome14:38549214-38550851/1-1637
GTTGAAGTCGGAAGTTTACATACACTTAGGTTGGAGTGATTAAAACTCGTTTTTCAACCACTCCACAAATTT
CTTGTTAACAAACTATAGTTTTGGCAAGTCAGTTAGGACATCTACTTTGTGCATGACACAAGTCATTTTTCC
AACAATTGTTTACAGACAGATTGTTTCACTTATAATTCACTGTATCACAATTCCAGTGGGTCAGAAGTTTAC
ATACACTAAGTTGACTGTGCCTTTAAACAGGTAGGAAAATTCCAGAAAATGATGTCATGGCTTTAGAAGCTT
CTGATAGGCTAATTGACATCATTTGAGTCAATTGGAGGTGTACCTGTGGATGTATTTCAAGGCCTACCTTCA
AACTCAGTGCCTCTTTGCTTGACATCATGGGAAAATCAAAAGAAATCAGCCAAGACCTCAGAATAAAATTGT
AGACCTCCACAAGTCTGGTTCATCCTTGGGAGCAATTTCCAAACGCCTGAAGGTACCACGTTCACATGTACA
AACAATAGTACGCAAGTATAAACACCATGGGACGACTCAGCCGTCATACCGATCAGGAAGGAGACGCGTTCT
GTCTCCTAGAGATGGACGTACTTTGGTGCGAAAAGTGCAAATCAATCCCAGAACAACTGTAAAGGACCTTGT
GAAGATGCTGGAGGAAACAGGTACAAAAGTATCTATATACACAGTAAAACGAGTCCTATATCGATATAACCT
GAAAGGCCGCTCAGCAAGGAAGAAGCCACTGCTCCAAAACCGCCATAAAAAAGCCAGACTACAGTTTGCAAC
TGCACATGGGGACAAAGATCGTACTTTTTGGAGAAATGTCCTCTGGTCTGATGAAACAAAAATAGAACTGTT
TGGCCATAATGACCATCGTTATGTTTGGAGGATAAAGGGGGAGGCTTGCAAGCCGAAGAATACCATCCCAAC
CATGAAGCACGGGGGTGGCAGCATCATGTTGTGGGGATGCTTTGTTGCAGGAGGGACTGGTGCACTTCACAA
AATAGATGGCACCATAAGGCAGGAAAATTATGTGGATATATTGAAGCAACATCTCAAGACGTCAGTCAGGAA
GTTAAAGCTTGGTCGCAAATGGGTCTTCCAAATGGACAATGACCCCAAGCATACTTACAAAGTTGTGGCAAA
ATGGCTTAAGGACAACAAAGTCAAGGTATTGGAGTGGCCATCACAAAGCCCTGACCTTAATCCTATAGAAGA
TTTGTGGGCAGAACTGAAAAAGCGTGTGCGAGCAAAGAGGCCTACAATCCTGACTCAATTACACCAGCTCTG
TCAGGAGGAATGAGCCAAAATTCACCTAACTTATTGTGGGAAGCTTGTGGAAGGCTACCCGAAACGTTTGAC
CCAAGTTAAACAATTTAAAGGCAATGCTACCAAATACTAATTGAGTGTTTGTAAACTTCTGACCCACTGGGA
ATGTGATGAAAGAAATAAAAGCTGAAATAAATCATACTCTCTACTATTATTCTGACATTTCACATTCTTAAA
ATAAAGTGGTGATCCTAACTGACCTAAGACAGGGAATTTTTTACTAGGATTAAATGTCAGGAATTATGAAAA
ACTGAGATTAAATGTAGTTGGCTAAGGTGTATGTAAACTTCTGACTTCAACTG
>chromosome14:5177861-5179498/1-1637
AGTTGAAGTTGGAAGTTTACATACATTTAGGTTGGAGTCATTAACTCGTTTTTCAACCACTCCACAAATTTC
TTATTAACAAACTATAGTTTTGGCAAGTCGGTTAGGACATTTACTTTGTGCATGACACAAGTCATTTTTCCA
ACAATTGTTTACAGACAGATTATTTCACTTATAACTCACTGTATCACAATTCCAGTGGGTCAGAAGTTTACA
TACACTTAGTTGACTGTGCCTTTAAAAAGCTTGGAAAATTCCAGAAAATAATGTCATGGCTTTAGAAGCTTC
TGATAGGCTAATTGACATAATTTGAGTCAATTGGAGGTGTACCTGTGGGTGTATTTCAAGGCCTACCTTCAA
ACTCAGTGCCTCTTTGCTTGATATCATGGGAAAATCAAAAGAAATCAGCCAAGACCTCAGAAAAAAATTGTA
GACCTCCACAAGTCTGGTTCATTCTTGGGAGCAATTTCCAAATGCCTGAAGGTACGACGTTCATCTGTACAA
ACAATAGTACGCAAGTATAAACACCATGGGACCACGCAGCCGTCATACCGCTCAGGAAGGAGACGCGTTCTG
TCTCCCAGAGATGAACGTACTTTGGTGCGAAAAGTGCAAATCCATCCCAGAACAACAGCAAAGGACCTTGTG
AAGATGCTGGAGGAAACGGGTACAAAAGTATCTATATCCACTGTAAAACGAGTCCTACATCGACATAACCTG
AAAGGCCGCTCAGCAAGAAAGAAGCCACTGCTCCAAAACCGCCATATAAAAGCCAGACTACGGTTTGCAACT
GCACATGGGGACAAAGATTGTACTTTTTGGAGAAATGCTCCTCTGGTCTGATGAAACAAAAAATAGAACTGT
TTGGCCATAATGACCATCGTTATGTTTGGAGGAAGAAGGGGGAGGATTGCAAGCCAAAGAACACCATCCTAA
CCGTGAAGCACGGGGGTGGTAGCATCATGCTGTGGGGGGGCTTTGCTGCAGGAGGGACTGGTGCACTTCACA
AAATAGATGGCATCATGAGGCAGGAAAATGATGTGGATATATTGAAGCAACATCTCAAGACATCAGTCAGGA
AGTTAAAGCTTGGTCGCAAATGGGTCTCCCAAATAGACAATGACCCCAAGCATACTTCCAAAGTTGTGGCAA
AATGGCTTAAGGACAACAAAGTCAAGGTATTGGAGTGGCCATCACCAAGCCCTGACCTCAATCCAATAGAAG
ATTTGTGGGTAGAACTGAAAAAGTGTGTGCGTGCAAGGAGGCCTACAAATCTGACTCAGTTACACCAGCTCT
GTCAGGAGGAATAGGCCAAAATTCACCCAATTTATTGTGGGAAGCTTGTGGAAGGCTCCCGAAAAGTTTGAC
CTAAGTTAAACAATTTAATGGCAATGCTACCAAATACTAATTGAGTGTATGTAAACTTCTGACCCACTGGGA
ATGTGATGAAAGAAATAAAAGCTGAAATAAATCATTCTCTCTACTATTATTCTGACATTTCACACTCTTAAA
ATGAAGTGGTGATCCTAACTGACCTAAGACAGGGAATTTTTTACTAGGATTAAATGTCAGGAAGTGTGAAAA
ACTGAGTTTAAATGTATTTGGCTAAGGTGTATGTAAACTTCCGACTTCAACTG
>chromosome15:33103639-33105275/1-1636
CAGTTGAAGTCAGAAGTTTACATACACTTAGGTTGGAGTCATTAAAACTCGTTTTTCAACCACTCCACACAT
TTCTTGTTAACAAACTATAGTTTTGGCAAGTCGGTTAGGACATCTACTTTGTGCATGAAACAAGTCATTTTT
CCAACAATTGTTTACAGACAGATTATTTCACTTATAATTCACTGTATCACAATTCCAGTGGGTCAGAAGTTT
ACATACACTAAGTTGACTGTGCCTTTAAACAGCTTGGGAAATTCCCAAAAATTATGTTATGGCTTTAGAAGC
TTCTGATAGGCTAATTGACATCATTTGAGTCAATTGGAGGTGTACCTGTGGATGTATTTCGAGGCCTACCTT
AAAACTCAGTGCCTCTTTGCTTGACATCAAGGAAATCAAAAGAAATCAGCCAAGACCTCAGAAAAGAAATTG
TAGACCTCCACAAGTCTGATTCATCCTTCGGAGCAATTTTCAAACGCCTGAAGGTACTACGTTCATCTGTAC
AAACAATAGTACGCAAGTATAAACACCATGGGACCACGCAGCTGTCATACCGCTCAGGAAGGAGACACGTTC
TGTCTCCTAGAGATGAACGTACTTTGGTGTGAAAAGTGCAAATCAATCCCAGAACAACAGCAAAGGACCTTG
TGAAGATGCTGAAGGAAACAGGTACAAAAGTATCTATATCCACAGTAAAACGAGTCCTATATCGACATAACC
TGAAAGGCCTCTCAGCAAGGAAGAAGCCACTGCTCCAAAATCGCCATAAAAAAGCCAGACTACGGTTTGCAA
CTGCACATGGGGACAAAGATCGTACTTTTTGGAGAAATGTCCTCTGGTCTGATGAAACAAAAATAGAACTGT
TTGGCCATAATGACCATCGTTATGTTTAGAGGAAAAAGGGGGATGCTTGCAAGCTGAAGAACACCATCCCAA
CCATGAAGCACGGAGGTGGCAGCATCAAGTTGTGGGGGTGCTTTACTGCAGGAGGGACTGGTGCACTTCACA
AAATATATGGCATCATGAAGAAGGAAAGGTATGTGGATATATTGAAGCAACATCTCAAGACATCATTCAGGA
AGTTAAAGCTTGGTCGCAAATGGGTCTTCCAAATGGACAATGACCCCAAGCATACTTCCAAAAGTTGTGGAA
AAATGGCTTAAGGACAACAAAGTCAAGGTATTGGAGTGGCCATCACAAAGCCCTGACCTCAATCCTATAGAA
AATGTGTGGGCAGACCTGAAAAAGTGTGTGCGAGGAAGGAGGCCTACACACTTGACTCAGTTACACCAGCTC
TGTCAGGAGGAATGGGCCAAAATTCACCCAACTTATTGTGGGTAGCTTGTGGAAGGCTACCCGAAACGTTTG
ACCCAAGTTAAACAATTTAAAGGCAATGCTACCAAATACTAATTGAGTGTATGTAAACTTCAGACCCACTGG
GAATGTGATAAAATAAATAAAAGCTGAAATAAATCATTCTCTCTACTATTATTCTGACATTTCACATTCTTG
AAATAAAGTGGTGATCCTAACTGACCTAAGACAGGGAATTTTTACTAGGATTAAATGTCAGGAATTGTGAAA
ACTGAGTTTAAATGTATTTGGCTAAGGTGTATGTAAACTTCCGACTTCATCT
>chromosome15:33596626-33598261/1-1635
GTTGAAGTCGGAAGTTTACAAACACTTAGGTTGGAGTCATTAAAACTTGTTTTTCAACCACTCCACAAATGT
CTTGTTAACAAACTATAGTTTTGGCAAGTCGGTTAGGACATCTACTTTGTGCATGACACAAGTAATTTTTCC
AACAATTATTTATAGACAGATTATTTCACTTATAATTCACTTTATCATAATTCCAGTGGGTCAGAAGTTTAC
ATACACTAAGTTGACTGTGCCTTTAAACAGCTTGGGAAATTCCCAAAAATTATGTTATGGCTTTAGAAGCTT
CTGATAGGCTAATTGACATCATTTGAGTCAATTGGAGGTGTACCTGTGGATGTATTTCGAGGCCTACCTTAA
AACTCAGTGCCTCTTTGCTTGACATCAAGGAAATCAAAAGAAATCAGCCAAGACCTCAGAAAAGAAATTGTA
GACCTCCACAAGTCTGATTCATCCTTGGGAGCAATTTTCAAACGCCTGAAGGTACTACGTTCATCTGTACAA
ACAATAGTACGCAAGTATAAACACCATGGGACCACGCAGCTGTCATACCGCTCAGGAAGGAGACACGTTCTG
TCTCCTAGAGATGAACGTACTTTGGTGTGAAAAGTGCAAATCAATCCCAGAACAACAGCAAAGGACCTTGTG
AAGATGCTGGAGGAAACAGGTACAAAAGTATCTATATCCACAGTAAAACGAGTCCTATATCGACATAACCTG
AAAGGCCGCTCAGCAAGGAAGAAGCCACTGCTCCAAAACCGCCATAAAAAAGCCAGACTACGGTTTGCAACT
GCACATGGGGACAAAGATCATACTTTTTGGAGAAATGTCCTCTGGTCTGATGAAACAAAAATAGAACTGTTT
GGCCATAATGACCATCGTTATGTTTAGAGGAAAAAGGGGGAGGCTTGCAAGCTGAAGAACACCATCCCAACC
ATGAAGCACGGAGGTGGCAGCATCAAGTTGTGGGGGTGCTTTGCTGCAGGAGGGACTGGTGCACTTCACAAA
ATATATGGCATCATGAAGAAGGAAAGGTATGTGGATATATTGAAGCAACATCTCAAGACATCATTCAGGAAG
TTAAAGCTTGGTCGCAAATGGGTCTTCCAAATGGACAATGACCCCAAGCATACTTCCAAAAGTTGTGGAAAA
ATGGCTTAAGGAGAACAAAGTCAAGGTATTGGAGTGGCCATCACAAAGCCCTGACCTCAATCCCATAGAAAA
TGTGTGGGCAGACCTGAAAAAGTGTGTGCGAGCAAGGAGGCCTACACACTTGACTCAGTTACACCAGCTCTG
TCAGGAGGAATGGGCCAAAATTCACCCAACTTATTGTGGGTAGCTTGTGGAAGGCTACCCGAAACGTTTGAC
CCAAGTTAAACAATTTAAAGGCAATGCTACCAAATACTAATTGAGTGTATGTAAACTTCAGACCCACTGGGA
ATGTGATAAAATAAATAAAAGCTGAAATAAATCATTCTCTCTACTATTATTCTGACATTTCACATTCTTAAA
ATAAAGTGGTGATCCTAACTGACCTAAGACAGGGAATTTTTACTAGGATTAAATGTCAGGAATTGTGAAAAC
TGAGTTTAAATGTATTTGGCTAAGGTGTATGTAAACTTCCGACTTCAACTG
>chromosome15:91523783-91525416/1-1633
AGTTGAAGTCGGAAGTTTACATACACTTAGGTTGGAGTCATTACAACTCGTTTTTCAACCACTCCACAAATT
TCTTGTTAACAAACTATAGTTGTGGCAAGTCGGTTAGGACATCTACTTTGTGCATGACACAAGTCATTTTTC
CAACAATTGTTTACAGACAGATTATTTCACTTATAACTCAGTGTATCACAATTCCAGTGGGTCAGAAGTTTA
CATACACTAAGTTGACTGTGCCTTTAAACAGCTTGGAAAATTCCAGAAAATGATGTCATGGCTTTAGAATCT
TCTGATAGGCTAATTGACATCATTTGAGTCAATTGGAGGTGTACCTGTGGATGTATTTCAAGGTCTATCTTC
AAATTCAGTGACTCTTTGCTTGACATCATGGGAAAATCAAAAGAAATCAGCCAAGACCTCAGAAAAAAATTG
TAGACCTCCACAAGTCTGGTTCATCATTGGGAGCAATTTCCAAACGCCTGAAGGTACCACGTTCATCTGTAC
AAACAATAGTAGGCAAGTATAAACACCATGAGACCACGCAGCCGTCATACCGCTCAGGAAGGAGACGCGCTC
TGTCTCCTAGAGATTAACATACTTTGGTGCGAAAAGTGCAAATCAATCCCAAAACAACAGCAAAGGACCTTG
TGAAGATGCTGGAGGAAACAGCTACAAAGGTATCTATATCCACAGTAAAACGAGTCCTATATCGACATTAAC
TGAAAGGCCGCTCAGCAAGGAAGAAGCCACTGCTCCAAAACCGCCATAAAAAAGCCAGACTATGGTTTGCAT
CTGCACATGGGGACAAAGATTGTACTTTTTGGAGAAATGTCCTCTGGTCTGATGAAACAAAAATAGAACTCT
TTGGCCATAATGACCATCGTTATGTTTGGAGGAAAAAGGGGGAGGCTTGCAAGCCGAAGAACACCATCCCAA
CCGTGAAGCACGGGGGTGGCAGCATCATGTTGTGGGGGTGCTTTGCTGCAGCAGGGACTGGTGCACTTCACA
AAATAGATGGCTTCATGAGGAAGGACAATTATGGGGATATATTGAAGCAACATCTCAAGACATCAGTCAGGA
AGTTAAAGCTTGGTCGCAAATGGGTCTTCGAAATGGACAATGATCCCAAGCATACTTCCAAAGTTGTGGCAA
ATGGATTAAGGACAACAAAGTCAAGGTATTGGAGTGGCCATCACAAAGCCCTGACCTCAATCCTATAGGAAA
ATTTGTGGGCAGAACTGAAAAAGCGTGTGTGAGCAAGGAGGCCTACAAACCTGACTCGTTACACCAGCTCTG
TCAGGAGGAATGGGCCAAAATTCACCCAACTTATTGTGGGAAGCTTGTGGAAGGCTACCCGAAACGTTTGAC
CCAAGTTAAACAATTTAAAGGCAGTGCTACCAAATACTAATTGAATGTATGTAAACTTCTGACCCACTGGGA
AAGTGATGAAAGAAATAAAAGCTGAAATAAATCATTCCCTCTACTATTATTCTGTTTCACATTCTTAAAATA
AAGTGGTGATCCTAACTGACCTAAGACAGGGAATTTTTACTAGGATTACATGTCAGGAATTGTGAAAAACTG
AGTTTAAATGCATTTGGCTGAGGTGTATGTAAACTTCTTACTTCAACTG
>chromosome16:82461338-82462973/1-1635
AGCTGAAGTGGGAAGTTTACATACACTTAGGTTGGAGTCATTAAAACTCATTATTTCAACCACTCCACACAT
TTCTTGTTAACAAACTATAGTTTTGGCAAGTCGGTTAGGACATCTACTTTGTGCATGACACAAGTCATTTTT
CCAACAATTGTTTACAGACACATTATTTCACTTATAATAATTCACTGTATCACAATTCCAGTGGGTCAGAAG
TTTACATACACTAAGTTGACTGTGCCTTTAAATAGCTTGGAAAATTCCAGAAAATTATGTCATGGCTTTAGA
AGCTTCTGGTAGACTAATTGACATCATTTGAGTCAATTGGAGGTGTACCTGTGGATGTATTTCAAGGCCTAC
CTTCAAACTCAGTGCCACTTTGCTTGACATCATGGGAAAATCAAAAGAAATCAGCCAAGACCTCAGAAAAAT
AATTGTAGACCTCCACAAGTCTGGTTCATCCTTGGGAGCAATTTCCAAACGCCTAAAGATACCACGTTAATC
TGTACAAACAATAGTACGCAAGTATAAACACCATGGGACCACCAGCCGTCATACCGCTCAGGAAGGAGACGC
GTTCTGTCTCCTAGAGATGAACGTACTTTGGTGCGAAAAGTGCAAATCAATCCCAGAACAACAGCAAAGGAC
CTTGTGAAGATGCTGGAGGAAACAGGTACAAAAGGATCTATATCCACAGTAAAATGATTCCTATATCGACAT
AACCTGAAAGGCCGCTCAGCGAGGAAGAAGCCACTGCTCCAAAACCGCCATAAAAAAGCCAGACTACGGTTT
GCACATGGGGACAAAGATCATACTATTTGAAGAAATGTCCTCTGGTCTGATGAAACAAAAATAGAACTGTTT
GGCCATAATGACCATCGTTATGTTTGGAGGAAAAAGGGTGAGGCTTGCAGGCCGAAGAACACCATCCCAACC
GTGAAGCACAGGGGTGGCAGCATCATGTTGTGGGGGTGCTTTGCTGCAGGAGGGACTGGTGCACTTCACAAA
ATAGATGGCTTCATGAGGAAGGAAAATTATGTGGATATATTGAAGCAACATCTCAAGACATCAGTCAGGAAG
TTAAAGCTTGGTCGCAAATGGGTCTTCCAAATGGACAATGACCCCAAGCATACTTCCAAAGTTGTGGCAAAA
TGGCTTAAGGACAACAAAGTCAAGGTATTGGAGTGGCCATCACAAAGCCCTGACCTCAATCCTATAGAAAAT
TTGTGGGCAGAACTGAAAAAGTGTGTGCGAGCAAGGAGGCCTACAAACCTGACTCAGTTACACCAGCTCTGT
CAGGAGGAATGGGTCAAAATTCGCCCAACTTATTGTGGGAAGCTTGTGGAAGGCTACCTGAAACGTTTGACC
GAAGTTAAACAATTTAAAGGCAATGCTACCAAATACTAATTGTGTGTATGTAAACTTATGACCCACTGGGAA
TGTGATGAAATAAATAAAAGCTTAAATAAATCATTCTCTCTACTATTATTCTGACATTTCACATTCTTAAAA
TAAAGTGGTGATCCTAACTGACCTAAAACAGGGAATTCTTACTAGGATTAAATGTCAGGAATTGTGAAAAAC
TGAGTTTAAATGTATTTGGCTAAGGTGTATGTAAACTTCCCACTTCAACTG
>chromosome16:86807887-86809524/1-1637
AGTTGAAGTTGGAAGTTTACATACTCTTATGTTGGAGTCATTAAAACTCGTTTTTCAACCACTCCACAAATT
TCTTGTTAACAAACTATAGTTTTGGCAAGTCGGTTAGGACATCCACTATGTGCATGACACATGTAATTTTTC
CAACAATTGTTTACAGAAAGATTATTTCACTTATAATTCACTGTATCACAATTCCAGTTGGTGAGAAGTTTA
CATACACTAAGTTAACTGTGCCTTTAAATAGCTTGGAAAATTCCAGAAAATTATGTCATGGCTTTAGAAGCT
TCTGATAGGCTAATTGACATAATTTGAGTCAATTGGAGGTGTACCTGTGGATGTATTTCAAGGCCTATCTTC
AAACTCAGTGGATCTTTGCTTGACATCATGGAAAAATCAAAAGAAATCAGCCAAGACCTCAGAAAAAAAATT
GTAGACCTCCACAAGTCTGGGTCATCCTTGGGAGCAATTTCCAAACACCTTAAGGTACCACGTTCATCTGTA
CAAACAATAGTACGCAAGTATAAACACCATGGGACCACGCAGCCGCCATACCGCTCAGGAAGGAGACACGTT
CTGTCTCCTAGAGATGAATGTACTTTGGTGCGAAAAGTGCAAATCAATCTCAGAAAAACAGCAAAGGATCTT
GTGAAGATGCTGGAGGAAACAGGTACAAAAGTATCAATATCCACAGTAAAATGAGTCCTATATCGACATAAC
CTGAAAGGCCGCTCAGCAAGGAAGAAGCCACTGCTCCAAAACCGCCATATAAATGCCAGACTACAGTTTGCA
ACTGCACATGGGGACAAAGATCGTACTTTTTGGAGAAATGTCCTCTGGTCTGATGAAACAAAAATGTAACTG
TTTGGCCATAATGACCATCGTTATGTTTGGAGGAAAAAGGGGGAGGCTTGCAAGCCGAACAACACCATCCCA
ACCGTGCACAGGGGTGGCAGCATCATGTTGTGGGGGTGCTTTGCTGCAGGAGGGACCGGTTCACTTCACAAA
ATAGATGGCATCATGAGGAAGGAAAATTATGTGGATATATTGAAGCAACATTTCAAGACATCAGTCAGGAAG
TTAAAGCTTGGTCGCAAATGGGTCTTCCAAATGGACAATGACCCCAGGCATACTTCCAAAATTGTGGCAAAA
TGGCTTAAGGACAACAAAGTCAAGGTATTGGAGTGGCCATCACAAAGCCCTGACCTCAATCCTATAGAACAT
TTGTGGGCAGAACTGAAAAAGTGTGTGTGAGCAAGGAGGCCTACAAACCTGACTCAGTTACACCAGCTCTGT
CAGGAGGAATGGCCCAAAATTCACCCAACTTATTGTGGGAAGCTTGTGGAAGGCTACCTGAAACGTTTGACC
CAAGTTAAACAATTTAAAGGCAATGCTACCAAATACTAATTGAGTGTATGTAAACTTCTGACCCACTGGGAA
TGTGATGAAAGAAATAAAAGCTGAAATAAATCATTCTCTCTACTATTATTCTGACATTTCACATTCTTAAAA
TAAAGTGGTGATCCTAACTGACATAAGACAGGGATTTTTTTACGAGGATTAAATGTCAGGAATTGTGGAAAA
ACTGAGTTTAAATGTATTTGGCTAAAGTGTATGTAAACTTCTGACTTCAACTG
>chromosome16:61361112-61362751/1-1639
AGTTGAAGTCGAAAGTTTACATACACTTAGGTTGGAATCATTTAAAACTCGTTTTTCAACCACTCCACAAAT
TTCTTGTTAACAAACTATAGTTTTGGCAAGTCGGTTAGGACATCAACTGTGTGCATGACACAAGTCATTTTT
CCAACAATTGTTTACTGACAGATTATTTCACTTATAATTCAATGTATCACAATTCCAGTGGGTCAGAAGTTT
GCATACACTAAGTTGACTGTGCCTTTAAACAGCTTGGAAAATTCCAGAAAATGATGTCATGGCTGTAGAAGC
TTCTGATATGCTAATTGACATTCATTTGAGTCAATTGGAGGTGTACCTGTGGATGTATTTCATGGCCTACCT
TCAAACTCAGTGCCTCTTTGCTTGACATCATGGGAAAATCAAAAGAAATCAGCCAAGACCTCAGAAAAAAAT
TTAGACCTCCACAAGTCTGGTTCATTCTTGGGAGCAATTTCCAAACGCCTGAAGGTACCACGTTCATCTGTA
CAAACAATAGTACGCAAGTATAAACACCATGGGACCACGCAGCCGTCATACCGCTCAGGAAGGAGACGCGTT
CTGTCTCCTAGAGATGAACGTACTTTGGTGTGAAAAGTGCAAATCAATCCCAGAACAACCGCAAAGGACCTG
TGAAGGTGCTGGAGGAAACCGGTACAAATGTATCTATATCCACAGTAAAACAAGTCCTATATCGACATAACC
TGAAAGGCCGCTCAGCAAGGAAGAAGCCACTGCTCCAAAACCACCATAAAAAAGCCAGACTACGGTTTGCAA
CTGCACATGGGGACAAAGATCGTATGTTTTGGAGAAATGTCCTCTGGTCGGATGAAACAAAAATATAACTGT
TTGGCCATAATGACCATCGTTATGTTTGGAGGAAAAAGGGGGAGACTTGCTAGCCGAAGAACACCATCCCAA
CCGTGAAGCACGGGAGTGGCAGCATCATGTTGTGGGGGTACTTTGCTGCAGGAAGGACTGGTGCACTTCACA
AAATAGATGGCATCATGAGGAGGAAAATGATGTGGATATATTGAAGCAACATCTCAACACATCAGTCAGGAA
GTTTAAGCTTGGTCGCAAATGGGTCTTTCCAAATGGACAATGTCCCCAAGCATACTTCCAAAGATGTGGCAA
AATGGCTTAAGGACAACAAAGTCAAGGTATTGGAGTGGCCATCACAAAGCCCTGACATCAATCCTATAGAAA
ATTAGTGGGCAGAACTGAAAAAGCGTGTGCAAGCAAGGAGGCCTACAAACCTGACTCAGTTACACCAGCTCT
GTCAGGAGGAATGGGCCAAAATTCACCCAACTTATTGTGGGAAGCTTGTGGAAGGCTACCCGAAATGTTTGA
CCCAAGTTAAACAATTTAAAGGCAATGCTGCCAAATACTAATTGAGTGTATGTAAACTTCTGACCCACTGGG
AATGTGATGACAGAAATAAAATCTGAAATAAATCATTCTCTCTCTACTATTATTCTGACATTTCACATTCTT
GAAATAAAGTGGTGATCCTAACTGACCTAAGACAGGGAATTTTTACTAGGATTAAATGTCAGGAATTGTGAA
AAACTGAGTTTAAATGTATTTGGCTAAAGTGTATGTAAACTTCCGACTTCAACTG
>chromosome17:56698038-56699512/1-1474
CAGTTGAAGTGGGAAGTTTACATACACTTAGGTTGGAGTCATTAAAACTCGTTTTTCAACCACTCCACAAAT
TTCTTGTTAACAAACTATAGTTTTGGCAAGTCGGTTAGGACATCTACTTTGTGCATGACACAAGTCATTTTT
CCAACTATTGTTTACAGACATATTATTTCACTTATAATTCACTGTATCACAATTCCAGTGGGTCAGAAGTTT
ACATACACTAAGTTGACTGTGCCTTTAAACAGCTTGGAAAATTCCAGAAAATTATGTCATGGCTTTAGAAGC
TTCTGATAGGCTAATTGACATCATCTGAGTCAATTGGAGGTGTACCTGTGGATGTATTTCAAGGCCTACCTT
CAAACTCAGTGCCTCTTTGCTTGACATCATGGAAAAATCAAAAGAAATCAGCCAAGACCTCAGAAAATAAAT
TGTAGACCTCCACAAGTCTGGTTCATCCTTGGGAGCAATTTCCAAACGCCTGAAGGTACCACGTTCATCTGT
ACAAACAATAGTACGCAAGTATAAATACCATGGGACCAGGCAGCCATCATACCGCTCAGGAAGGAGACTCGT
TCTGTCTCCTAGAGATGAACGTACTTTGGTGCGAAAAGTGCAAATCAATCCCAGAACAACAGCAAAGGACCT
TGTGAAGATGCTGAAGGAAACAGGTACAAAAGTATCTATATCCACAGTAAAATGAGTCCTATATCGACATAA
CCTGAAAGGCCGCTCAGCAATGAAGAAGCCACTGCTCCAAAACCGCCATAAAAAAGCCAGACTACGGTTTGC
GGTTTGCAGTTGCACATGGGGACAAAGATCGTACTTTTTGGAGAAATGTCCTCTGGTCTGATGAAACAAAAA
TAGAACTGTTTGGCCATAACATCGTTATGTTTGGAGGAAAAAGGGGGAGGCTTGCAAGCCGAAGAACACCAT
CCCAACCGTGAAGCACGGGGGTGGCAGCATCATGTTGTGGGGGTGCTTTGCTGCAGGAGGGACTGGTGCACT
TCACAAAATAGATGGCATCATGAGGATGGAAAATTATGTGGATATATTGAAGCATTGAAGCAACATCTCAAG
ACATCAGTCAGGAAGTTAAAGCTTGGTCTCAAATGGGTCTTCCAAATGGACAATGACCCCAAGCATACTTCC
AAAGTTGTTGCAAAATGGCTTAAGGACAACAAAGTTAAGGTATTGGAGTGGCCATCACAAAGCCCTGGCCTC
AATCCTATAGAACATTTGTGGGCAGAACTGAAAAAGTGTGTGCGAGCAAGTTGACCTACAAACCTGACTCAG
TTACACCAGCTCTGTCAGGAGGAATGGGCCAAAATTCACCCAACCTATTGTGGGAAGCTTGTGGAAGGCTAC
CCAAAACGTTTGACCCAAGTTAAACGATTTAAAGGCAATGCTACCAAATACTAATTGAGTGTATGTAAACTT
CTGACCCACTGGGAATGTGATGAAAGAAATAAAA
>chromosome17:46783006-46784647/1-1641
AGTTGAAGTGGGAAGTTTACATACACTTAGGTTGGAGTCATAAAAACTCATTTTTCAACCACTCCACACATT
TCTTGTTAACAAACTATAGTTTTGGCAAGTCGGTTAGGACATCTACTTTGTGCATGACACAAGTCATTTTTC
CAACAATTGCTTACAGACAGATTATTTCACTTATAATTCACTGTATCACAATTCTAGTTGGTCAGAAGTTTA
CATACACTAAGTTGACTGTGCCTTTAAATAGCTTGGAAAATTCCAGAAAGTGATGTCATGGCTTTAGAAGCT
TCTGATAGGCTAATTGACATCATTTGAGTCAATTGGAGGTGTACCTGTGGATGTATTTCAAGGCCTACCTTC
AAACTCAGTGCCTCTTTGCTTGACATCATGGGGAAATCAAAAGAAATCAGCCAAGACCTCAGAAAAGAATTG
TAGACCTCCACAAGTCTGGTTCATCCTTGGGCGCAATTTCCAAACTCCTGAAGGTACCACGTTCATCTGTAC
AAACAATAGTACGCAAGTATAAACACCATGGGACCACGCAGCCGTCATACCACTCAGGAAGGAGACGCGTTC
TGTCTCCTAGAGATGAACATACTTTGGTGCAAAAAGTGCAAATCAATCCCAGAACAACAGCACAGTAAAACG
ACCTTGTGAAGATGCTGGAGGAAACAGGTACAAAAGTATCTATATCCACAGTAAAACGAGTCCTATATCGAC
ATAACCTGAAAGGCCGCTCAGCAAGAAAGAAGCCACTGCTCCAAAACCACCATAAAAAATCCAGACTACGGT
TTGCAACTGCACATGGGGACAAAGATCATACTTTTTGGAGAAATGTCCTTGGTCTGATGAAACAAAAATAGA
ACTGTTTGGCCATAATGACCATCGTTATGTTTGGAGGAAAAAGGGGAAGGCTTGCAAGCCGAAGAACACCAT
CCCAACCGTGAAGCAAGGGGGTGGAAGCATCATGTTGTGGGGGTGCTTTGCTGCAGGAGGGACTGGTGCACT
TCACAAAATAGATGGCATCATGAGGGAGGAAAATTATGTGGATATATTGAAGCAACATCTCAAGACATCAGT
CAGGAAGTTAAAGCTTGGTCGCAAATGGGTCTTCCAAATGGACAATGACCCCAAGCATACTTCCAAAGTTGT
GGCAAAATGGCTTAAGGAGAACAAAGTCAAGGTATTAGAGTGGCCATCACAAAGCCCTGACCTCAATCCCAT
AGAAAATTTGTGGGCAGAACTGAAAAAGCGTGTGCGAGCAAGGAGGCCTACAAACCTGACTCAGTTACACCA
GCTCTGTCAGGAGGAATGGGCCAACATTTACCCAACTTATTGTGGGAAGCTTGTGGAAGGCTACCCGAAACG
TTTGACCCAAGTTAAACAACTTAAAGGCAACGCTACCAAATACGAATTGAGTGTTTGTAAACTTCTGACCCG
CTGGGAATGTGATGAAAGAAATAAAAGCTGAAATAAATCATTTTCTCTACTATTATTCTGACATTTCGCATG
CTTAAAATAAAGTGGTGATCCTAACTGACCTAAGACAAGGAATTTTACAAGGATTAAATGTCAGGAATTGTG
AAAAACTAAGTTTAAATGTATTTGGCTAAGGTGTATGTAAACTTCCCACTTCAACTG
>chromosome19:36866918-36868556/1-1638
CAGTTGAAGTTAGAAGTTTACATACACTTAGGTTGGAGTCATTAAAACTCGTTTTTCAACCACTCCACAAAT
TTCTTGTTAACAAACTATAGTTTTGGCAAGTCGGTTAGGACATCTACTTTGTGCATAACACAAGTCATTTTT
CCAACAATTGTTTACAGACAGATTATTTCACTTGTAATTCACTGTATCACAATTCCAGTGCGTCAGAAGTTT
ACATACACTAAGTTGACTGTGCCTTTAAAAAGCTTGGAAAATTCCAGAAAATGATGTCATGGCTTTAGAAGC
TTCTGATAGGCTAATTGACATAATTTGAGTCAATTGGTGGTGTACCTGTGGATGTATTTCAAGGCCTACCTT
CGAACTCAGTGCCTCTTTTCTTGACATCATGGGAAAATCAAAAGAAATCAGCCAAGACCTCAGAAAATAAAT
TGTAGACCTCCACATGTCTGGTTCATTCTTGGGAGCAATTTCCAAACGCCTGAAGGTACCACGTTCATCTGT
ACAAACAATAGTATGCAAGTATAAACACCATGGGACCACGCAGCCATCATACTGCTCAGGAAGGAGACACAT
TCTGCCTCCTAGAGATGAACGTACTTTGATGCAAAAAGTGCAAATCAATCCTAGAACAACAGCAAAGGACCT
TTGTGAAGATGCTGGAGGAAACGGGTACAAAAGTATCTATATCCACAGTAAAACAAGTCCAATATTAACATA
ACCTGAAAGGCCGTTCAGCAAGGAAGAAGCCACTGCTCCAAAACTGCCTTAAAAAAGCCAGACTACGGTTTG
CAACTGCACAGGGGGACAAAGATCGTACTTTTTGGAGAAATGTCCTCTGGTCTGATGAAACAAAAATAGAAC
TGTTTAGCCATAATGACCATCGTTATGTTAGGAGGAAAAAGGGGGAGGCTTGCAAGCCGAAGAACACCATCC
CAACCGTGAAGCACGGGGGTGGCAGCATCATGTTGTGGGGGTGCTTTGCTGCAGGAGGGACTGGTGCACTTC
ACAAAATAGATGGCATCATGAGGATGGAAAATTATGTGGATATATTGAAGCAACATCTCAAGACATCAGTCA
GGAAGTTAAAGCTTGGTCGCAAATGGGTCTTCCAAATGGACAATGACCCCAAGCATACTTCCAAAGTTGTGG
CAAAATGGCTTAAGGACAACAAGGTCAAGGTATTGGAGTGGCCATCACAAAGCCCTGCCCTCAATCCCATAG
AAAATTTGTGGGCAGAACTGAAAAAGCATGTGCGAGCAAGGAGGCCTACAAACCTGACTCAGTTACACCAGC
TCTGTCAGGAGGAATGGGCCAAAATTCACCCAACTTACTGTGGGAAGCTTGTGGAAGGTAACCCAAAACGTT
TGACCCAAGTTAAACAATTTAAAGGCAATGCTACCAAATACTAATTGAGAGTATGTAAACTTCTGACCCACT
GGGAATGTGATGAATGAAATAAAAGCTGAAATAAATCATTCTCTCTACTATTATTCTGACATTTCACATTCT
TAAAATAAAGTGGTGATCCTAACTGACCTAAGACAGGGCATTTTTACTAGGATTAAATCTCAGGAATTGTGA
AAAACGGAGTTTAAATGTATTTGGCTAAGGTGTATGTAAACTTCTGACTTCAAC
>chromosome19:70482195-70483833/1-1638
CAGTTGAAGTCGGAAGTTTACATACACTTAGGTTGGAGTCATTAAAACTAGTTTTCCAACCACTCCACAAGT
TTCTTGTTAACAAACTATAGTTTTGGCAAGTCGGTTAAGACATCTACTTTGTGCATGACGCAAATCATTTTT
CCAACAATTGTTTACAGACAGATTATTTCACTTATAATTCACTGTATCACAATTTCAGTGGGTCAGAAGTTT
ACATACACTAAGTTGACTGTGCCTTTAAACAGCTTGGAAAATTCCAGAATATTATGTCATGGCTTTAGAAGC
TTCTGATAGGCTAATTGACATCATTTGAGTCAATTGGAGGTGTACCTGTGGATGTATTTCAATGCCTACCTT
CAAACTCAGTGCCTCTTTGCTTGACATCATGGGAAAATCAAAAGAAATCAACCAAGACCTCAGGAAAATAAA
TTGTAGACCTCCACAAGTCTGGTTCATCCTTGGGAGCAATTTCCAAACACCTGAAGGTTCCACGTTCATCTG
TACAAACAATAGTACGCAAGTATAAACACCATGGGACCACACAGCCGTCATACCGCTCAGGAAGGAGACGCG
TTCTATGTCCTAGAGATGAACGTATTTCGGTGCGAAAAGTGCAAATCAATCCCAGAATAACAGCAAAGGACC
TTGTGAAGATGCTGGAGGAAACAGGTACAAAAGTATCTATATCCACAGTAAAACAAGACCTAAATCGACATA
ACCTGAAAGGTCGCTCAGCAAGGAAGATGCCACTGCTCCCAAACCGCCTTAAAAAAGGCAGACTACGGTTTG
CAACTGTACATGGGGACAAAGATCGTACTTTTTGGAGAAATGTCCTCTGGTCTGAGGAAACAAAAATAGAAC
TGTTTGGCCATAATGACCATCATTATGTTTGGAGGAAAAAGGGGGAGGCTTGCAAGCCGAAGAACACCATCC
CAACGAGAAGCACAGGGGTGGCAGCATCATGTTGTGGGGGTGCTTTGCTGCAGGAGGGATTGGTGCACTTCA
CAAAATAGATGGCATCATGAAAAAGGAAAATGATGTGGATATATTGAAGCAACATCTCAAGACATCAGTCAG
GAAGTTAAAGCTTGGTCGCAAATGGGTCTTCCAAATGGACAATGACCCCAAGCATACTTCCAAAGTTGTGGC
AAAATGGCTTAAGGACAACAATGTCAAGGTATTGGAGTGACCATCACAAAGCCCTGACCTCAAGCCTATAGA
AAATATGTGGGCAGAACTGAAAAATCGTGTGCGAGCAAGGAGGCCTACAAACCTGACTTTGTTACACCAGCT
CTGTCAGGAGGAATGGGCCAAAATTCACCCAACTTATTGTGGGAAGCTTGTGGAAGGCTACCCAGAACATTT
GACCCAAGTTAAACAATTTAAAAGCAATGCTACCAAATACTAATTGAGTGTATGTGAACTTCTGACCCACTG
GGAATGTGATGAAAGAAATAAAAGCTTAAATAAATCATTCTCTCTACTATTATTCTGACATTTCATATTCTT
AAAATAAAGTGGTGATCCTAACTGACCTAAGACAGGATATTTTTACTAGGATTAAATGTCAGAAATTGTGAA
AAACTGAGTTTAAATGTATTTGGCTAAGGTGTATGTAAACTTCCGACTTCAACT
>chromosome20:57207451-57209093/1-1642
CAGTTGAAGTCGGAAGTTTACATACACTTAGGTTGGAGTCATTAAAACTAATTTTTCAACCACACCACAAAT
GTCTTGTTAACAAACTAAAGTTTTGGCAAGTCGGTTAAGACATCTACTTTGTGCATGACAAGTCATTTTCCC
AACAATTGTTTACAGACAGATTATTTCACTTATAATTCACTGTATCACAATTCCAGTGGGTCAGAAGTTTAC
ATACACTAAGTTGACTGTGCCTTTAAACAGCTTGGAAAATTCCAGAAATTGATGTCATGGCTTTAGAAGCTT
CTGATAGGCTAATTTACATCATTTGAGTCAATTGGAGGTGTACCTGTGGATGTATTTCAAGGCCTACCTTCA
AACTCAGTGCCTCTTTGCTTGACATCATGGGAAAAATCAAAAGAAATCAGCCAAGACCTCAGAAAAGAAATT
GTAGACCTCCACAAGTCTGGTTCATCCTTGGGAGCAATTTCCAAATGCCTGAAGGTACCACGTTCATCGGTA
CAAGTAATAGTACGCGAGTATAAATACCATGGGACCAAACAGCCGTCATACCGCTCAGGAAGGAGACGCGTT
CTGTCTCCTAGAAATTAACGTACAGTATTTTGGTGCGAAAAGTGCAAATCAATCCCAGAACAACAGCAAAGG
ACCTTGTGAAGATGCTGGAGGAAACAGGTACAAAAGTAACTATTTCCACAGTAAAACGAGTCCTATATTGAC
ATAACCTGAAATGCCGCTCAGCAAGGAAGAAGCCACTGCTCCAAAACCGGCATAAAAAAGCCAGACTACGGT
TTGCAACTGCACATGGGAACAAAGATCGTACTTTTTGGAGAGATGTCCTCTGGTCTGATGAAACAAAAATAG
AACTGTTTGGCCTTAATGACCATCATTATGTTTGGAGGAATAAGGGGGAGGTTTGCAAGCTGAAGAACACCA
TCCCAACCGTGAAGCACGGGGGTGGCAGCATCATGTTGTGGGGGTGCTTTGCTGCAGGAGGGACTGGTGCAC
TTCACAAAATAGATGGCATCATGAGGGAGGAAAATTACGTGGATATATTGAAGCAACATCTCAAGACATCAG
TCTGGAAGTTAAAGCTTGGTTGCAAATGGGTCTTCCAAATGGACAATGACCCCAAGCATACTTCCAAAGTTG
TGGCAAAATGGCTTAAAGACAACAAAGTCAAGGTATTGGAGTGGCCATCACAAAGCCCTGACCTCAATCCTA
TAAAAAATGTGTGGGCAGAACTGAAAAAGCGTGTGCGAGCAAGGAGGCCTACAAACCTGACTCAGTTACACC
AGCTCTGTCAGGAGGAATGGGCCAAAATTCACCCAACTTATTGTGGGAAGCTTGTGGAAGGCTACCCGAAAT
GTTTGACCCAGGTGAAACAATTTAAAGGCAATGCTACCAAATACTAATTGACTGTATGTAAACTTCTGACCC
ACTGGGAATGTGATGAAAGAAATAAAAGCTGAAATAAATCATTCTCTCTACTATTATTCTGACCTTGCACAT
TCTTAAAATAAAGTGGCGATCCTAACTGACCTAAGACAGGGAATTTTTACTACGATTAAATGTCAGGAATTG
TGAAAAACTGAGTTTAAATGTAATTGGCTACGGTGCATGTAAACCTCTGACTTCAACT
>chromosome20:28276236-28277724/1-1488
AGTTGAAGTCTGAAGTTTACATACACTTAAGTTGGAGTCATTAAAACTCGTTTTTCAACCAGTCCACAAACT
TCTTGTTAACAAACTATAGTTTTGGCAAGTCGATTAGGACATCTACTTTGTGCATGACACAAGTAATTTTTC
CAACAATTGTTTACAGACAGATTATTTCACTTATAATTCCCTGTATCACAATTCCAGTGGGTCAGAAGTTTA
CATACACTAAGTTGACTGTGCCTTTAAACAGCTTGGAAAATTCCAGAAAATGATGTCATGGCTTTAGAAACT
TCTGATGGGCTAATTGACATCATTTGAGTCAATTGGAGGTGCACCTGTGGCTGTATTTCAAGGCCTACCTTC
ACACTCAGTGCCTCTTTTCTGGACATCATGGGAAAATCAAAAGATATCAGCCAAGACTTCATAAAAAATATT
GTAGATCTCCACAAGTCTGGTTCATCCTTGGGAGCAATTTCCAAACGCCTGAAGGTACCACGTTCATCTGTA
CAAACAATAGTACGCAAGTATAAACACCATGGGACCACGCAACCATCATACCGCTCAGGAAGGAGACGCGTT
CTGTCTCCTAGAGATGAACGTACTTCGGTGCAAAAAGTGCAAATCAATCCCAGAACAACAGCAAAGGACCTT
GTGAAGATGCTGGAGGAAACAGGTACAAAAGTATCTATATCAAACAGTAAAACGAGTCCTATATCGACGTAA
CCTGAAAGGCCACTCAGCAAGGAAGAAGCCACTGCCCCAAAACCGCCATAAAAAAGCCAGACTACGGTTTGC
AACTGCACATGGGGACAAAGATCGTACTTTTTTGGAGAAATGTCCTCTGGTCTGATGAAACAAAAATAGAAC
TGTTTGGCTATAATGACCATCGTTATGTTTGGAGGAAAAAAGGGGGAGGCTTGCAAGCCGAAGAACACCATC
CCAACCGTGAAGCACAGGGGTGGCAGCATCATGTTGTGGGGGTGCTTTGCTGCAGAAGGGACTGGTGCACTT
CACAAAATAGATGGAACCATGAGGAAGGAAAATGATGTGGATATATTGAAGCAACATCTCAAGACATCAGTC
AGGAAGTTAAAGCTTGGTCGCAAATGGGTCTTCCAAATGGACAATGACCCCAAGCATACTTCCAAAGTTGTG
GCAAAATGGCTTAAGGACAACAAAGTCAAGCTATTGGAGTGGCCATCACAAAGCCTTGACCTCAATCCTATA
GAAAATTTGTGGGCAGAACTGAAAAAGCGTGTGCGAGCAAGGAGGCCTACAAACCTGACTCAGTTACACCAG
CTCTGTCAGGAGGAATGGGCCAAAATTCCCCCAACTTATTGTGGGAAGCTTGTGAAAGGATACCTGAAACTT
TTGACTCAAGTTAAACAATTTAAAGGCAATGCTACCAAATACTAATTGAGTGTATGTAAACATCTAACCCAC
TGGGAATGTGATGAAAGAAATAAAAGCTGAAATAAATCATTCTCTCTA
>chromosome21:42542069-42543707/1-1638
AGTTGAAGTCAGAAGTTTACATACACTTAGGTTGGAGTCATTAAAACTCGTTTTTCAACCACTCCACAAATT
TCTTGTTAACAAACTGTTGTTTTGGCAAGTCGGTTAGGACATCTACTTTGTGCATGACACAAGTCATTTTTC
CAACAATTGTTTACAGACAGATTATTTCACTTATAATTCTCTGTATCACAATTCCAGTGGGTCAGAATTTTA
CATGCACTAAGTTGACTGTGCCTTTAAACAGCTTGGACAATTCCAGAAAATTATGTCATGGCTTTAGAAGCT
TCTGATAGGCGAACTGACATCATTTGAGTCAATTGGAGGTGTACCTGTGGATGTATTTCAAGGCCTACCTTC
AAACTCAGTGCCTCTTTGCTAGACATCAAGGGAAAATCAAAAGAAATCAGCCAAGACCTCAGAAAAAAAATC
ATAGTCCTCCACAAGTCTGGTTCCTCCTTGGGAGCAATTTCCAAACGCCTGAAGGTACCACGTTCATCTGTA
CAAACAATAGTAGGCAAGTATAAACACAATGGGACCACGCAGCTCTCATACCACTCACGAAGGAGACGCGTT
CTGTCTCCTAGAGATGAACGTACTTTGGTGCGAAAAGTGCAAATCAATCCCAGAACAACAGCAAAGGACTTT
GTGAAGATGCTGGAGGAAACGGGTACAAAAGTATCTATTTCCATAGTAAAACGAGTCCTATATCGACATAAC
CTGAAAGGCCGCTCAGCAAGGAAGAAGCCACTGCTCCAAAACCGGCATAAAAAAGCCAGACTACGGTTTGCA
ACTGCACATGGGGACAAAGATCGTACTTTTTGGAGAAATGTCCTCTGGTCGGATGAAACAAAAATAGAACTG
TTTGGCCATAATGACCATCGTTATGTTTGGAGGGAAAAGGGGGAGGCTTGCAAGCCAAAGAACACCATCCCA
ACCGTGAAGAACGGGGGTGGCAGCATCATGTTGTGGGGGTGCTTTGCTGCAGGAGGGTCTGGTGCACTTCAC
AAAATAGATGGCATCATGAGGTAAGATAATTATGTGGATATATTGAAGCAACATCTCAAGACATCAGTCAGG
AAGTTAAAGCTTGGTCACAAATGGGTCTTCCAAATGGACATTGACCCCAAGCATACTTACAAAGTTGTGGCA
AAATGGCTTAAGGACAACAGGGTCAAGGTATTGGAGTAGCCATAACAAAGCCCTGACCTCAATCCTATAGAA
AATATGTGGGCAGAACTGAAAAAGCGTGTGCGAGCAAGAAGGCCTACAAACCTGACTCAGTTACACCAGCTC
TGTCAGGAGGAATGGGCCAAAATTCACCCAACTTATTGTGGGAAGCTTGTGGAAGGCTACCCGAAACGTTTG
ACCCAAGTTAAACAATTTAAAGGCAATGCTACCAAATACTAATTGAGTGTATGTAAACTTCTGACCCACTGG
GAATGTGATGAAAGAAATAAAAGCTGAAATAAATCATTCTCTCAACTATTATTCTGACATTTCACATTCTTA
AAATAAAGTGGTGATCCTAACTGACCTAAGACAGGGAATGTTTACTAAGAATAAATGTCAGGATTTGTGAAA
AACTGAGTTTAAATGTATTTGGCTAAGGTGTATGTAAATTTCCGACTTCAACTG
>chromosome22:9862941-9864575/1-1634
CAGTCGAAGTCGGAAGTTTACATACACTTAGGTTGGAGTCATTAAAACTCGTTTTTCAACCACTCCACAAAT
TTCTTGTTAACAAACTATAATTTTAGCAAGTCGGATAGGACATCTACTTTATGCATGACACAAGTCATTTTT
CCAACAATTGTTTACAGACAGATTATTTCACTTATAATTCACTGTATCACAATTCCAGTGGGTCAGAAGTTT
ACATACACTAAGTTGACTGTGCCTTTAAACAGCTTGGAAAATTCCAGAAAATGATGTCATGGCTTTAGAAGC
TTCTGATAGGCTAATTGACATAATTTGAGTCAATTGGAGGTGTACCTGTGGATGTATTTCAAGGCCTACCTT
TAAACTCAGTGCCTCTTTGCTTGACATCATGGGAAAATCAAAAGAAATCAACCAAGACCTCAGAAAAACAAT
TGTAGACCTCCACAAGTGTGGTTCATCCTTGGGAGCAATTTCCAAATGCCTGACGGTACCACGTTCATCTGT
ACAAACAATAGTATGCAAGTATAAACACCATGGGACCATGCAGTCGTCATGCCGCTCAGGAAGGAGACGCGT
TCTGTCTACTAGAGATGAACGTACTTTGGTGCGAAAAGTGCAAATCAATCCCAGAACAATAGCAAAGGACCT
TGTGAAGATGCTGGAGGAAACAGGTACAAAGTATCTATATCCACAGTAAAACGAGTCCTATATCGACATAAC
CTGAAAGGCCGCTCAGCAAGGAAGAAGCCACTGCTCCAAACCGCCAAAAAAATGCCAGACTACGGTTTGCAA
CTGCACATGGGGACAAAGATCGTACTTTTTGGAGAAATGTCCTCTGGTCTGATGAAACAAAAATTGAACTGT
TTGGCCATAATGATCATCGTTATGTTTGGAGGAAAAAGGGGGAAGCTTGCAAGCCGAAGAACACCATCCCAA
CCGTGAAGCACAGGGGTGGCAGCGTTATGTTGTGGGGGTGCTTTGCTGCAGGAGGGACTGGTGCACTTCACA
AAATAGATGGCATCATGAAGAAGGAAGATTATGTGGATATATTGAAGCAACATCTCTAGACATCAGTCAGGA
AGTTAAAGTTTGGTCGCAAATGGGTCTTCCAAATGGACAATGAACCCAAGCATACTTCCAAAGTTGTGGCAA
AATGGCTTAAGGACAACAAAGTCAAGGTATTGGAGTGGCCATCACAAAGCCCTGACCTCAATCCTATAGAAC
ATGTGTGGGGAGAACTGAAAAAGTGTGTGTGAGCAAGGAGGCCTACAAACCTGACTCAGTTACACCAGCTCT
GTCAGGAGGAATGGGCCAAAATTCACCCAACTTATTTTGGGAAGCTTGTGGAAGGCTACCCAAAACATTTGA
CCCAAGTTACACAGTTTAAAGTCAATGCTACCAAATACTAATTGAGTGTATGTAAACTTCTGACCCACTGGG
AATGTGATGAAAGAAATAAAAGCTGAAATAAATCATTCTCTTCTATTATTCTGACATTTCACATTCTTAAAA
TAAAGTGGTGATCCTGACTGACCAAAGACAGGGAATTTTTACTAGGATTAAATGTCAGGAATTGTGAAAAAC
TGAGTTTAAATGTATTTGGCTAAGGTGTATGTAAACTTCCGACTTCAACT
>chromosome22:27913534-27915172/1-1638
CAGTTGAAGTCGGAAGTTTACATACACTTAGGTTGGAGTCATTAAAACTCGTTTTTCCCAACCACTCCACAA
ATTTCTTGTTAACAAACTATAGTTTTGGCAAGTCGGTTAGGACATCTACTTTGTACATGACACAAGTAATTT
TTCCAACAATTGTTTACAGACAGATTATTTCACTTATAATTCCATGTATCACAATTCCAGTGGGTCGGAAGT
TTACATACACTAAGTTAATTGTGCCTTTAAACAGGTTGGAAAATTCCAGAAAATGATGTCATGGCATCAGAA
GCTTCTGATAGGCTAATTGACATCATTTGAGTCAATTGGAGGTGTACCTGTGGACGTATTTCAAGGCCAACC
TTCAAACTCAGTGCATCTTTGCTTGACATCATGGGAAAATCAAAAGAAATCAGCCAAGACCTCAGAATAAAA
ATTGTAGACCTCCACAAGTCTGGTTTATCCTTGGGAGCAATTTCCAAATGCCTGAAGGTACCACGTTCATCT
GTACAAACAGTAGTACGCAAGTATAAACACCATGGGACCACGCAGCCGTCATACCGCTCAGGAAGGAGACGC
GTTCTGTCTGCTAGAGATGAATGTACTTTGGTGCGAAAAGTGCAAATCAATCCCAGAACAACAGCAAAGGTC
TTCGTGAAGATGCTGGAGGAAACAGGTACAAAACTATCTATATCCACAGTAAAACGAGTCCTATATTGACAT
AACCTGAAAGGCTGCTCAGCAAGGAAGAAGCCACTGCTCCAAAACCGCCATAAAAAAAGCCAGACTACGGTT
TGCACTGCACATGGGGACAAAGATCGTACTTTTTGGAGAAATGTCCTCTGGTCTGATGAAACAAAATAGAAC
TGTTTGGCCGTAATGACCATCGTTATGTTTGGAGGAAAACGGGGGAGGCTTGCAAGCTGAAGAACACCATCC
CAACCGTGAAGCACGGGGGTGGCAGCATCATGTTGTGGGGGTGCTTTGCTGCAGGAGGGACTGGTGCACTTC
ACAAAATAGATGGCATCATGAGAAAGGAAAATTATGTGGATATATTGAAGCAACATCTCAAGACATCAGTCA
GGATGTTCAAGCTTGGTCGCAAATGGGTCTTCCAAATGGACAATGACCCCAAGCATACTTCCAAAGTTGTGG
CAAAAGGGCTTAAGGACAGCAAAGTCAAGATATTGGAATGGCCATCACAAAGCCCTGACCTCAATCCTATAG
AAAATGTGTGGGCAGAACTGAAAAAGTGTGTGCACGCAAGGAGGCCTACAAACCTGACTCAGTTACACCAGC
TCTGTCAGGAGGAATGGGCCAAAATTCACCCAACTTATTGTGGGAAGCTTGTGGAATGCTACCTGAAACGTT
TGACTCAAGTTAAACAATTTAAAGGCAATGCTACCAAATACTAATTGAGTGTATGTAAACTTCTGACCCACT
GGGAATGTGATGAAAGAAATAAAAGCTGAAATAAATCATTCTCTCTACAATTATTCTGACATTTCACACTCT
TAAAAAAAGTGATGATCCTAACTGACCTAAGACAGGGAATTTTTACTAGGATTAAATGTCAGGAATTGTGAA
AAACTGAGTTTAGATTTATTTGGCTAAGGTGTATGTAAACTTCCGACTTCAACT
>chromosome22:60087809-60089300/1-1491
CAGTTGAAGTCGGAAGTTTACATACACTTTGTTGGAGTCATTAAAACTTGTTTTTCAACCACTCCACAAATT
TCTTGTTAACAAACTATAGTTTTGGCAAGTCGGTTAGGACATCTACTTTGTGCATGACACAAGTAATTTTTC
CAACAATTGTTTACAGACAGCTTATTTCACTTATAATTCACTGTATCACAATTCCAGTGGGTCAGAAGTTTA
CATACACTAAGTTCACTGTGCCTTTAAACAGCTTGGAAAATTCCAGAAAATGATGTTATGGCTTTAGAAGCT
TCTGATAGGCTAATTGACATCATTTGAGTCAATTGGAGGTGTACCTGTGGATGTATTTCAAGGCCTACCTTC
AAACTCAGTGCCTCTTTGCTTGACATCATGGGAAAATCAAAAGAAATCAGCCAAGACCTCAGAAAAAAAATT
GTAGACCTCCACAAGTCTGGTTCATCCTTGGGAGCAATTTCCAAATGCCTGAAGGAACCACATTCATCTGTA
CAAACAAAAGTACGCAAGTATAAACACCATGGGACCACGCAGCCGTCAAACCGCTCAGGAAGGAGACGCGTT
CTGTCTCCTAGAGATGAATGTACTTTGGTGCGAAAAGTGCAAGTTAATCCCAGAACAACAGCAAAGGACCTT
GTGAAGATGCTGGAGGAAACAGGTACAAAAGTATCTATATCCACAGTAAAACGAGTCCTATATCAACATAAC
CTGAAAGGCCGCTCAGCAAGGAAGAAGCCACTGCTCCAAAACCGCCATAAAAAAGCCAGACTACGGTTTGCA
ACTGCACATGGGGACAAAGATCGTACTTTTTGGAGAAATGTCCTCTGGTCTGATGAAACAAAAATAGAACTG
TTTGGCCATAATGACCATCGTTATGTTTGGAGGAAAAAGCAGGATGCTTGCAAGACGAAGAACACCATCCCA
ACCGTGAAGCACGTGGGTGCAGCATCATGTTGTGGGGGTGCTTTGCTGCAGGAGGGACTGGTGCACTTCACA
AAATAGATGGCATCATGAGGCAGGAAAATGATGTGGATATATTGAAGCAACATCTCAAGACATCAGTCAGGA
AGTTGAAGCTTGGTCGCAAATGGGTCTTCCAAATGGACAATGACCCCAAGCATACTTCCAAAGTTGTGGCAA
AATGGCTTAAGGACAACAAAGTCAAGGTATTGGAGTGGCCATCACAAAGCCCTGACCTCAATCTTATCGAAA
ATTTGTGGGCAGAACTGAAAAAGCGCTTGCGAGCAAGGAGGCCTACAAACCTGACTCAGTTACACCAGCTCT
GTCAGGAGGAATGGTCCAAAATTCATCCAACTTATTGTGGGAAGCTTGTGGAAGTCTTCCCAAAACATTTTA
CCCAAGTTAAACAATTTAATGGCAATGCTACCAAATACTAATTGAGTGTATGTAAACTTCTGACCCACTGGG
AATGTGATGAAATAAATAAAAGCTGAAATAAATCATTCTCTCTACTATTAT
>chromosome22:48513400-48515033/1-1633
AGTTGAAGTTGGAAATTTACATACACTTAGGTTGGAGTCATTAAAACTCGTTTTTCAACCACTCCACAAATT
TCTTGTTAACAAACTATAGTTTTGGCAAGTCGGTTAAGACATCTACTTTGTGCATGACACAAGTAATTTTTC
CAACAATTGTTTACAGATGATTTCACTTAAAATTCACTGTATCACAATTCCAGTGGGTCAGAAGTTTACATA
CACTAAGTTGACTGTGCCTTTAAACAGCTTGGAAAATTCCAGAAAATGATGTCATGGCTTTAGAAGCTTCTG
ATAGGCTAATTGACATCATTTGAGTCAATTGAAGGTGTACCTGTGGATGTATTTCAAGGCCTACCTTCAAAC
TCAGTGCCTCTTTGCTTGACATCATGGGAAAATCAGAAGAACTCAGCCAAGACCTCAGAAAAAATTTTGTAG
ACCTCCTCAAGTCTGGTTCATCCTTGTGAGCAATTTCCAAACACCTGAAGGTACCACGTTCATCTGTACAAA
CAATAGTACGCAAGTATAAACACCATGGGACCACGTAGCCGTCATCCCCTCAGGAAGGAGACGTGTTCTGTC
TCCTAGAGATGAACGTACTTTGGTGCGAAAAGTGCAAATCAATCCCAGAACAACAGCAAAGGACCTTGTGAA
GATGCTGGAGGAAACAGGTAGAAAAGTATCTATATCCACAGTAAAACGAGTCCTATGTCGACATAACCTGAA
AGGCCGCTCAACAAGGAAGAAGCCACTGCTCCAAAACCGCCATAAAAAAGCCAGACTACGGTTTGCAACTGC
ACATGGGGACAAAGATCGTACTTTTTTGAGAAATGTCCTCTGGTCTGATGAAACAAAAATAGAACTGTTTGA
CCATAATGACCATCGTTATGTTTGGAGGAAAAAGGGGGAGGCTTGCAAGCTGAATAACACCATCCCAACTGT
GAAGCACGGGGGTGGCAGCATCATGTTGTGGGGGTGCTTTGCTGCAGGAGGGGCTGGTGCACTTCACAAAAT
AGATGGCATCATGAGGCGGGAAAATTATGTGGATATATTGAAGCAACATCTCAAGACATCAGTCAGGAAGTT
AAAGCCTGGTCGCAAATGGGTCTTCCAAATGGACAATGACCCCAAGCATACTTCCAAAGTTGTGGCAAAATG
GCTTAAGGACAACAAAGCCAAGGTATTGGAGTGGCCATCACAAAGCCCTGACCTCCATCATATAGAAGATTT
GTGGGCAGAACTGAAAAAGCGTGTGCGAGCAAGGAGGCCTACAAACCTGACTCAGTTACACCAGCTCTGTCA
GGAGGAATGGGCCAAGATTCACCCAACTTATTGTGGGAAGCTTGTGGAAAGATACCCGAAACGTTTGACCCA
AGTTAAACAATTTAAAGGCAATGCTACCAAATACTAATTGAGTGTATGTAAACTTCTGACCCACTGGGAATG
TGATGAAATAAATAAAAGCTGAAATAAATCATTCTCTCTACTCTTATTCTGACATTTCACATTCTTAAAATA
AAGTGGTGATCCTAACTGACCTAAGACAGGGAATTTTTGCTAGGATTAAATGTCAGGAATTGTGAAAAACTG
AGTTTAAATGTATTTGGCTAAGTTGTATGTAAACTTCCGACTTCAACTG
>chromosome22:60117687-60119325/1-1638
AGTTGAAGTCTGAAGTTTACATCCACTTAGGTTGGAGTCATTAAAACTCGTTTTTCAACCACTCCACACATT
TCTTGTTAACAAACGATAGTTTTGGCAAGTCGGTTAGGACATCAACTTTGTGCATGACACAAGTAATTTTTC
CAACGATTGTTAACAGACAGATTATTTCACTTATAATTCACTGTATCACAATTCCAGTGGGTCAGAAGTTTA
CATACACTAAGTTGACTGTGCCTTTAAACAGCCTGGAAAATTCCAGAAAATGATGTCATGGCTTTAGAAGCT
TCTGATAGGCTAATTGACATAATTTGAGTCAATTGGAGGTGTACCTGTGGATGTATTTCAAGGCCGACCTTC
AAACTCAGTGCCTCTTCGCTTGACATCATGGGAAAATCAAAAGAAATCAGCCAAGACCTCAGAAAAAAAAAT
GGTAGACCTCCACAAGTCTGGTTCACCCTTGGGAGCAATTTCCAAACGCCTGAAGGTACCACGTTCATCTGT
ACAAACAATAGTACGCAAGTATAAACACCATGGGACCACGCAGCCGTCATACCACTCAGGAAGGAGACGCGT
TCTGTCTCCTAGAGATGAACGTACTTTGGTGCTAAAAGTGCAAATCAATCCCAGAACAGCAAAGAACCTTGT
GAAGATGCTGGAGGAAACAGGTACAAAAGTATCTATATCCACAGTAAAACGAGTCCTATATCGACAGAACCT
GAAAGGCTGCTCAGCAAGGAAGAAGTCACTGCGCCAAAACCGCCATAAAAAAGCCAGACTACAGTTTGCAAC
TGCACATTGGGACAAAGATCGTACTTTTTGGAGAAATATCCTCTGGTCTGATGAAACAAACAAAAAAATGTT
TGGCCATAATGACCACCGTTATGTTTGGAGGAAAAAGGGGGAGGCTTGCAAGCCGAAGAACACCATCCCAAC
CGTGAAGCACGGGGGTGGCAGCATCATGTTGTGGGGGTGTTTTGCAGCAGGAGGGACTGGTGCACTTCACAA
AATAGATGGCATCATGAGGCAGGAAAATGATGTGGATATATTGAAGCAACATCTCAAGTCATCAGTCAGGAA
GTTAAAGCTTGGTCACAAATGGGTCTTCCAAATGGACAATGACCCCAAGCATACTTCCAAAGTTGTGGCAAA
ATGGCTTAAGGACAACAAAGTCAAGGTATTGGAGTAGCCATCACAAAGCCCTGACCTCAATCCCATAGAAAA
TTTGTGGGCAGAACTGAAAAAGTGTGTGCGAGCAAGGAGGCCAACAAACCTGACTCAGTTACACCAGCTCTG
TCAGGAGGAATGGGCCAAAATTCATCCAACTTATTGTGGGAAGCTTGTGGAAGGCTACCCGAAACATTTGAC
CCAAGTTAAACAATTTAAGGGCAATGCTACCAAATACTAATTGAGTGTATGTAAACTTCTGACCCACTGGGA
ATGTGATGAAAGAAATAAAACCTGAAATAAATCATTCTCTCTACTATTATTCTGACATTTCCCATTCTTAAA
ATAAAGTGGTGGACCTAACTGACCTAAGACAGGGAATTTTTACTAGGATTAAATGTCAGGAATTGTGAATAA
ACTGAGTTTAAATGTATTTGGCTAAAGGTGTATGTAAACTTCCGACTTCAACTG
>chromosome23:31500602-31502244/1-1642
CAATTGAAGTCGGAAGTTTACATACACTTAGATTGGAGTCATTAAAACTCGTTTTTCAACCACTCCACACAT
TTCTTGTTAACAAACTATAGTTTTGGCAAGTCAGTTCAGACATCTACTTTGTGCATGACACAAGTAATTTTT
CCAACAATTGTTTACAGACAGATTATTTCACTTATAATTCACTGTATCACAATTCCAGTGGGTCAGAAGTGT
ACATACACTAAATTGACTGTGCCTTTAAACAGCTTGGAAAATTCCAGAAAATTATGTCATGGCTTTAGAAGC
TTCTGATAGGCTAATTGACATCATTTGAGTCAATTGGATGTGTACCTGTGGATGTATTTAAAGGCCTACCTT
CAAACTCAGTGCCTCTTTGCTTGATATCATGGGAAAATCAAAAGAAATCAGCCAAGACCTCAGAAAAGAAAT
TGTAGACCTCCACAAGTCTGGTTCATCCTTGGGAGCAATTTCCATATGCCTGAAGGTACCACGTTCATCTGT
ACAAACAATAGTACGCAAGTATAAACACCATGGGACCACGCAGCCGTCATACCGCTCAGGAAGGAGACGCAT
TCTGTCTCCTAGAGATGAACGTACTTTGGTGTGAAAAGTGCAAATCAATCCCAGAACAACAGCAAAGGACCC
TGTGAAGATGCTGGAGGAAACAGGTACAAAAGTATCTATATCCACAGTAAATCAAGTCCTATATCGACATAA
CCTGAAAGGCCGCCCAGCAAGGAAGAAGCCACTGCTCCAAAGCCACCATAAAAAATCCAGACTACGGTTTGC
AACTGCACATGGGGACAAAGATATGACTTTTTGGAGAAATTTCCTGTGGTCTGATGAAACAAAAATAGAACC
CTTTGGCCATAATGACCATCGTTATGTTTGGAGGAAAAGGGGGGAGGCTTGCAAGCCGAAGAACACCATCCC
AACCATGAAGAACGGGGGTGGCAGCATCATGTTGTGGGAGTGCTTTGCTGCAGGAGGGACTGGTGCACTTCA
CAAAATAGATGCATCATGAGGAAGGAAAATAATGTGAATATATTGAAGCAACATCTCAAGACATCAGTCAGG
AAGTTAAAGCTTGGTCGCAAATGGGTCTTCCAAATCGACAATGACCCCAAGCACACTTCCAAAATTGTGGCA
AAATGGCTTAAGAACAACAAAGTCAAGGTATTGGAGTGGCCATCATAAGGCCCTGACCTCAATCCTATAGAA
AATTTGTGGGCAGAACTGAAAAAGTGTGTGCGAGCAAGGAGGCCTACAAACCTGACTCAGTTACACCAGCTC
TGTCAGGAGGAAGGGGCCAAAATTCACCCAACTTATTGTGGGAAGCTTGTGGAAGGCTACCCAAAACGTTTG
ACCCAAGTTAAACAATTTAAAGGCAGTGCTACCAAATACTAATTGAGTGTATGTACACTTCTGACCCACTGG
GAATGTGATGAAAGAAATAAAAGCTGAAATAAATAATTCTCTCTACTATTATTCTGACATTTCACATTCTTA
AAATAAAGTGGTGATCCTAACTGACCTAAAACAGGGAATATTTACTAGGATTAAATGTCAGGAATTGTGAAA
AACTGAGTTTAAATGTTTTTGGCTAAGGTGTATTGTGTGTAAACTTCCGACTTCAACT
>chromosome24:38715520-38717156/1-1636
AGTTGAATTCGGAAGTTTACATACACTTAGGTTGGAGTCATTAAAACTCGTTTTTCAACCACTCCACAAATT
TCTTGTTAACAAACTATAGTTTTGGCAAGTCGGTTAGGACATCTACTTTGTGCATGACACAAGTAATTTTTC
CAACAATTGTTTACTGACAGATTATTTCACTTATAATTCACTGTATCACAATTCCAGTGGGTCAGAAGTTCA
CATACACTAAGTTGACTGTGCCTTTAAACAGCTTGGAAAATTCCAGAAAATGATGTCATGGCTTTAGAAGCT
TCTGATAGGCTAATCGACATCATTTGAGTCAATTGGAGGTGTACCTGTGGATGTATTTCAAGGCCTACCTTC
CAACTCAGTGCCTCTGCTTCATATCATGGGAAAATCGAAAGAAATCAGCCAAGACCTCAGAAAACAAATTGT
AGACCTCCACAAGTCTGGTTCATCCTTGAGAGCAATTTCCAAACGCCTGAAGGTACCACGTTCATCTGTACA
AACAATAGTACGCAAGTATAAACACCATGGAACCACGCAGCCGCCATACCGCTCAGGAAGGAGACGCGTTCT
GTCTCCTGGAGATGAACGTACTTTGGTGCGAAAAGCGCAAATCAATCCCAGAACAACAGCAAAGGACCTTGT
GAAGATGCTGGAGGAAACAGGTACAAAAGTATCTATATCCACAGTAAAACGAGTCCTATATTGACATAACCT
GAAAGGCCGATCAGCAAGGAAGAAGCCACTGCTCCAAAACCGCCATAAAAAAGCCAGACTAGGGTTTGCAAC
AGCACATGGGGACAAAGATCGTACTTTTTAGAGAAATGTCCTCTGGTCTGAAGAAACAAAAATAGAACTGTT
TGGCCATAATGACCATTGTTATGTTTGGAGGAAAAATGGGGACGCTTGCAAGCCGAAGAACACCATCCTGAC
CGTGAAGCATGGAGGTGGCAGCGTCATGTTGTGGGGGTGCTTTGCTGCAGGAGGGACTGGTGCACTTCACAA
AATAGATGGCATCACGAGGAAGGAAAATTATGTGGATATATTGACGCAACATCTCAAGACATCAGTCAGGAA
GTTAAAGCTTGGTCGCAAATGGGTCTTCCAAATGGACAATGACCCCAGGCATACTTTCAAAGTTGTGGCAAA
ATGGCTTAAGGACAACAAAGTCAAGGTATTGGAGCGGCCATCACAAAGCCCTGACCTCATTCCTATAGAAAA
TTTGTGGGCAGAACTGAAAAAGCGTGTGCGAGCAAGGAGGCCTACAAACCTGACTCAGTTACACCAGCTCTG
TCAGGAGGAATGGGACAAAATTCACCCAACTTATTGTGGGAAGCTTGTGGAAGGCTACCCGAAACGTTTGAC
CCAAGTTAAACAATTTAAAGGCAATACTACCAAATACTAATTGAGTGTATGTAAACTTCTGACCCACTGGGA
ATGTGATGAAAGAAATAAAAGCTGAAATAAATAATTTTCTCTAATATTATTCTGACATTTCACATTCTTAAA
ATAAAGTGGTGATCCTAACTGACCTAAGACAGGGAATTTTTACTGGGATTAAATGTCAGGAATTGTTTAAAA
CTGAGTTTAAATGTATTTGGCTAAGGTGTATGGAAACTTCCAACTTCAACTG
>chromosome24:20682029-20683668/1-1639
AGTTGAAGTCGGAGGTTTACATACACTTAAGTTGGAGTCATTAAAACTCATTTTTTAACCACTCCACAAATT
TCTTGTTAACAAACTATAGTTTTGGCAAGTCGGTTAGGACATCTACTTTGTACATGACACAAGTATTTTTTC
CAACAATTGTTTACAGACAGATTATTTCACTTATAAGTCACTGTATCACAATTCCAGTGGGTCAGAAGTTTA
CATACACTACGTTGACTGTGCCTTTAAACAGCTTGGAAAATTCCAGAAAATGATGTCATGGCTTTAGAAGCT
TCTGATAGGCTAATTGACATCATTTGAGTCAATTGGAGGTGTACCTGTGGATGTATTTCAAGGCCTACCTTC
AAACTCAGTGCCTCTTTGCTTGATATCATGGGAAAATCAAAATAAATCAGCCAAGACCTCAGAAAAATAATT
ATAGACCTCCACAAGTCTGGTTCATCCTTGAGAACAATTTCCAAATGCCTGAAGGTACCACATTCATCTGTA
CAAACAATAGTACGCAAGTATAAACACCAAGGGACCACGCAGCCGTCATACCGCTCAGGAAGGAGACGTGTT
CTGTCTCCTAGAGATGAACGTAATTTGGTGCGAAAAGTGCAAATCAATCCCAGAACAACAGCAAAGGACCTT
ATGAAGATGCTGGAGGAAACAGGTACAAAAGTATCTATATCCACAGTAAAATGAGTCCTATATCGACATAAC
CTGGAAGGCCGCTCAGCATGGAAGAAGCCACTGCTCCAAAACCGCCATAGAAAAGCCAGACTACGGTTTGCA
ACTGCACATGGGGACAAAGATCGTACTTTTTGGAGAAATGTCCTCTGGTCTGATGAAACAAAAATAGAACTG
TTTGGCCATAATGACCATTGTTATGTTTGGAGGAAAAAGGGGGAGGCTTGCAAGCCGAAGAACACCATCCCA
ACCGTGAAGCACGGGGGTGGCAGCATCATGTTGTGGGGGTGCTTTGCTGCAGGAGGGACTGGTGCACTTCAC
AAAGTAGATGGTATCATGAGGATGGAAAATTATGTGGATATATTGAGGCAACATCTCAAGACATCTCAAGTC
AGGAAGTTAAAGTTTGGTCGCAAATGGGTCTTCCAAATGGACAAAGACCCCAAGCATACTTCCAAAGTTGTG
GCTAAAGAGCTTAAGGACAACGAAGTCAAGGTATTGGAGGGCCATCACAAAGCCCTGACCTCAATCCCATAG
AAAATGTGTGGGCAGAACTGAAAACGTGTGCGAGCAAGGAGGCCTACAAACCTGACTCAGTTACACCAGCTC
TGTCAGGAGGAATGGGCCAACATTCACCCAACTTATTGTGGGGAGCTTGTGGAAGGCTATCCAAAACGTTTG
ACCAAAGTTAAACAATTTAAAGGCAATGCTACCAAATACTAATTGAGTGTATGTAAACTTCTGACCCACTGG
GAATGTGATGAAAGAAATAAAAGCTGAAATAAATCATTCTCTCTACTATTATTCTGACATTTCACATTCTTA
AAATAAAGTGGTTATCCTAACTGACCTAAGACAAGGGAATTTTTACTAGGATTAAATGTCAGGAATTGTGAA
AAACTGAGTTTGAATGTATTTGGCCAATGTGTATGTAAACTTCCGACTTCAACTG
>chromosome24:26736934-26738521/1-1587
AGTTGAAGTCGGAAGTTTACATACACTTAGGTTGGAGTCATTAAAACTTATTTTTCAACCACTCCACAAATT
GCTTGTTAACAAACTATAGTTTTGGCAAGTCGGTTAGGACATCTACTTTGTGCATGACACAAGTAATTTTTC
CAACAATTGTTTACGGACAGATTATTTCACTTATAATTCACTGTATCACAATTCCAGTGGGTCAGAAGTTTA
CATACACTAAGTTGACTGTGCCTTTAAACAGCTTGGAAAATTCCAGAAAATGATGTCACGGCTTAAGAAGCT
TCTGATAGGCTAATTGACATCATTTGAGTCAATTGGAGGTGTGTACCTCTGGATGTATTTCAAGGCCTACCT
TCAAACTCATTGCCTCTTTGCTTGACATCATGGGAAAATCTAAAGAAATCAGCCAAGACCTCAGAAAAAAAT
TGTAGACCTCCACAAGTCTGGATCATCCTTGGGAGCAATTTCCAAACACCTGAAGGTACCACGTTCATCTGT
ACAAACAATAGTACGCAAGTAGAAACACCATGGGGCCACGCAGCCGTCATACTGCTCAGGAAGAAGACGTGT
TCTGTCTCCTAGAGATGAACGTACTTTGGTGCAAAAAGTGCAAATCAATCCCAGAACAGCAGCAAAGGACCT
TGTAAAGATGCTGGAGAAAACGGGTACAAAAGTATCTATATCCACAATAAAATGAGTCCTATATCGACATAA
CCTGAAAGACCGCTCAGCAAGGAAGAAGCCACTGCTCCAAAACCGCCATAAAAAAGCCAGACTACAGTTTGC
AACTGCACATGGGGACAAAGATCGTACTTTTTGGAGAAATGTCCTCTGGTCTGATGAAACAAAAATAGAACT
GTTTGGCCATAATGACCATTGTTATGTTTGGAGGAAAAAGGGGGAGGCTTGCAAGCCGAAGAATAACATCCC
AACCGTAAAGCACGGGGGTGGCAGCATCATGTTGTGGGGGTGCTTTGCTGCAGGAGAGACTGGTGCACTTCA
CAAAATAGATGGCATCATGAGTGAGGAACATTATGTGGATATATTGAAGCAACATCTCAAGACATCAGTCAG
GAAGTTAAAGCTTGGTTGCAAATGGGTCTTCCAAATGGACAATGACCCCAAGTATACTTCCAAAGTTGTGGG
AAAATGGCTTAAGGACAACAAAGTCAAGGTATTGGCGTGGCCATCACAAAGCCTTGATCTCAATCCTATAGA
AATTTGTGGGCAGAACTGAAAAAGTGTGTGCGAGCAAGGAGACCTACAAACCTGACTCAGTTACACCTGCTC
TGTCAGGAGGAATGGGCCAAAATTCACCCAACTTATTGTGGGAAGCTTGAGGGAGGCTACCCGAAACGTTTG
ACCCAAGTTACACAATTTAAAGGCAATGCTACCAAATACTAATTGAGTGTATGTAAACTTCTGACCCACTGG
GAATGTGATGAAAGAAATAAAAGCTGAAATAAATCATTCTCTCCACTATTATTCTGACATTTCACATTCTTA
AAATAAAGTGGTGATCCTAACTGACCTAAGACAGGGAATTTTTACTAGGATTAAATGTCAGGAATTGTGAAA
AAA
>chromosome25:21686797-21688433/1-1636
CAGTTGAAGTCGGAAGTTTACATACACTTAGGTTGGAGTCATTAAAACTTGTTTTTCAACCACTCCACATAT
TTCTTGTTAACAAACTATAGTTTTGGAAAGTCGGTTAGGACATCTACTTTGTGCATGACACAAGTCATTTTT
CCAACAATTGTTTACAGACAGATTATTTCACTGATAATTCCCTGTATCACAATTCCAGTGGGTCAGAAGATT
ACATACACTAAGTTGACTGTGCCTTTAAACAGCTTGGAAAATTCCAGAAAATTATGTCATGGCTTTAGACGG
TTCTGATAGGCTAATTGACATCATTTGAGTCAATTGGAGGTGTACATGTGGATGTTTTTCAAGGCCTACCTT
CAAACTCAGTGCCTCTTTGCTTGTCATCATGGGAAAATCAAAAGAAATCAGCCAAGACCTCAGAAAAAAATG
TGTAGACCTCCACAGGTCTGGTTCATCCTTGGGAGCAATTTCCAAACACCTGAAGGTACCATGTTAATCTGT
ACAAACAATAGTACGCAAGTATAAAAACCATGGGACCACGCAGCCATCATACCGCTCAGGAAGGAGACGCGT
TCTGTCTCCTAGAGATTAATGTACTTTGGTGCGAAAAGTGCAAATCAATCCCAGAACAACAGCAAAGGACCT
TGTGAAGATGCTGGAGGAAACAGGTACAAAAGTATCTATATCCACAGTAAAACGAGTCCTATATTGGCATAA
CCTGAAAGGCTGCTCAGCAAGGAAGAGGCCACTGCTCCAAAACCGCCATAAAAAAGACAGACTACGGTTTGC
AACTGCACATGGGGACAAAGATCGTACTTTTTGGAGAAATGTCCTCTGGTCTGATGAAACAAAAATAGAACT
GTTTGGCCATAATGACCATCATTATGTTTGGAAGAAAAGGGGGGAGGCTTGCAAGCCGAAGAACGCCATCCC
AACCGTGAAGCACGGGGGTGACAGCTTCATGTTGTGGGGGTGCTTTGCTGCAGGAGGGACTGATGCACTTCA
CAAAATAGATTGCATGATTAGGAAGGAACATTATGTGGATATATTGAAGCAACATCTCAAGACATCAGTCAG
GAAGTTAAAGCTTGGTTGCAAATGGGTCTTCCAAATGGACAATGACCCCAAGCATACTTCCAAAGTTGTGGC
AAAATGGCTTAAGGACAACAAAGTCAGGTATTGGAGTGGCCATCACAAAGCCCTGACCTCAATCCTATAGAA
AATGTGTGGGCAGAACTGAAAAAGCATGTGCAAGCAAGGAAGCAACAAACCTGACTCAGTTACACCAGCTCT
GTCAGGAGGAATGGGCCAAAATTCACCCAACTTATTGTGGGAAGCTTGTGGAAGGCTACCCGAAACGTTTGA
CCCAAGTTAAACAATTTAAAGGCAATGCTACCAAATACTAATTGAGTGTATGTAAACTTCTGACCCACTGGG
AATGTGATGAAAGAAATAAAAGCTGAAATAAATCATTCTCTCTACTATTATTCTGACATTTCACATTCTTAA
AATAAAGTGGTGATCCTAACTGACCTAAGACAGGGAATTTTTACTAGGATTAAACATCAGGAATTGTGAAAA
ACTGAGTTTAAATGTTTTTGGCTGTGGTGTATGTAAACTTCCGACTTCAACT
>chromosome25:14670288-14671839/1-1551
CAGTTGAAGTCGGAAGTTTACATACACTTAGGTTGGAGTCATTAAAACTCGTTTTTCAACCACTCCGCAAAT
TTCTTGTTAACAAACTATAGTTTTGGCAAGTCGGTTAGGACATCTACTTTGTGCATGACACAAGTAATTTTT
CCAACAATTGTTTACAGACAGATTATTTCACTTATAATTCACTGTATAAAAATTCCAGTGGGTCAGAAGTTT
ACATACACTAAGTTGACTGTGCCTTTAAACAGTTTTGAAAATTCCAGAAAATGATGTCATGGCTTTAGATGC
TTCTGATAGGCTAATTGACATCATTTGAGTCAATTGGAGGTGTACCTGTGGATGTTTCAAGGCCTACCTTCA
AACTTAGTGCCTCTTTGCTTGACATCATGGGAAAATCAAAAGAAATCAGCCAAGACCTCAGAAAAAGAATTG
TAGACTTCCACAAGTCTGGTTCATCCTTGGGAGCAATTTCCAAACGCCTGAAGGTACCACATTCATCTGTAC
AAACAATAGTACGCAAGTATAAACACCACGGGACCACGCAGCCGTCCTCAGGAAGGAGATGCGTTCTGTCTC
CTAGAGATGAACGTACTTTGGTGCGAAAAGTGCAAATCAATCCCAGAACAACAGCAAAGGACCTTGTGAAGA
TGCTGGAGGAAACGGGTACAAAAGTATCTATATTCACAGTAAAACGAGTCCTATATCGACATAACCTGAAAG
GCCGCTCAGCAAGGAAGAAGCCACTGCTCCAAAACCGCCATAAAAATGCCAGACTACAGTTTGCAACTGCAC
ATGGGGACAAAGATCATACTTTTTAGAGAAATGTCCTCTGGTCTGATGAAACAAAAATAGAACTGTTTGGCC
ATAATGACCATCGTTATGTTTGGAGGAAAAAGGGGGAGGCCTGCAAGACGAAAAACACCATCCCAACCGTGA
AGCACGGGGGTTGCAGCATCATGTAGTGGGGGTGCTTTGCTGCAGGATGGACTGGTGCACTTCACAAAATAG
ATGGCATCATGAGGAAGGGAAATTATGTGGATATATTGAAGCAACATCTCAAGACATCAGTCAGGAAGTTAA
AGCTTGGTCGCAAATGGGTCTTCCAAATGGAAAATGAACACAAGCATACTTCCAAAGTTGTGGCAAAATGGC
CTAATGACAACAAAGTCAAGGTATTGGAGTGGCCATCACAAAGCCCTGACCTCAATCCTATAGAACATTTGT
GGGCAGAACTGAAAAGCGTGTGCGAGAAAGGAGGCCTACAAACCTGACTCAGTTACACCAGCTCTGTCAGGA
GGAATGGGCCAAAATTCACACAACTTATTGTGAGAAGCTTGTGGAAGGCTACCTAAAACATTTGACCCAAGT
TAAACAATTTAAAAGCAATGCTTCCAAATACTAATTGAGTGTATGTAAACTTCTGACCCACTGGGAATGTGA
TGAAAGAAATAAAAGCTGAAATAAATCATTCTCTCTACTATTATTCTGACATTTCACATTCTTAAAATAAAG
TGGTGATCCTAACTGACCTAAGACAGGGAATTTTTACTT
>chromosome25:26690888-26692404/1-1516
TTTGTGCATGACACAAGTAGTTTTTCCAACAATTGTGTACAGACAGATTATTTCACTTATAATTCACTGTAT
CACAATTCCAGTGGGTCAGAAGTTTACATACACTAAGTTGACTGTGCCTTTATACAGCTTGGAAAATTCCAG
GAAATGATGTCATGGCTTTAGAAGCTTCTGATAGTCTAATTGACATCATTTGAGTCAATTGGAGGTGTACCT
GTTGATGTATTTCAAGGCCTATCTTCAAACTCAGTGCCTCTTTGCTTGACATCATGGGAAAATCAAAAGAAA
TCAGCCAAGACCTCAGAAAAAGAATTGGAGACCTCCACAAGTCTGGTTCATCCTTGGGAGCAATTTCCAAAC
GCCTGAAAGTACCACGTTCGCCTGTACAAACAATAGTACACAAGTATAAACACCATGTGACCATGCAGACAT
ACCGCTCAGGAAGGAGACGCGTTCTGTCTCTTAGAGATGAACGTACTTTGGTGCGAAAAGTGCAAATCAATC
CCAGAACAACAGCAAAGGACCTTGTGAAGATGCTGGAGGAAACGGGTACAAAAGTATCTATATCCACAGTAA
AACGAGTGCTATATCGACATAACCTGAAAGGCTGCTCAGCAAGGAAGAAGCCACTGCTCCAAACCCGCCATA
AAAAAGCCAGACTACGGTTTGCAACTGCACATGGGGACAAAGATCATACTTTTTGGAGAAATGTCCTCTGGT
CTGATGAAACAAAAATAGAACTATTTGGCCATAATGACCATCGTTATGTTTGGAGGGAAAAGGGGGAGGCTT
GCAAGCCGAAGAACACCATCCCAACCGTGAAGCACGGGGGTGGCAGCATCATGTTGTGGGGGTGCTTTGCTG
CAGGAGGGACTGGTGCACTTCACAAAATAGATGGCATGATGAGGGAGGAAAATGATGTGGATATATTGAAGC
AACATCTCAAGACATCAGTCAGGAAGTTAAAGCTTGGACGCAAATGGGTCTTCCAAATGGACAATGACCCCA
AGAATACTTCCAAAGTTGTGTCAAAATGGCTTAAGGACAACAAAATCAAGGTATTGGAGTGGCCATCACAAA
GCACTGACCTCAATCCCATAGAAAATTTGTGGGCAGAACTGAAAAAGCGTGTGCGAGCAAGGAGGCCTATAA
ACCTGACTCAGTTAGACCAGCTCTGTCAGGAGGAATGGGCCAAAATTCCCCCAACTTATTGTGGGAAGCTTG
TGGAAGGCTACCCGAAATGTTTGACCCAAGTTAAACAATTTAAAGGCAATGCTACCAAATACTAATTGAGTG
CATGTAAACTTCTGACCCACTGGGAATGTGATGAAAGAAATAAAAGCTGAAATAAATCATTCTCTCTACTAT
TATTCTGACATTTCACATTCTTAATATAAAGTGGTGATCCTAACTGACCTAAGACAGGGAATTTTTACTAGG
ATTAAATGTCAGGAATTGTGAAAAACTGAGTTTAAATGTATTTGGCTGAGGTGTATGTAACCTTCCGACTTC
AACT
>chromosome25:38479323-38480828/1-1505
ACAAGTAATTTTTCCAACAATTGTTTACAGACAGATTATATCACTTATAATTCACTGTATCACAAATCCAGT
GGGTCAGAAGTTTACATACACTAAGTTGACTGTGCCTTTAAACAGCTTGGAAAAATCCAGAAAATGATGTCA
AGGCTTTAGAAGCTTCTGATAGGCTAACTGACATCATTTGAGTCAATTGGAGGTGTACCTGTGGATGTATTT
CAAGGCCTACCTTCAAACTCAATGCCTCTTTGCTTGACATCATGGGAAAATCAAAAGAAATCAGCCAAGACC
TCAGAAAAAAACTGTAGACCTCCACAAGTCTGGTTCATCCTTGGGAGCAATTTCCAAATGCCTGAAGGTACC
ACGTTCATCTGTACAAACAATAGTACGCAAGTATAAACACCATGGGACCACGCAGCCGCCATACCACTCAGG
AAGGAGACGCGTTCTGTCTCCTAGAGATGAACGTACTTTGGTGCGAAAAGTGCAAAGCAATCCCAGAACAAC
AGCAAAGGACCTTGAGAAGATGCTGGAGGAAACAGGTACAAAAGTATCTATATCCACAGTAAAACGAGTCTT
ACATCGACATAACCTGAAAGGCCGCTCAGCAAGGAAGAAGCCACTGCTCCAAAACCGCCATAAAAAAGCCAG
ACTACGGTTTGCAAATGCACATGGGGACAAAGATCGTAGTTTTTGGAGAAATGTCCTCTGGTCTGATGAAAC
AAAAATAGAACTGCTTGGCCATAATGACCATCGTTATGTTTGGAGGAAAAAGGGGGAGGCTTGCAAGCTGAA
GAACAGCATCCCAATTGTAAAGCACGGGGGTGGCAGCATCATGTTGTGGGGTGCTTTCCTGCAGGAGGGACT
GGTGCACTTCACAAAATAGATGGCATCATGAGGCAGCAAAATTATGTGGATATATTGAAGCAACAGCTCAAG
ACATCAGTCAGGAAGTTACAGCTTGGTCGCAAATGGGTCTTCCAAATGGACAATGACCCCAAGCATACTTCC
AAAGTTGTGGCAAAATGGCTAAAGGCCAACAAAGTCAAGGTATTGGAGTGGCCATCACAAAGCCCTGACCTC
AAGCCTATAGAAAATTTGTGGGCAGAACTGAAAAAGCGTGTGCGAGCAAGGAGGCCTACAAACCTGACTCAG
TTACACCAGCTCTGTCAGGAGGAATGGATCAAAATTCACCCAACTTATTGTGGGAAGCTTGTGGAAGGCTAC
CTGAAACGTTTGACCCAAGTTAAACAATTTGAAGGCAATGCTACCAAATACTAATTGAGTGTATGTAAACTT
CTGACCCACTGGGAATGTGATGAAAGAAATAAAAGCTGAAACAAATAATTCTCTCTACTATTATTCTGACAT
TTCACATTCTAAAAATAAAGTGATGATCCTAACTGACCTAAGACAGGGAATTTTTACTAGGATTAAATGTGA
GGAATTGTGAAAAACTGAGTTTAAATGTATTTCTTTAAGATGTATGTAAACTTCCCACTTCACCT
>chromosome27:23045809-23047446/1-1637
CAGTTGAAGTTGGAAGTTTACATACACTTAGGTTGGAGTCATTAAAACTCGTTTTTCAACCACTCCACAAAT
TTCTTGTTAACGAACTATAGTTTTGGCAAGTCGGTTTGGACATCTACTTTGTGCATGACACAAGTAATTTTT
CCAACAATTGTTTACAGACAGATTATTTCACTTATAATTCACTGTATCACAATTCCAGTGGGTCAGAAGTTT
ACATACACTAAGTTGACTGTGCCTTTAAACAGCTTGGAAAATTCCAGAAAACGATGTCATGGCTTTAGAAGC
TTCTGGTAGGCTAATTGACATCATTTGAGTCAATTGGAGGTGTACCTGTGGATGTATTTCAAGGCCTAACTT
CAAACTCAGTTCCTCTTTGTTTGACATCATGGGAAAATCAAAAGAAATCAGCCAAGACCTCATAAAATAATT
GTAGACCTCCACAAGTCTGGTTCATCCTTGGGAGCAATTTCCAAACGCCTGAAGGTACCATGTTCATCTGCA
CCAACAATAGTACGCAAGTATAAACACCATGGGACCACGCAGCCGTCATACCGCTCAGGAAGAAGACGCGTT
CTGTCTCCTAGAGATGAACGTACTTTGGTGCGAAAAGTGCAAATCAATCCCAGAACAACAGCAAACGACCTT
GTGAAGATGCTGGAGGAAACATGTACAAAAGTATCTATATCCACAGTAAAACGAGTCCTATATCGACATAAC
CTGAAAGGCCGCTCAGCAAGGAAGAAGCCACTGCTCCAAAACCGCCATAAAAAAGCCAGACTACGCTTTGCA
ACTGCACATGGGGACAAAGATCGTACTTTTTGGAGAAATGTCCTCTGGTCTGATTAAACAAAAATAGAACTG
TTTGGCCATAATGACCATTGTTATGTTTGGAGGAAAAAGGGGGAGGCTTGCAAGCTGAAGAACACTATCCCA
ACCGTGAAGCACGGGGGTGGCAGCATCATGTTGTGGGGGTGCTTTGCTGCAGGAGGGACTGGTGCACTTCAC
AAAATAGATGGAATCATGAGGAAGAAAAATTATGTGGATATATTGAAGCAACATCTCAAGACATCAGTCAGG
AAGTTAAAGCTTGGTCGCAAATGGGTCTTCCAAATGGACAATGACCCCAAGCATACTTCCAAAGTTGTGGAA
AAATGGCTTAAGGACAACAAAGTCAAGGTATTGGAGTGGCCATCACAAAGCCCTGACCTCAATCCTATAGAA
GATTTGTGGGCAGAACTGAAAAAGCGTGTGCAAGCAAGGAGGCCTACAAACCTGACTCAGTTACACCAGCTC
TGTCAGGAGGAATGGGCCAAAATTCACCCAACTTATTGTGGGAAGCTTGTGGAAGGCCACCCGAAACGTTTG
ACCCAAGTTAAACAATTTAAAGGCAATGCTATCAAATACTAATTGAGTGTATGTAAACTTCTGACCCACTGG
GAATGTGATAAAATAAATAAAAGCTGAACTAAATCATTTTCTCTACTATTATTCTGACATTCCAAATTCTTA
AAATAAAGTGGTGATCCTAACTGACCTAAGACAGGGAATTTTTACTAGGATTACATTTCAGGAATTATGAAA
AACTGAGTTTAAATGTATTTGGCTAAGGTGTATGTAAACTTCCGACTTCAACT
>chromosome27:5760872-5762411/1-1539
TAGTTGAAGTCAGAAGTTTGCATACACTTAGGTTGGAATCATTAAAACTAGTTTTTCAACCACTCCACTAAT
TTCTTGTTAACAAACTATAGTTTTGGCAAGTCGGTTAGGACATCTACTTTGTGCATGACACAAGTAATTTTT
CCAGCAATTATTTACAGACAGATTATTTCTCTTATAATGCACTGTATCAAAATTCCAGTGGGTCAGAAGTTT
ACATACACTAAGTTGACTGTGCCTTTAAACAGCTTGGAAAATTCCAGAAAATGATGTCATGGCTTTAGAAGC
TTCTGATAGGCTAATTGACATCATTTGAGTCAATTGGAGGTGTACCTGTGGATGTATTTCAAGGCCTACCTT
CAAACTCAGTGCCTCTTTGCTTGGCATCATGGGAAAATCAAAAGAAATCAGCCAAGACCTCAGAAAAAAAAT
TGGAGACCTCCACAAGTCTGGTTCATCTTTGGGAGCAATTTACAAACGCCTGAAGGTACCACGTTCGTCTGT
ACAAGCAATCGTACGCAAGTATAAACACCATGGGACCACACAGCCGTCATACCACTCAGGAAGGAGACGTGT
TCTGTCTCCTAGAGATGAACGTACTTTGGTGCGAAAAGTGCAAATGATTCCCAGAACAACAGCAAAGGACCT
TGTGAAGATGCTGGAGGAAACCGGTACAAAAGTATCTATATCCACAGTAAAACGAGTCCTATATCGACATAA
CCTGAAAGGCCGCTCAGCAAGGAAGAAGCCACTGCTCCAAAACCGCCATAAAAAAGCCAGACTACGGTTTGC
AACTGCACATGGGGACAAAGATCGTACTTTTTGGAGAAATGTCCTCTGGTCTGATGAAACAAAAATAGAACT
GTTTGGCCATAATGACCATTGTTATGTTTGGAGGAAAAAGGGGGAGGCTTGCAAGCTGAAGAATACCATCCC
AACCGTGAAGCACGGGGGTGGTAGCATCATGTTGTGGGGGTGCTTTGCTGCAGGAGGGACTGGTGCACTTCA
CAAAATAGATGGCATCGTGAGGAAGGATTAAATTATGTGAATATATTGAAGCAACGTCTCAAGACATCAGTC
AGGAAGTTAAAGCATGGTCGCAAATGGGTCTTCCAAATGGACAATGACCCTAAGCATACTTCCAAAGTTGTG
GCAAAATGGCTTAAGGACAACAAAATCAAGGTATTGGAGTGGCCATCACAAAGCCCTGACCTCAATCCCATA
GAAAATTTGTGGGCAGAACTGAAAAAGCGTGTGCGAGCAAGGAGGCCTACAAACCTGACTCAGTTACACCAG
CTCTGTCAGGAGGAATGGGCCAAAATTCACCCAACTTATTGTGGGAAGCTTGTGGAAGGCTACCCAAAACGT
TTGACCCAAGTTAAACAATTTAAAGGCAATGCTACCAAATACTAAGTGAGTGTATGTAATCTTCTGACCCAC
TGGGAATGTGCTGAAAGAAATAAAAGCTGAAATAAATCATTCTCTCTACTATTATTCTGACATTTCACATTC
TTAAAATAAAGTGGTGATCCTAACTGA
>chromosome27:29844092-29845567/1-1475
AGATTATTTCACTTATAATTCACTGTATCACAATTCCAGTGGGTCAGAAGTTTACATACACTAAGTTGACTG
TGCCTTTAAACAGCTTGGAAAATTCCAGAAAATGATATCATGGCTTTAGAAGCTTCTGTTAGGCTAATTGAC
ATAATTTGAGTCAATTGGAGGTGTACCTGTGGATGTATTTCAAGGCATACCTTCAAACTCAGTGCCTCTTTG
CTTGACATCATGGGAAAATCAAAAGAAATCAGCCAAGACCTCAGAAAGAAAAATGTACACCTCCACAAGTCT
GGTTCATCCTTGGGAGCAATTTCCAAATGCCTGAAGATACCACGTTCATCTGTACAAACAATAGTACGCAAG
TATAAACACCATGAGACCACACAGCCGTCATACCGCTCAGGAAGGAGACGCGTTCTGTCTCCTAGAGATTAA
TGTACTTTGGTGCGAAAAGTGCAAATCAATCCCAGAACAACAGCAAAGGACCTTGTGAAGATGCTGGAGGAA
ACCGGTACAAAAGTATCTATATCCACAGTAAAACGAGTCCTATATTGACATAATCTGAAAGGCCGCCCAGCA
AGGAAGAAGCCACTGCTCCAAAACCGCAATAAAAAAGCCAGACTACGGTTTGCAACTGCACATGGGGACAAA
GATCGTACTTTTTGGAGAAATGTCCTCTGGTCTGATGAAACAAAAATAGAACTGTTTGGCCATAATGACCAT
CGTTATGTTTGGAGGAAAAAGGGGGAGGCTTGCAAGCCAAAGAACCCCTCCCAACCGTGAAGCACGGGGGTG
ACAGCATCATGTTGTGGGGGTGCTTTGCTGCAGGAGGGACTGGTGCACTTCACAAAATAGATGGCATCATGA
GGATGTAAAATTATGTGGATATATTGAAGCAACATCTCAAGACATCAGTCAGGAAGTTAAAGCTTGGTCGCA
AATGGGTCTTCCAAATGGACAATGACCCCAAGCATACTTCCAAAGTTGTGGCAAAATGGCTTAAGGACAACA
AAGTCAAGGTATTGGAGTGGCCATCACAAAGCCCTGACCTCAATCCTATAGAAAATGTGTGGGCAGAACTGA
AAAAAAGTGTGCGAGCAAGGAGGCCTACAAACCTGACTCAGTTACACCAGCTCTGTCAGGAGGAATGGGCCA
AAATTCCCCCAACTTATTGTGGGAAGCTTGTGGAAGGCTACCCAAAACGTTTGACTCAAGTTAAACAATTTG
AAGGCAATGCTATCAAATACTAATTGAGTGTATGTAAACTTCTGACCCACTGGGAATGTGATGAAAGAAATA
AAAGCTGAAATAAATCATTCTCTTTACTATTATTCTGACATTTCACATTCTTAAAATAAAGTGGTGATCCTA
ACTGACCTAAAACAGGGAATTTTTACTTGGATTAAATGTCAGGAATTGTGAAAAACTGAGTTTAAATGTATT
TGGCTAAGGTGTATGTAAACTTCTGACTTCAACTG
>chromosome28:4013996-4015632/1-1636
CAGTTGAAGTCGGAAGTTTACATACACTTAGGTTGGCGTCATTAAAACTCGTTTTTAAACCACTTAACAAAT
TTATTGTCAACAAAATATAGTTTTGGCAAGTCGGTTAGGACATCTACTTTGTGCATGACACAAGTAATTTTT
CCAACAATTGTTTACAGACAGATTATTTCACTTATAATTCACTGTATCACAATTCCAGTGGGTCAGAAGTTA
CATACACTAAGTTGACTGTGCCTTTAAACAGCTTGGAAAATTCCAGAAAATGATGTCATGCCTATAGAAGCT
TCTGATAGGCTAATTGACATCATTTGAGTCAATTGGAGGTGTACCTGTGGATGTATTTCAAGGCCTACCTTC
AAACTCAGTTCCTCTTTGCTTGACATCATGGGAAAATCAAAAGAAATCAGGAAAGACCTCAGAAAAAAAATG
TAGACCTCCACAAGACTGGTTCATCATTGGGAGCAATTTCAAAATGCCTGAAGGTACCACGTTCATCTGTAC
AAACAATAGTACGCAAGTATAAACACCATGGGACCACGCAGCCGTCATACCGCTCAGGAATGAGAGACGTTC
TGTCTCCTAGAGATGAATGTACTTTGGTGCAAAAAGTGCAAATCAATCCCAGAATAACAGAAAAGGACCTTG
TGAAGATGCTGCAGGAAACAGGTACAAAAGTATCTACATCCACAGTAAAACGAGTCCTATATCGACATAACC
TGAAAGGGTGCTCAGCAAGGAAGAAGCCACTGCTCCAAAACCGCCATAAAAAAGCCAGACTACGGTTTGCAA
CTGCACATGGGGACAAAGATCGTACTTTTTGGAGAAATGTCCTCTGGTCTGATGAAACAAAAATAGAACTGT
TTGGCCATAATGACCATCGTTATATTCGGAGGAAAAAGGGGGAGGCTTGCAAGCCAAAGAACACCATCTCAA
CCGTGAAACACGGGGGTGGCAGCATCATGTTGTGGGGGTGCTTTGCTGCAGGAGGGACTGGTGCACTTCACA
AAATAGATGGCATCATGAGGGAGGAAAAATATGTGGATATATTGAAGCAACATCTCAAGACATCAGTCAGGA
AGTTAAAGCTTGGTCGCTAATGGGTCTTCCAAATGGACAATGACCCCAAGCATACTTCCAAAGTTGTGGTAA
AATGGCTTAAGGACAACAAAGTCAAGGTATTGGAGTGGTCATCACAAAGCGCTGACCTCAATCTCATAGAAA
ATGTGTGGGCAGAACTGAAAAAGTGTGTGCGAGCAAGGAGGCCTACAAACCTGACTCAGTTACACCAGCTCT
GTCAGGAGGAATGTGCCAAAATTCACCCAATTTATTGTGGGAAGCTTGTGGAAGGCTACCCGAAATGTTTGA
CCCAAGTTAAACAATTTAAAGGCAATGCTACCAAATACTAATTGAGTGTATGTAAACTTCTGACCCAGTGTG
AATGTGGTGAAAGAAATACAAGCTGAAATAAATCATTCTCTCTACTATTATTCTGACATTTCACATTCTTAA
AATAAAGTGGTGATCCTAACTGACCTAAAACAGGGAATTTTTACTAGGATTAAATGTAAGGAATTGTGAAAA
ACTGAGTTTAAATGTATTTGGCTAAGGTGCATTTAAAGTTCCGACTTCAACT
>chromosome29:9598288-9599925/1-1637
CAGTTGAAGTCGGAAGTCTACATACACTTAGGTTGGAGTCATTAAAACTCGTTTTTTTAACCACTCCACAAA
TTTCTTGTTAACAAACTATAGTTTTGGCAAGTCGGTTAGGACATCTACTTTGTGCATGACACAAGTAATTTT
TCCAACAGTTGTTTACAGACAGATTATTTCACTTATAATTCACTATATTACAATTCCAGTGGGTCAGAAGTT
TACATACACTAAGTTGACTGTGCCTTTAAACAGCTAGGAAAATTCCAGACAATTATGTCATGGCCTTAGAAG
CTTCTGATAGGCTAATTGACATACTTTGAGTCAATTAGAGGTGTACCTGTGGATGTATTTCAAGGCCTGCCT
TCAAACTCAGTGCCTCTTTGCTTGAAATCATGGGAAAATCAAAAGAAATCAGCCAAGACCTCAGAAAAACAA
TTGTAGACCTCCACAAGTCTGGTTCATCCTTGGGAGCAATTTCCAAACGCTTGAAGGTACCACGTTCATCTG
TACAAACAATAATACGCAAGTATGAACACCATGGGACCAGGCAGCCATCATACCGCTCAGGAAGGAGACACG
TTCTGTCTCCTAGTGATGAACGTACTTTGTTGTGAAAAGTGCAAATCAATCCCAGAACAACAGCAAAGGACC
TTGTGAAGATGCTGGAAGAAACAGGTAGAAAAGTATCTATATCCACAGTAAAACGAGTCCTATATCGACATA
ACCTGAAAGGCCGCTCAGCAAGGAAGAAGCCACTGCTCCAAAACCGCCATAAAAAAGCCAGACTACGGTTTG
CAACTGCACATGGGGACAAAGATCGTACTTTTTGGAGAAATGTCCTCTGGTCTGATGAAACAAAAATAGAAC
TGTTCAGCCATAATGACCATCGTTATGTTTGGAGGAAAAAGGGGGAGGCTTGCAAGCCTAAGAACACCATCC
CAACTGTGAAGCACAGGGGTGGCAGCATCATGTTGTGGGGGTGCTTTGCTGCAGGAGGGACTGGTGCACTTC
ACAAAATAGATGGCATCATGAGGGAAGAAAATTATGTGGATATATTGAAGCAACATCTAAAGACATCAGTCA
GGAAGTTAAAGCTTGGTCGCAAATGGGTCTTCCAAATGGAAAATGACCCCAAGCATACTTCCAAAGTTGTGG
CAAAATGGCTTAAGGACAACAAAGTCAAGGTATTGGGGTGGCCATCACAAAGCCCTAACCTCAATCCTATAG
ACAATTTGTGGGCAGAACTGAAAAAGCTTGTGCGAGCAAGGAAGCCTACAATCCTGACTCAGTTACACCAGC
TCTGTCAGGAGGAATGGGCCAAAATTCACCCAACTTATTGTGGGAAGCTTGTAGAAGGCTACCCGAAACGTT
TGACCCAAGTTAAACAATTTAAAGGCAATGCTACCAAATACTAATTGAGTGTATGTAAACTTCTGACCCACT
GGGAATGTGATGAAAGAAATAAAAGCTGAAATAAGTCATTCTCTCTACTATTATTATGACATTTCACATTCT
TGAAATAAAGCGGTGATCCTAACTGACCTAAGACAGGGAATTTTTACTTGGATTAAATGTCAGGAATTGTGA
AAAACTGTTTAAATGTATTTGTCTAAGGTGTATGTAAACTCCCAACTTCAACT
>chromosome29:24790336-24791831/1-1495
CAGTTGAAGTCGGAAGTTTACATACACTTAGGTTGGAGTCATTAAAACTCGTTTTTCAAACACTCCACAAAT
TTCTTGTTAACAAACTATAGTTTTGGCAAGTCGGTTAGGACATCTACTTCGTGCATGACACAAGTAATTTTT
CCAACAATTGTTTACAGACAGATTATTTCACTTATTATTCACTGTATCACAATTCCAGTGGGTCAGAAGTTT
ACATACACTAAGTTGACTGTGCCTTTAAACAGCTTGGAAAATTCCAGAAAATGATGTCATGGCTTTAGAAGC
TTCTGATAGGCTAATTGACATAATTTGAGTCAATTGGAGGTGTACCTGTGGATGTATTTCAAGGCCTACCTT
TAAACTCAGTGCCTCTTTGCTTGACATCATTGGAAAATCAAAAGAAATCAGCCAAGACCTCAGAAAAAAAAT
TGTAGACCTCCACAAGTCTGGTTCATCATTGGGAGCAATTTCCAAATGCCTGAAGGTACCACGTTCATCTGT
GCAAACAATAGCACGCAAGTATAAACATCATGGGACCACTCAGCCATCATACTGCTCAGGAAGGAGATGTGT
TCTGTCTCCTAGAGATGAACGTACTTTCGTGCGAATAGTGCAAGTCAATCCCAGAACAACAGCAAAGGACCT
TGTGAAGATGCTGGAGGATACAAGTACAAACGTATCTATAGCCACAGTAAAACGAGTCCTATATCGACATAA
CCTGAAAGGCCACTCAGCAAGGAAGAAGCCACTGTTCCAAAACCGCCATAAAAAAGCCAGACTACGGTTTGC
AACTGCACATGGGGACAAAGATCGTACTTTTTGGAGAAATGGCCTCTGGTCTGATGAAACACAAATAGAACT
GCTTGGCCATAATGACCATTGTTATGTTTGGAGGAAAAGGGGGGAGGCCTGCAAGCCGAAGAACACCATCCC
AACCATGAAGCACGGGGGTGGCAGCATCATGTTGTGGGGGTGCTTTGCTGCAGGAGGGACTGGTGCACTTCA
CAAAATAGATGGCATCATGAGGGAGGAAAATTATGTGGATATATTGAAGCAACATCTCAAGACATCAGTCAG
GAAGTTAAAGCTTGGTCGCAAATGGGTCTTCCAAATGGACAATGACCCCAAGCATACTTCCAAAGTTGTGGC
AAAACGGCTTAAGGACAACAAAGTCAAGGTATTGGAGTGGCCATCACAAAGCCCTGACCTCAAGCCTATAGA
ACATTTGTGGGCAGAACTGAAAAAGCGTGTGTGAGCAAGGAGGCCTACAAACTTGACTCAGTTACACCAGCT
ATGTCAGGAGAAATGGGCCAAAATTCATCCAACTTATTGTGGGAAGCTTGTGGAAGGCTACCCAAAACGTTT
GACCCAAGTTAAACAATTTAAAGGCAATGCTACTAAATACTAATTGAGTGTATGTAAACTTCTGACCCACTG
GGAATGTGATGAAAGAAATAAAATCTGAAATAAATCATTCTCTCTACTATTATTC
>chromosome29:25150724-25152360/1-1636
AGTTGAAGTGGGAAGTTTACATACACTTAAATTGGAGTCATTAAAACCCGTTTTTCAAACACTCCACAAATT
TCTTGTTAACAAACTATAGTTTTGGCAAGTCGGTTAGGACATCTACTTTGTGCATGACTCAAGTAATTTTTC
CAACAATTGTTTATAGACAGATTATTTCACTTATAATTCACTGTATCACAATTCCAGTGTGTCGGAAGTTTA
CATACACTGAGTTGACTGTGCCTTTAAACAGCTTGGAAAATTCCAGAAAATGATGTCATGGCTTTAGAAGCT
TCTGATAGGCTAATTGACATCATTTGAGTCAATTGGAAGTGTACCTGTGGATGTATTTCAAGACCTTCAAGC
TCAGTGCCTCTTTGCTTGACCTCATGGGAAAATGAAAAGAAATCAGCCAAGACCTCAGAAAAAAAATGGTAG
ACCTCCACAAGTCTGATTCATCCTTGGGAGCAATTTCCAAATGCCTGAAGGTACCACGTTCATCTGTACAAA
CAATAGTACACATGTATAAACACCATGGGACCACTCAGTCGTCATACCGCTCAGGAAGGAGACGCGTTCTGT
CTCCTAGAGATGAACATACTTTGGTGCGAAAAGTGCAAATCAATCCCAGAACAACAGCAAAGGACCTTGTGA
AGATACTGGAGGAAACGGGTACAAAAGTATCTGTATCCACAGTAAAACGAGTCTTATATCGACATAACCTGA
AAGGCCGCTCAGCAAGGAAGAAGCCACTGCTCCAAAACCGGCATAAAAAAACCAGACTACGGTTTGCAACTG
CACATGGGGACGAAGATCGTACTTTTTGGAGAAATGTCCTCTGGTCTGATGAAACAAAAAAATAACTGTTTT
GCCATAATGACCATTGTTATGTTTGGAGGAAAAATGGGGATGCTTGCAAGCCGAAGAACACCATCCCAACCG
TGAAGCACGGGGGTGGCAGCATCATGTTGTGGTGGTGCTTTGCTGCAGGAGGGACTGGTGTACTTCACAAAA
TAGATGGCATCCTGAGGAAGGACAATTATGTGGATATATTGAAGCAACATCTCAAGACATCAGTCAGGAAGT
TAAAGCTTGGTCGCAAATGGGTCTTCCAAATGGACAATTACCCCAAGCATACCTCCAAAGTTGTGGCAAAAT
GGCTAAAGGGCAACAAAGTCAAGGTATTGGAGTGGCCATCACAAAGCCCTGACCTCAATCCTATAGAACATT
TGTGGGCAGAACTGAAAAAGCTTGTGCGAGCAAGGAGGCCTACAAACCTAACTCGGTTACACCAGCTCTGTC
AGGTGGAATGGGCCAAAATTCACCCAACTTATTGTGGGAAGCTTGTGGAAGGCTACCTGAAATGTTTGACCC
AAATTAAACAATTTAAAGACAATGCTACCAAATACTAATGTAGTGTATGTAAACTTCTGACCCACTGGGAAT
GTGATGAAAGAAATAAAAGCTGAAATAAATCATTCTCTCTACTATTATTCTGACATTTCACATTCTTAAAAT
AAAGTGGTGACCCTAACTGACCTAAGACAGGGAATTTATACTAGGATTAAATGTCAGGAATTGTGAAAACAA
CTGAGTTTAAATATATTTGGCTAAGGTGTATGTAAACTTCCGACTTCAACTG
>chromosome29:41034571-41036067/1-1496
TCTTTCCAACAATTGTTTACAGACAGATTATTTCACTTTTAATTCACTGTATCACAATTCCAGTGGGTCAGA
AGTTTACATACACTAAGTTGACTGTGGCTTTAAACAGCTTGGAAAATTCCAGAAAATGATGTCATGGCTTTA
GAAGCTTCTGATAGGCTAATTGACATCATTTGAGTTAATTGGAGGTGTACCTGTGGATGTATTTCAAGGCCT
ACCTTCAAACTCAGTGTGTCTTTGCTTGACATCATGGGAAAATCAAAAGAAATCAGCCAAGACCTCAGAAAA
ACATTGTAGACCTCCACAAGTCTGGTTCATCCTAGGGAGCAATTTCCAAATGCCTGAAGGTACCACGTTCAT
CTGTACAAACAATAGTACGCATGTATAAACACCATGGGACCACGCAGCTGTCATACCACTCAGGAAGGAGAC
GTTCTGTCTCCTAGAGATAAACGTACTTTGGTGCAAAAAGTGCAAATCAATCCCAGAACAACAGCAAAGGAC
CTTGTGAAGATGCTGGAGGAAACAGGTACAGAATTATTTATATCCACAGTAAAACAAGTCCTATACCGACAT
AACCTGAAAGGCCACTCAGCAAGGAAGAAGCCACTGCTCCAAAACCGCCATTAAAAAGCCAGACTACGGTTT
GCAACTGCACATGGGGACAAAGATCGTACTTTTTGGAGAAATGTCCTCTGGTCTGATGAAACAAAAATAGAA
TTGTTTGGCAATAATGACCATCGTTATGTTTGGAGGAAAAAGGGGGAGGCTTGCAAGCCAAAGAACACCATC
CCAACCATGAAGCACAGGGGTGGCAGCATCATGTGGTGGGGGTGCTTTGCTGCAGGAGGGACTGGTGCACTT
CACAAAATAGATGGCATCATGAGGAAAGAAAATTATTTGTATATATTGAAGCAACATCTCAAGACATCAGTC
AGGAAGTTAAAGCTTGGTCACAAATGGGTCTTCCAAATAGACAATGACCCCAAGCATACTTCCAAAGTTGTA
GCAAAATGGCTTAAGGTCAACAAAGTCAAGGTATTGGAGTGGCCATCACAAAGCCCTGACCTCAATCCTATA
GAAAATGTGTGGGCAGAACTGAAAAAGCGTGTGCGAGCAAGGAGGCCTACAAACCTGACTCAGTTACACCAG
CTCTGTCAGGAGGAATGGGCCAAAATTCACCCAACTTATTGTGGGAAGCTTGTGGAAGGATACCTGAAACCT
TTGACCCAAGTTAAACAATTTAAAGGCAATGCTACCAAATACTAATTGAGTGTATGTAAACTTCTGACCCAC
TGGGAATGTGATGAAAGAAATAAAAGCTGAATAAATTATTCTCTTTACTATTATTCTGACATTTCACATTCC
TAAAATAAAGTGGTGATCCTAACTGACCTAAGACAGGGAATTTTTACTAGGATTAAATGTCAGGAATTGGGA
AAAAGTGAGTTTAAATGTATTTGGCTAAGGTGTATGTAAACTTCTGACTTCAACTG
