# Supplementary material for: Evolution-guided evaluation of the inverted terminal repeats of the synthetic transposon Sleeping Beauty
Source: Sci Rep. 2019 Feb 4;9:1171. doi: 10.1038/s41598-018-38061-w (PMC6362248; doi:10.1038/s41598-018-38061-w)
Supplement: Supplementary file 2 — Supplementary File S1 [file 41598_2018_38061_MOESM2_ESM.zip › CompleteSequenceSearchLowRestraintsEdited.mfa]

>chromosome1-2199166-2200771/1-1605
-------------------------------GTTGGAGTCA-TTAAAACTCG-TTTTT--CAACCACTCCAC
AAATTTCTTGTTAACAAACTATAGTTTGGGCAAGTCGGTTAGGACATCTACTTTGTGCATGACACAAGTCAT
TTTTCCAACAACTGTTTACAGACAGATTATTTCACTTA----TAATTCACTGGATCATAATTCCAGTGGGTC
AGAAGTTTACATACACTAAGTTGACTGTGCCTTT-AAACAGCTTGGAAGATACCAGAAAATGACGTCATGGC
TTTAAAAGCTTCTGATAGGCTAATTGACA-TCATTTGAGTCAATTGGAG--GTGTACCTGTGGGTGTATTTC
AAGGCCTACCTTCAAACTCAGTGCCTCTTTGCTTGACATCATGGG-AAAATCAAAAGAAATCAGCCAAG--A
CCTCAGAAACA-AAATTGTAGACCTCCACAAGTCTGGTTCATCCTTGGGAGCAATTTCCAAACGCCTGAAGG
TACCACGTTCATCTGTACAAACAATAGTATGCAAGTATAAACACCATGGGACCATGCAG--------CCGTC
ATACCGCTCAGGAAGGAGACGCGTTCTGTCTCCTTGAGATGAACGTAC-----TTTGGTGCGAAAAGTGCAA
ATCAATCCCAGAACAACAGC------AAATGACC-TTGTGAAGATGCTGGAGGAAACAGGTACAAAAGTATC
TATATC----CACAGT-AAAACAAGTCCTATATTGACATAACCTGAAAGGCCTCTCAGCAAGGAAGAAGCCA
CTGCTCC-----AAAACCGCCATAAA-AAAGCCAGACTACGGTTTGCAACTGCACATGGGGACAAAGATCGT
ACTTTTTAGAGAAATG-TCCTCTGGTCTGATGAAAC-AAAAATAGAACTGTTTGGCCATAATGACCATCGTT
ATGTTTGGAGG-AAAAGGGGGGAGGCTTGCAAGCCGAAGAACACCATCCCAACCGTGAAGCAC-GGGGGTGG
CGGCATCATGTTGTGGGGGTGCTTTGCTGCAGGAGGGACTGGTGCACTT--CAAAGTAGATGGCATCATGAG
G-AAAGA--AAATGATGTGGATATATTGAAGCAACATCTCAAGACATC---AGTCAGGAAGTTAAAGCTTGG
TCACAAATGGGTC-TTCCAAATGGACAATGACCCCAAGCATACTTCC-AAAGTTGTGGCAAAATGACTTAAG
GACAACCAAGTCAAGGTATTGGAGTGGCCATCACAAAGCCCTGACCTCAATCCCATA-GAAAATG-TGTGGG
CAGGACTGAAAAAGCGTGTGCGAGCAAGGAGGCCTACCAACCTGACTC-AGTTACACCAGCTCTGTCAGGAG
GAATGGGCC-AAAATTCACCCAACTTATTGTGGGAAGCTTGTGGAAGGCTACCCGAAACGTTTGACCCAAGT
TAAAC-------AATTTAAAGGCAATGCTACCAAATACTAATTGAGTGTATGTAAACTTCTGACCCACTGGG
AATGTGATGAAAGAAATAAAAGCTGAAATAAATCAT--TCTCTCTACTATTATTCTGACATTTCACATTCTT
AAAATAAAGTAGTGATCCTAACTGACCTAAGAC-AGGGAA-TTTTTACTAGGATTAAATGTCAGGAATTGT-
GAA-A--AACTGAGTTT-AAATGTATTTGACT-AAGGTGTA-----TGTAAACGTCCGACTTCAACT-
>chromosome1-57858540-57860178/1-1638
CAGTTGAAGTCAGAAGTTTACATACACTTAGGTTGGAGTCA-TTAAAACTAT-TTTTT--CAACCACTCCAC
AAATTTCTTGTTAACAAACTGTAGTTTTGGCAAGTCGGTTAGGACATCTACTTTGTGCATGACACAAGTCAT
TTTTCCAACAATTGTTTACAGACAGATTATTTCAATTA----TAATTCACTGTATCACAATTCCAGTGGGTA
AGAAGTTCACATACTCTAAGTTGACTGTGCCTTT-AAACAGCTTGGAAAACTCCAGAAAATTATGTCATGGC
TTTAGAAGCTTCTGATAGGCTAATTGACA-TCATTTGAGTCAATTGAAG--GTGTACCTGTGGATGTATTTC
AAGGCCTACCTTCAAACTCAGTGCCTCTTTGCTTGACATCATGGG-AAAATCAAAAGAAATCAGCCAAG--A
CCTCAGAAAAA-CAATTGTAGACCTCCACAAGTCTGGTTCATCCTTGGAAGCAATTTCCAAACGCCTGAAGG
TACCACGTTCATCTGTACAAATAATAGTACACAAGTATAAACACCATGGGACCACACAG--------CCGTC
ATACCGCTCAGGAAGGAGATGCGTTCTGTCTCTTAGAGATTAACGTAC-----TTTGGTGCGAAAAGTGCTA
ATCAATCCCAGAACAACAGC------AAAGGACC-TTGTGAAGATGCTGGAGGAAACAGGTACAAAAGTATA
TATATC----CACAGT-AAAACGAGTCTTATATCGACATAACCTGAAAGGCCGCTCAGCAAGGAAGAAGCCA
CTGCTCC-----AAAACCGCCATAAA-AAAGCCAGACTACGGTTTGCAACTGCACATGGGGACAAAGATCGT
ACTTTTTGGAGAAATG-TCCTCTGGTCTGATGAAAC-AAAAATAGAACTGTTTGGCCATAATGACCATCGTT
ATGTTTGGCAG-AAAAAGGGGGAGGCTTGCAAGCCGAAGAACACCATCCCAACCGTGAAGCAC-GGGGGTGG
TAGCATCATGTTGTGGGTGTGCTTTGCTGCAGGAGGGACTGGTGCACTTCACGAAATAGATGGCTTCATGAG
G-AAGGA--AAATTATATGAATATATTGAAGCAACATCTCAAGACATC---AGTTAGGAAGTTAAAGCTTGG
TCGCAAATGGGTA-TTCCAAATGGACAATGACCCCAAGCATACTTCC-AAAGTTGTGGCAAAATGGCTTAAG
GACAACAAAGTCAAGTTATTGGAGTGGCCATCACAAAGCCCTGACGTCGATCCTATA-GAACATT-TGTGGG
CAGAACTGAAAAAGTGTGTGCGAGCAAGGAGGCCTACAAACCTGACTC-AGTTACACCAGCTCTGTCAGGAG
GAATGGGCC-AAAATTCACCCATCTTGTTGTGGGAAGCTTGTGGGATGCTACCCGAAATGTCTGACCCAAGT
TAAAC-------AATTTAAAGGCAATGCTACCAAATACTAATTGAGTGTATGTAAACTTCTGACCCACTGGG
AATGTGATGAAAGACATAAAAGCTGAAATAAATAAT--TCTCTCTACTTTTATTCTGACATTTCACATTCCT
AAAATAAAGTGTTGATCCTAACTGACCTAAGAC-AGGGAA-TCTTTACTAGGATTAAATGTCAGGAATTGT-
GAA-A--AACTGAGTTG-AAATGTATTTGGCT-TAGTTGTA-----TGTAAACTTCCGACTTCAACT-
>chromosome1-70577282-70578911/1-1629
CAGTTGAAGTGGGAAGTTTACATACACTTAGGTTGGAATCA-TTAAAACTCG-TTTTT--CAACCACTCCAC
AATTTTCTTGCTAACAAACTATAGTTTTGGCAAGACGGTTAGGACATCTACTTTGTGCATGACACAAGTAAT
TTTTCCAACAATTGTTTACAGACAGATTATTTCACTTA----TAATTCACTGTATCACAATTCCAGTGGGTC
AGAAGTTTACATACACTAAGTTGACTGTGCCTTT-AAACAGCTTGGAAAATTCCAGAAAATGATGTCATGGC
TTTAGAAGCTTCTGATAGGCTAATTGACA-TAATTTGAGTCAATTGGCG--ATGTACCTGTGGATGTATTTC
AAGACCTACCTTGAAACTCAGTGCCTCTTTGCTTGACATCATGGG-GAAATCAAAATAAATCAGTCAAG--A
CCTCAGAAACA-AAATTTGAGACCTCCACAAGTCTGGTTCATCCTTGAGAGCAATTTCCAAACACCTGAAGG
TACCACGTCCATCTCTACAAACAATAGTACGCAAGTATAAACACCATGGGACCACGCAG--------CCATC
ATACCGCTCAGGAAGGAGACGCGTTCTGTCTCCTAGAGATGAACGTAC-----TTTGGTGCGAAAAGTGCAA
ATCAATCCCAGAACAACAGC------AAAGGACC-TTGTGAAGACGCTGGAGGAAACAAGTACAAAAGTATC
AATATC----CACAAT-AAAACGAGTCCTATATCGACATAACCTGAAAGGCCGCTCAGCAAGGAAGAAGCCA
CTGCTCC-----AAAACCGCCATAAA-AAAGCCAGACTACGGTTTGCAACTGCACATGGGGACAAAGATCAT
ACTTTTTGGAGAAATG-TCCTCTGGTCTGATGAAAC-AAAAATAGAACTGTTTAGCCATAATGACCATCGTA
ATGTTTGGAGG-AAAAAGGGGGACGCTTGCAAGCCGAAGAA---CATCCCAACCGTGAAGCAC-GGGGGTGG
CAGCATCATGTTGAGGGGGTGCTTTGCTGCAGGAGGGTCTGGTGCACTTCACAAAATAGATGGCATTATGAG
G-GAGGA--AAATGATGTGGATATATTGAAGCAACATCTCAAGACATC---AGTCAGGAAGTTAAAGCTTGG
TCGCAAATGGGTC-TTCCAAATGGACAATGACCCCAAGCATACTTCC-AAAGTTGTGGCAAAATGGCTTAAG
GACAACAAAGTCAAGGTATTGGAGTGGCCATCACAAAGCCCTGACCTCAATCCTATA-GAAAATG-TGTGGG
CAGAACTGAAAAA------GCGAGCAAGGAGGCCTACAAACCTGACTC-AGTTACACCAGCTCTGTAAGGAG
GAATGGGCC-AAAATTCACTCAACTTATTGTGGGAAGCTTGTGGAAGGCTACCCAAAACGTTTGACCCAAGT
TAAAC-------AATTTAAAGGCAATGCTACCAAATACTAACTGAGTGTATGTAAACTTCTGACCCACTGGG
AATGTGATGAAAGAAATAAAAGCTGAAATAAATCAT--TCTCTCTACTATTGTTCTGAAATTTCACATTCTT
AAAATAAAGTGGTGATCCTAACTGACCTAAAAC-AGGGAA-TTTTTAGTAGGATTAAATGTCAGGAATTGT-
GAA-A--AACTGAGTTT-AAATGTATTTGGCT-AAGGTGTA-----TGTAAACTTCCGACTTCAACT-
>chromosome1-83121794-83123431/1-1637
GAGTTGAAGTCGGAAGTTTACATTCACTTAGATTGGAGTCA-TTAAAACTTG-TTTTT--CAACCACTCCAC
ACATTTCTTGTTAACAAACTATAGTTTTGGCAAGTCAGTTAGGATATCTACTTTGTGCATGACACAAGTCAT
TTTTCCAACAATTGTTTACAGACAGATTATTTCACTTA----TAATTCACTGTATCACAATTCCAGTGGGTC
AGAAGTTTACATACACTAAGTTGACTGTGCCTTT-AAACAACTTGGAAAATTCCAGAAAATGATGTCATGGC
TTTAGAAGCTTCTGGTAGGCTAATTTACA-TAATTTGAGTCAATTGGAG--GTGTACCTGTGGATGTATTTC
AAGGCCTACTTTCAAACTCAGTGCCTCTTTGCTTGACATCATGGG-AAAATCAAAAGAAATCAGCCAAG--A
CCTCAGAAAAT-AAATTGTAGACCTCCACAAGTCTGGTTCATCCTTGGGAGCAATTTCCAAATGCCTGAAGG
TACCATGTTCATCTGTACAAACAATGGTACGCAAGTATAAACACCATGGGACCACGCAG--------CCGTC
ATACCGCTCAGGAAGCAGGCGCGTTCTGTCTCCTAGAGATGAACGTAC-----TTTCGTGCGCAAAGTGCAA
ATGAATCCCAGAACAACAGC------AAAGGACC-TTGTGAAGATGCTGGAGGAAACGGGTACAAAATTATC
TATATC----CACAGT-AAAAGGAGTCCTATATTGACTTAACCTGAAAGGCCGCTCAACAAGGAAGAAGCCA
CTGCTCC-----AAAACCGCCATAAAAAAAGCCAGACTACGGTTTGCAACTGCACATGGGGACAAAGATCGT
ACTTTTTGCAGAAATG-TCCTCTGGTCTGATGAAAC-AAAAATAGAACTGTTTGGCCATAATGACCATCGTT
ATGTTTGGAGG-AAAAGGGGGGAGGCTTGCAAGCCGAAGAACACCATCCCAACTGTGAAGCAC-GGGCGTGG
CAGCATCATGTTGTGGGGGTGCTTTGCTGGAGGAGGGACTGGTGCACTTCACAAAATAGATGGCATCATGGG
G-CAGGA--CAATTATGTGGATATATTCAAGCAACATCTCAAGACATC---AGTCAGGAAGTTAAAGCTTGG
TCGCAAATGGGTC-TTCCAAATGGACAATGACCCTAAGCTTACTTCC-AAAGTTGTGGTAAAAAGGCTTAAG
GACAACAAAGTCAAGGTATTGGAGTGGCCATCACAAAGCCCTGACCTCAATCCTGTA-GAAAATT-TGTGGG
CAGAACTGAAAAAGCGTGTGCGAGCAAGGAGGCCTACAAACCAGACTC-AGTCACACCAG--CTGTCAGGGG
GAATGGGCC-AAAATTCACCCAACTTATTGTGGGAAACTTGTGGAAGGCTACACGAAACGTTTGACCCAAGT
TAAAC-------AATTTAAAGGCAATGCTACCAAATACTAATTGAGTGTATGTAAACTTTTGACCCACTGGG
AATGTGATGAAAGAAATAAAGGCTGAAATAAATCAT--TCTCTCTACTATTATTCTGACATTTCACATTCTT
AAAATAAAGTGGTGATCCTAACTGACCTAAAAC-AGGGAA-TATTTACTTGGATTAAATGTCAGGAATTGT-
GAA-A--AACTGAGTAT-AAATGTATTTGGCT-AAGGTGTA-----TGTAAACTTCCGACTTCAACT-
>chromosome1-2192516-2194155/1-1639
-AGTTGAAGTCGGAAGTTTACATACAATTAGGTTGGAGTCA-TTAAAACTCG-TTTTT--CAACCACTCCAC
AAATTTCTTGTTAACAAACTATAGTTTGGGCAAGACGGTTAGGACATCTACTTTGTGCATGACACAAGTAAT
TTTTCCAACAATTGTTTACAGACAGATTATTTCACTTC----TAATTCACTGTATCACAATTCCAGTGGGTC
AGAATATTACATACACTAAGTTGACTGTGCCCTTAAAACAGCTTGGAAAATTCCATAAAATTATGTCATGGC
TTTAGAAGCTTCTGATAGGCTAATTGACA-TCATTTGAGCCAATTGGAG--GTGTATCTGTGGGTGTATTTC
AAGGCCTACCTTCAAACTCAATGCCTCTTTGCTTGACATCATGGG-AAAATCGAAAGAAATCAGCCAAG--A
CCTCAGAAACA-AAATTGTAGACCTCCACAAGTCTGGTTCATCCTTGGGAGCAATTTCCAAACACCTGAAGG
TACCACGTTCATCTGTACAAACAATAGTAAGCAAGTATAAACACCATGGGACCACGCAG--------CCGTC
ATACCGCTCAGGAAGGAGACGCGTTCTGTCTCCTAGAGATGAACGTAC-----TGTGGTGCGAAAAGTGCAA
ATCAATCCCAGAACAACAGC------AAAGGACC-TTGTGAAGATGCTGGAGGAAACAGGTACAAAAGTATC
TATATC----CACAGT-AAAATGAGTCCTATATCGACATAACCTGAAAGGCCGCTTAGCAAGAAAGAAGCCA
CTGCTCC-----AAAACTGCCATAAA-AAAGCCAGACTACGGTTTGCAACTGCACATGGGGACAAATATCGT
ACTTTTTAGAGAAATG-TCCTCTGGTCTGATGAAAC-AAAAATATAACTGTATGGCCATAATGACCATCGTT
ATGTTTGGAGG-AAAAGGGGGGAGGCTTGCAAGCCGAAGAACACAATCCCAACCGTGAAGCAC-GGGGGTGG
CAGCATCATGTTGTGGGGGTGCTTTACTGTAGGAGGGACTGGTGCACTTCACAAAATAGATGGCATCATGAG
G-AAAGA--AAATTATGTGGATATATTGAAGCAACATCTGAAGACATC---AGTCAGGAAGTTGAACCTTGG
TCGCAAATGGGTC-TTCCAAATGGACAATGACCCCAAGCATACTTCC-AAAGTTGTGGCAAAATGGCTTAAG
GACAACAAAGTCAAGGTATTGGAGTGGCCATCACAAAGCCCTGACCTCAATCCCATA-GAAAATG-TGTGGG
CAGAACTGAAAAAGCATGTGCGAGCAAGGAGGCCTACCAACCTGACTC-AGTTACACCAGCTCTGTTAGGAC
GAATGGGCC-AAAATTCACCCAACTTATTGTGGGAAGCTTGTGGAAGGCTACCCGAAACGTTTGACCCAAGT
TAAAC-------AATTTAAAGGCAATGCTACCAAATACTAATTGAGTGTATGTAAACTTCTGACCCACTGGG
AATGTGACGAAAGAAATAAAAGCTGAAATAAATCAT--TCTCTCTACTATTATTCTGACATTTCACATTATT
AAGATGAAGTGGTGATCCTAACTGACCTAAAAC-AGGGAA-TTTTTACTCGGATTAAATGTCAGGAATTGT-
TAA-A--AACTGAGTTT-AAATGTTTCTGGCT-AAGGTGTA-----TGTAAACTTCCGACTTCAACTG
>chromosome1-4043315-4044883/1-1568
-AGTTGAAGTCGGAAGTTTACATACACTTAGGTTGGAGTCA-TTAAAGCTCATTTTTT--CAACCACTCCAC
AAATTTCTTGTTAACAAACTATAGTTTTGGCAAGTCGGTTAGGACATCTACTTTGTGCATGACACAAGTAAT
TTTTCCAACAATTGTTGACAGACAGATTATTTCACTTC----TAATTCACTGTATCACAATTCCAGTGGGTC
AGAAGTTTACATACACCAAGTTGACTGTGCCTTT-AAACAGCTTGGAAAATTCCAGAAAATTATGTCATGGC
TTTAGAAGCTTCTGATAAGCTAATTGACA-CCATTTGAGTCAATTGGAG--GTGTAGCTGTGGATGTATTTC
AAGGCCTACCTTCAAACTCAGTGCCTCTTTGCTTGAAGTCATGGA-AAAATCTAAAGAAATCAGCCAAG--A
CCTCAGAAAAA-TAATTGTAGACCTCCACAAGTCTGGTTCATCCTTGGGAGCAATTTCCAAACGCCTGAAGG
TACCACGTTCATCTGTACAAACAATAGTACGCAAGTATAAACACCATGGGACCATGCAG--------CCGTC
ATACCGCTCAGGAAGGAGAAGCGTTCTGTCTCCTAGAGATGAACGTAC-----TTTGGTGCGAAAAGTGCAA
ATCAATCCCAGAACAACAGC------AAAGGACC-TTGTGAAGATGCTGGAGGAAACAAGTACAAAAGTATC
TATATC----CACAGT-AAAACGAGTACTATATCGACATAACCTGAAAGGTCGCTCAGCAAGGAAGAAGCCA
CTGCTCC-----AAAACCGCCATAAA-AAAGCCAGACTACGGTTTGCAACTGCACGCGGGGACAAAGATCGT
ACTTTTTGGAGAAATG-TCCTCTGGTCTGATGAAAC-TAAAATAGAACTGTTTGGCCATAATGACCATCGTT
ATGTTTGGAGG-AAAAAGGTGGAGGCTTGCAAGCCAAAGAACACCATCCTAACCGTGAAGCAC-GGGGGTGG
CAGCATCATGTTGTGGGGGTGCTTTGCTGCAGGAGGGACTGGTGCACTTCACAAAATAGATGGCATCATGAG
G-TAGGA--AAATTATGTGGATATATTGAAGCAACATCTCAAGACATC---AGTCAGGAAGTTAAAGCTTGG
TTGCAAATGGGTC-TTCCAAATGGACAATGACCCCAAGCATACTTCC-AAAGTTGTGGCAAAATGGCTTAAG
GACAACAAAGTCAAGTTATTGGAGTGGCCATCACAAAGCCCTGACCTCAATCCTATA-GAAAATG-TGTTGG
CAGAACTGAAAAAGCATGTGCGAGCAAGGAGGCCTACAATGCTGACTC-AGTTACACCAGCCCGGTCAAGAG
GAATGGGCC-AAATTTCACCCAACTTACTGTGGGAAGCTGGTGGAAGGCTACCTGAAATGTTTGACCCAAGT
TAAAC-------AATTT-AAGGCAATGCTACCAAATACTAATTGAGTGTATTTAAACTTCTGACCCACTGGG
AATGTGATGAAAGAAATAAAAGCTGAAATAAATCAT--TCTCTCTACTATTATTCTGACATTTCACATTCTT
AAAACAAAGTGGTGATCCTAACTGACCTAAGAC-AGGGAA-TTTTTACTAGGATTAAAT-------------
--------------------------------------------------------------------
>chromosome2-9707445-9709052/1-1607
--------------------------------ATGGAGTCA-TTAAAACTCA-TTTTT--CAACCACTCCAC
AAATTTCTTGTTAACAAACTATAGTTTTGGCAAGTCGGTTAGGACATCTACTTTGTGCATGACATAAGTAAT
TTTTCCAACAATTGTTTACAGACAGATTATTTCACTTA----TAATTCACTGTATCACAATTCCAGTGGGTC
AGAAGTTTACATACACTAAGTTGACTGTGCCTTT-AAACAGCTTGGAAAATTCCAGAAAATGATGTCATGGC
TTTAGAAGCTTCTGATAGGCTTATTGACA-TTATTTGAGTCAATTGGAA--ATGTACCTGTGGATGTATTTC
AAAGCTTACCTTCAAACTCAATGCCCCTTTGCTTGACATCATGGG-AAAATCAAAAGAAATCAGCCAAG--A
CCTCAGAAAAA-GAATTGTAGACCTCCACAAGTCTGGTTGATCCTTGGGAGCAATTTCCAAATGCCTGAAGG
TACCACGTTCATCTGTACAAACAATAGTACGCAAGTATAAACACCATGGGACCACACAG--------CCGTC
ATACCGCTCAGGAAGGAGACGCGTTCTGTCTCCTAGAGATGAACGTAC-----TTTGATGCGAAAAGTGCAA
ATCAATCCCAGAACATCAGC------AAAGGACC-TTGTGTAGATGCTAGAGGAAACAGGTAAAAAAGTATC
TATATC----CACAGT-AAAACCAGTCCTATATCGACATAACCTGAAAGGCCGCTCAACAAGGAAGAAGCCA
CTGCTCC-----AAAACCGGCATAAA-AAAGCCAGACTACGGTTTGCAACTGCACATGGGGACAAAGATCGT
ACTTTTTGGAGAAATG-TCCTCTGGTCCGATGAAAC-AAAACTGGAACTGTTTGGCCATAATGACCATCGTT
ATGTTTGGAAG-AAAAAAGGGGAGGCTTGCAAGCCGAAGAACACCATCCCAACCGTGAAGCAC-AGGGGTGG
CAACATCATGTTGTGGGGGTGCTTTGCTGCAGGAGGGACTGGTGCACTTCACAAAATAGATGGCATCATGAG
G-ATCGA--AAATTATGTGGATATATTGAAGCAACATCTCAAGACAAC---ATTCAGGAAGTTAAAGCTTGG
TCGCAAATGGGTC-TTCCAAATGGACAATGACCCCAAGCATACTTCC-AAAGTTGTGGCAAAATGGCTTAAG
GACAACAAAGTCAAGGTATTGGATTGGCCATCACAAAGCCCTGACCTAAATTCTATA-GAAAATT-TGTGGG
CAGAAATGAAAAAGCATGTGCGAGCAAGGAGGCATACAAACCTGACTC-AGTTACACCAGCTCTGTTAGGAG
GAATGGGCC-AAAATTCACCCAATTTATTGTGGGAAGCTTGTGGAAGGCTACCTGAAATGTTTGACCCAAGT
TAAAC-------AATTTAAAGGAAATGCTACCAAATACTAATTGAGTGTATGTTAACTTCTGACCCACTGGG
AATGTGATGAAAGAAATAAAAGCTGAAATAAATAAT--TCTCTCTACTATTATTCTGACATTTCACATTCTT
AAAATTAAGTGGTGATCCTAACTGACCCAAGAT-AGGGAA-TTTTTACTAGGATTAAATGTCAGGAATTGT-
GAA-A--AACAGAGTTT-AAATGTATTTTGCT-AAGGTGTA-----TGTAAACTTCCGACTTCAACTG
>chromosome2-22952927-22954477/1-1550
------------------------------------------------------------------------
--------------------ATAGTTTTGGCAATTCAGTTAGGATATCTACTTTGTGCATGACACAAGTCAT
TTTTCCAACAATTGTTTACAGACAGATTATTTCATTTA----TAATTCACTGTATCACGATTCCATTGGGTC
AGAGGTGTACATACACTAAGTTGACTGTGCCTTT-AAACAGCTTGGAAAATTCCAGAAAATGATACCATGGC
TTTAGAAGCTTCTGATAGGCTAATTGACA-TCATTTGAGTCAATTGGAG--GAGTACCTGTGGATGTATTTC
AAGGCCTACCTTCAAACTCAGTGCCTCTTCGCTTGACATCATGGG-AAAATCAAAAGAAATCAGCCAAG--A
CCTCAGAAAAA-AAATTGTAGACCTCCAAAAGTCTGGTTCATCCTTGGGAGCAATTTCTAAATGCCTGAAGG
TACCACGTTCATCTGTACAAACAATAGCACGCAAGTATAAAGACCATGGGACCACGCAG--------CCGTC
ATACCGCTCAGGAAGGAGACGCGTTCTGTCTCCTAGAGATGAACGTAC-----TTTGGCGTGAAAAGTGCAA
ATAAATCCCAGAACAACAGC------AAAGGACC-TTGTGAAGATGCTGGAGGAAACAGGTACAAAAGTATC
TATATC----CACAGT-AAAACAAGTCCTATATCGACATAACCTGAAAGGTCGCTCAGCAAGGAAGAAGCCA
CTGCTCC-----AAAACCGCCATAAA-AAAGCCAGACTATGGTTTGCATTTGCACATGGGGACAAAGATCGT
ACTTTTTTGAGAAATG-TCCTCTGGTCTGATGAAAC-AAAAATAGAACTGTTTGGCCATAATGACTATCGTT
ATGTTTGGAGG--AAAAGGGGGAGGCTTGCAAGCCAAAGAACACCATCCCAACCGTGAAGCAC-GGGGGTGG
CAGCATCATTTTGTGGGGGTGCTTTGCTGCAGGAGGGACTGGTGCACTTCACAAAATAGATGGCATCATGAG
G-CAGGA--AAATGATGTGGATATATTGAAGCAACATCACAAGACATC---AGTCAGGAAGTTAAAGCTTGG
TCGCAAATGTGTC-TTCCAAATGGACAATGACCCCAAGCATACTTCC-AAAGTTGTGGCAAAAGGGCTTTAG
GACAACAAAGTCAAGGTATTGGAGTGGCCATCACAAAGCCCTGACCTCAATCCCATA-GCAAATT-TGTGGG
CAGAACTGAAAAAGTGTGTGCGAGCAAGGAGGCCTACAAACCTGACTC-AGTTACACCAGCTCTGTCAGGAG
GAATGGGCC-AAAATTCACCCAACTTATTGTGGTTAGCTTGTGGAAGGCTACCCGAAACGTTTGACCGAAGT
TAAAC-------AATTTAAAGGCAATGCTACCAAATACTAATTGAGTGTATGTAAACTTCTGACCCACTGGG
AATGTGATGAAAGAAATAAAAGCTGAAATAAATCAT--TCTCGCTACTATTATTCTGACATTTCATAATCTT
AAAATAAAGTGGTGATCCTAACTGACATAAGAC-AGGGAA-TCTTTACTAGGATTAAATGTCAGGAATTGT-
GAA-A--AACTGAGTTT-AAATGTATTTGGAT-AAGGTGTA-----TGTAAACTTCTGACTTCAACTG
>chromosome3-71553132-71554770/1-1638
CAGTTGAAGTCGGAAGTTTACATACACTTAGGTTGGAGTCA-TTAAAACTCG-TTTTT--CAACTACTCCAC
AAATTTCTTGTTAACAAACTATAGTTTTGGCAAGTCGGTTAGGACATCTACTTTGTGCATGACACAATACAT
TTTTCCAACAATTGTTTACAGACAGATTATTTCACTTA----TAATTCACTGTATCACAATTCCAGTGGGTC
AGAACTTTACATACAATAAGTTGACTGTGCCTTT-AAACAGCTTGGAAAATTCCAGAAAATAATGTCATGGA
TTTAGAAGCTTCTGATAGGCTAATTGACA-TCATTTGAGTCAATTGGAG--GTGTACCTGTGGATGTATTTT
AAGGCCTACCTTCAAACTCAGTGCCTCTTTGCTTGACATCCTGGG-AAAATCAAAAGAAATCAGCCACG--A
CCTCAGAAGAA-AAATTGTAGACCTCCACAAGTCTGGTTCATCCTTGGGAGCAATTTCCAAACACCTGAAGG
TACCACGTTCATTTGTCCAAACAATAGTATGCAAGTATAAACACCATGAGACCACGCAG--------CCGTA
TTACCGCTCAGTAAGGAGACACGTTCTGTCTCCTAGAGATGAACATAC-----TTTGGTACGAAAAGTGCAA
ATCAATCCCAGAACAACAGC------AAAGGACC-TTGTGAAGATGCTGGAGGAAACAGGTGCAAAAGTATC
TATGTC----CACAGT-AAAACGAGTCCTATATCGACATAACCTTAAAGGCCGCTCAGCAAGGAAGAAGCCA
CTGCTCA-----AAAACCGCCATAAA-AAAGCCAGACTACGGTTTGCAACTGCACATGGGGACAAAGATCGT
ACTTTTTGGAGAAATT-TCCTCTGGTCTGATGAAAC-AAAAATAGAACTGTTTGGCAATAATGACCATCGTT
ATGTTTGGAGG-AAAAAGGGGGAGGCTTGCAAGCCGACGAACACCATCCCTCCCGTGAAGCAC-GGAGGTGG
CAGCATCATGTTGTGGGGGTGCTTTGCTGCAGGCGGGACTGGTGCACTTCACAAAATAGATGGCATCACGAG
G-AAGGA--AAATGATGTGGATATATTAAAGCAACATCTCAAGACATC---AGTCAGGAATTTAAAGCTTGG
TCGCAAATGGGTC-TCCCAAGTGGACAATGACCCCAAGAATACTTCC-AAAGTTGTGGCAAAATGGCTTAAG
GACAACAAAGTCAAGGTATTGGAGTGGCCATCACAAAGCCCTAACCTCAATCCAATA-GAACATT-TGTGGG
CAGAACTGAAAAAGCGTGTGTGAGCAAGGAGGCCTACAAACCTGACTC-AGTTACACCAGCTCTGTCAGGAG
GAATGGGCC-AAAATTCTCCCAACTTATTGTGGGAAGCTTGTGGAAGGCTACCCTAAACATTTGACTCAAGT
TAAAC-------AATTTAAAGGCAATGCTACCAAATACGAATTGAGTGTATGTAAACTTCTGACCTACTGGG
AATGTGATGAAAGAAATAAAAGCTGAAATAAATCAT--TCTCTCTACTGTTATTCTGACATTTCACATTCTT
AAAATAAAGTGGTGATCCTAACTGACCTAAGAC-AGGGAA-TCTTTACTAGGATTAAATGTCAGGAATTGT-
GAA-G--AACTGAGTTT-AAATCTATTTGGCT-AAGGTGTA-----TGTAAACTTCCGACTTCAACT-
>chromosome3-1648085-1649724/1-1639
--GTTGAAGTCGGAAGTTTACATACATTTAGGTTGGAGTCA-TTAAAACTCG-TTTTC--AAACCACTCCCC
AAATTTCTTGTTAACAAACTATAGTTTTGGCAAGTCGGTTAGGACATCTACTTTGTGCATGACACAAGTAAT
TTTTTCAACAATTGTTTACAGACAGATTATTTCACTTA----TAATTCACTGTATCACAATTCCAGTGGGTC
AGAAGTTTACATACAATAAGTTGACTGTGCCTTT-AAACAGCTTGGAAAATTCCAGAAAATGATGTCATGGC
TTTAGAAGCTTCTGATAGGCTAATTGACA-TCATTTGAGTCAATTGGAG--GTGTACCTGCGGATGTATTTC
AAGGCCTACCTTCAAACTCAGTGCCTCTTTGCTTGACATCATGGG-AAAATCAAAAGAAATCAGCCAAG--A
CCTCAGCAAAA-AAATTGTAGACCTATACAAGTCTGGTTCATCCTTGGGAGCAATTTCCAAACGCCTGAAGG
TACCACGTTCATCTGTACAAATAATAGTACGCAAGTATAAACACCATGGGACCACACAG--------CCGTC
ATACCGCTCAGGAAGGAGACACGTTCTGTCTCCTAGAGATGAAAGTAC-----TGTGGTGCGAAAAGTGCAA
ATCAATCCCAGAACAACAGC------AAAGGACC-TTGTGAAGATGCTGGAGGAAACAGGTACAAAAGTATC
TATATC----CACAGT-AAAACGAGTCCTATATCGACATAACCTGAAAGGCCGCTCAGCAAGGAAGAAGCCA
CTGCTCT-----AAAACCGCCATAAA-AAAGCCAGACTATGGTTTGCAACTGCACATGGGGACAAAGATTGT
ACTTTTTGGAGAAATT-TCCTCTGGCCTGATGAAAC-AAAAATAGAACTGTTTGGCCGTAATGACCATCGTT
AGGTTTGGAGGAAAAAAGGGGGAGGCTTGCAAGCCGAAGAACACCATCTCAACCGTGAAGCAC-GGGGGTGG
CAGCATCATGTTGTGGGGGTTCTTTGCTGCAGGAGGGACTGTTGCACTTCACAAAATAGATGGCATCATGAG
G-ACGGA--AAATTATGTGAATATATTGAAGCAACATCTCAAGATATC---AGTCAGGAAGTTAAAGCTTGG
TCGCAAATGGGTC-TTCCAAATGGACAATGACCCCAAGCATACTTCC-AAAGTTGTGGCAAAATGGCTTAAG
GACAACAAAGTCAAGGTATTGGAGTGGCCATCACAAAGCCCTGACCTCAATCCTATC-GAAAATT-TGTGGG
CAGAACTGAAAAAGCGTGTGCGAGCAAGGAGGCCTACAAACCTGACTC-AGTTACACCAGCTCGGTCAGGAG
GAATGGGCC-AAAATTCACCCAATTTATTTTGGGAAGCTTGTGGAAGGCTACCCGAAACGTTTGACCCAAGT
TAAAC-------AATTTAAAGGCAATGCTACCAAATACTAATTGAGTCTATGTAAACTTCTGACCCACTGGG
AACGTGAGTAAAGAAATAAAAGCTGAAATAAATCAT--TCTCTCTACTATTATTCTGACATTTCACATTCTT
AAAATATAGTGGTGATCCTAACTGACCTAAGAC-AGGGAA-TTTTTACTAGGATTAAATGTCAGGAATTGT-
GAA-A--AACTGAGTTTAAAATGTATTTGGCT-AAGGTGTA-----TGTACACTTCAGACTTCAACTG
>chromosome4-49448584-49450227/1-1643
CAGTTGAAGTCGGAAGTTTATATACACTTAGGTTGGAGTCA-TTAAAACTCG-TTTTT--CAACCACTCCAC
AAATTTCTTGTTAACAAACTATAGTTTTGGCAAGTCGGTTAGGACATCTACTTTGTGCATGACACAAGTAAT
TTTCCCAACAATTGTTTACAGACAGATTACTTCACTTATAATTAATTCACTGTATCACAATTCCAGTGGGTC
AGAAGTTTACATACACTAATTTGACTGTGCCTTT-AAACAGCTTGGAAAAATCCAGAAAATGATGTCATGGC
TTTAGAAGCTTCTGATAGGCTAATTGACA-TCATTTGAGTCAATTGGAG--GTGTACCTGTGGATGTATTTC
AGGGCCTACCTTCAAACTCAGTGCCTCTTTGCTTGACATCATGGG-AAAATCAAAAGAAATCAGCCAAGAAA
CCCCAGAAAAA-AAATTGTAGACCTCCACAAGTCTGGTTCATCCTTGGGAGCAATTTCCAAATGCGTGGAGG
TACCACATTCATCTGTACAAACAATAGTACGCAAGTATAAACACCATGGGACCACGCAG--------CCGTC
ATACCGCTCAGGAAGGAGACGCGTTCTGTCTCCTAGAGATGAGCGTAC-----TTTGGTGTGAAAAGTGCAA
ATCAATCCCAGAACAACAGC------AAAGGACC-TTGTGAAGATGCTGGAGGAAACAGTTACAAAGGTATC
TATATC----CACAGT-AAAACGAGTCCTATATCGACATAACCTGAAAGGCCGCTCAGCAAGGAAGAAGCCA
CTGCTCC-----AAAACCGCCATAAA-AAAGCCAGATTACGGTTTGCAACTGCACATGGGGACAAAGATCGT
ACTTTTTGGAGAAATG-TCCTCTGGTCTGATGAAAC-AAAAATAGAACTGTTTGGCCATAATGACCAACATT
ATGTTTGGAGT-AAAAAGGGGGAGGCTTGCAAGCCGAAGAACACCATCCCAACCGCGAAGCAC-GGGGGTGG
CAGCATCATGTTGTGGGGTTTCTTTGCTGCAGGAGGGACTGGTGCACTTCACAAAATAGATGGCATCATGAG
G-AACGA--AAATTATGTGGATATATTGAAGCAACATCTCAAGACATC---AGTCAGGAAGTTAAAGCTTGG
TCGCAAATGGGTC-TTCGAAATTGAAAATGACCCCAAGCATACTTCC-AAAGTTGTGGCAAAATGGCTTAAA
GACAACAAAGTCAAGGTATTGGAGTGGCCATCACAAAGTCCTGACCTCAATCCTATA-GAAAATG-TGTGGG
CAGAACTGAAAAGGCATGTGTAAGCAAGGAGGCCTACAAACCTGATTC-AGTTACACAAGCTCTGTCAGGAG
GAATGGGCC-AAAATTCACCCAACTTATTGTGGGAAGCTTGTGGAAAGCTACCCAAAACGTTTGACCCAAGT
TACAC-------AATTTAAAGGCAATGCTCCCAAATACTAATTGAGTGTTTGTAAACTTCTGACCCACTGGG
AATGTGATGAAAGAAATAAAAGCTGAAATAAATCAT--TCTCTCTACTATTATTCTGACATTTCACATTCTT
AAAATAAAGTGGTGATCCTAACTGACCTAAGAC-AGGGAA-TTTTTACTTGGATTAAATGTCAGGAATTGT-
GAA-A--AACTGAGCTT-AAATGTATTTGGCT-AAGGTGTA-----TGTAAACTTCCGACTTCAAC--
>chromosome4-11231957-11233592/1-1635
CAGTTGAAGTCAGAAGTTTACATACACTTAGGTTGGAGTCA-TTAAAACTCA-TTTTT--CAACCACTCCAC
AAATTTCTTGTTAACAAACTATAGTTTTGGCAAGTCAGTTAGGACATCTACTTTGTGCATGACACAAGTAAT
TTTTACAACAATTGTTTACTGACAGATTATTTCACTTA----CCATTCACTGTATCACAATTCCAGTGGGTC
AGAAGTTTACATACACTAAGTTGACTGTGCCTTC-AAACAGCTTGGAAAATTCCTGAAAATTATGTCATGGC
TTTAGAAGCTTCTGATAGGCTAATTGACA-TCATTTGAGTCAATTGGAG--GTGTACCTGTGGATGTATTTC
AAGGCCTACCTTCAAACTCAGTGCCTCCTTGCTTGACATCATGGG-AAAATCTAAAGAAATCAGCCAAG--A
CCTCAGAAAAA-CAATTGTAGA---CCACAAGTCTGGTTCATTCTTGCGAGCAATTTCCAAACACCTGAAGG
TACCACGTTCATCTGTACAAACAATAGTATGCAAGTATAAACACCATGGGACCACGCAG--------CCGTC
ATACCGCTCAGGAAGAAGACGCGTTCTGTCTCCTAGAGATGAACGTAC-----TTTGGTGCAAAAAGTGAAA
ATCAAACCCAGAACAGCAGC------AAAGGACC-TTGTGAAGATGCTGGAGGAAACAGGTACAAAAGTATC
TATATC----CACAGT-AAAACGAGTCCAATATCAACATAACCTGAAAGGCCGCTCAGCAAGGAAGAAGCCA
CGGCTCC-----AAAACCGCCATAAA-AAAGCCAGATTACGGTTTGCAACTGCACATGGGGACAAAGATCGT
ACTTTTTGGAGAAATG-TCCTCTGGTCTGATGAAAC-AAAAATAGAACTGTTTGGCCATAATGACCATCGTT
ATGTTTGGAGG-AAAAAGGGGGAGGCTTGCAAGCCAAAGAACACCATCCCAACCATGAAGCAC-GGGGGTGG
CAGCATCATGTTGTGGGGGTGCTTTGCTGCAGGAGGGACTGGTGCACTTCACAAAATAGATGGCATCATGAG
A-GAGGA--AAATTATGTGGATATATTGAAGCAACATCTCAAGACATC---AGTCAGGAAGTTAAAGCTTGG
TCGCAAATGGGTC-TTCCAAATGGACAATGACCCCAAGCATACTTCC-AAAGTTGTGGCAAAATTGCTTAAG
TACAACAAAGTCAAGGTATTGGAGTGGCCATCACAAAGCCCTGACCTCAATCCCATA-GAAAATT-TGTGGG
CAGAACTGAAAAAGCATGTGCGAGCAATGAGGCCTACTAACCTGACTC-AGTTACACCAGCTCTGTCAGGAG
GAATGAGCC-AAAATTCACTCAACTTATTGTGGGAAGCTTGTGGAAGGCTAGCCGAAATGTTTGACCCAAGT
TAAAC-------AATTTAAAGGCAATGCTACCAAATACTAATTGAGTGTATGTAAACTTCTGACCCCCTGGG
AATGTGATGAAAGAAATAAAAGCTGAAATAAATCAT--TCTCTCTACTATTATTCTGACATTTCACATTCTT
AAAATAAAGTGGTGATCCTAACTGACCTAAGAC-AGGGAA-CTTTTACTAAGATTAAATGTCAGGAATTGT-
GAA-A--AACTGAGTTG-AAATGTATTTGGCT-AAGGTGTA-----TGTAAACTTACGACTTCAACT-
>chromosome4-61593412-61595045/1-1633
-AGTTGAAGTCGGAAGTTTACATACACTTAGGTTGGAGTCA-TTAAAACTCG-TTTTT--CAACCACTCCAC
AAATTTCTTGTTAACAAACTATAGTTTTGGCAAGTCGGTTAGGACATCTACTTTGTGCATGACACAAGTAAC
TTTTCCAACAATTGTTTACAGACAGATTATTTCACTTA----TAATTCACTGTATCACAATTCCAGTGGGTC
AGAAGTTTACATACACTATGTTGATAGTGCCTTC-AAACAGCTTGGAAAATTCCAGAAAATTATGTCATGGC
TTTAGAAGCTTCTGATAAACTAATTGACA-TCATTTGAGTCAATTGGAG--GTGTGCCTGTGGATGTATTTC
AAGGCCTACCTTCAAACTCAGTGCCTCTTTGCTTGACATCATGGG-AAAATCAAAAGAAATCAGCCAAG--A
CCTCAGAAAA--CAATTGTAGACCTCCACAAGTTTGGTTCGTCCTTGGGAGCAATTTCCAAACGCCTGAAGG
TACCACGTTCATCTGTACAAACAATAGTACGCAAGTATAAACACCATGGGACCACGCAG--------CCGTC
ATACCGCTCAGGAAGGAGACGCATTCTGTCTCCTAGAGATGAGCATCC-----TTTGGTGCGAAAAGTGCAA
ATCAGTCCCAGAACAACAGC------AAACGACC-TTGTGAAGATGCTGGAGGAAACAGGTACAAAAGTATT
AATATC----CACAGT-AAAACAAGTCCTATATCGATATAACCTGAAAGGCCGCTCAGCAAGAAAGAAGCCA
CTGCTCC-----AAAACCGCCATAAA-AAAGCCAGACTACGGTTTGCAACTGCACATGGGGACAAAGATTGT
ACTTTTTGGAGAAATG-TCCTCTGGTCTGATGAAAC-AAAAATAGAACTGTTTGGCCATAATGACCATCGTT
ATGTTTGGAGG-AAAAAGGGGGAGGCTTGCAAGCCGAAGAACACCATCCCAACCATGAAGCAC--GGGGTGG
CAGCATCATGTTGTGGGGGTGCTTTGCTGCAGGAGGGACTGGTGCACTTCACAAAATAGATGGCATCATGAG
G-ATGGA--AAATTATGTGGATATATTGAAGCAACATCTCAAGACATC---AGTCAGGAAGTTAAAGCTTGG
TCGCAAATGGGTC-TTCCAAATGGACAATGACGCCAAGCATATTTCC-AAAGTTGTGGCAAAATGGCTTAAG
GACAACAAAGTCAAGGTATTGGAGTGGCCATTACAAAGCCCTGACCTCAATCCTATA-GACAATT-GGTGGG
CAGAACTGAAAAAGTGTGTGCGAGCAAGGAGGCCTAC-AACCTGACTC-AGTTACACCAGCTCTGTCAAGAG
GAATGGATC-AAAATTCACCCAACTTATTGTGGGAAGCTTGTGGAAGGCTACCTGAAACGTTTGACCCAAAT
TAAAC-------AATTTAAAGGCAATGCTACCAAATACTAATTGAGTGTATGTAAACTTCTGACCCACTGGG
AATGTGATGAAAGAAATAAAAGCTGAAATAAATCAT--TCTCTCTAGTATTATTCAGACATTTCACATTCTT
AAAATAAAGTGGTGATCCTAACTGACCTAAGAC-AGGGAA--TTTTACTAGGATTAAATGTCAGGAATTGT-
GAA-A--AACTGAGTTT-AAATATATTTGGCT-AAGGTGTA-----TGTAAACTTCTGTCTTCAACT-
>chromosome5-39284357-39285995/1-1638
CAGTTGAAGTCGGAAGTTTACATACACTTAGGTTGCAGTCA-TGAAAACTTG-TTTTT--CAACCACTCCAC
AAATTTCTTGTCAACAAACTATAGTTTTGGCAAGTCGGTTAGGACATCTACTTTGTGCATGACACAATTAAT
TTTTCCAACAATTGTTTACAGACAGATTATTTCACTTA----TAATTCATTGTATCACAATTCCAGTTGGTC
AGAAGTTCACATATCCTAAGTTGACTGTGCCTTT-AAACAGCTTGGAAAACTCCAGAAAAAGATGTCATGGC
TTTAGAAGCTTCTGATAGGCTAGTTGACA-TAATTTGAGTCAATTGGAG--GTGTACCTGTGGATGTATTTC
AAGGCCTACCTTCAAACCCAGTGCCTCTTTGCTTGATATCATGAG-AAAATCAAAAGAAATCAGCCAAG--A
CCTCAGAAAAA-AAATTGTAGACCTCCACAAGTCTGGTTCAACCTTGGGAGCAATTTCCAAATGCCTGAAGG
TACCACGTTCATCTGTACAAACAATAGTATGTAAGTATAAACACCATGGGACCACGCAG--------CCGTC
ATACCGCTCAGGAAGGAGACGCATTCTGTCTCCTAGAGATGAACGTAC-----TTTGGTGTGAGAAGTGCAA
ATCAATCCCAGAACAACAGC------AAAGGACC-TTGTGAAGATGCTGGAGGAAACAGGTACAAAAGTATC
TATATC----CACAGT-AAAACAAGTCCTATATCGACATAACCTGAAAGGCCGCTCAGCAAGGAAGAAGCCA
CTGCTCC-----AAAACCGCCATAAA-AAAGCCAGACTACGGTTTGCAACTGCACATGGGGACAAAGATCGT
ATTTTTCTGAGAAATG-TCCTCTGGTCTGATGAAAC-AAAAATAGAACTGTTTGGCCATAATGACCATCGTT
ATGTTTGGAGG-AAAAAGGGGGATGCTTGCAAGCCGAAGAACACCATCCCAACCATGAAGCAC-GGGGGTGG
AAGCACCATGAAGTGGGGGTGCTTTGCTGCAGGAGGGACTGGTGCACTTCACAAAATAGATGGCATCATGAG
G-TAGGA--AAATTATTTGGATATATTGAATCAACATCTCAAGACATC---AGTCAGGAAGTTAAAGCTTGG
TCGCAAATGGGTC-TTCCAAATGGACAGTGACCCCAAGTGTACTTCC-AAAGTTGTGGCAAAATGGCTTAAG
GACAACAAAGTCAAGGTATTGGAGTGGCCATCACAAAGCCCTGACCTCAATCCCATA-GAAAATC-TGTGGG
CAGAACTGAAAAAGCGTGTGCGAGCAAGGAGGCCTACAAACCTGACTC-TGTTACACCAGCTCTGTCAGGAG
GAATGGGCC-AAAATTCACCCAACTTATTGTGGGAAGCTTGTGGAAGGCTACCTGAAATGTTTGACCCAAGT
TAAAT-------AATTTGAAGGCAATGCTACCAAATACTAATTGAGTGTATGTAAACTTCTGACCCACTGGG
AATGTGATGAAAGAAATAAAAGCTGAAATAAATCAT--TCTCTCAACTATTATTCTGACATTTCACATTCTT
AAAATAAAGTGGTGATCCTAACTGACCTAAGAC-AGGGAA-TTTTTACTAGGATTAAATGTCAGGAATTGT-
GAA-A--AACTGAGTTT-AAATGTATTTGGCT-AAGGTGTA-----TGTAAACTTCTGACTTCAACT-
>chromosome5-1281844-1283491/1-1647
-AGTTGAAGTGGGTAGTTTACATACACTTACGTTGGAGTCA-TTAAAACTCG-TTTTT--CAACCACTACGC
AAATTTCTTGTTAACAAACTATAGTTTTGGCAAGTCGGTTAGGACATCTACTTTGTGCATGACACAAGTCAT
TTTTCCAACAATTGTTTACTGACAAATTATTTCACTTA----TAATTCACTGTATCACAATTCCAGTGGGTC
AGAAGTTTACATACACTAAGTTGACTGTGCCTTT-AAACAGCTTGGAAAATTCCAGAAAATTATGTTATGGC
TATAGAAGCTTCTGATAGGCTAATTGACA-TCATTTGAGTCAATTGGAG--GTGTACCTGTGGATGCATTTC
AAGGCCTACCTTCAAACTTAGTGCCACTTTGCTTGACATCATGGG-AAAATCAAAAGAAATCAGCCAAG--A
CCTCAGAAAAA-AAATGGTGGACCTCCACAAGTCTGGTTCGTCCTTGGGAGAAATTTCCAAACGCCTGAAGG
TACCACGTTCATCTGTACAAACAATAGTACGCAACTATAAACACCATGGGACCACGCAGCCGTCATACCGTC
ATACCGCTCAGGAAGGAAACGTGTTCTGTCTCCTAGAGATGAACGTAC-----TTTGGTGTGAAAAGTGTAA
ATCAATCCCAGAACAACAGC------AAAGGACC-TTGTGAAGATGCTGGAGGAAACAGGTACAAAAGTATC
TATATC----CACAGT-AAAACGAGTCCTATATCGACATAACCTGAAAGGCCGCTCAGCAAGGAAGAAGCCA
CTGCTCC-----AAAACCGCCATAAATAAAGCCAGACTATGGTTTGCAACTGCACATGGGGAAAAAGATCGT
AGTTTTTGGAGAAATG-TCCTCTGATCTGATTAAAC-AAAAATAGAACTGTTTGGCCATAATGACCATCATT
ATGTTTGGAGG-AAAAAGGGGGATGCTTGCAAGCCGAAGAACACCATCCCAACCGTGAAGCAT-GGGGGTGG
CAGCATCATGTTGTGGGGGTGCTTTGCTGCAGGAGGGACTGGTGCACTTCACAAAATAGATGGCATCATGTG
G-AAGGA--AAAGTATGTGGATATACTGAAGTAACATTTCAAGACATC---AGTCAGGAAGTTAAAGATTGG
TCACAAATGGGTC-TTCCAAATGGACAATGACCACAAGCATACTTCC-AAAGTTGTGGCAAAATGGCTTAAG
GACAACAAAGTCAAGGTATTGGAGTGGCCATCACAAAGCCCTGACCTCAATCCTATA-GAACATT-TGTGGG
CAGAACTGAAAAAGCGTGTGCAAGCAAGGAGGCCTACAAACCTGATTC-AGTTACACCAGCTCTGTCAGGAG
GAATGGGCC-AAAATTCACCCAACTTATTGTGGGAAGCTTGTGGAAGGCTACCCAAAATGTTTGACCCAAGT
TAAAC-------AATTTAAAGGCAATGCTACCAAATACTAATTGAGTGTATGTAAACTTCTGACCCACTGGG
AATGTGATGAAATAAATAAAAGCGGAAGTAAATCAT--TCTCTCTACTATTATTCTGACATTTCACATTCTT
ATAATAAAGTGGTGATCCTAACTGACCTAAGAC-AGGGAA-TTTTTACTGGAATTAAATGTCAGGAATTGT-
GAA-A--AACGGAGTTT-AAATGTATTTGTCT-AAGGTGTA-----TGCAAACTTTCGACTTAAACTG
>chromosome5-2858797-2860430/1-1633
-AGTTGAAGTGGGAAGTTTCCATCCACTCAGGTTGGAGTCA-TTAAAACTCGTTTTTT--CAACCACTCCAC
ACATTTCTTGTTGACAAACTATAGTTTTGGCAAGTCAGTTAGGACATCTGCTTTGTGCATGACACAAGTCAT
TTTTCCAACAGTTGTTTACAGACAGATTATTTCACTTC----TAATTCACTGTATCACAATTCCAGTGGGTC
AGGAGTTTACATACACTAAGTTGACTGTGCCTTT-AAACAGCTTGGAAAATTCCAGAAAATGATGTCATGGC
TTTAGAGGCTTCTGATAGGCTAATTGACA-TCATTTGAGTCCATTGGAG--GTCTACCTGTGGATGTATATC
AAGGTCTACCTTCAAACTCAGTGCCGCTTTGCTTGGCATCATGGG-ACAATCAAAAGAAATCAGCCAAG--A
CCTCAGAAAA--AAATTGTAGACCTCCACAAGTCTGGTTCATCCTTGGGAGCAATTTCCAAACGCCTGAAGG
TACCACGTTCATCTGTGCAAACAATAGTACGCAAGTATAAACACCATGGGACCACGCAG--------CCGTC
ATACCGCTCAGGAAGGAGACGCGTTCTGTCTCCTAGAGATGAACGTAC-----TTTGGTGCGAAAAGTGCAA
ATCAATCCCAGAACAACAGT------AAAGGACC-TTGTGAAGATGCTGGAGGAAACAGGTACAAAAGTATC
TATATC----CACAGTAAAAACGAGTCCTATATCGACATAACCTGAAAGGCCGCTCAGCAAGGAAGAAGCCA
CTGCTCC-----AAACCCGCCATAAA-AAAGCCAGACTACGGTTTGCAACTGCACATGGGGAAAAAGATCGC
ACCTTTTGGAGAAATG-TCCTCTGGTCTGATGAAAC-AAAAATAGAACTGTTTGGTCATAATGACCATCGTC
ATATTTGTAGG-AAAAAGGGGGATGCTTGCAAGCCGAAAAACACCATCCCAACCGTGAAGCAC-GGGGGCGG
CAGCATCATGTTGTGGGGGTGCTTTGCTGCAGGAGGGACAGGGGCACTTCACAAAATAGATGGCATCATGAG
G-GAGGA--AAATGATGTGGATATATTGAAGCAACA--TCAAGGCATC---AGTCAGGAAGTTAAAGCTTGG
TCGCAAATGGGTC-TTCCAAATGGACAATGACCCCAAGCATACTTCC-AAAGTTGTGGCAAAATGGCTTAAG
GACAACAAAGTCAAGGTATTGGAGTGGCCATCACAAAGCCCTGACCTCAACCCTATA-GAACATT-TGTGGG
CAGAACTGAAAAAGCGTGTGCGAGCAAGGAGGCCTAGAAACCTGACTC-AGTTACACCAGCTCTGTCAGGAG
GAATGGGCC-AAAATTCACCCAACTTATTGTGGGAAGCTTGTGGAAGGCTGCCCAAAACGTTTGACCCAAGT
TAAAC-------AATTTAAAGGCAATGCTACCAAATACTAATTGAG----TGTAAACTTCTGACCCACTGGA
AATGTGATGAAAGAAATAAAAGCTGAAATAAATCAT--TCTCTCTACTATTATTCTGACATTTCACATTCTT
AAAATAAAGTGGTGATCCTAACTGACCTAAGAC-AGGGAA-TTTTTACTAGGATTAAATGTCAGGAATTGT-
GAA-A--AACTGAGTTT-AAATGTATTTGGCT-AAGGCAAA-----TGTAAACTTCTGACTTCAACTG
>chromosome5-67989825-67991367/1-1542
------------------------------------------------------------------------
----------------------------------TCGGTTAGGACATCTACTTTGTGCATGACACAAGTAAT
TTTTCCAACAATTGTTTACAGACAGATTACTTCACTTA----TAATTCACTGTATCACAATTCCAGTGGGTC
AGAAGTTTACATACACTAAGTTAACTGTGCCTTG-AAACAGCTTGGAAAACTCCAGAAAATTATGTCATGGC
TTTAGAAGCTTCTGATAGGCTAATTGACA-TAATTTGAGTCAATTGGAG--GTGTACCTGTGGATGTATTTC
AAGGCCTACCTTCAAACTCAGTGCCTCTTTGCATGACATCATGGG-AAAATCAAAAGAAATCAGCCAAG--A
CCTCAGAAAAA-AAATTGTGGACCTCCACAAGTCTGGTTCATCCTTGGGAGCAATTTCCAAACGCCTGAAGG
TACCACGTTCATCTGTACAAACATTAGTATGCAAGTATAAACACCATAGGACCACGCAG--------CTGTC
ATACCGCTCAGGAAGGAGACGTGTTCTGTCTCCTAGAGATGAACGTAC-----TTTGGTGTGAAAAGTGCAA
ATCAATCCCAGAACAACAGC------AAAGGACC-TTGTGAAGATGCTGGAGGGAACGGGTACAAAAGTATC
TATATC----CACAGT-AAAACGAGTCCTATATCGACATAACCCGAAAGGCCGCTCAGCAAGGAAGAAGCCA
CTGCTCC-----AAAACCGCCATAAA-AACGCCAGACTACGGTTTACAACTACACATGGGGACAAAAATCAT
ACTTTTTGGAGAAATG-TCCTCTGGTCTGATGAAAC-AAAAATTGAACTGTTTTGCCATAATGACCATCATT
ATGTTTGGAGG-AAAAAGGGGGAGGCTTGCAAGCCGAAGATCACCATCTAAACCGTGAAGCAC-GGTGGTGG
CAGCATCATGTTGTGGGGGTGCTTTGCTGCAGGAGGGACTGGTGCACTTCACAAAATAAATGTTATCATGAG
G-AAGGA--AAATTATGTGGATATATTGAAGCAACATCTCAAGACATC---AGTCAGGAAGTTAAAGCTTGG
TCGCAAATGGGTC-TTCCAAATGGACAATGACCCCAAGCATACTTCC-AAAGTTGTGGCAAAATGGCTTAAG
GACAACAAAGTGAAGGTATTGGAGTGGCCATCACAAAGCCCTGACCTCAATTCTATA-GAAAATG-TGTGGG
CAGAACTGAAAAAGCGTGTGCGAGCAAGGAGGCCTACAAACCTGACTC-AGGTAGACCAGCTCTGTCAGGAG
TAATGGTTC-AAAATTCACCCAACTTATTGTGGGAAGCTTGTGGAAGGCTACCCGAAACGTTTGACCCAAGT
TAAACAAGTTAAAATGTAAAGGCAATGCTACCAAATACTAATTGAGTGTATGTAAACTTCTGACCCACTGGG
ACTGTGATGAAAG--ATAAAAGCTGAAATAAATCAT--TCTCTCTACTATTATTCTGACATTTCACATTCTT
AAAATAAAGTGGTGATCCTAACTGACCTAAGAC-AGGGAA-TTTTTACTAGGATTAAATGTCAGGAATTGT-
GAT-A--AACTGAGTTT-AAATGTATTTGGCT-AAGGTGTA-----TGTAAACTTCCGACTTCAAGTG
>chromosome6-69980884-69982480/1-1596
CAGTTGAAGTCAGAAGTTTACATACACTTAGGTTAGAGTCA-TTAAAACTTG-TTTTT--CAACCACTCCAC
AAATGTATTGTTAACAAACTATAGTTTTGGCAAGTCGGTTAGGACATCTACTTTGTGCATG--ACAAGTCAT
TTTTCCAACAATTGTTTACAGACAGATTATTTCACTTA----TAATTCACTGTATCACAATTCCAGTTGGTC
AGAAGTTTACATACACTAAGTTGACTGTGCCTTT-AAACAGCTTGGAAAATTCCCCAAAATGATGTCATGGA
TTTAGAAGCTTCTGATAGGCTAATTGACA-TCATTTGAGTCAATTGGAG--GTGTACCTGTGGATGTATTTC
AAGGCCTACCTTCAAACTCAGTGCCTCTTTGCTTGACATCATGGG-AAAATCAAAAGAAATCAGCCAAG--A
CCTCAGAAAGA-AAATGGTAGAACTCCACAAGTCTGGTTCATCCTTGGGAGCAATTTCCAAATGCCTGAAGG
TACCACATTCATCTGTACAAACAATAGTACACAAGTATAAACACCATGGGACCACGCAG--------CCGTC
ATACCGCTCAGGAAGGAGACACGTTCTGTCTCCTAGAGATGAACGTAC-----TTTTGTGTGAAAAGTGCAA
ATCAATCCCAGAACAACAGC------AAAGGACC-TTGTGGAGATGCTGGAGGAAACAGGTACAAAAGTATC
AATATC----CACAGT-AAAGAGAGTCCTATATCGACATAACCTGAAAGGCCGCTCAGCAAGGAAGAAGCCA
GTGCTCC-----AAAACCGGCATAAA-AAAGCCAGATTACGGTCTGCAACTGCACATGGGGACAAAGATTGT
ACTTTTTGGAGAAATG-TCCTCTGGTCTGATGAAAC-AAAAATAGAACTGTTTGGCCATAATGACCATCGTT
ATGTTTGGAGG-AAAAAGGGGGAGGCTTGCAAGCCAAAGAACACCATCCCAACCGTGAAGCAC-GGGGGTGG
CAGCATCATGTTGTGGGGGTGCTTTGCTGCAGGAGGGACTGGTGCACTTCACAAAATAGATGGCATCATGAG
G-CAGGA--AAATTATGTGGATATATTGAAGCAACATCTCAAGACATC---AGTCAGGAAGTTAAAGCTTGG
TCGCAAAAGGGTC-TTCCAAATGGACAATGACCCCAAGCATACTTCC-AAAGTTGTGGCAAAATGGCTAAAG
GACAACAAAGTCAAGGTATTGGAGTGGCCATCACAAAGCCCTGACCTCAATCCTATA-GAAAATT-TGTGGG
CAGAACTGAAAAAGCATGTGCGAACAAGGAGGCCTACATACCTGACTC-AGTTACACCAGCTCTGTCAGGAG
GAATGGGCC-AAAATTCACTCAACTTATTGTGGGAAGCTTGTGGAAGGCTCCCCGAAACGTTTGACCCAAGT
TAAAC-------AATTTAAAGGCAATGCTACCAAATACTAATTGAGTGTATGTAAACTTCTGACCCAGTGGG
AATGTGATGAAAGAAATAAAAGCTGAAATAAATCAT--TCTCTCTACTATTATTCTGGCATTTCACATTCTT
AAAATAAAGTGGTGATCCTAACTGACCTAAGAC-AGGGAA-TTTTTACTAGGATTAAATGTCAGGAATTGT-
GAA-A--AACTGAGTTT-AAA-----------------------------------------------
>chromosome6-86807272-86808829/1-1557
------------------------------------------------------------------------
----------TTAACAAACTATAGTTTTGGGAAGTCGGTTAGGACATCTACTTTGTATGTGACACAAGTCAT
TTTTCCAACAATTGTTTACAGACAGATTATTTCACTTA----TAATTCACTGTATCACAATTCCAGTGGGTC
AGAAGTTTACATACACTAACTTGACTGTGCCTTT-AAACAGCTTGGAAAATTCCAGAAAATTATGTCATGGC
TTTAGAAGCTTCTGATAGGCTAATTGA----CATTTGAGTCAATTGGAG--GTGTACCTGTGGATGTATTTC
AAGGCCTACCTTCAAACTCAGAGCCTCTTTGCTTGACATCATGGG-GAAATCAAAAGAAATCAGCCAAG--A
CCTCAGAAAA--AAATTGTAGACCTCCACAAGTCTGGTTCATCCTTGGGAGCAATTTCCAAATGCCTGAAGG
TACCACGTTCATCTGTACAAACAATAGTACGCAAGTATAAACACCATGGGACCACGCAG--------CCGTC
ATACCGCTCAGGAAGGAGACGCGTTCTGTCTCCTAGAGATGAACGTAC-----TTTGGTACGAAAAGTGCAA
ATCAATCCCAGAACAACAGC------AAAGGACC-TTGTGAAGATGCTGGAGGAAACAGGTACAAAAGTATC
TATATC----CACAGT-AAAACGAGTCCTATATCGACATAACCTGAAAGGCCACTCTGCAAGGAAGAAGCCA
CTGCTCC-----AAAACCACCATAAA-AAAGCCAGACTACGGTTTGCAAATGCACATGGGGACAAAGATTGT
ACTTTTTGGAGAACTG-TCCTCTGGTCTGATGAAAC-AAAAATAGAACTGTTTGGCCATAATGACCATCGTT
ATGTTTGGAGG-AAAAAGGGGGATGCTTGCAAGCCGAAGAACACCATCCCAACCGTGAAGCCC-GGGGGTGG
CAGCATCATGTTGTGGGGGTGCTTTGCTGCAGGAGGGACTGGTGCACTTCACAAAATAGATGGCATCATGAG
G-AATTA--AAATTCTGTGGATATATTGAAGCAACATCTCAAGACATC---AGTCAGGAAGTTAAAGCTTGG
TCGCAAATGGGTC-TTCCAAATGGACAATGACCCCAAGCAGACTACC-AAAGTTGTGGCAAAATGGCTTAAG
GACAACAAAGTCAAGGTATTGGAGTGGCCATCACAAAGCCCTGACCTCAATCCTATA-GAAGATT-TGTGGC
CAGAACTGAAAAAGTGTGTACGAGCAAGGAGGCCTACAAACCTGACTC-AGTTACGCCAGCTCTGTCAGGAG
GAATGGGCCAAAAATTCACCCAACTTATTGTGGGAAGCTTGTGGAAGGCTACCCAAAACGTTTAACCCAAGT
TAAAG-------AATTTAAAGGCAATGCTACCAAATACTAATTGAGTGTATGTAAACTTCTGACCCACTGGG
AATGTGATGAAATAAATAAAAGCTGAAATAAATCAT--TCTCTCTACTATTATTCTGACATTTCACATTCTT
AAAATAAAGTGGTGATCTTAACTGACCTAAGAC-AGGGCA-TTTTTACTAGGATTAAATGTCAGGAATTGT-
GAA-A--AACTGAGTTT-AAATGTAATTGGCT-AAGGTGTA-----TGTAAACTTCCGACTTCAACT-
>chromosome6-34117240-34118878/1-1638
-AGTTGAAGTCGGAAGTTTACATGCACTTAGGTTGGAATCA-TTAAAACTCG-TTTTT--CAACCACTCCAC
AAATTTCTTGTTAACAAACTATAGTTTTGGCAAGTCGGTTAGGACATCTACTTTGTGCATGACACAAGTCAT
TGTTCCAACAATTGTTTACAGACAGATTATTTAACTTA----TAATTCACTGTATCACAATTCCAGTGGGTC
AGAAGTTTACATGCATTAAGTTGACTGTGCCTTT-AAACAGATTGGAAAATTCCAGAAAATGATGTCATGGC
TTTAGAAGCTTCTGATAGGCTAATTGACA-TCATTTGAGTCAATTGCAG--GTGTACCTGTGGATGTATTTC
AAGGCCTACCTTCAAACTCAGTGCCTCTTTGCTTGTCATCATGGG-AAAATCAAAAGAAATCAGCCAAG--A
CCTCAGAAAAA-ATATTGTAGACCTCCACAAGTCTGGTTCATTCTTGGGAACAATTTCCAAATTCCTGAAGG
TACCACGTTCATCTGTACAAACAATAGTACGCAAGTATAAACACCATGGGACCACGCAA--------CTGTC
ATACCGCTCAGGAAGGAGGCGCGTTCTGTCTCCTAGAGATGAACGTAC-----TTTGGTGCGTAAAGTGCAA
ATCAATCCCAGAACAACAGC------AAAGGACC-TTGTGGAGATGCTGGAGGAAACAGGTACAAAAGTATC
TATATC----CACAGT-AAAACGAGTCCTATATTGACATAACCTGAAAGGCTGCTCAGCAAGGAAGAAGCCA
CTGCTCC-----AAAACCGCCATAAA-AAAGCCAGACTACAGTTTGCAACTGCACATGGGGACAAAGATCGT
ACTTTTTGGAGAAATG-TCCTCTGGTCTGATGAAAC-AAAAATAGAACTGTTTGGCCATAATGACCATCGTT
ATGTTAGGAGG-AAAAAGGGGGATGCTTGCAAGCCGAAGAACACCATCCCAACCGTGAAGCAC-GGGGGTGG
CAGTATCATGTTGTGGGGGTGCTTTGCTGCAGGAGGGACTGGTGCACTTCACAAAATAGATGGCATCATGAG
G-ATGGA--AAATTATGTGGATATATTGAAGCAACATCTCAAGACATC---AGTCAGGAAGTTAAAGCTTGG
TCGCAAATGGGTC-TTCCAAATGGACAATGACCCCAAGCATACTTCC-AAAGTTGTGGCAAAATGGCTTAAG
GACAATAATGTCAAGATATTGGAGTGGCCATCACAAAGCCCTGACCTCAATTCCATA-GAACATT-TGTGGG
CAGAACTGAAAAAGTGTGTGCGAGCAAGGAGGCCTACAAACCTGACTC-AGTCACACCACCTCTGTCAGGAG
GAATGGGCC-AAAATTCACCCAACTTATTGTGAGAAGCTTGTGGAAGGCTACCCGAAGTGTTTGACCCAAGC
TAAAC-------AATTTAAAGGCAATGCTACCAAATACTAATTGAGTGTATGTAAACTTATGACCCACTGGG
AATGTGATGAAAGAAATAAAAGCTGAAATGAATCAT--TCACTCAACTATCATTCTGACATTTCACATTCTT
AAAATAAAGTGGTGATCCTAACTGACCTAAAAC-AGGGAA-TTGTTACTAGGATTAAATGTCAGGAATTGT-
GAA-A--AACCGAGTTT-AAATGTAGTTGGCT-AAGGTGTA-----TGTAAACCTCCAACTTCAACTG
>chromosome6-23683378-23685009/1-1631
--GTTGAAGTCGGAAGTTTACATAAATTTAGGTTGGAGTCA-TTAAAACTCG-TTTTT--CAACCACTCCAC
AAATGTATTGTTAACAAACTATAGTTTTGGCAAGTCGGTTAGGACATCTACTTTGTGCATGACACAAGTAAT
TTTTCCAACAATTGTTTACAGACAGATTATTTCACTTT----TAATTCACTGTATCACAATTCCAGTGGGTC
AGAAGTTTACATACACTAAGTTGACTGTGCCTTT-AAACAGCTTGGAAAATTCCAGAAAATGATGTCATGGC
TTTAGAAGCTTCTGATAGGCTAATTGACA-TCATTTGAGTCAATTGGAG--GTGTATCTGTGGATGTATTTC
AAGGCCTACCTTCAAACTCAGTGCCTCTTTGCTTGACATCATGGG-AAAATATAAAGAAATCAGCCAAG--A
CCTCAGAAAA--AAATTGTAGACCTCCACAAGTCTGGTTCATCCTTGGGAGCAATTTCCAAATGCCTGAAGT
TACCACGTTCATCTGTACAAACAATAGTACACAAGTATAAACACCATGGGACCACGCAG--------CCGTC
ATACCGCTCAGGAAGGAGACGCTTTCTGTCTCCTAGAGATGAACGTAC-----TTTGGTGCGAAAAGTGCAA
ATCAATCCCAGAACAACAGC------AAAGGACC-TTGTGAAGATGCTGGAGAAAACAGGTACAAAAGTATC
TATATC----AACAGT-AAAACGAGTCCTATATCGACATAACCTGAAAGGCCGCTCAGCAAGGAAGAAGCCA
CTGCTCC-----AAAACCGCCATAAA-AAAGCCAGACTACGGTGTGCAAATGCACATGGGGACAAAGATCAT
ACTTTTTGGAGAAATG-TCCTCTGGTCTGATGAAAC-AAAAATAGAACTGTTTGGCCATAATGACCATCCTT
ATGTTTGGAGG-AAAAAGGGGGAGGCTTGCAAGTTGAAGAACACCCTCCCAACCGTGAAGCAC-GGGGGTGG
CAGCATCATGTTGTGGGGGTGCTTTGCTGCAGGATGGACTGGTGAACTTCACAAAATAGATGGCATCATGAG
G-TAGGA--AAATTATGTGGATATATTGAAGCAACATCTAAAGACATC---AGTCAGGAAGTTAAAGCTTGG
TCGCAAATGGGTC-TTCCAAATGGACAATGACCCCAAGCATACTTCC-AAAGTTGTGGCAAAATGATTTAAG
GACAACAAAGTCAAGGTATTGGAGTGGCCATCACAAAGCCCTGACCTCAATCCTATA-GAATATT-TGTGGG
TAGAACTGAAAAA----GTGTGAGCAAGGAGCCCTACAAACCTGACTC-AGTTACACCAGCTCTGTCAGGAG
GAATGGGCC-AAAATTCACCCAACTTATTGTGGGAAGCTTATGGAAGGCTACCCGAAACGTTTGACCCAAGC
TAAAC-------AATTTAAAGGCAATGCTACCAAATACTAATTGAGTGTATGTAAACTTCTGACCCACTGAG
AATGTGATGAAAGAAAT-AACGCTGAAATAAATCAT--TCTCTCTACTATTATTCTGACATTTCACATTCTT
AAAATAAAGTGGTGATCCTAACTGACCTAAGAC-AGGGAA-TTTGTACTAGGATTAAATGTCAGGAATTGT-
GAA-A--AACTGAGTTG-AAATGTATTTGGCT-ATGGTGTA-----TGTAAACTTCTGACTTCAACTG
>chromosome7-11986359-11987994/1-1635
CAGTTGAAGTCGGAAGTTTACATACGCTTAGGTTGGAGTCA-TTAAAACTCG-TTTTT--CAACCACTCCAC
AAATTCTTTGTTAACAAACTATAGTCTTGGCAAGTCGGTTAGGACATCCACTTTGTGCATGACACAAGTAAT
TTTTCCAACAATTGTTTACAGACAGATTATTTAACTTA----TAATTCACTGTATCACAATTCCAGTGAGTC
AGAAGTGTACATACACTAAGTTGACTGTGCCTTT-AAACAGCTTGGAAAATTCCAGAAAATGATGTCATGGC
TTTAGAAGCCTCTGTTAGGCTAATTGACA-TCATTTGAGTCAATTGGAG--GTGTACCTGTGGATGTATTTC
AAGGCCTACCTTCAAACTTAGTGCCTCTTTGCTTGACATCATGGG-AAAATCAAAAGAAATCAGCCAAG--A
CCTCAGAAAAA-AAATTGTAGACCTCTACAAGTCTTGTTCATCCTTGGGAGCAATTTCCAAACACCTGAAGG
TACCACGTTCATCTGTACAAACAATAGTATGCAAGTATAAACACCATGGGACCACGCAG--------CCGTC
ATAGCACTCAGGATGGAGACGCATTCTGTTTCCTAGAGATGAACGTAC-----TTTGGTGCGAAAACTGCAA
ATCAATCCCAGAACAACAGC------AAAGGACC-TTGTGAAGATGCTGGAGGAAACAGGTACAAAAGTATC
TATATC----CACAGT-AAAACGAGTCCTATATCGGCATAACCTGAAAGGCCGCTCAGCAAGGAAGAAGCCA
CTGCTCC-----AAAACTGCCATAGA-AAAGCCAGACTACAGTTTGCAACTGCACATGGGGACAAAGATTGT
ACTTTTTGGAAAAATG-TCCTCTGGTCTGATGAAAC-AAAAATAGAACTGTTTGGCCATAATGACCATCGTT
ATGTTTGGAGG-AAAAAGGGGGATGCTTGCAAGCCGAAGAACACCATCCCAACCGTGAAGCAC-GGGGGTGG
CAACAGCATGTTGTGGAGGTGCTTTGCTGCAGGAGGGACTGGTGCACTTCACAAAATAGATGGCATCATGAC
G-GAGGA--AAATTATGTGGACATATTGAAGCAACATCTCAAGACATC---AGTCACGAAGTTAAAGCTTGG
TCGCAAATGGGTC-TTCCAAATGGACAATGACCCCAAGCATACTTCC-AAAGTTGTGGCAAAATGGCTTAAG
GACAACAAAGTCAAGGTATTGGAGTGGCCATCACAAAGCCCTGACCTCAACCCTATA-GAAAATG-TTTGGG
CAGAACTGAAAAAGCATGTGCGAGGAAGGAGGCCTACGAATCTGACTC-AGTTCCACCAGCTCTGTCAGGAG
GAATGGGCC-AAAATTCACCCAACTTATTGTGGGAAACTTGTGGAAGGCTACCCGAAACGTTTGACCCAAGT
TAAAC-------AATTGAAAGGCAATGCTACCAAATACTAATTGAGTGTATGTAAACTTCTGACCCACTGGG
AATGTGATGAAAGAAATAAAAGCTGAAATAAATCAT--TCTCTCTACTATTATACTGACATTTCACGTTCTT
AAAATAAAGTGGAGATCCTAACTGACCTAAGAC-AGGGAA-TTTTTACTAGGATTAAATGTCAGGAATTGT-
GAA-A--AACTGAGTTT-AAAAGTATTTGGCT-AAGGTGTA-----TGTAAACGTCCGACTTCA----
>chromosome7-36485447-36487084/1-1637
CAGTTGAAGTCGGAAGTTTACATACACTTAGGTTGGAGTCA-TTAAAACTCG-TTTTT--CAACCACTCCAC
AAATTTCTTGTTAACAAACTATAGTTTTGGCAAGTTGGTTAGGACATCGACTTTGTGAATGACACAAGTCAT
TTTTCCAACAATTGTTTACAGACAGATTATTTCACTTA----TAATTAAGTGTATCACAATTCCAGTGGGTC
AGAAGTTTACATACACTAAGTTGACTGTGCCTTT-AAACAGCTTGGAAAATTCCAGAAAATGATGTCATGGC
TTTAGAAGCTTCTGATAGGCTTATTGACA-TCATTTGAGTCAATTGGAG--GTGTACCTGTGGATGTATTTC
AAGGCTTACCTTCAAACTCAGTGCCTCTTTGCTTGACATCATGGG-AAAATCCAAAGAAATAGGCCAAG--A
CCTCAGAAAAA-AAATTGTAGACCTCCACAAGTCTGGTTCATCCTTGGGAGCAATTTCCAAACACCTGAAGG
TACCACGTTCATCTGTACAAACAATATTACGCAAGTAT-AACACCATGGGACCACGCAG--------CTGTC
ATACCGTTCAGGAAGGAGAAGTGTTCTGTCTTCTAGAGATGAACTTAC-----TTTGGTGCGAAAAGTGCAA
CTTAATCCCAGAACAACAGC------AAAGGACC-TTGTGAAGATGCTGGAGGAAAGGGGTACAAAAGTATC
TATATC----CACAGT-AAAACAAGTCCTATATCGACATAACCTGAAAGGCCGCTCAGTAAGGAAGAAGCCA
CTGCTCC-----AAAACCGCCATAAA-AAAGCCAGACTACGGTTTGCAACTGCACATGGTGACAAAGATTGT
ACTTTTTGGAGAAATG-TCCTCTGGTCTGATGAAAC-AAAAATAGAACTGTTTGGCCATAATGACCATCGTT
ATGTTTGGAGG-AAAAAGGGGAAGGCTTGCAAGCCGAAGAACACCATCCCAACCGTGAAGCAC-GGGGGTGG
CGGCATCATGTTGTGGGGGTACTTTGCTGCAGGAGGGACTGGAACACTTCACAAAATAGATGGCATCATGAG
G-GAGGA--AAATGATGTGGATATATTGAAGCAACATCTCAAGACATC---AGTCAGGAAGTTAAAGCTTGG
TCGCAAATGGGTC-TTCCAAATGAACAATGACCCCAAGCATACTTCC-AAAGTTGTGGCAAAATGGCTTACG
GACAACAAAGTCAAGGTATTGGGGTGGCCATCACAAAGCCTTGACCTCAATCCCATA-GAAAATC-TGTGGG
CAGAACTGAAAAAGTGTGTGCGAGCAAGGAGGCCTACAAACCTGACTC-AGTTACACCAGCTCTGTCAGAAG
GAATGGGCC-AAAATTCACCCAACTTATTGTGGGAAGCTTGTGGAAGGCTACCCGGAATGTTTGACCCAAGT
TAAAC-------AATTTAAAGGCAATGCTACCAAATACTAATTGAGTGTATGTAAACTTCTGACCCACTGGG
AATGTGATGAAAGAAATAAAAGCTGAAACAAATAAT--TCTCTCAACTATTATTCTGACATTTCACATTCTT
AAAATATAGTGGTGATCCTAACTGACCTAAGAC-AGGGAA-TCTTTACTAGGATTAAATGTCAGGAATTGT-
GAA-A--AACTGAGTTT-AAATGTATTTGGCT-AAGGTGTA-----TGTAAACTTCTGACTTCAACT-
>chromosome7-22134106-22135709/1-1603
-------------------------------GTTGGAGTCA-TTAAAACACA-TTTTT--CAACCACTCCAC
AAATTTCTTGTTAAC-AACTATAGTTTTGGCAAGTCGGTTAGGACATCTACTTTGTGCATGACACAAGTAAT
TTTTCCAACAATTGTTTATAGACAGATTATTTCACTTA----TAATTCACTGTATCACAATTCCAGTGGGTC
AGAAGTTTACATACACTAAGTTGATTGTGCCTTT-AAACAGGTTGGAAAATTCCCGAAATTGATGTCATGGC
TTTAGAAGCTTCTGATAGGCTAATTGACA-TAATTTGAGTCAATTGGAG--GTGTACCTGTGGATGTATTTC
AAGGCCTACCTTCAAACTCAGTGCCTCTTTGCTTGACATCATGGG-AAAATCTAAAGAAATCAGCCAAG--A
CCTCAGAAAAA-TAATTGTAGACCTTCACAAGTCTGGCTCATCCTTGGGAGCAATTTACAAATGCCTGAAGG
TACCACGTTCATCTGTACAAACAATAGTACGCAAGTATAAACACCATGGGACCACGCAA--------CCGTC
ATACCGCTCAGGAAGGAGACGCGTTCTGTCTCCTAGAGATGAACGTAC-----TTTGGTGCGAAAAGTGCAA
ATCAATCCCAGAACAACAGC------AAAGGACC-TTGTGAAGATGCTGGAGGAAACAGGTACAAAAGTATC
TATATC----CACAGT-AAAACGAGTCCTATATCGTCATAACCTGAAAGGCCGCTCAGCAAGGAAGAAGCCA
CTGCTCC-----AAAACCGCCGTAAA-AAAGCCAGACTACGGTTTGCAACTGCACATGGGGACAATGATCAT
ACTTTTTGGATAAATG-TCCTCTGGTCTGATGAAAC-AAAAATAAAACTGTTTGGCCATAATGACCATCATT
ATGTTTGGAGG-AAAAAGGGGGAGGCTTGGAAGCTGAAGAACACCATCCCAACCGTGAAGCAA-GGGGGTGG
CAGCATCATGTTGTGGGGGTGCTTTGCTGCAGGAGGGACTGGTGCACTTCACAAAATAGATGGCAGCATGAG
G-AAGGA--AAATGATGTGGATATATTGAAGCAACATCTCAAGACATC---AGTCAGGAAGTTAAAGCTTGG
TCGCAAATGGGTC-TTCTAAATGGACAATGACCCCAAGCATACTTCC-AAAGTTGTGGCAAAATGGCTTAAG
GACAACAAAGTCAAGGCATTGAAGTGGCCATCACAAAGCCCTGACCTCAATCCTATA-GAACATT-TGTGGG
CAGAACTGAAAAAGCGTGTGCGAGCAAGGAGGCCTACAAACCTGATTC-AGTTACACCAGCTCTGTCAGGAG
GAATGGGCC-AAACTTCACCCAACTTATTGTGGGAAGCTTGTGGAAGGCTACCCGTAATGTTTGACCAAAGT
TAAAC-------AATTTAAAGGCAATGCTACCAAATACTAATTGAGTGTATGTAAACTTCTGACCCACTGGG
AATGTGATGAAAGAAAT-AAATCTGAAATAAATCAT----TCTCTACTATTATTCTGACATTTCACATTCTT
CAAATAAAGTGGTGATCCTATCTGACCTAAGAC-AGGGAC-TTTTTACTTGGATTAAGTGTCAGGAATTAT-
GAA-A--AACCGAGTTT-AAATGTATTTGGTT-AAGGTGTA-----TGTAAACTTCCGACTTCAACT-
>chromosome8-13795972-13797607/1-1635
CAGTTGAAGTCAGAAGTTTACATACATTTAGGTTGGAGTCA-TTAAAACTCA-TTTTT--CAACCACTCCAC
AAATTACTTGTTAACAAACTATAGTTTTGGCAAGTCGGTCAGGACATCTACTTTGTACATGGCACAAGTAAT
TTTTCCAACTATTGTTTACAGACAGATTATTTCACTTA----TAATTCACTGTATCACAATTCCAGTGGGTC
AAAAGTTTACATACACTAAGTTGACTGTGCCTTT-AAACAGCTTGGAAAATTCCAGAAAATGATGTCATGGC
TTTAGAAGCTTCTGATAGGCTAATTGACA-TCATTTGAGTCAATTGGAG--GTGTACCTGTGGATGTATTTC
AAGGCCTACCTTCCAACTCAGTGCCTCTTTGCTGGACATCATGGG-AAAATCAAAAGAAATCAGCCAAG--A
CCTCAGAAAAA-CAATTGTAGACCTCCACAAGTCTGGTTCATCCTTGGGAGCAATTTCCAAACGCCTGAGGG
TACCACGTTCATCTGTACAAACAATAGTACGCAAGTATAAACACCATGGGACCACGCAG--------CTGTC
ATACCGCTCAGGAAGGAGATGCATTCTGTCTCCTAGAGATGAACGTAC-----TTTGGTGCGAAAAGTGTAA
ATCAATCCCAGAACAACAGC------AAAGGGCC-TTGTGAAGATGCTGGAGGAAACAGGTACAAAAGTATC
TATATC----CACAGT-AAAACTAATTCTATATCGACATAACCTGAAAGGCCGCTCAGCAAGGAAGAAGCCA
CTGCTCC-----AAAACCGCCATAAA-AATGCCAGACTACGGTTTGCAACTGCACATGGGGACAAAGATCGT
ACTTTTTGGACAAATG-TCCTCTGGTCTGATGAAAC-ATAAATAGAACTGTTTGGTCAAAATTACCATCGTT
ATGTTTGGAGG-AAAAAGGGGGAAGCTTGCAAGCTGAAGAACACCATCCCAACCGTGAAGTAT-GGGGGTGG
CAGCATCATGTTGTGGGGGTGATTTGCTGCAGGAGGGACTGGTGCACTTCACAAAATAGATGGCATCATGAG
G-AACGA--AAATGATGTGTATATATTGAAGCAACATCTCAAGACATC---AGTCAGGAAGTTAAAGCTTGG
TTGCAAATGGGTC-TTCCAAATGGACAATGACCCCAAGCATACTTCC-AAAGTTGTGGCAAAATGGCTTAAG
GACAACAAAGTCAAGGTATTGGAGTGGCCATCACAAAGACCTGACCTCAATCCTATA-GAAAATT-TGTGGG
CAGAACTGAAAAAGCGTTTGTGAGCAAGGAGGCCTACAAACCTGACTC-AGTTACACCAGCTCTGTCAAGAG
GAATGGGCC-AAAATTCACCCAACTTATTGTGGGACGCTTGTGGAAGGCTATCCGAAA-GTTTGACCCAAGT
TAAAC-------AATTTAAAGGCAATGCT-CCAAATACTAATTGAGTGTATGTAAACTTCTGACCCACTGGG
AATGTGATGAAAGAAATAATAGCTGAAATAAATCAT--TCTCTCTACTATTATTCTGACATTTCACATTCTT
AAACTAAAGTGGTGATCCTAACTGACCTAAGAT-AGGACA-TTTTTACTAGGATTAAATGTCAGGAATTGT-
G-A-A--AACTGAGTTT-AAATGTATTTGGCT-AAGGTGTA-----TGTTAACTTCTGACTTCAAAT-
>chromosome9-115769936-115771574/1-1638
CAGTTGAAGTCGGAAGTTTACAAACACTTAGGTTGGAGCCA-TTAAAACTAG-TTTTT--CAACCATTCCAC
AAATGTCTTGTTAACAAACTATAGTTTTGGCAAGTCGGTTATGACATCTACTTGGTGCATGACACAAGTCAT
TTTTCCAACAATTGTTTACAGACAGATTATTTCACTTA----TAATTCACTGTATCACAATTCCAGTTGGTC
AGAAGTTTAGAAACACTAAATTGACTGTGCCTTT-GAACAGCTTGGAAAATTCCAGAAAATTATGTCATGGC
TTTAGAAGCTTCTGATAGGCTAATTGACA-TCATTTGAGTCAATTGGAG--GTGTGCCTGTGGATGTATTTC
AAGGCCTACCTTCAACCTCAGTGCCTCTTTGCTTGACATCATGGG-AAAATCAAAAGATATCAGCCAAG--A
CCTCAGAATAA-TAATTGTAGACCTCCACAAGTCTGGTTCATCCTTGGGAGCAATTTCCAAACGCCTGAAGG
TACCATGTTCATCTGTACAAACAATAGTACGCAAGTATAAACACCATGGGACCACGCAG--------CCGTC
ATACCTCTCAGGAAGGAGAAGCATTCTGTCTCCTAGAGATGAAGGTAC-----TTTGGTGCGAAAAGTGCTA
ATCAATCCCAGAACAACAGC------AAAGGACC-TTGTGAAGATGCTGGAGGAAACAGGTACAAAAGTATC
TATATC----CACAGT-AAAACGAGTCCTATATCGAAATAACCTGAAAGGCCGCTCAGCAAGGAAGAAGCCA
CTGCTCC-----AAAACCGGCATAAA-AAAGCCAGACTACGGTTTGCAACTGCACATGGGGACAAAGATCGT
ACTTTTTGGAGAAATG-TCCTCTGGTCTGATGAAAC-AAAAATAGAACTGTTTGGCCTTAATGACCATCGTT
ATGTTTGGAGG-AAAAAGGGTGAGGTTTGCAAGCCGAAGAACACCATCCCAGCCTTGAAGCAC-GGGGGTGG
CAGCATCATGTTATGGGGGTGCTTTGCTGCAGGAGGGACTGGTGCACTTCACAAAATAGATGGCATCATGAG
G-GAGGA--ACATTATTTGGATATATTGAAGCAACATCTCAAGACATC---AGTCAGGAAGTTAAAGCTTGG
TTGCAAATGGGTC-TTCCAAATGGACAATGACCCCAAGCATACTTCC-AAAGTTGTGGCAAAATGGCTTAAG
GACAACAAATTCAAGGTATTGGAGTGGCCATCACAAAGCGCTGACCTCAATCCTATA-GAAAATC-TGTGGG
CAGAACTGAAAAAGTGTGTGCGAGCAAGGAGGCCTACAAACCTGACTC-AGTTACACCAGCTCTGTCAGAAG
GAATTGGCC-AAAATTCCCCCAACTTATTGTGGGAAGCTTGTGGAAGGCTACCCGAAACGTTTGACCCAAGT
TAAAC-------AATTTAAAGGCAATGCTACCAAATACTAATTGAGTGTATGTAAACTTCTGAGCCACTAGG
AATGTGATGAATGAAATAAAAGCTGAAATAAATCAT--TCTCTCTACTATTATTCTGACATTTCACATTCTT
AAAATAAAGTGGTGATCCTAACTCACCTAAGAC-AGGGAA-TTTTTACTAGGATTAAATGTCAGGAAATGT-
GAA-A--ATCTGAGTTT-AAATGTATTTGGCT-AAGGTGTA-----TGTAAACTTCCGACTTCAACT-
>chromosome9-77548186-77549818/1-1632
CAGTTGAAGTCAGAAGTTTACATACACTTAGGTTGGAGTCA-TTAAAACTAG-TTTTT--CAACCACTCCAC
AAATGTCTTGTTAACAAACTATAGTTTTGGCAAGTCAGTTAGGATATCTACTTTGTGCATGACACAAGTCAT
TTTTCCAACAATTGTTTACAGACAGATTATATCCCTTA----TAATTCACTGTATCACAATTCCAGTGGGTC
ATAAGTTTACATACAGTAAGTTGACTGTGCCTTT-AAACAGCTTGGAAAATTCCAGAAAATGATGTCATGGC
TTTAGAAGCTTCAGATAGGCTAATTGACA-TCATTTGAGTCAATTGGAG--GTGTACCTGTGGATGTATTTC
AAGGCCTGCCTTCAAACTCAGTGCCTCTTTGCTTGACATCATGGG-AAAATCAAAAGAAATCAGCCAAT--A
CCTCAGAAAAA-AAATTGTAGACCTCCACAGGTCTGGTTCATCATTGGAAGCAATTTCCAAACGCCTGAAGG
TACCACGTTAATCTGTACAAACAATAGTACGCAATTATAAACACCATGGGACCAAGCAG--------CCGTC
ATACCGCTCAGGAAGGACACATGTTCTGTCTCCTAGAGATGAACGTAC-----TTTGGTGCGAAAAGTGTAA
ATCAATCGCAGAACAACAGC------AAAGGACC-TTCTGAAGAAGCTGGAGGAAACAGGTACAAAAGTATC
TATATC----CACAGT-AAAACAAGTCCTATATCGACATAACCTGAAAGGCCGCTCAGCAAGGAAGAAGCCA
TTGCTCC-----AAAACCGCCATAAA-AAAGCCAGACTACAGTTTGCAACTGCACATTGGGACAAAGATCGT
ACTTTTTGGAGAAATG-TCCTCTGGTCTGATGAAAC-AAAAATAGAACTGTTTGGCCATAATGACCATCGTT
ATG-TTGGAGG-AAAAAGGGGGAGGCTTGCAAGCCGAAGAACACCATCCCAACCGTGAAGCAC-GGGGGTGG
CAGCATCATGTTGTGGGGGTGCTTTGCTGCAGGAGGGACTGGTGCACTTCACAAAATAAATGGCATCATGAG
G-AAGGA--AATTTATGTGGATATATTGAAGCAACATCTCAAGACATC---AGTCAGGAAGTTAAAGCTTGG
TCGCAAATGGGTC-TTCCAAATGGACAATGACCCCAAGCATACTTCC-AAAGTTGTGGCAAAATGGCTTAAG
GACAACAAAGTCAAGGTATTGGAGTGGCCATCACAAAGCCCTGACCTCAATCCCATA-GAAAATT-TGTGGG
CA-----GAAAAAGTGTGTGCGAGCAAGGAGGCCTACAAACCTGACTC-GGTTACACCAGCTCTGTCAGGAG
GAATGGGCC-AAAATTCACCCAACTTATTGTGGGAAGCTTGTGGAAGGCTACCTGAAACGTTTGTCCCAAGT
TAAAC-------AATTTAAAGGCAATGGATCCAAATACTAATTGAGTGTATGTAAACTTCTGACCCACTGGG
AATGTGATGAAAGAAATAAAACCTGAAATAAATCAT--TCTCTCTACTATTATTCTGAGGTTTCACATTCTT
AAAATAAAGTGGTAATCCTGACTGACCTAAGAC-AGGGAA-TTTCTACTAGGATTAAATGTCAGGAATTGT-
GAA-A--AACTGAGTTT-AAATGTATTTGGCT-AAGGTGTA-----TGTAAACTTCCGACTTCAACT-
>chromosome9-65003943-65005572/1-1629
----------CGGAAGTTTACATACACTTAAGTTGGAGTCA-TTAAAACTCG-TTTTT--CAACCACTCCAC
AAATTTCTTGTTAACAAACTATAGTTTGGGCAAGTCGGTTAGGACATCTACTTTGTGCAAGACACAAGTCAT
TTTTCCAACAATTGTTTACAGACAGATTATTTCACTTA----TAATTCACTGTATCACAATTCCAGTGGGTC
AGAAGTTTACATACACTAAGTTGACTGTGCCTTT-AAACAGCTTGGAAAATACCAGAAAATGATGTCATGGC
TTTAGAAGCTTCTGATAGGCTAATTCACA-TCATTTGAGTCAATTGGAG--GTGTCCCTGTGGATGTATTTC
AAGGCCTACCTTCAAACTCAGTGCCTCTTTGCTTGACATCATGGG-AAAATTAAAAGAAATCAGCCAAG--A
CCTCAGAAAAA-AGATTGTAGACCTCCACAAGTCTGGTTCATCCTTGGGAGCAATTTCCAAACGCCTGAAGG
TACCACGTTCATCTGTACAAACAATAGTACGCAAGTATAAACACCATGGGACCACGCAG--------CCATC
ATACCACTCAGGAAGGAGACACGTTCTGTCTCCTAGAGATTAACGTAC-----TTTGGTGCAACAGGTGCAA
ATCAATCCCAGAACAACAGC------AAAGGACC-TTGTGAAGATGCTAGAGGAAACAGGTACAAAAGTATC
TATATC----CACAGT-AAAACGAGTCCTATATCGACATAACCTGAAAGGCCGCTCAGAAAGGAAGAAGCCA
CTGCTCC-----AAAACCGCCATAAA-AAAGTCAGACTATGGTTTGCAACTGTACATGGGGACAAAGATCGT
ACTTTTTGGAGAAATG-TCCTCTGGTCTGATGAAAC-AAAAATCTAACTGTTTGGCCATAATGACCATTGTT
ATGTTTGGAGG-AAAAATGGGGAGGCTTGCAAGCCGAAGCAGACCATTCCAACCGTGAAGCAC-GGGGGTGG
CAGCATCATGTTGTGGGGGTGCTTTGCTGCAGGAGGGACTGGTGCACTTCACAAAATAGATGGCATCATGAG
G-GAGGA--AAATTATGTGGATATATTGAAGCAACATCTCAAGACATC---AGTCAGGAAGTTAAAGCTTGG
TCACAAATGGGTC-TTCCAAATGGACAATGACCCCAAGCATACTTCC-AAAGTTGTGGCAAAATGGCTTAAG
GACAACAAAGTCAAGGTATTGGAGTGGCCATCACAAAGCCCTGACCTCAATCCTATA-GAAAATG-TGTGGG
CAGAACTGAAAAAGCGTGTGCGAGCAAGAAGGCCTACAAACCTGACTC-AGTTACACCAGCTCTGTCAGGAG
GAATGGGCC-AAAATTCACCCAACTTATTGTGGGAAGCTTGTGGAAGGCTACCCGAAACATTTGACCCAAGT
TAAAC-------CATTTAAAGGCAATGCTACCAAATACTAATTGAGTGTATGTAAACTTCTGATCCACTGGG
AATGTGATGAAAGAAATAAAAGCTGAAATAAATCAT--TCTCTCTACTATTATTCTGACATTTCACATTCTT
AAAATAAAGTGGTGATCCCAACTGACATAAGAC-AGGGAA-TTTTTACTAGGACTAAATGTCAGGAAATGT-
GAA-A--AACTGAGTTT-AAATGTATTTGGCT-AAGGTGTA-----TGTAAACTTCCGACTTTAACTG
>chromosome10-95121510-95123149/1-1639
CAGTTGAAGTCGGAAGTTTACATACACTTAGGTTGGAGTCA-TTAAAACTCG-TTTTT--CAACCACTCCAC
AAATTTCTTGTTAACGAACTATAGTTTTGGCAAGTTGGTTAGGACATCTACTTTGTGCATGACACAAGCAAT
TTTTCCAACAATTTTTTAAAGACAGATTATTTCACTTA----TAATTCACTGTATCACAATTCCAGTGGGTC
AGAAGTTTACATACACTAAGTTGACTGTGCCTTT-AAACAGCTTGGAAAATTCCATAAAATTATGTCATGGC
TTTAGAAGCTTCTGATAGGCTAATTGACA-TAATTTGAGTCAATAGGCG--GTGTATCTGTGGATGTGTTTC
AAGGCCTACCTTCAAACTCAGTGCCTCTTTGCTTGACATCATGGG-AAAATCAAAAGAAATCAGCCAAG--A
CATCAGAAAAT-AAATTGTAGACCTCCACAAGTCTGGTTCATCCTTGGAAGCAATTTCCAAATACCTGAAGG
TACCACATTCATCTGTACAAACAGTAGTACGGAAGTATAAACACCATGGGACCACGCAG--------CCGTC
AAACCGCTCAGGAAGGAGACGTGTTCTGTCTCCTAGAGATGAACGTAC-----TTTGGTGCGAAAAGTGCAA
ATCGATCCCAGAAAAACAGC------AAAGGACC-TTGTGAAGATGCTGGAGGAAACAGGTACAAAAGTATC
TATATC----CACAGT-AAAACGAGTCCTATACCGACATAACCTGAAAGGCTGATCATCAAGGAAGAAGCCA
CTGCTCC-----AAAACCGCCATAAA-AAAGTCAGACTACGGTTTGCAACTGCACATGGGGACAAAGTTCGT
ACTTTTTGGAGAAATG-TCCTCTGGTCTGATGAAAC-AAAAATATAACTGTTTGGCCATAATGACCATAGTT
ATGTTTGGAGG-AAAAAGGGGGAAGCTTGCAAGCCAAAAAACACCATCCCAACCATGAAGCACGGGGGGTGG
CAGCATCATGTTGTGGGGGTGCTTTGCTGCAGGAGGGACTGGTGCACTTCACAAAATAGATGGCATCATGAG
G-ACAGA--AAATTATGTGGATATATTGAAGCAACATCTCAAGACATC---AGTCATGAAGTTAAAGCTTGG
TTGCAAATGGGTC-TTCCAAATGGACAATGACCCCAAACATTCTTCC-AAAGTTGTGGCAAAATGGCTTAAG
GACAACAAAGTCAAGGTATTGGAGTGGCCATCACAAAGCCCTGACCTCAATCCTATA-GAAAATT-TGTGGG
CAGAACTGAAAAAGCGTGTGTGAGCGAGGAGGCCTACAAACCTGACTC-AGTTACACCAGCTCTGTCAGGCG
GAATGGGCC-AAAATTCACCCAACTTATTGTGGGAAGCTTGTGGAAGGCTTCCCGAAACGTTTGACCCAAGT
TAAAC-------AATTTAAAGGCAATGCTACCAAATACTAATTGAGTGTATGTAAACTTCTGACCCACTGGG
AATGTGATGAAAGAAATAAAAGCTGAAATAAATCAT--TCTCTCTACTATTATTCTGACATTTCCTATTCTT
AAAATAAAGTGGTGATCCTAACTGACCTAAAAC-AGGGAA-TTTTTACTAGGATTAAATGTCAGGAATTGT-
GAA-A--AACGGAGTTT-AAATGTATTTGGCT-AAGATGTA-----TGTAAACTTCCGACTTCAACT-
>chromosome10-113889922-113891561/1-1639
-AGTCGAAGTCGGAAGTTTATATCCACTTAGGTTGGAGTCA-TTAAAACTCG-TTTTT--CAACCACTCCAC
AAATTTCTTGTTGACAAACTATAGTTTTGGCAAGTCGGTTAGGACATATACTTTGTACATGACACAAGTCAT
TTTTCCAACAATTGTTTACAGACAGATTATTTCACTTA----TAATTCACTGTATCACAATTACAGTGGGTC
AGAAGTTTACATACACTAAGTTGACTGTGCCTTT-AAACAGCTTGGAAAATTCCAGAAAATAATGTCATGGC
TTTAGAAGCTTCTGATAGGCTAATTGACA-TAATTTGAGTCAATTGGAG--GTGTACCTGTGGATGTATTTC
AAGGCCTACCTTCAAACTCAGTGCCTCTTTGCTTGACATCATGGG-GAAATCAAAAGAAATCAGCCAAG--A
CCTCAGAAAAA-CAATTGTAGACCTCCACAAGTCTGGTTCATCCTTGGGAGCAATTTCCAAACGTCTGAAGG
TACCACGTTCATCTGTACTAACAATAGTACGCAAGTATAAACACCATGGGACCACGCAG--------CCATC
ATACCGCTCAGGAAGGAGACGCATTCTGTCTCCTAGAGATGAACGTAC-----TTTGGTGCGAAAAGTGCAA
ATCAATCCCAGAACAACAGC------AAAGGACC-TTGTGAAGATGCTGGAGGAAACAGGTACAAAAGTATC
TATATC----CACAGT-AAAACGAGTCCTATATCGACATAACCTGAAAGGCCGCTCAGCAAGGAAGAAGCCA
CTGCTCC-----AAAACCGCCATAAA-AAAGCCAGACTACGGTTTGCAACTGCACATGGGGACAAAGATCGT
ACTTTTT-GAGAAATG-TCCTCTGGTCTGATGAAAC-AAAAATATAACTGTTTGGCCATAATGGCCATCGTT
ATGTTTGGAGG-AAAAAGGGGGATGCTTGCAAGCCGAAGAACACCATTCTAACCGTGAAGCAT-GGGGGTGG
CAGCATCATGTTGTGGGGGTGCTTTGCTGCAGGAGGGACTGGTGCACTTCACAAAATAGATGGCATCATGAG
GAAAGGA--AAATTATGTGGATATATTGAAGCAACATCTCAAGACATC---AGTCAGGAAGTTAAAGCTTGG
TCGCAAATGGGTC-TTCCAAATGGACAATGACCCCAAGCATACTTCC-AAAGTTGTGGCAAAATGGCTTAAG
GACAACAAAGTCAAGGTATTGGTGTGGCCATCACAAAGCCCTGACCTCAATCCTATA-GAACATT-TGTGAG
CAGAACTGAAAAAGCGTGTGCGAGCAAGGAGGCCTACAAACCTGACTCAAGTTACACCAGCTCTGTCAGGAG
GAATGGGCC-AAAATTCACCCAACTTATTGTGGGAAGCTTGTGGAAGGCTACACGAAACGTTTGACCCAAGT
TAAAC-------AATTTAAAGGCAATGCTACCAAATACTAATTGAGTGTATGTAAACTTCGGACCCACTGGG
AATGTGATGAAAGAAATAAAAGCTGAAATAAATCAT--TCTCTCTACTATTATTCTGACATTTCACATTCTT
AAAATAAAGTGGTGATCCTAACTGACCTAAGAC-AGGGAA-TTTTTACTAGGATTAAATGTCAGGAATTGT-
GAA-A--AACTGAGTTT-AAATGTGTTTGGCT-AAGGTGTA-----TGTAAACTTCCGACTTCAACTG
>chromosome10-19932296-19933932/1-1636
-AGTTGAAGTCGGAAGTTTACATACACTTAGGTT-GAGTCA-TTGAAACTCG-TTTTT--CAACCACTCCAC
AAATGTCTTGTTAACAAACTATAGTTTTGGCAAGTCAGTTAGGGCATCTACTTTCTGCATGACACAAGTCAT
TTTTCCATCAATTGTTTACAGACAGATTATTTCACTTA----TAATTCACTGTATCACAATTCCAGTGGCTC
AGAAGTTTACATACACTAAGTTGACTGTGCCTTT-AAACAGCTTGGAAAATTCCAGAAAATGATGTCATGGC
TTTAGAAGCTTCTGATAGGCTAATTGACA-TAATTTGAGTCAATTGGAG--GTGTACCTGTGGATGTATGTC
AAGGCCTACATTCAAACTCAGTGCCTCTTTGCTTGACATCATGGG-AAAATCAAAAGAAATCAGCCAAG--T
CCTCAGAAAA--GAATTGTAGACCTCCACAAGTCTGGTTCATCCTTGGGAGCAATTTCCAAACGCCTGAAGG
TACCACATTCATCTGTACAAACAATAGTACGCAGGTATAAACACCATGGGACCACGCAG--------CTGTC
ATACCGCTCAGGAAGGAGACGCATTCTGTCTCCTAGAGATGAACGTAC-----TTTGGTGCGAAAAGTGCAA
ATCAATCCCAGAACAACAGC------AAAGGACA-TTGTGAAGATGCTGGAGGAAACAGGAACATAAGTATT
TATATC----CACAGT-AAAACGAGTCCTATATCGACATACCCTGAAAGGCCGCTTAGCAAGGAAGAAGCCA
CTGCTCC-----AAAACCGCCATAAA-AAAGCCAGACTACGGTTTGCAACTGCACATGAGGACAAAGATCGT
ACTTTTTGGAGAAATG-TCCTCTGGTCTGATGAAAC-AAAAATAGAACTGTTTGGCCATAATGACCATTGTT
ATGTTTGGAGG-AAAAATGGGGATGCTTGCAAGCCGAAGAACACCATCTCAACCGTGAAGCAC-GGGGGTGG
CAGCATCATGTTCTGGGGATGCTTTGCTGCAGGAGGGACTGGTGCACTTCACAAAATAGATGGCATCTTGAG
G-GAGGA--AAATTATGTAGATATATTGAAGCAACATCTCAAGACATC---AGTCAGGAAGTTAAAGCTTGG
TCGCAAATGGGTC-TTCCAAATGGACAATGACCCCAAGCCTACTTCC-AAAGTTGTGGCAAAATGGCTTAAG
GACAACAAAGTCAAGGTATTGGAGTGGCCATCACAAAGCCCTGACCTCAATCCCATA-GAAAATT-TGTGGG
CAGAACTGAAAAAGCGTGTGGGAGCAAGGAGGCCTACAAACCTGACTC-AGTTACACCAGCTCTGTCAGGAG
GAATGGGCC-AAAATTCACCCAACTTATTGTGGGAAGCTCGTGGAAGGCTACTCGAAATGTTTGACCCAAGT
TAAAC-------AATTTAAAGGCAATGCTACCAAATACTAATTGAGTGTATGTGAACTTCTGACCCACTGGG
AATGTGATGAAATAAATAAAAGCTGAAGTAAATCAT--TCGCTCTACTATTATTCTGACATTTCACATTCTT
AAAATAAAGTGGTGATCCTAACTGACCTAAGAC-AGGGAA-TTTTTACTAGGATTAAATGTCAGGAATTGT-
GAA-A--AACGGAGTTT-AAATGTATTTGGCT-AAGGTGTA-----TGTAAACTTCCGATTTCAACTG
>chromosome10-44821287-44822922/1-1635
-AGTTGAAGTCTGAAGTTTACATACACTTAGGTTGGAGTCA-TTAAAACTAA-TTTTT--CAACCACTCCAC
AAATTTCATGTAAACAAACTATAGTTTTGGCAAGTCGGTTAGGACATCTACTTTGTGCATGACACAAGTAAT
TTTTCAAACAATTGTCTACAGACAGATTATTTTACTTA----TAATTCACTGTATCACAATTCCAGTGGGTC
AGAAGTTTACATACACTAAGTTGACTGTGCCTTT-AAACAGCTTGGAAAATTACAGAAAATGATGTCATGGC
TTTAGAAGCTTCTGATAGGCTAATTGACA-TCATTTGAGTCAATTGGAG--GTGTACCTGTGGATGTATTTC
AAGGCCTACCTTCAAACTCAGTGCCTCTTAGCTTGACATCATGGG-AAAATCAAATGAAATCAGCCAAG--A
CCTCAGAAAAA-CAATTGTAGACCTCCACAAGTCTGGTTCATCCTTGGGAGCAATTTCCAAATGCCTGAAGG
TACCACGTTCATCTGTTCAAACAATAGTACGCAAGTATAAACACCATGGGACCACGCAG--------CCATC
ATACCGCTCAGGAAGGAGACGCGTTCTGTCTCCTAGAGATGAACGTAC-----TTTGGTGCG-AAAGTGCAA
ATCAATCCCAGAACAACAGC------AAAGGACC-TTGTGAAGATGCTGGAGGAAACAGGTTCAAAAGTATC
TATATC----CACAGT-AAAACGAGTCCTATATCGACATAACCTGAAAGGCCGCTCAGCAAGGAAGAAGCCA
CTGCTCC-----AAAA---CCATAAA-AAAGCCAGACTACGGTTTGTAACTGCACATGGGGACAAAGATTGT
ACTTTTTGGAGAAATG-TCCTCTGGTCTGATGAAAC-AAAAATAGAACTGTTTGGCCATAATGACCATCGTT
ACATTTGGAGG-AAAAGGGGGGAGGCTTGCAAGCCGAAGAACACCATCTCAACCGTGAAGCAC-GGGGGTGG
CAGCATCATGTTGTGGGGGTGCTTTGCTGCAGGAGGGGCTGGTGCACTTCACAAAATAGATGGCATGATGAG
G-AAGGA--AAATAATGTGGATATATTGAAGCAACATCTCAAGACATC---AGTCAGGAAGTTGAAGCTTGG
TCGCAAATGGGTC-TTCCAAATGGACAATGACCACAAGCATACTTCC-AAAGTTGTGGCAAAATTGCTTAAG
GACAACAAAGTCAAAGTATTGGAGTGGCCATCACAAAGCCCTGACCTCAATCCCATA-GAAATTTGTGTGTG
CAGAACTGAAAAAGTGTGTGTGAGCAAGGAGGCCTACAAACCTGACTC-AGTTACACCAGCTCTGTCAGGAG
GAATGGGCC-AAAATTCACCCAACTTATTGTGGGAAGCTTGTGGAAGGCTACCCGAAACATTTGACCCAAGT
TAAAC-------AATTTAAAGGCAATGTTACCAAATACTAATTGAGCGTATGTAAACTTCTGACCCACTGGG
AATGTGATGATAGAAATAAAAGCTGAAATAAATCAT--TCTCTCTACTATTATTCTGACATTTCACATTCTT
AAAATAAAGTGGTGATCCTAACTGACCTAAGAC-AGGGAA-GTTTTACTAGGATTAAATCTCAGGAATTGT-
GAA-A--AACTGAGTTT-AAATCTATTTGGCT-AAGGTGTC-----TGTAAACTTCTGACTTCAACTG
>chromosome10-80629688-80631317/1-1629
-AGTTGAAGTCGGAAGTTTACATACACTTAGGTTGGAGTCA-TTAAAACTAG-TTTTT--CAACCACTCCAC
-AATATCTTGTTAACAAACTATAGTTTTGGCAAGTCGGTTAGGACATCTACTTTGTGCATGACACAAGTAAT
TTTTCCAACAATTGTTTACAGACAGATTAATTCACTTA----TAATTCACTGTATCACAAGTCCAGTGGGTC
AGAAGTTTACATACACTAAGTTGACTGTGCCTTT-AAACAGCTTGGAAAATTCCAGAAAATTATGTCATGGC
TTCAGAAGCTTCTGATAGGCTAATTGACA-TAATTTGAGTCAATTGGAG--GTGTACCTGTGGATGTATTTC
AAGGCCTACCTTCAAACTCAGTGCCTCTTTGCTTGACATCATGGG-AAAATCAAAAGAAATCAGCCAAG--A
CCTTGGAAAAA-TAATTGTAGACCTCTACGAGTCTGGTTCATCCTTGGGAGCAATTTCGAAACGCCTGAAGG
TACCATGTTCATCTGTACAAACAATAGTACGCAAGTATAAACACCATGGGACCACACAG--------CCATC
ATACCGCTCAGGAAGGAGACGCGTTCTGTCTCCTAGAGATGAATGTAC-----TTTGGTGCGAAAAGTGCAA
ATCAATCCCAGAACAACAGC------AAAGGACC-TTGTGAAGATGCTGGAGGAAACAGGTACACAAGTATC
TATATC----CACAGT-AAAACGAGTCCTATATCAACAAAACCTGAAAGGCCGCTCAGCAAGGAAGAAGCCA
CTGCTCC-----AAAACCACCATAAAAAAGGCCAGACTACAGTTTGCAACTGCACAATGGGACAAAGATCGT
ACTTTTTGGAGAAATG-TCCTCTGGTCTAATGAAAC-AAAAATAGAACTGTTTGTCCATAATGACCATCGTT
ATGTTTGGAGG-AAAAAGGGGGAGGCTTGCAAGCTGAAGAACACCATCCCAACTGTGAAGCAT-GGGGGTGG
CAGCATCATGTTGTGGGGGTGCTTTGCTGCAGGAGGGACTGGTGCACTTCACAAAATAGATGGCATCATGA-
G-AAGAA--AGATTATGTGGATATATTGAAGCAACATCTCAAGACATC---AGTCAGGAAGTTAAAGATTGG
TCGCAAATGGGTC-TTCCAAATGGACAATGACCCCAAGCATACTTCC-ACAGTTGTGGCAAAATGGCTTAAG
GACAACAAAGTCAAGGTATTGGAGTGGCCATCACAAAGCCCTGACCTCAATCCTATA----------GTGGG
CAGAACTGAAAAAGCATGTGCGAGCAAGGAGGCCTACAAACCTGACTC-AGTTACACCAGCTCTATCAGGAG
GAATGGGCC-AAAATTCACCCAACTTATTGTGGGAAGCTTGTGGAAGGTTACCCGAAACGTTTGACCCAAGT
TAAAC-------AATTTAAATGCAATGCTACCAAATACTAATTGTGTGTATGTAAACTTCTGACCCACTGGG
AATGTGATGAACGAAATAAAAGCTGAAATAAATCAT--TCTCTCTGCTATTATTCTGACATTTCACATTCTT
AAAATAAAGTGGTGATCTTAACTGACCTAAGAC-AGGGAA-TTTTTACTAGGATTAAATGTCAGGAATTGT-
GAA-A--AACTGAGTTT-AAATGTATTTGGCT-AAGGTGTA-----TGTAAACTTCCGACTTCAACTG
>chromosome11-93715888-93717513/1-1625
---------------GTTTACATACACTTAGGTTGGAGTCA-TTAAAACTCG-TTTTT--CAACCACTC--C
AAACTTTTTGTTAACAAACTATAGTTTTGGCAAGTCGGTTAGGACATCTACTTTGTGCATGACACAAGTCAT
GTTTCCAACAATTGTTTACAGGCAGATTATTTCACTTA----TAATTCACTGTATCACAATTCCAGTGGGTC
AGAATTGTACATACACTCAGTTGACTGTGCCTTT-AAACAGCTTGGAAAATTCCAGAAAATGATGTCATGGC
TTTAGAAGCTTCTGATAGGCTAATTGACA-TCATTTGAGTCAATTGGAG--GTGTACCTGTGGATGTATTTC
AAGGCCTACCTTCAAACTCAGTGCCTCTTTGCTTGACGTCATGAG-AAAATCAAAAGAAACCAGCCAAG--A
CCTCAGAAAAG-AAATTGTAGACCTCCACAAGTCTGGTTCATCCTTGGGAGCAATTTCCAAATGCCTGAAGG
TACCACGTTCATCTGTACAAACAATAGTACGCAAGTATAAACACCATGGGACCACGCAG--------CCGTC
ATACCGCTCAGGAAGGAGACGCGTTCTGTCTCCTAGAGATGAACGTAC-----TTTGGTGCGAAAAGTGCAT
ATCAATCCCAGAACAACAGC------AAAGGACC-TTGTGAAGATGCTGGCGGAAACAGGTACAAAAGTATC
TATATCTATATACAGT-AAAACGAGTCCTATATCGACATAACCTGAAAGGTCGCTCAGCAAGGAAGAAGCCA
CTGCTCC-----AATACCGCCATAAA-AAAGCCAGACTACGGTTTGCAACTGCACATGGGGAGAAAGATTGT
ACTTTTGGGAGAAATG-TCCTCTGGTCTGATGAAAC-AAAAATAGAACTGTTTGGCCATAATGACCATCGTT
ATGTTTGGAGG-AAAAAGGGGGAGGCTTGCAAGCCGAAGAACACCATCCCAACCGTGAAGCAT-GGGGGTGG
CAGCATCATGTTGTGGGGGTGCTTTGCTGCAGGAGGGACTGGTGCACTTCACAAAATAGATGACATCAGGAA
G-AAGGA--AAATTATGTGGATATATTGAAGCAACATCTCAAGACATC---AGTCAGGAAGTTAAAGCTTGG
TCACAAATGGGTC-TTCCAAATGGACAATGACCCCAAGCATACTTCC-AAAGTTGTGGCAAAATGGCTTTAG
GACAACAAAGTCAAGGTATTGGAGTGGCCATCACAAAGCCCTGACCTCAATCCTATA-GAAAATT-TGTGGG
CAGAACTCAAAAAGCGTGTGAGAGCAAGGTGGCTTACAAACCTGACTC-AGTTACACCAGCTCTGTCAGGAG
GAATGGGCCAAAAATTCACCCAACTTATTGTAGGAAGCTTGTGGAAGGCTATCCAAAACGTTTGACTCAAGT
TAAAC-------AATTTTAAGGCAATGCTACCAAATACTAATTGAGTGTATGTAAACTTCCGACCCACTGGG
AATGTGATGAAATAAATAAAAGCTGAAGTAAATCAT--TCTCTCTACTATTATTCTGACATTTCACATTCTT
-AAATAAAGTGGTGATCCTAACTGACCTAAGAC-AGGGAA-TTTTTACTAGGATTAAAGGTCAGGAATTGT-
GAA-A--AACTGAGTTT-AAATGTATTTGGCT-AAGGTGTA-----TGTAAACTTCCGACTTCAACT-
>chromosome12-1797375-1799003/1-1628
-AGTTGAAGTCGGAAGTTTACATACACTTAGGTTGGAGTCA-TTAAAACTCG-GTTTA--CAACCACTCCAC
AAATTTCTTGTTAACAAACTATAGTTTTGGCAAGTCAGTTAGGACATTTACTTTGTGCATGGCACAAGTAAT
TTTTCCAACAATTGTTTACAGACAGATTATTTCACTTA----TAATTCACTGTATCAGAATTCCAGTGGGTC
AGAAGTTTACATACACTAAGTTGACTGTGACTTT-AAACAGCTTGGAAAATTCCAGAAAACAATGTCATGGC
TTTAGAAGCTTCTGATAGGCTAATAGACA-AAATTTGAGTCAATTGGAG--GTGTACATGTGGATGTATTTC
AAGGCCTACCTTCAAACTCAGTGCCTCTTTGCTTGACATCATGGG-AAAATCAAAAGAAATCAGCCAAG--A
CCTCAGAAAAA---------AACCTCCACAAGTCTGGTTCATCCTTGGGAGCAATTTCCAAATGCCTGAAGG
TACCACGTTCATCTGTACAAACAATAGTACGCAAGTATAAACCCCATGGGACAACGCAG--------TCGTC
ATACCGCTCAGGAAGGAGACGCGTTCTATCTCCTAGAGATGTACGTAC-----TTTGTTGAGAAAAGTGCAA
ATCAATCCCAGAACAACAGC------AAAGGACC-TTTTGGAGATGCTGGAGGAAACAGGTACAAAAGTATC
TATATC----CACAGT-AAAACGAGTCCTATATCGACATAACCTGAAAGGCCGCTCAGCAAGGAAGAAGCCA
CTGCTCC-----AAAACCGCCATAAA-AAAGCCAGACTACGGTTTGAAACTGCACATGGGGACAAAGATTGT
ACTTTTTGGAGAAATG-TCCTCTGGTCTGATGAAAC-AAAAATAGAACTGTTTGGCCATAATGACCAATGTT
ATGTTTGGAGG-AAAAAGGGGGAGGCTTGCAAGCCGAAGATTACCATCCCAACCGTGAAACAC--GGGGTGG
CAGCATCATGTTGTGGGGGTGCTTTGCTGCAGGAGGGACTGGTGCACTTCACAAAATAGATGGCATCATGAG
G-ATGGA--AAATCATGTGGATATATTGAAGCAAAATCTCAAGACATC---AGTCAGGAAGTTAAAGCTTGG
TCGCAAATGGGTC-TTCCAAATGGACAATAACCCCAAGCATACTTCC-AAAGTTGTGGC-AAATGGCTTAAG
GACAACAAAGTCAAGGTATTGGAGTGGCCTTCACAAAGCCCTGACCTCAACCCTATA-GAAAATT-TGTGGG
CAGAACTGAAAAAGCATGTGCGAGCAAGGAGGCCTACAAATCTGACTC-AGTTTCACCAGCTCTGTCAGGAG
AAATGGGCC-AAAATTCACCCAACTTATTGTGGGAAGCCTGTGGAAGGCTACCCGAAACGTTTGACCCAAGT
TAAAC-------AATTTAAAGGCAATGCTACCAAATACTAATTGAGTGTATGTAAACTTCTGACCCACTGGG
AATGTGATGAAAAAAATAAAAGCTGAAAGAAATCAT--TCTCTCTACTATTATTCTGACATTTCACATTCTT
AAAATAAAGTAGTGATCCTAACTGAACTAAGAC-AGGGAA-TTTTTACTAGGATTAAATGTCAGGAATTGT-
GAA-A--AACTTAGTTT-AAATGTATTTGGCT-AAGGTGTA-----TGTAAACTTCCGATTTCAACTG
>chromosome12-22980039-22981674/1-1635
-AGTTGAAGTCGGAAGTTTACATACACTTAGGTTGGAGTCA-TTAAAACTCG-TTTTT--CAACCACTCCAC
AAATTTCTTGTTGACAAACTATAGTTTTGGCAAGTCAGCTAGGACATCTACTTTGTGCATGACACAAGTAAT
TTTTCCAACAATTGTTTACAGACAGATTATTTCACTTA----TAATTCACTGTATCACAATTCCAGTGGGTC
AGAAGTTTACATACACTAAATTGACTGTGCCTTT-AAACAGCTTGGAAAATTCCAGAAAATTATGTCATGGC
TTTAGAAGCTTCTGATAGGCTAACTGACA-TCATTTGAGTCAATTGGAG--GTGTACCTGTGGATGTATTTC
AAGGCCTACCTTCAAACTCAGTGCCTCTTTGCTTGACATCATGGG-AAAATCAAAATAAATCAGCCAAG--A
CCTCAAAT----AAATTGTAGACCTCCACGAGTCTGGTTCATCCTTGGGAGCAATTCCCATACACCTGAAGG
TACCACGTTCATCTGTACAAACAATAGTACGCAAGTATAAACACCATGGGACCACGCAG--------CCGTC
ATACCGCTCAGGAAGGAGACACGTTCTGTCTTCTAGAGATGAACGTAC-----TTTGGTGCGAGAAGTGCAA
ATTAATCCCAGAACAACAGC------AAAG--CC-TTGTGGAGATGCTGGAGGAAACAGGTACAAAAGTATC
TATATC----CACAGT-AAAACGAGTCCTATAACGACATAATCTGAAAGGCCGCTCAGCAAGGAAGAAGCCA
CTGCTCCAAAAAAAAAACGCCATAAA-AAAGCCAGACTACAGTTTGCAACTGCACATGGGGACAAAGATCGT
ACTTTTTTGAGAAATG-TCCTTTGGTCTGATGAAAC-AAAAATAGAACTGTTTGGCCATAATGACCATCATT
ATGTTTGGTGG-AAAAAGGGGGAGGCTTGCAAGCCGAAGAACATCATCCCAAACGTGAAGCAC--GGGGTGG
CAGCATCATGTTGTGGGAGTGCTTTGCTGCAGGAGGGACTGGTGCACTTCACAAAATAGATGGCATCATGAG
G-GAGGA--AAATTATGTGGATATATGGAAGCAACATCTCAAGACATC---AGTCAGGAAGTTAAAGCTTGG
TTGCAAATGGGTC-TTCCAAATGGACAATGACCCCAAGCATACTTCC-AAAGTTGTGGCAAAATGGCTTAAG
GACAACAAAGTCAAGGTATTGGAGTGGCCATCACAAAGCCCTGACCTCAAACCTATA-GAAAATT-TGGGGG
CAGAACTGAAAAA--GTGTGCGAGCAAGGAGGCCTACAAACCTGACTC-AGTTACACCAGCTCTGTCTGGAG
GAATGGGCC-AAAATTCACCCAACTTATTGAGGGAAGCTTGTGGAAGGCTAGCAGAAACGTTTGACCCAAGT
TAAAC-------AATTTAAAGGCAACGCTACCAAATACTAATTGAGTGTATGTAAACTTATGACCCACTGAG
AATGTGATGAAAGAAATAAAAGCTGAAATAAATAAT--TCTCTCTACTATTATTCTGACATTTCACATTCTT
AAAATAAAGTGGTGATCCTAACTGACCTAAGAC-AGGGAA-TTGTTAGTAGGATTCAATGTCAGGAATTGT-
GAA-A--AACTGAGTTT-AAATGTATTTGGCT-AAGGTGTA-----TGTAAACTTCCGACTTCAACTG
>chromosome13-82155372-82157010/1-1638
-AGTTGAAGTCGGAAGTTTACATACACTTAGGTTGGAGTCA-TTAAAACTCG-TTTTT--CAACCACTCCAC
AAATTTCTTGTTAACAAACTATAGTTTTGGCAAGTCGGTTAGGACATCTACTTCGTGCATGACACAAGTCAT
TTTTCCAACAATTGTTTACAGACAGATTATTTCACTTA----TAATTCACTGTATCATAATTCCAGTGGGTC
AGAAGTTTACATACACTAAGTTGACTGTGCCTTT-AAACAGCTTGAAAAATTCCAGAAAATGATGTCATGGC
TTTAGAAGCTTCTGATAGGCTAATTGACA-TCATTTGAGTCAATTGGAG--ATGTACCTGTGGATGTATTTC
AAGGCTTACCTTCAAACTCAGTGCCTCTTTGCTTGACATCATGGG-AAAATCAAAAGAAATCAGCCAAG--A
CCTCAGAAAAA-AAATTGTAGACCTCCACAAGTCTGGTTTGTCCTTGGGAGCAATTTCCAAACATCTGAAGG
TACCACGTTTATCAGTACAAACAATAGTACGCAAGTATAAACACCATGGGACCACGCAG--------CCGTC
ATACCGCTCAGGAAGGAGACACGTTCTGTCTCCTAGAGATGAACGTAC-----TTTGGTGCAAAAAGTGCAA
ATCAATCCCAGAACAACAGC------AAAGGACC-TTGTAAATATGCTGGAGGAAACAGGTACAAAAGTATC
TATATC----CACAGT-AAAACGAGTCCTATATCAACATGACCTGAAAGGCCGCTCAGCAAGGAAGAAGCAA
CTGCTCC-----AAAACCGCCATAAA-AAAGCCAGACTACGGTTTGCAACTGCACATGGGAACAAAGATCGT
ACTTTTTGGAGAAATG-TCCTTTAGTCTGATGAAAC-AAAAATAGAACTGTTTGGCCATATTCACCATCGTT
ATGTTTGGAGG-AAAAAGGGGGAGGCTTGCAAGGCGAAGAACACCATCCCAACCGTGAAGGAC-GGAGGTGG
CAGCATCATGTTGTGGGGGTGCTTTGCTGCAGGAGGGACTGGTGCACTTCACAAAATAGATGGCATCATGAG
G-AAGTA--AAATTATGTGGATATATTGAAGCAACATCGCAAGACATC---AGTCAGGACGTTAAAGCTTGA
TCGCAAATGGGTC-TTCCAAATGGACAGTGACCCCAAGCATACTTCC-AAAGTTGTGGCAAAATGGCTTAAG
GACAATAAAGTCAAGGTATTGGAGTGGCCATCACAAAGCCCTGACCTCAACCTTAGA-GAAAATT-TGTGGG
CAGAACTGAAAAAGCGTGTGCGAGCAAAGAGGTCTACAAACCTGACTC-AGTTACACCAGCTCTGTCAGGAG
GAATTTGCC-AAAATTCACCCAACTTATTGTGGGAAGCTTGTGGAAGGCTACCCGAAACGTTTGACCCAAGT
TAAAC-------AATTTAAAGGAAATGCTACCACATACTAATTGAGTGTATGTAAACTTCTGACCAACTGGG
AATGTGATGAAAGAAATAAAAGCTGAAATAAATAAT--TCTGTCTACTATTATTCTGACATTTCACATTCTT
AAAATAAAGTGGCGATCCTAACTGACATAAGAC-AGGGAA-TTTTTACTCTGATTAAATGTCAGGAATTGT-
GAA-A--AACTGAGTTT-AAATGTATTTGTCT-AAGGTGTA-----TGTAGACTTCCGACTTCAACTG
>chromosome14-52842810-52844449/1-1639
CAGTTGAAGTCGGAAGTTTACATACACTTAGGTTGGAGTCA-TTAAAACTCG-TTTTT--CAACCACTCCAC
AAATGTCTTGTTAACAAACTATAGTTTTGGCAAGTTTGTTAGGACATCTACTTTGTGCATGACACAAGTCAT
TTTTCCAACAATTG-TTACAGACAGATTATTTCACTTA----TAATTCACTGTATCACAATTCCAGTGGGTC
AGAAGTTTACATACACTAACTTGACTGTGCCTTT-AAACAGCTTGGAAAATTCCAGAAAATTATGTCATGGC
TTTAGAAGCTTCTGATAGGCTAATTGACA-ACATCTGAGTCAATTGGAG--GTGCACCTGTGGATGTATTTC
AAGGCCTACCTTCAAACTCAGTGCCTCTTTGCTTGACATCATGGG-AAAATCAAAAGAAATCAGCCAAG--A
CCTCAGAAAAAAAATTTGTAGACCTCCACAAGTCTGGTTCATCCTTGGGAGCAATTTCCAAACGCCTGAAGG
TACCATGTTCATCCGTACAAACAATAGTACGCAAGTATAAACACCATGGGACCACGCAG--------CCATC
ATACCGCTCAGGAGGGCGACGCGTTCTGTCTCCTAGCGATGAACGTAC-----TTTGGTGCGAAAAGTGCAA
GTCAATCGCAGAACAACAGC------AAAGGACC-TTGTGAAGATGCTGGAGGAAACAGGTACTAAAGTATC
TATAGC----CACAGT-AAAACAAGTCCTATATCAACATAACCTGAAAGGCTGCTCAGCAAGGAAGAAGCCA
CTGCTCC-----AAAACCGCCATAAAAAGAGCCAGACTACAGTTTACAACTGCACATGGGGACAAACATCGT
ACTTTTTGGAGAAATG-TTCTCTGGTCTGATGAAAG-AAAAATAGAACTGTTTGGCCATAATGACCATCGTT
ATGTTTGGAGG-AAAAGGGGGGAGGCTTGCAAGCCGGAGAACACCATCCCAACCGTGAAGCAC-AGGGGTGG
CAGCATCATGTTGTGGGGGTGCTTTGCGTCAGGAGGGACTGGTGCACTTCACAAAATAGATGGCATCATGAG
G-CAGGA--AAATTATGTGGATATATTGAAGCAACATCTGAAGACATC---AGTCAGGAAGTTAAAGCTTGG
TCGTAAATGGGTC-TTCCAAATGGACAATGACCCCAAGCATACTTCC-AAAGTTGTGGCAAAACGGCTTAAG
GACAACAAAGTCAAGATATTGGAGTGGCCATCACAAAGCCCTGACCTCAATCCCATA-GAACATT-TGTGGG
CAGAACTGAAAAAGCGTGTGCAAGCAAGGAGGCCTACAAACCTGACTC-AGTTACACCAGCTCCGTCAGGAG
GAATGGGCC-AAAATTCACCCAACTTATTGTGGGAAGCATGTGGAAGACTACCTGAAACGTTTGACCAAAGT
TCAAC-------AATTGAAAGGTAATGCTACCAAATAGTTATTGAGTGTATGTTAACTTCTGACCCACTGGG
AATGTGATGAAAGAAATAAAAGCTGAAATAAATCAT--TCTCTCTACTATTATTCTGACATTTCACATTCTT
AAAATAAAGTGGTGATCCTAACTGACCTAAGTC-AGGGAA-GTTTTACTAGGATTAAATGTCAGGAATTGT-
GAA-A--AACTGAGTTT-AAATGTACTTGGCT-AAGGTGTA-----TGTAAACTTCCGACTTCAACT-
>chromosome14-78129429-78130984/1-1555
------------------------------------------------------------------------
---------------AAACTATAGTTTTGGCAAGTCGGTTAGGACATCTACTTTGTGCATGACACAAGTCAT
TTTTCCAACAATTGTTTACAGACAGATTATTTCACTTA----TAATTTGCTGTATCACAATTCCAGTGGGTC
AGAAGTTTACATACACTAAGTTGACTGTGCCTTT-AAACAGCTTGGAAAATTCCAGAAAATTATGTCATGGC
TTTAGAAGCTTCTGATAGGCTAATTGACA-TCATTTGAGTCAATTGGAG--GTGTACCTGTGGATGTATTTC
ACGGCCTACCTTCAAACTCAGTGCCTCTTTGCTTGACATCATGGG-AAAATCAAAATAAATCAGCCAAG--A
CCTCAGAAAAT-ATATTGTAGACCTCCACAAGTCTGGTTCATCCTTGGGAGCAATTTCCAAACGCCTGAAGG
TACCACATTCATCTGTACAAACAATAGTACGCAAGTATAAACACCATGGGACCACGCAG--------CCGTC
ATACCGCTCAGGAAGGAGACGCGTTCTGCCTCCTAGAGATGAACATAC-----TTTGATGCGAAATGCGCAA
ATCAATCCCAGAACAACAGC------AAAGGACC-TTGTGAAGATGCTGGAGGAAACAGGTACAAAAGTATC
TATATC----CACAGT-AAAACAAGTCCTATATCAACATAACCCGAAAGGCCGCACAGCAAGGAAGAAGCCA
CTGCTCC-----AAAACCGCCATAAA-AAAGCCAGACTACGGGTTGCAACTGCACATGGGGACAAAGATCGT
ACTTTTTGGAGAAATG-TCCTCTGGTCTGATGAAAC-AAAAATAGAACTGTTTGGCCATAATGACCATTGTT
ATGTTTGGAGG-AAAAAGGGGGAGGCTTACAAGCTGAAGAACACCATCCCAACCGTGAAGCAC-GGGGATGG
CAGCATCATGCTGTGGGGGTGCTTTGCTGCAGGAGGGACTGGTGCACTTCACAAAATAGATGGCTTCATGAG
A-AAGGA--AAATTATGTGGATATAGTGAAGCAACATCTCAAGACATC---AGTCAGAAAGTTAAAGCTTGG
TCGCAAATGGGTC-TTCTAAATGGACAATGACCCCAAGCATACTTCC-AAAGTTGTGGCAAAATGGCTTAAG
GACAACAAAGTCAAGGTATTGGAGTGGCCATCACAAAGCCCTGACCTCAATCCTATA-GAAAAGT-TGTGGG
CAGAACTGAAAAAGCATGTGCGAGCAAGGAGGCCTACAAACCTGACTC-AGTTACACCAGCTCTGTCAGGAG
GAATGGGAC-AAAATTCACCCAACTTATTGTGGGAAGCTTGTGGAAGGCTACCCGAAACGTTTGACCCAAGT
TAAAC-------AATTTAAAGGCAATGCTACCAAATACTAATTGAGTGTATGAAAACTTCTGACCCACTGGG
AATGTGATGAAAGAAATAAAAGCTAAAATAAATAAT--TATCTCTGCTATTATTCTGACATTTCACATTCTT
AAAATAAAGTGGTGATCCTAACTGACTTAAAAC-AGGGAA-TTTTTACTAGGATTAAATGTCAGGAATTGT-
GAA-A--AACTGAGTTT-AAATGTATTTGGCT-AACGTGTA-----TGTAAACTTCCGATTTCAACT-
>chromosome14-38549214-38550851/1-1637
--GTTGAAGTCGGAAGTTTACATACACTTAGGTTGGAGTGA-TTAAAACTCG-TTTTT--CAACCACTCCAC
AAATTTCTTGTTAACAAACTATAGTTTTGGCAAGTCAGTTAGGACATCTACTTTGTGCATGACACAAGTCAT
TTTTCCAACAATTGTTTACAGACAGATTGTTTCACTTA----TAATTCACTGTATCACAATTCCAGTGGGTC
AGAAGTTTACATACACTAAGTTGACTGTGCCTTT-AAACAGGTAGGAAAATTCCAGAAAATGATGTCATGGC
TTTAGAAGCTTCTGATAGGCTAATTGACA-TCATTTGAGTCAATTGGAG--GTGTACCTGTGGATGTATTTC
AAGGCCTACCTTCAAACTCAGTGCCTCTTTGCTTGACATCATGGG-AAAATCAAAAGAAATCAGCCAAG--A
CCTCAGAATA--AAATTGTAGACCTCCACAAGTCTGGTTCATCCTTGGGAGCAATTTCCAAACGCCTGAAGG
TACCACGTTCACATGTACAAACAATAGTACGCAAGTATAAACACCATGGGACGACTCAG--------CCGTC
ATACCGATCAGGAAGGAGACGCGTTCTGTCTCCTAGAGATGGACGTAC-----TTTGGTGCGAAAAGTGCAA
ATCAATCCCAGAACAACTGT------AAAGGACC-TTGTGAAGATGCTGGAGGAAACAGGTACAAAAGTATC
TATATA----CACAGT-AAAACGAGTCCTATATCGATATAACCTGAAAGGCCGCTCAGCAAGGAAGAAGCCA
CTGCTCC-----AAAACCGCCATAAA-AAAGCCAGACTACAGTTTGCAACTGCACATGGGGACAAAGATCGT
ACTTTTTGGAGAAATG-TCCTCTGGTCTGATGAAAC-AAAAATAGAACTGTTTGGCCATAATGACCATCGTT
ATGTTTGGAGG-ATAAAGGGGGAGGCTTGCAAGCCGAAGAATACCATCCCAACCATGAAGCAC-GGGGGTGG
CAGCATCATGTTGTGGGGATGCTTTGTTGCAGGAGGGACTGGTGCACTTCACAAAATAGATGGCACCATAAG
G-CAGGA--AAATTATGTGGATATATTGAAGCAACATCTCAAGACGTC---AGTCAGGAAGTTAAAGCTTGG
TCGCAAATGGGTC-TTCCAAATGGACAATGACCCCAAGCATACTTAC-AAAGTTGTGGCAAAATGGCTTAAG
GACAACAAAGTCAAGGTATTGGAGTGGCCATCACAAAGCCCTGACCTTAATCCTATA-GAAGATT-TGTGGG
CAGAACTGAAAAAGCGTGTGCGAGCAAAGAGGCCTACAATCCTGACTC-AATTACACCAGCTCTGTCAGGAG
GAATGAGCC-AAAATTCACCTAACTTATTGTGGGAAGCTTGTGGAAGGCTACCCGAAACGTTTGACCCAAGT
TAAAC-------AATTTAAAGGCAATGCTACCAAATACTAATTGAGTGTTTGTAAACTTCTGACCCACTGGG
AATGTGATGAAAGAAATAAAAGCTGAAATAAATCAT--ACTCTCTACTATTATTCTGACATTTCACATTCTT
AAAATAAAGTGGTGATCCTAACTGACCTAAGAC-AGGGAATTTTTTACTAGGATTAAATGTCAGGAATTAT-
GAA-A--AACTGAGATT-AAATGTAGTTGGCT-AAGGTGTA-----TGTAAACTTCTGACTTCAACTG
>chromosome14-5177861-5179498/1-1637
-AGTTGAAGTTGGAAGTTTACATACATTTAGGTTGGAGTCA-TT--AACTCG-TTTTT--CAACCACTCCAC
AAATTTCTTATTAACAAACTATAGTTTTGGCAAGTCGGTTAGGACATTTACTTTGTGCATGACACAAGTCAT
TTTTCCAACAATTGTTTACAGACAGATTATTTCACTTA----TAACTCACTGTATCACAATTCCAGTGGGTC
AGAAGTTTACATACACTTAGTTGACTGTGCCTTT-AAAAAGCTTGGAAAATTCCAGAAAATAATGTCATGGC
TTTAGAAGCTTCTGATAGGCTAATTGACA-TAATTTGAGTCAATTGGAG--GTGTACCTGTGGGTGTATTTC
AAGGCCTACCTTCAAACTCAGTGCCTCTTTGCTTGATATCATGGG-AAAATCAAAAGAAATCAGCCAAG--A
CCTCAGAAAA--AAATTGTAGACCTCCACAAGTCTGGTTCATTCTTGGGAGCAATTTCCAAATGCCTGAAGG
TACGACGTTCATCTGTACAAACAATAGTACGCAAGTATAAACACCATGGGACCACGCAG--------CCGTC
ATACCGCTCAGGAAGGAGACGCGTTCTGTCTCCCAGAGATGAACGTAC-----TTTGGTGCGAAAAGTGCAA
ATCCATCCCAGAACAACAGC------AAAGGACC-TTGTGAAGATGCTGGAGGAAACGGGTACAAAAGTATC
TATATC----CACTGT-AAAACGAGTCCTACATCGACATAACCTGAAAGGCCGCTCAGCAAGAAAGAAGCCA
CTGCTCC-----AAAACCGCCATATA-AAAGCCAGACTACGGTTTGCAACTGCACATGGGGACAAAGATTGT
ACTTTTTGGAGAAATGCTCCTCTGGTCTGATGAAACAAAAAATAGAACTGTTTGGCCATAATGACCATCGTT
ATGTTTGGAGG-AAGAAGGGGGAGGATTGCAAGCCAAAGAACACCATCCTAACCGTGAAGCAC-GGGGGTGG
TAGCATCATGCTGTGGGGGGGCTTTGCTGCAGGAGGGACTGGTGCACTTCACAAAATAGATGGCATCATGAG
G-CAGGA--AAATGATGTGGATATATTGAAGCAACATCTCAAGACATC---AGTCAGGAAGTTAAAGCTTGG
TCGCAAATGGGTC-TCCCAAATAGACAATGACCCCAAGCATACTTCC-AAAGTTGTGGCAAAATGGCTTAAG
GACAACAAAGTCAAGGTATTGGAGTGGCCATCACCAAGCCCTGACCTCAATCCAATA-GAAGATT-TGTGGG
TAGAACTGAAAAAGTGTGTGCGTGCAAGGAGGCCTACAAATCTGACTC-AGTTACACCAGCTCTGTCAGGAG
GAATAGGCC-AAAATTCACCCAATTTATTGTGGGAAGCTTGTGGAAGGCT-CCCGAAAAGTTTGACCTAAGT
TAAAC-------AATTTAATGGCAATGCTACCAAATACTAATTGAGTGTATGTAAACTTCTGACCCACTGGG
AATGTGATGAAAGAAATAAAAGCTGAAATAAATCAT--TCTCTCTACTATTATTCTGACATTTCACACTCTT
AAAATGAAGTGGTGATCCTAACTGACCTAAGAC-AGGGAATTTTTTACTAGGATTAAATGTCAGGAAGTGT-
GAA-A--AACTGAGTTT-AAATGTATTTGGCT-AAGGTGTA-----TGTAAACTTCCGACTTCAACTG
>chromosome15-33103639-33105275/1-1636
CAGTTGAAGTCAGAAGTTTACATACACTTAGGTTGGAGTCA-TTAAAACTCG-TTTTT--CAACCACTCCAC
ACATTTCTTGTTAACAAACTATAGTTTTGGCAAGTCGGTTAGGACATCTACTTTGTGCATGAAACAAGTCAT
TTTTCCAACAATTGTTTACAGACAGATTATTTCACTTA----TAATTCACTGTATCACAATTCCAGTGGGTC
AGAAGTTTACATACACTAAGTTGACTGTGCCTTT-AAACAGCTTGGGAAATTCCCAAAAATTATGTTATGGC
TTTAGAAGCTTCTGATAGGCTAATTGACA-TCATTTGAGTCAATTGGAG--GTGTACCTGTGGATGTATTTC
GAGGCCTACCTTAAAACTCAGTGCCTCTTTGCTTGACATCA--AG-GAAATCAAAAGAAATCAGCCAAG--A
CCTCAGAAAAG-AAATTGTAGACCTCCACAAGTCTGATTCATCCTTCGGAGCAATTTTCAAACGCCTGAAGG
TACTACGTTCATCTGTACAAACAATAGTACGCAAGTATAAACACCATGGGACCACGCAG--------CTGTC
ATACCGCTCAGGAAGGAGACACGTTCTGTCTCCTAGAGATGAACGTAC-----TTTGGTGTGAAAAGTGCAA
ATCAATCCCAGAACAACAGC------AAAGGACC-TTGTGAAGATGCTGAAGGAAACAGGTACAAAAGTATC
TATATC----CACAGT-AAAACGAGTCCTATATCGACATAACCTGAAAGGCCTCTCAGCAAGGAAGAAGCCA
CTGCTCC-----AAAATCGCCATAAA-AAAGCCAGACTACGGTTTGCAACTGCACATGGGGACAAAGATCGT
ACTTTTTGGAGAAATG-TCCTCTGGTCTGATGAAAC-AAAAATAGAACTGTTTGGCCATAATGACCATCGTT
ATGTTTAGAGG-AAAAAGGGGGATGCTTGCAAGCTGAAGAACACCATCCCAACCATGAAGCAC-GGAGGTGG
CAGCATCAAGTTGTGGGGGTGCTTTACTGCAGGAGGGACTGGTGCACTTCACAAAATATATGGCATCATGAA
G-AAGGA--AAGGTATGTGGATATATTGAAGCAACATCTCAAGACATC---ATTCAGGAAGTTAAAGCTTGG
TCGCAAATGGGTC-TTCCAAATGGACAATGACCCCAAGCATACTTCCAAAAGTTGTGGAAAAATGGCTTAAG
GACAACAAAGTCAAGGTATTGGAGTGGCCATCACAAAGCCCTGACCTCAATCCTATA-GAAAATG-TGTGGG
CAGACCTGAAAAAGTGTGTGCGAGGAAGGAGGCCTACACACTTGACTC-AGTTACACCAGCTCTGTCAGGAG
GAATGGGCC-AAAATTCACCCAACTTATTGTGGGTAGCTTGTGGAAGGCTACCCGAAACGTTTGACCCAAGT
TAAAC-------AATTTAAAGGCAATGCTACCAAATACTAATTGAGTGTATGTAAACTTCAGACCCACTGGG
AATGTGATAAAATAAATAAAAGCTGAAATAAATCAT--TCTCTCTACTATTATTCTGACATTTCACATTCTT
GAAATAAAGTGGTGATCCTAACTGACCTAAGAC-AGGGAA-TTTTTACTAGGATTAAATGTCAGGAATTGT-
G-A-A--AACTGAGTTT-AAATGTATTTGGCT-AAGGTGTA-----TGTAAACTTCCGACTTCATCT-
>chromosome15-33596626-33598261/1-1635
--GTTGAAGTCGGAAGTTTACAAACACTTAGGTTGGAGTCA-TTAAAACTTG-TTTTT--CAACCACTCCAC
AAATGTCTTGTTAACAAACTATAGTTTTGGCAAGTCGGTTAGGACATCTACTTTGTGCATGACACAAGTAAT
TTTTCCAACAATTATTTATAGACAGATTATTTCACTTA----TAATTCACTTTATCATAATTCCAGTGGGTC
AGAAGTTTACATACACTAAGTTGACTGTGCCTTT-AAACAGCTTGGGAAATTCCCAAAAATTATGTTATGGC
TTTAGAAGCTTCTGATAGGCTAATTGACA-TCATTTGAGTCAATTGGAG--GTGTACCTGTGGATGTATTTC
GAGGCCTACCTTAAAACTCAGTGCCTCTTTGCTTGACATCA--AG-GAAATCAAAAGAAATCAGCCAAG--A
CCTCAGAAAAG-AAATTGTAGACCTCCACAAGTCTGATTCATCCTTGGGAGCAATTTTCAAACGCCTGAAGG
TACTACGTTCATCTGTACAAACAATAGTACGCAAGTATAAACACCATGGGACCACGCAG--------CTGTC
ATACCGCTCAGGAAGGAGACACGTTCTGTCTCCTAGAGATGAACGTAC-----TTTGGTGTGAAAAGTGCAA
ATCAATCCCAGAACAACAGC------AAAGGACC-TTGTGAAGATGCTGGAGGAAACAGGTACAAAAGTATC
TATATC----CACAGT-AAAACGAGTCCTATATCGACATAACCTGAAAGGCCGCTCAGCAAGGAAGAAGCCA
CTGCTCC-----AAAACCGCCATAAA-AAAGCCAGACTACGGTTTGCAACTGCACATGGGGACAAAGATCAT
ACTTTTTGGAGAAATG-TCCTCTGGTCTGATGAAAC-AAAAATAGAACTGTTTGGCCATAATGACCATCGTT
ATGTTTAGAGG-AAAAAGGGGGAGGCTTGCAAGCTGAAGAACACCATCCCAACCATGAAGCAC-GGAGGTGG
CAGCATCAAGTTGTGGGGGTGCTTTGCTGCAGGAGGGACTGGTGCACTTCACAAAATATATGGCATCATGAA
G-AAGGA--AAGGTATGTGGATATATTGAAGCAACATCTCAAGACATC---ATTCAGGAAGTTAAAGCTTGG
TCGCAAATGGGTC-TTCCAAATGGACAATGACCCCAAGCATACTTCCAAAAGTTGTGGAAAAATGGCTTAAG
GAGAACAAAGTCAAGGTATTGGAGTGGCCATCACAAAGCCCTGACCTCAATCCCATA-GAAAATG-TGTGGG
CAGACCTGAAAAAGTGTGTGCGAGCAAGGAGGCCTACACACTTGACTC-AGTTACACCAGCTCTGTCAGGAG
GAATGGGCC-AAAATTCACCCAACTTATTGTGGGTAGCTTGTGGAAGGCTACCCGAAACGTTTGACCCAAGT
TAAAC-------AATTTAAAGGCAATGCTACCAAATACTAATTGAGTGTATGTAAACTTCAGACCCACTGGG
AATGTGATAAAATAAATAAAAGCTGAAATAAATCAT--TCTCTCTACTATTATTCTGACATTTCACATTCTT
AAAATAAAGTGGTGATCCTAACTGACCTAAGAC-AGGGAA-TTTTTACTAGGATTAAATGTCAGGAATTGT-
G-A-A--AACTGAGTTT-AAATGTATTTGGCT-AAGGTGTA-----TGTAAACTTCCGACTTCAACTG
>chromosome15-91523783-91525416/1-1633
-AGTTGAAGTCGGAAGTTTACATACACTTAGGTTGGAGTCA-TTACAACTCG-TTTTT--CAACCACTCCAC
AAATTTCTTGTTAACAAACTATAGTTGTGGCAAGTCGGTTAGGACATCTACTTTGTGCATGACACAAGTCAT
TTTTCCAACAATTGTTTACAGACAGATTATTTCACTTA----TAACTCAGTGTATCACAATTCCAGTGGGTC
AGAAGTTTACATACACTAAGTTGACTGTGCCTTT-AAACAGCTTGGAAAATTCCAGAAAATGATGTCATGGC
TTTAGAATCTTCTGATAGGCTAATTGACA-TCATTTGAGTCAATTGGAG--GTGTACCTGTGGATGTATTTC
AAGGTCTATCTTCAAATTCAGTGACTCTTTGCTTGACATCATGGG-AAAATCAAAAGAAATCAGCCAAG--A
CCTCAGAAAA--AAATTGTAGACCTCCACAAGTCTGGTTCATCATTGGGAGCAATTTCCAAACGCCTGAAGG
TACCACGTTCATCTGTACAAACAATAGTAGGCAAGTATAAACACCATGAGACCACGCAG--------CCGTC
ATACCGCTCAGGAAGGAGACGCGCTCTGTCTCCTAGAGATTAACATAC-----TTTGGTGCGAAAAGTGCAA
ATCAATCCCAAAACAACAGC------AAAGGACC-TTGTGAAGATGCTGGAGGAAACAGCTACAAAGGTATC
TATATC----CACAGT-AAAACGAGTCCTATATCGACATTAACTGAAAGGCCGCTCAGCAAGGAAGAAGCCA
CTGCTCC-----AAAACCGCCATAAA-AAAGCCAGACTATGGTTTGCATCTGCACATGGGGACAAAGATTGT
ACTTTTTGGAGAAATG-TCCTCTGGTCTGATGAAAC-AAAAATAGAACTCTTTGGCCATAATGACCATCGTT
ATGTTTGGAGG-AAAAAGGGGGAGGCTTGCAAGCCGAAGAACACCATCCCAACCGTGAAGCAC-GGGGGTGG
CAGCATCATGTTGTGGGGGTGCTTTGCTGCAGCAGGGACTGGTGCACTTCACAAAATAGATGGCTTCATGAG
G-AAGGA--CAATTATGGGGATATATTGAAGCAACATCTCAAGACATC---AGTCAGGAAGTTAAAGCTTGG
TCGCAAATGGGTC-TTCGAAATGGACAATGATCCCAAGCATACTTCC-AAAGTTGTGGC-AAATGGATTAAG
GACAACAAAGTCAAGGTATTGGAGTGGCCATCACAAAGCCCTGACCTCAATCCTATAGGAAAATT-TGTGGG
CAGAACTGAAAAAGCGTGTGTGAGCAAGGAGGCCTACAAACCTGACTC--GTTACACCAGCTCTGTCAGGAG
GAATGGGCC-AAAATTCACCCAACTTATTGTGGGAAGCTTGTGGAAGGCTACCCGAAACGTTTGACCCAAGT
TAAAC-------AATTTAAAGGCAGTGCTACCAAATACTAATTGAATGTATGTAAACTTCTGACCCACTGGG
AAAGTGATGAAAGAAATAAAAGCTGAAATAAATCAT--TCCCTCTACTATTATTCTG---TTTCACATTCTT
AAAATAAAGTGGTGATCCTAACTGACCTAAGAC-AGGGAA-TTTTTACTAGGATTACATGTCAGGAATTGT-
GAA-A--AACTGAGTTT-AAATGCATTTGGCT-GAGGTGTA-----TGTAAACTTCTTACTTCAACTG
>chromosome16-82461338-82462973/1-1635
-AGCTGAAGTGGGAAGTTTACATACACTTAGGTTGGAGTCA-TTAAAACTCATTATTT--CAACCACTCCAC
ACATTTCTTGTTAACAAACTATAGTTTTGGCAAGTCGGTTAGGACATCTACTTTGTGCATGACACAAGTCAT
TTTTCCAACAATTGTTTACAGACACATTATTTCACTTATAA-TAATTCACTGTATCACAATTCCAGTGGGTC
AGAAGTTTACATACACTAAGTTGACTGTGCCTTT-AAATAGCTTGGAAAATTCCAGAAAATTATGTCATGGC
TTTAGAAGCTTCTGGTAGACTAATTGACA-TCATTTGAGTCAATTGGAG--GTGTACCTGTGGATGTATTTC
AAGGCCTACCTTCAAACTCAGTGCCACTTTGCTTGACATCATGGG-AAAATCAAAAGAAATCAGCCAAG--A
CCTCAGAAAAA-TAATTGTAGACCTCCACAAGTCTGGTTCATCCTTGGGAGCAATTTCCAAACGCCTAAAGA
TACCACGTTAATCTGTACAAACAATAGTACGCAAGTATAAACACCATGGGACCAC-CAG--------CCGTC
ATACCGCTCAGGAAGGAGACGCGTTCTGTCTCCTAGAGATGAACGTAC-----TTTGGTGCGAAAAGTGCAA
ATCAATCCCAGAACAACAGC------AAAGGACC-TTGTGAAGATGCTGGAGGAAACAGGTACAAAAGGATC
TATATC----CACAGT-AAAATGATTCCTATATCGACATAACCTGAAAGGCCGCTCAGCGAGGAAGAAGCCA
CTGCTCC-----AAAACCGCCATAAA-AAAGCCAGACTACGGTT------TGCACATGGGGACAAAGATCAT
ACTATTTGAAGAAATG-TCCTCTGGTCTGATGAAAC-AAAAATAGAACTGTTTGGCCATAATGACCATCGTT
ATGTTTGGAGG-AAAAAGGGTGAGGCTTGCAGGCCGAAGAACACCATCCCAACCGTGAAGCAC-AGGGGTGG
CAGCATCATGTTGTGGGGGTGCTTTGCTGCAGGAGGGACTGGTGCACTTCACAAAATAGATGGCTTCATGAG
G-AAGGA--AAATTATGTGGATATATTGAAGCAACATCTCAAGACATC---AGTCAGGAAGTTAAAGCTTGG
TCGCAAATGGGTC-TTCCAAATGGACAATGACCCCAAGCATACTTCC-AAAGTTGTGGCAAAATGGCTTAAG
GACAACAAAGTCAAGGTATTGGAGTGGCCATCACAAAGCCCTGACCTCAATCCTATA-GAAAATT-TGTGGG
CAGAACTGAAAAAGTGTGTGCGAGCAAGGAGGCCTACAAACCTGACTC-AGTTACACCAGCTCTGTCAGGAG
GAATGGGTC-AAAATTCGCCCAACTTATTGTGGGAAGCTTGTGGAAGGCTACCTGAAACGTTTGACCGAAGT
TAAAC-------AATTTAAAGGCAATGCTACCAAATACTAATTGTGTGTATGTAAACTTATGACCCACTGGG
AATGTGATGAAATAAATAAAAGCTTAAATAAATCAT--TCTCTCTACTATTATTCTGACATTTCACATTCTT
AAAATAAAGTGGTGATCCTAACTGACCTAAAAC-AGGGAA-TTCTTACTAGGATTAAATGTCAGGAATTGT-
GAA-A--AACTGAGTTT-AAATGTATTTGGCT-AAGGTGTA-----TGTAAACTTCCCACTTCAACTG
>chromosome16-86807887-86809524/1-1637
-AGTTGAAGTTGGAAGTTTACATACTCTTATGTTGGAGTCA-TTAAAACTCG-TTTTT--CAACCACTCCAC
AAATTTCTTGTTAACAAACTATAGTTTTGGCAAGTCGGTTAGGACATCCACTATGTGCATGACACATGTAAT
TTTTCCAACAATTGTTTACAGAAAGATTATTTCACTTA----TAATTCACTGTATCACAATTCCAGTTGGTG
AGAAGTTTACATACACTAAGTTAACTGTGCCTTT-AAATAGCTTGGAAAATTCCAGAAAATTATGTCATGGC
TTTAGAAGCTTCTGATAGGCTAATTGACA-TAATTTGAGTCAATTGGAG--GTGTACCTGTGGATGTATTTC
AAGGCCTATCTTCAAACTCAGTGGATCTTTGCTTGACATCATGGA-AAAATCAAAAGAAATCAGCCAAG--A
CCTCAGAAAAA-AAATTGTAGACCTCCACAAGTCTGGGTCATCCTTGGGAGCAATTTCCAAACACCTTAAGG
TACCACGTTCATCTGTACAAACAATAGTACGCAAGTATAAACACCATGGGACCACGCAG--------CCGCC
ATACCGCTCAGGAAGGAGACACGTTCTGTCTCCTAGAGATGAATGTAC-----TTTGGTGCGAAAAGTGCAA
ATCAATCTCAGAAAAACAGC------AAAGGATC-TTGTGAAGATGCTGGAGGAAACAGGTACAAAAGTATC
AATATC----CACAGT-AAAATGAGTCCTATATCGACATAACCTGAAAGGCCGCTCAGCAAGGAAGAAGCCA
CTGCTCC-----AAAACCGCCATATA-AATGCCAGACTACAGTTTGCAACTGCACATGGGGACAAAGATCGT
ACTTTTTGGAGAAATG-TCCTCTGGTCTGATGAAAC-AAAAATGTAACTGTTTGGCCATAATGACCATCGTT
ATGTTTGGAGG-AAAAAGGGGGAGGCTTGCAAGCCGAACAACACCATCCCAACCGT---GCAC-AGGGGTGG
CAGCATCATGTTGTGGGGGTGCTTTGCTGCAGGAGGGACCGGTTCACTTCACAAAATAGATGGCATCATGAG
G-AAGGA--AAATTATGTGGATATATTGAAGCAACATTTCAAGACATC---AGTCAGGAAGTTAAAGCTTGG
TCGCAAATGGGTC-TTCCAAATGGACAATGACCCCAGGCATACTTCC-AAAATTGTGGCAAAATGGCTTAAG
GACAACAAAGTCAAGGTATTGGAGTGGCCATCACAAAGCCCTGACCTCAATCCTATA-GAACATT-TGTGGG
CAGAACTGAAAAAGTGTGTGTGAGCAAGGAGGCCTACAAACCTGACTC-AGTTACACCAGCTCTGTCAGGAG
GAATGGCCC-AAAATTCACCCAACTTATTGTGGGAAGCTTGTGGAAGGCTACCTGAAACGTTTGACCCAAGT
TAAAC-------AATTTAAAGGCAATGCTACCAAATACTAATTGAGTGTATGTAAACTTCTGACCCACTGGG
AATGTGATGAAAGAAATAAAAGCTGAAATAAATCAT--TCTCTCTACTATTATTCTGACATTTCACATTCTT
AAAATAAAGTGGTGATCCTAACTGACATAAGAC-AGGGATTTTTTTACGAGGATTAAATGTCAGGAATTGTG
GAA-A--AACTGAGTTT-AAATGTATTTGGCT-AAAGTGTA-----TGTAAACTTCTGACTTCAACTG
>chromosome16-61361112-61362751/1-1639
-AGTTGAAGTCGAAAGTTTACATACACTTAGGTTGGAATCATTTAAAACTCG-TTTTT--CAACCACTCCAC
AAATTTCTTGTTAACAAACTATAGTTTTGGCAAGTCGGTTAGGACATCAACTGTGTGCATGACACAAGTCAT
TTTTCCAACAATTGTTTACTGACAGATTATTTCACTTA----TAATTCAATGTATCACAATTCCAGTGGGTC
AGAAGTTTGCATACACTAAGTTGACTGTGCCTTT-AAACAGCTTGGAAAATTCCAGAAAATGATGTCATGGC
TGTAGAAGCTTCTGATATGCTAATTGACATTCATTTGAGTCAATTGGAG--GTGTACCTGTGGATGTATTTC
ATGGCCTACCTTCAAACTCAGTGCCTCTTTGCTTGACATCATGGG-AAAATCAAAAGAAATCAGCCAAG--A
CCTCAGAAAAA---AATTTAGACCTCCACAAGTCTGGTTCATTCTTGGGAGCAATTTCCAAACGCCTGAAGG
TACCACGTTCATCTGTACAAACAATAGTACGCAAGTATAAACACCATGGGACCACGCAG--------CCGTC
ATACCGCTCAGGAAGGAGACGCGTTCTGTCTCCTAGAGATGAACGTAC-----TTTGGTGTGAAAAGTGCAA
ATCAATCCCAGAACAACCGC------AAAGGACC--TGTGAAGGTGCTGGAGGAAACCGGTACAAATGTATC
TATATC----CACAGT-AAAACAAGTCCTATATCGACATAACCTGAAAGGCCGCTCAGCAAGGAAGAAGCCA
CTGCTCC-----AAAACCACCATAAA-AAAGCCAGACTACGGTTTGCAACTGCACATGGGGACAAAGATCGT
ATGTTTTGGAGAAATG-TCCTCTGGTCGGATGAAAC-AAAAATATAACTGTTTGGCCATAATGACCATCGTT
ATGTTTGGAGG-AAAAAGGGGGAGACTTGCTAGCCGAAGAACACCATCCCAACCGTGAAGCAC-GGGAGTGG
CAGCATCATGTTGTGGGGGTACTTTGCTGCAGGAAGGACTGGTGCACTTCACAAAATAGATGGCATCATGAG
G--AGGA--AAATGATGTGGATATATTGAAGCAACATCTCAACACATC---AGTCAGGAAGTTTAAGCTTGG
TCGCAAATGGGTCTTTCCAAATGGACAATGTCCCCAAGCATACTTCC-AAAGATGTGGCAAAATGGCTTAAG
GACAACAAAGTCAAGGTATTGGAGTGGCCATCACAAAGCCCTGACATCAATCCTATA-GAAAATT-AGTGGG
CAGAACTGAAAAAGCGTGTGCAAGCAAGGAGGCCTACAAACCTGACTC-AGTTACACCAGCTCTGTCAGGAG
GAATGGGCC-AAAATTCACCCAACTTATTGTGGGAAGCTTGTGGAAGGCTACCCGAAATGTTTGACCCAAGT
TAAAC-------AATTTAAAGGCAATGCTGCCAAATACTAATTGAGTGTATGTAAACTTCTGACCCACTGGG
AATGTGATGACAGAAATAAAATCTGAAATAAATCATTCTCTCTCTACTATTATTCTGACATTTCACATTCTT
GAAATAAAGTGGTGATCCTAACTGACCTAAGAC-AGGGAA-TTTTTACTAGGATTAAATGTCAGGAATTGT-
GAA-A--AACTGAGTTT-AAATGTATTTGGCT-AAAGTGTA-----TGTAAACTTCCGACTTCAACTG
>chromosome17-46783006-46784647/1-1641
-AGTTGAAGTGGGAAGTTTACATACACTTAGGTTGGAGTCA-TAAAAACTCA-TTTTT--CAACCACTCCAC
ACATTTCTTGTTAACAAACTATAGTTTTGGCAAGTCGGTTAGGACATCTACTTTGTGCATGACACAAGTCAT
TTTTCCAACAATTGCTTACAGACAGATTATTTCACTTA----TAATTCACTGTATCACAATTCTAGTTGGTC
AGAAGTTTACATACACTAAGTTGACTGTGCCTTT-AAATAGCTTGGAAAATTCCAGAAAGTGATGTCATGGC
TTTAGAAGCTTCTGATAGGCTAATTGACA-TCATTTGAGTCAATTGGAG--GTGTACCTGTGGATGTATTTC
AAGGCCTACCTTCAAACTCAGTGCCTCTTTGCTTGACATCATGGG-GAAATCAAAAGAAATCAGCCAAG--A
CCTCAGAAAA--GAATTGTAGACCTCCACAAGTCTGGTTCATCCTTGGGCGCAATTTCCAAACTCCTGAAGG
TACCACGTTCATCTGTACAAACAATAGTACGCAAGTATAAACACCATGGGACCACGCAG--------CCGTC
ATACCACTCAGGAAGGAGACGCGTTCTGTCTCCTAGAGATGAACATAC-----TTTGGTGCAAAAAGTGCAA
ATCAATCCCAGAACAACAGCACAGTAAAACGACC-TTGTGAAGATGCTGGAGGAAACAGGTACAAAAGTATC
TATATC----CACAGT-AAAACGAGTCCTATATCGACATAACCTGAAAGGCCGCTCAGCAAGAAAGAAGCCA
CTGCTCC-----AAAACCACCATAAA-AAATCCAGACTACGGTTTGCAACTGCACATGGGGACAAAGATCAT
ACTTTTTGGAGAAATG-TCCT-TGGTCTGATGAAAC-AAAAATAGAACTGTTTGGCCATAATGACCATCGTT
ATGTTTGGAGG-AAAAAGGGGAAGGCTTGCAAGCCGAAGAACACCATCCCAACCGTGAAGCAA-GGGGGTGG
AAGCATCATGTTGTGGGGGTGCTTTGCTGCAGGAGGGACTGGTGCACTTCACAAAATAGATGGCATCATGAG
G-GAGGA--AAATTATGTGGATATATTGAAGCAACATCTCAAGACATC---AGTCAGGAAGTTAAAGCTTGG
TCGCAAATGGGTC-TTCCAAATGGACAATGACCCCAAGCATACTTCC-AAAGTTGTGGCAAAATGGCTTAAG
GAGAACAAAGTCAAGGTATTAGAGTGGCCATCACAAAGCCCTGACCTCAATCCCATA-GAAAATT-TGTGGG
CAGAACTGAAAAAGCGTGTGCGAGCAAGGAGGCCTACAAACCTGACTC-AGTTACACCAGCTCTGTCAGGAG
GAATGGGCC-AACATTTACCCAACTTATTGTGGGAAGCTTGTGGAAGGCTACCCGAAACGTTTGACCCAAGT
TAAAC-------AACTTAAAGGCAACGCTACCAAATACGAATTGAGTGTTTGTAAACTTCTGACCCGCTGGG
AATGTGATGAAAGAAATAAAAGCTGAAATAAATCAT--TTTCTCTACTATTATTCTGACATTTCGCATGCTT
AAAATAAAGTGGTGATCCTAACTGACCTAAGAC-AAGGAA--TTTTACAAGGATTAAATGTCAGGAATTGT-
GAA-A--AACTAAGTTT-AAATGTATTTGGCT-AAGGTGTA-----TGTAAACTTCCCACTTCAACTG
>chromosome19-36866918-36868556/1-1638
CAGTTGAAGTTAGAAGTTTACATACACTTAGGTTGGAGTCA-TTAAAACTCG-TTTTT--CAACCACTCCAC
AAATTTCTTGTTAACAAACTATAGTTTTGGCAAGTCGGTTAGGACATCTACTTTGTGCATAACACAAGTCAT
TTTTCCAACAATTGTTTACAGACAGATTATTTCACTTG----TAATTCACTGTATCACAATTCCAGTGCGTC
AGAAGTTTACATACACTAAGTTGACTGTGCCTTT-AAAAAGCTTGGAAAATTCCAGAAAATGATGTCATGGC
TTTAGAAGCTTCTGATAGGCTAATTGACA-TAATTTGAGTCAATTGGTG--GTGTACCTGTGGATGTATTTC
AAGGCCTACCTTCGAACTCAGTGCCTCTTTTCTTGACATCATGGG-AAAATCAAAAGAAATCAGCCAAG--A
CCTCAGAAAAT-AAATTGTAGACCTCCACATGTCTGGTTCATTCTTGGGAGCAATTTCCAAACGCCTGAAGG
TACCACGTTCATCTGTACAAACAATAGTATGCAAGTATAAACACCATGGGACCACGCAG--------CCATC
ATACTGCTCAGGAAGGAGACACATTCTGCCTCCTAGAGATGAACGTAC-----TTTGATGCAAAAAGTGCAA
ATCAATCCTAGAACAACAGC------AAAGGACCTTTGTGAAGATGCTGGAGGAAACGGGTACAAAAGTATC
TATATC----CACAGT-AAAACAAGTCCAATATTAACATAACCTGAAAGGCCGTTCAGCAAGGAAGAAGCCA
CTGCTCC-----AAAACTGCCTTAAA-AAAGCCAGACTACGGTTTGCAACTGCACAGGGGGACAAAGATCGT
ACTTTTTGGAGAAATG-TCCTCTGGTCTGATGAAAC-AAAAATAGAACTGTTTAGCCATAATGACCATCGTT
ATGTTAGGAGG-AAAAAGGGGGAGGCTTGCAAGCCGAAGAACACCATCCCAACCGTGAAGCAC-GGGGGTGG
CAGCATCATGTTGTGGGGGTGCTTTGCTGCAGGAGGGACTGGTGCACTTCACAAAATAGATGGCATCATGAG
G-ATGGA--AAATTATGTGGATATATTGAAGCAACATCTCAAGACATC---AGTCAGGAAGTTAAAGCTTGG
TCGCAAATGGGTC-TTCCAAATGGACAATGACCCCAAGCATACTTCC-AAAGTTGTGGCAAAATGGCTTAAG
GACAACAAGGTCAAGGTATTGGAGTGGCCATCACAAAGCCCTGCCCTCAATCCCATA-GAAAATT-TGTGGG
CAGAACTGAAAAAGCATGTGCGAGCAAGGAGGCCTACAAACCTGACTC-AGTTACACCAGCTCTGTCAGGAG
GAATGGGCC-AAAATTCACCCAACTTACTGTGGGAAGCTTGTGGAAGGTAACCCAAAACGTTTGACCCAAGT
TAAAC-------AATTTAAAGGCAATGCTACCAAATACTAATTGAGAGTATGTAAACTTCTGACCCACTGGG
AATGTGATGAATGAAATAAAAGCTGAAATAAATCAT--TCTCTCTACTATTATTCTGACATTTCACATTCTT
AAAATAAAGTGGTGATCCTAACTGACCTAAGAC-AGGGCA-TTTTTACTAGGATTAAATCTCAGGAATTGT-
GAA-A--AACGGAGTTT-AAATGTATTTGGCT-AAGGTGTA-----TGTAAACTTCTGACTTCAAC--
>chromosome19-70482195-70483833/1-1638
CAGTTGAAGTCGGAAGTTTACATACACTTAGGTTGGAGTCA-TTAAAACTAG-TTTTC--CAACCACTCCAC
AAGTTTCTTGTTAACAAACTATAGTTTTGGCAAGTCGGTTAAGACATCTACTTTGTGCATGACGCAAATCAT
TTTTCCAACAATTGTTTACAGACAGATTATTTCACTTA----TAATTCACTGTATCACAATTTCAGTGGGTC
AGAAGTTTACATACACTAAGTTGACTGTGCCTTT-AAACAGCTTGGAAAATTCCAGAATATTATGTCATGGC
TTTAGAAGCTTCTGATAGGCTAATTGACA-TCATTTGAGTCAATTGGAG--GTGTACCTGTGGATGTATTTC
AATGCCTACCTTCAAACTCAGTGCCTCTTTGCTTGACATCATGGG-AAAATCAAAAGAAATCAACCAAG--A
CCTCAGGAAAATAAATTGTAGACCTCCACAAGTCTGGTTCATCCTTGGGAGCAATTTCCAAACACCTGAAGG
TTCCACGTTCATCTGTACAAACAATAGTACGCAAGTATAAACACCATGGGACCACACAG--------CCGTC
ATACCGCTCAGGAAGGAGACGCGTTCTATGTCCTAGAGATGAACGTAT-----TTCGGTGCGAAAAGTGCAA
ATCAATCCCAGAATAACAGC------AAAGGACC-TTGTGAAGATGCTGGAGGAAACAGGTACAAAAGTATC
TATATC----CACAGT-AAAACAAGACCTAAATCGACATAACCTGAAAGGTCGCTCAGCAAGGAAGATGCCA
CTGCTCC-----CAAACCGCCTTAAA-AAAGGCAGACTACGGTTTGCAACTGTACATGGGGACAAAGATCGT
ACTTTTTGGAGAAATG-TCCTCTGGTCTGAGGAAAC-AAAAATAGAACTGTTTGGCCATAATGACCATCATT
ATGTTTGGAGG-AAAAAGGGGGAGGCTTGCAAGCCGAAGAACACCATCCCAA-CGAGAAGCAC-AGGGGTGG
CAGCATCATGTTGTGGGGGTGCTTTGCTGCAGGAGGGATTGGTGCACTTCACAAAATAGATGGCATCATGAA
A-AAGGA--AAATGATGTGGATATATTGAAGCAACATCTCAAGACATC---AGTCAGGAAGTTAAAGCTTGG
TCGCAAATGGGTC-TTCCAAATGGACAATGACCCCAAGCATACTTCC-AAAGTTGTGGCAAAATGGCTTAAG
GACAACAATGTCAAGGTATTGGAGTGACCATCACAAAGCCCTGACCTCAAGCCTATA-GAAAATA-TGTGGG
CAGAACTGAAAAATCGTGTGCGAGCAAGGAGGCCTACAAACCTGACTT-TGTTACACCAGCTCTGTCAGGAG
GAATGGGCC-AAAATTCACCCAACTTATTGTGGGAAGCTTGTGGAAGGCTACCCAGAACATTTGACCCAAGT
TAAAC-------AATTTAAAAGCAATGCTACCAAATACTAATTGAGTGTATGTGAACTTCTGACCCACTGGG
AATGTGATGAAAGAAATAAAAGCTTAAATAAATCAT--TCTCTCTACTATTATTCTGACATTTCATATTCTT
AAAATAAAGTGGTGATCCTAACTGACCTAAGAC-AGGATA-TTTTTACTAGGATTAAATGTCAGAAATTGT-
GAA-A--AACTGAGTTT-AAATGTATTTGGCT-AAGGTGTA-----TGTAAACTTCCGACTTCAACT-
>chromosome20-57207451-57209093/1-1642
CAGTTGAAGTCGGAAGTTTACATACACTTAGGTTGGAGTCA-TTAAAACTAA-TTTTT--CAACCACACCAC
AAATGTCTTGTTAACAAACTAAAGTTTTGGCAAGTCGGTTAAGACATCTACTTTGTGCATG--ACAAGTCAT
TTTCCCAACAATTGTTTACAGACAGATTATTTCACTTA----TAATTCACTGTATCACAATTCCAGTGGGTC
AGAAGTTTACATACACTAAGTTGACTGTGCCTTT-AAACAGCTTGGAAAATTCCAGAAATTGATGTCATGGC
TTTAGAAGCTTCTGATAGGCTAATTTACA-TCATTTGAGTCAATTGGAG--GTGTACCTGTGGATGTATTTC
AAGGCCTACCTTCAAACTCAGTGCCTCTTTGCTTGACATCATGGGAAAAATCAAAAGAAATCAGCCAAG--A
CCTCAGAAAAG-AAATTGTAGACCTCCACAAGTCTGGTTCATCCTTGGGAGCAATTTCCAAATGCCTGAAGG
TACCACGTTCATCGGTACAAGTAATAGTACGCGAGTATAAATACCATGGGACCAAACAG--------CCGTC
ATACCGCTCAGGAAGGAGACGCGTTCTGTCTCCTAGAAATTAACGTACAGTATTTTGGTGCGAAAAGTGCAA
ATCAATCCCAGAACAACAGC------AAAGGACC-TTGTGAAGATGCTGGAGGAAACAGGTACAAAAGTAAC
TATTTC----CACAGT-AAAACGAGTCCTATATTGACATAACCTGAAATGCCGCTCAGCAAGGAAGAAGCCA
CTGCTCC-----AAAACCGGCATAAA-AAAGCCAGACTACGGTTTGCAACTGCACATGGGAACAAAGATCGT
ACTTTTTGGAGAGATG-TCCTCTGGTCTGATGAAAC-AAAAATAGAACTGTTTGGCCTTAATGACCATCATT
ATGTTTGGAGG-AATAAGGGGGAGGTTTGCAAGCTGAAGAACACCATCCCAACCGTGAAGCAC-GGGGGTGG
CAGCATCATGTTGTGGGGGTGCTTTGCTGCAGGAGGGACTGGTGCACTTCACAAAATAGATGGCATCATGAG
G-GAGGA--AAATTACGTGGATATATTGAAGCAACATCTCAAGACATC---AGTCTGGAAGTTAAAGCTTGG
TTGCAAATGGGTC-TTCCAAATGGACAATGACCCCAAGCATACTTCC-AAAGTTGTGGCAAAATGGCTTAAA
GACAACAAAGTCAAGGTATTGGAGTGGCCATCACAAAGCCCTGACCTCAATCCTATA-AAAAATG-TGTGGG
CAGAACTGAAAAAGCGTGTGCGAGCAAGGAGGCCTACAAACCTGACTC-AGTTACACCAGCTCTGTCAGGAG
GAATGGGCC-AAAATTCACCCAACTTATTGTGGGAAGCTTGTGGAAGGCTACCCGAAATGTTTGACCCAGGT
GAAAC-------AATTTAAAGGCAATGCTACCAAATACTAATTGACTGTATGTAAACTTCTGACCCACTGGG
AATGTGATGAAAGAAATAAAAGCTGAAATAAATCAT--TCTCTCTACTATTATTCTGACCTTGCACATTCTT
AAAATAAAGTGGCGATCCTAACTGACCTAAGAC-AGGGAA-TTTTTACTACGATTAAATGTCAGGAATTGT-
GAA-A--AACTGAGTTT-AAATGTAATTGGCT-ACGGTGCA-----TGTAAACCTCTGACTTCAACT-
>chromosome21-42542069-42543707/1-1638
-AGTTGAAGTCAGAAGTTTACATACACTTAGGTTGGAGTCA-TTAAAACTCG-TTTTT--CAACCACTCCAC
AAATTTCTTGTTAACAAACTGTTGTTTTGGCAAGTCGGTTAGGACATCTACTTTGTGCATGACACAAGTCAT
TTTTCCAACAATTGTTTACAGACAGATTATTTCACTTA----TAATTCTCTGTATCACAATTCCAGTGGGTC
AGAATTTTACATGCACTAAGTTGACTGTGCCTTT-AAACAGCTTGGACAATTCCAGAAAATTATGTCATGGC
TTTAGAAGCTTCTGATAGGCGAACTGACA-TCATTTGAGTCAATTGGAG--GTGTACCTGTGGATGTATTTC
AAGGCCTACCTTCAAACTCAGTGCCTCTTTGCTAGACATCAAGGG-AAAATCAAAAGAAATCAGCCAAG--A
CCTCAGAAAAA-AAATCATAGTCCTCCACAAGTCTGGTTCCTCCTTGGGAGCAATTTCCAAACGCCTGAAGG
TACCACGTTCATCTGTACAAACAATAGTAGGCAAGTATAAACACAATGGGACCACGCAG--------CTCTC
ATACCACTCACGAAGGAGACGCGTTCTGTCTCCTAGAGATGAACGTAC-----TTTGGTGCGAAAAGTGCAA
ATCAATCCCAGAACAACAGC------AAAGGACT-TTGTGAAGATGCTGGAGGAAACGGGTACAAAAGTATC
TATTTC----CATAGT-AAAACGAGTCCTATATCGACATAACCTGAAAGGCCGCTCAGCAAGGAAGAAGCCA
CTGCTCC-----AAAACCGGCATAAA-AAAGCCAGACTACGGTTTGCAACTGCACATGGGGACAAAGATCGT
ACTTTTTGGAGAAATG-TCCTCTGGTCGGATGAAAC-AAAAATAGAACTGTTTGGCCATAATGACCATCGTT
ATGTTTGGAGG-GAAAAGGGGGAGGCTTGCAAGCCAAAGAACACCATCCCAACCGTGAAGAAC-GGGGGTGG
CAGCATCATGTTGTGGGGGTGCTTTGCTGCAGGAGGGTCTGGTGCACTTCACAAAATAGATGGCATCATGAG
G-TAAGA--TAATTATGTGGATATATTGAAGCAACATCTCAAGACATC---AGTCAGGAAGTTAAAGCTTGG
TCACAAATGGGTC-TTCCAAATGGACATTGACCCCAAGCATACTTAC-AAAGTTGTGGCAAAATGGCTTAAG
GACAACAGGGTCAAGGTATTGGAGTAGCCATAACAAAGCCCTGACCTCAATCCTATA-GAAAATA-TGTGGG
CAGAACTGAAAAAGCGTGTGCGAGCAAGAAGGCCTACAAACCTGACTC-AGTTACACCAGCTCTGTCAGGAG
GAATGGGCC-AAAATTCACCCAACTTATTGTGGGAAGCTTGTGGAAGGCTACCCGAAACGTTTGACCCAAGT
TAAAC-------AATTTAAAGGCAATGCTACCAAATACTAATTGAGTGTATGTAAACTTCTGACCCACTGGG
AATGTGATGAAAGAAATAAAAGCTGAAATAAATCAT--TCTCTCAACTATTATTCTGACATTTCACATTCTT
AAAATAAAGTGGTGATCCTAACTGACCTAAGAC-AGGGAA-TGTTTACTAAGAATAAATGTCAGGATTTGT-
GAA-A--AACTGAGTTT-AAATGTATTTGGCT-AAGGTGTA-----TGTAAATTTCCGACTTCAACTG
>chromosome22-9862941-9864575/1-1634
CAGTCGAAGTCGGAAGTTTACATACACTTAGGTTGGAGTCA-TTAAAACTCG-TTTTT--CAACCACTCCAC
AAATTTCTTGTTAACAAACTATAATTTTAGCAAGTCGGATAGGACATCTACTTTATGCATGACACAAGTCAT
TTTTCCAACAATTGTTTACAGACAGATTATTTCACTTA----TAATTCACTGTATCACAATTCCAGTGGGTC
AGAAGTTTACATACACTAAGTTGACTGTGCCTTT-AAACAGCTTGGAAAATTCCAGAAAATGATGTCATGGC
TTTAGAAGCTTCTGATAGGCTAATTGACA-TAATTTGAGTCAATTGGAG--GTGTACCTGTGGATGTATTTC
AAGGCCTACCTTTAAACTCAGTGCCTCTTTGCTTGACATCATGGG-AAAATCAAAAGAAATCAACCAAG--A
CCTCAGAAAAA-CAATTGTAGACCTCCACAAGTGTGGTTCATCCTTGGGAGCAATTTCCAAATGCCTGACGG
TACCACGTTCATCTGTACAAACAATAGTATGCAAGTATAAACACCATGGGACCATGCAG--------TCGTC
ATGCCGCTCAGGAAGGAGACGCGTTCTGTCTACTAGAGATGAACGTAC-----TTTGGTGCGAAAAGTGCAA
ATCAATCCCAGAACAATAGC------AAAGGACC-TTGTGAAGATGCTGGAGGAAACAGGTAC-AAAGTATC
TATATC----CACAGT-AAAACGAGTCCTATATCGACATAACCTGAAAGGCCGCTCAGCAAGGAAGAAGCCA
CTGCTCC------AAACCGCCAAAAA-AATGCCAGACTACGGTTTGCAACTGCACATGGGGACAAAGATCGT
ACTTTTTGGAGAAATG-TCCTCTGGTCTGATGAAAC-AAAAATTGAACTGTTTGGCCATAATGATCATCGTT
ATGTTTGGAGG-AAAAAGGGGGAAGCTTGCAAGCCGAAGAACACCATCCCAACCGTGAAGCAC-AGGGGTGG
CAGCGTTATGTTGTGGGGGTGCTTTGCTGCAGGAGGGACTGGTGCACTTCACAAAATAGATGGCATCATGAA
G-AAGGA--AGATTATGTGGATATATTGAAGCAACATCTCTAGACATC---AGTCAGGAAGTTAAAGTTTGG
TCGCAAATGGGTC-TTCCAAATGGACAATGAACCCAAGCATACTTCC-AAAGTTGTGGCAAAATGGCTTAAG
GACAACAAAGTCAAGGTATTGGAGTGGCCATCACAAAGCCCTGACCTCAATCCTATA-GAACATG-TGTGGG
GAGAACTGAAAAAGTGTGTGTGAGCAAGGAGGCCTACAAACCTGACTC-AGTTACACCAGCTCTGTCAGGAG
GAATGGGCC-AAAATTCACCCAACTTATTTTGGGAAGCTTGTGGAAGGCTACCCAAAACATTTGACCCAAGT
TACAC-------AGTTTAAAGTCAATGCTACCAAATACTAATTGAGTGTATGTAAACTTCTGACCCACTGGG
AATGTGATGAAAGAAATAAAAGCTGAAATAAATCAT--TCTCTT--CTATTATTCTGACATTTCACATTCTT
AAAATAAAGTGGTGATCCTGACTGACCAAAGAC-AGGGAA-TTTTTACTAGGATTAAATGTCAGGAATTGT-
GAA-A--AACTGAGTTT-AAATGTATTTGGCT-AAGGTGTA-----TGTAAACTTCCGACTTCAACT-
>chromosome22-27913534-27915172/1-1638
CAGTTGAAGTCGGAAGTTTACATACACTTAGGTTGGAGTCA-TTAAAACTCG-TTTTTCCCAACCACTCCAC
AAATTTCTTGTTAACAAACTATAGTTTTGGCAAGTCGGTTAGGACATCTACTTTGTACATGACACAAGTAAT
TTTTCCAACAATTGTTTACAGACAGATTATTTCACTTA----TAATTCCATGTATCACAATTCCAGTGGGTC
GGAAGTTTACATACACTAAGTTAATTGTGCCTTT-AAACAGGTTGGAAAATTCCAGAAAATGATGTCATGGC
ATCAGAAGCTTCTGATAGGCTAATTGACA-TCATTTGAGTCAATTGGAG--GTGTACCTGTGGACGTATTTC
AAGGCCAACCTTCAAACTCAGTGCATCTTTGCTTGACATCATGGG-AAAATCAAAAGAAATCAGCCAAG--A
CCTCAGAATAA-AAATTGTAGACCTCCACAAGTCTGGTTTATCCTTGGGAGCAATTTCCAAATGCCTGAAGG
TACCACGTTCATCTGTACAAACAGTAGTACGCAAGTATAAACACCATGGGACCACGCAG--------CCGTC
ATACCGCTCAGGAAGGAGACGCGTTCTGTCTGCTAGAGATGAATGTAC-----TTTGGTGCGAAAAGTGCAA
ATCAATCCCAGAACAACAGC------AAAGGTCT-TCGTGAAGATGCTGGAGGAAACAGGTACAAAACTATC
TATATC----CACAGT-AAAACGAGTCCTATATTGACATAACCTGAAAGGCTGCTCAGCAAGGAAGAAGCCA
CTGCTCC-----AAAACCGCCATAAAAAAAGCCAGACTACGGTTTGC-ACTGCACATGGGGACAAAGATCGT
ACTTTTTGGAGAAATG-TCCTCTGGTCTGATGAAAC--AAAATAGAACTGTTTGGCCGTAATGACCATCGTT
ATGTTTGGAGG-AAAACGGGGGAGGCTTGCAAGCTGAAGAACACCATCCCAACCGTGAAGCAC-GGGGGTGG
CAGCATCATGTTGTGGGGGTGCTTTGCTGCAGGAGGGACTGGTGCACTTCACAAAATAGATGGCATCATGAG
A-AAGGA--AAATTATGTGGATATATTGAAGCAACATCTCAAGACATC---AGTCAGGATGTTCAAGCTTGG
TCGCAAATGGGTC-TTCCAAATGGACAATGACCCCAAGCATACTTCC-AAAGTTGTGGCAAAAGGGCTTAAG
GACAGCAAAGTCAAGATATTGGAATGGCCATCACAAAGCCCTGACCTCAATCCTATA-GAAAATG-TGTGGG
CAGAACTGAAAAAGTGTGTGCACGCAAGGAGGCCTACAAACCTGACTC-AGTTACACCAGCTCTGTCAGGAG
GAATGGGCC-AAAATTCACCCAACTTATTGTGGGAAGCTTGTGGAATGCTACCTGAAACGTTTGACTCAAGT
TAAAC-------AATTTAAAGGCAATGCTACCAAATACTAATTGAGTGTATGTAAACTTCTGACCCACTGGG
AATGTGATGAAAGAAATAAAAGCTGAAATAAATCAT--TCTCTCTACAATTATTCTGACATTTCACACTCTT
AAAA-AAAGTGATGATCCTAACTGACCTAAGAC-AGGGAA-TTTTTACTAGGATTAAATGTCAGGAATTGT-
GAA-A--AACTGAGTTT-AGATTTATTTGGCT-AAGGTGTA-----TGTAAACTTCCGACTTCAACT-
>chromosome22-48513400-48515033/1-1633
-AGTTGAAGTTGGAAATTTACATACACTTAGGTTGGAGTCA-TTAAAACTCG-TTTTT--CAACCACTCCAC
AAATTTCTTGTTAACAAACTATAGTTTTGGCAAGTCGGTTAAGACATCTACTTTGTGCATGACACAAGTAAT
TTTTCCAACAATTGTTTACAGATG----ATTTCACTTA----AAATTCACTGTATCACAATTCCAGTGGGTC
AGAAGTTTACATACACTAAGTTGACTGTGCCTTT-AAACAGCTTGGAAAATTCCAGAAAATGATGTCATGGC
TTTAGAAGCTTCTGATAGGCTAATTGACA-TCATTTGAGTCAATTGAAG--GTGTACCTGTGGATGTATTTC
AAGGCCTACCTTCAAACTCAGTGCCTCTTTGCTTGACATCATGGG-AAAATCAGAAGAACTCAGCCAAG--A
CCTCAGAAAAA-ATTTTGTAGACCTCCTCAAGTCTGGTTCATCCTTGTGAGCAATTTCCAAACACCTGAAGG
TACCACGTTCATCTGTACAAACAATAGTACGCAAGTATAAACACCATGGGACCACGTAG--------CCGTC
AT-CCCCTCAGGAAGGAGACGTGTTCTGTCTCCTAGAGATGAACGTAC-----TTTGGTGCGAAAAGTGCAA
ATCAATCCCAGAACAACAGC------AAAGGACC-TTGTGAAGATGCTGGAGGAAACAGGTAGAAAAGTATC
TATATC----CACAGT-AAAACGAGTCCTATGTCGACATAACCTGAAAGGCCGCTCAACAAGGAAGAAGCCA
CTGCTCC-----AAAACCGCCATAAA-AAAGCCAGACTACGGTTTGCAACTGCACATGGGGACAAAGATCGT
ACTTTTTTGAGAAATG-TCCTCTGGTCTGATGAAAC-AAAAATAGAACTGTTTGACCATAATGACCATCGTT
ATGTTTGGAGG-AAAAAGGGGGAGGCTTGCAAGCTGAATAACACCATCCCAACTGTGAAGCAC-GGGGGTGG
CAGCATCATGTTGTGGGGGTGCTTTGCTGCAGGAGGGGCTGGTGCACTTCACAAAATAGATGGCATCATGAG
G-CGGGA--AAATTATGTGGATATATTGAAGCAACATCTCAAGACATC---AGTCAGGAAGTTAAAGCCTGG
TCGCAAATGGGTC-TTCCAAATGGACAATGACCCCAAGCATACTTCC-AAAGTTGTGGCAAAATGGCTTAAG
GACAACAAAGCCAAGGTATTGGAGTGGCCATCACAAAGCCCTGACCTCCATCATATA-GAAGATT-TGTGGG
CAGAACTGAAAAAGCGTGTGCGAGCAAGGAGGCCTACAAACCTGACTC-AGTTACACCAGCTCTGTCAGGAG
GAATGGGCC-AAGATTCACCCAACTTATTGTGGGAAGCTTGTGGAAAGATACCCGAAACGTTTGACCCAAGT
TAAAC-------AATTTAAAGGCAATGCTACCAAATACTAATTGAGTGTATGTAAACTTCTGACCCACTGGG
AATGTGATGAAATAAATAAAAGCTGAAATAAATCAT--TCTCTCTACTCTTATTCTGACATTTCACATTCTT
AAAATAAAGTGGTGATCCTAACTGACCTAAGAC-AGGGAA-TTTTTGCTAGGATTAAATGTCAGGAATTGT-
GAA-A--AACTGAGTTT-AAATGTATTTGGCT-AAGTTGTA-----TGTAAACTTCCGACTTCAACTG
>chromosome22-60117687-60119325/1-1638
-AGTTGAAGTCTGAAGTTTACATCCACTTAGGTTGGAGTCA-TTAAAACTCG-TTTTT--CAACCACTCCAC
ACATTTCTTGTTAACAAACGATAGTTTTGGCAAGTCGGTTAGGACATCAACTTTGTGCATGACACAAGTAAT
TTTTCCAACGATTGTTAACAGACAGATTATTTCACTTA----TAATTCACTGTATCACAATTCCAGTGGGTC
AGAAGTTTACATACACTAAGTTGACTGTGCCTTT-AAACAGCCTGGAAAATTCCAGAAAATGATGTCATGGC
TTTAGAAGCTTCTGATAGGCTAATTGACA-TAATTTGAGTCAATTGGAG--GTGTACCTGTGGATGTATTTC
AAGGCCGACCTTCAAACTCAGTGCCTCTTCGCTTGACATCATGGG-AAAATCAAAAGAAATCAGCCAAG--A
CCTCAGAAAAAAAAATGGTAGACCTCCACAAGTCTGGTTCACCCTTGGGAGCAATTTCCAAACGCCTGAAGG
TACCACGTTCATCTGTACAAACAATAGTACGCAAGTATAAACACCATGGGACCACGCAG--------CCGTC
ATACCACTCAGGAAGGAGACGCGTTCTGTCTCCTAGAGATGAACGTAC-----TTTGGTGCTAAAAGTGCAA
ATCAATCCCAG---AACAGC------AAAGAACC-TTGTGAAGATGCTGGAGGAAACAGGTACAAAAGTATC
TATATC----CACAGT-AAAACGAGTCCTATATCGACAGAACCTGAAAGGCTGCTCAGCAAGGAAGAAGTCA
CTGCGCC-----AAAACCGCCATAAA-AAAGCCAGACTACAGTTTGCAACTGCACATTGGGACAAAGATCGT
ACTTTTTGGAGAAATA-TCCTCTGGTCTGATGAAAC-AAACAAAAAAATGTTTGGCCATAATGACCACCGTT
ATGTTTGGAGG-AAAAAGGGGGAGGCTTGCAAGCCGAAGAACACCATCCCAACCGTGAAGCAC-GGGGGTGG
CAGCATCATGTTGTGGGGGTGTTTTGCAGCAGGAGGGACTGGTGCACTTCACAAAATAGATGGCATCATGAG
G-CAGGA--AAATGATGTGGATATATTGAAGCAACATCTCAAGTCATC---AGTCAGGAAGTTAAAGCTTGG
TCACAAATGGGTC-TTCCAAATGGACAATGACCCCAAGCATACTTCC-AAAGTTGTGGCAAAATGGCTTAAG
GACAACAAAGTCAAGGTATTGGAGTAGCCATCACAAAGCCCTGACCTCAATCCCATA-GAAAATT-TGTGGG
CAGAACTGAAAAAGTGTGTGCGAGCAAGGAGGCCAACAAACCTGACTC-AGTTACACCAGCTCTGTCAGGAG
GAATGGGCC-AAAATTCATCCAACTTATTGTGGGAAGCTTGTGGAAGGCTACCCGAAACATTTGACCCAAGT
TAAAC-------AATTTAAGGGCAATGCTACCAAATACTAATTGAGTGTATGTAAACTTCTGACCCACTGGG
AATGTGATGAAAGAAATAAAACCTGAAATAAATCAT--TCTCTCTACTATTATTCTGACATTTCCCATTCTT
AAAATAAAGTGGTGGACCTAACTGACCTAAGAC-AGGGAA-TTTTTACTAGGATTAAATGTCAGGAATTGT-
GAATA--AACTGAGTTT-AAATGTATTTGGCTAAAGGTGTA-----TGTAAACTTCCGACTTCAACTG
>chromosome23-31500602-31502244/1-1642
CAATTGAAGTCGGAAGTTTACATACACTTAGATTGGAGTCA-TTAAAACTCG-TTTTT--CAACCACTCCAC
ACATTTCTTGTTAACAAACTATAGTTTTGGCAAGTCAGTTCAGACATCTACTTTGTGCATGACACAAGTAAT
TTTTCCAACAATTGTTTACAGACAGATTATTTCACTTA----TAATTCACTGTATCACAATTCCAGTGGGTC
AGAAGTGTACATACACTAAATTGACTGTGCCTTT-AAACAGCTTGGAAAATTCCAGAAAATTATGTCATGGC
TTTAGAAGCTTCTGATAGGCTAATTGACA-TCATTTGAGTCAATTGGAT--GTGTACCTGTGGATGTATTTA
AAGGCCTACCTTCAAACTCAGTGCCTCTTTGCTTGATATCATGGG-AAAATCAAAAGAAATCAGCCAAG--A
CCTCAGAAAAG-AAATTGTAGACCTCCACAAGTCTGGTTCATCCTTGGGAGCAATTTCCATATGCCTGAAGG
TACCACGTTCATCTGTACAAACAATAGTACGCAAGTATAAACACCATGGGACCACGCAG--------CCGTC
ATACCGCTCAGGAAGGAGACGCATTCTGTCTCCTAGAGATGAACGTAC-----TTTGGTGTGAAAAGTGCAA
ATCAATCCCAGAACAACAGC------AAAGGACC-CTGTGAAGATGCTGGAGGAAACAGGTACAAAAGTATC
TATATC----CACAGT-AAATCAAGTCCTATATCGACATAACCTGAAAGGCCGCCCAGCAAGGAAGAAGCCA
CTGCTCC-----AAAGCCACCATAAA-AAATCCAGACTACGGTTTGCAACTGCACATGGGGACAAAGATATG
ACTTTTTGGAGAAATT-TCCTGTGGTCTGATGAAAC-AAAAATAGAACCCTTTGGCCATAATGACCATCGTT
ATGTTTGGAGG-AAAAGGGGGGAGGCTTGCAAGCCGAAGAACACCATCCCAACCATGAAGAAC-GGGGGTGG
CAGCATCATGTTGTGGGAGTGCTTTGCTGCAGGAGGGACTGGTGCACTTCACAAAATAGAT-GCATCATGAG
G-AAGGA--AAATAATGTGAATATATTGAAGCAACATCTCAAGACATC---AGTCAGGAAGTTAAAGCTTGG
TCGCAAATGGGTC-TTCCAAATCGACAATGACCCCAAGCACACTTCC-AAAATTGTGGCAAAATGGCTTAAG
AACAACAAAGTCAAGGTATTGGAGTGGCCATCATAAGGCCCTGACCTCAATCCTATA-GAAAATT-TGTGGG
CAGAACTGAAAAAGTGTGTGCGAGCAAGGAGGCCTACAAACCTGACTC-AGTTACACCAGCTCTGTCAGGAG
GAAGGGGCC-AAAATTCACCCAACTTATTGTGGGAAGCTTGTGGAAGGCTACCCAAAACGTTTGACCCAAGT
TAAAC-------AATTTAAAGGCAGTGCTACCAAATACTAATTGAGTGTATGTACACTTCTGACCCACTGGG
AATGTGATGAAAGAAATAAAAGCTGAAATAAATAAT--TCTCTCTACTATTATTCTGACATTTCACATTCTT
AAAATAAAGTGGTGATCCTAACTGACCTAAAAC-AGGGAA-TATTTACTAGGATTAAATGTCAGGAATTGT-
GAA-A--AACTGAGTTT-AAATGTTTTTGGCT-AAGGTGTATTGTGTGTAAACTTCCGACTTCAACT-
>chromosome24-38715520-38717156/1-1636
-AGTTGAATTCGGAAGTTTACATACACTTAGGTTGGAGTCA-TTAAAACTCG-TTTTT--CAACCACTCCAC
AAATTTCTTGTTAACAAACTATAGTTTTGGCAAGTCGGTTAGGACATCTACTTTGTGCATGACACAAGTAAT
TTTTCCAACAATTGTTTACTGACAGATTATTTCACTTA----TAATTCACTGTATCACAATTCCAGTGGGTC
AGAAGTTCACATACACTAAGTTGACTGTGCCTTT-AAACAGCTTGGAAAATTCCAGAAAATGATGTCATGGC
TTTAGAAGCTTCTGATAGGCTAATCGACA-TCATTTGAGTCAATTGGAG--GTGTACCTGTGGATGTATTTC
AAGGCCTACCTTCCAACTCAGTGCCTC--TGCTTCATATCATGGG-AAAATCGAAAGAAATCAGCCAAG--A
CCTCAGAAAAC-AAATTGTAGACCTCCACAAGTCTGGTTCATCCTTGAGAGCAATTTCCAAACGCCTGAAGG
TACCACGTTCATCTGTACAAACAATAGTACGCAAGTATAAACACCATGGAACCACGCAG--------CCGCC
ATACCGCTCAGGAAGGAGACGCGTTCTGTCTCCTGGAGATGAACGTAC-----TTTGGTGCGAAAAGCGCAA
ATCAATCCCAGAACAACAGC------AAAGGACC-TTGTGAAGATGCTGGAGGAAACAGGTACAAAAGTATC
TATATC----CACAGT-AAAACGAGTCCTATATTGACATAACCTGAAAGGCCGATCAGCAAGGAAGAAGCCA
CTGCTCC-----AAAACCGCCATAAA-AAAGCCAGACTAGGGTTTGCAACAGCACATGGGGACAAAGATCGT
ACTTTTTAGAGAAATG-TCCTCTGGTCTGAAGAAAC-AAAAATAGAACTGTTTGGCCATAATGACCATTGTT
ATGTTTGGAGG-AAAAATGGGGACGCTTGCAAGCCGAAGAACACCATCCTGACCGTGAAGCAT-GGAGGTGG
CAGCGTCATGTTGTGGGGGTGCTTTGCTGCAGGAGGGACTGGTGCACTTCACAAAATAGATGGCATCACGAG
G-AAGGA--AAATTATGTGGATATATTGACGCAACATCTCAAGACATC---AGTCAGGAAGTTAAAGCTTGG
TCGCAAATGGGTC-TTCCAAATGGACAATGACCCCAGGCATACTTTC-AAAGTTGTGGCAAAATGGCTTAAG
GACAACAAAGTCAAGGTATTGGAGCGGCCATCACAAAGCCCTGACCTCATTCCTATA-GAAAATT-TGTGGG
CAGAACTGAAAAAGCGTGTGCGAGCAAGGAGGCCTACAAACCTGACTC-AGTTACACCAGCTCTGTCAGGAG
GAATGGGAC-AAAATTCACCCAACTTATTGTGGGAAGCTTGTGGAAGGCTACCCGAAACGTTTGACCCAAGT
TAAAC-------AATTTAAAGGCAATACTACCAAATACTAATTGAGTGTATGTAAACTTCTGACCCACTGGG
AATGTGATGAAAGAAATAAAAGCTGAAATAAATAAT--TTTCTCTAATATTATTCTGACATTTCACATTCTT
AAAATAAAGTGGTGATCCTAACTGACCTAAGAC-AGGGAA-TTTTTACTGGGATTAAATGTCAGGAATTGT-
TTA-A--AACTGAGTTT-AAATGTATTTGGCT-AAGGTGTA-----TGGAAACTTCCAACTTCAACTG
>chromosome24-20682029-20683668/1-1639
-AGTTGAAGTCGGAGGTTTACATACACTTAAGTTGGAGTCA-TTAAAACTCA-TTTTT--TAACCACTCCAC
AAATTTCTTGTTAACAAACTATAGTTTTGGCAAGTCGGTTAGGACATCTACTTTGTACATGACACAAGTATT
TTTTCCAACAATTGTTTACAGACAGATTATTTCACTTA----TAAGTCACTGTATCACAATTCCAGTGGGTC
AGAAGTTTACATACACTACGTTGACTGTGCCTTT-AAACAGCTTGGAAAATTCCAGAAAATGATGTCATGGC
TTTAGAAGCTTCTGATAGGCTAATTGACA-TCATTTGAGTCAATTGGAG--GTGTACCTGTGGATGTATTTC
AAGGCCTACCTTCAAACTCAGTGCCTCTTTGCTTGATATCATGGG-AAAATCAAAATAAATCAGCCAAG--A
CCTCAGAAAAA-TAATTATAGACCTCCACAAGTCTGGTTCATCCTTGAGAACAATTTCCAAATGCCTGAAGG
TACCACATTCATCTGTACAAACAATAGTACGCAAGTATAAACACCAAGGGACCACGCAG--------CCGTC
ATACCGCTCAGGAAGGAGACGTGTTCTGTCTCCTAGAGATGAACGTAA-----TTTGGTGCGAAAAGTGCAA
ATCAATCCCAGAACAACAGC------AAAGGACC-TTATGAAGATGCTGGAGGAAACAGGTACAAAAGTATC
TATATC----CACAGT-AAAATGAGTCCTATATCGACATAACCTGGAAGGCCGCTCAGCATGGAAGAAGCCA
CTGCTCC-----AAAACCGCCATAGA-AAAGCCAGACTACGGTTTGCAACTGCACATGGGGACAAAGATCGT
ACTTTTTGGAGAAATG-TCCTCTGGTCTGATGAAAC-AAAAATAGAACTGTTTGGCCATAATGACCATTGTT
ATGTTTGGAGG-AAAAAGGGGGAGGCTTGCAAGCCGAAGAACACCATCCCAACCGTGAAGCAC-GGGGGTGG
CAGCATCATGTTGTGGGGGTGCTTTGCTGCAGGAGGGACTGGTGCACTTCACAAAGTAGATGGTATCATGAG
G-ATGGA--AAATTATGTGGATATATTGAGGCAACATCTCAAGACATCTCAAGTCAGGAAGTTAAAGTTTGG
TCGCAAATGGGTC-TTCCAAATGGACAAAGACCCCAAGCATACTTCC-AAAGTTGTGGCTAAAGAGCTTAAG
GACAACGAAGTCAAGGTATTGGAG-GGCCATCACAAAGCCCTGACCTCAATCCCATA-GAAAATG-TGTGGG
CAGAACTGAAAA--CGTGTGCGAGCAAGGAGGCCTACAAACCTGACTC-AGTTACACCAGCTCTGTCAGGAG
GAATGGGCC-AACATTCACCCAACTTATTGTGGGGAGCTTGTGGAAGGCTATCCAAAACGTTTGACCAAAGT
TAAAC-------AATTTAAAGGCAATGCTACCAAATACTAATTGAGTGTATGTAAACTTCTGACCCACTGGG
AATGTGATGAAAGAAATAAAAGCTGAAATAAATCAT--TCTCTCTACTATTATTCTGACATTTCACATTCTT
AAAATAAAGTGGTTATCCTAACTGACCTAAGACAAGGGAA-TTTTTACTAGGATTAAATGTCAGGAATTGT-
GAA-A--AACTGAGTTT-GAATGTATTTGGCC-AATGTGTA-----TGTAAACTTCCGACTTCAACTG
>chromosome24-26736934-26738521/1-1587
-AGTTGAAGTCGGAAGTTTACATACACTTAGGTTGGAGTCA-TTAAAACTTA-TTTTT--CAACCACTCCAC
AAATTGCTTGTTAACAAACTATAGTTTTGGCAAGTCGGTTAGGACATCTACTTTGTGCATGACACAAGTAAT
TTTTCCAACAATTGTTTACGGACAGATTATTTCACTTA----TAATTCACTGTATCACAATTCCAGTGGGTC
AGAAGTTTACATACACTAAGTTGACTGTGCCTTT-AAACAGCTTGGAAAATTCCAGAAAATGATGTCACGGC
TTAAGAAGCTTCTGATAGGCTAATTGACA-TCATTTGAGTCAATTGGAGGTGTGTACCTCTGGATGTATTTC
AAGGCCTACCTTCAAACTCATTGCCTCTTTGCTTGACATCATGGG-AAAATCTAAAGAAATCAGCCAAG--A
CCTCAGAAAAA--AATTGTAGACCTCCACAAGTCTGGATCATCCTTGGGAGCAATTTCCAAACACCTGAAGG
TACCACGTTCATCTGTACAAACAATAGTACGCAAGTAGAAACACCATGGGGCCACGCAG--------CCGTC
ATACTGCTCAGGAAGAAGACGTGTTCTGTCTCCTAGAGATGAACGTAC-----TTTGGTGCAAAAAGTGCAA
ATCAATCCCAGAACAGCAGC------AAAGGACC-TTGTAAAGATGCTGGAGAAAACGGGTACAAAAGTATC
TATATC----CACAAT-AAAATGAGTCCTATATCGACATAACCTGAAAGACCGCTCAGCAAGGAAGAAGCCA
CTGCTCC-----AAAACCGCCATAAA-AAAGCCAGACTACAGTTTGCAACTGCACATGGGGACAAAGATCGT
ACTTTTTGGAGAAATG-TCCTCTGGTCTGATGAAAC-AAAAATAGAACTGTTTGGCCATAATGACCATTGTT
ATGTTTGGAGG-AAAAAGGGGGAGGCTTGCAAGCCGAAGAATAACATCCCAACCGTAAAGCAC-GGGGGTGG
CAGCATCATGTTGTGGGGGTGCTTTGCTGCAGGAGAGACTGGTGCACTTCACAAAATAGATGGCATCATGAG
T-GAGGA--ACATTATGTGGATATATTGAAGCAACATCTCAAGACATC---AGTCAGGAAGTTAAAGCTTGG
TTGCAAATGGGTC-TTCCAAATGGACAATGACCCCAAGTATACTTCC-AAAGTTGTGGGAAAATGGCTTAAG
GACAACAAAGTCAAGGTATTGGCGTGGCCATCACAAAGCCTTGATCTCAATCCTATA-G-AAATT-TGTGGG
CAGAACTGAAAAAGTGTGTGCGAGCAAGGAGACCTACAAACCTGACTC-AGTTACACCTGCTCTGTCAGGAG
GAATGGGCC-AAAATTCACCCAACTTATTGTGGGAAGCTTGAGGGAGGCTACCCGAAACGTTTGACCCAAGT
TACAC-------AATTTAAAGGCAATGCTACCAAATACTAATTGAGTGTATGTAAACTTCTGACCCACTGGG
AATGTGATGAAAGAAATAAAAGCTGAAATAAATCAT--TCTCTCCACTATTATTCTGACATTTCACATTCTT
AAAATAAAGTGGTGATCCTAACTGACCTAAGAC-AGGGAA-TTTTTACTAGGATTAAATGTCAGGAATTGT-
GAA-A--AAA----------------------------------------------------------
>chromosome25-21686797-21688433/1-1636
CAGTTGAAGTCGGAAGTTTACATACACTTAGGTTGGAGTCA-TTAAAACTTG-TTTTT--CAACCACTCCAC
ATATTTCTTGTTAACAAACTATAGTTTTGGAAAGTCGGTTAGGACATCTACTTTGTGCATGACACAAGTCAT
TTTTCCAACAATTGTTTACAGACAGATTATTTCACTGA----TAATTCCCTGTATCACAATTCCAGTGGGTC
AGAAGATTACATACACTAAGTTGACTGTGCCTTT-AAACAGCTTGGAAAATTCCAGAAAATTATGTCATGGC
TTTAGACGGTTCTGATAGGCTAATTGACA-TCATTTGAGTCAATTGGAG--GTGTACATGTGGATGTTTTTC
AAGGCCTACCTTCAAACTCAGTGCCTCTTTGCTTGTCATCATGGG-AAAATCAAAAGAAATCAGCCAAG--A
CCTCAGAAAAA-AATGTGTAGACCTCCACAGGTCTGGTTCATCCTTGGGAGCAATTTCCAAACACCTGAAGG
TACCATGTTAATCTGTACAAACAATAGTACGCAAGTATAAAAACCATGGGACCACGCAG--------CCATC
ATACCGCTCAGGAAGGAGACGCGTTCTGTCTCCTAGAGATTAATGTAC-----TTTGGTGCGAAAAGTGCAA
ATCAATCCCAGAACAACAGC------AAAGGACC-TTGTGAAGATGCTGGAGGAAACAGGTACAAAAGTATC
TATATC----CACAGT-AAAACGAGTCCTATATTGGCATAACCTGAAAGGCTGCTCAGCAAGGAAGAGGCCA
CTGCTCC-----AAAACCGCCATAAA-AAAGACAGACTACGGTTTGCAACTGCACATGGGGACAAAGATCGT
ACTTTTTGGAGAAATG-TCCTCTGGTCTGATGAAAC-AAAAATAGAACTGTTTGGCCATAATGACCATCATT
ATGTTTGGAAG-AAAAGGGGGGAGGCTTGCAAGCCGAAGAACGCCATCCCAACCGTGAAGCAC-GGGGGTGA
CAGCTTCATGTTGTGGGGGTGCTTTGCTGCAGGAGGGACTGATGCACTTCACAAAATAGATTGCATGATTAG
G-AAGGA--ACATTATGTGGATATATTGAAGCAACATCTCAAGACATC---AGTCAGGAAGTTAAAGCTTGG
TTGCAAATGGGTC-TTCCAAATGGACAATGACCCCAAGCATACTTCC-AAAGTTGTGGCAAAATGGCTTAAG
GACAACAAAGTC-AGGTATTGGAGTGGCCATCACAAAGCCCTGACCTCAATCCTATA-GAAAATG-TGTGGG
CAGAACTGAAAAAGCATGTGCAAGCAAGGAAG-CAACAAACCTGACTC-AGTTACACCAGCTCTGTCAGGAG
GAATGGGCC-AAAATTCACCCAACTTATTGTGGGAAGCTTGTGGAAGGCTACCCGAAACGTTTGACCCAAGT
TAAAC-------AATTTAAAGGCAATGCTACCAAATACTAATTGAGTGTATGTAAACTTCTGACCCACTGGG
AATGTGATGAAAGAAATAAAAGCTGAAATAAATCAT--TCTCTCTACTATTATTCTGACATTTCACATTCTT
AAAATAAAGTGGTGATCCTAACTGACCTAAGAC-AGGGAA-TTTTTACTAGGATTAAACATCAGGAATTGT-
GAA-A--AACTGAGTTT-AAATGTTTTTGGCT-GTGGTGTA-----TGTAAACTTCCGACTTCAACT-
>chromosome25-14670288-14671839/1-1551
CAGTTGAAGTCGGAAGTTTACATACACTTAGGTTGGAGTCA-TTAAAACTCG-TTTTT--CAACCACTCCGC
AAATTTCTTGTTAACAAACTATAGTTTTGGCAAGTCGGTTAGGACATCTACTTTGTGCATGACACAAGTAAT
TTTTCCAACAATTGTTTACAGACAGATTATTTCACTTA----TAATTCACTGTATAAAAATTCCAGTGGGTC
AGAAGTTTACATACACTAAGTTGACTGTGCCTTT-AAACAGTTTTGAAAATTCCAGAAAATGATGTCATGGC
TTTAGATGCTTCTGATAGGCTAATTGACA-TCATTTGAGTCAATTGGAG--GTGTACCTGTGGATG--TTTC
AAGGCCTACCTTCAAACTTAGTGCCTCTTTGCTTGACATCATGGG-AAAATCAAAAGAAATCAGCCAAG--A
CCTCAGAAAAA-GAATTGTAGACTTCCACAAGTCTGGTTCATCCTTGGGAGCAATTTCCAAACGCCTGAAGG
TACCACATTCATCTGTACAAACAATAGTACGCAAGTATAAACACCACGGGACCACGCAG--------CCGTC
------CTCAGGAAGGAGATGCGTTCTGTCTCCTAGAGATGAACGTAC-----TTTGGTGCGAAAAGTGCAA
ATCAATCCCAGAACAACAGC------AAAGGACC-TTGTGAAGATGCTGGAGGAAACGGGTACAAAAGTATC
TATATT----CACAGT-AAAACGAGTCCTATATCGACATAACCTGAAAGGCCGCTCAGCAAGGAAGAAGCCA
CTGCTCC-----AAAACCGCCATAAA-AATGCCAGACTACAGTTTGCAACTGCACATGGGGACAAAGATCAT
ACTTTTTAGAGAAATG-TCCTCTGGTCTGATGAAAC-AAAAATAGAACTGTTTGGCCATAATGACCATCGTT
ATGTTTGGAGG-AAAAAGGGGGAGGCCTGCAAGACGAAAAACACCATCCCAACCGTGAAGCAC-GGGGGTTG
CAGCATCATGTAGTGGGGGTGCTTTGCTGCAGGATGGACTGGTGCACTTCACAAAATAGATGGCATCATGAG
G-AAGGG--AAATTATGTGGATATATTGAAGCAACATCTCAAGACATC---AGTCAGGAAGTTAAAGCTTGG
TCGCAAATGGGTC-TTCCAAATGGAAAATGAACACAAGCATACTTCC-AAAGTTGTGGCAAAATGGCCTAAT
GACAACAAAGTCAAGGTATTGGAGTGGCCATCACAAAGCCCTGACCTCAATCCTATA-GAACATT-TGTGGG
CAGAACTG-AAAAGCGTGTGCGAGAAAGGAGGCCTACAAACCTGACTC-AGTTACACCAGCTCTGTCAGGAG
GAATGGGCC-AAAATTCACACAACTTATTGTGAGAAGCTTGTGGAAGGCTACCTAAAACATTTGACCCAAGT
TAAAC-------AATTTAAAAGCAATGCTTCCAAATACTAATTGAGTGTATGTAAACTTCTGACCCACTGGG
AATGTGATGAAAGAAATAAAAGCTGAAATAAATCAT--TCTCTCTACTATTATTCTGACATTTCACATTCTT
AAAATAAAGTGGTGATCCTAACTGACCTAAGAC-AGGGAA-TTTTTACTT----------------------
--------------------------------------------------------------------
>chromosome27-23045809-23047446/1-1637
CAGTTGAAGTTGGAAGTTTACATACACTTAGGTTGGAGTCA-TTAAAACTCG-TTTTT--CAACCACTCCAC
AAATTTCTTGTTAACGAACTATAGTTTTGGCAAGTCGGTTTGGACATCTACTTTGTGCATGACACAAGTAAT
TTTTCCAACAATTGTTTACAGACAGATTATTTCACTTA----TAATTCACTGTATCACAATTCCAGTGGGTC
AGAAGTTTACATACACTAAGTTGACTGTGCCTTT-AAACAGCTTGGAAAATTCCAGAAAACGATGTCATGGC
TTTAGAAGCTTCTGGTAGGCTAATTGACA-TCATTTGAGTCAATTGGAG--GTGTACCTGTGGATGTATTTC
AAGGCCTAACTTCAAACTCAGTTCCTCTTTGTTTGACATCATGGG-AAAATCAAAAGAAATCAGCCAAG--A
CCTCATAAAA--TAATTGTAGACCTCCACAAGTCTGGTTCATCCTTGGGAGCAATTTCCAAACGCCTGAAGG
TACCATGTTCATCTGCACCAACAATAGTACGCAAGTATAAACACCATGGGACCACGCAG--------CCGTC
ATACCGCTCAGGAAGAAGACGCGTTCTGTCTCCTAGAGATGAACGTAC-----TTTGGTGCGAAAAGTGCAA
ATCAATCCCAGAACAACAGC------AAACGACC-TTGTGAAGATGCTGGAGGAAACATGTACAAAAGTATC
TATATC----CACAGT-AAAACGAGTCCTATATCGACATAACCTGAAAGGCCGCTCAGCAAGGAAGAAGCCA
CTGCTCC-----AAAACCGCCATAAA-AAAGCCAGACTACGCTTTGCAACTGCACATGGGGACAAAGATCGT
ACTTTTTGGAGAAATG-TCCTCTGGTCTGATTAAAC-AAAAATAGAACTGTTTGGCCATAATGACCATTGTT
ATGTTTGGAGG-AAAAAGGGGGAGGCTTGCAAGCTGAAGAACACTATCCCAACCGTGAAGCAC-GGGGGTGG
CAGCATCATGTTGTGGGGGTGCTTTGCTGCAGGAGGGACTGGTGCACTTCACAAAATAGATGGAATCATGAG
G-AAGAA--AAATTATGTGGATATATTGAAGCAACATCTCAAGACATC---AGTCAGGAAGTTAAAGCTTGG
TCGCAAATGGGTC-TTCCAAATGGACAATGACCCCAAGCATACTTCC-AAAGTTGTGGAAAAATGGCTTAAG
GACAACAAAGTCAAGGTATTGGAGTGGCCATCACAAAGCCCTGACCTCAATCCTATA-GAAGATT-TGTGGG
CAGAACTGAAAAAGCGTGTGCAAGCAAGGAGGCCTACAAACCTGACTC-AGTTACACCAGCTCTGTCAGGAG
GAATGGGCC-AAAATTCACCCAACTTATTGTGGGAAGCTTGTGGAAGGCCACCCGAAACGTTTGACCCAAGT
TAAAC-------AATTTAAAGGCAATGCTATCAAATACTAATTGAGTGTATGTAAACTTCTGACCCACTGGG
AATGTGATAAAATAAATAAAAGCTGAACTAAATCAT--TTTCTCTACTATTATTCTGACATTCCAAATTCTT
AAAATAAAGTGGTGATCCTAACTGACCTAAGAC-AGGGAA-TTTTTACTAGGATTACATTTCAGGAATTAT-
GAA-A--AACTGAGTTT-AAATGTATTTGGCT-AAGGTGTA-----TGTAAACTTCCGACTTCAACT-
>chromosome27-5760872-5762411/1-1539
TAGTTGAAGTCAGAAGTTTGCATACACTTAGGTTGGAATCA-TTAAAACTAG-TTTTT--CAACCACTCCAC
TAATTTCTTGTTAACAAACTATAGTTTTGGCAAGTCGGTTAGGACATCTACTTTGTGCATGACACAAGTAAT
TTTTCCAGCAATTATTTACAGACAGATTATTTCTCTTA----TAATGCACTGTATCAAAATTCCAGTGGGTC
AGAAGTTTACATACACTAAGTTGACTGTGCCTTT-AAACAGCTTGGAAAATTCCAGAAAATGATGTCATGGC
TTTAGAAGCTTCTGATAGGCTAATTGACA-TCATTTGAGTCAATTGGAG--GTGTACCTGTGGATGTATTTC
AAGGCCTACCTTCAAACTCAGTGCCTCTTTGCTTGGCATCATGGG-AAAATCAAAAGAAATCAGCCAAG--A
CCTCAGAAAAA-AAATTGGAGACCTCCACAAGTCTGGTTCATCTTTGGGAGCAATTTACAAACGCCTGAAGG
TACCACGTTCGTCTGTACAAGCAATCGTACGCAAGTATAAACACCATGGGACCACACAG--------CCGTC
ATACCACTCAGGAAGGAGACGTGTTCTGTCTCCTAGAGATGAACGTAC-----TTTGGTGCGAAAAGTGCAA
ATGATTCCCAGAACAACAGC------AAAGGACC-TTGTGAAGATGCTGGAGGAAACCGGTACAAAAGTATC
TATATC----CACAGT-AAAACGAGTCCTATATCGACATAACCTGAAAGGCCGCTCAGCAAGGAAGAAGCCA
CTGCTCC-----AAAACCGCCATAAA-AAAGCCAGACTACGGTTTGCAACTGCACATGGGGACAAAGATCGT
ACTTTTTGGAGAAATG-TCCTCTGGTCTGATGAAAC-AAAAATAGAACTGTTTGGCCATAATGACCATTGTT
ATGTTTGGAGG-AAAAAGGGGGAGGCTTGCAAGCTGAAGAATACCATCCCAACCGTGAAGCAC-GGGGGTGG
TAGCATCATGTTGTGGGGGTGCTTTGCTGCAGGAGGGACTGGTGCACTTCACAAAATAGATGGCATCGTGAG
G-AAGGATTAAATTATGTGAATATATTGAAGCAACGTCTCAAGACATC---AGTCAGGAAGTTAAAGCATGG
TCGCAAATGGGTC-TTCCAAATGGACAATGACCCTAAGCATACTTCC-AAAGTTGTGGCAAAATGGCTTAAG
GACAACAAAATCAAGGTATTGGAGTGGCCATCACAAAGCCCTGACCTCAATCCCATA-GAAAATT-TGTGGG
CAGAACTGAAAAAGCGTGTGCGAGCAAGGAGGCCTACAAACCTGACTC-AGTTACACCAGCTCTGTCAGGAG
GAATGGGCC-AAAATTCACCCAACTTATTGTGGGAAGCTTGTGGAAGGCTACCCAAAACGTTTGACCCAAGT
TAAAC-------AATTTAAAGGCAATGCTACCAAATACTAAGTGAGTGTATGTAATCTTCTGACCCACTGGG
AATGTGCTGAAAGAAATAAAAGCTGAAATAAATCAT--TCTCTCTACTATTATTCTGACATTTCACATTCTT
AAAATAAAGTGGTGATCCTAACTGA-----------------------------------------------
--------------------------------------------------------------------
>chromosome28-4013996-4015632/1-1636
CAGTTGAAGTCGGAAGTTTACATACACTTAGGTTGGCGTCA-TTAAAACTCG-TTTTT--AAACCACTTAAC
AAATTTATTGTCAACAAAATATAGTTTTGGCAAGTCGGTTAGGACATCTACTTTGTGCATGACACAAGTAAT
TTTTCCAACAATTGTTTACAGACAGATTATTTCACTTA----TAATTCACTGTATCACAATTCCAGTGGGTC
AGAAG-TTACATACACTAAGTTGACTGTGCCTTT-AAACAGCTTGGAAAATTCCAGAAAATGATGTCATGCC
TATAGAAGCTTCTGATAGGCTAATTGACA-TCATTTGAGTCAATTGGAG--GTGTACCTGTGGATGTATTTC
AAGGCCTACCTTCAAACTCAGTTCCTCTTTGCTTGACATCATGGG-AAAATCAAAAGAAATCAGGAAAG--A
CCTCAGAAAAA--AAATGTAGACCTCCACAAGACTGGTTCATCATTGGGAGCAATTTCAAAATGCCTGAAGG
TACCACGTTCATCTGTACAAACAATAGTACGCAAGTATAAACACCATGGGACCACGCAG--------CCGTC
ATACCGCTCAGGAATGAGAGACGTTCTGTCTCCTAGAGATGAATGTAC-----TTTGGTGCAAAAAGTGCAA
ATCAATCCCAGAATAACAGA------AAAGGACC-TTGTGAAGATGCTGCAGGAAACAGGTACAAAAGTATC
TACATC----CACAGT-AAAACGAGTCCTATATCGACATAACCTGAAAGGGTGCTCAGCAAGGAAGAAGCCA
CTGCTCC-----AAAACCGCCATAAA-AAAGCCAGACTACGGTTTGCAACTGCACATGGGGACAAAGATCGT
ACTTTTTGGAGAAATG-TCCTCTGGTCTGATGAAAC-AAAAATAGAACTGTTTGGCCATAATGACCATCGTT
ATATTCGGAGG-AAAAAGGGGGAGGCTTGCAAGCCAAAGAACACCATCTCAACCGTGAAACAC-GGGGGTGG
CAGCATCATGTTGTGGGGGTGCTTTGCTGCAGGAGGGACTGGTGCACTTCACAAAATAGATGGCATCATGAG
G-GAGGA--AAAATATGTGGATATATTGAAGCAACATCTCAAGACATC---AGTCAGGAAGTTAAAGCTTGG
TCGCTAATGGGTC-TTCCAAATGGACAATGACCCCAAGCATACTTCC-AAAGTTGTGGTAAAATGGCTTAAG
GACAACAAAGTCAAGGTATTGGAGTGGTCATCACAAAGCGCTGACCTCAATCTCATA-GAAAATG-TGTGGG
CAGAACTGAAAAAGTGTGTGCGAGCAAGGAGGCCTACAAACCTGACTC-AGTTACACCAGCTCTGTCAGGAG
GAATGTGCC-AAAATTCACCCAATTTATTGTGGGAAGCTTGTGGAAGGCTACCCGAAATGTTTGACCCAAGT
TAAAC-------AATTTAAAGGCAATGCTACCAAATACTAATTGAGTGTATGTAAACTTCTGACCCAGTGTG
AATGTGGTGAAAGAAATACAAGCTGAAATAAATCAT--TCTCTCTACTATTATTCTGACATTTCACATTCTT
AAAATAAAGTGGTGATCCTAACTGACCTAAAAC-AGGGAA-TTTTTACTAGGATTAAATGTAAGGAATTGT-
GAA-A--AACTGAGTTT-AAATGTATTTGGCT-AAGGTGCA-----TTTAAAGTTCCGACTTCAACT-
>chromosome29-9598288-9599925/1-1637
CAGTTGAAGTCGGAAGTCTACATACACTTAGGTTGGAGTCA-TTAAAACTCGTTTTTT--TAACCACTCCAC
AAATTTCTTGTTAACAAACTATAGTTTTGGCAAGTCGGTTAGGACATCTACTTTGTGCATGACACAAGTAAT
TTTTCCAACAGTTGTTTACAGACAGATTATTTCACTTA----TAATTCACTATATTACAATTCCAGTGGGTC
AGAAGTTTACATACACTAAGTTGACTGTGCCTTT-AAACAGCTAGGAAAATTCCAGACAATTATGTCATGGC
CTTAGAAGCTTCTGATAGGCTAATTGACA-TACTTTGAGTCAATTAGAG--GTGTACCTGTGGATGTATTTC
AAGGCCTGCCTTCAAACTCAGTGCCTCTTTGCTTGAAATCATGGG-AAAATCAAAAGAAATCAGCCAAG--A
CCTCAGAAAAA-CAATTGTAGACCTCCACAAGTCTGGTTCATCCTTGGGAGCAATTTCCAAACGCTTGAAGG
TACCACGTTCATCTGTACAAACAATAATACGCAAGTATGAACACCATGGGACCAGGCAG--------CCATC
ATACCGCTCAGGAAGGAGACACGTTCTGTCTCCTAGTGATGAACGTAC-----TTTGTTGTGAAAAGTGCAA
ATCAATCCCAGAACAACAGC------AAAGGACC-TTGTGAAGATGCTGGAAGAAACAGGTAGAAAAGTATC
TATATC----CACAGT-AAAACGAGTCCTATATCGACATAACCTGAAAGGCCGCTCAGCAAGGAAGAAGCCA
CTGCTCC-----AAAACCGCCATAAA-AAAGCCAGACTACGGTTTGCAACTGCACATGGGGACAAAGATCGT
ACTTTTTGGAGAAATG-TCCTCTGGTCTGATGAAAC-AAAAATAGAACTGTTCAGCCATAATGACCATCGTT
ATGTTTGGAGG-AAAAAGGGGGAGGCTTGCAAGCCTAAGAACACCATCCCAACTGTGAAGCAC-AGGGGTGG
CAGCATCATGTTGTGGGGGTGCTTTGCTGCAGGAGGGACTGGTGCACTTCACAAAATAGATGGCATCATGAG
G-GAAGA--AAATTATGTGGATATATTGAAGCAACATCTAAAGACATC---AGTCAGGAAGTTAAAGCTTGG
TCGCAAATGGGTC-TTCCAAATGGAAAATGACCCCAAGCATACTTCC-AAAGTTGTGGCAAAATGGCTTAAG
GACAACAAAGTCAAGGTATTGGGGTGGCCATCACAAAGCCCTAACCTCAATCCTATA-GACAATT-TGTGGG
CAGAACTGAAAAAGCTTGTGCGAGCAAGGAAGCCTACAATCCTGACTC-AGTTACACCAGCTCTGTCAGGAG
GAATGGGCC-AAAATTCACCCAACTTATTGTGGGAAGCTTGTAGAAGGCTACCCGAAACGTTTGACCCAAGT
TAAAC-------AATTTAAAGGCAATGCTACCAAATACTAATTGAGTGTATGTAAACTTCTGACCCACTGGG
AATGTGATGAAAGAAATAAAAGCTGAAATAAGTCAT--TCTCTCTACTATTATTATGACATTTCACATTCTT
GAAATAAAGCGGTGATCCTAACTGACCTAAGAC-AGGGAA-TTTTTACTTGGATTAAATGTCAGGAATTGT-
GAA-A--AACT--GTTT-AAATGTATTTGTCT-AAGGTGTA-----TGTAAACTCCCAACTTCAACT-
>chromosome29-25150724-25152360/1-1636
-AGTTGAAGTGGGAAGTTTACATACACTTAAATTGGAGTCA-TTAAAACCCG-TTTTT--CAAACACTCCAC
AAATTTCTTGTTAACAAACTATAGTTTTGGCAAGTCGGTTAGGACATCTACTTTGTGCATGACTCAAGTAAT
TTTTCCAACAATTGTTTATAGACAGATTATTTCACTTA----TAATTCACTGTATCACAATTCCAGTGTGTC
GGAAGTTTACATACACTGAGTTGACTGTGCCTTT-AAACAGCTTGGAAAATTCCAGAAAATGATGTCATGGC
TTTAGAAGCTTCTGATAGGCTAATTGACA-TCATTTGAGTCAATTGGAA--GTGTACCTGTGGATGTATTTC
AAG----ACCTTCAAGCTCAGTGCCTCTTTGCTTGACCTCATGGG-AAAATGAAAAGAAATCAGCCAAG--A
CCTCAGAAAAA-AAATGGTAGACCTCCACAAGTCTGATTCATCCTTGGGAGCAATTTCCAAATGCCTGAAGG
TACCACGTTCATCTGTACAAACAATAGTACACATGTATAAACACCATGGGACCACTCAG--------TCGTC
ATACCGCTCAGGAAGGAGACGCGTTCTGTCTCCTAGAGATGAACATAC-----TTTGGTGCGAAAAGTGCAA
ATCAATCCCAGAACAACAGC------AAAGGACC-TTGTGAAGATACTGGAGGAAACGGGTACAAAAGTATC
TGTATC----CACAGT-AAAACGAGTCTTATATCGACATAACCTGAAAGGCCGCTCAGCAAGGAAGAAGCCA
CTGCTCC-----AAAACCGGCATAAA-AAAACCAGACTACGGTTTGCAACTGCACATGGGGACGAAGATCGT
ACTTTTTGGAGAAATG-TCCTCTGGTCTGATGAAAC-AAAAAAATAACTGTTTTGCCATAATGACCATTGTT
ATGTTTGGAGG-AAAAATGGGGATGCTTGCAAGCCGAAGAACACCATCCCAACCGTGAAGCAC-GGGGGTGG
CAGCATCATGTTGTGGTGGTGCTTTGCTGCAGGAGGGACTGGTGTACTTCACAAAATAGATGGCATCCTGAG
G-AAGGA--CAATTATGTGGATATATTGAAGCAACATCTCAAGACATC---AGTCAGGAAGTTAAAGCTTGG
TCGCAAATGGGTC-TTCCAAATGGACAATTACCCCAAGCATACCTCC-AAAGTTGTGGCAAAATGGCTAAAG
GGCAACAAAGTCAAGGTATTGGAGTGGCCATCACAAAGCCCTGACCTCAATCCTATA-GAACATT-TGTGGG
CAGAACTGAAAAAGCTTGTGCGAGCAAGGAGGCCTACAAACCTAACTC-GGTTACACCAGCTCTGTCAGGTG
GAATGGGCC-AAAATTCACCCAACTTATTGTGGGAAGCTTGTGGAAGGCTACCTGAAATGTTTGACCCAAAT
TAAAC-------AATTTAAAGACAATGCTACCAAATACTAATGTAGTGTATGTAAACTTCTGACCCACTGGG
AATGTGATGAAAGAAATAAAAGCTGAAATAAATCAT--TCTCTCTACTATTATTCTGACATTTCACATTCTT
AAAATAAAGTGGTGACCCTAACTGACCTAAGAC-AGGGAA-TTTATACTAGGATTAAATGTCAGGAATTGT-
GAA-AACAACTGAGTTT-AAATATATTTGGCT-AAGGTGTA-----TGTAAACTTCCGACTTCAACTG
>Subfamily/1-1638 A (Sleeping Beauty) consensus sequence
CAGTTGAAGTCGGAAGTTTACATACACTTAAGTTGGAGTCA-TTAAAACTCG-TTTTT--CAACTACTCCAC
AAATTTCTTGTTAACAAACAATAGTTTTGGCAAGTCAGTTAGGACATCTACTTTGTGCATGACACAAGTCAT
TTTTCCAACAATTGTTTACAGACAGATTATTTCACTTA----TAATTCACTGTATCACAATTCCAGTGGGTC
AGAAGTTTACATACACTAAGTTGACTGTGCCTTT-AAACAGCTTGGAAAATTCCAGAAAATGATGTCATGGC
TTTAGAAGCTTCTGATAGGCTAATTGACA-TCATTTGAGTCAATTGGAG--GTGTACCTGTGGATGTATTTC
AAGGCCTACCTTCAAACTCAGTGCCTCTTTGCTTGACATCATGGG-AAAATCAAAAGAAATCAGCCAAG--A
CCTCAGAAAAA-AAATTGTAGACCTCCACAAGTCTGGTTCATCCTTGGGAGCAATTTCCAAACGCCTGAAAG
TACCACGTTCATCTGTACAAACAATAGTACGCAAGTATAAACACCATGGGACCACGCAG--------CCGTC
ATACCGCTCAGGAAGGAGACGCGTTCTGTCTCCTAGAGATGAACGTAC-----TTTGGTGCGAAAAGTGCAA
ATCAATCCCAGAACAACAGC------AAAGGACC-TTGTGAAGATGCTGGAGGAAACAGGTACAAAAGTATC
TATATC----CACAGT-AAAACGAGTCCTATATCGACATAACCTGAAAGGCCGCTCAGCAAGGAAGAAGCCA
CTGCTCC-----AAAACCGACATAAG-AAAGCCAGACTACGGTTTGCAACTGCACATGGGGACAAAGATCGT
ACTTTTTGGAGAAATG-TCCTCTGGTCTGATGAAAC-AAAAATAGAACTGTTTGGCCATAATGACCATCGTT
ATGTTTGGAGG-AAGAAGGGGGAGGCTTGCAAGCCGAAGAACACCATCCCAACCGTGAAGCAC-GGGGGTGG
CAGCATCATGTTGTGGGGGTGCTTTGCTGCAGGAGGGACTGGTGCACTTCACAAAATAGATGGCATCATGAG
G-AAGGA--AAATTATGTGGATATATTGAAGCAACATCTCAAGACATC---AGTCAGGAAGTTAAAGCTTGG
TCGCAAATGGGT--TTCCAAATGGACAATGACCCCAAGCATACTTCC-AAAGTTGTGGCAAAATGGCTTAAG
GACAACAAAGTCAAGGTATTGGAGTGGCCATCACAAAGCCCTGACCTCAATCCTATA-GAAAATT-TGTGGG
CAGAACTGAAAAAGCGTGTGCGAGCAAGGAGGCCTACAAACCTGACTC-AGTTACACCAGCTCTGTCAGGAG
GAATGGGCC-AAAATTCACCCAACTTATTGTGGGAAGCTTGTGGAAGGCTACCCGAAACGTTTGACCCAAGT
TAAAC-------AATTTAAAGGCAATGCTACCAAATACTAATTGAGTGTATGTAAACTTCTGACCCACTGGG
AATGTGATGAAAGAAATAAAAGCTGAAATGAATCAT--TCTCTCTACTATTATTCTGATATTTCACATTCTT
AAAATAAAGTGGTGATCCTAACTGACCTAAGAC-AGGGAA-TTTTTACTAGGATTAAATGTCAGGAATTGT-
GAA-A--AAGTGAGTTT-AAATGTATTTGGCT-AAGGTGTA-----TGTAAACTTCCGACTTCAACTG
