# Supplementary material for: Evolution-guided evaluation of the inverted terminal repeats of the synthetic transposon Sleeping Beauty
Source: Sci Rep. 2019 Feb 4;9:1171. doi: 10.1038/s41598-018-38061-w (PMC6362248; doi:10.1038/s41598-018-38061-w)
Supplement: Supplementary file 2 — Supplementary File S1 [file 41598_2018_38061_MOESM2_ESM.zip › SearchTransposaseTrim.mfa]

>chromosome1:2192515-2194156/1-1641
CAGTTGAAGTCGGAAGTTTACATACAATTAGGTTGGAGTCATTAAAACTCGTTTTTCAACCACTCCACAAAT
TTCTTGTTAACAAACTATAGTTTGGGCAAGACGGTTAGGACATCTACTTTGTGCATGACACAAGTAATTTTT
CCAACAATTGTTTACAGACAGATTATTTCACTTCTAATTCACTGTATCACAATTCCAGTGGGTCAGAATATT
ACATACACTAAGTTGACTGTGCCCTTAAAACAGCTTGGAAAATTCCATAAAATTATGTCATGGCTTTAGAAG
CTTCTGATAGGCTAATTGACATCATTTGAGCCAATTGGAGGTGTATCTGTGGGTGTATTTCAAGGCCTACCT
TCAAACTCAATGCCTCTTTGCTTGACATCATGGGAAAATCGAAAGAAATCAGCCAAGACCTCAGAAACAAAA
TTGTAGACCTCCACAAGTCTGGTTCATCCTTGGGAGCAATTTCCAAACACCTGAAGGTACCACGTTCATCTG
TACAAACAATAGTAAGCAAGTATAAACACCATGGGACCACGCAGCCGTCATACCGCTCAGGAAGGAGACGCG
TTCTGTCTCCTAGAGATGAACGTACTGTGGTGCGAAAAGTGCAAATCAATCCCAGAACAACAGCAAAGGACC
TTGTGAAGATGCTGGAGGAAACAGGTACAAAAGTATCTATATCCACAGTAAAATGAGTCCTATATCGACATA
ACCTGAAAGGCCGCTTAGCAAGAAAGAAGCCACTGCTCCAAAACTGCCATAAAAAAGCCAGACTACGGTTTG
CAACTGCACATGGGGACAAATATCGTACTTTTTAGAGAAATGTCCTCTGGTCTGATGAAACAAAAATATAAC
TGTATGGCCATAATGACCATCGTTATGTTTGGAGGAAAAGGGGGGAGGCTTGCAAGCCGAAGAACACAATCC
CAACCGTGAAGCACGGGGGTGGCAGCATCATGTTGTGGGGGTGCTTTACTGTAGGAGGGACTGGTGCACTTC
ACAAAATAGATGGCATCATGAGGAAAGAAAATTATGTGGATATATTGAAGCAACATCTGAAGACATCAGTCA
GGAAGTTGAACCTTGGTCGCAAATGGGTCTTCCAAATGGACAATGACCCCAAGCATACTTCCAAAGTTGTGG
CAAAATGGCTTAAGGACAACAAAGTCAAGGTATTGGAGTGGCCATCACAAAGCCCTGACCTCAATCCCATAG
AAAATGTGTGGGCAGAACTGAAAAAGCATGTGCGAGCAAGGAGGCCTACCAACCTGACTCAGTTACACCAGC
TCTGTTAGGACGAATGGGCCAAAATTCACCCAACTTATTGTGGGAAGCTTGTGGAAGGCTACCCGAAACGTT
TGACCCAAGTTAAACAATTTAAAGGCAATGCTACCAAATACTAATTGAGTGTATGTAAACTTCTGACCCACT
GGGAATGTGACGAAAGAAATAAAAGCTGAAATAAATCATTCTCTCTACTATTATTCTGACATTTCACATTAT
TAAGATGAAGTGGTGATCCTAACTGACCTAAAACAGGGAATTTTTACTCGGATTAAATGTCAGGAATTGTTA
AAAACTGAGTTTAAATGTTTCTGGCTAAGGTGTATGTAAACTTCCGACTTCAACTGT
>chromosome1:34739768-34741404/1-1636
CAGTTGAAGTCGGAAGTCTACAAACAATTAGGTTGGAGTCATTAAAACTCGTTTTTCAACCACTCCACAAAT
TTCTTGTTAACAAACTATAGTTTTGGCAAATCGGTTAGGACATCTACTTTGGGCATGACGCAAGTAATTTTT
CCAACAATTGTTTACAGGCAGATTATTTCACTTATAATTCACAGAGTCACAATTCCAGTGGGTCAGAAGTTT
ACATACACTAAGTTGACTGTGCCTTTAAACAGCTTGGAAAATACCACAAAATTATGTCATGACTTTAGAAGA
TTTTGATAGGCTAATTGACATCATTTGAGTCAATCGGAGGTGTACCGTTGGATGTATTTCAAGGCCTACCTT
CAATCTCAGTGCCTCTTTGCTTGACATCATGGGAAAATCTAAAGAAATCAGCCAAGACCTCAGAAAAACTAT
TGTAGACCTCCACAAGTCTGGTTCATCCTTGGGAGCAATTTCCAAACGCATGAAGGTACCACATTCATCTGT
ACAAACAATAGTACGCAAGTATAAACACCATGGGACCACGCAGCCGTCATACTGCTCAGGAAGGAGACGCGT
TCTGTCTCTTACGAGAGGAACGTACCTTGGTGCAAAAAGTGCAAATCAATCCCAGAACAGCTGCAAATGACC
TTGTGAAGATGCTGGAGGAAACAGGTACAAAAGTATCTATATCCACAGTAAAACGAGTCCTATATCGACATA
ACCTGAAAGGCCACTCAGCAAGGAAGAAGCCACTGCTCCAAAACCGCCATAAAAAAAACAGACTACGGTTTG
CAACTGCACATGGGAACAAAGATCGTACTTTTTGAAGAAATGTCCTCCGGTCTGATGAAACAAAAATAGAAC
TGTTTGGCCATGATGACCATCGTTATGTTTGGAGGAAAAAGGGGGAGGCTTGCAAGCCAAAGAACACCATCC
CAACCGTGAAGCACGGGGGTGGCAGCATCATGTTCTGGGGTTGCTTTGCTGCAGGAGGGACTGGTGCACTTC
ACAAAATAGATGGCATCATGAGGGAGGAAAATTATGTGGATATATTGAAGCAACATCTCAAGACATCAGTCA
GGAAGTTAAAGCTTGGTCACAAATGGGTTTTCCAAATGGACAGTGACCCCAAGCATAATTCCAAAGTTGTGG
CAAAATGGCTTAAGGACAACAAAGTCAAGGTATTGGAGTGGCCATCACAAAGCCCTGACCTCAATCCTATAG
AAAATGTGTGGGCAGAACTGAAAAAGCGTGTGCTAGCAAGGAGGCCTACAAACCTGACTCAGTTACACCAGC
TCTGTCAGGAGGAATGGGCCAAAATTCACCCAACTTATTGTGGGAAGCTTGTGGAAGTCTACCCAAAACGTT
TGACCCAAGTTAAACAATTTAAAGGCAATGCTACCAAATACTAATTGAGTGTATGTAAACTTCTGAACCACT
GGGAATGTGATGAAAGAAATAAAAGCTGAAATAAATCATTCTCTCTACTATTATTCTGACATTTCACATTTT
TAAAATAAAGTGGTGATCCTAACTGACATAAGACAGAGAATTTTTACTAGGATTAAATGTCAGGAATTGTGA
AAAACTGAGTTTAAATGTATTTGGCTAAGGTATGTAAACGTCCGACTTCAAA
>chromosome1:2199166-2200802/1-1636
CAGTTGAATACAGAAGTTTACATATACTTAGGTTGGAGTCATTAAAACTCGTTTTTCAACCACTCCACAAAT
TTCTTGTTAACAAACTATAGTTTGGGCAAGTCGGTTAGGACATCTACTTTGTGCATGACACAAGTCATTTTT
CCAACAACTGTTTACAGACAGATTATTTCACTTATAATTCACTGGATCATAATTCCAGTGGGTCAGAAGTTT
ACATACACTAAGTTGACTGTGCCTTTAAACAGCTTGGAAGATACCAGAAAATGACGTCATGGCTTTAAAAGC
TTCTGATAGGCTAATTGACATCATTTGAGTCAATTGGAGGTGTACCTGTGGGTGTATTTCAAGGCCTACCTT
CAAACTCAGTGCCTCTTTGCTTGACATCATGGGAAAATCAAAAGAAATCAGCCAAGACCTCAGAAACAAAAT
TGTAGACCTCCACAAGTCTGGTTCATCCTTGGGAGCAATTTCCAAACGCCTGAAGGTACCACGTTCATCTGT
ACAAACAATAGTATGCAAGTATAAACACCATGGGACCATGCAGCCGTCATACCGCTCAGGAAGGAGACGCGT
TCTGTCTCCTTGAGATGAACGTACTTTGGTGCGAAAAGTGCAAATCAATCCCAGAACAACAGCAAATGACCT
TGTGAAGATGCTGGAGGAAACAGGTACAAAAGTATCTATATCCACAGTAAAACAAGTCCTATATTGACATAA
CCTGAAAGGCCTCTCAGCAAGGAAGAAGCCACTGCTCCAAAACCGCCATAAAAAAGCCAGACTACGGTTTGC
AACTGCACATGGGGACAAAGATCGTACTTTTTAGAGAAATGTCCTCTGGTCTGATGAAACAAAAATAGAACT
GTTTGGCCATAATGACCATCGTTATGTTTGGAGGAAAAGGGGGGAGGCTTGCAAGCCGAAGAACACCATCCC
AACCGTGAAGCACGGGGGTGGCGGCATCATGTTGTGGGGGTGCTTTGCTGCAGGAGGGACTGGTGCACTTCA
AAGTAGATGGCATCATGAGGAAAGAAAATGATGTGGATATATTGAAGCAACATCTCAAGACATCAGTCAGGA
AGTTAAAGCTTGGTCACAAATGGGTCTTCCAAATGGACAATGACCCCAAGCATACTTCCAAAGTTGTGGCAA
AATGACTTAAGGACAACCAAGTCAAGGTATTGGAGTGGCCATCACAAAGCCCTGACCTCAATCCCATAGAAA
ATGTGTGGGCAGGACTGAAAAAGCGTGTGCGAGCAAGGAGGCCTACCAACCTGACTCAGTTACACCAGCTCT
GTCAGGAGGAATGGGCCAAAATTCACCCAACTTATTGTGGGAAGCTTGTGGAAGGCTACCCGAAACGTTTGA
CCCAAGTTAAACAATTTAAAGGCAATGCTACCAAATACTAATTGAGTGTATGTAAACTTCTGACCCACTGGG
AATGTGATGAAAGAAATAAAAGCTGAAATAAATCATTCTCTCTACTATTATTCTGACATTTCACATTCTTAA
AATAAAGTAGTGATCCTAACTGACCTAAGACAGGGAATTTTTACTAGGATTAAATGTCAGGAATTGTGAAAA
ACTGAGTTTAAATGTATTTGACTAAGGTGTATGTAAACGTCCGACTTCAACT
>chromosome1:57858540-57860178/1-1638
CAGTTGAAGTCAGAAGTTTACATACACTTAGGTTGGAGTCATTAAAACTATTTTTTCAACCACTCCACAAAT
TTCTTGTTAACAAACTGTAGTTTTGGCAAGTCGGTTAGGACATCTACTTTGTGCATGACACAAGTCATTTTT
CCAACAATTGTTTACAGACAGATTATTTCAATTATAATTCACTGTATCACAATTCCAGTGGGTAAGAAGTTC
ACATACTCTAAGTTGACTGTGCCTTTAAACAGCTTGGAAAACTCCAGAAAATTATGTCATGGCTTTAGAAGC
TTCTGATAGGCTAATTGACATCATTTGAGTCAATTGAAGGTGTACCTGTGGATGTATTTCAAGGCCTACCTT
CAAACTCAGTGCCTCTTTGCTTGACATCATGGGAAAATCAAAAGAAATCAGCCAAGACCTCAGAAAAACAAT
TGTAGACCTCCACAAGTCTGGTTCATCCTTGGAAGCAATTTCCAAACGCCTGAAGGTACCACGTTCATCTGT
ACAAATAATAGTACACAAGTATAAACACCATGGGACCACACAGCCGTCATACCGCTCAGGAAGGAGATGCGT
TCTGTCTCTTAGAGATTAACGTACTTTGGTGCGAAAAGTGCTAATCAATCCCAGAACAACAGCAAAGGACCT
TGTGAAGATGCTGGAGGAAACAGGTACAAAAGTATATATATCCACAGTAAAACGAGTCTTATATCGACATAA
CCTGAAAGGCCGCTCAGCAAGGAAGAAGCCACTGCTCCAAAACCGCCATAAAAAAGCCAGACTACGGTTTGC
AACTGCACATGGGGACAAAGATCGTACTTTTTGGAGAAATGTCCTCTGGTCTGATGAAACAAAAATAGAACT
GTTTGGCCATAATGACCATCGTTATGTTTGGCAGAAAAAGGGGGAGGCTTGCAAGCCGAAGAACACCATCCC
AACCGTGAAGCACGGGGGTGGTAGCATCATGTTGTGGGTGTGCTTTGCTGCAGGAGGGACTGGTGCACTTCA
CGAAATAGATGGCTTCATGAGGAAGGAAAATTATATGAATATATTGAAGCAACATCTCAAGACATCAGTTAG
GAAGTTAAAGCTTGGTCGCAAATGGGTATTCCAAATGGACAATGACCCCAAGCATACTTCCAAAGTTGTGGC
AAAATGGCTTAAGGACAACAAAGTCAAGTTATTGGAGTGGCCATCACAAAGCCCTGACGTCGATCCTATAGA
ACATTTGTGGGCAGAACTGAAAAAGTGTGTGCGAGCAAGGAGGCCTACAAACCTGACTCAGTTACACCAGCT
CTGTCAGGAGGAATGGGCCAAAATTCACCCATCTTGTTGTGGGAAGCTTGTGGGATGCTACCCGAAATGTCT
GACCCAAGTTAAACAATTTAAAGGCAATGCTACCAAATACTAATTGAGTGTATGTAAACTTCTGACCCACTG
GGAATGTGATGAAAGACATAAAAGCTGAAATAAATAATTCTCTCTACTTTTATTCTGACATTTCACATTCCT
AAAATAAAGTGTTGATCCTAACTGACCTAAGACAGGGAATCTTTACTAGGATTAAATGTCAGGAATTGTGAA
AAACTGAGTTGAAATGTATTTGGCTTAGTTGTATGTAAACTTCCGACTTCAACT
>chromosome2:19786849-19788452/1-1603
CAGTTGAAGTCGGAAGTTTACATACACTTAGGTTGGAGTCATTAAAACTCATTTTTCAACCACTCTACAAAT
TTCTTGTAATCAAACTATAGTTTTGGCAAGTCAGTTAGGACATCTACTTTGTGCATGACACAAGTCCTTTTT
CCAACAATTGTTTACAGACAGATTATTTCACTTATAATTCACTGTATCACAATTCCAGTGGGTCAGAAGTTT
ACATACACTAAGTTGACTGTGCCTTTAAACAGCTTGGAAAATTCTGATAGGCTAATTGACATAATTTGAGTC
AATTGAAGGTGAACCTGTGGATGTATTTCAAGGCCTACCTTCAAACTCAGTGCCTGCTTGACATCATGGGAA
AATCAAGAGAAATCAGCCAAGACCTCAGGAAAAAAATTGTAGACCTCCACATGTCTGGTTCATCCTTGGGAG
CAATTTCCAAATGCCTGAAGGTACCATGTTCATCTGTACAAACAATAGTACACAAGTATAAACACCATGGGA
CCACGCAGTCGTCATACCGCTCAGGAAGGAGACGTGTTCTGTCTCCTAGAGATGAACGTACTTTGGTGCGAA
AAGTGCAAATCAATCCCAGAACAACAGCAAAGGACCTTGTGAAGATGCTGGAGGAAACGGGTACAAAAGTAT
CTATATCCACAGTAAAACGAGTTCTATATCGACATAACCTGAAAGGCTGCTCAGCAAGGAAGAAGCCACTGC
TCCAAAACCGCCATTAAAAAGCCAGACTACGGTTTGCAACGGCACATGGGGACAAAGATCATACTTTTTGGA
GAAATGTCCTCTGGTTTGATGAAACAAAAATAGAACTGTTTGGCCATAATGACCATCGTTATGTTTGGAGGA
AAAAGGGGGATGCTTGCAAGCCGAAGAACACCATCCGAACCGTGAAACCTGGGGGTGGCAGCATCATGTTGT
GGGGGTGCTTTGCTGCAGGAGGGACTGGTGCACTTCACAAAATAGATGACATCATGAGGTAGGAAAATGATG
TGGATATATTGAAGCAACATCTCAAGACATCAGTCAGGAAGTTAAAGCTTGGTCGCAAATGGGTCTTCCAAA
TGGACAATGACCACAAGCATACTTCCAAAGTTGTGGCAAAATGGCTTAAGGACAACAAAGTCAAGGTATTGG
AGTGGCCATCACAAAGCCCTGACCTCAATCCCATAGAAAAGTTGTGGGCAGAACTGAAAAGGCGTGTGCGAG
CAAGGAGGCCTACAAACCTGACTCAGTTACAACAGCTCTGTCAGGAGGAATGGGCCAAAGTTCGCCCAACTT
ATTGTGGGAAGCTTGTGGAAGGCTACCCAAAACGTTTGACCCAAGTTAAACAATTTAAAGGCAATGCTACCA
AATACTAATTGGGTGTATGTAAACTTCTGACCCACTGGGAATGTGATGAAAGAAATAACATCTGAAATAAAT
CATTCTCTCTACTATTATTCTGACATTTCACATTCTTAAAATAAAGTGGTGATCCTAACTGACCTAAGACAG
GGAATTTTTATGAGGATTAAATGTCAGGAATTGTGAAAAACGGAGTTTAAATGGCTTTGGCTAAGGTATGTA
AACTTCCGACTTCAACTGT
>chromosome2:16278851-16280492/1-1641
CAGTTGAAGTCGGACGTTTACATACACTTAGGTTGGAGTCATGAAAACTCGTTTTGCAACCACTCCACAAAT
TTCTTGTTAACAAGCTATAGTTTTGTCAAGTCGCTTGGGACATCTACTTTGCGCATGACACAAGTCATTTTT
CCAACAATTGTTTACAGACAGATTATTTCACTTATAATTCACTGTGTCACAATTCCAGTGGGTCAGAAGTTT
ACATACACTAAGTTGACTGTGTCTTTAAACAGCTTGGAAAATTCCAGAAAATGATGTCATGGCTTTAGAAGC
TTTTGATAGGTTAATTGACATGATTTGAGTCAATTGGAGGTGTACCTGTGGATGTATTTCAAGGCCTACCTT
CAAACTCAGTGCCTCTTTGCTTGACATCATGGGAAAATCAAAAGAAATCAGCCAAGACCTCAGAAAAAAAAT
TGTAGACCTCCACAAGTCTGGTTCATCCTAGGGAGAAATTTCCAAATGCCTGAAGGTACCACCTTCATCTGT
ACAAACAATAGTATGCAAGTATAAACACCATGGGACCACGCAGCCATCATACCGCTCAGGAAGGAGACGCGT
TCTGTCTCCTAGACATGAACGTACTTTGGTGCGAAAAGTGCAAATCAATCCCAGAACAACAGCAAAGGACCT
TGTGAAGATGCTGGAGGAAACTGGTACAAAAGTATCTATATCCACAGTAAAACGAGTCCTATATTGACATAA
CCTGAAAGGTCCGCTCCGCAAGGAAGAAGCCACTACTCCAAAACCGCCATAAAAAAGCCAGACTACGGTTTG
CAACTGCACATGGGGACAAAGATTATACTTTTTGGAGAAATGTCCTCTGGTCTGATGAAACAAAAATAGAAC
TGTTTGACCATATTGACCTTCGTTATGTTTGGAGGAAAAAGGGGGAGGCTTGCAAGCCGAAGAACACCATCC
CAACCGTGAGGCACAGGGGTGGCAGCGTCATGTTGTGGGGGTGCTTTGTAGCAAGAGGGACTGGTGCACTTC
ACAAAATAGATGGCATCATGAGGCAGGAAAATTATTTGGATATATTGAAGCAACATCTCAAGACATCAGTCA
GGAAGTTAAAGCTTGGTCGCAAATGGGTCTTCCAAATGGACAATGACCTCAAGCATACTTCCAAAGTTGTGG
CAAAATGGCTTAAGGACAACAAAGTCAAAGTATTGGAGTGGCCTTCACAAAGCCCTGACCTCAATCCCATAG
AAAATTTGTGGGCAGAACTGAAAAAGCGTGTGCGAGCAAGGAGGCCTACAAACCTGACTCAGTTACACCAGC
TCTGTCAGGAGGAATGGGCCAAAATTCACCCAACTTATTGTGGGAAGCTTGTGGAAGGCTACCCGAAACGTT
TGACCCAAGTTAAACAATTTAAAGGCAATGCTACCAAATACTAATTGAGTGTATGTAAACTTCTGACCCACT
GGGAATGTGATGAAAGAAGTAAAAGTTGAAATAAATCATTCTCTCTACTATTATTCTGACATTTCACATTCT
TAAAATAAAGCGGTGATCCTAACTGACCTAAGACAGGGAATTTTTACTAGGGTTAAATGTCAGGAATTGTGA
AAAACTGAGTTTAAATGTATTTGGCTAAGGTGTATGTAAACTTCCGACTTCAACTGT
>chromosome2:31698971-31700595/1-1624
CAGTTGAAGTCTGAAGTTTACATACACTTAGGTTGGAGTCATTTAAACTCATTTTTCAACCACTCTTCAAAT
TTCTTGTCAACAAACTATAGTTTTGGCAAGTCGGTTAGGACATCTACTTTGTGCATGACACAAGTCATTTTT
CCAACAATTGTTTACAGACAGATTATTTCACTTATAATTCACTGTATCACAATTCCAGTGGGTCAGAAGTTT
ACATACACTCAGTTAACTGTGCCTTTAAACATCTTGGAAAATTATGTTATGGCCTCAGAAGCTTCTGATAGG
CTAATTGACATAATTTGAGTCAATTGGAGGTGTACCTGTGGATGTATTTTAAGGCCTACCTTCAAACTCAGT
GCCTCTTTTCTTGACCATGGGAAAATCAAAATAAATCAGCCAAGACCTCAGAAAAAAAATTGTAGACCTCCA
CAAGTCTGGTTCATCCTTGGGAGCAATTTCCAAATGCCTGAAGGTACCACGTTCATCTGTACAAACAATAGT
ACGCAGGTATAAACACCATGGGACCACACAGCCATCATACCGCTCAGGAAGGAGACGCGTTCTGTCTCCTAG
AGATGAACGTACTTTGGTGCGAAAAGTGCAAATCAATCCCAGAACAACAGCAAAGGACCTTGTGAAGATGCT
GGAGGAAACAGGTACAAAAGTATCTATATCCACAGTAAAACGAGTCCTATATCGACATAACCTGAAAGGCCG
CGCAGCAAGGAAGAAGCCACTGCTCCAAAACCGCCATAAAAAGCCAGACTACGGTTTGCAACTGCACATGGG
GACAAAGATCGTACTTTTTGGAGAAATGTTCTCTGGTCTGATGAAACAAAAATAGAACTGTTTGGCCATAAT
GACCATCGTTATGTTTGGAGGAAAAAGGGGGAAGCTTGCAAGCCGAAGAACAACATCCCAACCGTGAAGCAC
GGGGGTGGCAGCATCATGTTGTGAGGGTGCTTTGCTGCAGGAGGAACTGGTGCACTTCACAAAATAGATGGC
ATCATGAGGGAGGAAAATGATGTGGATATATTGAAGCAACATCTCAAGACATCAGTCAGGAAGTTAAAGCTT
GGTTGCAAATGGGTCTTCCAAATGGACAATGACCCCAAGCATACTTCCAAAGTTGTGGCAAAATGGCTTGAG
GACAACAAAGTCAAGGTATTGGAGTGGCCATCACAAAGCCCTGACCTCAATCCTATAGAAAATTTGTGGGCG
GAAGTGAAAAAGTGTGTGCGAGCAAGGAGGCCTACAAACCTGACTCAGTTACACCAGCTCTGTCAGGAGGAA
TGGGCCAAAATTCACCCAACTTATTGTGGGAAGCTTGTGGAAAGCTACCTGAAACATTTGACCCAAGTTAAA
CAATTTAAAGGCAATGCTACCAAATACTAATTGAGTGTATGCAAACTTCTGACCCACTGGGAATGTGATGAA
AGAAATAAAAGCTGAAATAAATCATTCTCTCTACTATTATTCTGACATTTCACATTCTTAAAAATATAGTGG
TGATCCTAACTGACCTAAGACAGAATTTTTACTAGGATTAAATGTCAGGAATAGTGAAAAACTGAGTTTAAA
TGTATTTGGCTAAGGTGTATGTAAACGTCTGACTTCAACT
>chromosome2:41539611-41541245/1-1634
CAGTTGAAGTCGGAAGTTTACATACACTTAGGTTGGAGTCATTAAAACTCGTTTTTCAACCACTCCACAAAT
ATCTTGTTAACAAACTATAGTTTTGGCAAGTCGGTTAGGACATCTACTTTGTGCATGACACAAGTAATTTTT
CCAACAATTGTTTACAGACAGATTATTTCACTTATAATTCACTGTATCACAATTCCATTGGGTCAGAGGTTT
ACATACACTAAGTTGACTGTGCCTTTAAACAGCTTGGAAAATTCCCGAAAATGATGTCATGGCTTTAGAAGT
TTCTGATAGGCTAATTGACATAATTTGAGTCAATTGGAGGTGTACCTGTGGATGTATTTCAAGGCCTACCTT
CCAACTTAGTGCCTCTTTGCTTGACATCATGCGAAAATCAAAAGAAATCAGCCAAGACCTCATAAAAAAAAT
GGTAGACCTCCACAAGTCTGGTTCATCCTTGGGAGAAATTTCCAAATGCCTGAAAGTACCACGTTCATCTGT
ACAAACAATAGTACGCAAGTATAAACACCATGGGACCACGCAGCCGTCATACCGCTCAGGAAGGAGAGGTGT
TCTGTCTCCTAGAGATGAACGTACTTTGGTGCGAAAAGTGCAAATCAATCCCAAGAACAACAGCAAAGGACT
TTGTGAAGATGCGGGAGGAAACAGGTACAAAAGTATCTATAGCCACAGTAAAACGAGTCCTATATCGACATA
ACCTGAAAGGCCGCTCAGCAAGGAAGAAGCCACTGCTCCAAAACCGCCATAAAAAAGCCAGACTATGGTTTG
CAACTGCACATGGGGACAAAGATTGTACTTTTTGGAGAAATGTCCTCTGGTCTAATGAAACAAAAATAGAAC
TGTTTGGCCATAATGACCATCGTTATGTTTGGAGAAAAAATGGGGAGGCTTGCAAGCCGAAGAACACCATCC
CAACCGTGAAGCACGGGGGTGGCAGCATCATGTTGTGGGGGTGTTTTGCTGCAGGAGGAACTGGTGCACGTC
ACAACATAGATGGCATCATGAAGGAGGAAAAATATGTGGATATATTAAAGCAACATCTCAAGACATCAGTCA
GGAAGTTAAAGCTTGGTCGCAAATGGGTCTTCCAAATGGACAATGACCCCAAGCATACTTCCAAAGTTGTGG
CAAAATGGCTTAAGGACAACAAAGTCAAGGTATTGGAGTGGCCATCACAAAGCCCTGACCTCAATCCTATAG
AAATGTGTGGGCTGAACTGAAAAAGCTTGTACGAGCAAGGAGGCCTACAAACCTGACTCAGTTACACCAGCT
CTGTCAGGAGGTATGGGCCAAGATTCACCCAACTTATTGTGGGAAGCTTGTGGAAGGCTACCCGAAACGTTT
GACCCAAGTTAAACAATTTAAAGGCAATGCTACCAAATACTAATTGAGTGTATGTAAACTTCTGACCCACTG
GGAATGGGATGAAATAAAAGCTGAAATAAATCATTCTCTTTACTATTATTCTGACATTTCACATTCTTAAAA
TAAAGTGGTGATCCTAACTGACGTAAGACAGGGAATTTTTACTAGGATTAAATGTCAGGAATTGTGAAAAAA
GTATTTTAAATGTATTTGGCTAAGGTGTATTTAAACTTCCGACTTCAACT
>chromosome3:24729159-24730792/1-1633
CAGTTGAAGACGGAAGTTTACATACACTTAGGTTGGAGTCATTAAAACTCGTTTTTCAACCACTCCACACAT
TTCTTGTTAACAAACTATAGTTTTGGCAAGTCGGTTAGGACATCTACTTTGTGCATGACACAAGTAATTTTA
CCAACAATTGTTTACAGACAGATTATTTCACTTATAATTCACTGTATCACAATTCCAGTGGGTCAGAAGTTT
ACATACACTAAGTTGTCTGTGCCTTTAAACAGCTTGGAAAATTCCAGAAAATGATGTCATGGCTTTAGAAGC
TTCTGATAGGCTAATTGACATCATTTGAGTCAATTGGAGGTGTACCTGTGGATAGATTTCAAGGTCTACCTT
CAAACTTCAAACTTGCTTGACATCATGGGAAAATCAAAAGAAATCAGCCAAGACCTCAGAACAAAATGGTAG
ACCTCCACAAGTCTGGTTCATCCTAGGGAGCAATTTCCAAACGCCTGAAGGTACCACGTTCATCTGTACAAA
CAATAGTACGCAAGTATAAACCACATTGGACCACGCAGCCGTCTTACCACTCAGGAAGGAGACGCGTTCTGT
CTCCTAGAGATGAACGTACTTTGGTGCAAAAAGTGCAAATCAATCCCAGAACAACAGCAAAGGACCTTGTGA
AGATGCTGGAGGAAACAGGTACAGAAGTATCTATATCCATAGTAAAATGAGTCCTATATCAACATAACCTGA
AAGGCCGCTCAGCAAGGAAGAAACCACTGCTCCAAAACCGCCATAAAAAAGCCAGACTACGGTTTGCAACTG
CACATGGGGACAAAGATCATACTTTTTGGAGAAATGTCCTCTGGTCTGATGAAACAAAAATAGAACTGTTTG
GCCATAATGACCATCGTTATGTTTGGAGGAAAAAGGGGGAGGTTTGCAAGCCGAAGTACACCATCCCAACCG
TGAAGCACGGGGGTAGCAACATCATATTGTGGGGGTGCTTTGCTGCAGGAGGGACTAGTGCACTTCACAAAA
TAGATGGCATCACGAGGATGGAAAATGATGTGGATGTATTGAAGCAACATCTCAAGACATCAGTCAGGAAGT
TAAAGCTTGGTCGCAAATGGGTCTTCCAAATGGACAATGACCCCAAGCATAATTCCAAAGTTGTGGCAAAAT
GTCTTAAGGACAACAAAGTCAAGGTATTGGAGTGGCCATCACAAAGCCCTGACCTCAATCCTATAGAAGATT
TGTGGGCAGAACTGAAAAAGCGTGTGCGAGTAAGGAGGCCTACAAACCTGACTCAGTTACACCAGCTCTGTC
AGGAGGAATGGGCCAAAATTCACCCAACTTATTGTGGGAAGCTTGTGGAAGGCTAACCGAAACGTTTGACCC
AAGGTAAACCATTTAAAGGCAATGCTACCAAATACTAATTGAGTGTATGTAAACTTCTGACCCACTGGGAAT
GTAATGAAAGAAATAAAAGCTGAAATAAATAATTCTCTCTACTATTGTTCTGACATTTCACATTCTTAAAAG
AAAGTGGTGATCCTAACTGACCTAAGACCTGGAATTTTTACTTGGATTAAATGTCAGGAATTGTGAAAAACT
GAGTTTAAATGCATTTGGCTAAGGTGTATGTAAACTTCCGACTTCAACT
>chromosome4:8387272-8388898/1-1626
CAGTTGAATTTGGAAGTTTACGTACACTTATGTTGGAGTCATTAAAACTTGTCTTTCAACCACTCCACAAAT
TTCTTGTTAACAAACTATAGTTTTGTCAAGTCGGTTGGGACATCTACTTTGTGCATGACACAAGTAATTTTT
CCAACAATTGTTTACAGACAGATTACTTCACTTATAATTCACTGTATCACAATTCCAGTGGGTCAGAAGTTT
ACATACACTAAGTTGACTGTGCCTTTAAACAGCTTGGAAAATTCCCGAAAATGATGTCATGGCTTTAGAAGC
TTCTGATAGGCTAATTCACTTTATTTGAGTCGATTGGAGGTGTACCTGTGGATGTATTTCAAGACCTACCTT
CCAACTCAGTGCCTCTTTGCTTGACATTATGGGAAAATGAAAAGAAATCAGCCAAGACCTCAGAAAAAAAAT
TGTAGACCTCCACAAGTCTGGTTCATCCTTGGGAGCAATTTCCAAATGCCTGAAGGTACCACGTTCATCTGT
ACAAACAATAGTACGCAAGTATAAACACCATGGGACCACACAGCCGTCATATCGCTAAGGAAGGAGACACGT
TCTGTCTTCTAGAGATGAATGTACTTTGTTGCGAAATGTGCAAATCAATCCCAGAACAACAGCAAAGGACCT
TGAGAAGATGCTGGAGTAAACAGGTACAAAAGTATCTATATCCACAGTAAAACAAGTCCTATATCGACATAA
CCTGAAAGGCTGCTCAGCAAGGAAGAAGCCACTGCTCCAAAACCGGCATAAAAAAGCCAGACTGCGGTTTGC
AACTGCACATGGGGACAAAGATCGTAGTTTTTGGAGAAATGTCCTCTGGTCTGATGAAACAAAAATAGAACT
GTTTGGCCATAATGACCATTGTTATGTTTGGAGGAAAAAGGGGGAGGCTTGCACGCCGAAGAACACCATCCA
AACTGTGAAGCACGGGGGTGGCAGCATCATGTTGTGGGGGTGCTTTGCTGCAGGAGGGACTGGTGCACTTCA
CAAAATAGATGGCATCATGAGGGAGGAAAATTATGTGGATATATTGAAGCAACATCTCAAGACATCAGTCAG
GAAGTTAAAGCTTGGTCGCAAATGGGTCTTCCAAATGGACAATGACCCCAAGCATACTTCCAAAGTTGTGGC
AAAATGGCTTAAGGACAACAAAGTCAAGGTATGGGAGTGGCCATCACAAAGACCTGACCTCAATCCTATAGA
AAATCTGTGGGCAGAACTGAAAAAGCGTGTGCGAGCAAGGAGGCCTACAATCCTGACTCAGTTACACCAGCT
CTGTCAGGAGGAATGGGCCAAAATTCACCCAACTTATTGTGTGAAGCTTGTGGAAGGCTACCTGAAACGTTT
GACCCAAGTTAAACAATTTAAAGGCAATGCTACCAAATACTAAACTTCTGACCCACTGGGAATGTGATGAAA
GAAATAAAAGCTGAAATAAATCATTCTCTCTACTATTATTCTGACATTTCACATTCTTAAAATAAAGTGGTG
ATCCTAACTGACCTAAGACAGGGACTTTTTACTCTGATTAAATGTCAGGAATTGTGAAAAACTGAGTTTAAA
TGTATTTGGCTAAGGTGTATGTAAACTTCCGACTTCAACTGT
>chromosome4:38085266-38086898/1-1632
CAGTTGAAGTCGGAAGTTTACATACACTTAGGTTGAAGTCATTAAAACTCGTTTTGCAACCACTCCACAAAT
GTCTTGTTAACAAACTATAGTTTTGGCAAGTCGGTTAGGACATCTACTTTGTGCATGACACAAGTAATTTTT
CCAACAATTGTTTACAGACAGATTATTTCACTTATAATTCACTGTATCACAATTCCAGTGGGTCAGAAGTTT
ACATACACTAAGTTGACTGTACCTTTAAACAGCTTGGAAAATTCCAGAAAATGATGTCATGGCTTTAGAAGC
TTCTGATAGGCTAATTGACACAATTTGAGTCAATTGGAGGTGTACCTGTGGATATATTTCAAGGCCTACCTT
CAAACTCTGTGCCTCTTTGCATGACATTATGGGAAAATCAAAAGAAATCAGCCAAGACCTCAGAAAGAAAAT
TGTAGACCTCCACAAGTCTGGTTCATCCTTGGGAGCAATTTCTAAACGCCTGAAGGTACCACGTTCATCTGT
ACAAACAATTGTACGCAAGTATAAACACCATGGGACCATGCAGCCGTCATACCGCTCAGGAAGGAGACGCGT
TCTGTCTCCTAGAGATGAACTTACTTTGGTGCGAAAAGTGCAAATCAATCCCAGAACAACTGCAAAGGACCT
TGTGAAGATGCTGGAGGAAACAGGTACAAAAGTATCTATATCCACAGTAAAACGAGTCCTATATCGACATAA
CCTGAAAAGCCGCTCAGCAAGGAAGAAGCCACTGCTCCAAAACCGCCATAAAAAAGCCAGACTACGGTTTGC
AACTACACATGGCGACAAAGATTGTACTTTTTGGAGAAATGTCCTCTGGTCTGATGAAACAAAAATATAACT
GTTTGGCCATAATGACCATTGTTATGTTTGGAGGAAAAAGGGGGATGCTTGCAAGCCGAAGAACACCATCCC
AACTGTGAAGCACAGGGGTGGCAGCATCATGTTGTGGGGGTGCTATGCTGCAGGAGGGTCTGGTGCACTTCA
CAAAATAGATGGCATCATGAGAAAGGACAATTATGTGGATATATTGAAGCAACATCTCAAGACATCTGTCAG
GAAGTTAAAGCTTGGTCGCAAATGGGTCTTCCAAATGGACAATGACCCCAAGCATACTTCCAAAGTTGTGGC
AAAACGGCTTAAGGACAACAAAGGCAAGGTATTGGAGTTGCCATCACAAAGCCCTGACCTCAAGCCTACAGA
ACATTTGTGGGCAGAACTGAAAAAGCGTGTGCGTGCAAGGAGGCCTACAAACCTGACTCAGTTACACTAGCT
CTGTCAGCAGGAATGGGCCAAAATTCACCCAACTTATTGTGGGAAGCTTGTGGAAGGCTACCTGAAATGTTT
GACCCAAGTTAAACAATTTAAAGGCAATGCTACCAAATACTATTTGAGTGTATGTAAACTTCTGACCCACTG
GGAATGTGATGAAAGAAATGAAAGCTGAAATAAATCAATCTCTCTACTATTATTCTGACATTTCACATTCTT
AAAATAAAGTGGTGATCCTAATTGACCTAAGACAGGGAATTTTTACTAGGATTAAATGTCAGGAATTGTGAA
ACTGAGTTTAATTGTATTTGGCTAAGGTGTATGTAAACTTCCGACTTT
>chromosome4:42255050-42256690/1-1640
CAGTTGAAGTCGGAAGTTTACATACACTTATGTTCGAGTCATTAAAACTCGTTTTTCAACCACTACACAAAT
TTCTTGTTATCAAACTATAGTTTTGGAAAGTCGGTTAGGACATCTACTTTGTGCATGACACAAGTAATTTTT
TCCAACAATTGTTTATAGGCAGATTATTTCACTTATAATTCACTGTATCACAATTCAGTGGGTCAGAAGTTT
ACATACACTAAGTTGACTGTGCCTTTAAACAGCTTGGAAAAATCCAGAAAATGATGTCATGGCTTTAGAAGC
TTCTGATAGGCTAATTGACATCATTTGAGTCAATTGGAGGTGTACCTGTGGATGTATTTCAAGGCCTACCTT
CAAACTCAGTGACTCTTTGCTTGACATCATGGGAAAATCAAAAGAAATCAGCCAAGACCTCAGAAAAACTAT
TGTAGACCTCCACAAGTCTGGTTCATCCTTGGGAGCAATTTCCAAACGCCTGAAGGTACCATGTTCATCTGT
ACAAACAATAGTATGCAAGTATAAACACCATGGGACCACGCAGCCATCATACCGCTCAGGAAGGAGACGCGT
TCTGTCTCCTAGAGATGAACGTACTTTGGTGTGAAAAGTGCAAATCAATCCCAGAACAACAGCAAAGGACCT
TGTGAAGATGCTGGAGGAAACAGGTACAAAAGTATCTATATCCACAGTAAAACAAGTCTTATATCGACATAA
CCTGACAGGCCGCTCAGCAAGGATGAAGCCACTGCTCCAAACCGCCATAAAAAAATCCAGACTACGGTTTGC
AACTGCACATGGGGACAAAGATTGTACTTTTTGGAGAAATGTCTTCTGGTCTGATGAAACAAAAATAGAACT
GTTTGGCCATAATGACCATCGTTATGTTAGGAGGAAAAAGGGGGAGGCTTGCAAGCCGAAGAACACCATCCC
AAATGTGACGCACGGGGGTGGCAGCATCATGTTGTGGGGGTGCTTTGCTGCAGGAGAGACTGGTGCACTTCA
CAAAATAGATGGCATCATGAGGAAGGAAAATTATGTGGATATATTGAAGCAACATCTCAAGACATCAGTCAG
GAAGTTAAAGCTTGGTCACAAATGGGTCTTCCAAATGGACAATCACCCCAAGCATACTTCCAAAGTTGTTGC
AAAATGGCTTAAGGACAACAAAGTCAAGGTATTGGAGTGGCCATCACAAAGCCCTGACCTCAACCCTATGGA
AACTTTGTGGGCAGAACTGAAAAAGTGTGTGCGAGCAAGGAGGCCTACAAACCTGACTCAGTTACACCAGCT
CTGTCAGGAGGAATGGGCCAAAATTCACCCAACTTATTGTGGGAAGCTTGTGGAAGGCTATCCGAAACGTTT
GACCCAAGTTAAACAATTTAAAGGCAATGCTACCAAATACTAATTGAGTGTATGTGAACTTCTGACCGACTG
GGAATGTGATGAAAGAAATAAAAGCTGAAATAAATCATTCTCTCTACTATTATTCTGACATTTCACATTCTT
AAAATAAAGTGGTGATCCTAACTGACCTAAGACAGGGAATTTTTACTAGGATTAAATATCAGGAATTGTGAA
AAACTGAGTTTAAATGTATTTGGCTAAGGTGTATGTAAACTTCTGACTTCAACTGT
>chromosome4:63628776-63630374/1-1598
CAGTTGAAGTCGAAAGTTTACATACACTAAGGTTGGAGTCAATAAAACTCATTTTTCAACCACTCCACAAAT
TTCTTGTTAACAATCTGTAGTTTTGGCAAGTCGGTAAGGACATCTACTTTGTGCATGACACAAGTAATTTTT
CCAACAATTGTTTACAGACAGATTATTTCACTTATAATTCACTGTATCACAATTCCAGTGGGTCAGAAGTTT
ACATACACTAAGTTGACAGTGCCTTTAAACAGCTTGGAAAATTCCAGAAAATGGTGTCATGGCTTTAGAAGC
TTCTGATATGCTAATTGACATCATTTGAGTCAATTGGAGGTGTACCTGTGGATGTATTTCCCATGCTTGACA
TCATGGGAAAATCAAAAGAAATCAATCAAGCTCTCAGAAAACAATTGTAGACCTCCACAAGTCTGGTTCATC
CTTGGGAGCAATTTCCAAATGCTTGAAGGTACCACGTTCATCTGTACAAACAATAGTACGCAAGTATAAACA
CCATGGGACCACGCAGCCATCATACCCCTCAGGAAGGAGACGCGTTCTGTCTCCTAGAGATGAACGTACTTT
GGTGCGAAACGTGCAAATCAATCCCAGAACAACAGCAAAGGACCTTGTGAAGATGCTGGAGGAAACAGGTAC
AAAGTATCTATATCCACAGTAAAACAAGTCCTATATCGACATAACCTGAAAGGCCGCTCAGCAAGGAAGAAG
CCACTGCTCCAAAACCACCATAAAAAAGCCAGACTACGGTTTGCAACTGCACATGGGGACAAAGATCGTACT
TTTTGGAGAAATGTCCTCTGGTCTGATGAAACAAAAATAGAACTGTTTGGCCACAATAACCATCGTTATGTT
TGGAGGAAAAAGGGGGAGGCGTGCAAGCCGAAGAACACCATTCCAACCGTGAAGCACAGGGGGTGGCAGCAT
CATGTTGTGGGGGTGCTTTGCTGCGGGAGGGACTGGTGCACTTCACAAAATAGATGGCATCATGAGGCAGGA
AAATGATGTGGATATATTGAAGCAACATCACAAGACATCAGTCAGGAAGTTAAAGCTTGGTCGTAAATGGGT
CTTCCAAATGGACAATGACTCCAAGCATACTTCCACAGTTGTGGCAAAATGGCTTAAGGACAACAAAGTCAA
GGTATTGGAGTGGCCATCACAAAGCCCTGAACTCAATCCTATAGAAAATTTGTGGGCAGAACTGAAAAAGCG
TGTGCGAGCAAGGAGGCCTACAAACCTGACTCAGTTACACCAGCTCTGTCAGGAGGAAAGTGCCAAAATTCA
CCCAACTTATTGTGGGAAGCTTGTTGAAGGCTACCCGAAACGTTTGACTCAAGTTAAACAATTTAAAGGCAA
TGCTACCAAATACTAATTGAGTGTATGTAAACTTCTGACCCACTGGGAATGTGATGAAAAAAATAAAAGCTG
AAATAAATCACTCTATACTATTATTCTGACATTTCACATTCTTAAAATAAAGTGACCTAAGACAGGGAATGT
TTACTAGGATTAAATGTCAGGAATTGTGAAAAACTGAGTTTAAATGTATTTGGCTAAGGTGTATGTAAACTT
CCGAATTCAACTGT
>chromosome4:11231957-11233592/1-1635
CAGTTGAAGTCAGAAGTTTACATACACTTAGGTTGGAGTCATTAAAACTCATTTTTCAACCACTCCACAAAT
TTCTTGTTAACAAACTATAGTTTTGGCAAGTCAGTTAGGACATCTACTTTGTGCATGACACAAGTAATTTTT
ACAACAATTGTTTACTGACAGATTATTTCACTTACCATTCACTGTATCACAATTCCAGTGGGTCAGAAGTTT
ACATACACTAAGTTGACTGTGCCTTCAAACAGCTTGGAAAATTCCTGAAAATTATGTCATGGCTTTAGAAGC
TTCTGATAGGCTAATTGACATCATTTGAGTCAATTGGAGGTGTACCTGTGGATGTATTTCAAGGCCTACCTT
CAAACTCAGTGCCTCCTTGCTTGACATCATGGGAAAATCTAAAGAAATCAGCCAAGACCTCAGAAAAACAAT
TGTAGACCACAAGTCTGGTTCATTCTTGCGAGCAATTTCCAAACACCTGAAGGTACCACGTTCATCTGTACA
AACAATAGTATGCAAGTATAAACACCATGGGACCACGCAGCCGTCATACCGCTCAGGAAGAAGACGCGTTCT
GTCTCCTAGAGATGAACGTACTTTGGTGCAAAAAGTGAAAATCAAACCCAGAACAGCAGCAAAGGACCTTGT
GAAGATGCTGGAGGAAACAGGTACAAAAGTATCTATATCCACAGTAAAACGAGTCCAATATCAACATAACCT
GAAAGGCCGCTCAGCAAGGAAGAAGCCACGGCTCCAAAACCGCCATAAAAAAGCCAGATTACGGTTTGCAAC
TGCACATGGGGACAAAGATCGTACTTTTTGGAGAAATGTCCTCTGGTCTGATGAAACAAAAATAGAACTGTT
TGGCCATAATGACCATCGTTATGTTTGGAGGAAAAAGGGGGAGGCTTGCAAGCCAAAGAACACCATCCCAAC
CATGAAGCACGGGGGTGGCAGCATCATGTTGTGGGGGTGCTTTGCTGCAGGAGGGACTGGTGCACTTCACAA
AATAGATGGCATCATGAGAGAGGAAAATTATGTGGATATATTGAAGCAACATCTCAAGACATCAGTCAGGAA
GTTAAAGCTTGGTCGCAAATGGGTCTTCCAAATGGACAATGACCCCAAGCATACTTCCAAAGTTGTGGCAAA
ATTGCTTAAGTACAACAAAGTCAAGGTATTGGAGTGGCCATCACAAAGCCCTGACCTCAATCCCATAGAAAA
TTTGTGGGCAGAACTGAAAAAGCATGTGCGAGCAATGAGGCCTACTAACCTGACTCAGTTACACCAGCTCTG
TCAGGAGGAATGAGCCAAAATTCACTCAACTTATTGTGGGAAGCTTGTGGAAGGCTAGCCGAAATGTTTGAC
CCAAGTTAAACAATTTAAAGGCAATGCTACCAAATACTAATTGAGTGTATGTAAACTTCTGACCCCCTGGGA
ATGTGATGAAAGAAATAAAAGCTGAAATAAATCATTCTCTCTACTATTATTCTGACATTTCACATTCTTAAA
ATAAAGTGGTGATCCTAACTGACCTAAGACAGGGAACTTTTACTAAGATTAAATGTCAGGAATTGTGAAAAA
CTGAGTTGAAATGTATTTGGCTAAGGTGTATGTAAACTTACGACTTCAACT
>chromosome4:71212871-71214506/1-1635
CAGTTGAAGTCGGAAGTTTACATACACTTAGGTTGGAGTCATTAAAACTCGTTTTTCAACCACTCCACACAT
TTCTTGTTAACAAACTATAGTTTTGGCAAGTCGGTTAGGACATTACTTTGTGCATGACACAAGTAATTTTTC
CAACAATTGTTTCCATACAGATTATTTCAATTATAATTCACTGTATCACAATTCCAGTGGGTCAGAAGTTTA
CATACACTAAGTTGACTGTGCCTTTTAAACAGCTTGGAAAATTCCAGAAAATTATATCATACCTTTAGAAGC
TTCTGATAGGCTAATTGACATCATTTGAGTCCATTGGAGGTGTACCTGTGTATGTATTTCAAGGCCTACCTT
CAAACTCAGTGCCTCTTTGCTTGACATCATGGGAAAATCATAAGAAATCACCCGACCTCAGAAAAAAATTGT
AGACCTCCACAAGTCTGGTTCATCCTTGGGAGCAATTTCCAAACACATGAAGGTACCACATTCATCTGTACA
AACAACAGTACGCAAGTATAAACACCATGGGACGACGCAGCCGTCATACCACTCAGGAAGGAGACGCGTTCT
GTCTCCTAGAGATGAACGTACTTTGGTGCGAAAAGTGCAAATCAATCTCAGAACAACAGCAAAGGACCTTGT
TAAGATGCTGGAGGAAACAGGCACAAAAGTATCTATATCCACAGTAAAACGAGTCCTATATCGACATAACCT
GAAAAGCCACTCAGCAAGGAAGAAGCCACTGCTCCAAAACCGCCATAAAAAAGCCAGACTACGGTTTGCAAC
TGCACATGGGGACAAAGATCGTACTTTTTGGAGAAATGTCCTCTGGTCTGATGAAACAAAAATAGAACTGTT
TGGCCATAATGACCATCATTATGTTTGGAGGAAAAAGGGGGAGGCTTGCAAGCCGAAGAACACCATCTCAAC
CGTGAAGCACGGGGGTGGCAGCATCATGTTGTGAGGGTGCTTTGCTGCAGGAGGGACTGGTGCAGTTCACAA
AATAGATGGCATCATGAGGACGGAAAATTATGTGGATATATTGAAGCAACATCTCAAGACATCAGTCAGGAA
GTTAAAGCTTTGTCGCAAATGGGTCTTCCAAATGGACAATGACCCCAAGCATACTTCCAAAGTTGTGGCAAA
ATGGCTTGAGGACAACAAAGTCAAGGTATTGGAGTGGCCATCAGAAAGCCCTGACCTCAATCCTATAGAAAA
TGTGTGGGCAGAACTGAAAAAGTGTGTGCGAGCAAGGAGGCCCACAAACCTGACTCAGTTACACCAGCTCTG
TCAGGAGGAATGGGCCAAAATTCACCCAACTTATTGTTGGAAGCTTGTGGAAGGCTACCCGAACCGTTTGAC
CCAAGTTCAGCAATTTAAAGGCAATGCTACCAAATACTAATTGAGTGTATGTAAACTTCTGACCCACTGGGA
ATGTGATGAAAGAAATTAAAGTTGAAATAAATCATTCTCTCTACTATTATTCGGACATTTCACATTCTTAAA
ATAAAGTGGTGATCTTAACTGACCTAAGACAGGGAATGTTTACTAGGATTAAATGTCAGGAATTGTGAAAAA
CTGAGTTGAAATGTATTTGGCTATGGCGTATGTAAACTTCCGACTTCAACT
>chromosome5:47273196-47274836/1-1640
CAGTTGAAGTTGGAAGTTTACATACACTTAGATTGGAGACTTTAAAACTTGTTTTTCAACCACTCCACAAAT
TTCTTGTTAACAAACTATAGTTTTGGCAAGTCGGTTAGGACATCTACTTCGTGCATGACACAAGTAATTTTT
CCAACAATTGTTTACAGACAGATTATTTCACTTATAACTCACTGTATCACAATTCCAGTGGGTCAGAAGTTT
ACATGCACTAAGTTGACTGTGCCTTTAAACAGCTTGGAAAATTCCAGAAAATGATGTCATGGCTTTAGAAGC
TTCTGACAGGCTAATTGACATCATTTGAGTCAATTGGAGGTGTACATGTGGATGTATTTCAAGGCCTACCTT
CAAAATCAGTGCCTCTTTGCTTGACATCATGGGAAAATCAAAAGAAATCAGCCAAGACCTCAGAAAAAAAAT
TGTAGACCTTCACAAGTCTGGCTCATCCTTGGGAGCTATTTCCAAACGCCTGAAGGTACCACGTTCATCTGT
ACAAACAATAGTACGCAAGTTTAAACACCATGGGACCACGCAGCCGTCATACCGCTCAGGAAGGAGACGCGT
TCTGTCTCCTAGAGATGAACGTACTTTGGTGCGAAAAGTGCAAATCAATCCCAGAACAACAGCAAAGGACCT
TGTGAAGATGCTGGAGGAAACAGGTACAAAAGTGTCTATATCCACAGTAAAATGAGTCCTATATCGACATAA
CCTGAAAAGCCGCTCAGCAAGGAAGAAGCCACTGCTCCAAAACCACCATAAAAAAGCCAGACTACGGTTTGC
AACTGGACATGGGGACAAAGATCATACTTTTTGGAGAAATGTCCTCTGGTCTGATGAAACTAAAATAGAACT
GTTTGGCTATAATGACCATTGTTATGTTTGGAGGAAAAAAGGAGATGCTTGCACGCCAAAGAACACCATCCC
AACCATGAAGCACGGGGGTGGCAGCATCATGTTGTGGGGGTGCTTTGCTGCAGGAGGGACTGGTGCACTTCA
CAAAATAGATGGCAGCATGAGGTAGGACAATTATGTGGATATATTGAAGCAACATCTCAAGACATCAGTCAG
GAAGTTAAAGCTTGGTCGCAAATGGGTCTTCCAAATGGACAATGACCCCAAGCATACTTCCAAAGTTGTGGC
AAAATGGCTTAAGGACAACAAAGTCAAGGTATTGGAGTGGCCATCACAAAGCCCTGACCTCAATCCTATAGA
AAATTTGTGGGCAGAACTGAAAAAGTTTGTGTGTGCAAGGAGGTCTACAAACCTGACTCCGTTACACCAGCT
CTGTCAGGAGGAATGGGCCAAAATTCACCCAACTTATTGTGGGAAGCTTGTGGAAGGCTACCCAAAATGCTT
GACCCAAATTAAACAATTTAAAGGCAATGCTACCAAATACTAATTGAGTGTATGTAAACTTCTGACCTACTG
GGAATGCGATGAAAGAAATAAAGCTGAAATAAATCATTCTCTCTAGTATTATTCTGACATTTCACATTCTTA
AAATAAAGTGGTGATCCTAACTGACCTAAGACCGGTAATTCTTACTTGGGTTAAATGTCAGGAATAGTGATA
AACTGAGTTTAAATGTATTTGGCTAAGGTGTATGTAAAACTTCCGGCTTCAACTGT
>chromosome5:78939195-78940824/1-1629
CAGTTGAAGTCGGTAGTTTACATACACTTAGGTTGGAGTCATTAAAACTCGTTTTTCAACCACTCCACAAAT
TTCTTGTTAACAAACTATAGTTTCGGCAAGTCGGTTAGGACATCTACTTTGTATATGACACAAGTAATTTTT
ACAACAATTGTTTACAGACAGATTATTTCACTTATAATTCACTGTATCACAATTCCAGTGGGTCAGAAGTTT
ACATACAGTAAGTTGCCTTTAAACAGCTTGGAAAATTCCAGAAAATGATGTCATGGCTTTAGAAGCTTCTGA
TAGGCTAATTGACATCATTTGAGTCAATTGGAGGTGTACCTGTGGATGTATTTCAAGCCCTACCTTCAAACT
CAGTGACTCTTTGCTTGACATCATGGGAAAATCAAAAGAAATCAGCCAAGACCTCAGAAAAAACATTGTAGA
CCTCCACAAGTCTGGTTCATCCTTGGGAGCAATTTCCAAACGCCTGAAGGTACCACGTTCATCTGTACAAAC
AATAGTACGCAAGTATAAACACCATGGGACCACGCAGCCGTCATACCGCTCAGGAAGGAGACGCGTTCTGTC
TCCTAGAGATGAACGTGCTTTGGTGTGAAAAGCACAAATCAATCCCAGAACAACAGCAAAGGACCTTGTGAA
GATGCTGGAGGAAACAGGTATAAAAGTATTTATATCCACAGTAAAACGAGTCCTATATCGACATAACCTGAA
AGGCCGCTCAGCAGGGAAGAAGCCACTGCTCCAAAACCGCCATAAAAAAGCCAGACTACGGTTTGCGACTGC
ACATGGGGACAAAGATCGTACTTTTAGGAGAAATGTCCTCTGGTCTGATGAAACAAAAATAGAACTGTTTGG
CCATAATGACCATCGTTATGTTTGGAGGAAAAAGGGGGAGGCTTGCAAGCCGAAGAACACCATCCCAACTGT
GAAGCACGGGAGTGGCAGCATCATGTTGTGGGGGTGCTTTGCTGCAGGAGGGACTGGTGCACTTCACAAAAT
AGATGGCATCATAAGGGTGGAAAATGATGTGGATATATTGAAGCAACATCTCAAGACATCAGTCAGGAAGTT
AAAGCGTGGTCACAAATGGGTCTTCCAAATGGACAATGACCCCAAGCAGACTTCCAAAGTTGTGGCAAAATG
GCTTAATGACAACAAAGTCAAGGTATTGGAGCGGCCATCACAAAGCCCTGACCTCAATCCTATAGAAAATGT
GTGGACAGAACTGCAAAAGCGTGTGCGAGCAAGGAGGCCTACAAACCTGACTCAGTTAGACCAGCTCTGTCA
GGAGGAATGGGCCAAAATTCACCCAACTTATTGTGGGAAGCTTGTGGAAGACTACCCGAAACGTTTGACCCA
AGTTAAACAATTTAAAAGGCAATGCTACCAAATACTAATTGAGTTGTAAACTTCTGACCTGCTGGGAATGTG
ATGAAATAAATAAAAGCTGAAATAAATCATTCTCTCTACTATTATTCTGACATTTCACATTCTGAAAATAAA
GTGGTGATCCTAACTGACCTAAAACAGGGAATTTTTTACGAGGATTAAATGTCAGGAATTGTGAAAAACTGA
GGTTAAATTGTATTTGGCTGAGGTGTATGTAAACTTCTGACTTCA
>chromosome5:39284357-39285995/1-1638
CAGTTGAAGTCGGAAGTTTACATACACTTAGGTTGCAGTCATGAAAACTTGTTTTTCAACCACTCCACAAAT
TTCTTGTCAACAAACTATAGTTTTGGCAAGTCGGTTAGGACATCTACTTTGTGCATGACACAATTAATTTTT
CCAACAATTGTTTACAGACAGATTATTTCACTTATAATTCATTGTATCACAATTCCAGTTGGTCAGAAGTTC
ACATATCCTAAGTTGACTGTGCCTTTAAACAGCTTGGAAAACTCCAGAAAAAGATGTCATGGCTTTAGAAGC
TTCTGATAGGCTAGTTGACATAATTTGAGTCAATTGGAGGTGTACCTGTGGATGTATTTCAAGGCCTACCTT
CAAACCCAGTGCCTCTTTGCTTGATATCATGAGAAAATCAAAAGAAATCAGCCAAGACCTCAGAAAAAAAAT
TGTAGACCTCCACAAGTCTGGTTCAACCTTGGGAGCAATTTCCAAATGCCTGAAGGTACCACGTTCATCTGT
ACAAACAATAGTATGTAAGTATAAACACCATGGGACCACGCAGCCGTCATACCGCTCAGGAAGGAGACGCAT
TCTGTCTCCTAGAGATGAACGTACTTTGGTGTGAGAAGTGCAAATCAATCCCAGAACAACAGCAAAGGACCT
TGTGAAGATGCTGGAGGAAACAGGTACAAAAGTATCTATATCCACAGTAAAACAAGTCCTATATCGACATAA
CCTGAAAGGCCGCTCAGCAAGGAAGAAGCCACTGCTCCAAAACCGCCATAAAAAAGCCAGACTACGGTTTGC
AACTGCACATGGGGACAAAGATCGTATTTTTCTGAGAAATGTCCTCTGGTCTGATGAAACAAAAATAGAACT
GTTTGGCCATAATGACCATCGTTATGTTTGGAGGAAAAAGGGGGATGCTTGCAAGCCGAAGAACACCATCCC
AACCATGAAGCACGGGGGTGGAAGCACCATGAAGTGGGGGTGCTTTGCTGCAGGAGGGACTGGTGCACTTCA
CAAAATAGATGGCATCATGAGGTAGGAAAATTATTTGGATATATTGAATCAACATCTCAAGACATCAGTCAG
GAAGTTAAAGCTTGGTCGCAAATGGGTCTTCCAAATGGACAGTGACCCCAAGTGTACTTCCAAAGTTGTGGC
AAAATGGCTTAAGGACAACAAAGTCAAGGTATTGGAGTGGCCATCACAAAGCCCTGACCTCAATCCCATAGA
AAATCTGTGGGCAGAACTGAAAAAGCGTGTGCGAGCAAGGAGGCCTACAAACCTGACTCTGTTACACCAGCT
CTGTCAGGAGGAATGGGCCAAAATTCACCCAACTTATTGTGGGAAGCTTGTGGAAGGCTACCTGAAATGTTT
GACCCAAGTTAAATAATTTGAAGGCAATGCTACCAAATACTAATTGAGTGTATGTAAACTTCTGACCCACTG
GGAATGTGATGAAAGAAATAAAAGCTGAAATAAATCATTCTCTCAACTATTATTCTGACATTTCACATTCTT
AAAATAAAGTGGTGATCCTAACTGACCTAAGACAGGGAATTTTTACTAGGATTAAATGTCAGGAATTGTGAA
AAACTGAGTTTAAATGTATTTGGCTAAGGTGTATGTAAACTTCTGACTTCAACT
>chromosome5:28466535-28468173/1-1638
CAGTTGAAGTAGGAAGTTTACATACACTTAGGTTGGAGTCATTAAACTAGTTTTTCAACCACTCCACAAATT
TCTTGTTAACAAAACAAAAGTTTTGGCAAGTCGGTTAGGACATCTATTGTGTGCATGACACAAGTCATTTTT
CCAACAATTGTTTACAGACAGATTATTTCACTTAGAATTCACTGTATCACAATTCCAGTGGGTCAGAAGTTT
GCATACACTAAGTTGACTGTGCCTTTAAACAGCTTGGAAAATTCCAGAAAATGATGTCATGGCTCTAGAAGC
TTCTGATAGGCTAATTGACATCATTTGAGTCAATTGGAGGTGTACCTGTGGATGTATTTCAAGGCCAACCTT
CAAACTCAGTGCCTCTTTGCTTGACATCATGGGAAAATCAAAAGAAATCAGCCAAGACCTCAGAATAAAATT
TGTAGACCTCCACAAGTCTGGTTCATCTTTGGGAGCAATTTCCAAATGCCTGAAGGTACCACGTTCATCTGT
ACAAACAATAGTACGCAAGTATAAACACCATGGGACCACGCAGCCGTCATAACGCTCAGGATGAACGCGTGT
TCTGTCTTCTAGAGATGAACGTACTTTGGTGCGAAAAGTGCAAATCAATCCCAGAACAACAGCAAAGGACCT
TGTGAAGATGCTGGAGGAAACAGGTACAAAAGTATCTATATCCACAGTAAAACGAGTCCTATATCGACATAA
CCTGACAGGCCGCTCAGCGAGGAAGAAGCCACTGCTCCAAAACCGCCATAAAAAAGCCAGACTACGGTTTGC
AACTGCACATGGGGACAAAGATCATACTTTTTGGAGAAATGTCCTCTGGTCTGATGAAACAAAAATAGAACT
GTTTGCCCATAATGACCATCGTTATGTTTGGAGGAAAAAGGGGGATGCTTGCAAGCCGAAGAACACCATCCC
AACCGTGAAGCACGGGGGTGGCAGCATCATGTTGTGGAGGTGCTTTGCTGCAGGAGGGACTGGTGCACTTCA
CAAAATAGATGGCATCATGAGGCTGGAAAATTATGTTTATATGTTGAAGCAAAATCTCAAGACATCAGTTAG
GAAGTTAAAGCTTGGTCGCAAATGGGTCTTCCAAATGGACAATGACCCCAAGCATACTTCTAAAGTTGTGGC
AAAATGGCTTAAGGACAACAAAGTCAAGGTATTGGAGTGGCCATCACAAAGCCCTGACCTCAATCCCATAGA
AAATATGTGGACAGAACTGAAACAGCGTGTGCGAGCAAGGAGGCCTACAAACCTGACTCAGTTACACCAGCT
CTGTCAGGAGGAATGGGCCAAAATTCACCCAACTTATTGTGGGAAACTTGTGGAAGGCTACCCAAAACGTTT
GACCCAAGTTAAACAATTTAAAGGCAATGCTACCAAATACTAATTGAGTGTATGTAAACTTCTGACCTACTG
TGAATGTCATGAAAGGAATAAAAGCTTAAATAAATCATTCTTTCTACTATTATTCTGACATTTCACATTCTT
AAAATAAAGTGGTGATCCTAACTGACCTAAGACAGGGAATTTTTACTAGGATTAAATGTCAGGAATTGTGAA
AAACTGAGTTTAAATGTATTTGGCTAAGGTATATGTAAACGTCAGACTTCAACT
>chromosome5:50252634-50254266/1-1632
CAGTTGAAGTCGGAAGTTTACATACACTTAGGTTGGAGTCATTAAAACTCGTTTTTCAACCATTCCACAAAT
TTCTTGTTAACAAACTATAGTTTTGACAAGTCGGTTAGGACATCTACTTCATGCATGACACAAGTAATTTTT
CCAAGAATTGTTTACAGACAGATTATGTCACTTATAATTCACTACATCACAATTCCAGTGGGTCAGAAGTTT
ACATACACTAAGTTGACTGTGCCTTTAAACAGCTTGGAACGTTCCAGAAAATTATGTCATGGCTTTAGAAGC
TTCTGATAGGCTAATTGACATCACTTGAGTCAATTGAAGGTGTACCTGTGGATGTACTTCAAGGCCTACCTT
CAAACTCAGTGCCTCTTTGCTTGACATCATGGGAAAATCAAAAGAAATCAGCCAAGACCTCAGAAACAAAAT
TGTAGACCTCCACAAGTCTGGTTCATCCTTGGGAGCAATTTCCAAATGCCTGAAGGTACCACGTTCATCTGT
ACAAACAATAGTACGCAAGTATAAACACCATGGGACCACGCAGCTGTCATTCCGCTCAGGAAGGAGACGCGT
TCTGTCTCCTAGAGATGAACGTACTTTGGTGCGAAAAGTGCAAATCAGTCCCAGAACAACAGCAAAGGACCT
TGTGAAGATGCTGGAGGAAACAGGTACAAAGGTATCTATATCCACAGTAAAACGAGTCCTATATCGACATAA
CCTGAAAGTCCGCTCAGCAAGGAAGAAGCCACTGCTCCAAAACCGCCATAAAAAAGCCAGACTACGGTTTGC
AACTGCACATGGGGACAAAGATCGACTTTTTGGAGAAATGTCCTCTGGTCTGATGAAACAAAAATAGAACTG
TTTGGCCATAATGACCATCATTATGTTTGGAGGAAAAAGGGGGAGGCTTGCAAGCCGAAGAACCCGATCCCA
ACCGTGAAGCGCGGGGGTGGCAGCATCATGTTGTGGGGGTGCTTTGCTGCAGGATGGACTGGTACACTTCAC
AAAATAGATGACATCATGAGGCAGGAAAATTATGTGGATATATTGAAGCAACATCTCAAGACATCAGTCAGG
AAGTTATAGCTTGGTCGCAAATGGGTCTTCCAAATGGACAAAGACGCCACGCATACTTCCAAAGTTGTGGCA
AAATGGTTTAAGGACAACAAAGTCAATGTATTGGAGTGGCCATCACAAAGCCCTGACCTCAATACCATAGAA
AATGTGTGGGCAGAACTGAAAAAGCGTGTGTGAGCAAGGAGGCCTACAAACCTGACTCAGTTATACCAGCTC
TGTCAGGAGGAATGGGCCAAAATTCACCCAACTTACTGTGGGAAGCTTGTGGAAGGCTACCCAAAACGTTTG
ACCCAAGTTAAACAATTTAAAGGCAACGCTACCACATACTAATTGAGTGTATGTAAACTTCTGACCTACTGG
GAATGTGATGAAAGAAATAAAAGCTGAAATAAATAATTCTCTCTACTATTATTCTTACATTTCACATTCTTA
AAAGTGGTGATCCTAACTGACCTAAGACAGGGAATTTTTACTAGGATTAAATGTCAGGAATTGTGAAAACTG
AGTTTAAATGTATTTGGCTAAGGTGTCTGTAAACTTCTGCCTTCATCT
>chromosome6:34117239-34118879/1-1640
CAGTTGAAGTCGGAAGTTTACATGCACTTAGGTTGGAATCATTAAAACTCGTTTTTCAACCACTCCACAAAT
TTCTTGTTAACAAACTATAGTTTTGGCAAGTCGGTTAGGACATCTACTTTGTGCATGACACAAGTCATTGTT
CCAACAATTGTTTACAGACAGATTATTTAACTTATAATTCACTGTATCACAATTCCAGTGGGTCAGAAGTTT
ACATGCATTAAGTTGACTGTGCCTTTAAACAGATTGGAAAATTCCAGAAAATGATGTCATGGCTTTAGAAGC
TTCTGATAGGCTAATTGACATCATTTGAGTCAATTGCAGGTGTACCTGTGGATGTATTTCAAGGCCTACCTT
CAAACTCAGTGCCTCTTTGCTTGTCATCATGGGAAAATCAAAAGAAATCAGCCAAGACCTCAGAAAAAATAT
TGTAGACCTCCACAAGTCTGGTTCATTCTTGGGAACAATTTCCAAATTCCTGAAGGTACCACGTTCATCTGT
ACAAACAATAGTACGCAAGTATAAACACCATGGGACCACGCAACTGTCATACCGCTCAGGAAGGAGGCGCGT
TCTGTCTCCTAGAGATGAACGTACTTTGGTGCGTAAAGTGCAAATCAATCCCAGAACAACAGCAAAGGACCT
TGTGGAGATGCTGGAGGAAACAGGTACAAAAGTATCTATATCCACAGTAAAACGAGTCCTATATTGACATAA
CCTGAAAGGCTGCTCAGCAAGGAAGAAGCCACTGCTCCAAAACCGCCATAAAAAAGCCAGACTACAGTTTGC
AACTGCACATGGGGACAAAGATCGTACTTTTTGGAGAAATGTCCTCTGGTCTGATGAAACAAAAATAGAACT
GTTTGGCCATAATGACCATCGTTATGTTAGGAGGAAAAAGGGGGATGCTTGCAAGCCGAAGAACACCATCCC
AACCGTGAAGCACGGGGGTGGCAGTATCATGTTGTGGGGGTGCTTTGCTGCAGGAGGGACTGGTGCACTTCA
CAAAATAGATGGCATCATGAGGATGGAAAATTATGTGGATATATTGAAGCAACATCTCAAGACATCAGTCAG
GAAGTTAAAGCTTGGTCGCAAATGGGTCTTCCAAATGGACAATGACCCCAAGCATACTTCCAAAGTTGTGGC
AAAATGGCTTAAGGACAATAATGTCAAGATATTGGAGTGGCCATCACAAAGCCCTGACCTCAATTCCATAGA
ACATTTGTGGGCAGAACTGAAAAAGTGTGTGCGAGCAAGGAGGCCTACAAACCTGACTCAGTCACACCACCT
CTGTCAGGAGGAATGGGCCAAAATTCACCCAACTTATTGTGAGAAGCTTGTGGAAGGCTACCCGAAGTGTTT
GACCCAAGCTAAACAATTTAAAGGCAATGCTACCAAATACTAATTGAGTGTATGTAAACTTATGACCCACTG
GGAATGTGATGAAAGAAATAAAAGCTGAAATGAATCATTCACTCAACTATCATTCTGACATTTCACATTCTT
AAAATAAAGTGGTGATCCTAACTGACCTAAAACAGGGAATTGTTACTAGGATTAAATGTCAGGAATTGTGAA
AAACCGAGTTTAAATGTAGTTGGCTAAGGTGTATGTAAACCTCCAACTTCAACTGT
>chromosome6:37514867-37516511/1-1644
CAGTTGAAGTCGGAAGTTTTTTTATACACTTAGGTTGGAGTCATTAAAACTTGTTTTTCAACCACTCCACAA
ATTTCTTGTTAACAAACTATAGTTTTGGCAAGTCGCTTAGGACATCTACTTTGTGTATGACACAAGTCATTT
TTCCAACAATTGTTTACAGACAGATTATTTCACTTATAATTCACTGTATCACAATTCCATTGGGTCAGAAGT
TTAAATACACTAAGTTGACTGTGCCTTTAAACAGCTTGGAAAATTCCAGAAAACAATGTCATGGCTTTAGAA
GCTTCTGATAGGCTAATTGACCTCATTTGAGTCAATTAGAGGTGTACCTGTGGATATGTTTCAAGGCCTACC
TTCAATCTCAGTGCATCTCTGCTTGAAATCATGGGAAAATCAAAAGAAACCAGTCAAGACCTCAGAAAACAA
ATTGTAGACCTCCACAAGTCTGGTTCATCCTTAGGAGAAATGTCCAAACACCTGAAGGTACCACGTTCATCT
GTACAAACAATAGTACGCAAGTATAAACACCATGGGACCATGCAGCCGTCATACCGCTCAGGAAGGAGAGGA
CGCGTTCTGTCTCCTAGAGATGAACGTACTTCGGTGTGAAAAGTGCAATCAATCCCAGAACAACAGCAAAGG
ACCTTGTGAAGATGCTGGAGGAAACAGGTACAAAAGTATCTATATCCACAGTAAAACGAGTCCTATATTGAC
ATAACCTGAAAGGTCGCTCAGCAAGGAAGAAGCCACTGCTCCAAAACCACCATAAAAAAGCCAGACTACAGT
TTGCAACTGCACATGGGGACAAAGATCGTACTTTTTGGAGAAATGTCCTCTGGTCTGATGAAACAAAAATAG
AACTGTTTGGCCATAATGACCATCGTTATGTTTGGAGGAAAAAGGGGGAGGCTTGCAAGCCGAAGAACACCA
TCCCAACTGTGAAGCACGGGGGTGGCAGCATCATGTTGTGGGGGTGCTTTGCTACAGGAGGGACTGGTGCAC
TTCACAAAATAGATGGCGTCATGAGGAAGGACAATTATGTCGATATATTGAAGCAACATCTCAAGACATCAG
TCAGGAAGTTAAAGCTTGGTCGCAAATGGGTCTTCCAAATGGACAATGACCCCAAGCATACTTCCAAAGTTG
TGGCAAAATGGCTTAAGGACAACAAAATCAAGGTATTGGAGTGGCCATCACAAAACCCTGACCTCAATCCTA
TAGAAAATTTGTGGGCAGAACTGAAGAAGCGTGTGCAAGCAAGGAGGCCTACCAACCTGACTCAATTACACC
AGCTCTGTCAGGAGGAATGGGCCAAAATTCACCCAACTTATTGTGGGAAGGTTGTGGAAGGCTACCTGAAAC
GTTTGACCCAAGTTAAACAATTTAAAGGCATTGCTACCAAATACTAATTGAGTGTATGTAACCTTCTGACCC
ACTGGGAATGGGACGAAAGAAATAAAAGCTGAAATAAATAATTCTCTCTACTATTATTCTGACATTTCACAT
TCTTAAAATAAAGTGGTGATCCTAACTGACCTAAGACCAGGAATTTTTACTAGGATTAAACATCAGGAATTG
TGAAAAACTGAGTTTAAATGTATTTGGCTAAGGTGTATGTAAACTTCTGACTTCAACTGT
>chromosome6:55154433-55156080/1-1647
CAGTTGAAGTCGGAAGTTTACATACACTTAGGTTGGAGTCAATAAAACTCGTTTTTCAACCAATCCACAAAT
TTCTTGTCAACAAACTATTGTTTTGGCAAGTCGGTTAGGACATCTACTTTGTGCATGACACAAGTAATTTTT
TCAACAATTGTTTACAGACAGATTATTTCACTTATAATTCACTGTATCACAATTCCACTGGTTCAGAAGCTT
ACAGAAGCTTACACTAAGTTGACTGTGCCTTTAAACAGCTTGGAAAATTCCAGAAAATTATGTCATGGCTTT
AGAAGCTTCTGATTGGTTAATTTACATCATTTGAGTCAATTGGAGGTGTACCTGTGGATGTATTTCAAGGGC
CTACCTTCAGGCTCAGTGCCTCTTTGCTTGACATCATGGGAAAATCAAAAGAAATCAGCCAAGACCTCAGAC
AAAAAATTGAAGACCTCCACAAGTCTGGTTCATCCTTGGGAGCAATTTCCAAACGCCTGAAGGTACCACGTT
CATCTGTACAAACAATAGTACGCAAGTATAAACACCATGGGACCACCCAGCTGTCATACCACTCAGGAAGGA
GAAGCCTTCTGTCTCCTAGAGATGAACGTACTTTGGTGCGAAAAGTGCAAATCAATCCTAGAACAACAGCAA
AGGACCTTGTGAAGATGCTGGAGGAAACCGGTACAAAAGTATCGATAGCCACAGTGCAACAAGTCCTATATC
GACATAACCTGAAAAGCCGCTCAGCAAGGAAGAAGCCACTGCTCCAAAACCGCCATTAAAAAGTCAGACTAC
GGTTTGCAACTGCACATGGGGACAAAGATCGTACTTTTTGGAGAAATGTCCTCTGGTCTGATGAAACAAAAA
TATAACTGTTTGGCCATAATGACCATCATTATGTTTGGAGGAAAAAGGGGGAGGCTTGCAAGCCGAAGAACA
CCATCCCAACCGTGAAGCACGGGGTTGGCAACATCATGTTGTGGGGGTGCTTTGCTACAGGAGGGACTGGTG
CACTTCACAAAATAGATGGTATCATGAGGATGGAAAATTGTGTGGATATATTGAAGCAACATCTCAAGACAT
CAGTCAGGAAGTTAAAGCTTGGTCGCAAATGGGTCTTCCAAATGGACAATGACCCCAAGCATACTTCCAAAG
TTGTGGCGAAATGGCTTAAGGACACCAAAGTCAAGGTTTTGGAGTGGCCATCACAAAGCCCTGACCTCAATC
CTATAGAAAATGTGTGGGCAGAACTGAAAAATCGTGTGCGAGCAAGGAGGCCTACAAACCTGACTCAGTTAC
ACCAGCTCTGTCAGGAGGAATGGGCCAAAATTCACCCAACTTATTGTGGGAAGCTTGTGGAAGGCTACCCAA
AACGTTTGACCCAAGTTAAACAATTTAAAGGCAATGCTACCAAATACTAATTGAGTGTATGTAAACTTCTGA
CCCACTGGGAATGTGATGAAAGAAATAAAAGCTGAAATACATCATTCTCTCTACTATTATTCTGACATTTCA
CATTCTTAAAATAAAGTGGTGATCCTAGCTGACCTAAGACAAGGAATTTTTACTAGGATTAAATGTCAGGAA
TTGTGAAAAACTGAGTTTAAATGTATTTGGCTAAGGTGTATCTAAACTTCCAACTTCAACTGT
>chromosome6:34704638-34706254/1-1616
CAGTTGAAGTCTGAAGTTTACATAAACTTAGGTTGGAGTTATTAAAACTTGTTTTTCAACCACTCCACAAAT
TTCTTGTTAACAAACTATAGTTTTGGCAAGTCGATTAGGACATCTACTTTGTGCATGACACAAGTAATTGTT
CCAACAATTGTTTACAGACAGATTATTTCACTTATAATTCACTGTATCACAATTCCAGTGGGTCAGAAGTTT
ACATACACTAAGTTGACTGTGCCTTTAAACAGTTTGGAAAATTCCAGGAAATGATGTCATGGCTTTAGAAGC
TTCTTTGAGTCAATTGGAGGTGTACCTGTGGATGTCTTTCAAGGCCTACCTTCAAACGTAGTGCCTCTTTGC
TTGACATCATGGGAAAATCAAAAGAAATCAGCCAAGACCTCAGAAAAAAAATTGTAGACCTCCACAAGTCTG
GTTCATCCTTGGGAGCAATTTCCAAACGCCTGAAGGTACCACGTTCATCTGTACAAACAATAGTACGCAAGT
ATAAACACCATGGGACCACGCAGCCGTCATACCGCTCAGGAAGGAGACGCGTTCTGTCTCCTAGAGATGAAC
GTACTTTGGTCTGAAAAGTCCAAATCAATCCCAGAACAACAGCAAAGGACCTTTTGAAGATGGAGGAAACGG
GTACAAAAGTATCTATATCCACAGTAAAACAAGTCCAATATCGACATAACCTGAAAGGCCGCTCAGCAAGGA
AGAAGCCAATGCTCCAAAACCGCCATAAAAAAGCCTGACTACGGTTTGCAACTGCACATGGGGACAAAGATC
GTACTTTTTGGAGAAATGTCCTCTGGTCTGATGAAACAAAAATAGAACTGTTTGGCCATAATGACCATTGTT
ATGTTTGGAGGAATAAGGGGGAGGCTTGCAAGCCGAAGAACACCATCCCAGCCGTGAAGCACGGGGGTGGCA
GCATCATGTTGTGGGGGTGCTTTGCTGCAGGAGGGACTACTGCACTTCACAAAATAGATGGCATCATGAGGC
AGGAAAATTATGTGGATATAATGAAGCAACATCTCAAGACATCAGTCAGGAAGTTAAAGTTTGGTCGCAAAT
GGGTCTTCCAAATGGACAATGACCCCAAACATACTTCCAAAGTTGTGGCAAAATGGCTTAAGGACAACAAAG
TCAAGGTATTGGAGTGGCCATCACAAAGCCCTGACCTCAATCCCATAGAAAATTTGTGGGCAGAACTGAAAA
AGTGTGTGCGAGCAAGGAGGCCTACAAACCTGACTCAGTTACACCAGCTCTGTCAGGAGGAATGGGCCAAAA
TTCACCCAACTTACGGTGGGAAGCTTGTGGAAGGCTACCTGGAACGTTTGACCCAAGTTAAACAATTTAAAG
GCAATGCTATCAAATACTAATTGAGTGCATGTAAACTTCTGACCAACTGGGAATGTGATGAAAGAAATAAAA
GTTGAAATAAATCATTCTCTCTACTATTATTCTGACATTTCACATTCTTAAAATAAAGTGGTGATCCTAACT
GACCTAAAACAGGGAATTTTTTACTTGGATTAAATGTCAGGAATTGTGAAAAACTGAGTTTAAATGTATTTG
GCTAAGGTGTACGTAAACTTCCGACTTCAACT
>chromosome6:86807272-86808909/1-1637
CAGTTGAAGAAGGAAGTTTACATCCACTTATGTTGGAGTCATTAAAACTCGTTTTTTTCAACCACTCCACAA
AATGCTTGTTAACAAACTATAGTTTTGGGAAGTCGGTTAGGACATCTACTTTGTATGTGACACAAGTCATTT
TTCCAACAATTGTTTACAGACAGATTATTTCACTTATAATTCACTGTATCACAATTCCAGTGGGTCAGAAGT
TTACATACACTAACTTGACTGTGCCTTTAAACAGCTTGGAAAATTCCAGAAAATTATGTCATGGCTTTAGAA
GCTTCTGATAGGCTAATTGACATTTGAGTCAATTGGAGGTGTACCTGTGGATGTATTTCAAGGCCTACCTTC
AAACTCAGAGCCTCTTTGCTTGACATCATGGGGAAATCAAAAGAAATCAGCCAAGACCTCAGAAAAAAATTG
TAGACCTCCACAAGTCTGGTTCATCCTTGGGAGCAATTTCCAAATGCCTGAAGGTACCACGTTCATCTGTAC
AAACAATAGTACGCAAGTATAAACACCATGGGACCACGCAGCCGTCATACCGCTCAGGAAGGAGACGCGTTC
TGTCTCCTAGAGATGAACGTACTTTGGTACGAAAAGTGCAAATCAATCCCAGAACAACAGCAAAGGACCTTG
TGAAGATGCTGGAGGAAACAGGTACAAAAGTATCTATATCCACAGTAAAACGAGTCCTATATCGACATAACC
TGAAAGGCCACTCTGCAAGGAAGAAGCCACTGCTCCAAAACCACCATAAAAAAGCCAGACTACGGTTTGCAA
ATGCACATGGGGACAAAGATTGTACTTTTTGGAGAACTGTCCTCTGGTCTGATGAAACAAAAATAGAACTGT
TTGGCCATAATGACCATCGTTATGTTTGGAGGAAAAAGGGGGATGCTTGCAAGCCGAAGAACACCATCCCAA
CCGTGAAGCCCGGGGGTGGCAGCATCATGTTGTGGGGGTGCTTTGCTGCAGGAGGGACTGGTGCACTTCACA
AAATAGATGGCATCATGAGGAATTAAAATTCTGTGGATATATTGAAGCAACATCTCAAGACATCAGTCAGGA
AGTTAAAGCTTGGTCGCAAATGGGTCTTCCAAATGGACAATGACCCCAAGCAGACTACCAAAGTTGTGGCAA
AATGGCTTAAGGACAACAAAGTCAAGGTATTGGAGTGGCCATCACAAAGCCCTGACCTCAATCCTATAGAAG
ATTTGTGGCCAGAACTGAAAAAGTGTGTACGAGCAAGGAGGCCTACAAACCTGACTCAGTTACGCCAGCTCT
GTCAGGAGGAATGGGCCAAAAATTCACCCAACTTATTGTGGGAAGCTTGTGGAAGGCTACCCAAAACGTTTA
ACCCAAGTTAAAGAATTTAAAGGCAATGCTACCAAATACTAATTGAGTGTATGTAAACTTCTGACCCACTGG
GAATGTGATGAAATAAATAAAAGCTGAAATAAATCATTCTCTCTACTATTATTCTGACATTTCACATTCTTA
AAATAAAGTGGTGATCTTAACTGACCTAAGACAGGGCATTTTTACTAGGATTAAATGTCAGGAATTGTGAAA
AACTGAGTTTAAATGTAATTGGCTAAGGTGTATGTAAACTTCCGACTTCAACT
>chromosome6:38578797-38580434/1-1637
CAGTTGAAGTCGGAAGTTTACATACACTTCGGTTGGAGTCATTAAAACTGGTTTTTCAACCACTCCACAAAT
TTCTTGTTAACAAACTATAGTTTTGGCAAGTCGGTTAGGACATCTACTTTGTGCATGACACAAGTAATTTTT
CCAAACATTGTTTACAGACAGATTATTTCACTTATAATTAACTGTATCACAATTCCAGTGGGTCAGAAGTTT
ACATACACTAAGTTGACTGTGCCTTTAAACAGCTTGGAAAATTCCAGAAAATGATGGAATGGCTTTAGAAGC
TTCTGATAGGCTAATTGACGTTGTTTGAGTCAATTGGAGGTCTACCTGTGGATGTATTTCAAGGCCTACCTT
CAAACTCAGTGACTCTTTGCTTGACATCATGGGAAAATCTAAAGAAATCAGCCAAGACCTCAGAAAATAAAT
TGTAGACCTCCACAAGTCTGGTTCATCCTTGGGAGGAATTTCCAAACGCCTGAAGGTACCACGTTCATCTGT
ACAAACAATAGTACGCAAGTATAAACACCATGGGACCACTCAGCCGTCATACCGCTCAGGAAGGAGACGCGT
TCTGTCTCCTAGAGATGAATGTACTTTGGTGCAAAAAGTGTAAATCAATCCCAGAACAACAGCAAAGGACCT
TGTGAAGATGCTGCAGGAAACAGGAACAAAATTATCTATATCCACAGTAAAATGAGCCCTATATCGAAATAA
CCTGAAAGGCCGCTCAGCAAGGAAGAAGCCACTGCTCCAAAACCGCCATAAAAAAGCCAGACTATGGTTTGC
AACTGCACATGGGGACAAAGATCGTACTTTTTGGAGAAATGTCCTCTGGTCTGATGAAACAAAAATAGAACC
GTTTGGCCATAATGACCATTGTTATGTTTGGAGGAAAAAGGGGGATGCTTGCAAGCCAAAGAACTCCATCCC
AACCGTGAAGCACGGGGGTGGCAGCATCATGTTGTGGGGGTGCTTTGCTGCAGGAGGGACTGGTGCACTTCA
CAAAAGAGATGGCATCTTGAGGAAGGAAAATTATGTGGTTATATTGAAGCAACATCTCAAGACATCAGACAG
GAAGTTAAAGCTTGGTTGCAAATGGGTCTTCCAAATGGATAATGACCCCAAGCATACTTCCAAAGTTGTGGA
AAAATGGCTTAAGGACAACAAAGTCAAGGTATTGGAGTGGCCATCACAAAGCCCTGACCTCAATCCTATAGA
AAATGTGTGGGCAGAACTGAAAAAGCGTGTGCGAGCAAGGAGGCCTACAAACCTCACTCAGTTACACCAGCT
CTGTCAGGAGGAATGGGCCAAAATTCACCCAACTTATTGTGGGAAGCTTGTGGAAGGCTACCCGAAACGTTT
GACCCAAGTTAAACAATTTAAAGGAAATGCTACCAAATACTAATTGAGTGATGTAAACTTCTGACCCACTGG
GAATGTGATGAAAGGAATAGAAGCTGAAATAAAGAATTCTCTCTACTATTATTCTGACATTCCACATTCTTA
AAATAAAGTGGTGATTCTAACTGAGCTAAGACAGGGCATTTTTACTAGGATTAAATGTCAGGAACTGTGAAA
AACTGAGTTGAAATGTATTTGGCTAAGGTGTATGTAAACTTCCGACTTCTACT
>chromosome7:31613838-31615481/1-1643
CAGTTGAAGTCGGAAGTCTACATACACTTAGGTTGGAGTCATTAAAAGTCATTTTCAACCACTCCACAAATT
TCTTGTTATTTAACAGACTATAGTTTTGGCAAGTCGGTTAGGACATCTACTTTGTGCATGACACAAGTAATC
TTTCCAACAATTGTTTACAGACAGATTATTTCACTTATAATTCACTGCATCACAATCCTAGTGGGTCAGACA
TTTACATACACTAAGTTGACTGTGCCTTTAAACAGCTTAGAAAATTCCATAAAATGATGTCATGGCTTTAGA
AACTTCTGATAGGCTAATTGACATCATTTGAGTCAATTGGAGGTGTACCTGTGGATGTATTTCAAGGCCTAC
CTTCAAACTCAGTGCCTCTTTGCTTGACATCATGGGAAAATCAAAAGAAATCAGCCAAGACCTCAGAAAATA
AATTGTAGACATCCACAAGTCTGGTTCATCATTGGGAGCAATTTCCAAACACCTGAAGGTACCACGTTCATC
TGTACAAACAAAAGTACGCAAGTATAAACACTAGGGGCCTACGCAGCCGTCATACCGCTCAGGAAGGAGACG
TGTTCTGTCTCCTAGAGATGAACGTACTTTGGTGCGAAAAGTGCAAATCAATCCCAGAACAACAGCAAAGGA
CCCTGTGAAGATGCTGGAGAAAACAGGTACAAAGGTATCTATATCCACAGTAAAACGAGTCCTATATCGACA
TAACCTGAAAGGCCGCTCAGCAAGGAAGAAGCCACTGCTCCAAAACCTCCATAAAAAAGCCAGACTACGGTT
TGCAACTGCACATGGGGACAATGATCGTACTTTTTAGAGAAATGTCCTCTGGTCTGATGAAACAAAAATAGA
ACTGTTTGGCCATAATGACCATCGTTATGTTTGGAGGAAAAAGGTGGAGGCTTGTAAGCCAAAGAACACCAT
CCCAACCGTGAAGCACGGGGGTGGCAGCATCATGTTGTGGGGGTGCTTTGCTGCAGGAGGGACTGGTGCACT
TCACAAAATAGATGGCGTCATGAGGGAGGAAAATGATGTGGATATATTGACGCAACATCTCAAGACATCAGT
CAGGAAGTTAAAGCTTGGTCGCAAATGGGTCTTCCAAATGGACAATGACCCCAAGCATACTTCCAAAGTTGT
GACAAAATGGCTTAAGGACAACAAAGTCAAGGTATTGAAGTGGCCATCACAAAGCCCTGACCTCAATCCCAT
AGAAAATATGTGGGCAGAACTGCAAAAGCGTGTGCGAGCAAGGAGGCCTACAAACCTGACTCAGTTACACCA
GCTCTGTCAAGAGGAATGGGATGAAATTCACCCAACTTATTGTGGGAAGCTTGTGGAAGGCTACCCGAAACG
TTTGACCCAAGTTAAACAATTTAAAGGCAATGCTACCAAATACTAATTGAGTGTATGTAAACTTCAGACCTA
CTGGAAATGTGATAAAAGAAATAAAAGCTGAAATAAATCATTCTCTCTACTATTATTCTGACATTTCACATT
CTTAAAATAAAGTGGTGATCCTAACTGACGAAAGACAGGGAATTTCAACTAGGATTAAATATCAGGAATTGT
GAAAAACTGAGTTTAAATGTATTTGGCTAAGGTGTATGTAAACTTCCGACTTCAACTGT
>chromosome7:58399292-58400934/1-1642
AGTTGAAGTCGGAAGTTTACATCCACTTAGGTTGGAGTCATTAAAACTTGTTTTTTCAACCACTCCACAAAT
GACTTGTCAACAAACTATAGTTTTGGCAAGTCGGTTAGGACATCTACTTTCTGCATGACACAAGTCATCTTT
CCAACAATTGTTTACAGACAGATTATTTCACTTATAATTCACTGTATCATAATTCCAGTGGGGCAGAAGTTT
ACATACACTAAGTTGACTGTGCCTTTAAACAGCTCGGAAAATTCCAGAAAATGATGTCATGGCTTTAGAAGC
TTCTGATAGGCTAATTGACATAATTTGAGTCAATTGGAGGTGTACCTGTGGATGTATTTCAAGGTCAACCTT
CAAACGCAGTGCCTCTTTGCTTGACATCATGGGAAAATCAAAAGAAATCAGCCAAGATCTCAGGAAGAAAAA
AGATTTGACCTCCACAAGTCTGGTTCATCCTTGGGAGCAATTTCCAAACGCCTGAAGGTACCATGTTCATCT
GTACAAACAGTAGTACGCAAGTATAAACACCATGGGACCACGCAGCCGTCATACCGCTCAGGAAGGAGACGC
GTTCTGTCTCCTAGAGATGAATGTACTTTGGTGGGAAAAGTGCAAATCAATCCCAGAACAACAGCAAAGGAC
CTTGTGAAGATGCTGGAGGAAACAGGTACAAAAGTATCTATATCCACAGTAAAACGAGTCCTATATCGACAT
TACCTGAAAGGCCGCTCAGCAAGAAAGAAGCCACTGCTCCAAAACCACCATAAAAAAGCCAGACTACGGTTT
GCAACTGCACATAGGGACAAAGATCATACTTTTTGGAGAAATGTCCTCTGGTCTGATGAAACAAAAATAGAA
CTGTTTAGCCATAATGACCATCGTTATGTTTGGAGGAAAAAGGGGGAGGCTTGCAAGCCAAAGAACACCATC
CCAACCGTGAAGCACGGGGGTGGCAGCATCATGTTGTGGGGGTGCTTTGCTGCAGGAGGGACTGGTGCACTT
CACAAAATAGATGGCATCATGAGGAAGGAAAAGTATGTGGATATATTGAAGCAACATCTCAAGACATCAGTC
AGGAAGTTAAAGCTTGGTCGCAAATGCGTCTTCCAAATGGACAATAACCGCAAGCATACTTCCAAAGTTATG
GCAAAATGGCTTACGGACAACAAAGTCAAGGTATTGGAGTGGCCATCACAAAGCCCTGACCTCAAACCTGTG
GAAAATTTGTGGGCAGAACTGAAAAAGCATGTGCGAGCAAGGAGGCCTACAAACCTGACTCAGTTACGCCAG
CTCTGTCAAGAGGAATGGGCCAAAATTCACCCAACGTTTTGTGGGAAGCTTGTGGAAGGCTACCCAAAACAT
TTGACCCAAGTTAAACAATTTAAAGGCAATGCTACCAAATATTAATTGAGTGTATGTAAACGTCTGACCCAC
TGGGAATGTGATGAAAGAAATAAAAGCTGAAATAAATCATTCTCTCTACTATTATTCTGACGTTTCACATTC
TTAAAATAAAGTGGTGATCCTAACTGACCTAAGACAGGGAATTTTTACTAGGATTAAATGTCAGGAATTGTG
AAAAACTGAGTTTAAATGTATTTGGCTAAGGTGTATGTAAACTTCCGACTTCAACTGT
>chromosome7:22134106-22135740/1-1634
CAGTTGAAGTCGGAAGTTTACGTACACCCAGGTTGGAGTCATTAAAACACATTTTTCAACCACTCCACAAAT
TTCTTGTTAACAACTATAGTTTTGGCAAGTCGGTTAGGACATCTACTTTGTGCATGACACAAGTAATTTTTC
CAACAATTGTTTATAGACAGATTATTTCACTTATAATTCACTGTATCACAATTCCAGTGGGTCAGAAGTTTA
CATACACTAAGTTGATTGTGCCTTTAAACAGGTTGGAAAATTCCCGAAATTGATGTCATGGCTTTAGAAGCT
TCTGATAGGCTAATTGACATAATTTGAGTCAATTGGAGGTGTACCTGTGGATGTATTTCAAGGCCTACCTTC
AAACTCAGTGCCTCTTTGCTTGACATCATGGGAAAATCTAAAGAAATCAGCCAAGACCTCAGAAAAATAATT
GTAGACCTTCACAAGTCTGGCTCATCCTTGGGAGCAATTTACAAATGCCTGAAGGTACCACGTTCATCTGTA
CAAACAATAGTACGCAAGTATAAACACCATGGGACCACGCAACCGTCATACCGCTCAGGAAGGAGACGCGTT
CTGTCTCCTAGAGATGAACGTACTTTGGTGCGAAAAGTGCAAATCAATCCCAGAACAACAGCAAAGGACCTT
GTGAAGATGCTGGAGGAAACAGGTACAAAAGTATCTATATCCACAGTAAAACGAGTCCTATATCGTCATAAC
CTGAAAGGCCGCTCAGCAAGGAAGAAGCCACTGCTCCAAAACCGCCGTAAAAAAGCCAGACTACGGTTTGCA
ACTGCACATGGGGACAATGATCATACTTTTTGGATAAATGTCCTCTGGTCTGATGAAACAAAAATAAAACTG
TTTGGCCATAATGACCATCATTATGTTTGGAGGAAAAAGGGGGAGGCTTGGAAGCTGAAGAACACCATCCCA
ACCGTGAAGCAAGGGGGTGGCAGCATCATGTTGTGGGGGTGCTTTGCTGCAGGAGGGACTGGTGCACTTCAC
AAAATAGATGGCAGCATGAGGAAGGAAAATGATGTGGATATATTGAAGCAACATCTCAAGACATCAGTCAGG
AAGTTAAAGCTTGGTCGCAAATGGGTCTTCTAAATGGACAATGACCCCAAGCATACTTCCAAAGTTGTGGCA
AAATGGCTTAAGGACAACAAAGTCAAGGCATTGAAGTGGCCATCACAAAGCCCTGACCTCAATCCTATAGAA
CATTTGTGGGCAGAACTGAAAAAGCGTGTGCGAGCAAGGAGGCCTACAAACCTGATTCAGTTACACCAGCTC
TGTCAGGAGGAATGGGCCAAACTTCACCCAACTTATTGTGGGAAGCTTGTGGAAGGCTACCCGTAATGTTTG
ACCAAAGTTAAACAATTTAAAGGCAATGCTACCAAATACTAATTGAGTGTATGTAAACTTCTGACCCACTGG
GAATGTGATGAAAGAAATAAATCTGAAATAAATCATTCTCTACTATTATTCTGACATTTCACATTCTTCAAA
TAAAGTGGTGATCCTATCTGACCTAAGACAGGGACTTTTTACTTGGATTAAGTGTCAGGAATTATGAAAAAC
CGAGTTTAAATGTATTTGGTTAAGGTGTATGTAAACTTCCGACTTCAACT
>chromosome7:11986359-11987994/1-1635
CAGTTGAAGTCGGAAGTTTACATACGCTTAGGTTGGAGTCATTAAAACTCGTTTTTCAACCACTCCACAAAT
TCTTTGTTAACAAACTATAGTCTTGGCAAGTCGGTTAGGACATCCACTTTGTGCATGACACAAGTAATTTTT
CCAACAATTGTTTACAGACAGATTATTTAACTTATAATTCACTGTATCACAATTCCAGTGAGTCAGAAGTGT
ACATACACTAAGTTGACTGTGCCTTTAAACAGCTTGGAAAATTCCAGAAAATGATGTCATGGCTTTAGAAGC
CTCTGTTAGGCTAATTGACATCATTTGAGTCAATTGGAGGTGTACCTGTGGATGTATTTCAAGGCCTACCTT
CAAACTTAGTGCCTCTTTGCTTGACATCATGGGAAAATCAAAAGAAATCAGCCAAGACCTCAGAAAAAAAAT
TGTAGACCTCTACAAGTCTTGTTCATCCTTGGGAGCAATTTCCAAACACCTGAAGGTACCACGTTCATCTGT
ACAAACAATAGTATGCAAGTATAAACACCATGGGACCACGCAGCCGTCATAGCACTCAGGATGGAGACGCAT
TCTGTTTCCTAGAGATGAACGTACTTTGGTGCGAAAACTGCAAATCAATCCCAGAACAACAGCAAAGGACCT
TGTGAAGATGCTGGAGGAAACAGGTACAAAAGTATCTATATCCACAGTAAAACGAGTCCTATATCGGCATAA
CCTGAAAGGCCGCTCAGCAAGGAAGAAGCCACTGCTCCAAAACTGCCATAGAAAAGCCAGACTACAGTTTGC
AACTGCACATGGGGACAAAGATTGTACTTTTTGGAAAAATGTCCTCTGGTCTGATGAAACAAAAATAGAACT
GTTTGGCCATAATGACCATCGTTATGTTTGGAGGAAAAAGGGGGATGCTTGCAAGCCGAAGAACACCATCCC
AACCGTGAAGCACGGGGGTGGCAACAGCATGTTGTGGAGGTGCTTTGCTGCAGGAGGGACTGGTGCACTTCA
CAAAATAGATGGCATCATGACGGAGGAAAATTATGTGGACATATTGAAGCAACATCTCAAGACATCAGTCAC
GAAGTTAAAGCTTGGTCGCAAATGGGTCTTCCAAATGGACAATGACCCCAAGCATACTTCCAAAGTTGTGGC
AAAATGGCTTAAGGACAACAAAGTCAAGGTATTGGAGTGGCCATCACAAAGCCCTGACCTCAACCCTATAGA
AAATGTTTGGGCAGAACTGAAAAAGCATGTGCGAGGAAGGAGGCCTACGAATCTGACTCAGTTCCACCAGCT
CTGTCAGGAGGAATGGGCCAAAATTCACCCAACTTATTGTGGGAAACTTGTGGAAGGCTACCCGAAACGTTT
GACCCAAGTTAAACAATTGAAAGGCAATGCTACCAAATACTAATTGAGTGTATGTAAACTTCTGACCCACTG
GGAATGTGATGAAAGAAATAAAAGCTGAAATAAATCATTCTCTCTACTATTATACTGACATTTCACGTTCTT
AAAATAAAGTGGAGATCCTAACTGACCTAAGACAGGGAATTTTTACTAGGATTAAATGTCAGGAATTGTGAA
AAACTGAGTTTAAAAGTATTTGGCTAAGGTGTATGTAAACGTCCGACTTCA
>chromosome7:22612313-22613945/1-1632
CAGTTGAAGTCGGAAGTTTACATACACTTAGGTTGGAGTCATTAAAACTCGTTTTTCAACCACACCACAAAT
TTCTTGTTAACAAACTATAGTTTTGGCAAGTCGGTTAGGACATGTACTTTGTGCATGACAAGTTATTTTCCA
ACAATTGTTTACAGACAGATTATTTCACGTATAATTCACTGTATCACAATTCCAGTGGGTCAGAAGTTTACA
TAGGCACAGTCAACTTAGTTTTTAAACAGCTTGGAAAATTCCTGAAAATGATGTCATGGCTTTAGAAGCTTC
TGATAGGCTAATTAGCATAATTTGACTCAATTGGAGGCATACCTGTGGATGCATTTCAAGGCCTACCTTCAA
ACTCAGTGCCTCTTTGCTTGACATCATGGGAAAATCAAAAGAAATCAGACAAGACCTCAGAAAATAAATTGT
AGACCTCCACAAGTCTGGTTCATCCTTGGGAGCAATTTCCAAACGCCTGAAGGTACCACGTTCATCTGTACA
AACAATAGTACGCAAGTATAAACACCATGGGACCACGCAGCCGTCATACCGCTCAGGAAGGACACGCGTTCT
GTCTCCTTGAGATGAACGTGCTTTGGTGTGAAAAGTGCAAATCAATCCCAGAACAACAGCAAAGGACCTTGT
GAAGATGCTGGAGGAAACAGGTACAAAAGTATCTATATCCACAGTAAAACGAGTCCTATATCGACATAACCT
GAAAGGCCGCTCAGCAAGGAAGAAGCCACTGCTCCAAAACCACCATAAAAAAGACAGACTACGGTTTGCAAC
TGCACATGGGGACAAAGATCGTACTTTGTGGAGAAATGTCCTCTGGTCTGATGAAACAAAATAGAACTGTTT
GGCCATAATGACCATTGTTATGTTTGGAGGAAAAAGGGGGAGGCTTGCAAGCCGAAGAACATCATCCCATCC
GTGAAGCGGGGTGGCAGCTTCATGTTGTGGGGGTGCTTTGCTGCAGGAGGGACTGGTGCACTTCACAAAATA
GATGGCATCATGAGGAAGTAAAATTACGTGGATATATTGAAGCAACATCTCAAGACATCAGTCAGGAAGTTA
AAGCTTGGTCGCAAATGGGTCTTCCAAATGGACAATGACCCCAAGCATACTTCCAAAGTTGTGGCAAAATGG
CTCAAGGACAACAAAGTCAAGGTATTGGAGTGGCCATCACAAAGCCCTGACCTCAATCCCATAGAATATTTG
TGGGCAGAACTGAAAAAGCGTGTGCGAGCAAGAAGGCCTACAAACCTGACTCAGTTACACCAGCTCTATCAG
GAAGAATGGGCCAAAATTCACCCAACTTGTTGTGGGAAGCTTGTGGAAGGCTACCCGAAATGTTTGATCCAA
GTTAAACAATTTAAAAGGCAATGCTACCAAATACTAATTGAGTATATGTAAACCTCTGACCCACTGGGAATG
TGATGAAAGAAATAAAAGCTGAAATAAATCATTTTCTCTACTATTATTCTGACATTTCACATTCTTAAAATA
AAGTGGTGATCCTAACTGACCTAAGACAGAGAATTTTTACTAGGATTAAATGTCAAGAATTGTGAAAAACTG
AGTTTAAATGTATTTGGCTAAGGTGTATGTAAACTTCCAACTTCAACT
>chromosome7:16939882-16941503/1-1621
CAGTTGAAGACAGAAGTTTACATACATTTAGGTTGGAGTCATTAGAACTTGTTTTTCAACCACTCCACAAAT
TTCTTGTTATCAAACTATAGATTTGGCAAGTCGGTTAGGACATCTACTTTGTGCATGACACAAGTAATTTTT
CCGACAATTGTTTACAGACAGATTATTTCACTTATAATTCACTGTATCACAATTCCAGTCGGTCAGAAGTTT
ACATACACTAAGTTGACTGTGCCTTTAAACAGCTTGGAAAATTCCAGAAAATGATGTCATGGCTTTAGAAGC
TTCTGATAGGCTAATTGACATAATTTGAGTACCTGTGGATGTATTTCAAGACCTACCTTCAAACTCAGTGCC
TCTTTGCTTGATCATGGGAAAATAAAAAGAAATCAGCCAAGACCTCAGAAAAAAAATTGTAGACCTCCACAG
GTCTGGTTCATCCTTGGGAGCAATTTCCAAATGCCTAAAGGTACCACGTTCATCTGTACAAACAATAGTATG
CAAGTATAAACACCATGGGACCATGCAGCCGTCATACCGCTCAGGAAGGTGACGCGTTCTGTCTCCTAGAGA
TGAACGTACTTTGGTGCGAAAAGTGCAAATCAATCCCAGTACAACAGCAAAGGACCTTGTGAAGATGCTGGA
GGAAACAGGTACAAAAGTATCTATATCCACAATAAAACGAGTCCTATATCGACATAACCTGAAAGGCCGCTC
AGCAAGGAAGAAGCCACTGCTCCAAAACTGCCATAAAAAGCCAGACTACAGTTTGCAACTGCACATGGGGAC
AAAGATCGTACTTTTTGGAGAAATGTCCTCTGGTCTGATGAAACAAAAATAGAACTGTTTGGCCATAATGAC
CATCGTTATGTTTGGAGGAAAAAGGGGGAGGCTTGCAAGCCAAAGAACACCATCCCAACCGTGAAGCACGGG
GTGGCAGCATCATGTTGTGGGGGTGCTTTGCTGCAGGAGGGACTGGTGCACTTCACAAAATAGATGGCATCA
TGAGTAAGGGAATTTATTTGGATATATTGAAGCAACATCGCAAGACATCAGTCAGGAAGTTAAAGCTTGGTC
GCAAATGGGTCTTCCAAATGGACAATGACTCCAAGCATACTTCCAAAGTTGTGGCAAAATGGCTTAAGGACA
ACAAAGTCAAGGTATTAGAGTGGCCATCACAAAGCCCTGACCTCAATCCTATAGAAAATTTGTGGGCAGAAC
TGAAAAAGCGCGTGCGAGCAAGGGGGCCTTCAAACCTGACTCCATTACACCAGCTCTGTCAGGAGGAATGGG
CCTAAATTCACCCAACTTATTGTGGGAAGCTTGTGGAAGACAACCTGAAACATTTGACCAAAGTTAAACAAT
TTAAAGGCAATGCTACCAAATACTAATTGAGTGTATGTGAACTTCTGACCCACTGGGAATGTGATGGAAGAA
ATAAAAGCTGAAAGACATCATTCTCTCTTCTATTATTCTGATATTTCTCATTCTTAAAATAAAGTAGTGATC
CTAACAGACCTAAAACAGGGAATTTTGACTAGGATTAAATGTCAGGAATTGTGAAAAACTGAGTTTAAATGT
ATTTGGCTAAGGTGTATGTAAACTTATGACTTCAACT
>chromosome8:16763740-16765375/1-1635
CAGTTGAAGTTGGAAGTTTACATACACTTAGGTTGGAGTCATTAAAACTCGTTTTTCAACCACTCCACAAAT
TTCTTGTTAACAAACTATAGTTTTGGCAAGTCGATTAGGACATCTACTTTGTGCATGACACAAGTAATTTTT
CCAACTATTGTTTACAGACAGATTATTTCACTTATAATTCACTATCACAATTCCACTGGGTCAGAAGTTTAC
ATACACTAAGTTGACTGTGCCTTTAAACAGCTTGGAAAATTTCATTAAATGATGTCATGGTTTTAGAAGCTT
CTGATAGGCTAATTGGCATCATTTGAGTCAATTGGAGGTGTACCTGTGGATCTATTTCAAGGCCTACCTTCA
AACTCAGTGCCTCTTTGCTTGACATCATGGGAAAATCAAAAGAAATCAGCCAAGACCTCAGAAAAAAATTGT
AGACTTCCACAAGTCTGGTTCATCCTTGGGAGCAATTTCCAAACGCCTGAAGGTACCGCGTTCATCTGTACA
AACAATAGTACGCAAGTATAAACACCATGGGACCACGCAGCCATCATAATGCTCAGGAAGGAGACGCGTTCT
GTCTCCTAGAGATGAACGTACTTTGGTGCGAAAAGTGCAAATCAACCCCAGAACAACAGCAAAGGACCTTGT
GACGATGCTGGAGGAAACAGGTACAAAAGTATCTATATCCACAGTAAAACGAGTCCTATATCGACATAACCT
GAAAGGCCGCTCAGAAAGGAAGAAGCCACTGCTCCAAAACTGCCATAAAAATGCCAGACTACGGTTTGCAAC
TGCACATGGGGACAAAGATCGTACTTTTTTGAGAAATGTCCCCTGGTCTGATAAAACAAAAATAGAACTGTT
TGGCCATAATGACCATCGTTATGTTTGGAGGAAAAAGGGGGAGGCTTGCAAGCTGAAGAACACCATCCCAAC
CGTGAAGCACGGGGGTGGCAGCATCATGTTGTGTGGGTGCTTTTCTGCAGGAGGGACTGGTGCACTTCACAA
AATAGATGGCATCATGAGTATGGAACATTATGTGGATATATTGAAGCAACATCTCAAGACATCAGTCAGGAA
GTTAAAGCTTGGTCGCAAATGGGTCTTCCAAATGGATGATGACCCCAAGCATACTTCCAAAGTTCTGGCAAA
ATGGCTTAAGGACAACAAAGTCAAGGTATTGGAGTGGCCATCACAAAGCCCTGACCTCAGTCCTACAGAAAA
TTTGTGGGCAGAACTGAAAAGGCGTCTGCGAGCAAGGAAGCCTACAAACCTGACTCAGTTACACCAGCTCTG
TCAGGAGGAATGGGCCAAAATTCACCCAACTTATTCTAGGAAGCTTGTGGAAGGATACCTGAAACATTTGAC
CCAAGTTAAACAATTTAAAGGCAATGCTACCAAATACTAATTGAGTGTATTTAAACCTTTGACCCACTGGGA
ATGTGATGATAGAAATAAAAGCTGAAATAAATCATTCTCTCTACTATTATTCTGACATTTCACACTCCTAAA
ATAAATTGGTGATCTTAACTGACCTAAGACAGGACATTTTTACTAGGATTAAATGTCAGGAATTGTGAAAAA
CTGAGTTTAAATGTATTTGGCTAAGGTGTAAGTAAACTTCCGACTTCAACT
>chromosome8:13795975-13797607/1-1632
CAGTTGAAGTCAGAAGTTTACATACATTTAGGTTGGAGTCATTAAAACTCATTTTTCAACCACTCCACAAAT
TACTTGTTAACAAACTATAGTTTTGGCAAGTCGGTCAGGACATCTACTTTGTACATGGCACAAGTAATTTTT
CCAACTATTGTTTACAGACAGATTATTTCACTTATAATTCACTGTATCACAATTCCAGTGGGTCAAAAGTTT
ACATACACTAAGTTGACTGTGCCTTTAAACAGCTTGGAAAATTCCAGAAAATGATGTCATGGCTTTAGAAGC
TTCTGATAGGCTAATTGACATCATTTGAGTCAATTGGAGGTGTACCTGTGGATGTATTTCAAGGCCTACCTT
CCAACTCAGTGCCTCTTTGCTGGACATCATGGGAAAATCAAAAGAAATCAGCCAAGACCTCAGAAAAACAAT
TGTAGACCTCCACAAGTCTGGTTCATCCTTGGGAGCAATTTCCAAACGCCTGAGGGTACCACGTTCATCTGT
ACAAACAATAGTACGCAAGTATAAACACCATGGGACCACGCAGCTGTCATACCGCTCAGGAAGGAGATGCAT
TCTGTCTCCTAGAGATGAACGTACTTTGGTGCGAAAAGTGTAAATCAATCCCAGAACAACAGCAAAGGGCCT
TGTGAAGATGCTGGAGGAAACAGGTACAAAAGTATCTATATCCACAGTAAAACTAATTCTATATCGACATAA
CCTGAAAGGCCGCTCAGCAAGGAAGAAGCCACTGCTCCAAAACCGCCATAAAAATGCCAGACTACGGTTTGC
AACTGCACATGGGGACAAAGATCGTACTTTTTGGACAAATGTCCTCTGGTCTGATGAAACATAAATAGAACT
GTTTGGTCAAAATTACCATCGTTATGTTTGGAGGAAAAAGGGGGAAGCTTGCAAGCTGAAGAACACCATCCC
AACCGTGAAGTATGGGGGTGGCAGCATCATGTTGTGGGGGTGATTTGCTGCAGGAGGGACTGGTGCACTTCA
CAAAATAGATGGCATCATGAGGAACGAAAATGATGTGTATATATTGAAGCAACATCTCAAGACATCAGTCAG
GAAGTTAAAGCTTGGTTGCAAATGGGTCTTCCAAATGGACAATGACCCCAAGCATACTTCCAAAGTTGTGGC
AAAATGGCTTAAGGACAACAAAGTCAAGGTATTGGAGTGGCCATCACAAAGACCTGACCTCAATCCTATAGA
AAATTTGTGGGCAGAACTGAAAAAGCGTTTGTGAGCAAGGAGGCCTACAAACCTGACTCAGTTACACCAGCT
CTGTCAAGAGGAATGGGCCAAAATTCACCCAACTTATTGTGGGACGCTTGTGGAAGGCTATCCGAAAGTTTG
ACCCAAGTTAAACAATTTAAAGGCAATGCTCCAAATACTAATTGAGTGTATGTAAACTTCTGACCCACTGGG
AATGTGATGAAAGAAATAATAGCTGAAATAAATCATTCTCTCTACTATTATTCTGACATTTCACATTCTTAA
ACTAAAGTGGTGATCCTAACTGACCTAAGATAGGACATTTTTACTAGGATTAAATGTCAGGAATTGTGAAAA
CTGAGTTTAAATGTATTTGGCTAAGGTGTATGTTAACTTCTGACTTCA
>chromosome9:65003933-65005573/1-1640
CAGTTGATATCGGAAGTTTACATACACTTAAGTTGGAGTCATTAAAACTCGTTTTTCAACCACTCCACAAAT
TTCTTGTTAACAAACTATAGTTTGGGCAAGTCGGTTAGGACATCTACTTTGTGCAAGACACAAGTCATTTTT
CCAACAATTGTTTACAGACAGATTATTTCACTTATAATTCACTGTATCACAATTCCAGTGGGTCAGAAGTTT
ACATACACTAAGTTGACTGTGCCTTTAAACAGCTTGGAAAATACCAGAAAATGATGTCATGGCTTTAGAAGC
TTCTGATAGGCTAATTCACATCATTTGAGTCAATTGGAGGTGTCCCTGTGGATGTATTTCAAGGCCTACCTT
CAAACTCAGTGCCTCTTTGCTTGACATCATGGGAAAATTAAAAGAAATCAGCCAAGACCTCAGAAAAAAGAT
TGTAGACCTCCACAAGTCTGGTTCATCCTTGGGAGCAATTTCCAAACGCCTGAAGGTACCACGTTCATCTGT
ACAAACAATAGTACGCAAGTATAAACACCATGGGACCACGCAGCCATCATACCACTCAGGAAGGAGACACGT
TCTGTCTCCTAGAGATTAACGTACTTTGGTGCAACAGGTGCAAATCAATCCCAGAACAACAGCAAAGGACCT
TGTGAAGATGCTAGAGGAAACAGGTACAAAAGTATCTATATCCACAGTAAAACGAGTCCTATATCGACATAA
CCTGAAAGGCCGCTCAGAAAGGAAGAAGCCACTGCTCCAAAACCGCCATAAAAAAGTCAGACTATGGTTTGC
AACTGTACATGGGGACAAAGATCGTACTTTTTGGAGAAATGTCCTCTGGTCTGATGAAACAAAAATCTAACT
GTTTGGCCATAATGACCATTGTTATGTTTGGAGGAAAAATGGGGAGGCTTGCAAGCCGAAGCAGACCATTCC
AACCGTGAAGCACGGGGGTGGCAGCATCATGTTGTGGGGGTGCTTTGCTGCAGGAGGGACTGGTGCACTTCA
CAAAATAGATGGCATCATGAGGGAGGAAAATTATGTGGATATATTGAAGCAACATCTCAAGACATCAGTCAG
GAAGTTAAAGCTTGGTCACAAATGGGTCTTCCAAATGGACAATGACCCCAAGCATACTTCCAAAGTTGTGGC
AAAATGGCTTAAGGACAACAAAGTCAAGGTATTGGAGTGGCCATCACAAAGCCCTGACCTCAATCCTATAGA
AAATGTGTGGGCAGAACTGAAAAAGCGTGTGCGAGCAAGAAGGCCTACAAACCTGACTCAGTTACACCAGCT
CTGTCAGGAGGAATGGGCCAAAATTCACCCAACTTATTGTGGGAAGCTTGTGGAAGGCTACCCGAAACATTT
GACCCAAGTTAAACCATTTAAAGGCAATGCTACCAAATACTAATTGAGTGTATGTAAACTTCTGATCCACTG
GGAATGTGATGAAAGAAATAAAAGCTGAAATAAATCATTCTCTCTACTATTATTCTGACATTTCACATTCTT
AAAATAAAGTGGTGATCCCAACTGACATAAGACAGGGAATTTTTACTAGGACTAAATGTCAGGAAATGTGAA
AAACTGAGTTTAAATGTATTTGGCTAAGGTGTATGTAAACTTCCGACTTTAACTGT
>chromosome9:115769936-115771574/1-1638
CAGTTGAAGTCGGAAGTTTACAAACACTTAGGTTGGAGCCATTAAAACTAGTTTTTCAACCATTCCACAAAT
GTCTTGTTAACAAACTATAGTTTTGGCAAGTCGGTTATGACATCTACTTGGTGCATGACACAAGTCATTTTT
CCAACAATTGTTTACAGACAGATTATTTCACTTATAATTCACTGTATCACAATTCCAGTTGGTCAGAAGTTT
AGAAACACTAAATTGACTGTGCCTTTGAACAGCTTGGAAAATTCCAGAAAATTATGTCATGGCTTTAGAAGC
TTCTGATAGGCTAATTGACATCATTTGAGTCAATTGGAGGTGTGCCTGTGGATGTATTTCAAGGCCTACCTT
CAACCTCAGTGCCTCTTTGCTTGACATCATGGGAAAATCAAAAGATATCAGCCAAGACCTCAGAATAATAAT
TGTAGACCTCCACAAGTCTGGTTCATCCTTGGGAGCAATTTCCAAACGCCTGAAGGTACCATGTTCATCTGT
ACAAACAATAGTACGCAAGTATAAACACCATGGGACCACGCAGCCGTCATACCTCTCAGGAAGGAGAAGCAT
TCTGTCTCCTAGAGATGAAGGTACTTTGGTGCGAAAAGTGCTAATCAATCCCAGAACAACAGCAAAGGACCT
TGTGAAGATGCTGGAGGAAACAGGTACAAAAGTATCTATATCCACAGTAAAACGAGTCCTATATCGAAATAA
CCTGAAAGGCCGCTCAGCAAGGAAGAAGCCACTGCTCCAAAACCGGCATAAAAAAGCCAGACTACGGTTTGC
AACTGCACATGGGGACAAAGATCGTACTTTTTGGAGAAATGTCCTCTGGTCTGATGAAACAAAAATAGAACT
GTTTGGCCTTAATGACCATCGTTATGTTTGGAGGAAAAAGGGTGAGGTTTGCAAGCCGAAGAACACCATCCC
AGCCTTGAAGCACGGGGGTGGCAGCATCATGTTATGGGGGTGCTTTGCTGCAGGAGGGACTGGTGCACTTCA
CAAAATAGATGGCATCATGAGGGAGGAACATTATTTGGATATATTGAAGCAACATCTCAAGACATCAGTCAG
GAAGTTAAAGCTTGGTTGCAAATGGGTCTTCCAAATGGACAATGACCCCAAGCATACTTCCAAAGTTGTGGC
AAAATGGCTTAAGGACAACAAATTCAAGGTATTGGAGTGGCCATCACAAAGCGCTGACCTCAATCCTATAGA
AAATCTGTGGGCAGAACTGAAAAAGTGTGTGCGAGCAAGGAGGCCTACAAACCTGACTCAGTTACACCAGCT
CTGTCAGAAGGAATTGGCCAAAATTCCCCCAACTTATTGTGGGAAGCTTGTGGAAGGCTACCCGAAACGTTT
GACCCAAGTTAAACAATTTAAAGGCAATGCTACCAAATACTAATTGAGTGTATGTAAACTTCTGAGCCACTA
GGAATGTGATGAATGAAATAAAAGCTGAAATAAATCATTCTCTCTACTATTATTCTGACATTTCACATTCTT
AAAATAAAGTGGTGATCCTAACTCACCTAAGACAGGGAATTTTTACTAGGATTAAATGTCAGGAAATGTGAA
AATCTGAGTTTAAATGTATTTGGCTAAGGTGTATGTAAACTTCCGACTTCAACT
>chromosome9:7077638-7079261/1-1623
CAGTTGAAGTCGGAAGTTTACATACACTTAGGTTGGAGTCATTTAAACTCGTCTTTCAACCACTCCACAAAT
GTCTTGTTAACAAACTATAGTTTTGGCAAGTTGGTTAGGACATCTACTTTGTGCATGACACAAGTCATTTTT
CCAACCATTGTTTACAGGCAGATTATTTCACATATAATTCACTGTATCACAATTCCAGTGGGTCAGAAGTTT
ACATTCAGTAAGTTGACTGTGCCTTTAAACAGCTTGGAAAATTCCAGAAAATGATGTCATGGCTTTAGAAGC
TTCTGATAGGCTAATTGACATCATTTGAGTCAATTGGAGGTGTACCTGTGGATGTATTTCAAGGCCTACCTT
CAAACTCAGTCCCTCTTTTCTTGACATCATGGAGAAATCAGCCAAGACCTCAGCCAAAAAATCATAGACCTC
CACAAGTCTGGTTCATCCTTGGGAGCAATTTCCAAACGCCTGAAGGAACCACGTTCATCTGTACAAACAATA
GTACGCAAGTATAAACACCATGGGACCACGCAGCCGTCATACCGCTCAGGAAGGAGACGCGTTCTGTCTCCT
AGAGATGAACGTACTTTGGTGCGAAAAGTGCAAATCAATCCCAGAACAACAGCAAAGGACCTTGTGAAGCTG
CTGGAGGAAACAGGTACAAAAGTATCTATAGCCACAGTAAAACTAGTCCTATATCGACATAACCTGAAAGGC
TGCTCAGCAAGGAAGAAGCCACCGCTCCAAAACCGCCATGAAAAAGCCAGACTACGGTTTGCAACTGCACAT
GGGGACAAAGATCATACTTTTTGGAGAAATGTCCTCTGCTCTGATGAAACAAAAATAGAACTATTTGGCCAT
AATGACCATCGTTATGTTTGGAGGAAAAAGGGGGAGGCTTGCAAGCCGAAGAACACCATCCCAACCGTGAAG
CACGGGGGTGGCAGCATCATGTTGTGGGGGTGCTTTGCTGCAGGAGGGACTGGTGTACTTCACAAAATAGAT
GGTATCATGAGGGAGGAAAAATATGTGGATATATTGAAGCAACATCTCAAGACATCCGTCAGAAAGTTAAAG
CTTGGTCGCAAATAGGTCTTCCAAATGGACAATGACCCCAAGCATGCTTCCAAAGTTGTGGCAAAATGGCTT
AAGGACAACAAAGTCAAGGTATTGGAGTGACCATCACAAAGCCCTGACCTCAATCCTATAGAAAATTTGTGG
GCAGAACTGAAAGTGTGTGCGAGCAAGGAGGCCTACAAACCTGACTCACTTACACCAGCTCTGTCAGGAGGA
ATGGGCCAAAATTCACCCAACTTATTGTGGGAAGCTTGTGGAAGGCTACCTGAAACGTTTGACCCAAGTTAA
ACAATTTAAAGGCAATGCTACCAAATACTAATTGACTGTATGTAAACTTCTGACCCATTGGGAATCTGATGA
AATAAATAAAAGCTGAAATAAATCATTCTCTCACTTATTATTCTGACATTTCACATTCTTAAGATAAAGTGG
TGATCCTAACTGACCTAAGAGGGAATTTTTGTAGGATTAAATGTCTGGAACTGTGAAAAACTGAGTTTAAAT
GTATTTGGCTAAGGTCTATGGAAACCTCCGACTTCAACT
>chromosome10:47606259-47607898/1-1639
CAGTTGAAGTCAGAAGTTTATATACACTCAGGTTGGAGTCATTAAAACTCGTTTTTTAACCACTCCACAAAT
TTCTTGTAAACAAACTATAGTTTTGGCAAGTCGGTTAGGACATCTACTTCGTGCATGACACAAGTAATTTTT
CCAACAATTGTTTACAGACAGATTATTTCACTTATTATTTCACTGGATCACAATTCCAGTGGGTCAGAAGTT
TACATACACTAAGTTGACTGTGCTTTTAAACAGTTTGGAAAATTCCAGAGAATGATGTCATGGCTTTAGAAG
CTTCTGATAGGCTAATTGACATAATTTCAGTCAATTGGAAGTAAACCTGTGGATGTATTTCAAGGCCTACCT
TCAAACTCAGTGCCACTTTGCTTGACATCATGGGAAAATCAAAAGAAATCAGACAAGACCTCAGAAAAACAA
TTGTAGCCCTCCACAAGTCTGGTTCATCCTTGGGAGAAATTTCCAAATGCCTGAAGGTACCACATTCATCTG
TACAAACAATAGTACGCAAGTATAAACACCATGGGACCACGCAGCCGTCATACCGCTCAGGAAGGAGACGTG
TTCTGTCTCCTAGAGATGAACGTACTTTGGTGTGAAAAGTGCAAATCAATCCCAGAACAACAGCAAAGGACC
TTGTGAAGATGCTAGAGGAAACGGGTACAAAAGTATCTATATCCACAGTAAAACGAGTCCTATATCGACATA
ACCTGAAAGGCCGCTCAGCAAGGAAGAAGCCACTGCTCCAAAACCGCCATAAAAAAGCCAGACTACGGTTTG
CAACTGCACATGGGGACAAAGATCATACTTTTTGGAGAAATGTCCTCTGGTCTGATGAAACAAAAATAGAAC
TGTTTGGCCATTATGACCATCGTTATGTTTGGAGGAAAAAGGGGGAGGCTTGCAAGCCGAAGAACACCATCC
CAACCGTGAAGCACGGGGGTGGCAGCATCATGTTGTGGGGGTGCTTTGTTGCAGGAGGGACTGGTGCACTTC
ACAAAATAGATGGCATCATGAGGAGAGAAAATTATGTGGATATATTGAAGCAACATCTCAAGACATCAGTCA
GGAAGTTAAAAGTTGGTCGCAAATGGGTCTTCCAAATGGACAATGACCCCAAGCATACTTCCAAAGTTGTGG
CAAAATGGCTTAAGGACAACAAAGTCAAGGTATTGGAGTGGCCATCACAAAGCCCTGACCACAATCCCATAG
AAAATTTGTGGGCAGAACTGAAAAAGCGTGTGTGAGCAAGGAGGCCTACAAACCTGACTCAGTTACACCAGT
TCTGTCAGGAGGAATGGGCCAAAATTCACCCAACTTATTGTAGAGAGCTTGTGGAAGGCTACCCGAAACGTT
TGACCCAAGTTAAACAATTTAAAGGCAATGCTACAAAATACTAATTGAGTGTTTGTAAACGTCTGACCCACT
GGGAATGTGATGAAAGATATAAAAGCTGAAATAAATCATTCTCTCTACTATTATTTTGACATTTCGCATTCT
TAAAATAAAGTGGTGATCCTAACTGACCTAATACAGGGAACTTTTACTAGGATTACATGTCAGGAATTGTGA
AAAACTGAGTTTAAATGTATTTGGCTAAGGTGTATGTAAACTTCCAACTTCAACT
>chromosome10:73824957-73826592/1-1635
CATTTGAAGTCGGAAGTTTACATACACTTATGTTGGAGTCATTAAAGCTCGTTTTTTAACCACTCCACAAAT
GTCTTGTTAACAAACTATAGTTTTGGCAAGTCAGTTAGGACATCTACTTTGTGCATGACACAAGAAAGTTTT
CCAACAATTGTTTCCCGACAGATTATTTCACTTATAATTCACTGTATCACAATTCAGTGGGTCAGAAGCTTA
CATACATCAAGTTGACTGTGCCTTTAAACAGCTTGGAAAATTCCAGAAAAATACATCATGGCTTTAGAAGCT
TCTGATAGGCTAATTGACATCATTTGAGTCAATTGGGGGCGTACCTGTGGATGAATTTTAAGGTCTACCTTC
AAACTCAGTGCCTTTTACTTGACATCATGGGAAGATCAAAAGAAATCAGTCAAGACCTCAGAAGAAAAATTG
TAGACCTCCACAAGTCTGGTTCATCCTTGGGAGCAATTTCCAAACGCCTGAAGGTACCACGTTCATCTGTAC
AAACAATAGTACGCAAGTATAAACACCATGGGACCACGCAGCCGTCATACCGCTCAGGAAGGAGGCGCGTTC
TGTCTCCTAGAGATGAATGTACTTTGGTGCGAAAAGTTCAAATCAATCCCAGAACAACAGCAAAGGACCTTG
TGAAGATGCTGGAGGAAACAGGTACAAAATTATCTATATCAACAGTAAAACGAGTCCTATATCGACATAACC
TGAAAGGCCGCTCAGCAAGGAAGAAACCGCTGCTCCAAAACTGCCATAAAAAAGCCAGACTACGGTTTGCAA
CTGCACATGGGGGCAAAGATTGTACTTTTGGGAGAAATGTCCTCTGGTCTGATGAAACAAAAATAGAACTGT
TTGGCCATAATGACCATCGTTATGTTTGGAGGAAAAAGGGGGATGCTTGCAAGCCGAAGAACACCATCCCAA
CCGTGAAGCACGGGGGTGGCAGCATCATTTTGTGGGGGTGCTTTGCTGCAGGAGGGACTGGTGCACTTCACA
AAATAGATGGCATCATGAGGGAGGGAAATTATGTGGATATTTTGAAGCAACATCTCAAGACATCAGTCAGGA
AGTTAAAGCTTGGTCGCAAATGGGTCTTCCAAATGGACAATGACCCCAAGCATACTTCCAAAGTTGTGGCAA
AATGGCTTCAGGACAGTAAAGTCAAGGTATTGGAGTGGCCATCACAAAGCCCTGACCTCAATCCTATAGAAC
ATTTGTGGGCAGAACTGAAAAAGCATGTGTGAGCAAGGGGGCCTACAAACCTGACTCAGTTACACCAGCTCT
GTCAGGAGGAATGGGCCAAAATTCACCCAACTTATTGTGGGAAGCTTGTGGAAGGCTACCCAAAACGTTTGA
CCCAAGTTAAACAATTTAAAAGCAATGCTACCAATTACTAATTGAGTGTATGTAAACTTCTGACCTACTGGG
AATGTGATGAAAGAAATAAAAGCTGAAATAAATCATTATTTCTACTATTATTCTGACATTTCACGTTCTTAA
AATAAAGTGGTGATCCTAACTGACCTAAGACAGGGAATGTTTACTAGGATTAAATGTCAGGAATTGTGAAAA
CGGAGTTTAAATGTATTTGGCTAAGGTGTATGTAAACTTCAGACTTCAACT
>chromosome10:24692170-24693785/1-1615
GAAGTCGGAAGTTTACATATACTTAGGTTGGAGTCATTAAAACTCGTTTTTTCAACCACTCCACAAATTTCT
TGTTAACCAACTATAGTTTTGGCAAGTCGGTTAGGACATCTACTTTGTGCATGACACAAGTCATTTTTCCAA
AACTTATTTACAGACAGATTATTTCACTGTATCACAATTCCAGTGGGTCAGAAGTTTACATACACTAAGTTG
ACTGTGCCTTTAAACAGCTTGGAAAATTCCAGAAAATGATGTCATGGCTTTAGAAGCTTCTGATTGACATCA
TTTGAGTCAATTGGAGATGTACCTGTGTATGTATTTCAAGGCCTACCTTCAAACGCAGTGCCTCTGTGCTTG
ACATCATAAGAAAAATCAAAATAAATCAGCCAAGACCCCAGAAAAATAATTGTAGAACTCCACAAGTCTGGT
TCATCCTTGGGAGCAATTTCCAAACGCCTGAAGGTACCACGTTCATCTGTACAAACAATAGTACGCAGGTAT
AAACACCATGGGACCACGCAGCCATCATACCGCTCAGGAAGGAGACGCATTCTGTCTCCTAGAGATGAACGT
ACTTTGGTGCGAAAAGTGAAAATCAATCCCAGAACAACAGCAAAGGACCTTGTGACGATGCTGGAGGAAACA
GCTACAAAAGTATCTATATCCACAGTAAAACGAGTCATTTATCGACATAACCTGAAAGGCTGCTCAGCAAGG
AAGAAGCCACTGCTCCAAAACCGCCATAAAAAAGCCAGACTACGGTTTGCAACTGCACATGGGACAAAGATC
GTACTTTTTGGAGAAATGTCCTCTAGTTTGATGAAACAAAAATAGAACTGTTTGGCCATAATGACCATTGTT
ATGTTTGGAGGAAAAAGGGGGAGGCTTGCAAGCCGAAGAACACCATCCCAACCGTGAAGCACGGGGGTGACA
GCATCATGTTGTGGAGATGCTTTGCTGCAGGAGGGACTGGTGCACTTCACAAAATAGATGGCATCATGAGGA
AGGAAAATTATGTAAATATATTGAAACAACATCTCAAGACATCAGTCAGGAAGTTAAAGCTTGGTCGCAAAT
GGGTCTTCCAAATGGACAATGACCCCAAGCATACTTCCAAAGTTGTGGCAAAATGGCTTAAGGACAACAAAG
TCAAGGTATTGGAATGGCCATCACAAAGCCCTGACCTCAATCCTATAGAAAATTTGTGGGCAGAACTGAAAA
AGTGTGTGCGAGCAAGGAGGCCTACAAACCTGACTCAGTTACACCAGCTCTGTCAGGAGGAATGGGCCAAAA
TTCACCCAACTTATTGTGGGAAGCTTGTGGAAGGCTACCCGAAACATTTGACCCAAGTTAAACAATTTAAAG
GCAATGCTACCAAATACTAACTGAGTGTATGTAAACTTCTGACCCACTGGGAATGTGATGAAAGCAATAAAA
GCTGAAATAAATAATTCTCTCTACTATTATTCTGACATTTCACATTCTTAAAATAAAGTGGTTATCCTAACT
CACCTAAGGCAGGACATTTTTACTCTGATTCAATGTCAGGAATTGTGAAACACAGAGTTTAAATGTATTTGT
CTAAGGTGCATGTAAACTTCCGACTTCAACT
>chromosome10:26215443-26217077/1-1634
CAGTTGAAGTCGGAAGTTTACATACACTTAGGTTGGAGTCATTAAAACTCGTTTTTCAACCACTTCACAAAT
TTCTTGTTAAGAAACTATAGTTTTGGCATGTCGGTTAGGACATCTACTTTGTGCATGACAAGTAATCTTTCC
AACAATTGTTTACAGACAGATTATTTCACTTATAATTCACTGTATCACAACTCCAGTGGGTCAGAAGTTTAC
ATACACTAAGTTGACTGTGCCTTTAAACAGCTTGGAAAATTCCAGAAAATGATGTCATGGCTTTAGAAACTT
CTGATAGGCTAATTGACATCATTCGAGTCAATTGGAGGTGTACCTGTGGATGTATTTTAAGGCCTACCTTCA
AACTCAGTGCCTCTTTGCTTGACATCATGGGAAAATCAAAAGAAATCAGCCAAGACCTCAGAAAAACAATTG
TAGACCTCCACAAGTCTGGTTCATCCTTGGGAGCAATTTCCAAACGCCTGAAGGTACCACGTTCATCTGTAC
AAACAATAGTACACAAGTATAAACACCATGGGAGCACGCAGCCGTCATACCGCTCAGGAAGGAGACGCGTTC
TGTCTCCTAGAGATGAATGTACTTTGGTGTGAAAAGTGCATATCAATCCCAGAACAACAGCAAAGGACCTTG
TGAAGATGCTGGAGGAAACAGGTACAAAAGTATCTATATCCACAGTAAAGCGAGTCCTATGTCGACATAACC
TGAAAGGCTGCTCAGCATGGAAGAAGCCACTGCTCAAAAACCGCCATAAAAAAGCCAGACTATGGTTTGCAA
CTGCACATGGGGACAAAGATCGTACTTTTTGGAGAAATGTCCTCTGGTCTGATGAAACAAAAATGGAACTGT
TTGGCCATAATGACCATCGTTATGTTTGGAGTAAAAAGGGGGAGGCTTGCAAGCCAAAGAACACCATCTCAA
CCATGAAGCACGGGGGTGGCAGCATCATGTTGTGGGGGTGCTCTGCTGCAGGAGGGACTGGTGCACTTCACA
AAATAGATGGCATCATGAGGCAGGAACATTATGTGGGTATATTGAAGCAACATCTCAAGACATCAGTCAGGA
AGTTAAAGCTTGGTCGCAAATTGGTCTTCCAAATGGACAATGACCCCAAGCATACTTCCAAAGTTGTGGCAA
AATGGCTTAAGGACAACAAAGTCAAGGTATTGGAGTGGCCATCACAAAGCCCTGACCTCAATCATATAGATA
ATTTGTGGGCAGAACTGAAAAAGCGTGTGCGAGCAAGGAGGCCTACAAACCTGACTCAGTTACACCAGCTAT
GTCAGGAGGAAGGGGCCAAAATTCACCCAGCTTATTGTGGGAAGCTTGTGGAAGCCTACCCAAAACATTTGA
CCCAAGTTAAACAATTTAAAGGCAATGCTACCAAATACTAATTGAGTGTAAATAAACTTCTGACCCACTGGA
AATGTGATGAAAGAAGTAAAAGCTGAAATAATTAATTCTCTCTTATTATTCTGACATTTCACATTATTAAAA
TAAAGTGGTGATCCTACCTGACCTAAGACAGGGAATTTTTACTGGGATTAAATGTCAGGAATTGTGAAAAAT
TGAGTTTAAATGTATTTGGCTAAGGTGTATGTAAACTTCCGACTTCAACT
>chromosome10:81181305-81182930/1-1625
CAGGTGAAGTCAGAAGTTTACATACACTTAGGTTGGAGTCATTAAAACTCATTTTTCAACCACTCCACAAAT
TTCTTGTAAACAAACTATAGTTTTGGCAAGTCGGTTAGGACATCTACTTTGTGCATGACACAAGTAATTTTT
CCAGACAGATTATTTCACTTATAATTCACTGTATCACAATTCCAGTGGGTCAGAAGTTTACATACACTAAGT
TGACTGTGCCTTTAAACAGCTTGGAAAATTCCAGAAAATTATGTCATGGCTTTAGAAGCTTCTGATAGGCTA
ATTGACTTCATTTCAGTCAATTGGAGGTGTACCTGTGGATGTATTTCAAGGCCTACCTTCAAACTCAGTGCC
TCTTTGCTTGACATCATGGGAAAATCGAAAGAAATCAGCCAAGACCTCAGAAAAAAAATTGTAGACCTCCAC
AAGTCTGGTTCATCCTTGGGAGCAATTTCCGAATGCCTGAAGGTACCACGTTCATCTGTAGAAACAATAGTA
CGCAAGTATAAACACCATGGGACCACGCAGCCGTCATAACGCTCAGGAAGGAGACGCGTTCTGGCTCCTAGA
GATGAACGTACTTTGGTGTGAAAAGTGCAAATCAATCCCAGAACAACAGCAAAGGACCTTGTGAAGATGCTG
GAGGAAACAGGTACAAAAGCATCTATATCCACAGTAAAACGAGTCCTATATTGACATAACCTGAAAGGCCAC
TCAGCAAGGAAGAAGCCACTGCTCCAAAACCGCCATAAAAAAACCAGACTACGGTTTGCAACTGCACATGGG
GACAAAGATTGTACTTTTTGGAGAAATGTCCTCTGGTCTGATGAAACAAAAATAGAACTGTTTGGCCATAGT
GACCATTGTTATGTTTGGAGGAGAAAGGGGAGGCTTGCAAGCCGAAGAACACCATCCCAACCGTGAAGCACG
GGGGTGGCAGCATCATGGTGTGGGGGTGCTTTGCTGCAGGAGGGACTGGTGCACTTCACAAAATAGATGGCA
TCATGAGGCAGGAAAAAGATGTGGATATATTGAAGCAACATCTCACGACATCAGTCAGGAAGTTAAAGCTTG
GTCGCAAATGGGTCTTCCAAATGGACAATGACCCCAAGCATACTTCCAAAGTTGTGGCAAAATAGCTTAAGG
ACAACAAAGTCAAGGTATTGGAGTGGCCATCACAAAGCACTGACCTCAATCCTGTAGAAAATTTGTGGGCAG
AACTGAAAAAGCGTGTGCGAGCAAGGAGGCCTACAAACCTGACTCAATTACACCAGCTCTGTCAGGAGGAGT
GGGCCAAAATTCACCCAATTTATTGTGGGAAGCTTGTGGAAGGCTACCCGATAACGTTTGACCCAAGTTCAA
CAATTTAAAGGCAATGCTACCAAGTACTAATTGAGTGTATGTAAACTTCTGACCCACTGGGAATGTGATGAA
ATAAATAAAAGCTGAAATAAATAATTCTCTCTACTATTATTCTGACATTTCACATTTTTTAAATAAAGTGGT
GATCTTAACTGACCTAAGACAGGGAATTTTTACTAGGATTAAATGTCAGGAATTGTGAAAAACTGAGTTTAA
ATGTATTTGGCTAAGCTGAATGGAAACTTACGACTTCCACT
>chromosome10:65484268-65485904/1-1636
CATTTGAAGTCAGAAGTTCACATACACTTAGGTTAGAGTCATTAAAACTCATTTTTCAACCACTCCACAAAT
TTCTGGTTAACAAACTATAGTTTTGGCAAGTCGGTTAGGAAATCTACTTTGTGCATGACACAAGTTATTTTT
CCAACAATTGTTTACAGACAGATTATTTCACTTATAATTCACTGTATCACAATTCCAGTGGGTCAGAAGTTC
ACATACACTAAGTTGACTGTGCCTTTAAACAGCTTGGAAAATTCCAGAAAATTATGTCATGGCTTTAGAAGC
TTCTGATAGGCTAATTGACATCATTTGAGTCAATTGGAGGTGTACCTGTGGATGTATTTCAAGGCTTACCTT
CAAACTCAGTACCTCTTTGCTTGACATCATGGGAAAATCAAAGGAAATCAGCCAAGACCCCAGAAAAAAACA
TTGCAGACCTCCACAAGTCTGGTTCATCCTTGGGAGCAATTTCCAAACGCCTGAAGGTACCACGTTCATCTG
TACAATCAATAGCACGCAAGTATAAACACCATGGGACCATGCAGCCGTCATGCCGCTCAGGAAGGAGACGCG
TTCTGTCTCCAAGAGATGAACGTACTTTGGCGCGAAAAGTGCAAATCAATCCCAGAACAACAGCAAAGGACC
TTGTGAAGATGCTGGAAGAAACAGGTACAAAAGTATCTATATCCACAGTACAACGAGTCCTATATTGACATA
ACCTGAAAGGCCGCTCAGCAAGGAAGAAGCCGCTGCTCCAAAACCACCATAAAAAAGCCAGACTACGGTTTG
CAACTGCACATGGGGACAAAGATCGTACTTTTTGGAGAAATATTCTCTGGTCTGATGAAACAAAAATAGAAC
TGTTTTTCCATAATGACCATCGTTATGTTTGGAGGAAAATGGGGAAGGCTTGCAAGCTCGAAGAACACCATC
CCAACCGTGAAGCACGGGGGTGGCAGCATCATGTTGTGGGGGTGCTTTGCTGCAGGAGGGACTGGTGCACTT
CACAAAATAGATGGCATCATGAGGATGGAAAATTATATGCATATATTGAAGCAACATCTCAAGACATCAGTC
AGGAAGTTAAAGCTTGGTCGCAAATGGGTCTTCCAAATGGACAATGACCCCAAGCATACTTCCAAAGTTGTG
GCAAAATGGCTTAAGGACAACAAAGTCAAGGTATTAGAGTGGCCGTCACAAAGCCCTGACTTCAATCCTATA
GAAAATTTGTGGGCAGAACTGAAAAAGCGTGTGCGAGCAAGGAGGCCTACAAACCTGACTCAGTTACACCAG
CTCTGTCAGGAGGAATGGGCCACAATTCACCCAACTTATTGTGGGAAGCTTGTGGAAGGCTACCCGAAACGT
TTGACCCAAGTTAAACATTTTAAAGGCAATGCCACCAAATACTAATTGAGTTTACGTAAACTTCTGACCCAC
TGGGAATGTGATGAAAGAAATAAAAGCTGAAATAAATCACTCTACGATTATTCTGACATTTCACGTTCTTAA
AATAAAGTGGTGATCCTAACTGACCTAAAACAGGGAATTTTTACTAGGATTAAATGTCAGGAATTGTGAAAA
ACTGAGTTTAAATGTATTTGGCTAAGGTGTATGTAACCTTCCGACCTCAACT
>chromosome10:5108382-5110004/1-1622
CAGTTGAAGTTGGAAGTTTACATAAACTTAGGTCGGAGTCATTAAAACTCATTTTCCAACCACTCCCGAAAT
GTCTTGTCAACAAACTATAGTTTTGGCAAGTCGGTTAGGACATCTACTTTGTGCATGACACAAGTAATTTTT
CCAACAATTGTTTACAGACAGATTATTTCACTTATAATTCACTGTATCACAATTCCAGTGGATCAGAAGTTT
ACATACACTAAGTTGACTGTGCATTTAAACAGCTTGGAAAATTCCAGAAAATGGTGTCATGGCTTTAGAAGC
TTCTGATAGGCTGATTGACATAATTTGAGTCAATTGGAGGTGTACCTGTGGATGTATTTCAAGGCTTACCTT
CAAACTCAGTGCCTCTTTGCTTGACATCATGGGAAAATCAAAAGAAATCAGCCAAGACCTCAGAAACAAAAT
TGTAGACCTCCACAAGTCTGGTTCATCCTTGGGAGCAATTTCCAAACGCCTGAAGGTACCACGTTCATCTGT
ACAAACAATAGTACGCAAGTATAAACACCATGGGACCATGCAGCCATCATACCGCTCAGGAAGGAGACGTGT
TCTGTCTCCTAGAGATGAACGTACTTTGGTGCAAAAAGTGCAAATCAATCCCAGAACAACAGCAAAGGACCT
TGTGAAGATGCTGGAGGAAACAGGTACAAAATTATTTATATCCACAGTAAAACGAGTCCTCAACATAACCTG
AAAGGCCGCAGCAAGGAAGAAGCCACTGCTTCAAAACCGCCATAGAAAAAGCCAGACTACGGTTTGCAACTG
GACATGGGGACAAAGATCGTACTTTTTGGAGAAATGTCCTCTGGTCTGATGAAACAAAAATAGAACTGTTTG
GCCATAATGACCATCGTTATGTTTGGAGGAAAAAGGGGGAGGCTTGCAAGCCGAAGAACACCATCCCAACCG
TGAAGCACGGGGGTTGCAGCATCATGTTGTGGGGGTGCTTTGCTGCAGGAGGGACTGGTGCACTTCACAAAA
TAGATGGCATCATGAGGCAGGAAAATGATGTGGATATATTGAAGCAACATCTCAAGACATCAGTCAGGAAGT
TAAGGCTTGGTCACAAATGTGTCTTCCAAATGGACAATGACCCCAAGCATACTTCCAAATTTGTGGCAAAAT
GGCTTAAGGACAACAAAGTCAAGGTATTGGAGTGGCCACCACAAAGCCCTGACCTCAATCCTATAGAAAATG
TGTGGGCAGAACCGAAAAAGTGTGTGCGAGCAAGGAGGCCTACAAACCTGACTCAGTTACACCAGCTCTGTC
AGGAGGAATGGGCCAAAATTCACCCAACTTATTGTGGGAAGCTTGTGGAAGGCTACCCGAAACGTTTTACCC
AAGTTAAACAATGTAAAGGCAATGCTACCAAATACTAATTGAGTGTATGTAAACTTCTGACCCACTGGGAAG
GTGATGAAAGCTGAAATAAATCATTCTCTCTACTATTATTCTGACATTTCACATTCTTAAAATTAAGTGGTG
ATCCTAACTGACTTAAGACAGGGAATTTTTACTAGGATTAAAGGGCAAGAATTGTGAAAAACTGAGTTTAAA
TGTATTTGGCTAAGGTGTATATAAACTTCTGACTTCAA
>chromosome11:78984343-78985967/1-1624
CAGTTGAAGTCGGAACTTTACATACACTTCGGTTGGAGTCATTAAAACTAGTTTTTCAACCACTCCACAAAT
TCTTGTTAACAAACTATAGTTTTGGCAAGTAGGTTAGGACATCTACTTTGTGCATGACACAAGTCATTTTTC
CACCAATTGTTTACAGACAGATTATTTCACTTACAATTCACTGTATCACAATTCATGTGGGTCAGAAGTTTA
CTGTGCCTTTAAACAGCTTGGAAAATTCCAGAAAATGATGTCATGGCTTTAGAAGCTTCTGATTGACTCAAA
TGATGTCAATTAGCCTATTGGAGGTGTAGCTGTGGATGTATTTCAAGGCCTACCTTCAAATTCAGTGCCTCT
TTGCTTGACATCATGGGAAAATCCAAAGAAATCAGCCAAGACCTCAGGGAAAAAATTGTAGACCTCCACAAG
TCTGGTTCATCCTTGGGAGCATTTTCCAAATGCCTGAAGGTACCATGTTCATCTGTACAAAAAATAGTACGC
AAGTATAAACACCATGGGACCACGCAGCCGTCATACCGCTCAGGAAGGAGACGCGTTCTGTCTCCTAGAGAT
GAACGTACTTTGGTGCGAAAAGTGCAAATCAATCCCAGAACAACAGCAAAGGCCCTTGTGAAGATGCTGGAG
GAATCAGGTACAAAAGTATCTATATCCACAGTAAAACGAGTCCTATATTGACATAACCTGAAAGGCCGCTCA
GCAAGGAAGAAGCCACTGCTCCAAAATCGCCATAAAAAAGCCAGACTACGGTTTGCAACTGCACATGGGGAC
AAAGATCGTACCTTTTGGAGAAATGTCCTCTGGTCTGATGAAACAAAAATATAACTATTTGGCCATAATGTC
CATCGTTATGTTCGGAGGAAAAAGGGTGAAGCTTGCAAGCCGAAGAACACCATTCCAACCGTGAAGCACGGG
GGTGGCAGCATCATGTTGTGGGGGTGCTTTGCTGCAGGAGGGACTGGTGCACTTCACAAAATAGATGGCATC
ATGAGGCAGGAAAATGATGTGGATATATTGAAGCAACATCTCAAGACATCAGTCAGGAAGTTAAAGCTTGGT
CGCAAATGGGTCTTCCAAATGGACAATGAACCCAAGCATATTTCCAAAGTTGTGGAAAAATGGCTTAAGGAC
AACAAAGTCAAGGTATTGGAGTGGCCATCACAAAGTCCTGACCTCAATCCTATAGACAATTTGTGGGCAGAA
CTGAAAAAACGTGTGTGAGCAAGAAGGCCTACAAACCTGACTCAGTTACACCAGCTCTGTCAGGAGGAATGG
GCCAAAATTCACCCAACTTATTGTGGGAAGCTTGTGGAAGGCTACCCGAAAAGTTTGACCCAAGTTAAACAC
TTTCAAGGCAATGCTACCAAATACTAATTGAGTGTATGTAAACTTCTGACCCATTGGAATGTGATGAAAGAA
ATAAAAGCTGAATTAAATCATTCTCTCTACTATTATTCTGACATTTCACATTCTTAAAATAAAGTGCTGATC
CTAACTGACCTTAGACAGGAAATCATTTGCTAGGATTAAATGTCAGGAATTTTGAAAAACGGAGTTTAAATT
TATTTGGCTAAGGTGTATGTAAACTTCTGACTTCAACTGT
>chromosome11:72258941-72260584/1-1643
CAGTTGAAGTCGGAAGTTTACATACACTTAGTTTGGAGTCATTAAAACTCATTTTTCAACCACTCCACGACT
TTCTTGTTAACAAACTATGGTTTTGGCAAGTCAGTTAGGACATCTACTTTGTGCATGACACAGGTAATTATT
CCAACAGTTGTTTACAGACAGATTATTTAACTTATAATTCACTGTATCACAATTCCAGTGGGTCAGAAGTTT
ACATACACTAAGTTGACTGTGCCTTTTAAACAGCTTGGAAAATTCCAGAAAATAATGTCATGGCTTTAGAGA
CTTCTGATAGGCTAATTGACATCATTTGAGTCAATTGGAGGTGTACCTGTGGATGTACTTAAAGGCCTACTG
TCAAACTTAGTGCCTCTTTGCTTGACATCATGGGAAAATCAAAAGAAATCTGCCAAGACCTCAGAAAAACAA
TTGTCGACCTCCACAAGTCTGGTTCATCCTTGGGAGCAATTTCCATACGCCTGAAGGTACCACGTTCATCTG
TAACAAACAATAGTCCGCAAGTATAAACACCATGGGACCACGCAGCCGTCATACCGCTCAGGAAGGAGACGC
TTTCTGTCTCCTAGAGATGAACGTACTTTGGTGCGAAAAGTGCAAATCAATCCCAGAACAACAGCAAGGACC
TTGTGAAGATGATGGAGGAAACAGGTACAAAAGTGTCTATATCCACAGTAAAACGAGTCCTACATCGACATA
ACCTGAAAGGCCGCTCAGCAAGGAAGAAGCCACTTCTCCAAAACCGCCATGAAAAAGCCAGACAACGGTTTG
CAACTGCACATGGGGACAAAGATCGTACTTTTTGGAGAAATGTCCTCTGGTCTGATGAAACAAAAATAGAAC
TGTTTGGCCATAATGACCATCGTTATGTTTGGAGGAAAAAGGGGGAGGCTTGCAAGCCGAAGAACACAATCC
CAACCGTGAAGCACAGGGGTGGCAGCATCATGTTGTGGGGATGCTTTGCTGCCTGAGGGACTGGTGCACTTC
ACAAAATTGATGGCATCATGAGGATGGAAAATTATGTGTATATATATTAAAGCAACATCTCAAGACATCAGT
CAGGAAGTTAAAGCTTGGTCGCAAATGGGTCTTCCAAATGGACAATGACCCCAAGCATACTTCCAAACTTGT
GGCAAAATGGCTTAAGACCAACAAAGTCAAGGTATTGGAGTGGCCATCACAAAGCCCTGACCTCAATCATAT
AGAACATTTGTGGGCAGAACTGAAAAAGCGTGTGCGAGCAAGGAGGCCTACAAACCTGACTCAGTTACACCA
GCTCTGTCAGGAGGAATGGGCCAAAATTCACCCAACTTATTGTGGGAAGCTTGTGGAAGGCTACCCGAAATG
TTTGACCCAAGTTAAACAATTTAAAGGCAATGCTACCAAATACTAATTGAGTGTATGTAAACTTCTGACCCA
CTGGGAATGTGATGAAATAAATAAAAGCTGAAATAAATCATTGTCTGTACTATTATTCTGACATTTCACATT
CTTAAAATAAAGTGGTGATCCTAACTGTCCTAAGACAGGGAATTCTTACTAGGATTAAATGTCAGGAATTGT
GAAAAACTGAGTTTAAATGTATTTGGCTAAGGTGTATGTAAACTTCCGACTTCAACTGT
>chromosome11:20246394-20248020/1-1626
CAGTTGAAGTCGGAAGTTTACATACACTTAGGTTGGAGTCATTAAAACTCATTTTTCAACCACTCCACAAAT
GTCTTGTTAACAAACTATAGTTTTGGCAAGTCGGTTAGGACATCTACTTTGTGCATGACACAAGTCATTTTT
CCAACAATTGTTTACAGACTTATAATTCACTGTATCACAATTCCAGTGGGTCAGAAGTTTACATACACTAAG
TTGACTATGCCTTTAACAGCTTGGAAAATTCCAGAAAATGATTTCATGGCTTTAGAAGCGTCTAATAGGCTA
ATTGGCATCATTTGAGTCAATTGGAGTTGTACCTGTGGATGTATTTCAAGGCCTACCTTCAAACTCAGTGTC
TCTTTGCTTGACGTCATGGGAAAATCTAAAGAAATCAGCCAAGACCTCAGAAAAAAAATTGTAGACCTCCAC
AAGTCTGGTTCATCCTTGGGAGCAATTTCCAAATGCCTGAAGGTACCACGTTCATCTGTACAAATAATAGTA
CACAAGTATAAACACCATGGGACCACGCAGCCGTCATACCGCTCAGGAAGGAGACACGTTCTGTCTCCTAGA
GATGAACGTACTTTGGTGTGAAAAATGCAAATCAATCCCAGAACAACAGCAAAGGACCTTGTGAAGATGCTG
GAGGAAACAGGTACAAAAGTATCTATATCCACAGTAAAACGAGTCCTATATCGACATAACCTGAAAGGCCGC
TCAGCAAGGAAGAAGCCACTGCTCCAAAACCGCCATAAAAAAGCCAGACTACGGTTTGCAACTGCACATGGG
GACAAAGATCGTACTTTTTGGAGAAATGTCCTCTGGTCTGATGAAACAAAAATAGAACTGTTTGGCCATAAT
GACCATGGTTATGTTTGGAGGAAAAAGGGGGACGCTTGCAAGCCGAAGAACACCATCCCAACCGTGAAGCAT
GGGGTGTGGCAGCATCATGTTGTGGGGGTGCTTTGCTGCAGGAGGGACTGGTGCACTTCACAAAATAGATGG
CATTATGAGGTAGGAAAATGATGTGGATATATTGAAGCAACATCTCAAGACATCAGTCAGGAAGTTAAAGTT
AGGTCGCGAATGGGTCTTCCAAATGGACAATGACCCCAAGCATACTTCCAAAGTTGTGGCAAAATGGCTTAA
GGACAACAAAGTCAAGGTATTGGAGTGGCCATCACAAAGCCCTGACCTCAATCCTATAGAAAATTTGTGGGC
AGAACTGAAAAAGCGTGTGCGAGCAAGGAGGCCTACAAACCTGACTCAGTTACACCAGTTCTGTCAGGAGGA
ATGGGCCAAAATTCACCCAACTTATTGTGGGAAGCTTGTGGAAGGCTACCTGAAACGTTTGACCCAAGTTAA
ACAATTTAAAGGCAATGCTACCAAATACTAATTGAGTGTATGTAAACTTCTGACCCACTGGGAATGTGATGA
AAGAAATATAAGCTGAAATAAATCATTCTCTCTACTATTATTCTAACATTTCACATTCTTTAAATAAAGTGG
TGATCCTAACTGACCTAAGACAGGGAATTTTTACTAGAATTAAATATCAGGAATTGTGAAAAAAAAGAGTTT
AAATGTATTTGTCTAAGGTGTATGTAAACTTCGACTTCAACT
>chromosome11:33503884-33505509/1-1625
CAGTTGAAGTCGGAAGTTTACATACACTCAGGTTGGAGTCATTAAAACTCGTTTTTCAACCACTCAACCACA
AACTATAGTTTTTGCAAGTCGGTTAGGACATCTACTTTGTGCATGACACAAGTAATTTTTCCAACAATTGTT
TACAGACAGATTATTTCACTTATAATTCACTGTATCACAATTGTAGTGGGTCAGAAGTTTACATACACTAAG
TTGACTGTGCCTTAAAACAGCTTGGAGAATTCCAGAAAATGATGTCATGGCTTTAGAAGCTTCTGATAGTCT
AATTGACATAATTTGAGTCAATTGGAGGTGTACCTGTGGATGTATTTCAAGGCCTACCTTCAGACTCAGTGC
CTCTTTGCCTGACATCATGGGAAAATCAAAAGAAATCAGCTAAGACATCAGAAAAAAAATTGTAGACCTCCA
CAAGTCTGGTTCATCCTTGGGAGCAATTTCCAAATGCCTGAAGGTACCACGTTCATCTGTACAAACAATAGT
ACGCAAGTATAAACACCATGGGACCATGCAGCCGTCATACCACTCAGGAAGGAGACGCGTTCTGTCTCCTAG
AGATGAACGTACTTTGGTGCGAAAAGTGCAAATCAATCCCAGTACAACAGCAAAGGACCTTGTGAAGATGCT
GGAGGAAACAGGTACAAAAGTATCTATATCCACAGTAGAACGAGTCCTATATTGACATAACCTGAAAGGTCG
CTCAGCAAGGAAGAAGCCACTGCTCCAAAACCGCCATAAAAAAGCCAGACTACGGTTTGCAACTGCACATGG
GGACAAAGATCGTACTTTTTGGAGAAATGTCCTCTGGTCTGATGAAAAAAAATAGAACTGTTTGGCCATAAT
GACCATTGTTATGTTTGGAGGAAAAAGGGGGAGGCTTGCAAGCCAGGGAACACCATCCCATCCGTGAAGCAC
GGGTGTGGCAGCATCATGTTGTGGCCGTGCTTTTCTGCAGGAGGGACTGGTGCACTTCACAAAATAGATGGC
ATCATGAGGCAGGAAAATTCTGTGGATGTATTGAAGCAACATCTCAAGACATCAGTCAGGAAGTTAAAGCTT
GGTCGCAAATGGGTCTTCCAAATGAACAATGACCCCAAGCATACTTCCAAAGTTGTGGCAAAATGGCTTAAG
GACAACAAAGTCAAGGTGTTGGAGTGGCCATCACAAAGCCCTGACCTCAATCCTATAGAACATTTGTGGGAA
GAACTGAAAAAGCGTTTGCGAGCAAGGAGGCCTACAAACCTGACTCAGTTACACCAGCTCTGTCAAGAGGAA
TGGGCCAAAATTCACCCAATTTATTGTGGGAAGCTTGTGGAAGGCTACCTGAAATGTTTGACCCAAGTTAAA
CAATTTAAAGGCAATGCTACCAAATACTAATTGAGTGTATGCAAACTTCTGACCCACTGGGAATGTGATAAA
AGAAATAAAAGCTGAAATAAATAATTCTCTGTACTATTATTCTGACATTTCACATTCTTAAAATAAAGTGGT
GATCCTAACTGACCAAAGACAGGGAATAATTTACTAGGATTAAATGTCAGGAATTGTGAAAAACTGAGTTTA
AATGTATTTGGTAAGGTGTATGTAAACTTCTGACTTCAACT
>chromosome12:69826199-69827757/1-1558
CAGTTGAAGTCGGAAGTTTGCATACACTTAGGTTGGAATCATTAAAACTTGTTTTTCAACCATTCCACAAAT
TTCCTGTTAACAAAATACAGTTTTGGCAAGTCGGTTAGGACATCTACTTTGTGCATTACACAAGTAATTTTT
GCAACAATTGTTTACAGACAGATTATTGCACTTATAATTCACTGTATCACAATTCCAGTGGGTCAGAAGTTT
ACATACACTAAGTTGACTGTGCCTTTACAGCTTGGAAAATTCCAGAAAATGATGTCATGGCTTTAGAAGCTT
CACTTTGACTTTGGCTTTGACATCATGGGAAAATCAAAAGAAATCAGCCAAGACCTCAGAAAAAAAATTGTA
GACCTCCACAAGTCTGGTTCATCCTTGGGAGCAATTTCCAAACGCCTGAAGGTACCACGTTCATCTGTACAA
ACAATAGTACGCAAGTATAAACACCATGGGACCACGCAGCCGCCATACCGCTCAGGAAGGAGACGCGTTCTG
TCTCCTAGAGATGAACGTACTTTGGTGCGAAAAGTGCAAATCAATCCCAGAACAACAGCAAAGGACCTTGTG
AAGATGCTGGAGGAAACAGGTCCAAAAGTATCTATATCCATAGTAAAACGAGTCCTATATCGACATAACCTG
AAAGGCCGCTCAGCAAGGAAGAAGCCACTGCTCCAAAACTGCCATAAAAAAGCCAGACTATGGTTTGCAACT
GGACATGGGGACAAAGATCGTACTTTTTGGAGAAATGTCCTCTGCTCTGATGAAACAAAAATAGAACTGTTT
GGCCATAATGACCATCATTATGTTGGGAGGAAAAAGGCGGAGGCTTGCAAGCTGAAGAACACCATCCCAAAA
GTGAAGCACGGGGGTGGCAGCATCATGTTGTGGGGGTGCCTTGCTGCAGGAGGGACTGATGCACTTCACAAA
ATAGATGGCATCATGAGGATGGAAAATTATGTGGATATATTGAAGCAATATCTCAAGACATCAGTCAGGAAG
TTAAAGCTTGGTAGCAAATGGGTCTTCCGAATGGACAATGACCCCAAGCATACTTCCAAAGTTGTGGCAAAA
TGGCTTAAGGACAACAAAATCAAGGTATTGGCCATCACAAAGCCCTGACCTCAATCCTATAGAAAATGTGTG
GGCAGAACTGAAAAAGCGTTTGCGAGCAAGGAGGCCTACAAACCTGACTCAGTTACACCAGCTCTGTCAGGA
GGAATGGGCCAAAATTCACCCAATTTATTGTGGGAATCTTGTGGAAGACTACCCAAAACGTTTGACCCAAGT
TAAACAATTTAAAGGCAATGCTACCAAATACTAATTGAGTGTATGTAAACTTCTGACCCACTGGGAATGTGA
TGAAAGAAATAAAAGCTGAAATAAATCATTCCCTCTACTATTATTCTGACATTTCACATTCTTAAAATAAAG
TGGTGATCCTAACTGAACTAAGACAGGGAATTTTTACTAGGATGAAATGTCAGGAATTCAGAAATATGAGTT
TAAATGTATTTGGCAAAGGTGTATGTAAACTTCCGACTTCAACTGT
>chromosome12:61242364-61244005/1-1641
CAGTTGAAGTCTGAAGTTTACATACACTTAGGTTGAAGTCATTAAAACTCGTGTTTCAACCACTCCACAAAT
TGCTTGTTATTAACAAACTATAGTTTTGGCAAGTCGGTTAGGACATCTACTTTGTGCATGACACAAGTCATT
TTCCCAACAATTGTTTACAGACAGATTATTTCACTTATAATTCACTGTATCACAATTCCAGTGGGTCAGAAG
TTTACATACACTAAGTTGACTGTGCCTTTAAACAGCTTGGAAAATTCCAGAAAATTATGTCATGGCTTTAGA
AGCTTCTGTTAGGTTAATTGACATAATTTGAGTCAATTGGAGGTGTACCTGTGGATGTATTTCAAGGCCTAC
CTTCAAACTGAGTGCCTCTTTACTTGACATCATGTGAAAATCAAAAGAAATCAGCCAAGACCTAAGAAAAAA
AATTGTAGACCTCCACAAGTCTGGTTCATCCTTGTGAGCAATTTCCAAACACCTGAAGGTACCACGTTCATC
TGTACAAACAATAGTACGCAAGTATAAACACCATGGGACCACGCAGCCGTCATACCGCTCAGGAATGAGACG
CGTTCTGTCTCCTAGAGATGAACGTACTTTGGTGTGAAAAGTGCAAATCAATCCCAGAACAACAGCAAAGGA
CCTTGTGAAAATGCTGGAGGGAACATGTACAAAAGTATCTATATCCACAGTAAAACGAGTCCTATATTGACA
TAACCTGAAAGACTGCTCAGCAAGGAAGAAGCCACTGCTCCAAAACCGCAATAAAAAAGCCAGACTACGGTT
TGCAACTACCCATGGGGACAAAGATCGTACTTTTTGGAGAAATGTCCTCTGGTCTGATGAAATAAAAATATA
ACTGTTTGGCCATAATGACCATTGTTATGTTTGGAGGAAAAAGGGGGAGGCTTGCAAGCCGAAGAACACCAT
CCCAACCGTGAAGCACGGGGGTGGCAGCATCATGTTGTGGGGGTGCTTTGCTGCAGGAGGGACTGGTGCACT
TCACAAAATAGATGGCGTCATGAGATGGGAAAATTATGTGGATATATTGAAGCAACATCTCAAGACATCATT
CAGGAAGTTAAAGCTTGGTCGCAAATGGGTCTTCCAAATGGACAATGACCCCAAGCATACTTCCAAAGTTGT
GGCAAAATGGCTTAAGGACAACAAAGTCAAGGTATTGGAGTGGCCATCACAAAGCCCTGACCTCAATCCTAT
AGAACATTTGTGGGCAGAATTGAAAAGCGTGTGCGAGCAAGGAGGCCTACAAACCTGACTCAGTTACACCAG
CTCTGTCAGGAGGAATGGGCCAAAATTCCCCCAACTTGTTGTGGGAAGCTTGTTGGAAGGCTACCCAAAACG
CTTGACCCAAGTTAAACAATTTAAAGGCAATGCTACCAAATACTAATTGAGTGTATGTAAACTTCTAACCCA
CTGGGAATGTGATGAAAGAAATAAAAGCTGAAATAAATCATTCTCTCTACTATTATTCTGACATTTCACATT
CTTAAAATAAAGTGGTGATACTAACTGACCTAAGAAAGGGAATTTTTATTTTGATTAAATGTCAGGAATTGT
GAAAAACTGAGTTTAAATGTATTTGACTAAGGTGTATGTAAACTTCCGACTTCAACT
>chromosome12:77747785-77749400/1-1615
CATACCTACAGTTGAAGTTGTTAAAACGCGTTTTTCAACCACTCCACAAATTTCTTGTTAACAAACTATAGT
TTTGGCAAGTCGGTTAGGACATCTACTTTGTGCATGACACAAGTCATTTTTCAAACAATTGTTTACAGACAG
ATTATTTCACTTATAATTCACTGTATCACAATTCCAGTGGGTCAGAAGTTTACATACACTAAGTTGACTGTG
GCTTTAAACAGCTTGGAAAATTCCAGAAAATTATGTCATGGCTTTAGCAGCTTCTGATAGGCTAATTGACAA
CATTTGAGTCAATTGGAGGTGTACCTGTGGATGTATTTCAAGGCCTACCTTCAAACTCAGTGCCGCTTTGCT
TGACATCATGGGGAAATCTAAATAAATCAGCCAAGACCTCAGAAACAAAATTGTAGACCTCCACAAGTCTGG
TTCATCCTTGGGAGCAATTTCCAAACGCCTGAAGATACCACGTTCATCTGTGCAAACAATAGTACGCAAGTA
TAAACACCATGGGACCACGCAGCCATCATACCGCTCAGGAAGGAGACGCGTTCTGTCTCCTAGAGATGAACG
TACTTTGGTGCGAAAAGTGCAAATCAATCCCAGAACAACAGCAAAGGACCTTGTGAAGATGCTGGAGGAAAC
AGGTACAAAAGTATCTATATCCACAGTAAAACGAGTCCTATATCGACAACCTGAAAGGCTGCTCAGCATGGA
AGAAGCCACTGCTCCAAATCCGCCATAAAAAAGCCAGACTACGGTTTGCAACTGCACATGGGGACAAAGATC
GTACTTTTTGGAGAAATGTCCTATGGTCTGATGAAACAAAAATAAAACTGTTTGGCCATAATGACCATCGTT
ATGTTTGGAGGAAAAAGGGGGATGCTTGCAAGCCGAAGAACACCATCCCAACCATGAAGCACGGCGGTGGCA
GCATCATGTTGTCGGGGTGATTTGCTGCAGGAGGGACTGGTGCACTTCACAAAATAGATGGCATCATGAGGG
AGGAAAATTATGTGGATACATTGAAGCAACATCTCAAGACATCAGTCAGGAAGTTAAAGCTTGGTCGCAAAT
GGGTCTTCCAAATGGACAATGACCCCAAGCATACTTCCAAAGTTGTGGCAAAATGGCTTAAGGACAACAAAG
TCAAGGTATTGGAATGGCCATCACAAAGCCCTGACCTCAATCCTATAGAAAATTTGTAGGCAGAACTGAAAA
AGCGTGTGCGAGCAAGGAGGCTTACCCACCTGACTCCGTTACACCAGCTCTGTCAGGAGGAATGGGCCAAAA
TTCACCCAACTTTTTGTGGGAAGCTTGTGAAAGGCTACCCGAAACGTTTGACCCAAGTTAAACAATTTAAAG
GCAATGCTACCAAATACTAATTGAGTGTACATAAACTTCTGACCCACTGGGAATGTGATGAAAGAAATAAAA
GCTGAAATAAATAATTCTCTCTACTATTATTCTGAGATTTTACATTCTTAAAATAAAGTGGTGATCCTAACT
GACCAAAAACAGGAAGTTTTTACTAGGATTAAATGTCAGGAATTGTGAAAAACTGAGTTTAAATGTATTTGG
CTAAGGTGTATGTAAACTTCCGACTTCAACT
>chromosome13:21233291-21234922/1-1631
CAGTTGAAGTCGGAAGTTTACATACACTTAGGTTAGAGTCATTAAAACTAGTTTTTCAACCACTCCACAAAT
TTCTTGTTAGCAAACTATAATTTTGGCAAGTCGGTTAGGACATCTACTTTGTGCATGACACAAGTCATTTTT
CCAACAATTGTTTACAGACAGATTATTTCACTTATAATTCACTGTACCACAATTCCAGTGGGTCAGAAGTTT
ACATACACTAATTTGACTGTGCCTTTAAACAGCTTGGAAAATTCCAGAAAATGATGTCCTGGCTTTAGAAGC
GTCTGATAGGCTAATTGACATAATTTGAGTCAATTGGAGGTATACCTGTGGATGTATTTCCAGGCCTGTTTT
CAAACTCAGTACCTCTTTGCTTGACATCATGGGAAAATCAAAAGAAATCAGCCAAGACCTCAGAAAAAAATG
TGTAGACCTCCACAAGTCTGGTTCATCCTTGGGAGCAATTTCCAAATGCCTGAAGGTACCACGTTCATCTGT
ACAAACAATAGTACGCAAGTATAAACACCATGGGACTATGCAGCCGTCATACCGCTCAGGAAGGAGATGCGT
TCTGTCTCCTAGAGATGAACGTACTTTGGTGAGAAAAGTGCAAATCAATCCCAGAACAACAGCAAAGGACCT
TGTGAAGATGCTGGAGGAAACAGGTACAAAAGTATCTGTATCCAGAGTAAAACGAGTCCTATATCGACATAA
CCTGAAAGGCTGCTCAGCAAGGAAGAAGCCACTGCTCCAAAACCACCATAAAAAAGCCAGACTACAGTTTGA
AACTGCACATGGGGACAACGATCGTACTTTTTGGAGAACTGTCCTCTAGTCTAATGAAACAAAAATAGAACT
GTTTGGCCATAATGACCATCGTTATGTTTGGAGGAAAAAGGGGGAGGCTTGCAAGCCGAAGAACACCATCCC
AACCGTGAAGCACGGGGGTGGCAGCATCATGTTGTGGCGGTGCTTTGCTGCAGGAGGGACTGGTGCACTTCA
CAAATAGATGGCATCATGAGGAAGTAAAGTTATGTGGATATTTTGAAGCAACATTTCAAGACATCAGTCAGG
AAGTTAAATCTTGGTCGCAAATGGGTCTTCCAAATGGACAATGACCCCAAGCATACTTCCAAAGTTGTGGCA
AAATGGCTTAAGGACAACAAAGTCAAGGTATTAGAGTGGCCGTCACAAAGCCCTGACCTCAATCCTATAGAA
AATGTTTGGGCAGAACTGAAAAAGCGTGTGCGATCAAGGAAGTCTACAAACCTGACTCAGTTACACCAGCTC
TGTCAGGAGGAATGGGCCAAACTTCACCCAACTTATTGTGGGAAGCTTGTGGAAGGCTACCCGAAACGTTTG
ACTCAAGTTAAACAATTTAAAGGCAATGCTACCAAATACTAATTGAGTGTATGTAAACTTCTGACCCACTGG
GAATGTGATGAAAGCAATAAAAGCTTAAATAAATAATTCTCTCTACTATTATTCTGACATTTCACATTCTTA
AAATAAAGTGGTGATCCTAACTGACCTAAGACAGGGAATGTTTACTGGTATTAAATGTCAGGAATTGTGAAA
AACGGAGTTTAAATGTAGTTGGTTGGCTAAGGTGTATGTAAACTTCT
>chromosome13:40171559-40173192/1-1633
CATTTGAAGTCGGAAGTTTACATACACTTAGGTTGGAGTCATTAAAACTCATTTTTCAACCACTCCATAAAT
TTCTTGTTAACAAACTATAGTTTTTGCAAGTCGGTTAGGACATCTACTTTGTGCATGACACAAGTAATTTTT
CCAACAATTGTTTACAGACAGATTATTTCACTTATAATTCACTGTATCACAATTCCAGTGGGTCAGAAGTTT
ACATACACTAAGTTGACTGTGCCTTTAAACAGCTTGGAAAATTCTAGAAAATGTCATGGCTTTAGAAGCTTC
TGATAGGCTAATTGACATAATTTGAGTCAATTGGAGGTGTACTTGTGGATGTATTTCAAGGCTTACCTTCAA
ACTCAGTGCCTCTTTGCTTGACATTATGGGAAAATCAAAAGAAATCAGCCAAGACCTCAGAAAACTAATTGT
AGACCTCCACAAGTCTGGTTCATCCTTGTGAGCAATTTCCAAATGCCTGAAGGTACCACGTTCATCTGTACA
AACAATAGTACGCAAGTATAAACACCATGGGACCACGCAGCCATCATACTGCTCAGGAAGGAGGCGCGTTGT
GTCTCCTAGAGATGAACATGCTTTGGTGCGAAAAGTGCAAATCAATCCCAGAACAACAGCAAAGGACCTTGT
GAAGATGCTGGAGGAAACAGGTACAAAAGTATCTATATCCACAGTAAAACGAGTCCTATATCGACATAACCT
GAAAGGCCGCTCAGCAAGGAAGAAGCCACTGCTCCAAAACCGCCATAAAAAAGCCAGACTACAGTTTGCAAC
TGCACATGGGGACAAAGATCGTACTTTTTGGAGAAATGTCCTCTGGTCTAATGAAACAAAAATAGAACTGTT
TGGCCATAATGACCATCTTTATGTTTGGAGGAAAAAGGGGGAGGCTTGCAAGCCTAAAAACACCATCACAAC
CGTGAAGCACAGGGGTGGCAGCATCATGTTGTGGGGGTGCTTTGCTGCAGGAGGGACTGATGCACTTCACAA
AATAGATGGCATCATGAGGATGGAAAATTATGTGGATATATTGAAGCAACACCTCAAGACATCAGTCAGGAA
GTTAAAGCTTGGTCGCAAATGGGTCTTCCAAATGGACAATGACTTCAAGCATACTTCCAAAGTTATTGCAAA
ATGGCTTAAGGACAACAAAGTCAAGGTATTGGAGTGGCCATCCCAAAGCCCTGACCTCAATCCTATAGAAAA
TTTGTGGGCAGAACTGAAAAAGCGTGTGTGAGCAAGGAGGCCTACAAACCTGACTCAGTTACACCAGCTCTG
TCAGGAGGAATGGGACAAAATTCACCCAACTCATTGTGGGAAGCTTGTGGAAGGCTACCCAAAACGTTTGAC
CCAAGTTAAACCATTTAAAGTCAATGCTACCAAATACCAATTGAGTGTATGTTAACTTCTGACCCATTGGGA
ATGTGATGAAAGAAATAAAAGCTGAAATAAATCACTCTCTACTTCTATTCTGACATTTCACATTCTTGAAAT
GAAGTGGTGATCCTAACTGACCTAAGACAGGGAATTTTTACTGGGATTAAATGTCAGGAATTGTGAAAAACT
GAGTTTAAATGTATTTGGCTAAGGTGTATGTAAACTTCCGACTTAAACT
>chromosome13:46314360-46315998/1-1638
CAGTTGAAGTCGGAAGTTTACATACACCTAGGTTGGAGCCATTAAAACTTGTTTTTCAACCACTCTACATAT
TACTTGTTAACAAACAATAGTTTTGGTACGTCGGTTAGGACATCTACTTTGTGCATGACACAAGTAACTTTT
CCAACAACTGTTTACAGACAGATTATTTCACTTATAATTCACTGTATCACAATTCCAGTGGGTCAGAAGTTT
ACATACACTAAGTTGACTGTGCCTTTAAACTGCTTGGAAATTTCCAGAAAATGATGTCATGGCTTTAGAAGC
TTCTGATCGGCTAATTTACACCATTTGAGTCAATTGGAGGTGTACCTGTGGATGTATTTCAAGGCCTACCTT
CAAACTCAGTGCCTCTTTGCTTGACATCATGGGAAAATCAAAAGAAATCAGCCAAGACTTCAGAAAAAGAAT
TGTAGACCTCCACAAGTCTGGTTCATCCTTGGGAGCAATTTCCAAACGCCTGAAAGGTACCACGTACATCTG
TACAAACAATAATACGCAAGTATAAACACCATGGGACCACGCAGCCGTCATACCGCTCAGGAAGGAGACACG
TCCTGCCCCATAGAGATGAACGTACTTTGGTGCGAAAAGTGCAAATCAATACCAGAACAACAGCAAAGGACC
TTGTGAAGATGCTGGAGGAAACAGGTACAAAAGTATCTATATCCACAGTAAAACGAGTCCTATATCGACATA
ACCTGAAAGGCCGCTCAGCAAGGAAGAAGCCACTGCTCCAAAACCGCCATAAAAAAGCCAGACTACGGTTTG
CAACTGCACATGGGGACAAAGATCGTACATTTTGGAGAAATGTCCTCTGGTCTCATGAAACAAAAATAGAAC
TGTTTGGCCATAATGACCATCGTTATGTTTGGAGGAAAAAGGGAGAGGCTTGCAAGCCGGAGAACACCATCC
CAACCGTGAAGCACAGGGGTGGCAGCATCATGTTGTGGGGGTGCTTTGCTGCAGGAGGGACTGGTGTACTTC
ACAAAATAGATGGCATCATGAGGGAGAAAAATGATGTGGATATATTGAAGCGACATCTCAAGACATCAGTCA
GGAAGTTAAAGCTTGGTCGCTAATGGGTCTTCCAAATGGACCATGACCCCAAGCATACTTCCAAAGTTGTGG
CAAAATGGCTAAGGACAACAAAGTCAAGGTATTGGAGTGGCCATCACAAAGCCCTGACCTCAATCCTATAGA
AAATGTGTGGGGAGAACTGAAAAAGCTTGCGTGTGCGAGCAAGGAGGCCTACAAACCTGACTCTGTTACACC
AGCTCTGTCAGGAGGAATGGGCAATAATTCACCCAACTTATTGTGGGAAGCTTGTGGAAGGCTACCCGAAAC
GTTTGACCCAAGTTAAACAATTTAAAGGCAATGCTACCAAACACTAATTGAGTGTATATAAACTTTTGACCA
ACTGGGAATGTAATGAAAGAAATAAAAGCTGAAATAAATAATTCTCCCTACTATTAGTCTGACATTTCACAT
TCTTAAAATAAAGTGGTGATCCTAACTGACCTAAAACAGGGAATTTTTACTAGGATTATATGTCAGGAATTG
TGAAAAACTGGTTTAAATGGATTTGGCTAAGGTGTATGTAAACTTCCGACTTCA
>chromosome14:16428252-16429882/1-1630
CAGTTGAAGTCGGAAGTTTACAAACACTTAGGTTGGAGTTATTAAAACTTGTTTTTCAACCACTCCACAAAT
TTCTTGTTAACAAACTATAGTTTTGGCAAGTCGGTTAGGACATCTACTTTATGCATGACACAAGCAATTTTT
CCAACAATTGTTTACAGACAGATTATTTCACGTATAATTCATTGTATCACAATTCCAGTGGGTCAGAAATGT
ACATACACTAAGTTGACTGTGCCTTTAAACAGCGTGGAAAATTCCAGAAAATGATGTCATGTCAGATAGGCA
AATTTACATAATTTGAGTAAATTGGAGGTGTACCTGTGAATGTATTTCAAGGCCGACCTTCAAACTCAGTGC
CTCTTTGCTTGACATCATGGGAAAATCAAAAGAAATAAGCTAAGACCTCAGAAAAAAAATTGTAGACCTCCA
CAAGTCTGGTTCATCCTTGGGAGCAATTTCCAAACGCCTGAAGGTGCCACGTTCATCTGTACAAACAATAGT
GCGCAAGTATAAGCACCATGGGACCACGCAGCCATCATACCGCTCAGGAAGGAGACACGTTCTGTCTCCTAG
AGATGAACATACTTTGGTGTGCGAAAAGTGCAAATCAATCCCAGAACATCAGCAAAGGACCTTGTGAAGATG
CTGGAGGAAACAGGTACAAAAGTATCTATATCCACAGTAAAACGAGTCCTATATTGACATAACCCGAAAGGC
CGCTCAGCAAGGAAGAAGCCACTGCTCCAAAACCGCCATAAAAAAGCCAGACTACGGTTTGCAACTGCACAT
AGGGACAAAGGTCGTACTTTTTGGAGAAATGTCCTCTGGTCTGATGAAACAAAAATATAACTGTTTGGCCAT
GATGACCATCGTTATGTTTGGAGGAAAAAGGGGGAGGCTTGCAAGCCGAAGAACACCATCCCAACTGTGAAG
CAGGGGGGTGGCAGCATCATGTTGTAGGGGTGCTTTGCTGCAGGAGGGACTAGTGCACTTCACAAAATAGAT
GGCATCATGAGGGAGGAAAATTATGTGGATATGTTGAAGCAACATCTCAAGACATCAGTCAGGAAGTTAAAG
CTTGGTCGCAAATGGGTCTTCCAAATGGACAATGACCCCAAGCATACTTCCAAAGTTGTGGCAAAATGGCTT
AAGGACAACAAAGTCAAGGTATTGGAGTGGCCATCACAAAGCCCTGACCTCAATCCTATAGAAAATTTGTGG
GCAGAAATTAAAAAGCGTGTGCAAGCAAGGAGGCCTACAAACCTGACTCGGTTACACCAGCTCTGTCAGGAG
GAATAGGCCAAAATTCACCCAATTTATTGTGGGAAGCTTGTGGAAGGCTACCCAAAACGTTTGACCCAAGTT
AAACAATTTAAAAGCAATGCTACCAAATACTAATTGAGTGTATGTAAACTTCTGACACACTGGGAATGTGAT
GAAAGAAATAAAAGCTTAAATAAATCATTCTCTCTACTATTATTCTGACATTTCACATTCTTAAAATAAAGT
GATGATCCTAACTGTCCTAAGACAGGGAATTTTTACTAGGATTAAAAGTCAGGAGTTGTGAAAAACTGAGTT
TAAATGTATTTGGCTGAGGTATATGTAAACTTCCGACTTCAACTGT
>chromosome14:77897176-77898803/1-1627
CAGTTGAAGTCGGAAGTTTACATACACTTAGGTTGAAGTCATTAAAACTCGTTTTTTTAACCACTCCACAAT
TTTCTTAGTAACAAACTATAGTTTTGACAAGTCAGTTAGGACATCTACTTTGTGGATGACACAAGCAGTTTT
TCCAACAATTGTTTGCAGACAGATTATTTCACTTATAATTCACTGTATCACAATTCCAGTGGGTCAGAAGTT
TACATACACTAAGTTGACTGTGCCTTTAAACAGCTTGGAAAATTCCAGAAAATGATGTCATGGCTTTAGAAG
CTTCTAATTGACATAATTTGAGTCAATTGGAGGTGTACCTGTGGATGTATTTCAAGGCCTACCTTCAAACTC
AGTGCCTCTGCTTGACATCATGGGAAAATCAAAAGAAATCAGCCAAGACCTCAGAAAATACATTTTAGACCT
CCACAAGTCTGGTTCATCCTTGGGAGCAATTTCCAAACGCCTGAAGGTGCCACGTTCATCTGTACAAACAAT
AGTACGCAAGTATAAACACCATGGGACCACGCACCCGTCATACCGCTCAGGAAGGAGACGCGTTCTGTCTCC
TAGAGATGAACGTACTTTGGTGCGAAAAGTGCAAATCAATCCCAGAACAACAGCAAAGGACCTTGTGAAGAT
GCTGGAGAAAACGGGTACAAAAGTATCTACATCCACAGTAAAACGAGTCCTATATCGACATAACCTGAAAGG
CCACTCAGCAAGGAAGAAGCCACTGCTCCAAAACCGCCATAAAAAGCCAGACTCCGGTTTGCAACTGCACAT
GGGGACAAAGATCATACTTTTTGGAGAAATGTCCTCTGATCTGATGAAACAAAAATAGAACTGTTTGGCCAT
AATGACCATTGTTATGTTTGGAGGAAAAAGGGGGAGGCTTGCAAGCTGAAGAACACCATCCCAACCGTGAAG
CATGGGGGTGGCAGCATCATGTTGTGGGGGTGCTTTGATGCAGGAGGGACTGGTGCACTTCACAAAATAGAT
GGCATCATGAAGAGGGAAAATTATGTGGATATATTGAAGCAACATCTCAAGACATCAGTCAGGAAGTTAAAG
CTTGGTCACAAATGGGTCTTCCAAATAGACAATGACCCCAAGCATACTTCCAAAGTTGTGGCAAAATGGCTT
AAGGACAACAAAGTCAAGGTATTGGAGTGGCCATCACAAAGCCCAGACCTCAATCCTATAGAAAATGTGTGG
GCAGAACTGAAAAAGCGTGTGTGAGCAAGGAGGTCTACAAACCTGACTCAGTTACATCAGCTCTGTCAGGAG
GAATGGGCCAAAATTCACCCAACTTATTGTGGAAGCTTGTGGAAGGCTACCCAAAACATTTGACCCAAGTTA
AACAATTTAAAGGCAATGCTACCAAATACTAATTGAGTGTATGTAAATTTCTGACCCACTGGGAATGTGATG
AAAGAAATAAAAGCTGAAATAAATCATTCTCTCTACTATTATTCAGACATTTCACTTTCTTAAAATAACGTG
GTGGTCCTAACTGACCTAATACAGGGAATTTTTACTCGGATTAAATGTCAGGAATTGTGAAATACTGAGTTT
AAATGTATTTGGCTAAGGTGTATGTAAACTTCCGACTTCAACT
>chromosome14:12828860-12830487/1-1627
CAGTTGAAGTCAGAAGTTTACATACACTTAGGTTGGAGTCATTAAAACTCGTTTTTCAACCACTCCACAAAT
TTCTTGTTAACAAACTATAGTTTTGGCATGTTGGTTAGGACATCTACTTTGTGCAAGACACAAGTAATTCTT
CCAACAATTGTTTACAGACAGATTATTTCACTGTATCACAATTCCAGTGGGTCAGAAGTTTATATACACTAA
GTTGACTGTGCCTTTAAACAGCTTGGAAAAATCCAGAAAATGATGTCTTGGCTTTAGAAGCTTCTGATAGGC
AAATTGACATCATTTGAGTCAATTGGAGGTGTACCTGTGGATGTATTTCAAGGCCTTCCTTCAAACTCAGTG
CCTCTTTGGTTGACATCATGGGAAAATCAAAAGAAATCAGCCAAGACCTCAGAAAAAAAACGGTAGACCTCC
ACAAGTCTGGATCATCCTTGGGAGCAATTTCCAAACGCCTGAAGGTACCACGTTCATCTGTACAAACAATAG
TACGCAAGTGTAAACAACATGGGACCACGCAGCCGTCATACCGCTCAGGAAGGAGACACGTTCTGTCTTCTA
GAGATGAACATACTTTGGTGCGAAAAGTGAAAATCAATCCCAGAACAACAGCAAAGGACCTTGTGATGATGC
TTGAGGAAACAGGTACAAACGTATCTATATCCACAGTAAAACGAGTCCTATATTGACATAACCTGAAAGGCC
GCTTAGCAAGGAAGAAGCCACTGCTCCAAAACCGCCATAAAAAAGCCAGACTACAGTTTGCAACTGCACATG
AGGACAAAGATCATACTTTTTGGAGAAATGTCCTCTGATCTGATGAAACAAAAATAGAACTGTTTGGCCATA
ATGACCATCGTTATGTTTGGAGGAAAAAGAGGGAGGCTTGCAAGCCGAAGAACACCATCTCAACCGTGAAAC
ACGGGGGTGGCAGCATCATGTTGTGGGGGTGCTTTGCTGCAGAAGGGACTGGTGTACTTCACAAAATAGATG
GCATCATGAGGTTGGAAAATTATGTGGATATATTGACGCAACATCTCAAGACATCAGTCAGGAAGTTAAAGC
TTGGTCGCAAATGGGTCTTCCAAATGGACAACGACCCCAAGCATACTTCCAAAGTTGTGGCAAAATGGCGTA
AGGACAACAAAGTCAAGGTATTGGAGTGGCCATCACAAAGCCCTGACCTCAAACCTATAGAAAATGTGTGGG
CAGAACTGAAAAAGCGTGTGCGAGCAAGGAGGCCTACAAACCTGACTCAGTTACACCAGCTCTGTCAGGAGG
AATGGGCCAAAATTCACCCAATTTATTGTGGGAAGCATGTGGAAGGCTACCCAAAACGTTTGACCCAAGTTA
AACAATTCAAAGGCAATGCTACCAAATACTAATTGAGTGTATGTAAACTTCTGACCCACTGGGAATGTGATG
AAAGAAATAAAAGCTGAAATAAATCATTCTCTCTACTATTATTCTGACATTTCACATTCTTAAAATAAAGTG
GTAATCCTAACTGACATAAAACAGGGAATATTTACTTGGATTAAATGTCAGGAATTGTGAAAAACTGAGTTT
AAATGTATTTGGCTAAGGTGCATGTAAACTTCCGATTTCAACT
>chromosome15:59497082-59498722/1-1640
CAGTTGCAGTCGGAAGTTTACATACACTTAGGTTGCTGTCATTAAAACTCGTTTTTCAACCACTCCACAAAT
TTATTGTTAACAAACTATACTTTTGGCAAGTCGGATAGGACATCTACTTTGTGCATGATACAAGTAATTTTT
ACAACAATTGTTTACAGACAGATGATTTCACTTATAACTCACTGTATCACAATTCCAGTGGGTCAGAAGTTT
ACATATACTAAGTTGACTGTGCCTCTAAACAGCTTGGAAAATTCCAGAAAATGATGTAATGGCTTTAGTAGC
TTCTGATAGGCTAATTGACATCATTTGAGTCAATTGGAGGTTTACATGTGGATGTATTTCAAGACCTATCTT
CAAACTCAGTGCCTCTTCGCTTGACATCATGGGAAAATCAAAAGAAATCAGCCAAGACCTCAGAAAAAAAAT
TGGAGACCTCCACAAGTCTGGTTCATCCTTGCGAGCAATTTCCAAACGCCTCAAGGTATCACGTTCATCTCT
ACAAACAATAGTACGCAAGTATAAACACCATGGGACCATGCAGCTGTCATACCGCTCAGGAAGGAGACGCGT
TCTGTCTCCTAGAGATGAACGTACTTTGGTGCGAAAAGTGCAAATCAATCCCAGAACAACAGCAAAGGACCT
TGTGAAGATGCTGGAGGAAACAGGTACAAAAGTATCTATATCCACAGTAAAACGAGTCCTATATTTACATAA
CCTGAAAGGCCGCTCTGCAAGGAAGAAGCCATCGCTCCAAAACCGCCATAAAAAAGCCAGACTACGGTCTGC
AACTGCACGTGGGGACAAAGATCGTACTTTTTGGAGAAATGTCCTCTGGTCTGATGAAACAAAAATAGAACT
GTTTGGCCATAATAACCATCGTTATGTTTGGAGGAAAAAGGGGGAGGCTTGCAAGCCGAAGAACACCATCCC
AACCGTGAAGCACAGGGGTGGCAGCATCATGTTGTAGAGGTGCTTTGCTGCAGGAGGGACTGGTGCACTTCA
CAAAATAGATGGCATCATGAGGGAGGAAAATTATGTGGAAATATTGAAGCAACATCTCAAGACATCAGTCAG
GAAGTTAAAGCTTGGTTGCAAATGGGTCTTCCAAATGGACAATGACCCCAAGCATATTTCCAAAGTTGTGGC
AAAATGGCTTAAGGACAACAAAGTCAAGGTATTGGGGTGGCCATCACAAAGCCCTGACCTCAATCCCATAGA
AAAGTTGTGGGCAGAACTTAAAAAGCGTGTGCAAGCAAGGAGGCCTACAAACCTGACTCAGTTACACTAGCT
CTGTCAGTAGGAATGGGCCAAAATGCACCCAACTTCTTGTGGGAAGCTTGTGGAAGGCTACCCAAAACGTTT
GACTCAAGTTAAACAATTTAAAGGCAATGCTACCAAATACTAATTGAGTGTATGTAAACTTCTGACCCACTG
AGAATGTGATGAAAGAAATAAAAGCTGAAATAAATCATTCTCTCTACTATTATTCTGACATTTCACATTCTT
AAAATAAAGTGGTGATCCTAACTGACCTAAAACAGGGAATTTTTACTGGGATTAAATGTCAGGAATTGTGAA
AAACGGAGTTTAAATGTATTTGGCTAAGGTGTACGTAAACTTCCCACTTCAACTGT
>chromosome15:33596625-33598262/1-1637
AGTTGAAGTCGGAAGTTTACAAACACTTAGGTTGGAGTCATTAAAACTTGTTTTTCAACCACTCCACAAATG
TCTTGTTAACAAACTATAGTTTTGGCAAGTCGGTTAGGACATCTACTTTGTGCATGACACAAGTAATTTTTC
CAACAATTATTTATAGACAGATTATTTCACTTATAATTCACTTTATCATAATTCCAGTGGGTCAGAAGTTTA
CATACACTAAGTTGACTGTGCCTTTAAACAGCTTGGGAAATTCCCAAAAATTATGTTATGGCTTTAGAAGCT
TCTGATAGGCTAATTGACATCATTTGAGTCAATTGGAGGTGTACCTGTGGATGTATTTCGAGGCCTACCTTA
AAACTCAGTGCCTCTTTGCTTGACATCAAGGAAATCAAAAGAAATCAGCCAAGACCTCAGAAAAGAAATTGT
AGACCTCCACAAGTCTGATTCATCCTTGGGAGCAATTTTCAAACGCCTGAAGGTACTACGTTCATCTGTACA
AACAATAGTACGCAAGTATAAACACCATGGGACCACGCAGCTGTCATACCGCTCAGGAAGGAGACACGTTCT
GTCTCCTAGAGATGAACGTACTTTGGTGTGAAAAGTGCAAATCAATCCCAGAACAACAGCAAAGGACCTTGT
GAAGATGCTGGAGGAAACAGGTACAAAAGTATCTATATCCACAGTAAAACGAGTCCTATATCGACATAACCT
GAAAGGCCGCTCAGCAAGGAAGAAGCCACTGCTCCAAAACCGCCATAAAAAAGCCAGACTACGGTTTGCAAC
TGCACATGGGGACAAAGATCATACTTTTTGGAGAAATGTCCTCTGGTCTGATGAAACAAAAATAGAACTGTT
TGGCCATAATGACCATCGTTATGTTTAGAGGAAAAAGGGGGAGGCTTGCAAGCTGAAGAACACCATCCCAAC
CATGAAGCACGGAGGTGGCAGCATCAAGTTGTGGGGGTGCTTTGCTGCAGGAGGGACTGGTGCACTTCACAA
AATATATGGCATCATGAAGAAGGAAAGGTATGTGGATATATTGAAGCAACATCTCAAGACATCATTCAGGAA
GTTAAAGCTTGGTCGCAAATGGGTCTTCCAAATGGACAATGACCCCAAGCATACTTCCAAAAGTTGTGGAAA
AATGGCTTAAGGAGAACAAAGTCAAGGTATTGGAGTGGCCATCACAAAGCCCTGACCTCAATCCCATAGAAA
ATGTGTGGGCAGACCTGAAAAAGTGTGTGCGAGCAAGGAGGCCTACACACTTGACTCAGTTACACCAGCTCT
GTCAGGAGGAATGGGCCAAAATTCACCCAACTTATTGTGGGTAGCTTGTGGAAGGCTACCCGAAACGTTTGA
CCCAAGTTAAACAATTTAAAGGCAATGCTACCAAATACTAATTGAGTGTATGTAAACTTCAGACCCACTGGG
AATGTGATAAAATAAATAAAAGCTGAAATAAATCATTCTCTCTACTATTATTCTGACATTTCACATTCTTAA
AATAAAGTGGTGATCCTAACTGACCTAAGACAGGGAATTTTTACTAGGATTAAATGTCAGGAATTGTGAAAA
CTGAGTTTAAATGTATTTGGCTAAGGTGTATGTAAACTTCCGACTTCAACTGT
>chromosome15:39342410-39343987/1-1577
CAGTTGAAGTTGGACGTTTCCATAGGCTTAGGTTGGAGTCATTAAAACTTGTTTTTCAACCATTCCACAAAT
GTCTTCTTAACAAACTATAGTTCTGGCAAGTCGGTTAGGACATCTACTTTGTGCATGACACAAGTAATTTTT
TCAACAATTGTTTACAGACAGATTATTTCACTTATAACTCACTGCATCACAATTCCAGTGGGTCAGAAGTTT
ACATACACTAAGTTGACTGTGCCTTAAAACAGCTTGAGTCAATTGGAGGTGTACCTGTGGATGTATTTCAAG
GCCTACCTTCAAACTCAGTGCCTCTTTGCTTGACATCATGGGAAAATCAAAAGAAATCAGCCAAGACCTCAG
AAAATAAATTGTAGACCTCCACAAGTCTGGTTCATCCTTGGGAGCAATTTCCAAATGCCTGAAGGTACCACG
TTCATCTGTACAAACAATAGAATGCAAGTATAAACACAAAGGGACCACGCAGCCGTCATACCGCTCAGGAAG
GAGACGCGTTCTGTCTCCTAGAGATTAACGTACTTTGGTGTGAAAAGTGCAAATCAATCCCAGAACAACAGC
AAAGGACCTTGTGAAGATGCTGGAGGAAACGGGTACAAAAGTATCTATATCCACAGAAAAACTAGTCCTATA
TCGACATAACCTGAAATGCCGCTCAGCAAGGAAGAACCCACTGCTCCAAAACCGCCATAAAAAAGACAGACT
ACGGTTTGCAACTGCACATGGGGACAAAGATCGTACTTTTTGGAGAAATGTCCTCTGGTCTGATTAAACAAA
AATAGAACAGTTTGGCCATAATGACCATCGTTATGTTTGGAGGAAAAAGGGGGACGCTTGCAAGTCGAAGAA
CACCATCCTAACCATGAAGCACGGGGGTGGCAGCATCATATTGTGGGGGTGCTTTGCCTCAGGAGGGACTGG
TGCACTTCACAAAATAGATGGCTCATGAGGAAGGAAAAGTATTTGGATATATTGAAGCAACATCTCAAGACA
TCAGTCAGGAAGTTAAAGCTTGGTCGCAAATGGGTCTTCCAAATGGACAATGACCCCAAGCATACTTCCAAA
GTTGTGGCAAAATGGCTTAAGGACAACAAAGTCAAGATATTGGAGTGGCCATCACAAAGCCCTGAACTCAAT
CCTATAGAAAATTTGTGGGCAGAACTGAAAAAAGTGTGTGCGAGCAAGGAGGCCTACAAACCTGACTCAGTT
ATACCAGCTCTGTCAGGAGGAATGGGCCAAAATTCACCCAACTTATTGTGGGAAGCTTGTGGAAGGCTACCC
GAAACGTTTGACCCAAGTTAAACAATTTAAAGGCAATGCTACCAAATACTAATTGAGTGTATGTAAACTTCT
GACCCCCTGGGAATGTGATGAAAGAAATAAAAGCTGAAATAAATCATTCTCTCTATTATTATTCTGACATTT
CACATTCTTAAAATAAAGTGGTGATCCTAACTAAACTAAGACAGGGAATTTTTACTAGGATTAAATGGCAGG
AATTGTGAAAAACTGAGTTTAAATGTATTTAACTAAGGTGTAGGTAAACTTCCAACTTCAACTGT
>chromosome15:91523782-91525417/1-1635
CAGTTGAAGTCGGAAGTTTACATACACTTAGGTTGGAGTCATTACAACTCGTTTTTCAACCACTCCACAAAT
TTCTTGTTAACAAACTATAGTTGTGGCAAGTCGGTTAGGACATCTACTTTGTGCATGACACAAGTCATTTTT
CCAACAATTGTTTACAGACAGATTATTTCACTTATAACTCAGTGTATCACAATTCCAGTGGGTCAGAAGTTT
ACATACACTAAGTTGACTGTGCCTTTAAACAGCTTGGAAAATTCCAGAAAATGATGTCATGGCTTTAGAATC
TTCTGATAGGCTAATTGACATCATTTGAGTCAATTGGAGGTGTACCTGTGGATGTATTTCAAGGTCTATCTT
CAAATTCAGTGACTCTTTGCTTGACATCATGGGAAAATCAAAAGAAATCAGCCAAGACCTCAGAAAAAAATT
GTAGACCTCCACAAGTCTGGTTCATCATTGGGAGCAATTTCCAAACGCCTGAAGGTACCACGTTCATCTGTA
CAAACAATAGTAGGCAAGTATAAACACCATGAGACCACGCAGCCGTCATACCGCTCAGGAAGGAGACGCGCT
CTGTCTCCTAGAGATTAACATACTTTGGTGCGAAAAGTGCAAATCAATCCCAAAACAACAGCAAAGGACCTT
GTGAAGATGCTGGAGGAAACAGCTACAAAGGTATCTATATCCACAGTAAAACGAGTCCTATATCGACATTAA
CTGAAAGGCCGCTCAGCAAGGAAGAAGCCACTGCTCCAAAACCGCCATAAAAAAGCCAGACTATGGTTTGCA
TCTGCACATGGGGACAAAGATTGTACTTTTTGGAGAAATGTCCTCTGGTCTGATGAAACAAAAATAGAACTC
TTTGGCCATAATGACCATCGTTATGTTTGGAGGAAAAAGGGGGAGGCTTGCAAGCCGAAGAACACCATCCCA
ACCGTGAAGCACGGGGGTGGCAGCATCATGTTGTGGGGGTGCTTTGCTGCAGCAGGGACTGGTGCACTTCAC
AAAATAGATGGCTTCATGAGGAAGGACAATTATGGGGATATATTGAAGCAACATCTCAAGACATCAGTCAGG
AAGTTAAAGCTTGGTCGCAAATGGGTCTTCGAAATGGACAATGATCCCAAGCATACTTCCAAAGTTGTGGCA
AATGGATTAAGGACAACAAAGTCAAGGTATTGGAGTGGCCATCACAAAGCCCTGACCTCAATCCTATAGGAA
AATTTGTGGGCAGAACTGAAAAAGCGTGTGTGAGCAAGGAGGCCTACAAACCTGACTCGTTACACCAGCTCT
GTCAGGAGGAATGGGCCAAAATTCACCCAACTTATTGTGGGAAGCTTGTGGAAGGCTACCCGAAACGTTTGA
CCCAAGTTAAACAATTTAAAGGCAGTGCTACCAAATACTAATTGAATGTATGTAAACTTCTGACCCACTGGG
AAAGTGATGAAAGAAATAAAAGCTGAAATAAATCATTCCCTCTACTATTATTCTGTTTCACATTCTTAAAAT
AAAGTGGTGATCCTAACTGACCTAAGACAGGGAATTTTTACTAGGATTACATGTCAGGAATTGTGAAAAACT
GAGTTTAAATGCATTTGGCTGAGGTGTATGTAAACTTCTTACTTCAACTGT
>chromosome15:82830912-82832551/1-1639
CATTTGAAGTCGGAAGTTTACATACACTTAGGTTGGAGTCATTAAAACTCGTTTTTCAAACACTCCACAAAG
TTCTTGTTAAAAAATAAACATTTTGGCATGTCGGTTAGGAAATCTACTTTGTGCATGACACAAGATATTTTT
CCAACAATTGTTTACAGACAGATTATTTCACTTATAATTCACTGCATCACAATTCCAGTGGGTCAGAAGTTT
ACATACACTAAGTTGACTGTGCCTTTAAACAGCTTGGAAAATTCCAGAAAATGATGTCATGATTTTAGAAAC
TTCTGATAGGCTAATTGATATCATTTGAGTCAATCGTTGGTGTACCTGTGGGTGTATTTCAAGGCCTACCTT
CAAACTCAGTGCCTCTTTGCTTGACATCATGGGAATAATCAAAAGAAATCAGCCAAGACCTCAGAAAAAAAT
TGCAGACCTCCACAAGTCTGGTTCAGCCTTGGGAGCAATTCCCAAACGCCTGAAGGTACCACGTTCATTGGT
ACAAACAATAGTACGCAAGTATAAACACCATGGGACCACGCAGCCACCATACCACGCAGGAAGGAGACACGT
TCTGTCTCCTAGAGATGAACGTACTTTGGTGCGAAAAATGCAACTCAATCCCAGAACAACAGCAAAGGACCT
TGTGAAGATGCTGGAGGAAACAGGTACAATAGTATCTATATCCACAGTAAAACGAGTCCTATATCGACATAA
CCTGAAAGGCCGCTCAGCAAGGAAGAAGCCACTGCTCCAAAACCACCATAAAAAAGCCAGACTACGGTTTGC
AACTGCACATGGGGACAAAGATCGTACTTTTTGGAGAAATGTCCTCTGGTCTGATGAAACAAAAATAGAACT
GTTTGGCCATAATGAACATCGTTATGTTTGGAGGAAAAAGGGGGAGGCTTGCAAGCCGAATAACACCATCCC
AATCGTGAAGCACGGGGGTGGCAGCATCATGATGTGGGGGTGTTTTGCTGCAGGAGGGACTGGTGCACTTCA
CAAAACAGATGGCATCATGAGGTAGGAAAATTATGTGGATATATTGAAGCAACATCTCAAGACATCAGTCAG
GAAGTTAAAGCTTGGTCGCAAAGGGGTTTTCCAAATGGACAATGACCCCAAGCATACTTCCAAAGTTGTGGC
AAAATGGCTTAATAAGGACAACAAAGTCAAGGTATTTGAGTGGCCATCACAAAGTCCTGACCTCAATCCTAT
AGAGAATTTGTGGGCAGAACTGAAAAAGCATGTGCGAGCAAGGAGGCCTACAAACCTGACTCAGTTACACCA
GCTCTGTCAGGAGGAATGGGCCAAAATTCACCCAACTTATTGTGGGAAGCTTGTGGAAGGCTACCCAAAACG
TTTGACCCAAGTTAAACAATTTAAAGGCAGTGCTACCAAATACTAATTGAGTGTATGTAAACGTCTGACCCA
CTGGGAATGTGATGAAAGAAATAAAAGCTGAAATAAATCATTCTCTCTACTCTTATTCTGACATTTCACATT
CTTAAAATAAAGTGGTGATCTTAACTAACCTAAGACAGGGAATTTTGACTAGGATTAAATGTCAGGAATTGT
GAAACTGAGTTTAAATGTATTTGGCTAAGGTGACTGTAAACTTCCGACTTCAACT
>chromosome15:30427725-30429350/1-1625
CAGTTGAAGTCTGAAGTTTACATACACTTGGAGTCATTAAAACTTGTTTTTCAACCACTCCATAAATTTCTT
GTTAACAAACTATAGTTTTGGCAAGTTGGTTAGGACATCTACTTTGTGCATGACACAATAAATTTTTCCAAC
AATTGTTTACAGACAGATTATTTCACTTATAATTCACTGTATCACAATTCCAGTGGGTCAGAAGTTTACATA
CACTAAGTTGACTGTGCCTTGAAACAGCTTGGAAAATTCCAGAAAATGATGTCATGGCTTTAGAAGCTTCTG
ATAGGCTAATTGACATAATTTGAGTCAATTGGAGGTGTACCTGTGGATGTACTTCAAGGCCTACCTTCAAAC
TCAGTGCCTCTTTGCTTGACGTCATGGGAAAATCAAAAGAAATCCTCAGAAAATAAATTGTAAACCTCCACA
AGTCTGGTCCATCCTTGGGAGCAATTTCCAAACGCCTGAAGGTACCACGTTCATCTGTACAAACAATAGTAT
GCAAGTATAAACACCATGGGACCACGCATCCGCCATACCGCTCAGGAAGGAGACGCGTTCTGTCTCCTAAAG
ATGAACGTACTTTGGTGCGAAAGTGCAAATCAATCCCAGAACAACAGCAAAGGACCTTGTGAAGATGCTGGA
GGAAACGGGTACAAAAGTATCTATATCCACAGTAAAACGAGTCCTATATCGACATAACCTGAAACGCCGCTC
AGCAGGGAAGAAGCCACTTCTCCAAAACCGCCATAAAAAAGCCAGACTACGGTTTGCAACTGCCCATGGGGA
CAAAGATCGTACTTTTTGGAAAAATGTCCTCTGGTCTGATGAAACAAAAATGGAACTGTTTGGCCATAATGA
CCATCGTTATGTTTGGAGGAAAAGGGGGAGGTTTGCAAGCTGAAGAACACCATCCCAACCGTGAAGAACGGG
GGTGGCAGCATCATGTTGTGGGGGTGCTTTGCTGCAGGAGGGACTGGTGCACTTCACAAAATAGATGGCATC
GTGAGGAAGGAAAATTATGTGGATATATTGAAGCAACATCTCAAGACATCAGTCAGGAAGTTAAAGCTTGGT
CGCAAATGGGTCTTCCAAATGGACAATGACCCCAAGCATACTTCCAAAGTTGTGGCAAAATGGCTTAAGGAC
AACAAAGTCAAGGTATTGGAGTAGCCATCACAAAGCCCTGACCTCAATCCTATAGAAAATGTGTGGGCAGAA
CTGAAAAAGCATGTGCGAGCAAGGAGGCCTACAAACCTGACTCAGTTACACCAGCTCTGTCAGGAGGAATGG
GCCAAAATTCACCCAACTTATTGTGGGAAGCTTGTGGAAGGCTACCCGAAATGTTTGACGCAAGTTAAACAA
TTTAAAGGCAATGCTACCAAATACTAATTGAGTGTATGTAAACTTCTGACCCACTGGGAATGTGATGAAAGA
AATAAAAGCAGAAATAAATCATTCTCTCAACTATTATTCTTACATTTCACATTCATAAATAAAGTGGTGATC
CTAACTGACTTAAGACAGGGAATTTTTACTAGGATTAAATGTCAGGAATTGTAAAAAAAAAACTGAGTTGAA
TTGTATTTGGCTAAGGTGTATGTAAACTTCCGACTTCAACT
>chromosome15:68607177-68608802/1-1625
GTCAGAAGTTTACATACACTTAGGTTGGAGTCATTAAAACTCGTTTTTCAACCACTCCACAAATGTCTTGTT
AACAAACAATAGTTTTGGCAAGTCGGATAGGATATCTACTTTGTGAATGACATAAGTCCGTTTTCCAACAAT
TGTTTACAGACAGATTGTTTCACTTATAATTCATTATCACAATTCCAGTGGGTCAGAAGTTTACATACAGTA
AGTTGACTGTGCCTTTAAACAGCTTGGGAAATTCCAGAAAATTATGTCAAGACTTTAGAAGCTTCTGATAGG
CTAATTGACATCATTTGAGTCAATTGGAGGTGTACCTGTGGATGTATTTCAAGGCCTACCTTCAAACTCAGT
GCCTCTTTGCTTGACATCATGGGGAAATCAAAAGAAATCAGCCAAGACCTCAGAAAACAAATTGTAGACCTC
CACAAGTCTGGTTCATCCTTGGGAGCAATTTCCAAAATGCCTGGAGGTACCACGTTCATCTGTACAAACAAT
AGTATGCAAGTATAAACACCATGGGACCACGCAGCCGTCATACCGTTCAGGAAGGAGACGCGTTCTGTCTCC
TAGAGATGAACGTACTTTGGTGCGAAAAGTGTAAATCAATCCCAGAACAACAGCAAAGGACCTTGTGAAGAT
GCTGGAGGAAGCAGGTACAAAAGTATCTATATCCACAGTAAAACAAGACCTATATCGACATAACCTGAAAGG
CCGCTCAGTAAGGAAGAAGCCACTGCTCCAAAACTGCCATTAAAAAGCCAGACTACGGTTTGCAACTGCACA
TGGGGACAAAGATCGTACTTTTTGGAGAAATGTCCTCTGGTCTGATGAAACAAAAATAGAACTGTTTGGCCA
TAATGACAATCTTTATGTTTGGAGGAAAAAGGGGGAGGCTTGCAAGCTGAAGAACACCATCCCAACCGTGAA
GCACGGGGGTGGCAGCATCATGTTGTGGGGGTGCTTTGCTGCAGGAGGGACTGGTGCACTTCACATAATAGA
TGGCATCATGAGGAAGGAAATTTATGAGGATATATTGAAGCAACATCTCAAGACATCAGTCATAAAGTTAAA
GCTTGGTCGCAAATGGGTTTTCCAAATGAACAATGACCCCAAGCATACTTCCAAAGTTGTGGCAAAATGGCT
TAAGGACAACAAAGTCAAGGTATTGGAGTGGCCATCACAAAGCCCTGACCTCAATCCCATAGAAGATTTGTG
GGCAGAACTGAAAAAGCATGTGTGTGCAAGGAGGCCTACAAACCTGACTCAGTTACACCAGCTCTGTCAGGA
GGAATGGGCCAAAATTCACGCAACTTATTGTGGGAGGCTTGTGGAAGGCTACCTGAAATGTTTGACCCAAGT
TAAACAATTTAAAGGCAATGCTACCAAATAGTAATTGAGTGTATGTAAACTTCTGACCCACTGGGAATGTGA
TGAAAAATAAAAGCTGAAATAAATCATTCTCTCACTATTATTCTGACATTTCACATCCTTAAAATAAAGTGG
TGATCCAGCTGACCTAAAAGAGGGAATGTTTACTTAGATTAAATGTCAGGAATTGTGAAAAACTGGGGTTAA
ATGTATTTGGCTAAGGTGTCCATAAACTTCTGACTTCAACT
>chromosome16:82461337-82462974/1-1637
CAGCTGAAGTGGGAAGTTTACATACACTTAGGTTGGAGTCATTAAAACTCATTATTTCAACCACTCCACACA
TTTCTTGTTAACAAACTATAGTTTTGGCAAGTCGGTTAGGACATCTACTTTGTGCATGACACAAGTCATTTT
TCCAACAATTGTTTACAGACACATTATTTCACTTATAATAATTCACTGTATCACAATTCCAGTGGGTCAGAA
GTTTACATACACTAAGTTGACTGTGCCTTTAAATAGCTTGGAAAATTCCAGAAAATTATGTCATGGCTTTAG
AAGCTTCTGGTAGACTAATTGACATCATTTGAGTCAATTGGAGGTGTACCTGTGGATGTATTTCAAGGCCTA
CCTTCAAACTCAGTGCCACTTTGCTTGACATCATGGGAAAATCAAAAGAAATCAGCCAAGACCTCAGAAAAA
TAATTGTAGACCTCCACAAGTCTGGTTCATCCTTGGGAGCAATTTCCAAACGCCTAAAGATACCACGTTAAT
CTGTACAAACAATAGTACGCAAGTATAAACACCATGGGACCACCAGCCGTCATACCGCTCAGGAAGGAGACG
CGTTCTGTCTCCTAGAGATGAACGTACTTTGGTGCGAAAAGTGCAAATCAATCCCAGAACAACAGCAAAGGA
CCTTGTGAAGATGCTGGAGGAAACAGGTACAAAAGGATCTATATCCACAGTAAAATGATTCCTATATCGACA
TAACCTGAAAGGCCGCTCAGCGAGGAAGAAGCCACTGCTCCAAAACCGCCATAAAAAAGCCAGACTACGGTT
TGCACATGGGGACAAAGATCATACTATTTGAAGAAATGTCCTCTGGTCTGATGAAACAAAAATAGAACTGTT
TGGCCATAATGACCATCGTTATGTTTGGAGGAAAAAGGGTGAGGCTTGCAGGCCGAAGAACACCATCCCAAC
CGTGAAGCACAGGGGTGGCAGCATCATGTTGTGGGGGTGCTTTGCTGCAGGAGGGACTGGTGCACTTCACAA
AATAGATGGCTTCATGAGGAAGGAAAATTATGTGGATATATTGAAGCAACATCTCAAGACATCAGTCAGGAA
GTTAAAGCTTGGTCGCAAATGGGTCTTCCAAATGGACAATGACCCCAAGCATACTTCCAAAGTTGTGGCAAA
ATGGCTTAAGGACAACAAAGTCAAGGTATTGGAGTGGCCATCACAAAGCCCTGACCTCAATCCTATAGAAAA
TTTGTGGGCAGAACTGAAAAAGTGTGTGCGAGCAAGGAGGCCTACAAACCTGACTCAGTTACACCAGCTCTG
TCAGGAGGAATGGGTCAAAATTCGCCCAACTTATTGTGGGAAGCTTGTGGAAGGCTACCTGAAACGTTTGAC
CGAAGTTAAACAATTTAAAGGCAATGCTACCAAATACTAATTGTGTGTATGTAAACTTATGACCCACTGGGA
ATGTGATGAAATAAATAAAAGCTTAAATAAATCATTCTCTCTACTATTATTCTGACATTTCACATTCTTAAA
ATAAAGTGGTGATCCTAACTGACCTAAAACAGGGAATTCTTACTAGGATTAAATGTCAGGAATTGTGAAAAA
CTGAGTTTAAATGTATTTGGCTAAGGTGTATGTAAACTTCCCACTTCAACTGT
>chromosome16:26639932-26641570/1-1638
CAGTTGAAGTCGGAAGTTTACATACACTTAGGTTGGAGTCATTAAAATGTGTTTTTCAACCATTCCACAAAT
TTCTTGTTAACAAACTATAGTTTTGGCAAGTCGGTTAGGACATCTACTTTTTGCATGACACAAGTAATTTTT
CCAACAATTGTTTACAGACAGATTATTTCACTTATAATTCACTGTATCACATTTCCAGTGGGTCAGAAGTTT
ACATACACTAAGTTGACTATCTCTTTAAACAGCTTGGAAAATTCCAGAAAATGATGTCATGGCTTTAGAAGC
TTCTGATAGGCTAATTGAAATAATTTGAGTCAATTGGTGGTGTACCTGTGGATGTATTTCAAGGCCTACCTT
CAAACTCAGTGCCTCTTTCCTTGACGTCATGGGAAAATCAAAAGAAATCAGCCAAGACCTCAGAAAATAAAT
TGTAGACCTCCACAAGTCTGGTTCATCCTTGGGAGCAATTTCCAAATGCCTGAAGGTACCACGTTCATCTGT
ACAACCAATAGTACACAAGTATAAACACCATGGGGCCACGCAGCCGTCATACCGCTCAGGAAGGAGACGTGT
TCTGTCTCCTAGTGATGAATGTACTTTGGTGCGAAAAGTGCAAATCCATCCCAGAAACACAGCAAAGGACCT
TGTGAAGATGCTGGAGGAAACAGATACAAAAGTATCTATACCCACAGTAAAACAAGTCCTATATCGACATAA
GCAGAAAGGCCGCTCAGCAAGGAAGAAGCCACTGCTCCAAAACGGTCATAAAAAAGCCAGACTACGGTTTGC
AACTGCACATGGGGACAAAGATCGTACTTTTTGGAGAAATGTCCTCTGCTCTGATGAAACAAAAATAGAACT
GTTTGGCCATAATGACCATCGTTATGTTTGGAGGAAAAAGGGGGAGGCTTGCAAGCCGAAGAACACCATCCC
AACCGTGAAGCACAGGGGTGGCAGCATCATGTTGTGGGGGTGCTTTGCTGTAGGAGGGACTGGTGCTCTTCA
CAAAATAGATGGCATCATGAGGTAGGAAAATGATGTGGATATATTGAGGCAACATCTCAAGACATCAGTCAG
GAAGTTAAAGCTTGGTCGCAAATGGGTCTTCCAAATGGACCATGACCCCATGCATACTTCCAAAGTTGTGGC
AAAATGGCTTAAGGACAACAAAGTCAAGGTATTGGAGTGGCCATCACAAAGCCCTGACCTCAATCCTATGGA
AAATGTGTTGGCAGAACTGAAAAAGCGTGTGCGAGCAAGGAGGCCTACAAACCTGACTCAGTTACACCAGCT
CTGTCAGGAGGAATGGACCAAAATTCACCCAACTTATTGTGGTAAGCTTGTGGAAGGCTACCCGAAAGGTTT
GACCCAAGTTAAACAATTTATAGGCAATGCTACCAAATATTAACTGAGTGTATGTAAACTTCTGACCCACTG
GGAATGTGATGAAAGAAATAAAAGCTGAAATAAATAATTCTCTCTACTATTATTCTGACATTTCACATTGTT
AAAATAAAGTGGTGATCCTAACTGACCTAAGACAGGGAATTTTTACTAGGATTAAATGTCAGGAATTGTGAA
AAACTAAGTTTAAATGTATTTGGCTAAGGTTTATGTCAACTTCCGACTTCAACT
>chromosome16:64442509-64444140/1-1631
CAGTTGAAGTCAGAAGTTTACATACACTTAGGTTGGAGTCATTAAAACTCGTTTTTCAACCACTCCACAAAT
TTCTTGTTACCAATTACAGTTTTGGCAAGTCGGTTAGGACATCTACTTTGTGCATGACACAAGTAATTTTTC
CAACAATTGTTTAGACAGATTATTTCACTTATAATTCACTGAATTACAATTCCAGTGAGTCAGAAGTTTACA
TACACTAAGTTGACTGTGCCTTTAAACAGCTTGGTAAATTCCAGAAAATTATGTCATGGCTTTACTAGCTTC
TGATAGGGTAATTGACATCATTTGAGTCAATTGGAGGTGTACATGTGGATGTATTTCTAGGCCTACCTTCAA
ACTCAGTGCCTCTTTGCTTGACATCATGGGAAAATCAAAAGAAAGCAGCCAAGACCTCAGAATTTATTTTTA
GACCTCCACAAGTCTGGTTCATCCTTGGGAGCAATTTCCAAACGCCTGAAGGTACCACGTTCATCTGTACAA
ACAATAGTACGCAAGTGTAAACACCATGGGACCACGCAGCCGTCATACCGCTCAGGAAGGAGACGCATTCTG
TCTCCTAGAGACGAACATACTTTGGTGCGAAAAGTGCAAATCAATCCCAGAACAACAGCAAAGGACCTTGTG
AAGATGCTGGAGGAAACAGGTACAAAAGTATCTATATCCACAGTAAAACGAGTCCTATATCGACATAACCTT
AAAGGCCGCTCAGCAAGGAAGAAGCCACTGCTCCAAAACCGCCATAAAAATGCCAGACTACGGTTTGCAACT
GCACATGGGGACAAAGATCGTACTTTTTGGAGAAATGTCCTCTTGTCTGATGAAACAAAAATAGAACTGTTT
GGCCATAATGACCATCGTTATGTTTGGAGGAAAAAGGGGGAGGCTTGCAAGCCAAAGAACACCATCCCAACC
GTGAAGCACGGGGGTGGCAGCATCATGTTGTGGGGGTGCTTTGCTGCAGGAGGGACTGGTGCACTTCACAAA
ATAGATGGCATCATGAGGAGGAAAATTATGTGGACATATTGAAGCAACATCTCAAGACATCAGTCAGGAAGT
TAAAGCTTGGTCGCAAATGGGTCTTCCAAATGGACAATGACCCCAAGCATACTTCCAAAGTTGTGGGAAAAT
GGCTTAAGGACAACAAAGTCAAGGTATTGGAGTGGCCATCACAAGGCCCTGACCTCAACCCTATAGAACATT
TGTGGGCAGAACTGAAAAAGTGTGTGCGAGCAAGGATGCCTACAAACCTGACTCAGTTACACCAGCTCTGTC
AGGAGGAATGGGCCAAAATTCCCCCAACTTATTGTGGGAAACTTGTTGAAGGCTTCCCGAAACGTTTGACCC
AAGTTAAACAATTTAAAGGCAATGCTACCAAATACTAATTGAGTGTATGTAAACTTCTGACCCGCTGGGAAT
ATGATGTTAGAAATAAAAGCTGAAATAAATAATTCTCTCTATTATTCTGACATTTCACATTCTTAAAATAAA
GTGGTGATCCTAACTGACCTAAGACAGGGCATTTTTACTAGGATTAAATGTCGGGAATTGTGGAAAAACTGA
GTTTAAATGTATTTGGCTAAGGTGTATGTAAACTTCCGACTTCAACT
>chromosome17:46783005-46784648/1-1643
CAGTTGAAGTGGGAAGTTTACATACACTTAGGTTGGAGTCATAAAAACTCATTTTTCAACCACTCCACACAT
TTCTTGTTAACAAACTATAGTTTTGGCAAGTCGGTTAGGACATCTACTTTGTGCATGACACAAGTCATTTTT
CCAACAATTGCTTACAGACAGATTATTTCACTTATAATTCACTGTATCACAATTCTAGTTGGTCAGAAGTTT
ACATACACTAAGTTGACTGTGCCTTTAAATAGCTTGGAAAATTCCAGAAAGTGATGTCATGGCTTTAGAAGC
TTCTGATAGGCTAATTGACATCATTTGAGTCAATTGGAGGTGTACCTGTGGATGTATTTCAAGGCCTACCTT
CAAACTCAGTGCCTCTTTGCTTGACATCATGGGGAAATCAAAAGAAATCAGCCAAGACCTCAGAAAAGAATT
GTAGACCTCCACAAGTCTGGTTCATCCTTGGGCGCAATTTCCAAACTCCTGAAGGTACCACGTTCATCTGTA
CAAACAATAGTACGCAAGTATAAACACCATGGGACCACGCAGCCGTCATACCACTCAGGAAGGAGACGCGTT
CTGTCTCCTAGAGATGAACATACTTTGGTGCAAAAAGTGCAAATCAATCCCAGAACAACAGCACAGTAAAAC
GACCTTGTGAAGATGCTGGAGGAAACAGGTACAAAAGTATCTATATCCACAGTAAAACGAGTCCTATATCGA
CATAACCTGAAAGGCCGCTCAGCAAGAAAGAAGCCACTGCTCCAAAACCACCATAAAAAATCCAGACTACGG
TTTGCAACTGCACATGGGGACAAAGATCATACTTTTTGGAGAAATGTCCTTGGTCTGATGAAACAAAAATAG
AACTGTTTGGCCATAATGACCATCGTTATGTTTGGAGGAAAAAGGGGAAGGCTTGCAAGCCGAAGAACACCA
TCCCAACCGTGAAGCAAGGGGGTGGAAGCATCATGTTGTGGGGGTGCTTTGCTGCAGGAGGGACTGGTGCAC
TTCACAAAATAGATGGCATCATGAGGGAGGAAAATTATGTGGATATATTGAAGCAACATCTCAAGACATCAG
TCAGGAAGTTAAAGCTTGGTCGCAAATGGGTCTTCCAAATGGACAATGACCCCAAGCATACTTCCAAAGTTG
TGGCAAAATGGCTTAAGGAGAACAAAGTCAAGGTATTAGAGTGGCCATCACAAAGCCCTGACCTCAATCCCA
TAGAAAATTTGTGGGCAGAACTGAAAAAGCGTGTGCGAGCAAGGAGGCCTACAAACCTGACTCAGTTACACC
AGCTCTGTCAGGAGGAATGGGCCAACATTTACCCAACTTATTGTGGGAAGCTTGTGGAAGGCTACCCGAAAC
GTTTGACCCAAGTTAAACAACTTAAAGGCAACGCTACCAAATACGAATTGAGTGTTTGTAAACTTCTGACCC
GCTGGGAATGTGATGAAAGAAATAAAAGCTGAAATAAATCATTTTCTCTACTATTATTCTGACATTTCGCAT
GCTTAAAATAAAGTGGTGATCCTAACTGACCTAAGACAAGGAATTTTACAAGGATTAAATGTCAGGAATTGT
GAAAAACTAAGTTTAAATGTATTTGGCTAAGGTGTATGTAAACTTCCCACTTCAACTGT
>chromosome17:8836654-8838281/1-1627
CAGTTGAAGTTGGAAGTTTACATACACTTAGGTTGGAGTCATTAAAACTCCTTTTTCAACCACTCCACACAT
GTATTGTTAACAACCTATAGTTTTGACAAGTCGGTTAGGACATCTACTTTGTGCATGACACAAGTAATTTTT
CCAACAATTGTTTACAGACAGATTATTTCACTTAAAATTCACTGTATCACAATTCCAGTGGGTCGGAAGTTT
TCATAGTTGACTGTGCCTTTAAACAGCTTGGAAAATTCCAGAAAATGATGTCATGGCTTTAGAAGCTTCTGA
TAGGCTTCTGATAGGCTAATTGACATCATTTGAGTCAATTGGAGGTGTTCCTGTGGATGTATTTCAAGGCCT
ACCTTCAAACTCAGTGCCTCTTTGCTTGACTTCATGGGAAAATCAAAAGAAATCAGCCAAGACCTCAGAAAC
AAAAATTGTAGACCTCCACAAGTCTGGCTCATCCTTGGGAGTAATTTCCAAATGCCTGAAGGTACCACGTTC
ATCTGTACAAACAATAGTACGCAAGTATAAACACCATGGGACCACGCAGCCCTCGTATGGCTCAGGAAGGAG
ACGTGTTCTGTCTCCTAGAGATGAACGTACTTTGGTGCGAAAAGTGCAAATCAATCCCAGAACAACAGCAAA
GGACCTTGTGAAGATGCTGGAGGAAACAGATACAAAAGTATCTATATCCACAGTAAAACGAGTCCTATATCA
ACATAACCTGAAAGGCCGCTCAGCAAGGAAGAAGCCACTGCTCCAAAACCGCCATAAAAAAGCCAGACTACG
GTTTGCAACTGCACATGGGGACAAAGATCGTACTTTTGGAGAAATGTCCTCTGGTCTGATGAAACAAAAATA
GAACTGTTTGGCCATAATGACCATCCTTATGTTTGGAGGAAAAGGGGGGAGTCTTGCAAGCCGAAGAACACC
ATCCCAACCGTGAAGCACAGGGGTGGTAGCATCATTTTTTGGAGGTGCTTTACTGCAGGAGGTACTGGTGCA
CTTCACAAAATAGATGGCATCATGAGGGAGGAAAAGTATGTGGATATATTGAAGCAACATCTCAAGACATCA
GTCAGGAAGTTAAAGTTTGATCGCAAATGGATCTTCCAAATGGACAATGACCCCAAGCATACTTCCAAAGTT
GTGGCAAAATGGCTTAAGGACAACAAAGTCAAGGTATTGGAGTGGCCATCACAAAGTCCTGACCTCAATCCT
ATAGAAAATGTGTGGACAGAACTGAAAAAGCGTGTGCGAGCAAGGAGGCCTACAAACCTGACTCAGTTACAC
CAGCTCTGTCAGGAGGAATGGGCCAAAATTCACCCAATTTATTGTGGGAACCTTGTGGAAGTTTACCCGAAA
CGTTTGACCCAAGTTAAACAATTTAAAGGCAATGCTACCAAATACTAAACTTCTGACCCACTGGGAATGTGA
TGAAAGGACTCAAAGCTGAAATAAATCACTCTCTACTATTATTCTGACATTTCACATTCTTAAAATAAAGTG
GTGATGCTAAATGACCTAAGACAGGGAATTTTTACTGGGATTAAATGTCAGGAACTGTGAAAAACTGAGTTT
AAATGTATTTGGCTAAGATGTATGTAAACTTCCGACTTCAACT
>chromosome18:60688975-60690609/1-1634
CAGTTGAAGTCAGACGTCTATATACACTTAGGTTGGAGTCATTAAAACTCGTTTTTCAACCACTCCACAAAT
TTCTTGTTAACAAACTATAGCTTTGGCAAGTTGGTTAGGACATCTACTTTGTGCATGACACAAGTCATTTTT
CCAACAATTGTTTATAGACAGAGTATTTCACTTATAATTCACTGTATCACAATTCCAGTGGATCAGAAGTTT
ACATACACTAAATTGACTGCCTTTAAACAGCATGGAAAATTCCAGAAAATTATGTCATGGCTTTAGAAGCTT
CTGATAGGCTAATTGACATCATTTGAGTTAATTGGAGGTGTACCTGTGGATGTATTTCAAGGCCTACCTTCA
AACTCAGTGCATCTTTGCTTGACATCATGGGAAAATCAAAAGAAATTAGCCAAGACCTCAGAAAAACAATTG
TAGACCTCCACAAGTGTGGTTCATCCTTGGGAGCAATTTCCAAATGGCTGAAGGTACCACTTTCATCTGTAC
AAACAATAGTACGCAAGTATAAACACCAAGAGACCACGCAGCCGTCATACCGCTCAGGAAGGAGACGCGTTC
CGTCTCCTAGAGATGAATGTACTTTGGTGCGAAAAGTGCAAATCAATCCCAGAACAACAGCAAAGGACCTTG
TGAAGATGCTGGAAGAAACAGGTACAAAAGTATCTATATCCACAGTAAAACGAGTCCTATATCGACATAACC
TGAAAGGCCGCTCAGCATGGAAGAAGCCACTGCTCCAAAACCGCCATAAAAAAGCCAGACTACGGTTTACAA
CTGCACATGGGGACAAAGATTGTACTTTTTGGAGAAATGTCCTCTGGTCTGATGAAACAAAAATAGAACTGT
TTGGCCATAATAACCATCGTTATGTTTGGAGGAAAAATGGGGAGGCTTGCAAGCCAAAGAACACCATCCCAA
CCGTGAAGCACAGAAGTGGCAGCATCATGTTGTGGGGGTGCTTTGCTGCAGGAGGGACTGGTGCACTTCACA
AAATAGATGGCATCATGAGGCAGGAAAATGATGTGGATATATTTAAGCAACATCTCAAGACATCAGTCAGGA
AGTTAAAGCTTGGTCGCAAATGGGTCTTCCAAATGGACAATGACTCCAAGCATACTTCCAAAGATGTGGCAA
AATGGCTTAAGGACAACTAAGTCAAGGTATTGGAGTGGCCATCACAAAGCCCTGAACTCAATCCTATAGAAA
ATGTGTGGGCAGAACTGAAAAAGCGTGTGCGAGCAAGGAAGCCTACAAACCTGACTCAGTTACACCAGCTCT
GTCAGGAGGAATGGGCCAAAATTCACCCAACTTATTGTGGGAAGCTTGTGGAAGGCTACCCGAAACGTTTGA
CCCAAGTTAAACAATTTAAAGGCAATGCTCCCAAATACTAATTGAGTGTATGTAAACTTCTGACCCACTGGG
AATGTGATGAAAGAAATAAAAGCTGAAATAAATCATTCTCTCTACTATTCTGACATTTCACATTCTTAAAAT
AAAGTGGTGATCCTAACTGACCTAAGACAGGGATTCTTAATAGGATTAAATGTCAGGAATTGTGAAAAACTG
AGTTTAAATGTATTTGGCTAAGGTGTTTGTAAACTTCCGACTTCAACTGT
>chromosome18:69526210-69527834/1-1624
CAGTTGAAGTTGTAAGTTTACATACACTTAGGTTGGAGTCATTAAAACTCGTTTTTCAACCACTCCACACAT
TTCTTGTTAACAAACTATAGTTTTGGCAAGTCGGTTAGGACATCTACTTTGCGTGACACAAGGAATTTTTCC
AACAATTGTTTACAGACAGATTATTTCACTTAAAATTCACTGTATCACAATTCCAGTGGGTCAGAAGTTTAC
ATACAGTAAGTTGACTGTGCCTTTAAACAGCTTGGAAAATTCTAGAAAATGATGTCATGGCTTTAGAAGCTT
CTGATAGGCTAATTGACGTCAATTGGAGGTGTACCTGTGGATGTATTTCAAGGCCTACCTTCAAACTCAGTG
CATCCTTGCTTGACATCACGGGAAAATCAAAATAAATCAGACAAAACCTCAGAAAAAGAATTGTAGACCTCC
ACAAGTCTGGTTCATCCTTGGGAGCAATTTCCAAATGCCTGAAGGTACCACGTTCATCTGTACAAACAATAG
TACACAAGTATAAACACCATGGGACCAGGCAGCCGTCATACCGCTCAGGAAGGAGACGCGTTCTGTCTCCTA
GAGATGAACGTACTTTGGTGCGAAAAGTGCAGATCAATCCCAGAACAGCAGCAAAGGACCTTGTGAAGATGC
TGGAGGAAACGGGTACAAAAGTGTCTATATCCACAGTAAAACGAGTCCTATATCGACATAACCTGAAAGGCC
ACTCAGCAAGGAAGAAGCCACTGCTCCAAAACCGGCATAAAAAAGCCAGACTACGTTTTGCAACTGCACATG
GGGACGAAGATCGTACTTTTTTGGAGAAATGTCCTCTGGTCTGATGAAACAAAAATAGAACAGTTTGGCCAT
AATGACCATCGTTATGTTCAGAGGAAAAAGGGGGATGCTAGCAAGCCGAAGAACACCATCCCAACCGTGAAG
CACGGGGGTGGCAGCATCATGTTCTGGGGGTGCTTTGCTGCAGGAGGGACTGATGCACTTCACAAAATAGAC
GGCATCATGAGGAAGGAAAATGATGTGGATCTATTGAAGCAACATCTCAAGACATCAGTCAGGAAGTTAAAG
CTTGGTCGCAAATGGGTCTTCCAAATGGACCATGACCCCAAGTACACTTCCAAAGTTGTGGCAAAATGGCTT
AAGGACAACAAAGACAAGGTATTGGAGTGGCCATCACAAAGCCCTGACGTCAATCCTATAGAACATTTGTGG
GCAGAACTGAAAAAGCGTGTGCGAGCAAGGAGGCCTACAAACCTGACTCAGTTACACCAGCTCTGTCAGGAG
GAATGGGCCAAAATTCACCCAACTTATTGTGGGAAGGTTGTGGAAGGCTACCCAAAACGTTTGACCCAAGTT
AAACAATTTAAAGGCAATGCTACCAAATACTAATTGAGTGTATGTAAACTTCTGACCCACTGGGAATGTGAT
GAAAGTAATAAAAGCTGAAATAAATCATTGTCTTTACTATTATTCAGACATTTCACATTCTTAAAATAAAGT
GGTTATCCTAACTGACTTAAGACAGGGAATATTTACTAGGATTAAATGTCAGGCATTGTGAAAAACTGAGTT
TAAATGTATTTGGCTAAGGTGTATGTAAACTTCCGACTTA
>chromosome18:20403289-20404924/1-1635
CAGTTGAAGTCGGAAGTTTACATACACTTAGGTTGGAGTCATTAAAACTTGTTTTTCAACCACTCCACAAAT
CTCTTGTTCACAAACTGTAGTTTTGGCAAGTCGGTTAGGACATCTACTTTGTGTGTGACACAAGTAATTTTT
CCAACAATTGTTTACAAACAGATTATTTCACTTATAATTCACTGTATCACAATTCCAGTGGGTCAGAAGTTT
ACATACACTAAGTTGACTGTGCCTTTAAACAGCTTGGAAAATTCCAGAAAATGTCATGGGTTTAGAAGCTTC
TGATAGGCTAATTGACATAATTTGTGTCAATTGGAGGTGTACCTGTGGATGTATTTCAAGGCCTACCTTCAA
ACTCTGTGCCTCTTTGCTTGACATCATGGGAAAATCTAAAGAAATCAGTCAAGACCTCAGAAAAAACATTGT
AGACCTCCACAAGCATGGTTCATCTTTGGGAGCAATTTCCAAACGCCTGAAGGTACCACGTTCATCTGTACA
AACAATAGTACGCAAGTATAAACACCATGGGATCACACGGCCGTCATACCGCTCAGGAAGGAGACGCGTTCT
GTCTCCTAGAGATGAACGTACTTTGGTGCAAAAAGTGCAAATCAATCCCAGAACAACAGCAAAGGACCTTGT
GAAGATGCTGGAGAAAACAGGTACAAAAGTATCTATATCCACAGTAAAATGAGTCTTATATCGACATAACCT
GAAAGGCCGCTCAGCAAGGAAGAAGCCACTGCTCCAAAACCGCCATAAAAAAGCCAGACTACGGTTTGCAAC
TGCACATGGGGACAAGATCGTACTTTTTGGAGAAATGTCCTCTGGTCTGATGAAACAATAATAGAACTGTTT
GGCCATAATGACCATCGCTATGTCTGGTGGAAAAAGGGGGAGGCTTGCAAGCCGAAGAACACCATCCCAACC
GTGAAGCATGGGGGTGGCAGCATCATGTTGTGGGGGTGCTTTGCTGCAGGAGGGACTGGTGCAATTCACAAA
ATAGATGGCATCATGAGGAAGGAATATTATGTGGATATATTGAAGCAAGATCTCAATACATCAGTCAGGAAG
TTAAAGCTTGGTCGCAAATGGGTCTTCTAAATGGACAATGACCCCAAGCATACTTCCAACGTTGTGGCAAAA
TGGCTTAAGGACAACAAAGTCAAGGTATTGGAGTGGCCATCACAAAGCCCTGCCCTCAATCCTATAGAAAAT
TTGTTGGCAAAACTGAAAAAGCGTGTGCGAGCAAGGAGGCCTACAAACCTGACTCAGTTACACCAGCTCTGT
CAGGAGGAATGGGCCAAAATTCACCCAAATTATTGTGAGAAGTTTGTGGAAGGCTACCTGAAACGTTTGACC
CATGTTAAACAATTTAAAGGCAATGCTACCAAATACTAATTGAGTGTATGTAAACTTCTGACCAACTGGGAA
TATGATGAAAGAAATAAAATCTGAAATAAATCATTCACTCTACTATTATTCTGACATTTCACATTCTTAAAA
TAAAGTGGTGATCTTAACTGACCTAAGACATGGAATGTTTACCAGGATTAGAATGTCAGGAATTGTGAAAAA
CTGAGTTTACATGTATTTGGCTAAGGTGTGTGTAAACTTCCGACTTCAACT
>chromosome18:59439343-59440948/1-1605
CAGTTGAAGTCAGAAGTTTACATAAACTTAGGTCGTAGTCATTAAAACTCGTTTTTCAACCCCTCCACAAAT
TTCTTGTTAACAAACTATAGTTTTGGCAAGTCTGTTAGGACATCTACTTTGTGCATGACACAAGTAATTTTC
CAACAATTGTTTACAGACAGATTATTTCACTTATAATTCCCTGTATCACAATTCCAGTGGGTCAGAAGTTTA
CATACACTAAGTTGACTGTGCCTTAAAACTGCTTGGAAAATTCCAGAAAAAGGTGTCATGGGAAGCTTCTGA
TACGCTAATAGACATAATTTGAGTCAATTGGAGGTGTACCTGTGGATGTATTTCAAGGCCTACCTTCAAACT
CAGTGCCACTTTCCTTGACATCATGGGAAAATCAAAAGAAATCAGCCAAGACCTCAGAAAAAAATTGTAGAC
ATCCATTTCCAAACGCCTGAAGGTACCACGTTCATCTGTACAAACAATAGTACGCAAGTATAAACACCATGG
GACCACGCAGCTGTCATACCGCTCAGGAAGGAGACGCGTTCTGTCTCCTAGAGATGAACGTACTTTGGTGCG
AAAAGTGCAAATCAATCCCAGAACAACAGCAAAGGACCTTGTGAAGATGCTGGAGGAAACAGGTACAAAAGT
ATATATATCCACAGTAAAACGAGTCCTATGTCGACATAACCTGAAAGGCCGCTCAGCATGGAAGAAGCCACT
GCTCCAAAACTGCCATAAAAATGCCAGACTACGGTTTGCAACTGCACATGAGGACAAAGATCGTACTTTTTG
GAGAAATGTCCTCTGGTCTGATAAAACAAAAACAGAACTTTTTGGCCATAATGACCATCGTTATGTTTGGAG
GAAAAAGGGGGATCCTTGCAAGCCGAAGAACACCATCCCAACCGTGAAGCACGGGGGTGGCAGCATCATGTT
GTGGGGGTGCTTTGCTGCAGGAGGGACTGGTGCACTTCACAAAATAGATGACATCCTGAGGCAGGAAAATGA
TGTGGATATATTGAAGCAACATCTCAAGACATCAGTCAGGAAGTTAAAGCTTGGTCGCAAATGGGTCTTCCA
AATGGACAATGACCCCAAGCATACTTCCAAAGTTGTGCCAAAATGGCTTAAGGACAACAAAGTCAAGGTATT
GGAGTAGCCATCACAAAGCCCTGACCTCAATCCTATAGACAATTTGTGGGCAGAACTGAAAAAGTGTGTGCG
AGCAAGGAGGCCTACAAACCTGAATCAGTTACACCAGCTTTGTCAGGAGGAATGGGCCAAAATTCACCCAAC
TTCTTGTGGGAAGCTTGTGGAAGGCTACCCGAAATGTTTGACCCAAGTTAAACAATTTAAAGGCAATGCTAT
CAAATACTAATTGAGTGTATGTAAACTTCTGACCCACTGGGAATGTAATGAAAGAAATAAAAGCTGAAATAA
ATCATTCTCTCTACTATTATTCGAACATTTCACATTCTTAAAATAAAGTGGTGATCCTAACTGACCTAAAAC
AGGGAATTTTTACTAGGATTAAATGTCAGGAATTGTGAAAAACTGAGTTTAAATGTATTTGGCTAAGGTGTA
TGTGAACTTCCGACTTCAGCT
>chromosome19:30827359-30828989/1-1630
CAGTTGAAGTCGGAAGTTTACATACACTTAGGTTGGAGTCATTAAAACTAGTTTTTCAACCACTCCACAAAT
TTCTTGTTAATAAACTATAGTTTGGGCAAGTCGGTTAGGACATCTACCTTGTGCATGGCACAAGTCATTTTT
CCAACAATTGTTTACAGACAGATTTTTTCAATTATAATTCACTGTATCACAATTCCAGTGGGTCAGAAGTTA
CATACACTAAGTTGACTGTGCCTTTAAACAGCTTGGAAAATTCCAGAAAATGATGTCATGGCTTTAGAAGCT
TCTGATAGGATAACTGACATCATTTGTGTCAATTGGAGGTGTACCTGTGGATGTATTTCAAGGCCTACCTTC
AAACTCAGTGCCTATTTGCTTGACATTATTGGAAAATCAAAATGAATCAGCCAAGGCCTCAGAAAATAAATT
GTAGACCTCCACAAGTCTGGTTCATCCTTGGGAGCAATTTCCAAACGCCTGAAGGTACCACGTTCATCTGTA
CAAACAATAGTATGCAAGTATAAACACCATGGGACCATGCAGCCGTCATACTGCTCAGGAAGGAGATGCGTT
CTGTTTCCTAGAGATGAACGTACTTTGGTGCGAAAAGTGCAAATCAATCCCAGAACAACAGCAAAGGACCTT
GTGAAGATGCTGGAGGAAACAGGTACAAAAGTATCTATATCCACAGTAAAACGAGTCCTATATCGACATAAC
CTGAAAGGCCGCTCAGCAATGAAGAAGCCACTGCTCCAAAACCGCCATAAAAAAGCCAGACTACGGTTTGCA
ACTGCACATGGGGACATAGATCGTACTTTTTGGAGAAATGTCCTTTGGTCTGATGAAACAAAAATATAACTG
TTTGGCCATAATAACCATCGTTATGTTTGGAGGAAAAAGGGGGATGCTCGCAAGCCAAAGAACACCATCCCA
ACCGTGAAGCACATGGGTGGTAGCATCATGTTGTGGGGGTGCTTTGCTGCAGGAGGGACTGGTGCACTTCAC
AAAATAGATGGCATCATGAGGGAGGAAAATGATGTGGATATATTGAAGCAACATCTCAAGACATCAGTCAGG
AAGTTAAAGCTTGGTCGCAAATGGGTCTTCCAAATGGACAATGACCGCAAGCATACTTCCAAAGTTGTGGCA
AACTGGCTTAAGGACAACAAAGTCAAGGTATTGGAGTGGCCATCACAAAGCCCTGACCGCAATCCTATAGAA
AATTTGTGGGCAGAACTGAAAAAGCGTGTGCGAGCAAGGAGGCCTACAAACCTGACTCCGTCACACCAGCTC
TGTCAGGAGGAATGGGCCAAAATTCACCCAACTTATTGTGGGAAGCTTGTGGAACGCTACCCGAAATGTTTG
ACCCAAGTTAAATAATGTATAGGCAATGCTACCAAATACTAATTGAGTGCATGTAAACTTCTGACCCACTGG
GAATGTGATGAAAGAAATAAAAACTGAAATAAATCACTCTCTAATATTATTCTGACATTTCACATTCTTAAA
ATAAAGTGGTGATCCTAACTGACCTAAGACAGGGAATTTCTACTAGGATTAAATGTCAGGAATTGTGAAAAA
CTGAGTTTAAATGTATGTAGCTATGTAAACTTCCGACTTCAACTGT
>chromosome19:6461297-6462934/1-1637
CAGTTGAAGTCGGAAGTTTACATACACTTAGGTTGGAGACATTAAAACTCGTGTTTCAACCACTCCACAAAT
TTCTTGTTAACAAACTATAGTTTTGGCAAGTCGGATAGAACATCTACTTTGTGCATGACAAGTCATTTTTAC
AACAATTGTTTACAGACAGATTATTTCACTTATAATTCACTGTATCACAATTCCAGTGGGTCAGAAGTTTAC
ATACACTAAGTTGACTGTGCCTTTAAAAAGCTTGGAAAATTCCAGAAATTATGTCATGGCTTTAGAAGCTTC
TGATAGGCTAATTGACATCATTTGAGTATATTAGAGGTGTACCTGTGGATGTATTTCAAGGACTACCTTCAA
ACTCAGTGCCTCTTTGCTTGACATCATGGGAAAATCAAAAGAAATCAGCCAAGACCTCAGAAAAATAATTGT
AGACCTCCACAAGTCTGGTTCATCCTTGAGAGCAATTTCCAAACGCCTGAAGGTACCACGTTCATCTGTACA
AACAATAGTACGCAAGTATAAACACCATGGGACCACGCAGCCGTCATACCACTCAGGAAGGAGACGCGATCT
GTCTCTAAGATATTAACATACTTTGGAGCAAAAAGTGCAAATCAATCCCAGAACAACAGCAAAGGACATTGT
GAAAATGCTGGAGGAAACAGGTACAAAAGTATCTATATCCACAGTAAAACGAGTCCTATAATCGACATAACC
TGAAAGGCCGCTCAGCAAGGAAGAAGCCACTGCTCCAAAACCGCCATAAAAAAGCCAGACTACGGTTTGCAA
GTGCACATGGGGACAAAGATCATACTTTTTGGAGAAATGTCCTCTGGTCTGATGAAACAAAAATAGAAATGT
TTGGCCATAATGACCATCATTATGTTTGGAGGAAAAACGGGGAGGCTTGCAAGCCGAAGAACACCATCCCAA
CTGTGAAGCACGAGGGTGGCAGCATCATATTGTGGAGGTGCTTTGCTGCAGGAGGGACTGGTGCACTTCACA
AAATAGATGGCATCAAGAGGGAGGAAAATTACGTGGATATATTGAAGCAACATCTCAAGACATCAGTCAGGA
AGTTAAAGCTTGGTCGCAAATGGGTCTTCCAAAGGGACAATGATCCCAAGCATACTTCCAAAGTTGTGGCAA
AATGGCTTAAGGACAACAAAGTCAAGGTATTGGAGTGGCCATCACAAAGCCCTGACCTCAATCCTATAGAAA
ATTTGTGGGCAGAACTGAAAAAGCGTGTGCGAGCAAGGAGGCCTTCAAACCTGACTCAGTTACATCAGCTCT
GTCAGGAGGAATGGGCCAAAATTCACCCAACTTATTGTGGGAAGCTTGTGGAAGGCTACCCAAAACGCTTGA
CCCAAGTTCAACAATTTAAAGGAAATGCTACCAAATACTAATTGGGTGTATGTAAACTTCTGACTCACTGGG
AATGTGATGAAAGAAATAAAAGCTGAAATAAATCATTCTCTACTACTTTTCTGACACTTCACATTCTTAAAA
AAAAGTGATCATAACTGACCTAAGACAGACAGGGTATTTTTACTAGGATTAAATGTCAGGAACTGTGAAAAA
CGGAGTTTAAATGTATTTGGCTAAGGTGTATGTAAACTTCCCACTTCAACTGT
>chromosome19:82461922-82463555/1-1633
CAGTTGAAGTCGGAAGTTTACATACACTCAGGTTGGAGTCATTAAAACTTGTTTTTCAACCACTCCACAAAT
TTCTTGTTAACAAACTATAGTTTTGGCAAGTCAGTTAGGACATCTACTTTGTGCATGACACAAGTCATTTTT
CCAACAATTGTTTACAGACAGATTATTTCACTTATAATTCACTGTATCACAATTCCAGTGGGTCAGAAGTTT
ACATACACTAAGTTGACTGTGCCTTTAAACAGCTTGGAAAATTCCAGAAAATGATGTCATGGCTTTAGAAGC
TTCTAATAGGCTAATTGACATAATTTGAGTCAATTGGAGGTGTACCTGTGGATGTATTTAAAGGCCTACTTT
CATACTCAGTGCCTCTTTGCTTGACATCATGGGAAAATTAAAAGATATCAGCCAAGACCTCAGAAAAAAAAT
ATGCAGACCTCCACAAGTCTGATTCATCCTTGGGAGCAATTTCCAAATGCCTGAAGGTACCAAGTTCATCTG
CGCTAACAATAGTACGCAAGTATAAACACCATGGGACCATGCAGCCGTCATACCGCTCAGGAAGGAGATGTA
TTCTGTCTCCTAGAGATGAACGTACTTTGGTGTGAAATGTGCAAATCAATCCCAGAACATCAGCAAAGGACC
TTGTGAAGATGCTGGAGGAAACAGGTACAAAAGTATCTATATCCACAGTAAAACGAGTCCTATATCGACATA
ACCTGAAAGGCCGCTCAGCAAGGAAGAAGCCACTGCTCCAAAACCGCCATAAAAAAGCCAGACTACGGTTTG
CAACTGCACTTGGGGACAAAGATCGTACTTTTTGGAGAAATGTCCTCTGGCCTGATGAAACATAAATAGAAC
TGTTTGGCCATAATGACCATCGTTATGTTTGGAGGAAAAGGGGGATGCTTGCAAGCCGAAGAACACCATCCC
AACTGTGAAGCACGGGGGTGGCAGCATCATGTTGTGGGGGTGCTTTGCTGCAGGAGGGACTGGTGCACTTCA
CAAAATAGATGGCATCAGGAGGATGGAAAATTATGTGGATATATTGAAGCAACATCTCAAGACATCAGTCAG
GAAGTTAAAGCTTGGTCACAAATGGGTCTTCCAAATGGACAATGACCCCAAGCATACTTCCAAAGTAAAAAT
GTGGCAAAATGACTTAAGGACAACAAAGTCAAGGTATTGGAGTGGCCGTCACAAAGCCCTGACCTCAATCCT
ATAGAAAAGTTGTGGACAGAACTGAAAAAGCGTGTGCGAGCAAGGAGGCCTACAAACCTGACTCAGTTACAC
CAGCTCTGTCAGGAGGAATGGGCCAAAATTCACCCAACTTATTGTGGGAAGCTTGTGGGAGGCTACCCGAAA
CGTTTGACCCAAGTTAAACAATTTAAAGGCAATGCTACCAAATACTAATTGAGTGTATGTAAACTTCTGACC
CACTGGGAATGTGATGAAAGAAATAAAAGCTGAAATAAATCACTCTTCTGACATTTCACATTCTTAAAATAA
AGTGGTGATCCTAACTGACCTAAAACAGGGAATTTTTACTAGGATTAAATGTCAGGAATTGTGAAAAACTGA
GTTTAAATGTATTTGGCTAAGGTGTATGTAAACTTCCAGCTTCACCTGT
>chromosome19:78793401-78795022/1-1621
CAGTTGAAGTCGGAAGTTTACATACACTTAGTCATTAAAACTCGTTTTTCAACCACTCCACAAATTTCTTGT
TAACAAACTATAGTTTTGGCAAGTCAGTTAGGACATCTACTTCGTACATGACACAATTCATTTTTCCAACAA
TTGTTTACAGACAGACTATTTTGTTTATAATTCACTGTATCACAATTCCAGTGGGTCAGAAGTTTACATACA
CTAAGTTGACTGTGCCTTTAAACAGCTTGGAAAATTCCAGAAAATTATGTCATGGCTTTAGAAGCTTCTGAT
AGGCTATTTGAGTCAATTGGAGGTGTACCTGTGGATGTATTTCAAGGCCTACCTTCAAAGTCAGTGCCTCTT
TGCTTGTCATCATGGGAAAATCAAAAGAAATCAGACAAGACCTCAGAAAAAAAATTGTTGACCTCCACAAGT
CTGATTCATCCTTGGGAGCAATTTCCAAACGCCTGAAGGTACCACGTTCATCACTACAAACAATAGTATGCA
AGTATAAACACCATGGGACCATGCAGCCGTCATACCGCTCAGGAAGGAGACGCGTTCTGTCTCCTAGAGATG
AACGTACTTTGGAAAGAAAAGTGCAAATCAATCCCAGAACAACAGCTAAGGACCTTGTGAAGATGCTAGAGG
AAACGGGTACAAAAGTATCTATATCCACAGTAAAACGAGTCCTATATCAACATAACCTGAACGGCCTCTCCG
CAAAGAAGAAGCCACCGTTCCAAAACCCCCATAAAAAAGCCAGACTATGGTTTGCAACTGCACATGGGGACA
AAGATTGTACTTTTTGGTGAAATGTCCTCTGGTCTGATGAAACAAAAACAGAACTGTTTGGCCATAATGACC
ATCGTTATGTTTGGAGGAAAAAGGGGGAGGCTTGCAAGCCGAAGAACACCATCCCAACCGTGAAGCACGGGG
GTGGCAGCATCATGTTGTGGGGGTGCTTTGCTGCAGGAGGGGCTGGTGCACTTCACAAAATAGATGGCATCA
TGAGATAGGAAAATTATGTGGATATATTGAAGCAACATCTCAAGACATCAGTTAGGAAGTTAAAGCTTGGTC
GCAAATGGGTCTTCCAAATGGACAATGACCCCAAGCATACTTCCAAAGTTGTGGCAAAATGGCTTAAGGACA
ACAAAGTCAAGGTACTGGAGTGGCCATCACAAAGCCCTGACCTCAATCCTATAGAAAATGTGTGGGCAGAAC
TGAAAAAGCGTGTGCGAGCAAGGAGGCCTACAAACCTGACTTAGTTACACCAGCTCTGTCAGGAGGAATGGG
CCAAAATTCACCCAACATATTGTGGGAAGCTTGTGGAAGGCTACCCGAAATGTTTGACCCAAGTTAAACAAT
TTAAAGGCAATGCTACCAAATACTAATTGCGTGTAAGTAAACTTCTGACCCACTGGGAATGTGATGAAAGAA
ATAAAAGCTGAAATAAAATCACTCTCTACTATTATTCTGACATTTCACATTCTTAAAATAAAGTGGTGATCC
TAACTGACCTAAAACAGAGAATATTTACTAGGATTAAATGTCAGGAATTGTGAAAAACTGAGTTTAAATGTA
TGTATGCTAAGATGTACGTAAACTTCCGACTTCAACT
>chromosome19:18390763-18392398/1-1635
CAGTTGAAGTCGGAAGTTTACATACACTTAGGTTGGAGTCATTAAAACTAGTTTTTCAACCAATCCACACAT
TTCTTGTTAACAAACTATAGTTTTGGCAAGTCGGTTAGGACATCTACTTTGTGCATGACACAAGTAATTTTT
CCAAAAATTGTTTACAGACAGATTATTTCATTTATAATTCACTGTATCACAATTCCAGTGGGTCAGAAGTTT
ACATAAACTAAGTTGACTGTGTCTTTAAAGAGCTTGGAAAATTCCAGAAAATAATGTCATGACTTTAGAAGC
TTCTGATAGGCTAATTGACATCATTCGAGTCAATTGGAGGTGTACCTGTGGATGTATTTCAAGGCTACCTTT
CAACTCAGTGCCTCTTTGCTTGACATCATGGGAAAATCAAAAGAAATCAGCCAAGACCTCAGAAAAAATAAT
TGTAGACATCCACAAGTTTGGTTCATCCTTGGGAGCAATTTCCAAACGCCTGATGGTACCACGTTCATCTAT
GCAAACAATAATACGCAAGTATAAACACCATGGGACCATGCAGCCGTCATACCACTCAGGAAGGAGACGCGT
TCTGTCTCCTAGAGATGAACGTACTTTGGTGCGAAAAGTGCAAATCATTCCCAGAACAACAGCAAAGGACCT
TGTGAAGATGCTGGAGGAAACAGGTACAAAGGTATTTATATCCACAGTAAAAACGAGTCCTATATCGACATA
ACCTGAAAGGCCACTCAGCAAGGAAGAAGCCACTGCTCCAAAACCGCCATAAAAAAGCCAGACTACGGTTTG
CAACTGCACATGGGGAAAAAGATCGTAGTTTTTGGAGAAATGTCCTCTGGTCTGATGAAACAAAAATAGAAC
TGTTTGGCCTTAATGACCATCGTTATGTTTGGAGGAAAAAGGGGGATGCTTGCAAGCCGAAGAACACCATCC
CAGCCGTGAAGCATGGGAGTGGCAGCATCATGTTGTGGGGGTGCTTTTCTGCAGGAGGGACAGGTGCACTTC
ACAAAATAGATGGCAACATGAGGAAGGAAAATTATGTGGATATATTGAAGCACCATCTCAAGACATCAGTCA
GGAAGTTAAAGCTTGGTCGCAAATGGGTCTTCCAAATGGACAATGACCCCAAGCATACTTCCAAAGTTGTGG
CAAAATGGCTTAAGGACAACAAAGTCAAGGTATTGGAGTGGCCATCACAAAGCCATGATCTCAATCCTATAG
AACATTTGTGGGCAGAACTGAAAAAGCGTGTGTGAGCAAGGAGGCCTACAAACCTGACTCAGTTACACCAGC
TCTGTCAGGAGGAATGGGCCAAAATTCACCCAACTTATTGTGGGAAGCTTGTGGAAGGCTACCCGCAACGTT
TGACCCAAGTTAAACAATTTTAAAGGTAATGCTACCAAATACTAATTGAGTGTATGTAAACTTCTGACCCAC
TGGGAATTTGATGAAATAAATAAAAGCTGAAATAATTCATTCTCTCTATTATTCTGACATTTCCCATTCTTA
AAATAAAGTGGTGATCCTAACTGACTTAAGACAGGGAATTTTTACTTGGATTAAATGTCAGGAATTGGGAAA
AACTGAGTTAAGGTATTTGGCTAAGGTGTATGTAAACTTTCCACTTCAACT
>chromosome20:57207451-57209093/1-1642
CAGTTGAAGTCGGAAGTTTACATACACTTAGGTTGGAGTCATTAAAACTAATTTTTCAACCACACCACAAAT
GTCTTGTTAACAAACTAAAGTTTTGGCAAGTCGGTTAAGACATCTACTTTGTGCATGACAAGTCATTTTCCC
AACAATTGTTTACAGACAGATTATTTCACTTATAATTCACTGTATCACAATTCCAGTGGGTCAGAAGTTTAC
ATACACTAAGTTGACTGTGCCTTTAAACAGCTTGGAAAATTCCAGAAATTGATGTCATGGCTTTAGAAGCTT
CTGATAGGCTAATTTACATCATTTGAGTCAATTGGAGGTGTACCTGTGGATGTATTTCAAGGCCTACCTTCA
AACTCAGTGCCTCTTTGCTTGACATCATGGGAAAAATCAAAAGAAATCAGCCAAGACCTCAGAAAAGAAATT
GTAGACCTCCACAAGTCTGGTTCATCCTTGGGAGCAATTTCCAAATGCCTGAAGGTACCACGTTCATCGGTA
CAAGTAATAGTACGCGAGTATAAATACCATGGGACCAAACAGCCGTCATACCGCTCAGGAAGGAGACGCGTT
CTGTCTCCTAGAAATTAACGTACAGTATTTTGGTGCGAAAAGTGCAAATCAATCCCAGAACAACAGCAAAGG
ACCTTGTGAAGATGCTGGAGGAAACAGGTACAAAAGTAACTATTTCCACAGTAAAACGAGTCCTATATTGAC
ATAACCTGAAATGCCGCTCAGCAAGGAAGAAGCCACTGCTCCAAAACCGGCATAAAAAAGCCAGACTACGGT
TTGCAACTGCACATGGGAACAAAGATCGTACTTTTTGGAGAGATGTCCTCTGGTCTGATGAAACAAAAATAG
AACTGTTTGGCCTTAATGACCATCATTATGTTTGGAGGAATAAGGGGGAGGTTTGCAAGCTGAAGAACACCA
TCCCAACCGTGAAGCACGGGGGTGGCAGCATCATGTTGTGGGGGTGCTTTGCTGCAGGAGGGACTGGTGCAC
TTCACAAAATAGATGGCATCATGAGGGAGGAAAATTACGTGGATATATTGAAGCAACATCTCAAGACATCAG
TCTGGAAGTTAAAGCTTGGTTGCAAATGGGTCTTCCAAATGGACAATGACCCCAAGCATACTTCCAAAGTTG
TGGCAAAATGGCTTAAAGACAACAAAGTCAAGGTATTGGAGTGGCCATCACAAAGCCCTGACCTCAATCCTA
TAAAAAATGTGTGGGCAGAACTGAAAAAGCGTGTGCGAGCAAGGAGGCCTACAAACCTGACTCAGTTACACC
AGCTCTGTCAGGAGGAATGGGCCAAAATTCACCCAACTTATTGTGGGAAGCTTGTGGAAGGCTACCCGAAAT
GTTTGACCCAGGTGAAACAATTTAAAGGCAATGCTACCAAATACTAATTGACTGTATGTAAACTTCTGACCC
ACTGGGAATGTGATGAAAGAAATAAAAGCTGAAATAAATCATTCTCTCTACTATTATTCTGACCTTGCACAT
TCTTAAAATAAAGTGGCGATCCTAACTGACCTAAGACAGGGAATTTTTACTACGATTAAATGTCAGGAATTG
TGAAAAACTGAGTTTAAATGTAATTGGCTACGGTGCATGTAAACCTCTGACTTCAACT
>chromosome20:84280640-84282250/1-1610
GTTTACATACACTTAGGTTGGAGTCATTAAAACTCGTTTTTCAACCACTCCACAAATTTCTTATTAACAAAC
TATAGTTTTGTCAAGTCGGTTAGGACATCTACTTTCTGCATGACACAAGTGATTTTTCCAACAATTGTTTAC
AGACAGATTAATTCATTTATAATTAACTGTATCACTATTCAAGTCGGTCAATAGTTTACATACACTAAGTTG
ACTGTGCCTTTAAACAGCTTGGAAAATTCCAGAAAATGGTGTCATGGCTTTAGAAGCTTCTGATAAGCTAAT
TGACATCATTTGAGTCATTTGGAGGTGTACCTGTGGATGTATTTCAAGGCCTACCTTCAAACTCAGTGCCTC
TTTGTTTGACATCATGGGAAAATCAAAAGAAATCAGCCAAGACCTCAGAAAATAATTGTAGACCTCCACAAG
TCTGGCTCATCCTTGGGAACAATTTCCAAACGCCTGAATGTACCACGTTCATCTGTACGAACAATAGTACGC
AAGTATAAACACCATGGGACTACGCAGCCGACATACCGCTCAGGAAGGAGACGCGTTCTGTCTCCTAGAGAT
GAACGTACTTTGGTGCGAAAAGTGCAAATCAATCCCAGAATAACAGCAAAGGACCTTGTGCAGATGCTGGAG
GAAAACTGTACAAAAGTATCTATATCCACAGTAAAACGAATCCTATATCGATAAAACCTGAAAGGCCGCTCA
GCAAGGAAGAAGCCACTGCTCCAAAACCGCCATAAAAAATCCAGACTACAGTTTGCAACTGCCCATGGGGAC
AAAGATCGTACTTTTTGGAGAAATGTCCTCTGGTCTGATGAAACAAAAATAGAACTGTTTGGCCATAATGAC
CAACATTATGTTTGGAGGAAAAAGGGGGAGGCTTGCAAGCCGAAGAACACCATCCCAACCGTGAAGCACGGG
GGTGGCAGCATCATGTTGTGGGGGTGCTTTGCTGCAGGAGGGACTGGTGCACTTCACAAAAAAGACGACATC
ATGAGGGAGGAAAATTATGTGGATATATTGAAGCAACATCTCAAGACATCAGTCAGGAAGTTAAAGCTTGGT
CGCAAATGGGTCTTCCAAATGGACAATGACCCCAAGCATACTTCCAATGTTGTGGCAAAATGGCTTAAGGAC
AACAAAGTCAAGGTATTGGAGTGGCCATCACAAAGCCCTGACCTCAATCCCATATAAAATTTGTGGGCAGAA
CTGAAAAAGCGTGTGCGAGCGAGGAGGCCTACAAACCTGACTCAGTTACACCAGCTCTGTCAGGAGGAATGG
GCCAAAATTCACCCAACTTATTGTGGGAATCTTGTGGAAGGCTACTCGAAACGTTTGACCCAAGTCAAGCAA
TTTAAAGGCAATGCTACCAAATACTAATTGAGTGTATGTAAACTTCTGACCCACTGGGAATGTGATGAAAGA
AATAAATCATTCTCTCTACTATTATTCTGACATTTCACATTCTTAAAATAAAGTGGTGATCCTAACTGACCT
AAGACAGGGAATTTTTACTAGGATTAAATGTCAGGAATTGTGAAAAACTGAGTTTAATTGTAGTTGGCTAAG
GTGTATGTAAACTTCCGACTTCAACT
>chromosome21:13304422-13306056/1-1634
CAGTTGAAGTCGGAAGTTTACATACACTTAGGTTGGAGTCAATAAAACTCGTTTTCCAACCACACCAGACAT
TTCTTGTTAACAAACTATAGTTTTGGCAAGTCCGTTAGGACATCTACTTTCTGCATGACACAAGTCATTTCC
CCAACAATTGTTTACAGACAGATTATTTCACTTATAATTCACTGTATCACAATTCCAGCGGGTCAGAAGTTT
ACATATACTAAATTGACTGTGCCTTTAAACAGCTTGGAAAATTCCAGAAAATGATGTCATGGTTTAGAAGCT
TCTGATAGGCTAATTGACATAATTTGAGTCAATTTGAGGTGTACCTGTGTATGTATTTCAAGGCCTACCTTC
AAACTCAGTGCCTCTTTGCTTGACATCATGGGAAAATCCAAAGAAATCAGCCAAGACCTCAGAAAAATAATT
GTAGACCTCCACAAGTCTGGTTCATCCTTGGGAGCAATTTCCAAATGCCTGAAGGTACCACGTTCATCTGTA
CAAACAATAGTACGCAAGTATAAACACCATGGAACCACGCAGCCGTCATACCACTCAGGAAGGAGACGCGTT
CTGCCTCCTAGAGATGAACGTACTTTGGTGCGAAAAGTGCAAATCAATCCCAGAACAACAGCAAAGGACCTT
GTGAAGATGCTGGAGGAAACAGGTACAAAAGTATCTATATCCACAGTAAAACGAGTCCTATATCGACATAAC
CTGAAAGGCCGCTCAGCAAGGAAGAAGCCACTGCTCCAAAACCGGCATAAAAAAGCCAGACTACGGTTTGCA
ACTGGTCATGGGGACAAAGATTGTACTTTTTGGAGAAATGTCCTCTGGTTTGATGAAACAAAAATAGAACTG
TTTGGCCATAATGACCATCGTTATGTTTGGAGGAAAAAGGGGGAGGCTTGCAAGCCGAAGAACACCATCCCA
ACTGTGAAGCACGGGGGTGGCAGCATCATGTTGTAGGAGTGCTTTGCTGCAGGAGGGACTGGTGCACTTCAT
AAAATAGATGGCATCATGAGGAAAGAAAATGATGTGGATATATTGAAGCAACATCTGAAGACATCAGTCAGG
AAGTTAAAGCTTGGTAGCAAATGGATCTTCCAAATGGACAATGACCCCAAGCATACTTCCAAAGTTGTGGAA
AAATGGTTTAAGGACAACAAAGTCAAGGTATTGGAGTGGCCATCACAAAGTCCTGACCTCAATCCCATAGAA
AATTTGTGGGCAGAACTGAAAAAGCGTGTGTGAGCAAGGAGGCCTACAAACCTGACTCAGTTACACCAGCTC
TGTCAGGAGGAATGGGACAAAATTCACCCAACTTATTGTGGGAAGCTTGTGGAAGGCTACCTGAAATGTTTG
GCCAAAGTTAAACAATTTTAAGGCAATGCTACCAAATACTAATTGAGTGTATGTAAACTTCTGACCCACTGG
GAATGTGATGAAAGAAATAAAAGCTGAAATAAATCACTCTACTATTATTCTGACCTTTCACATTCTTAAAAT
AAAGTGGTGATCCTAACTGGCCTAAAACAGGGAATTTTTACTAGGATTAAATGTCAGGAATTGTGAAAAACT
GAGTTTAAATGTATTTGGCTAAGGTGTATGTAAATTTCAGACTTCAACTA
>chromosome21:41762904-41764536/1-1632
CAGTTGACGTCGGAAGTTTACATACACTTAGGTTGGAGTCATTAAAACTCGTTTTTCAACCACTCCACAAAT
TTCTTGTTAACAAACTATAGTTTTGGCAAGTCGGTTAGGACATCTACTTTGTGCATGACAAATAATTGTTCC
AACAATTGTTTACAAACAGATTATTTCACTTATAAATCACTGTATCACAATTCCAGTGGGTCAGACGTTTAC
ATACACTAAGTTGACTGTGCCTTTAAACAGCTTGGGAAATTCCAGAAAATGTTGTCATAGCTTTAGAAAGTT
CTGATAGGCTAATTGACATCATTTGAGTCAATTGGAGGTGTACCTGTGGATGTATTTCAAGGCCTATCTTCA
AACTCAGTGCCTCTTTGCTTGACATCATGGGAAAATCAAAAGAAATCAGCCAAGACCTCAGAAAAAAAATGG
TAGACCTCCACAAGTATGGTTCATCCTTGGGAGCAATTTCCAAACACCTGAAGGTACCAGGTTCATCTGTAC
AAACAATAGTACGCAAGTATAAACACCATGGGATCACGCAGCTGTCATACCGCTCAGGAAGGAGACGCGTTC
TGTCTCCTAGAGATGAACGTACTTTGGTGCGAAAAGTGCAAATCAATCCCAGAACAACGGCAAAGGACCTTG
TGAAGATGCTGGAGGAAACAGGTACAAAAGTATCTATATACACAGTAAAATGAGTCCTATATCGACAACCTG
AAAGGCCGCTCAGCAAGGAAGAAGCCACTGCTCCAAAACCACCATAAAAAAGCCAGACTATGGTTTGCAACT
GCACATGGGGACAAAGATCCTACTTTTTGGAGAAATGTCCTCTGGTCTGATGAAACAAAAATAGAACTGTTT
GGCCATAATGACCATCGTTATGTTTGGAGGAAAAAGGGGGATGCTTGCAAGCCGAAGAACACCATCCCAACC
GTGAAGCACGGGGTTGGCAGCATCATGTTTTGGGGGTGCTTTGGTGCAGGAGGGACTGGTGCACTTCACAAA
ATAGATGGCTTCATGAGGAAGGCAAATTATGTGGATATATTGAAGCAACATCTCAAGACATCAATCAGGAAG
TTAAAGCTTGGTCGCAAATGGGTCTTCCAAATGGACAATGACCCCAAGCATACTTCCAAAGTTGTGACAAAA
TGGCTTAAGGACAACAAAGTCAAGGTATTGGAGTGGCCATCACAAAACCCTGACCTCAATCCTATAGAAAAT
TTGTGGGCAGAACTGAAAAAGCGTGTGCAAGCAAGGAGGCCTATAAACCGGACTCAGTTACACTAGCTCTGT
CAGGAGGAATGGGCCAAAATTCACCCAACTTATTGTGGGAAGCCTGTGGAAGGCTATCTGAAACGTTTGACC
CAAGTTAAACAATTTAATGGCAATGCTACCAAAAACTAATTGAGTGTATGTAAACTTCTGACCCACTGGGAA
TGTGCCGAAATAAATAAAAGCTGAAATAAATCATTCTCTACTATTATTCTGACATTTCACATTCTTAAAATA
AAGTGGTGATCCTAACTGACCTAGGGTAGGGAATTGTTACTAGGATTAAATGTCAGGAATTGTGTAAAACTG
AGTTTTAATGTATTTGGCTAAGGTGTATGTAAACTTCCGACTTCAACT
>chromosome21:16077221-16078787/1-1566
CAGTTGAAGTCGGAAGTACACATACACTTAGGTTGAAGTCATTAAAACTCGCTTTTCAACCACAAATTTCTT
GTTAACAAACTATAGTTTTGGCAAGTCGGTTAGGACATCTACTTTGTGCATGACACAAGTCATTTTTCCAAC
AATTGTTTACAGACAGATTATTTCACTTTTAATTCACTGTATCACAATTCCAGTGGGTCAGAAGTTTCCATA
CACTAAGTTGACTGTGCCTTTAAACAGCTTGGAAAATTCCTGAAAATGATGTCATGTATTTCAAGGCCTACC
TTCAAACTCAGTGCCTCTTTGCTTGACATCATGGGAAAATCTAAATAAAACAGCCAAGACCTCAGAAAAAGA
ATTGTAGACCTCCACAAGTCTGGTTCATCCTTGGGAGCAATTTCCAAATGCCTGAATGTACCACGTTCATCT
GTACAAACCATAGTACGCAAGTATAAACACCATGGGACCACACAGCCGTCATACCGCTCAGGAAGGAGATGC
GTTCCGTCTCCTAGAGATGAACGTACTTTGGTGCGAAAAGTGCAAATCAATCCCAGAACAAGAGCAAAGGAC
CTTGTGAAGATGCTGGAGGAAACAGGTACAAAAGTATCTATATCCACAGTAAAACGAGTCCTATATCGACAT
AACCTGAAAGGCCGCTCAGCAAGGAAGAAGCCACTGCTCCAAAACCGCCATAAAAAAGACAGACTACGGTTT
GCAACTGCACATGAGGACAAAGATTGTACTTTTCGGAGAAATGTCCTCTGGTCTGATGAAACAAAAATACAA
CTGTTTGGCCATAATTACCATCGTTATGTTTGGAGGAAAATGGGGGAGACTTGCAAGCCGAAGAACACCATC
CCAACCGTGAAGCACGGGGGTGGCAGCATCATGTTGTGGGGGTGCTTTGCTGCAGGAGGGACTGGTGCACTT
CACAAAATAGATGGCATCATGAGGCAGGAATATTATGTGGATATATTGAAGCAACATCTCAAGATATCAATC
AGGATGTTAAAGCTTGGTCGCAAATGGGTCTTCCAAATGGACAATGACCCCAAGCATACTTCCAAAGTTGTG
GCAAACTGGCTGAAGGACAACAAAGTCAAGGTATTGGAGTGGCCATCACAAAGCCCTGACCTCAATCCCATA
GAAAATGAGTGGGCAGAACTGAAAAAGCGTGTGCGAGCAAGGAGGCCTACAAACCTGACTCAGTTACACCAG
CTCTGTCAGGAGGAATGGGACAAAATTCACCCAACTTATTGTGGGAAGCTTGTGGAAGGCTACCCAGAATGT
TTGACCCAAATTAAACAATTTAAAGGCAATGCTACCAAATACTCATTGAGTGTATGCAAACTTCTGACCCAC
TGGAATTGCGATGAAAGAAATAAAAGCTGAAATAAATCATTCTCTCTACTATTATTCTGACATTTCACATTT
AAAATAAAGTGGTGATCCTAACTGACCTAAGACAGGGAATTTTCACTAGGATTAAATGTCAGGAATTGTGAA
AAACTGAGTTTAAATGTATTTGGCTAAGGTGTATGTAAACTTCCGACTTCAACT
>chromosome21:57734191-57735822/1-1631
CAGTTGAAGTCGGAAGTTTACATACACTTAGGTTGGAGTCATTAAAACTCGTTTTTCAACCACTCCACAAAT
TTCTTGTTAACAAACTATAATTTTAGGAAGTCGGTTAGGACATCTACTTTGTGCATGACACAAGTAATTTTT
CAACAATTGTTTACAGACAGATTATTTCACTTATAATTCACTGTATCACAATTCCAATAGGTCAGAAGTTTA
CATACACTAAATTGACTGTGCCTTTAAACAGATTGGAAAATGTCCGAAAATATGTCATGGCTTTAGAAGCTT
CTGATAGGCTAATTGACATCATTTGAGTCAATTGGAGGTGTACCTGTGGATGCATTTCAAGGCCTACCTTCA
AACTCAGTGCCTCTTTGCTTGACATCATGGGAAAATCAAAAGAAATCAGCCAAGACCTCAGAGAAGAAATTG
TAGACCTCCACAAGTCTGGTTCATCCTTGGGAGCAATTTCCAAACGCCTGAAGGTACCATGTTCATCTGTAC
AAACAATAGTACGCAAGTATAAACACCATGGGACCACGCAGCCGTCTTACCGCTCAGGAAGGAGACGCGTTT
TGTCTCCTAGACATGAACGTACTTTGGTGCGAAAAGAGAAAATGAATCCCAGAACAACAGCAAAGGACCTTG
TGAAGATGCTGGAGGAAACAGGTACAAAAGTATCTATATCCACAGTAAAACGAGTCCTATATCGACATAGCC
TGAAAGGCCGCTCAGCAAGGAAGAAGCCACTGCTCCAAAACCCGCCATAAAAAAGCCAGACTACGGTTTGCA
ACTGCACATGGGGATAAAGATCGTACTTTTTGGAGAAATGTCCTCTGGTCTGATGAAACAAAAATAGAACTG
TTCGGCCATAATGACCATCGTTATGTTGAGGAAAAGGGGCATGCTTGCAAGCCGAAGAACACCATCCTAACC
GTGAAGCACGGGGGTGGCAGCATCATGTTGTGGCGGTGCTTTGCTACAGGAGGGACTGGTGTACCTTACAAA
ATAGATGGCATCATGAGGCAGGAAAATTATGTGGATATATTGAAGCAACATCTCAAGACATCAGTCAGGAAG
TTAAAGCTTGGTCGCAAATGGGTCTTCCAAATGGACAATGACCCCAAGCATACTTCCAAAGTTGTGACAAAA
TGGCTTAAGGACAACAAAGTCAAGGTATTGGAGTGGCCATCACAAAGCTCTGACCTCAATCCTATAGAACAT
TTGTGGGCAGAACTGAAAAAGTGTGTGCGAGCAAGGAGGCCTACAAACCTGACTCAGTTACACCAGCTCTGT
CAGGAGGAATGGGCCAAAATTCCCCCAATTTATTGTGGGAAGCTTGTGGAAGGCTACCCGAAACGTTTGACC
CAAGTTAAACAATTTAAAGGCAAAGCTACCAAATACTAATTGAGTGTATGTAAACTTCTGACCCACTGGGAA
TGTGATGAAAGAAATAAAAGCTGAAATAAATCATTCCCTCTACTATTATTCTGACATTTCACATTCTTAAAA
TAAAGTGGTGATCCTAACTGACCTAAGACAGGGAATTTTTACTAGGATTAAATGTCAGGAATTGTGAAAAAC
TGAGTTGAAATGTATTTGGCGAAGGTGTATGTAAACTTCCGACTTCA
>chromosome22:60117686-60119326/1-1640
CAGTTGAAGTCTGAAGTTTACATCCACTTAGGTTGGAGTCATTAAAACTCGTTTTTCAACCACTCCACACAT
TTCTTGTTAACAAACGATAGTTTTGGCAAGTCGGTTAGGACATCAACTTTGTGCATGACACAAGTAATTTTT
CCAACGATTGTTAACAGACAGATTATTTCACTTATAATTCACTGTATCACAATTCCAGTGGGTCAGAAGTTT
ACATACACTAAGTTGACTGTGCCTTTAAACAGCCTGGAAAATTCCAGAAAATGATGTCATGGCTTTAGAAGC
TTCTGATAGGCTAATTGACATAATTTGAGTCAATTGGAGGTGTACCTGTGGATGTATTTCAAGGCCGACCTT
CAAACTCAGTGCCTCTTCGCTTGACATCATGGGAAAATCAAAAGAAATCAGCCAAGACCTCAGAAAAAAAAA
TGGTAGACCTCCACAAGTCTGGTTCACCCTTGGGAGCAATTTCCAAACGCCTGAAGGTACCACGTTCATCTG
TACAAACAATAGTACGCAAGTATAAACACCATGGGACCACGCAGCCGTCATACCACTCAGGAAGGAGACGCG
TTCTGTCTCCTAGAGATGAACGTACTTTGGTGCTAAAAGTGCAAATCAATCCCAGAACAGCAAAGAACCTTG
TGAAGATGCTGGAGGAAACAGGTACAAAAGTATCTATATCCACAGTAAAACGAGTCCTATATCGACAGAACC
TGAAAGGCTGCTCAGCAAGGAAGAAGTCACTGCGCCAAAACCGCCATAAAAAAGCCAGACTACAGTTTGCAA
CTGCACATTGGGACAAAGATCGTACTTTTTGGAGAAATATCCTCTGGTCTGATGAAACAAACAAAAAAATGT
TTGGCCATAATGACCACCGTTATGTTTGGAGGAAAAAGGGGGAGGCTTGCAAGCCGAAGAACACCATCCCAA
CCGTGAAGCACGGGGGTGGCAGCATCATGTTGTGGGGGTGTTTTGCAGCAGGAGGGACTGGTGCACTTCACA
AAATAGATGGCATCATGAGGCAGGAAAATGATGTGGATATATTGAAGCAACATCTCAAGTCATCAGTCAGGA
AGTTAAAGCTTGGTCACAAATGGGTCTTCCAAATGGACAATGACCCCAAGCATACTTCCAAAGTTGTGGCAA
AATGGCTTAAGGACAACAAAGTCAAGGTATTGGAGTAGCCATCACAAAGCCCTGACCTCAATCCCATAGAAA
ATTTGTGGGCAGAACTGAAAAAGTGTGTGCGAGCAAGGAGGCCAACAAACCTGACTCAGTTACACCAGCTCT
GTCAGGAGGAATGGGCCAAAATTCATCCAACTTATTGTGGGAAGCTTGTGGAAGGCTACCCGAAACATTTGA
CCCAAGTTAAACAATTTAAGGGCAATGCTACCAAATACTAATTGAGTGTATGTAAACTTCTGACCCACTGGG
AATGTGATGAAAGAAATAAAACCTGAAATAAATCATTCTCTCTACTATTATTCTGACATTTCCCATTCTTAA
AATAAAGTGGTGGACCTAACTGACCTAAGACAGGGAATTTTTACTAGGATTAAATGTCAGGAATTGTGAATA
AACTGAGTTTAAATGTATTTGGCTAAAGGTGTATGTAAACTTCCGACTTCAACTGT
>chromosome22:17552430-17554064/1-1634
CAGTTGAAGTCGGAAGTTTACATACATTTATGTTGGAGTCATTAAAACTCGTTTATCAACACTCCACAAATT
TCTTGTTAACAGCTATAATTTTGGCAAGTCGGTTAGGACATCTACTTTGTGCATGACACAAGTCATTTCCCA
ACAATTGTTTACAGACAGATTATTTCACTTATAATTCACTGTATCAAATTCCAGTGGGTCATAAGTTTACAT
ACACTAAGTTGACTGTGCCTTTAAACAGCTTGGAAAATTCCAGAAAATGGTGTCATGGCTTTAGAAGCTTCT
GATAGGCTAATTGTCATACTTTGAGTCAATTGGAGTTGTACCTGTGGATTTATTTCAAGGCCTACCTTCAAA
CTCAGTGCCTCTTTGCTTGACATCATGGGAAAATCAAAAGAAATCAGCCAAGACCTCAGAAAAAAAATTGTA
GACCTCCACAAGCCTGGTTCATCCTTGGGAGCAATTTCCAAACGCCTGAAGGTATCACGTTCATCTGTACAA
ACAATAGTACGCAAGTATAAACACCATGGGACCACGCAGCCGTCATACCGCTCAGGAAGGAGACGAGTTCTG
TCTCCTAGAGATGAACGTACTTTGGTGCGAGAAGTGCAAATCAATCCCAGAACAACAGCAAAGGACCTTGTG
AAGATGCTGGAGGAAACAGGTACAAAAGTATCTATATCCACAGTAAAATGAGTCATATATCGACATAACCTG
AAAGGCCGCTCAGCAAGGAAGAAGCCACTGCTCCAAAACTGCCATAAAAAAGCCAGACTACGGTTTGCAACT
GCACATGGGGACAAAGATTGTACTTTTTGGAGAAATGTCCTCTGGTCTGATGTAACAAAAATAGAACTGTTT
GGCCATGATGACCATCGTTATGTTCGGAGGAAAAGGGGGGAGGCTTGCAAGCCGAAGAACACCATCCCAACC
GTGAAAAATGGGGGTGGCAGCATCGTATTGTGGGGGTGCTTTGCTGCAGGAGGGACTGGTGCACTTCACAAA
ATAGATGACATCATGAGATAGGAACATTATGTGGATGTATTGAAGCAACATCTCAAGACATCAGTCAGGAAG
TTACATCTTGGTCGCAAATGGGTCTTCCAAATGGACAATGACCCCAAGCATACTTCCAAAGTTGCGGCAAAA
TGGCTTAAGGACAACAAAGTCAAGGTATTGGAGTGGCCATCACAAAGCCCTGACCTCAATCCTATGGAAAAC
TTGTGGGCAGAACTGAAAAAGCGTGTGCGAGCAAGGAGGCCAACAAACCTGACTCAGTTACACCAGCTCTGT
CAGGAGGAATGGGAAAAAATTCACCCAACTTATTGTGGGAAGCTTGTGGAAGGCTACCCAAAAAGTTTGACC
CAAGTTAAACAATTTAAAGGCAATGCTACCAAATACTAATTGAGTGTATGTAAACTTCTGACCCACTGGGAA
TGTTATGAAGGAAATGAAAGCTAAAATAAATAATTCTATCTACTATTATACTGACATTTCACATTCTTAAAA
TAAAGTGGTGATCCTAACTGACCTAAGACAGGGAATTTTTACAAGGATGAAATGTCAGGAATTGTGAAAAAC
TAAGTTTAAATGTAATTGGCTAAGGTGTATGTAAACTTCTGACTTCAACT
>chromosome22:29166723-29168359/1-1636
CAGTTGAAGTCGGAAGTTTACATACACTTAGGTTGGAGTCCTTAAAACTTGTTTTTCAACCACTCCACAAAT
TTGTTGTTAACAAACTATAGTTTTGGCAAGTCAGTTAGGACATCTACTTTGTGCATGACACAAGTAACTTTT
CAACAATTGTTTACAGACAGAATATTTCACTTATAATTCACTGTATCACAATACCAGTGGGTCAGAAGTTTA
CATACACTAAGTTGACTGTGCCTTTAAACAGCTTGGAAAATTCCAGAAAATTATGTCATGGCTTTAGAAGCT
TCTCATAGGCTAATTGACATAATTTGAGTCAATTGGCAGTGTACCTGTGGATGTATTTCAAGGCCTACCTTC
AAACTCAGTGTCTCTTTGCTTGACATCATGGGAAAATCAAAAGAAATCAGCCAAGACCTCAGAAAAGAAATT
GTAGACCTCCACAAGTCTGGTTCATACTTGGGAGCATTTTCCAAATGCCTGAAGGTATCACGTTCATCTGTA
CAAACAATAGCACGCAAGTATAAACACCATGGGACCACGCAGCCGTCATACTGCTCAGGAAGGAGACACGTT
CTGTCTCCTAGAGATGAACGTACTTTGGTCCAAAAAATGCAAATCAATCCCAGAACAACAGCAAAGGAACTT
GTGAAGATGCTGGAGGAAACAGGTACAAAAGTATCTATATCCACAGTAAAACGAGTCCTATATCGACATAAC
TTGAAGGCCACTCAGCAAGGAAGAAGCCACTGCTCCAAAACCTCCATAAAAAAGCCAGACTACGGTTTGCAA
CTGCACATGGGGACAAAGATTGTATGTTTTGGAGAAATGTCCTCTGGTCTGATGAAACAAAAATAGAACTGT
TTGGCCATAATGACCATCGTTATGTTTGGAGGAAAAAGGGGGAGGCTTGCAAGCCGAAGAACAGCATCCCAA
CCGAGAAGCACGGGGGTGGCAGCATCATGTTGTGGGGGTTCTTTGCTGCAGGAGGGACTGGTGCACTTCAGA
AATTAGATGGCATCATGAGGATGGAAAATTATGTGGATATATTGAAGCAACATCTCAAGACATCAGTCAGGA
AGTTAAAGCTTGGTCGCAAATGGGTCTTCCAAATGGACAATGACCCCAAGCATACTTCCAAAGTTGTGGCAA
AATGGCTTAAGGACAACAAAGTCAAGGTATTGGAGTGGCCATCACAAAGCCCTGACCTCAATCCTATAGAAA
ATTTGTGGGCAGACCTGAAAAAGCGTGTGTGAGCAAGGAGGCCTACAAACCTGACTCAGTTACACCAGCTCT
GTCAGGAGGAGTGGGCCAAAATTCACCCAACTTATTGTGAGAAGCTTGTGGAAGGCTACCCGAAATGTTTGA
CCCAAGTTAAACAATTTAAAGGCAATGCTACCAAATACTAATTGAGTGTATGTAAACTTCTGACCCACTGGG
AATGTGATAAAAGAAATGTAAGCTGAAATATATAATTCTCTCTAATATTATTCTGACATTTCACATTCTTAA
AATAAAGTGGTGATTCTAACTGACCTAAGACAGGGAATTTTTACATGGATTAAATGTCAGGAATGATGGAAA
ACTGAGTTTAAATGTATTTGGCTAAGGTTTATGTAAACTTCCGACTTCAACT
>chromosome22:60087661-60089300/1-1639
CAGTTGAAGTCGGAAGTTTACATACACTTTGTTGGAGTCATTAAAACTTGTTTTTCAACCACTCCACAAATT
TCTTGTTAACAAACTATAGTTTTGGCAAGTCGGTTAGGACATCTACTTTGTGCATGACACAAGTAATTTTTC
CAACAATTGTTTACAGACAGCTTATTTCACTTATAATTCACTGTATCACAATTCCAGTGGGTCAGAAGTTTA
CATACACTAAGTTCACTGTGCCTTTAAACAGCTTGGAAAATTCCAGAAAATGATGTTATGGCTTTAGAAGCT
TCTGATAGGCTAATTGACATCATTTGAGTCAATTGGAGGTGTACCTGTGGATGTATTTCAAGGCCTACCTTC
AAACTCAGTGCCTCTTTGCTTGACATCATGGGAAAATCAAAAGAAATCAGCCAAGACCTCAGAAAAAAAATT
GTAGACCTCCACAAGTCTGGTTCATCCTTGGGAGCAATTTCCAAATGCCTGAAGGAACCACATTCATCTGTA
CAAACAAAAGTACGCAAGTATAAACACCATGGGACCACGCAGCCGTCAAACCGCTCAGGAAGGAGACGCGTT
CTGTCTCCTAGAGATGAATGTACTTTGGTGCGAAAAGTGCAAGTTAATCCCAGAACAACAGCAAAGGACCTT
GTGAAGATGCTGGAGGAAACAGGTACAAAAGTATCTATATCCACAGTAAAACGAGTCCTATATCAACATAAC
CTGAAAGGCCGCTCAGCAAGGAAGAAGCCACTGCTCCAAAACCGCCATAAAAAAGCCAGACTACGGTTTGCA
ACTGCACATGGGGACAAAGATCGTACTTTTTGGAGAAATGTCCTCTGGTCTGATGAAACAAAAATAGAACTG
TTTGGCCATAATGACCATCGTTATGTTTGGAGGAAAAAGCAGGATGCTTGCAAGACGAAGAACACCATCCCA
ACCGTGAAGCACGTGGGTGCAGCATCATGTTGTGGGGGTGCTTTGCTGCAGGAGGGACTGGTGCACTTCACA
AAATAGATGGCATCATGAGGCAGGAAAATGATGTGGATATATTGAAGCAACATCTCAAGACATCAGTCAGGA
AGTTGAAGCTTGGTCGCAAATGGGTCTTCCAAATGGACAATGACCCCAAGCATACTTCCAAAGTTGTGGCAA
AATGGCTTAAGGACAACAAAGTCAAGGTATTGGAGTGGCCATCACAAAGCCCTGACCTCAATCTTATCGAAA
ATTTGTGGGCAGAACTGAAAAAGCGCTTGCGAGCAAGGAGGCCTACAAACCTGACTCAGTTACACCAGCTCT
GTCAGGAGGAATGGTCCAAAATTCATCCAACTTATTGTGGGAAGCTTGTGGAAGTCTTCCCAAAACATTTTA
CCCAAGTTAAACAATTTAATGGCAATGCTACCAAATACTAATTGAGTGTATGTAAACTTCTGACCCACTGGG
AATGTGATGAAATAAATAAAAGCTGAAATAAATCATTCTCTCTACTATTATTATTCTGACAAGTCACATTCT
TAAAATAAAGTGGTGATCCTAACTGACCTAAGACAGGGAATTTTTACTAGGATTAAATGTCAGGAATTGTGA
AAAACTGAGTTTAAATGTATTTGGCTAAGGTGTATGTAAACTTCCGACTTCAACT
>chromosome22:9722112-9723749/1-1637
CAGTTGAAGTCGGAAGTTTATATAGACTTAGGTTGGAGTCATTAAAACTTGTTTTTCAACCACCCCACACAT
TTCTTTTTAACAAACTATAGTTTTGGCAAGTCGGTTAGGACATCTACTTTGTGCATGAAACAAGTCATTTTT
CCAACAATTGTTTACAGAAAGATTATTTCACTTATAATTTACTGTATCACAATTCCAGTGGGTCAGAAGTTT
ACATACACTAAATTGACTGTGCCTTTAAACAGCTTGGACAATTCCAGAAAATTATGTCATGGCTTTAGAAGC
TTCTGATAGGCTAATTGACATAATTTGAGACAATTGGAGGTGTACCTGTGGATGTATTTCAAGGCCTACCTT
CAAACTCAGTGCCTCTTTGCTTGACATCATGGGGAAATCAAAAGAAATCAGCCAAGACCTCAGAAAAAAATT
TGAAGACCTCCACAAGTCTGGTTCATCCTTGGGAGCAATTTCCAAATGCCTGAAGGTACCACATTCATCTGT
ACAAACAATAGCACGCAAGTATAAACACCATGGGACCACACAGCCGTCATACCGCTCAGGGAGGAGACATGT
TCTGTCTCCTAGAGATGAATGTACTTTGGTGCGAAAGTGCAAATCAATCCCAGAACAACAGCAAAGGACCTT
GTGAAGATGCTGGAGGAAAGAGGTACAACAGTATCTATATCCACAGTAAAACAAGTCCTGTATCGACATAAC
CTGAAAGGCCGCTCAGCAAGGAAGAAGCCACTGCTCCAAAACCGCCATAAAAAAGCCAGACTACGGTTTGCA
ACTGCACATGGGGGCAAAGATCGTACTTTTTGGAGAAATGTCCTCTGGTCTGATGAAACAAAAAAAGAACTG
TTTGGCCATAATGACCATCGTTATGTTTGGAGGAAAAAGGGGGAGGCTTGCAAGCCGAAGAACACCATCCCA
ACCGTGAAGCACAGGGGTGGCAGCATCATGTTGTGGGGGTGCTTTGCTGCAGGAGGGACTGGTGCACTTCAC
AAAGTAGATGGCATCATGAGGGAGGAAAATTATGTGGATATATTAAAGCAATATCTCAAGACATCAGTCAGG
AAGTTAAAGCTTGGTCGCAAATGGGTCTTCCAAATGGACAATGACCAAAAGCATACTTCCAAAGTTGTGGCA
AAATGGCTTAAGGACAACAACGTCAAGGTATTGAAGTGGCCATCACAAAGCCCTGACCTCAATCCTATAGAA
AATGTGTGGGCAGAACTGAAAAAGCGTGTGCGAGCAAGGAGGCCTACAAACTTGGCTCAGTTACACCAGCTC
TGTCAGGAGGACTGGGCCAAAATTCACCCAACTTATTGTGGGAAGCTTGTGGAAGGTTACCTGAAATGTTTG
ACCCAAGTTAAACAATTTAAAGGCAATGCTACCAAATATTAATTGAGTGCATGTAAACTTCTGACCCACTGG
GAATATGATGAAAGAAATAAAAGCTGAAATAAATAATTCTCTCTACTATTATTCTGACATTTCACATTCTTA
AAATAAAGTGGTGATCCTAACTGACCTAAGACAGGGAATATTTACTAGGATTAAATGTCAGGAATTGTGAAA
AACTGAGTTTAAATGTATTTGGCTAAGGTGTATGTAAACTTCCGACTTCAACT
>chromosome23:26916727-26918353/1-1626
CAGTTGAAGTCGGAAGTTTACATTCACTTAGGTTGGAGTCATTAAAACTCGTTTTTCAACCACTCCACAAAT
GTCTTGTTAACAAACTATAGTTATGGCAAGTCGGATTGGACATCTACTTTGTGCATGACACAAGTAATTTGT
CAACAATTGTTTACAGACAGATTATTTCACCTATAATTCACTGTATCACAATTCCAGTGGGTCAGAAGTTTA
CATACACTAAGTTGACTGTGCCTTTAAACAGCTTGGAAAAAATGTCATGGCTTTAGAAGCTTCTGATAGGCT
AATTGACATCATTTGACTCAATTGGAGGTGTACCTGTGGATGTATTTCAAGGCCTACCATCAAACTCAGTGC
TTCTTTGCTTGACATCATGGGAAAATCAAAAGAAATCAGCCAAGACCTCAGAAAAAAATTGTAGACCTCCAC
AAGTCAGGTTCATCCTTGGGAGCAATTTCCAAATGCCTGAAGGTACCACGTTCATCTGTACAAACAATAGTA
CACAAGTATAAACACCATGGGACCACGCAGCCGTCATACCGCTCAGGAAGGAGATGCGTTCTGTCTCCTAGA
GATGAACGTACTTTGGTGCGAAAAGTGCAAATCAATCCCAGAACAACAGCAAAGGACCTTGTGAAGATGTTG
GAGGAAACAGGTATAAAAGTATCTATATCCACAGTAAAACGAGTCATATATCGACATAACCTGAAAGGCCAC
TCAGCAAGGAAGAAGCCACTGCTCCAAAACCGCCATAAAAAAGCCAGACTACGGTTTTCAACTGCACATGGG
GACAAAGATCATACTTTTTGGAGGAATGTCCTCTGGTCTGATGAAACAAAAATAGAACTGTTTGGCCATAAT
GACCATCGTGGTGTTTGGACGAAAAGGGGGAGGCTTGCAAGCCGAAGAACACCATCCCAACCGTGAAGCACG
GGGGTGGCAGCATCATGTTGTGGGGGTGCTTTGCTGCAGGAGGGACTGGTGCACTTAACAAAATAGATGGCA
TCATGAGGATGGAAAATTATGTGGATATATTAAAGCAACGTCTCAAGACATCAGTCAGGAAGTTAAAGCTTG
GTCGCAAATGGGTCTTCCAAATGGACAATGACCCCAAGCATACTTCCAAAGTTGTGGCAACATGGCTTAAGG
ACAACAAAGTCAAGGTATTGGAGTGGCCATCACAAAACCCTGACCTCAATCCTATAAAACATTTGTGGGCAG
AACTGAAAAAGGGTGTGCGAACAAGGAGGCCTACAAATCTGACTCAGTCACACCAGCTCTGTCAGGAGGAAT
GTGCCAAAATTCACCCAACATATTGTGGGAAGCTTGTGGAAGGCTACCCGAAACGTTTGACCCAAGTTAAAC
AATTTAAAGGCAATACTACCAAATTCTAATTGAGTGTATGTAAACTTCTGACCCACTGGGAATGTGATGAAA
GAAATAAAAGCTGAAAGAAATAATTCTCTCTACTATTATTCTGACATTTCACATTCTTAAAATAAAGTGGTG
ATCCTAACTGACCTAAGACAAGGAATTTTTACTAGGATTAAATGTCAGGAACTGTGAAAAACTGAGTTTAAA
TGTAGTTTGCTAAGGTGTATGTAAACTTCCGACTTGAACTGT
>chromosome23:32025454-32027087/1-1633
CAGTTGAAGTCGGAAGTTTATATACACTTAGGTTGGAATCATTAAAACTCGTTTTTCAACCACTCCACAAAT
TTCTTGTTAACAAACTATAGTTTTGCCAAGTAGGACATATACTTTGTGCATGACACAAGTAATTCTTCCAAC
AATTGTTTACAGACAGATTATTTCATTTATAATTCACTGTATCACAATTTCACTGGGTCAGAAGATTACATA
CACTAAGTTGTCTGTGCCTTTATACAGCTTGGAAAATTCCAGAAAATGATGTCATGGCTTTAGAAGATTCTG
ATAGGCTAATTGACATAATTTGAGTCAATTGGATGTGTACCTGTGGATGTATTTCAACGCCTACCTTCAAAC
TCAGTGCCTCTTTGCTTGACATAATGGGAAAATCAAAAGAAATCAGCCAAGACCTCAGAAAGAAAATTGTAG
ACCTCCACAAGTCTGGTTCATCCTTGGGAGCAATTTCCAAACACCTGAATGTACCACGTTTATCTGTACAAA
CAATAGTACGCGAGTATAAACACCATGGGACCACGCAGCCGTCATACCGCTTAGGAAGGAGACGCATTCTGT
CTCCTAGAGATGAACGTACTTTGGTGTGAAAAGTGCAAGTCAATCCCAGAACAACAGCAAAAGACCTTGTGA
AGATGCTGGAGGAAATAAGTACAAAAGTATCTATATCCACAGTAAAACGAGTCCTATATCGACATAACCTGA
AAGGCTGCTCAGCAAGGAAGAAGCCACTGCTCCAAAACCGCCATAAAAAAGCCAGACTACGGTTTGCAACTG
CACATGGGAACAAAGATTGTACTTTTTGGAGAAATGTCCTCTGGTCTGATGAAACAAAAATAGAACTGTTTG
GCCATAATGACCATTGTTATGTTTGGAGGAAAAAGGGGGACGCTTGCAAGCCGAAGAACACCATCCCAACCG
TGAAGCACATGGGTGGCAGCATCATGTTGTGGGAGTGCTTTCCTGCAGGAGGGACTGGTGCACTTCACAAAA
TAGATGACATCATGAGGAAGTAAAATTATGTGGATATATTGAAGCAACATCTCAAGACATCAGTCAGAAAGT
TAAAGCTTGGTCGCAAATGGGTCTTCCAAATGGACAATGACCCCAAGCATACTTCCAAAGTTGTGGCAAAAT
GGCTTAAGGACAACAAAGTCAAGGTATTGGAGTGGCCATCAGAAAGCCCTGACCTCGATCCTATTGAACATT
TGTGGGCAGAACTGAAAAAGCATATGCGAGCAAGGAGGCCTACAAACCTGACTCAGTTACACCAGCTCTGTC
AGGAGGAATGGGCCAAAATTCACCCAACTTATTGTGGGAAGCTTGTGGAAGGCTACCTGAAACATTTGACCC
AAGTTAAACAATTTAAAGTCAATGCTACCAAATACTAATTGAGTGGATGGAAACTTCTGACCCACTGGGAAT
GCAATTAAAGAAATAAAATCTGAAATAAAGTATTGTCTCTACTATTATTCTGACATTTCACATTATTAAAAT
AAAGTGGTGATCCTAACTGACCTAAGACAGGGAATGTTTACTTAGAATACATTTCAGGAATTGTGAAAAACT
GAGTTTAAATGTATTTGACTAAGGTATATGTAAACTTCCGACTTCAACT
>chromosome23:20701112-20702749/1-1637
CAGTTGAAGTCGGAAGTTTCCATACACTGAGGTTGGAGTCATTAAAACTTGTTTTTCAACCAATTTACAAAT
TTCTTGTGAACAAACTATAGATTTGGCAAGTCGGTTAGGACATCTACTTTGTGCATGACACAATAACATTTT
CCAACAATTGTTTACAGACAGATTATTTCACTTATAATTCACTGTATCACAATTTCAGTGGGTCAGAAGTTT
ACATGCACTAAGTTGACTGTGCCTTTAAACTGCTTGGAAAATTCCAGCAAATGATGTCATGGCTTTAGAAGC
TTCTGATAGGCTAATTGACATCATTTGAGTCAATTGGAGGTGTACCTGTGGATGTATTTCAAGGCCTACCTT
CAAACTCAGTGCCTCTTTGCTTGACATCATGGGAAAATCAAAAGAAATCAGCCAAGACCTCAGAAAAAAGAT
TGTAGACCTCCACAATTCTGGTTCATCCTTGGGAGCAATTTCCAAATGCTTGAAGGTAACACGTTCATCTGT
ACAAACAATAGTACGTAAGTATAAACACCATGAGACCACACAGCAGTCATACCGCTCAGGAAGGAGACGCAT
TCTGTCTCCTAGAGGTGAACGTACTTTGGTGCGAAAAGTGCAAATCAATCCCAGAACAACAGCAAAGGACCC
TGTGAAGATGCCGGAGGAAACAAGTACAAAAGTATCTATATCCACAGTAAAACGAGTCCTATATCGACATAA
CCTGAAAGGCCGCTCAGCAAGGAAGAAGCCACTGCTCCAAAACCGCCATAAAAAAGCCAGACTACGGTTTGC
AACTGCACATGGGGACAAAGATAGTACTTTTTGGAGATATGTCCTCTGGTCTGATGAAACAAAAATAGAACT
GTTTGGCCATAATGACCATCATTATGTTTGCAGGAAAAGGGGGATGCTTGCAAGCTGAAGAACACCATCCCA
ACCGTGAAGCACGGGGGTGGCAGCATCATGTTGTGGGGGTGCTTTGCTGCAGGAGGGACTGGTGCCCTTCAC
AAAATAGATGGCGTCATGAGGGAGGAAAATTATGTTGATATATTGAAGCAACATCTCAAGACATCAGTCAGG
AAGTTAAAGCTTGGTTGCAAATGGGTCTTCCAAATGGACAATGACCTCAAGCATACTTCCAAAGTTGTGGCA
AAATGGCTTAAGGACAACAAAGTCAAGGTATTGGAGTGGCCAGCACAAAGCCCTGACCTCAATCCTATAGAA
AATTTGTGGGCAGAACTGAAAATGCGTGTGCGAGCAAGGAGGCCTACAAACCTGACTCAGTTACACCAGCTC
AGTCAGGAGGAATGAGCCAAAATTCACCCAACTTATTGTGGGAAGCTTGTGGAAGGCTACCCGAAATGTTTG
ACCCAAATTAAACAATTTAAAGGCAATGCTACCAAATACTAATTGAGTGTATGTAAACTTCTGACCTACTGG
GAATGTGATGAAAGAAATAAAAGTTGAAATAAATCATTCTCTCTACTATTATTCTGACATTTCACATTCTTA
AAATAAAGTGGTGATCCTAACTGACCTAAGACAGGGAATTTTTACTAGGATTAAATGTCAGGAATGGTGAAA
AACTGAGTTTAAATGTATTTGGCTAAGGTTTATGTAAAATTCCGACTTCAACT
>chromosome24:38715519-38717157/1-1638
CAGTTGAATTCGGAAGTTTACATACACTTAGGTTGGAGTCATTAAAACTCGTTTTTCAACCACTCCACAAAT
TTCTTGTTAACAAACTATAGTTTTGGCAAGTCGGTTAGGACATCTACTTTGTGCATGACACAAGTAATTTTT
CCAACAATTGTTTACTGACAGATTATTTCACTTATAATTCACTGTATCACAATTCCAGTGGGTCAGAAGTTC
ACATACACTAAGTTGACTGTGCCTTTAAACAGCTTGGAAAATTCCAGAAAATGATGTCATGGCTTTAGAAGC
TTCTGATAGGCTAATCGACATCATTTGAGTCAATTGGAGGTGTACCTGTGGATGTATTTCAAGGCCTACCTT
CCAACTCAGTGCCTCTGCTTCATATCATGGGAAAATCGAAAGAAATCAGCCAAGACCTCAGAAAACAAATTG
TAGACCTCCACAAGTCTGGTTCATCCTTGAGAGCAATTTCCAAACGCCTGAAGGTACCACGTTCATCTGTAC
AAACAATAGTACGCAAGTATAAACACCATGGAACCACGCAGCCGCCATACCGCTCAGGAAGGAGACGCGTTC
TGTCTCCTGGAGATGAACGTACTTTGGTGCGAAAAGCGCAAATCAATCCCAGAACAACAGCAAAGGACCTTG
TGAAGATGCTGGAGGAAACAGGTACAAAAGTATCTATATCCACAGTAAAACGAGTCCTATATTGACATAACC
TGAAAGGCCGATCAGCAAGGAAGAAGCCACTGCTCCAAAACCGCCATAAAAAAGCCAGACTAGGGTTTGCAA
CAGCACATGGGGACAAAGATCGTACTTTTTAGAGAAATGTCCTCTGGTCTGAAGAAACAAAAATAGAACTGT
TTGGCCATAATGACCATTGTTATGTTTGGAGGAAAAATGGGGACGCTTGCAAGCCGAAGAACACCATCCTGA
CCGTGAAGCATGGAGGTGGCAGCGTCATGTTGTGGGGGTGCTTTGCTGCAGGAGGGACTGGTGCACTTCACA
AAATAGATGGCATCACGAGGAAGGAAAATTATGTGGATATATTGACGCAACATCTCAAGACATCAGTCAGGA
AGTTAAAGCTTGGTCGCAAATGGGTCTTCCAAATGGACAATGACCCCAGGCATACTTTCAAAGTTGTGGCAA
AATGGCTTAAGGACAACAAAGTCAAGGTATTGGAGCGGCCATCACAAAGCCCTGACCTCATTCCTATAGAAA
ATTTGTGGGCAGAACTGAAAAAGCGTGTGCGAGCAAGGAGGCCTACAAACCTGACTCAGTTACACCAGCTCT
GTCAGGAGGAATGGGACAAAATTCACCCAACTTATTGTGGGAAGCTTGTGGAAGGCTACCCGAAACGTTTGA
CCCAAGTTAAACAATTTAAAGGCAATACTACCAAATACTAATTGAGTGTATGTAAACTTCTGACCCACTGGG
AATGTGATGAAAGAAATAAAAGCTGAAATAAATAATTTTCTCTAATATTATTCTGACATTTCACATTCTTAA
AATAAAGTGGTGATCCTAACTGACCTAAGACAGGGAATTTTTACTGGGATTAAATGTCAGGAATTGTTTAAA
ACTGAGTTTAAATGTATTTGGCTAAGGTGTATGGAAACTTCCAACTTCAACTGT
>chromosome24:5493760-5495396/1-1636
CAGTTGAAGTTGGAAGTTTACATACACTTAGGTTGGAATAATTAAAACTCGTTTTTCAACCACACCACTAAT
TTCTTGTTAACAAACTATAGTTTTTGGCAAGTCGGTTTGGACATCTACTTTGTGCATGACACAAGTAATTTT
TTTCAACAATTGTTTACAGACAGATTATTTCACTTACAATTCACTGTATCACAATTCCAGTGGGTCAGAAGT
TTACATGTACTAAGTTGAATGTGCATTTAAACAGCTTGGAAAATTCCAGAAAATGATGTCATGGCTTTAGAA
GCCTCTGATAGGCTAATTGACATAATTTGAGTCAATTGGAGGTGTACCTGTGGATGTATGTCAAGGCCTACC
TTCAAACTCAGTGCCTCTTTGATTGACATCATGGGAAAATCAAAAGAAATCAGCCAAGACCTCAGAAAAAAA
ATTGTAGACCTCCACAAGTTTGGTTCATCCTTGGGAGCAAATTCCAAACACCTGAAAGTACCACGTTCATCT
GTACAAACAATAGTACGCAAGTATAAACACCATGGGACCTCGCAGCCATCATACCGCTCAGGAAGACGCGTT
CTGTCTCCTAGAGATGAACGTAGTTTGGTGTGAAAAGTGCAAATCAATCCCAGAACAACAGCAAAGGATCTT
GTGAAGATTCTGGAGGAAACAGGTACAAAAGTATCTTTATCCACAGTAAAACGAGTCCTATATCGACATAAC
CTGAGAGGCCGCTCAGCAAGGAAGAAGCTACTGCTCCAAAACCCACATAAAAAAGCCAGACTACGGTTTGCA
ACTGCACATGGGGACAAAGATTGTACTTTTTGGAGAAATGTCCTCTGGTCTGATGAAACAAAAATAGAACTG
TTTGGCCATAATGACCATTGTTATGTTTGGAGGAAAAAGGGGGAGACTTGCAAGCCGAAGAACACCATCCTA
AACATGAAGCACGGGGGTGGCAGCATCCTGTTGTGGGGGTGCTTTGCTGCAGGAGGGACTGGTGCACTTCAC
AAAATAGATGGCATCATGAGGAAGAAAAATGATGTGGATATATTGAAGCAACATCTCAAGACATCAGTCAGG
AAGTTAAAGCTTGGTCGCAAATGGGTCTTCCAAATGGACAATGACCCCAAGTATACTTCCAAAGATGTGGCA
AAATGGCTTAAGGACAACAAAGTCAAGGTATTGGAGTGGCCATCACAAAGCCCTGACCTCAATCCTATAGAA
CATTTGTGGGCAGAACTGAAAAAGCGTGTGCGAGCCAGGAGGCCTACAAACCTGATTCAGTTACACCAGCTC
TGTCAGGAGGAATGGGCCAAAATTCACCCAACTTATTGTGGGAAGCTTGTGGAAGGCTACCTGAAACGTTTG
ACCCAAGTTAAACAATTTAAAGGCAATTCTACCAATTACTAGTTGAGTGTATGTAAACTTCTTACCCACCGG
GAATGTGATGAAAGAAATAAAAGCTGAAATAAATCATTCTCTCTACTATTATTCTGACATTTCACATTCTTA
AAATAAAGTGGTGATCCTAACTGACCTAAAACAGGGAATTTTTACTAGGATTAAATGTCAGGAATTGTGAAA
AACTGAGTTTAAATGTATTTGGCTAAGGTGTATGTAAACTTCCACTTTCAAA
>chromosome24:45231216-45232838/1-1622
CAGATGAAGTCGGAAGTTTACATACACTTAGGTTGGAGTCATTTTAAACTAGTTTTTCAACCACTCCACCAA
TTTCTTGTTAACAAACTATAGTTTTGGCAAGTCGGTTAGGACATCTACCTTGTGCATGACACAAGTAATTTT
TTCCAACAATTGCTTACAGACAGATTATTTCATTTATAATTCGCTGTATCACAATTCCAGTGGGTCAGAAGT
TTACATACACTGAGTTGACTGTGCCTTTAAACAGCGTGGAAAATTCCAGAAAATTATGTCATAGGCTAATTG
ACATCATTTGAGTCAATTGGAGGTGTACCTGTGGATGTATTTCAAGGCCTACCTTCAAACTCAATACCTCTT
TGCTTGACATCATCGGAAAATCTAAAGAAATCAGCCAAGACCTCAGAAAAGAAATTGTAGACCTCCACAAGT
CTTGTTCATCCTTGGGAGCAATTTCCAAATGCCTGAAGGTACCACGTTCATCTGTACAAACAATAGTACGCA
AGTATAAACACCATGGGACCACGCAGCCGTCATACCGCTCAGGAAGGAGACGCGTTCTGTCTCCTAGAGATG
AACGTACTTTGGTGCGAAAAGTGCAAATCAATACCAGAACAACAGCAAAGGACCTTGTGAAGATGCTGGAGG
AAACGGGTACAAAAGTATCTATATCCACAGTAAAACGAGTCCTATATCGACATAACCTGAAAGGCCGCTCAG
CATGGAAGAAGCCACTGCTCCAAAATCGCCATAAAAAAGCCAGACTACGGTTTGCAACTGCACATGGGGACA
AAGATCGTACTTTTTGGAGAAATGTCCTCTGGTCTGATGAAACAAAAATAGAACTGTTTGGCCATAATGACC
ATCGTTATGTTTGGAGGAAAAAGGAGGAGGCTTGCAAGCTGAAGAACACCATCCCAACCGTGAAGCACGGGG
GTGGCAGCATCATGTTGTGGGGGTGCTTTGCTGCAGGAGGGACTGGTGCACTTCACAAAATAGATGGCATCA
TGAGGTAGGAAAATGATGTGGATATATTGAAGCAACATCTCAAGACATTATTCAGGAAGTTAAAGCTTGGTC
ACAAATGGGTCTTCCAAATGGACAATGACCCCAAGCATACTTCCAAAGTTGTGGCAAAATGGCTTAAGGACA
ACAAAGTCAAGGTATTGGAGTGGCCATCACAAAGCCCTGACCTCAATCCTATATAAAATTTGTGGGCAGAAC
TGAAAAAGCATGTGCGATCAAGGAGGCCTACAAACCTGACTCAGTTACACCGGCTCTGTCAGGAGGAATGGG
CCAAAATTCACCCAACTTATTGTGGGAAGCTTGTGGAAGGCTACACAAAACGTTTGACCCAAGTTCAACAAT
TTAAAGGAAATACTACCAAATTCTAATATAGTGAATGTAAACTTCTGACCCACTGGGAATGTGATGAAAGAA
GTAAAAGCTGAAATAAATCATTCTCTCTACTAATTATTCTGACATTTCCCATTCCTAAAATAAAGTGGTGAT
CCTAACTGACCTAAGACAGGGAATTTTTACTAGGATTAAATGTCAGGAATTGTGAAAAACTGAGTTTAAATG
TATTTGGCTAAGGTGTTTGTAAACCTCCGACTTCAACT
>chromosome24:4558366-4559987/1-1621
CAGATGAAGTCGGAAGTTTACATACAATTAGGTTGGAGTCATTAAAACTCGTTTTTCAACCACTCCACACAT
TTCTTGTTAACAAACTATAGTTTTGGCAAGTCGGTTAGGAGATCTATTTTGTGCATGACAAGTAATTTTTCC
AACAACTGTTTACCGACAGGCTATTTCACTTATAATTCACTGTATCACAATTCCAGTGGGTCAGAAGTTTAC
ATACACTAAGCTGACTGTGCCTTTAAAAGGCTTGGAAAATTCCAGAAAATTATGTCATGGCTATAGAAAGTT
CTGATAGGCTAATATTACATCATTTGATTCAATTGGATGTATTTCAAGGCCTACCTTCAAACTCAGCACCTC
TTTGCTTGACATCATGGGAAAATCAAAAGAAATCAGCCAAGACCTCAGAAAAGAAATTGTAGACCTCCACAA
GTCTGGTTCATCCTTAGGAGCAATTTCCAAACGCCTGAAGGTACCACGTTCATCTGTACAAACAATAGTAAG
CAAGTATAAACACCATGGGACCACGCAGCCGTCATACCGCTCAGGAAGGAGACGCGTTCTGTCTTCTAGAGA
TGAACGTACTTTGGTGCGAAAAGTGCAAATCAATCCCAGAACAACAGCAAAGGACCTTGTGAAGATGCTGGA
GGAAACAGGTACAAAAGTATCTATATCCCACAGTAAAACAAGTCCTATATCGACATAACCTGAAAGGCCGCT
CAGTAAGGAAGAAGCCACTGCTCCAAAACCGCCATAAAAAAGCCAGACTACGGTTTGCAACTGCACATGGGG
ATAAAGATCGTACTTTTTGGAGAAATGTCCACTGGTCTGATGAAACAAAAATAGAACTGTTAGCCCATAATG
CCCATCGTTATGTTTGGAGGAAAAAGGGGGAGGCTTGCAAGCCGAAGAACACCATCCCAACTGTGAAGCACG
GGGGTGGCAGCATCATGTTGTGGGGGTGCTTTGCTGCAGGAGGGACTGGTGCACTTCACAAAATAGATGGCA
TCATGAGGGAGGAAAATTATGTGGATATATTGAAGCAACATCTCAAGACATCAGTCAGGAAGTTAAAGCTTG
GTCGCAAATGGGTCTTCCAAATGGACAATGACACCAAAGCATACTTCCTAAGCTGTGGCAAAATGGCTTAAG
GACAGCAAAGTCAAGGTATTGGAGTGGCCATCACAAAGCCCTGACCTCAATCCTATAGAAAATGTGTGGGCA
GAACTGAAAAAGCATGTGCAAGCAAGGAGGCCTACAAACCTGACTCAGTTACACCAGCTCTGTCAGGCGGAA
TGGGCCAAAATTCACCCAACTTATTGTGGGAAACTTGTGGAAGGCTACCCAAAACGTTTGACCCAAGTTAAA
CAATTTAAAGGCAATGCTACCAAATACTAATTGAGTGTATGTAAACTTCTGACCCACTGGGAATGTGATGAA
AGAAATAAAAGCTGAAATAAATAACTCTACTATTATTCTGACATTTCAAATTCTTAAAATAAAGTGGTGATC
CTAACTGACCTAAGACAGGGACTTTTAACTAGGATTAAATGTCAGGAATTGTGAAAAACTGAGTTTAAATGT
ATTTGGCTAAGGTGTACGTAAACTTCCGACTGCAACT
>chromosome24:21940654-21942287/1-1633
CAGTTGAAGTTGAAATTTACATACACTTAGGTTGGAGTCATTAAAACTCGTTTTTCAACCAATCCACAAATT
TCTTGTTAACAAACTATAGTTTTGGCAAGTCGGTTAGGACATCTACTTTGTGCATGACACAAGTCATTTTTC
CAACAATCATTTACAGACAGATTATTTCATTTATATTTCATTGTGTCACAATTTCAGTGGGTCAGAAGTTTA
CATACACTAATTTGACTGTGCCTTTAAACAGCTTGGATAATTCCAGAAAATTATGTCACGGCTTTAGAAGCT
TCTGATAGGCTAATTGACATCCTTTGAGTCAATTGGAGGTGTACCTGTGGATGTATTTCAAGGCCTACCTTC
AAACTCAGTGTTTCTTTGCTTGACATCATGGGAAAATCAAAAGAAATCAGCCAAGACCTCAGAAAAAAAATT
GTAGACCTCCACAAGTCTGGTTCATCCTTGGGAGCAATTTCCAAACGCCTGAAGGTACCACATTCATCTGTA
CAAACAATAGTACGCAAGTATAAACACCATGGGACCACGCAGCCGTCATACCGCTCAGGAAGGAGACGCGTT
CTGTCTCCTAGAGATGAACGTACTTTGGTGAGAAAAGTACAAATCAATCCCAGAACAACAGCAAAGGACCTT
GTGAAGATGCTGGAGGAAACAGGTACAAAAGTATCTATATCCACAGTAAAACGAGTCCTATATCGACATAAC
TGGAAAGTCCACTTAGCAAGGAAGAAGCCACTGCTCCAAAACCGCCATAAAAAAGCCAGACTATGGTTTGCA
ACTGCACATGGGGACAAAGATCGTACTTTTTGGAGAAATGCCCTCTGGTCTGATGAAACAAAAATAGAACTG
TTTGACCATAATGAACATTGTTATGTTCAGAGGAAAAAGGGGGAGGCTTGCAAGCCGAAGAACACCACCCCA
ACCGTGAAGCATGGGGGTGGCAGCATCATGTTGTAGGGGTGCTTTGCTGCAGGAGGGGCTGGTGCACTTCAC
AAAATAGATGGCATCATGAGGAAGGAAAATTATGTGGATATATTGAAGTAACATCTCAAGACATCAGTCAGG
AAGTTAAAGCTTGGTCGCAAATGGGTCTTCCAAATGGACAATGACCCCAAGCATGCTTCCAAAGTTGTGGCA
AAATGGCTTACGGACAACAAAGTCAAGGTATTGGAGTGGCCATCACAAAGCCCTGACCTCAATCCAGTAGAA
AATGTGTGGGCAGAACTGAAAAAGCGTGTGCGAGCAAGGAGGCCTACAACCTGACTCAGTTACACCAGCTCT
GTCAGGAGGAATGGGCCAAAATTCACACAACTTATTGTGGGAAGCTTGTGGAAGGCTACCCGAAACGTTTAA
CCCAATTTAAACAATTTAAAGGCAATGCTACCAAATACTAATTGAGTGTATGTAAACTTCTGACCCACTGGG
AATGTGATGAAGTAAATAAAAGCTGAAATAAATCATTCTCTCTATTATTCTGACATTTCACATTCTTAAAAT
AAAGTGGTGATCCTAACTGACCTAAGACAGGGGATTTTTACTAGGATTAAATGTCAGGAATTGTGAAAAACT
GAGGTTAAATGTATTTGGCTAAGGTGTATGTAAACTTCCGACTTCAACT
>chromosome25:12530757-12532394/1-1637
CAGTTGAAGACGGAAGTTTACATACACTAAGGTTGGAGTCATTAAAACTCATTTTTCAACCACTCCACAAAT
TTCTTGTTAACAAGCTATATTTTTGGCAAGTCGGTTAGGTTATCTACTGTGTGCATGACACAAGTCATTTTT
CCAACAATTATTTACAGACATATAATTTCACTTATAATTCACTGTATCACAATTCCAGTGGGTCAGAAGTTT
ACATTCACTAAGTTGACTGTGCCTTTAAACAGCTTGGAAAATTCCATAAAATTATGTAATGGCGTTAGTAGA
TTCTGATAGGCTAATTGACATCATATGTGTCAATTGGAGGTGTACTTGTGGATGTATTTCAAGGCCTACCTT
CAAATCAGTGCCTCTTTGCTTGACATCATGGGAAAATCAAAAGAAATCAGCCAAGACCTCAGAAAAACAATT
GTAGACCTCCACAAGTCTGGTTCATCCTTGGGAGCAATTTCCAAATGCCTGAAGGTACCACTTTCATCTGTA
CAAATAATAGTACGCAAGTATAAACACCATGGGACCACGCATCCGTCATACCGCTCAGGAAGGAGACGTGTT
CTGTCTCCTAGAGATGAACGTACTTTGGTGCGAAAAGTGCAAATCAATCCCAGAACAACAGAAAAGGACCTT
GTGAAGATGCTGGAGGAAACAGTTACAAAAGTATCTATATCCACAGTAAAACAAGTCCTATATCGACATAAC
CTGAAAGGCTGCTCAGCAAGGAAGAAGCCACTGCTCCAAAATCGGCATAAAAATGCCAGACTACGGTTTGCA
ACTGCACATGGGGACAAAGATCGTACTTTTTGGAGAAATGTCCTCTGGTCTGATGAAACAAAAATAGAACTG
TTTGGCCATAATGACCATCATTATGTTTGAAGGAAAAATGGGGAGGCTTGCAAGCCGAAGGACACCATCCCA
ACCTTGAAGCACGGGGGTGGCAGCATCATGTTGTGGGGGTGCTTTGCTGCAGGAGGGACTGGTGCACTTCAC
AAAATAGACGGCATCATGAGGGAGGAAAATTATGTGGATATATTGAAGCAACATCTCAAGACATCAGTCAGG
AAGTTAAAGCTTGGTCGCAAATGGGTCTTCCAAAGGGACAATGACCCCAAGCATACTTCCAAAATTGTGGCA
AAATGACTTAACGACAACAAAGTCGAGGTATTGGAGTGGCCATCACAAAGCCCTGACCTCAATCCTATAGAA
AATGTGTGGGCTAAACTGAAAAGGCGTGTGCGAGCAAGGAGGCCTACAAACCTGAATCAGTTACACCAGCTC
TGTCAGAAGGAATGGGCCAAAATTCACCCAACTTATTGTGGGAAGCTTGTGGAAGGCTACCCGAAATGTTTC
ACCCAAGTTAAGCAATTTAAAGCCAATGCTACCAAATACTAATTGAGTGTATGTTAACTTCTGACCCACTAG
GAATGTGATGAAAGAAATAAAAGCTGAAATTAATCATTATCTTCTATTATTCTGACATTTCACATTCTTAAA
ATAAAGTGGTGATGATAACTGAACCAAGACAGGGCATTTTTACCAGGATTAAATGTCAGGAATTGTGAAAAA
CTGAGTTTAAATGTATTTGGCTAAGGTGTATGTAAACTTCCGACTTCAACTGT
>chromosome25:32264343-32265977/1-1634
CAGTTGAAGTCGGATGTTTACATACACTTAGGTTGGAGTCATTAAAACTCGTTTTACAACCACTCCACAAAT
TTCTTGTTAACAAACTATAGTTTTGGCAAGTCGGTTAGAACATCAATTACTTGTGACACAAGTAATTTTCCC
AACAATTGTTTACAGACAGATTATTTCACTTATAACTCACTGTATCACAATTCCAGTGGGTCAGAAGTTTAC
ATACACTAAGTTGACTGTGCCTTTAAACAGCTTGGAAAATTCCAGAAAATGATGTCATGGCTTTAGAAGCGT
CTGATAAGCTTATTGACATCATTTGAGTCAATTCGAGGTGTACCTGTGGATGTATTTCAGGGCCTATCTTCA
AACTCAGTGCCTCTTTGCTTGACATAGGAAAATCAAAAGAAATCAGCCAAGACCACAGAAAAAAAATTGTCG
ACCTCCACAAGTCTGGTTCATCCTTGGGAGCAATTTCCAAACGCCTGAAGGTACCACGTTCATCTGTACAAA
CAATAGTATGCAAGTATAAACACCATGAGACCACGCAGCCGTCATACCGCTCAGGAAGGAGACGCGTTCTGT
TTCCTAGAAATGACCGTACTTTGGTGCGAAAAGTGAAAATCAATCCCAGAACAACAGCGAAGGACCCTGTGA
AGATGCTGGAGGAAACCGGTACAAAAGTATCTATATCCACAGTAAAACGAGTCCTATATCGACATAACCTGA
AAGGCCGCTCAGCGAGGAAGAAGCCACTGCTCCAAAATCGGCATCAAAAAGCCAGACTACAGATTGCAACTG
CACATGGGGACAAAGATCGTAATTTTTGGAAAATGTCCTCTGGTCTGATGAAACAAAAATAGAACTGTTTGG
CCATAATGACCATCGTTATGTTTGGAGGAAAAAGGGGGAGGCTTGCAAGCCGAAGAACACCATCCCAACCGT
AAAGCATTGGGGTGGCAGCATCATGTTGTGGGGGTGCTTTGCTGCAGGAGGGACTGGTGCACTTCACAAAAT
AGATGGCATCATGAGGGAGGAAAATTATGTGGATATATTGAAGCAACATCTCAAGACATCAGTCAGGAAGTT
AAAGCTTGGTCGCAAATGGGTCTTCCAAATGGACAATGACCCCAAGCATATTTCCAAAGTTGTGGCAAAATG
GTTTAAGGACAACAAAATCAAGGTTTTGGAGTGGCCATCACAAAGCCCTGACCTCAACCCTATAGGAAATGT
GTGGGCAGAACTGAAAAAGAGTGTGCGAGCAAGGAGGCCTACAAACCTGACTCCGTTACACCAGCTCTGTCA
GGAGGAATGGGCCAAAATTCACCCAACTTTTTGTGGGAAGCTTGTGGAAGGCTACCCGAAACGTTTGACCCA
AGTTAAACAATTTAAAGGCAATGCTACTAAATACTAATTGAGTGTATGTAAACTTCTGACCCACTGGGAATG
TGATGAAAGAAATAAAAGCTGAAATAAATCATTCTCTCTACTATTATTCTGACATGCCACATTTTTTAAATA
AAGTGGTGATCCTAACTGACCAAAGACAGGGAATTTTTACTAGGATTAAATGTCAGGAATTGTGAAAAACTG
AGTTTAAATGTATTTGGCTAAGGTGTATGTAAACTTCTGACTTCAACTGT
>chromosome25:38479323-38480961/1-1638
CAGTTGAATTTGGAAGTTTACAAACACTTAGGTTGGAGTCATTAAAACACGTTTTTTTCAACCACTCCACAC
ATTTCTTGCTAACAAACTATAGTTTTGGCAAGTCGGTTAGGACATCTACTTTGTGTATGACACAAGTAATTT
TTCCAACAATTGTTTACAGACAGATTATATCACTTATAATTCACTGTATCACAAATCCAGTGGGTCAGAAGT
TTACATACACTAAGTTGACTGTGCCTTTAAACAGCTTGGAAAAATCCAGAAAATGATGTCAAGGCTTTAGAA
GCTTCTGATAGGCTAACTGACATCATTTGAGTCAATTGGAGGTGTACCTGTGGATGTATTTCAAGGCCTACC
TTCAAACTCAATGCCTCTTTGCTTGACATCATGGGAAAATCAAAAGAAATCAGCCAAGACCTCAGAAAAAAA
CTGTAGACCTCCACAAGTCTGGTTCATCCTTGGGAGCAATTTCCAAATGCCTGAAGGTACCACGTTCATCTG
TACAAACAATAGTACGCAAGTATAAACACCATGGGACCACGCAGCCGCCATACCACTCAGGAAGGAGACGCG
TTCTGTCTCCTAGAGATGAACGTACTTTGGTGCGAAAAGTGCAAAGCAATCCCAGAACAACAGCAAAGGACC
TTGAGAAGATGCTGGAGGAAACAGGTACAAAAGTATCTATATCCACAGTAAAACGAGTCTTACATCGACATA
ACCTGAAAGGCCGCTCAGCAAGGAAGAAGCCACTGCTCCAAAACCGCCATAAAAAAGCCAGACTACGGTTTG
CAAATGCACATGGGGACAAAGATCGTAGTTTTTGGAGAAATGTCCTCTGGTCTGATGAAACAAAAATAGAAC
TGCTTGGCCATAATGACCATCGTTATGTTTGGAGGAAAAAGGGGGAGGCTTGCAAGCTGAAGAACAGCATCC
CAATTGTAAAGCACGGGGGTGGCAGCATCATGTTGTGGGGTGCTTTCCTGCAGGAGGGACTGGTGCACTTCA
CAAAATAGATGGCATCATGAGGCAGCAAAATTATGTGGATATATTGAAGCAACAGCTCAAGACATCAGTCAG
GAAGTTACAGCTTGGTCGCAAATGGGTCTTCCAAATGGACAATGACCCCAAGCATACTTCCAAAGTTGTGGC
AAAATGGCTAAAGGCCAACAAAGTCAAGGTATTGGAGTGGCCATCACAAAGCCCTGACCTCAAGCCTATAGA
AAATTTGTGGGCAGAACTGAAAAAGCGTGTGCGAGCAAGGAGGCCTACAAACCTGACTCAGTTACACCAGCT
CTGTCAGGAGGAATGGATCAAAATTCACCCAACTTATTGTGGGAAGCTTGTGGAAGGCTACCTGAAACGTTT
GACCCAAGTTAAACAATTTGAAGGCAATGCTACCAAATACTAATTGAGTGTATGTAAACTTCTGACCCACTG
GGAATGTGATGAAAGAAATAAAAGCTGAAACAAATAATTCTCTCTACTATTATTCTGACATTTCACATTCTA
AAAATAAAGTGATGATCCTAACTGACCTAAGACAGGGAATTTTTACTAGGATTAAATGTGAGGAATTGTGAA
AAACTGAGTTTAAATGTATTTCTTTAAGATGTATGTAAACTTCCCACTTCACCT
>chromosome26:28513296-28514935/1-1639
AGTTGAAGTCGGAAGTTTACATACAGTTAGGTTGGAGTCATTAAAACTTGTTTTTCAACCACTCCACAAATT
TCTTGTTAACAAACTATAGTTTTGGCAAGTCGGTTAGGACATCTACTTTGTGCATGACACAAGTCATTTTTC
CAACAATTGTTTACAGACAGATTATTTCACTTATAACTCACTGTATCACAATTCCAATGGGTCAGAAGTTTA
CATACACTACGTTGACTGTGCCTTTAAACAGGTTGGAAAATTCCAGAAAATGATGTCATGATTTTAGACATT
TCAGATAGGCTAATTGACATAATTTGAGTCAATTGGAGGTGTCCATGTGGATGTATTTCAAGGCTACCTTCA
AACTCAGTGCCTCTTTGCTTGACATCATGGGAAAATCAAAAGAAATCAGCCAAGACCTCAGAAAAAAATTGT
AGACCTCCACAAGTCTGGTTCATCCTTGGGAGCAATTTCCAAACGCCTGAAGGTACCACGTTCATCTGTACA
AACAACAGAACGCAAGTATAAACACCATGGGACCACGCAGCCGTCATACCGCTCAGGAAGGAGACGCGTTCT
GTCTCCTAGAGATTAACTTACTTTGGTGCGAAAAGTGCAAATCAATCCCAGAACAACAGCAAAGAACTTTGT
GAAGATGCTGGAGGAAGCAGGTACAAAAGTATCTATATCCACAGTAAAACAAGTCCTATATCGACATAACCT
GAAAGGCCGCTCAGCAAGGAAGAAGCCACTGCTCCAAAACCACCATAAAAAAGCCAGACTACGGTTTGCAAC
TGCACATGGGGACAAAGATGGTACTTTTTGGAGAAATGTCCTCTGGTCTGATGAAACAAAAATAGAACTGTT
TGGCCATAATGACCATCGTTATGTTTGGAGGAAAAAGGGGGACGCTTGCAAGCCGAAGAACACCATCCCAAC
CGTGAAGCACGGGGGTGGCAGCATCATGTTGTGGGGGTGCTTTGCTGCAGGTGGGACTGGTGCACTTCACAA
AATAGATGGCATCATGAGGAAGGGAAATTATGTGGATATATTGAAGCAACATCTCAAGACATCAGTCAGGAA
GTTAAAGCTTGGTTGCAAATGGGTCTTCCAAATGGACAATGACCCCAAGCATACTTCCAAAGTTGTGGCAAA
ATGGCTTAAGGACAACAAAGTCAAGCTATTGTCGTGGCCATCACAAAGCCATGACCTCAATCATATAGAACA
TTTGTGGGCAGAACTGAAAAAAGCGTGTGTGAGCAAGGAGGCCTACAAACCTGACTCAGTTACACCAGCTCT
GTCAGGAGGAATGGGCCAAAATTCACCCAACTTATTGTGGGAAGCTTGTGGAAGGCTACCCAAAACATTTGA
CCCAAGTTAAGCAATTTAAAGGCAATGCTACCAAATACTAATTGAGTGTATGTAAACTTCTGACCCACTGTG
AATGTGAAAGAAATTAAATTAAAGCTGAAATAAATAATTCTCTCTACTATTATTCTGAAATTCCACATTCGT
AAAGTAAAGTGGTGATCCTAACTGACCTAAGAAGGGAATTTTTACTAGGATTAAATGTCAGGAATTCTGAAA
AACTGAGGTTAAATGTATTTGGCTAAGGTGTATGTAAACTTCCGACTTCAACTGT
>chromosome26:45357203-45358824/1-1621
CAGTTGAAGTGGGAGGTTTACATGCACTCAGGTTGGAGTCATTAAAACTCATTTTTTCAACCACTCCACACA
TTTCTTGTTAACAAACTATAGTTTTGGCAAGTCTGTTAGGACATCTACTTTGTGCATGACACAAGTCATTTT
TCCAACAATTGATGACAGATGATTTCACTTATAAATTCACTGTATCACAATTCTAGTGGGTCAGAAGTTTAC
ATACACTAAGTTGACTGTGCCTTTAAACAGCTTGGAAAATTCCAGAAAATTATGTCATGGCTTTAGAAGCTT
CTGATAGGCTAATTGACATAATTTGAGTCAATTGGAGGTGTACCTGTGGATGTATTTCAAGGCCTACCTTCA
AACTCAGTGCCTCTTTGCTTGACATCATAGGAAAATCAAAAGAAATCAGCCAAGACCTCATAATTGTTGACC
TCCACAAGTCTGGTTCATCCTTGGGAGCAATTTCCAAACACCTGAAGGTACCACGTTCATCTGTACAAACAA
TAGTACGCAAGTATAAACACCATGGGACCACACAGCCGTCATAACGCTCAGGAAGGAGACGCGTTCTGTCTC
CTAGAGGTGAACGTACTTTGGTGCGAAAAGTGCAAATCAATCCCAGAACAACAGCAAAGGACCTTGTGAAGA
TGCTGGAGGAAACAGGTACAAAAGTATCTATATCCACAGTAAAACGAGTCCTATATCGACATAACCTGAAAG
GCCACTCAGCAAGGAAGAAGCCACTGCTCCAAAACCACCATAAAAAAGCCAGACTACAGTTTGCAACTGCAC
ATGGGGACAAAGATCGTACTTTTTGGAGAAATGTCCTCTTGTCTGATGAAACCAACATAGAACTGTTTGGCC
ATAATGACCATCGTTATGTTTGGAGGAAAAAGGGGGAGGCTTGCAAGCCGAAGAACACCATCCCAACCGTGA
AGCACGGGGGTGGCAGCATCATGTTGTGGGGGTGCTTTACTGCAGGAGGGACTGGTGCACTTCACAAAATAG
ATGGCATCATAAGGATGGAAAATTATGTGGGTATATTGAAGCAACATCTCAAGACATCAGTCAGGAAGTTAA
AGCTTGGTCGCAAATGGGTCTTCCAAATGGACAATGACCCCAAGCACACTTCCAAAGTTGTAGCAAAATGGC
TTAAGGACAAAGTCAAGGTATTGGAGCGGCCATCACAAAGCCCTGACCTCAATCCTATAGAACATTTGTGGG
CAGAACTGAAAAGGCTTGTGCAAGCAAGGAGGCCTACAAACCTGACTCAGTTACACCAGCTCTGTCAGGAGG
AATGGGACAAAATTCACCCAACTTATTGTGGGAAGGTTGTGGAAGGCTACCCGAAACATTTGACCCAAGTTA
AACAATTTAAAGGCAATGCTACCAAATACTAATTGAGTGTATGTAAACTTCTGACCCACTGGGAATGTGATG
AAAGAAATTAAAGCTGAAATAAATAATTCTCTCTACTATTATTCTGACATTTCACATTCTGAAAATAAAGTG
GTGATCCTAACTGACCTAAGACAGGGAATTTTTACTCGGATTAAATATCAGGAATTATGAAAAACTGAGTTT
AAATGTATTTGGTTAAGGTGTATGTAAACTTCTGACT
>chromosome27:29843928-29845568/1-1640
CAGTTGAAGTCGAAAGTTTACATACACTTAGGATGAAGTCATTAAAACTCATTTTTCAACCACTCCACAAAT
GTCTTGTTAACAAACTATAGTTTTGGCAAGTCGGTTAGGACATCTACTTTGTGCATGACACAAGCATTTTTG
CCAACAATTGTTTACAGACCAGATTATTTCACTTATAATTCACTGTATCACAATTCCAGTGGGTCAGAAGTT
TACATACACTAAGTTGACTGTGCCTTTAAACAGCTTGGAAAATTCCAGAAAATGATATCATGGCTTTAGAAG
CTTCTGTTAGGCTAATTGACATAATTTGAGTCAATTGGAGGTGTACCTGTGGATGTATTTCAAGGCATACCT
TCAAACTCAGTGCCTCTTTGCTTGACATCATGGGAAAATCAAAAGAAATCAGCCAAGACCTCAGAAAGAAAA
ATGTACACCTCCACAAGTCTGGTTCATCCTTGGGAGCAATTTCCAAATGCCTGAAGATACCACGTTCATCTG
TACAAACAATAGTACGCAAGTATAAACACCATGAGACCACACAGCCGTCATACCGCTCAGGAAGGAGACGCG
TTCTGTCTCCTAGAGATTAATGTACTTTGGTGCGAAAAGTGCAAATCAATCCCAGAACAACAGCAAAGGACC
TTGTGAAGATGCTGGAGGAAACCGGTACAAAAGTATCTATATCCACAGTAAAACGAGTCCTATATTGACATA
ATCTGAAAGGCCGCCCAGCAAGGAAGAAGCCACTGCTCCAAAACCGCAATAAAAAAGCCAGACTACGGTTTG
CAACTGCACATGGGGACAAAGATCGTACTTTTTGGAGAAATGTCCTCTGGTCTGATGAAACAAAAATAGAAC
TGTTTGGCCATAATGACCATCGTTATGTTTGGAGGAAAAAGGGGGAGGCTTGCAAGCCAAAGAACCCCTCCC
AACCGTGAAGCACGGGGGTGACAGCATCATGTTGTGGGGGTGCTTTGCTGCAGGAGGGACTGGTGCACTTCA
CAAAATAGATGGCATCATGAGGATGTAAAATTATGTGGATATATTGAAGCAACATCTCAAGACATCAGTCAG
GAAGTTAAAGCTTGGTCGCAAATGGGTCTTCCAAATGGACAATGACCCCAAGCATACTTCCAAAGTTGTGGC
AAAATGGCTTAAGGACAACAAAGTCAAGGTATTGGAGTGGCCATCACAAAGCCCTGACCTCAATCCTATAGA
AAATGTGTGGGCAGAACTGAAAAAAAGTGTGCGAGCAAGGAGGCCTACAAACCTGACTCAGTTACACCAGCT
CTGTCAGGAGGAATGGGCCAAAATTCCCCCAACTTATTGTGGGAAGCTTGTGGAAGGCTACCCAAAACGTTT
GACTCAAGTTAAACAATTTGAAGGCAATGCTATCAAATACTAATTGAGTGTATGTAAACTTCTGACCCACTG
GGAATGTGATGAAAGAAATAAAAGCTGAAATAAATCATTCTCTTTACTATTATTCTGACATTTCACATTCTT
AAAATAAAGTGGTGATCCTAACTGACCTAAAACAGGGAATTTTTACTTGGATTAAATGTCAGGAATTGTGAA
AAACTGAGTTTAAATGTATTTGGCTAAGGTGTATGTAAACTTCTGACTTCAACTGT
>chromosome27:34733637-34735275/1-1638
CAGTTGAAGTCAGAAGTTTACATACACTTAGGTTGGAGTAGGTAAAACTCGTTATTCAACCACTCCACAAAT
TTCTTGTTAACAAACTATAGTTTTGGCAAGTCGGTTAGGCTATCTACTTTGTGCATGACACAAGTAATTTTT
CCAACAATTATTGACAGACAGATTATTTGACTTATAATTCACTGTATCACAATTCCAGTGGGTCAGAAGTTT
ACATACACTAAGTTGACTGTGCCTTTAAACGGCTTGGAAAATTCCAGAAAATGACGTCATGCTTTAGAAGCT
TCTGATAGGCTAATTGACATCATTTGAGTCAATTGGAGGTGTACCTGTGGATGAATTTCAAGGCCTACCTTC
AAACTCAGTGCCTCTTTGCTTGACCATGGGAAAATCAAAAGAAATCAGCCAAGACCTCAGAAAAAAAATTGT
AGACCTCCACAAGTCTGGTTCATCCTTGGGAGCAATTTCCAAACGCCTGAAGGTACCACGTTCATCTGTACA
AACAATAGTACGCAAGTATAAATGCCATGGGACCACGCAGCCGTCATACCGCTCAGGAAGGTGACGCGTTCT
GTCTCCTAGAGATGAACGTACTTTGGTGCGAAAAGTGCAAATCAATCCCAGAACAACAGCAAAGGACCTTGT
GAAGAAGCTGGAGGAAACATGTACAAAAGTATCTATATCCACAGTAAAACGAGTCCTATATCGACATAACCT
GAAAGGCCGCTCAGCAAGGAAGAAGCCACTGCTCTAAAACCGCCATACAAAAGCCAGACTACGGTTTGCAAC
TGCACATGGGGACAAAGATAGTACTTTTTGGAGAAATGTCCTCTGGTCTGATGAAACTAAAATAGAACTGTT
TGGCCATAATGACCATCGTTATGTTTCGAGGAAAAAGGGGGAGGCTTGCAAGCCAAAGAACACCATCCCAAC
CGTGAAGCACAGGGGTGGTAGCATCATGTTGTGGGGGTGCTTTGCAGCAGGAGGGACTGGTGCACTTCACAA
AATAGATGGCATCATGATGGAGGAAAATTATGTGGATATATTGAAGCAACATCTCAAGACATCAGTCAGGAA
GTTAAAGCTTGGTCGCAAATGGGTCTTCCAAATGGACAATGACCCCAAGCATACTTCCAAAGTTGTGGCAAA
ATGGCTTAAGGACAACAAAGTCAAGGTATTGGAGTAGCCATCAAAAAGCCCGGACCTCGATCCTATAAAAAC
TGTGTGGGCAGAACTGAAAAAGAGTTTGCGAGCAAGGAGGACTACAAACCTGACTCAGTTACACCAGCTCTG
TCAGGAGGAATGGGCCAAAATTCACCCAACTTATTGTGGGAAGCTTGTGGAAGGCTACCCGAAATGTTTGAC
CCAAGTTAAACAATTTAAAGGCAATGCTACCAAATACTAATTGAGTGTATGTAAACTTCTGACCCACTGGGA
ATGTGATGAAAGAAATAAAAGCTCAAATAAATCATTCTCTCTACTATTATTCTGACATTTCACATTCTTAAA
ATAAAGTGGTGATCCTAACTGACCTAAGACATGGAATTTTTACTAGGATTAAATGTCAGGAATTGTATAAAA
ATGGAGTTTAAATGTATTTGACTAAGGTGTATGTGAACTTCCGACTTCAACTGT
>chromosome27:5760773-5762410/1-1637
AGTTGAAGTCAGAAGTTTGCATACACTTAGGTTGGAATCATTAAAACTAGTTTTTCAACCACTCCACTAATT
TCTTGTTAACAAACTATAGTTTTGGCAAGTCGGTTAGGACATCTACTTTGTGCATGACACAAGTAATTTTTC
CAGCAATTATTTACAGACAGATTATTTCTCTTATAATGCACTGTATCAAAATTCCAGTGGGTCAGAAGTTTA
CATACACTAAGTTGACTGTGCCTTTAAACAGCTTGGAAAATTCCAGAAAATGATGTCATGGCTTTAGAAGCT
TCTGATAGGCTAATTGACATCATTTGAGTCAATTGGAGGTGTACCTGTGGATGTATTTCAAGGCCTACCTTC
AAACTCAGTGCCTCTTTGCTTGGCATCATGGGAAAATCAAAAGAAATCAGCCAAGACCTCAGAAAAAAAATT
GGAGACCTCCACAAGTCTGGTTCATCTTTGGGAGCAATTTACAAACGCCTGAAGGTACCACGTTCGTCTGTA
CAAGCAATCGTACGCAAGTATAAACACCATGGGACCACACAGCCGTCATACCACTCAGGAAGGAGACGTGTT
CTGTCTCCTAGAGATGAACGTACTTTGGTGCGAAAAGTGCAAATGATTCCCAGAACAACAGCAAAGGACCTT
GTGAAGATGCTGGAGGAAACCGGTACAAAAGTATCTATATCCACAGTAAAACGAGTCCTATATCGACATAAC
CTGAAAGGCCGCTCAGCAAGGAAGAAGCCACTGCTCCAAAACCGCCATAAAAAAGCCAGACTACGGTTTGCA
ACTGCACATGGGGACAAAGATCGTACTTTTTGGAGAAATGTCCTCTGGTCTGATGAAACAAAAATAGAACTG
TTTGGCCATAATGACCATTGTTATGTTTGGAGGAAAAAGGGGGAGGCTTGCAAGCTGAAGAATACCATCCCA
ACCGTGAAGCACGGGGGTGGTAGCATCATGTTGTGGGGGTGCTTTGCTGCAGGAGGGACTGGTGCACTTCAC
AAAATAGATGGCATCGTGAGGAAGGATTAAATTATGTGAATATATTGAAGCAACGTCTCAAGACATCAGTCA
GGAAGTTAAAGCATGGTCGCAAATGGGTCTTCCAAATGGACAATGACCCTAAGCATACTTCCAAAGTTGTGG
CAAAATGGCTTAAGGACAACAAAATCAAGGTATTGGAGTGGCCATCACAAAGCCCTGACCTCAATCCCATAG
AAAATTTGTGGGCAGAACTGAAAAAGCGTGTGCGAGCAAGGAGGCCTACAAACCTGACTCAGTTACACCAGC
TCTGTCAGGAGGAATGGGCCAAAATTCACCCAACTTATTGTGGGAAGCTTGTGGAAGGCTACCCAAAACGTT
TGACCCAAGTTAAACAATTTAAAGGCAATGCTACCAAATACTAAGTGAGTGTATGTAATCTTCTGACCCACT
GGGAATGTGCTGAAAGAAATAAAAGCTGAAATAAATCATTCTCTCTACTATTATTCTGACATTTCACATTCT
TAAAATAAAGTGGTGATCCTAACTGACCTAAGACAGGGCATTTTTACTAAGATTAAATGTCAGGAATTGAAA
ATCTGAGTTTAATTGTATTTGGCTGAGGTGTATGTAAACTTCCGACTTCAACT
>chromosome27:23045809-23047446/1-1637
CAGTTGAAGTTGGAAGTTTACATACACTTAGGTTGGAGTCATTAAAACTCGTTTTTCAACCACTCCACAAAT
TTCTTGTTAACGAACTATAGTTTTGGCAAGTCGGTTTGGACATCTACTTTGTGCATGACACAAGTAATTTTT
CCAACAATTGTTTACAGACAGATTATTTCACTTATAATTCACTGTATCACAATTCCAGTGGGTCAGAAGTTT
ACATACACTAAGTTGACTGTGCCTTTAAACAGCTTGGAAAATTCCAGAAAACGATGTCATGGCTTTAGAAGC
TTCTGGTAGGCTAATTGACATCATTTGAGTCAATTGGAGGTGTACCTGTGGATGTATTTCAAGGCCTAACTT
CAAACTCAGTTCCTCTTTGTTTGACATCATGGGAAAATCAAAAGAAATCAGCCAAGACCTCATAAAATAATT
GTAGACCTCCACAAGTCTGGTTCATCCTTGGGAGCAATTTCCAAACGCCTGAAGGTACCATGTTCATCTGCA
CCAACAATAGTACGCAAGTATAAACACCATGGGACCACGCAGCCGTCATACCGCTCAGGAAGAAGACGCGTT
CTGTCTCCTAGAGATGAACGTACTTTGGTGCGAAAAGTGCAAATCAATCCCAGAACAACAGCAAACGACCTT
GTGAAGATGCTGGAGGAAACATGTACAAAAGTATCTATATCCACAGTAAAACGAGTCCTATATCGACATAAC
CTGAAAGGCCGCTCAGCAAGGAAGAAGCCACTGCTCCAAAACCGCCATAAAAAAGCCAGACTACGCTTTGCA
ACTGCACATGGGGACAAAGATCGTACTTTTTGGAGAAATGTCCTCTGGTCTGATTAAACAAAAATAGAACTG
TTTGGCCATAATGACCATTGTTATGTTTGGAGGAAAAAGGGGGAGGCTTGCAAGCTGAAGAACACTATCCCA
ACCGTGAAGCACGGGGGTGGCAGCATCATGTTGTGGGGGTGCTTTGCTGCAGGAGGGACTGGTGCACTTCAC
AAAATAGATGGAATCATGAGGAAGAAAAATTATGTGGATATATTGAAGCAACATCTCAAGACATCAGTCAGG
AAGTTAAAGCTTGGTCGCAAATGGGTCTTCCAAATGGACAATGACCCCAAGCATACTTCCAAAGTTGTGGAA
AAATGGCTTAAGGACAACAAAGTCAAGGTATTGGAGTGGCCATCACAAAGCCCTGACCTCAATCCTATAGAA
GATTTGTGGGCAGAACTGAAAAAGCGTGTGCAAGCAAGGAGGCCTACAAACCTGACTCAGTTACACCAGCTC
TGTCAGGAGGAATGGGCCAAAATTCACCCAACTTATTGTGGGAAGCTTGTGGAAGGCCACCCGAAACGTTTG
ACCCAAGTTAAACAATTTAAAGGCAATGCTATCAAATACTAATTGAGTGTATGTAAACTTCTGACCCACTGG
GAATGTGATAAAATAAATAAAAGCTGAACTAAATCATTTTCTCTACTATTATTCTGACATTCCAAATTCTTA
AAATAAAGTGGTGATCCTAACTGACCTAAGACAGGGAATTTTTACTAGGATTACATTTCAGGAATTATGAAA
AACTGAGTTTAAATGTATTTGGCTAAGGTGTATGTAAACTTCCGACTTCAACT
>chromosome27:29753926-29755558/1-1632
CAGTTTAAGTCAGAAGTTTACATACACTTAGGTTGGAGTCATTAAAACTCGTTTTTCAACCACTCCACAAAT
TTCTTGTTAACAAACTACAGTTTTGGCAAGTCGGTTAGGACATCTACTTTGTGCATGACACAAGTAATTTTT
CCAACAATTGTTTACAGACAGATTATTTCACCTATAATTCACTGTATCACAATTCCAGTGGGTCAGAAGTTT
ACATACACTAAGTTGACTGTGCCTTTAAACAGCTTGGAAAATTCCAGAAAATGATATCATGGCTTTAGAAGC
TTCTGATAGGCTAATTGACATCGCTTGAGTCAATTAGAGGTGTACCTGTGGATGTATTTCAAGGCCTACCTT
CAAACTCAGTGCCTCTTTGCTTGACATCATGGGAAAATCAAAAGAAATCAGCCAAGACCTCAGAAACAAATT
GTAGACCTCCACAAGTCTGGTTCATCCTTGGGAGCACTTTCCAAATGCCTGAAAGTACCACGTTCATCTGTA
CAAACAATAGTACATAAGTATAAACACCATGGGACCACGCAGCCGTCATACCGCTCAGGAAGGAGACGCGTT
CTGTCTACTAGAGATGAACGTACTTTTGTGCGAGAAGTGTAAATCAATCCCAGAACAACAGCAAAGGACCTT
GTGAAGATGCTGGAGGAAACAGGTACAAAAGTATCTATATCCACAGTAAAACGAGTCCTATATCGACATAAC
CTGAAAGGCCGCTCAGCAAGAAAGAAGCCACTGCTCCAAAACAGCCATAAAAAAGCCAGACTACGGTTTGCA
ACTGCACATGGGGACAAAGATCGTACTTTTTGGAGAAATGTCCTCTGGTCTGATGAAACAAAAATAGAACTG
TTTGGCCATAATAACCATCGTTATGTTTGGAGGAAAAAAGGGGTGGCTTGCAAGCCGAAGAACACCATCCCA
ACTGTGAAGCACGGGGGTGGCAGCATCATGTTATGGGGGTGCTTGCTGCAGGAGGGACTGGTGCACTTCAGA
AAATAGATGGCATCATGAGACAGGAAAACTATCTGGATATATTGAAGCAACATCTCAAGACATCAGTCAGGA
AGTTAAAGCTTGGTCGCAAATGGGTCTTCCAAATGGACAATGACCCCAAGCATACTTCCAAAGTTGTGGAAA
AATGGCTTAAGGACAACAAAGTCAAGGTATTGGAGTGGCCATCACAAAGCCCTGACCTCAATCCCATAGAAA
ATGTGTGGGCAGAACTGAAAAAGCATATGCAAGCAAGGAGGCCTACAAACCTGACTCAGTTACACCAGCTCT
GTCAGGAGGAATGGGCCAAAATTCACCCAACTTATTGTGGGAAGCTTGTGGAAGGCTACCCGAAACGTTTGA
CCCAAGTTAAACAATTTAAAGGCAATGCTACTAAATACTAATTGACTGTATGTAAACTTCTGACCCACTGGG
AATGTGATGAAAGAAATAAAAGCTGAAATTAATAATTCTCTCTACTATTATTCTGACATTTAACATTCTTAA
AATAAAGTGGTGATCCTAACTGACCTAAAACATGGAATTTTTACTAGGATTAAATGTCAGGAATTGTGAAAA
CTGAGTTTAAATGTATTTGGCTAAGGTGTATGTAAACTTCCGACTTCA
>chromosome28:13648162-13649744/1-1582
CAGTTGAAGTCAGAAGTTCACATACACTTAGATTGGAGTCATTAAAACTCGTTTTTCAACCATTCCACAAAT
TTCTTGTTGACAAACTATAGTTTTGGCAAGTCGGTTAGGACATCTACTTTGTGCATGACACAAGTAATTTTT
CCAACAATTGTTTACAGACAGATTATTTCACTTATAATTCACTGTATCACAATTCCAGTGGGTTAGAAGTTT
ACTATGTTGACTGTGCCTTTAAACAGCTTGGAAAACTTCTGATAAATGATGTCAATTAGCCTGAGTCAATTG
GAGGTGCACCCGTGGATGTATTCCAAGGCCTACCTTCACACTCAGTGCTTCTTTGCTTGACATCATGGGAAA
ATCAAAAGAAATCAGCCAAGACCTCAGAAAATAAATTGTAGACCTCCACAAGTCTGGTTCATTCTTGGGAGC
AATTTCCAAAAGCATGAAGGTACCACGTTCATCTGTACAAACAATAGTATGCAAGTATAAACACCATGGGAC
CACACAGCCATCATACCGCTCAGGAAGGAGACGCGTTCTGTCTCCTAGAGATGAATGTACTTTGGTGCGAAA
AGTGCAAATCAATCCCAGAACAACAGCAAAGGACCTTGTGAAGATGCTGGAGGAAACAGGTACAAAAGTATC
TATATCCACAGTAAAACGAGTCCTATATTGAAATAACCTGAAAGGCCGCTCAGCAAGGAAGAAGCCACTGCT
CCAAAACCGCCATAAAAAAGCCAGACTACGGTTTGCAACTGCACATGGGGACAAAGATCATATTTTTGGAGA
AATGTCCTCTGGTCTGATGAAACAAAAATAGAACTGTTTGGCCATAATGACCGTCGTTATGTTTGGAGGAAA
AAGGGGGATGCTTGCAAGCCGAAGAACACCATCCCAACCGTGAAGCACGGGGGTGGCAGCATCATGTTGTGG
GGGTGCTTTGCTGCAGGAGGGACTGGTGCACTTCACAAAATAGATGGCATCATGAGGAAAGAAAATTATGTG
GATATATTGAAGCAACATTTCAAGACATCAGTCAGGAAGTTAAAGCTTGGTCACAAATGGGTCTTACAAATG
GACAATGGCCCCAAGCATACTTCCAAAGTTGTGGCAAAATGGCTTAAGGACAACAAAGTCAAGGTATTGGAG
TGCCATCACAAAGCCCTGACCTCAATCCTATAGAAAATGTGTGGGCAGAACTGAAAAAGTGTGTGCGAGCAA
GGAGGCCTACAAACCTGACTCAGTTACACCAGCTCTGTCAGGAGGAATGGGCCAAAATTCACCCAACTTATT
GTGGGAAGCTTGTGGAAGGCTACCCGAAACGTTTGACCCAAGTTAAACAATTTAAAGGCAATGCTACCAAAT
ACTAATTGAGTGTATGTAAACTTCTGACCCACAGGGAATGTGATGAAAGAAATAAATCGTTCTCTCTGCTAT
TACTCTGACATTTCACATTCTTAAAATAAAGTGGTGATCCCAACTGACCTAAGACAGGGAATTTTTACTAGG
ATTAAATGTCAGGAATGGGGAAAAACTGAGTTTAAATGTATTTGGCTAAGGTGTATGTAAACTTCCGACA
>chromosome29:33567125-33568763/1-1638
CAGTTAAAGTCGGAAGTTTACATACACTTAGGTTGGAGTCATTAAAACTCATTTTTCAACCAATCCACAAAT
TTCTTGTTAACAAACTATAGTTTTGGCAAGTCGGTTAGGACATCTACTTTGTGCACGACACAAGTAATTTTT
CCAACAATTGTTTACAGACAGATTATTTAATTTATAATTCACTGTATGAAAATTCCAGTGTGTCAGAAGTTT
ACATACACTAAGTTGACTGACTTTTAACAGCTTGGAAAATTCCAGAGAATTATGTCATGGCTTTAGAAGCTT
CTGATAGGCTAATTGACATCATTTGAGTCAATTGGAGGTGTACCTGTGGATGTATTTTAAGGCCTACCTTCA
AACTCAGTGCCTCTTTGCTTGACATCATGGGAAAATCAAAAGAAATCAGCCAAGACCTCATAAAAAAAACTG
TAGACCTCCACAAGTCTGGTTCATCCTTGGGAGCAATTTCCAAACGCCTGAAGGTACCACGTTCATCTGTAC
AAACAATAGTATGCAAGTATAAACACCATGGGACCACGCAGCCGTCATACTGCTCAGGAAGGAGACGCGTTC
TGTCTCCTAGAGATGAGCGTACTTTGTTGCGAAAAGTGCAAATTAATCCAAGAACAACAGCAAAGGACGTTG
TGAAGATGCTGGAGGAAACAGGTACAAAAGTATCTATATCCACAGTAAAACGAGTCATATATCGACATAACC
TGAAAGGCCGCTCAGCAAGGAAGAAGCCACTGCTCCAAAACCGCCATAAAAAAGACAGACAACAGTTTGCAA
CTGCACATGGGGACAAAGATTGTGCTTTTTGGAGAAATGTCCTCTGGTCTGATGAAACAAAAATATAACTGT
TTGGCCATAATGACCATCGTTATGTTTGGAGGAAAAAGGGGGAGGCTTGCAAGCCGAAGAACACCATCCCAA
CCGTGAAGCACAGGGGTGGCATCATCATGTTGTGGGGGTGCTTTGCTGCAGGAGGGACTGGTGCACTTCACA
AAATAGATGGCATCATGAGGAACGAAGATTATCTGGATATATTGAAGCAACATCTCAAGACATCAGTCAGGA
AGTTAAAGCTTGGTCGCAAATGGGTCTTCCAAATGAACAATGACCCCAAGCATTCTTCCAAAGTTGTGGCAA
AATGGCTTAAGGACAACAAAGTCAAGCTATTGGAGTGGCCATCACAAAGCCCTGACCTCAATCCCATAGAAA
ATTTGTGGGCAGAACTGAAAAAGCCTGTGCGAGCAAGGAGGCCTACAAACCTGACTCAGCTACACCAGCTCT
GTTAGGAGGAATGGGCCAAAATGCACCCAACGTATTGTGGGAAGCTTGTGGAAGGCTACCCAAAACATTTGA
CCCAAATTAAACAATTTAAAGGCAATGCTACCAAATACTAATTGAGTGTATGTAAACTTCTGACCCACTGGG
AATTTGGTGAAAGAAACAAAAGCTGAAATAAATAATTCTCTCTACTGTTTTTCTGACATTTCACATTCTTAA
ATTAAAGTGGTGATCCTAACTGACATAAGATAAGGATTTTTTACTGGGATTAAATGTCAGGAATTGTGAAAA
ACTGAGTTTAAATGTATGTGGCTAAGATGTATGTAAACTTCCGACTTCGACTGT
>chromosome29:9598288-9599925/1-1637
CAGTTGAAGTCGGAAGTCTACATACACTTAGGTTGGAGTCATTAAAACTCGTTTTTTTAACCACTCCACAAA
TTTCTTGTTAACAAACTATAGTTTTGGCAAGTCGGTTAGGACATCTACTTTGTGCATGACACAAGTAATTTT
TCCAACAGTTGTTTACAGACAGATTATTTCACTTATAATTCACTATATTACAATTCCAGTGGGTCAGAAGTT
TACATACACTAAGTTGACTGTGCCTTTAAACAGCTAGGAAAATTCCAGACAATTATGTCATGGCCTTAGAAG
CTTCTGATAGGCTAATTGACATACTTTGAGTCAATTAGAGGTGTACCTGTGGATGTATTTCAAGGCCTGCCT
TCAAACTCAGTGCCTCTTTGCTTGAAATCATGGGAAAATCAAAAGAAATCAGCCAAGACCTCAGAAAAACAA
TTGTAGACCTCCACAAGTCTGGTTCATCCTTGGGAGCAATTTCCAAACGCTTGAAGGTACCACGTTCATCTG
TACAAACAATAATACGCAAGTATGAACACCATGGGACCAGGCAGCCATCATACCGCTCAGGAAGGAGACACG
TTCTGTCTCCTAGTGATGAACGTACTTTGTTGTGAAAAGTGCAAATCAATCCCAGAACAACAGCAAAGGACC
TTGTGAAGATGCTGGAAGAAACAGGTAGAAAAGTATCTATATCCACAGTAAAACGAGTCCTATATCGACATA
ACCTGAAAGGCCGCTCAGCAAGGAAGAAGCCACTGCTCCAAAACCGCCATAAAAAAGCCAGACTACGGTTTG
CAACTGCACATGGGGACAAAGATCGTACTTTTTGGAGAAATGTCCTCTGGTCTGATGAAACAAAAATAGAAC
TGTTCAGCCATAATGACCATCGTTATGTTTGGAGGAAAAAGGGGGAGGCTTGCAAGCCTAAGAACACCATCC
CAACTGTGAAGCACAGGGGTGGCAGCATCATGTTGTGGGGGTGCTTTGCTGCAGGAGGGACTGGTGCACTTC
ACAAAATAGATGGCATCATGAGGGAAGAAAATTATGTGGATATATTGAAGCAACATCTAAAGACATCAGTCA
GGAAGTTAAAGCTTGGTCGCAAATGGGTCTTCCAAATGGAAAATGACCCCAAGCATACTTCCAAAGTTGTGG
CAAAATGGCTTAAGGACAACAAAGTCAAGGTATTGGGGTGGCCATCACAAAGCCCTAACCTCAATCCTATAG
ACAATTTGTGGGCAGAACTGAAAAAGCTTGTGCGAGCAAGGAAGCCTACAATCCTGACTCAGTTACACCAGC
TCTGTCAGGAGGAATGGGCCAAAATTCACCCAACTTATTGTGGGAAGCTTGTAGAAGGCTACCCGAAACGTT
TGACCCAAGTTAAACAATTTAAAGGCAATGCTACCAAATACTAATTGAGTGTATGTAAACTTCTGACCCACT
GGGAATGTGATGAAAGAAATAAAAGCTGAAATAAGTCATTCTCTCTACTATTATTATGACATTTCACATTCT
TGAAATAAAGCGGTGATCCTAACTGACCTAAGACAGGGAATTTTTACTTGGATTAAATGTCAGGAATTGTGA
AAAACTGTTTAAATGTATTTGTCTAAGGTGTATGTAAACTCCCAACTTCAACT
>chromosome29:17040447-17042058/1-1611
CAGTTGAAGTCGGAAGTTTACATACACTTAGGTTGGAGTCTTGAAAACTCGTTTTTCAACCACTCCACAAAT
GTCTTGTTAACAAATTATAGTTTTGTCAAGTCGTTTAGGACATCTACTTTGTGCACGACACAAGTCATTTTT
CCAACAATTGTTTACAGAAAGATTATTTCACTTATAATTCACTGTATCACAATTCCAGTGGGTCAGAAGTTT
ACATACACTAAATTGACTGTGCCTTTAAACAGTTTGGAAAATGATGTCATGGATTTAGAAGCTTCTGATAGA
CTAATTGACGTCAATTGGAGGTGTACCTGTTGATGTATTTCAAGGCCTACCTTCAAACTCAGTGCCTCTTTG
CTTGACATCATGGGAAAATCAAAAGAAATCAGCCAAGACCTCAGAAAAGAAATTGTAGACCTCCACAAGTCT
GGTTTATCCTTGGGAGCAATTTCCAAACGCCTGAAGGTACCACTCCATCTGTACAAACAATAGTATGCAAGT
ATAAACGCCATGGGACCACACAGCCGTCATACCGCTCAGGAAGGAGATGTGTTCTGTCTCCTAGAGATGAAC
GTACTTCGGTGCGAAAAGTGCAAATCAATCCCAGAACAACAGCAAAGGACCCTGTGAAGATGTTGGAGGAAA
CAGGTACAAAAGTATCTATATCCACAGCAAAACAAGTCCTATATCAACATAACCTGAAAGGCTGCTCAGCAA
GGAAGAAGCCACTGCTCCAAAACCACCATAAAAAAGCCAGACTATGGTTTGCAACTGCACATGGGGACAAAG
ATCGTACTTTTTGGAGAAATGTCCTCTAGTCTGATGAAACAAAAATAGAACTGTTTGGCCATAATGACCATT
GTTATGTTTGGAGGAAAAAGGGGGAGGCTTGCAAGTCGAAGAACAACATCCCAACCGTGAAGCACGGGGGTG
GCAGCATCATGTTGTGGGGGTGCTTTGCTGCAGCAGGGACTCGTGCACTTCACAAAATAGATGGCATCATGA
GGAAGGACAATTATGTGGATATATTGAAGCAACATCTCAAGACATCAGTCAGGAAGTTAAAGCTTGGTTGCA
AATGGGTCTTCCAAATAGACAATGACCCCAATGATACTTCCAAAGTTGTGGCAAAATGGCTTAAGGACAACA
AAGTCAAGGTATTGGAGTGGCCATCCCAAAGCCCTGACCTCAATCCTATAGAAAATTTGTGGGCAGAACTGA
AAAAGCGTGTGCGAGCAAGGACGCCTACAAACCTGACTCAGTTACACCAGCTCTGTCAGGAGGAATGGGCCA
AAATTCACCCAACTTATTGTTGGAAGCTTGTGGAAGGCTACCCGAAATGTTTGACCCAAGTTAAACAATTTA
AAGGCAATGCTACCAAATACTAATTGAGTGTATGTAAACTTCTGACTCACTGGGAATGTGATGAAAGAAATA
CAAGCTGAAATAAATCATTCTCTCTAATATTATTCTGACATTTCACATTCTTAAAATAAGTGGTGATCCTAA
CTGACCTAAGACAGGGAATCTTTACTAGGATTAAATGTCAGGAATTGTGAAAAACTGAGTTTAAATGTATTT
GGCTAAGGTGTATGTAAACTTCCGACT
>chromosome29:12310859-12312484/1-1625
CAGTTGAAGTCGGAAGTTTACATACACTTAAGTTGGAGTCATTAAAACTCGTTTTTCAAACCACTCCACAAA
TTTCTTGTTAACAAACTATAGCTTTGACAAGTCGGTTAAGACATCTACTTTGTGCATGACACAAGTCATTTT
CCAACAACTGTTTACAGACAGATTATTTCACTGTATCACAATTCCAGTGGGTCAGAAGTTTACATACACTAA
GTTGACTGTGCCTTTAAACATCTTGGAAAATTCCAGAAAATGTCAATTAGCCTATCAGAAGCTTCTAAAACC
ATGACATTATTTGAGTCAATTGGGAGGTGTACCTGTGGATGCATTTCAAGGCCTACCTTCAAACTCAGTGCC
ACTTGGTTTGACATCATGGGAAAAATCAAAAGAAATCAGCCAAGACCTCAGAAAATAAATTGTAGACCTCCA
CAAGTCTGGTTCATCCTTGGGAGCAATTTCCAAACGATTGAAGGTACCACGTTCATCTGTACAAACAATAGT
ACGCAAGTATAAAAACACCATGAGACCACGCAGCCGTCATACCGCTCAGGAAGGAGACGCGTTCTGTCTCCT
AGAGATGAACGTACTTTGATGCGAAAAAAGCAAATCAATCCCAGAACAACAGCAAATGACCTTGTGAAGATG
CTGGAGGAAACCGGTACCAAAGTATCTATATCCACAGTAAAACAAGTCCTATATCGACATAACCTGAAAGGC
CGCTCAGCAAGGAAGAAGCCACTCCTCCAAAAACGCCATAAAAAAGCCAGACTACGGTTTTCAACTGCACAA
GGGGACAAAGATCGTACTTTTCGGAGAAATGTCCTCTGGTCTGATGAAACAAAAATAGAACTGTTTGACCAT
AATGACCATCGTTATGTTTGGAGGAAAAAGGGGGAGGCTTGCAAGCTGAAGAACGCCATCCAAACCGTGAAG
CACGGGGGTGGCAGCATCATGTTGTGGGGGTGCTTTGCTGCAGGAGGGACTGGTGCACTTCACAAAATAGAT
GGCATCATGAGGCAGGAAAATTATGTGGATATATTGAAGCAACATCTCAAGACATCAGCCAGGAAGTTAAAG
CATGGTCGCAAATGGGTCTTCCAAATGGACAATGACCCCAAGCACACTTCCAAAGTTGTGGCAAAATGGCTT
AAGAACAACAAAGTCAAGGTATTGGAGTGGCCATCACAAAGCCCTGACCTCAAGCCTATGGAAAATTTGTGG
GCAGAACTGAAAAAGCATGTGCGAGCAAGGAGGCCTACAAACCTGACTCAGTTACACCAGCTCTGTCAGGAG
GAATGGGCCAAAATTCCCCCAACTTATTGTGGGAAGCTTGTGGAAGGCTACCCGAAACATTTGACCCAAGTT
AAACAATTTTAAAGGCAATGCTACCAAATACTAATTGAGTATGTAAAAGTCTGACCCACTGGGAATGTGATG
AAAGAATAAAAGCTTAAATAAATAATTCTCTACACTATTATTCTGACATTTCACATTCTTAAAATAAATTGG
TGATCCTAACTGACCTAAGACAGGGAATTCTTACTAGGATTAAATGTCAGGAATTGTGAAAAACTGAGTTTA
AATGTATTTGGCTAAGGTGTATGTAAACTTCCGACTTCAAC
