# Supplementary material for: Evolution-guided evaluation of the inverted terminal repeats of the synthetic transposon Sleeping Beauty
Source: Sci Rep. 2019 Feb 4;9:1171. doi: 10.1038/s41598-018-38061-w (PMC6362248; doi:10.1038/s41598-018-38061-w)
Supplement: Supplementary file 2 — Supplementary File S1 [file 41598_2018_38061_MOESM2_ESM.zip › SearchTransposaseTrimEdited.mfa]

>Subfamily/1-1638 A (Sleeping Beauty) consensus sequence
CAGTTGAAGTCGGAAG--TTTACATACACTTAAGTTGGAGTCA-TTAAAACTCG--TT-TTTC-AACTACTC
CACAAATTTCTTG----TTAAC-AAACAATAG-TTTTGGCAAGTCAGTTAGGACATCTACTTTGTGCATGAC
ACAAGTCA-TTTTTCCAACAATTGTTTACAGA-CAGATTATTTCACTT---A-TAATTCACTGTATCACAAT
TCCAGTGGGTCAGAAGTTTACA------TACACTAAGTTGACTGTGCCTTT-AAACAGCTTGGAAAATTCCA
GAAAATGATGTCATGGCT-TTAGAA-----------GCTTCTGATAGGCTAAT-TGACATCATTTGAGTCAA
TT-GGAGGTGTACCTGTGGATGTATTTCAA-GGCCTACCTTCAAACTCAGTGCCTCTTTGCTTGACATCAT-
GGGAA-AATCAAAAGAAATCAGCCAAGACCTCAG-AAA-AAAA-AT-TG--TAGACCTCCACAAGTCTGGTT
CATCCTTGGGAGCAATTTCC-AAACGCCTG-AAAGTACCACGTTCATCTGT-ACAAACAATAGTACGCAAGT
AT--AAACACCATGGGACCACGCAGCCGTCATACCGCTCAGGAAGGA---GACGCGTTCTGTCTCCTA-GAG
ATGAACGTAC-----TTTG--GTGCGAAAAGTGCAAATCAATCCC-AGAACAACAGC------AAAGGACCT
TGTGAAGATGCTGGAGGAAACAGGTACAAAAGTATCTATAT-CCACAGT-AAAACGAGTCCTAT-ATCGACA
TAACCTGAAAGG-CCGCTCAGCAAGGAAGAAGCCACTGCTCCAAAA-CCGACATA-AGAAAGCCAGACTACG
GTTTGCAACTGCACATGGGGACAAAGATCGTAC-TTTTTGGAGAAATGTCCTCTGGTCTGATGAAACAAAAA
TAGAACTGTTTGGCCATAATGACCATCGTTATGTTTGGAGGAAGAAGGGGGAGGCTTGCAAGC-CGAAGAAC
ACCATCCCAACCGTGAAGCAC-GGGG-GTGGCAGCATCATGTTGTGGGGGTGCTTTGCTGCAGGAGGGACTG
GTGCACTTCACAAAATAGATGGCATCATGAGGAAGGA--AAATTATGTG--GATATATTGAAGCAACATCTC
AAGACATCAGTCAGGAAGTTAAAGCTTGGTCGCAAATGGGT-TTCCAAATGGACAATGAC-CCCAAGCATAC
TTCC-AAAGT-----TGTGGCAAAATGGCT---TAAGGACAACAAAGTCAAGGTATTGGAGTGGCCATCACA
AAGCCCTGACCTCAATCCTATA-GAAAATTTGTGGGCAGAACTG-AAAAA----GCGTGTGCGAGCAAGGAG
GCCTACAAACCTGACTCAGTTACACCAGCTCTGTCAGGAGGAATGGGCC-AAAATTCACCCAACTTATTGTG
GGAAGCTTG-TGGAAGGCTACCCGA-AACGTTTGACCCAAGTTAAACAATTT-AAAGGCAATGCTACCAAAT
ACTAATTGAGTGTATGTAAACTTCTGACCCACTGGGAATGTGATGAAAG--AAATAAAAGCTGAAATGAATC
ATTCTCTCTAC---T-ATTATTCTGATATTTCACATTCTT-AAAATAAAGTGGTGATCCTAACTGACCTA--
--AGACAGGGAA-TTTTTACTAGGATTA-AATGTCAGGAATTGT----G-AAAAAGTGAGTTTAAA-TGTA-
---TTTG-GCT-AAGGTGTATGT-AAACTTCCGACTTCAACTG-
>chromosome1:2192515-2194156/1-1641
CAGTTGAAGTCGGAAG--TTTACATACAATTAGGTTGGAGTCA-TTAAAACTCG--TT-TTTC-AACCACTC
CACAAATTTCTTG----TTAAC-AAACTATAG-TTTGGGCAAGACGGTTAGGACATCTACTTTGTGCATGAC
ACAAGTAA-TTTTTCCAACAATTGTTTACAGA-CAGATTATTTCACTT---C-TAATTCACTGTATCACAAT
TCCAGTGGGTCAGAATATTACA------TACACTAAGTTGACTGTGCCCTTAAAACAGCTTGGAAAATTCCA
TAAAATTATGTCATGGCT-TTAGAA-----------GCTTCTGATAGGCTAAT-TGACATCATTTGAGCCAA
TT-GGAGGTGTATCTGTGGGTGTATTTCAA-GGCCTACCTTCAAACTCAATGCCTCTTTGCTTGACATCAT-
GGGAA-AATCGAAAGAAATCAGCCAAGACCTCAG-AAA-CAAA-AT-TG--TAGACCTCCACAAGTCTGGTT
CATCCTTGGGAGCAATTTCC-AAACACCTG-AAGGTACCACGTTCATCTGT-ACAAACAATAGTAAGCAAGT
AT--AAACACCATGGGACCACGCAGCCGTCATACCGCTCAGGAAGGA---GACGCGTTCTGTCTCCTA-GAG
ATGAACGTAC-----TGTG--GTGCGAAAAGTGCAAATCAATCCC-AGAACAACAGC------AAAGGACCT
TGTGAAGATGCTGGAGGAAACAGGTACAAAAGTATCTATAT-CCACAGT-AAAATGAGTCCTAT-ATCGACA
TAACCTGAAAGG-CCGCTTAGCAAGAAAGAAGCCACTGCTCCAAAA-CTGCCATA-AAAAAGCCAGACTACG
GTTTGCAACTGCACATGGGGACAAATATCGTAC-TTTTTAGAGAAATGTCCTCTGGTCTGATGAAACAAAAA
TATAACTGTATGGCCATAATGACCATCGTTATGTTTGGAGGAAAAGGGGGGAGGCTTGCAAGC-CGAAGAAC
ACAATCCCAACCGTGAAGCAC-GGGG-GTGGCAGCATCATGTTGTGGGGGTGCTTTACTGTAGGAGGGACTG
GTGCACTTCACAAAATAGATGGCATCATGAGGAAAGA--AAATTATGTG--GATATATTGAAGCAACATCTG
AAGACATCAGTCAGGAAGTTGAACCTTGGTCGCAAATGGGTCTTCCAAATGGACAATGAC-CCCAAGCATAC
TTCC-AAAGT-----TGTGGCAAAATGGCT---TAAGGACAACAAAGTCAAGGTATTGGAGTGGCCATCACA
AAGCCCTGACCTCAATCCCATA-GAAAATGTGTGGGCAGAACTG-AAAAA----GCATGTGCGAGCAAGGAG
GCCTACCAACCTGACTCAGTTACACCAGCTCTGTTAGGACGAATGGGCC-AAAATTCACCCAACTTATTGTG
GGAAGCTTG-TGGAAGGCTACCCGA-AACGTTTGACCCAAGTTAAACAATTT-AAAGGCAATGCTACCAAAT
ACTAATTGAGTGTATGTAAACTTCTGACCCACTGGGAATGTGACGAAAG--AAATAAAAGCTGAAATAAATC
ATTCTCTCTAC---T-ATTATTCTGACATTTCACATTATT-AAGATGAAGTGGTGATCCTAACTGACCTA--
--AAACAGGGAA-TTTTTACTCGGATTA-AATGTCAGGAATTGT----T-AAAAACTGAGTTTAAA-TGTT-
---TCTG-GCT-AAGGTGTATGT-AAACTTCCGACTTCAACTGT
>chromosome1:34739768-34741404/1-1636
CAGTTGAAGTCGGAAG--TCTACAAACAATTAGGTTGGAGTCA-TTAAAACTCG--TT-TTTC-AACCACTC
CACAAATTTCTTG----TTAAC-AAACTATAG-TTTTGGCAAATCGGTTAGGACATCTACTTTGGGCATGAC
GCAAGTAA-TTTTTCCAACAATTGTTTACAGG-CAGATTATTTCACTT---A-TAATTCACAGAGTCACAAT
TCCAGTGGGTCAGAAGTTTACA------TACACTAAGTTGACTGTGCCTTT-AAACAGCTTGGAAAATACCA
CAAAATTATGTCATGACT-TTAGAA-----------GATTTTGATAGGCTAAT-TGACATCATTTGAGTCAA
TC-GGAGGTGTACCGTTGGATGTATTTCAA-GGCCTACCTTCAATCTCAGTGCCTCTTTGCTTGACATCAT-
GGGAA-AATCTAAAGAAATCAGCCAAGACCTCAG-AAA-AACT-AT-TG--TAGACCTCCACAAGTCTGGTT
CATCCTTGGGAGCAATTTCC-AAACGCATG-AAGGTACCACATTCATCTGT-ACAAACAATAGTACGCAAGT
AT--AAACACCATGGGACCACGCAGCCGTCATACTGCTCAGGAAGGA---GACGCGTTCTGTCTCTTACGAG
AGGAACGTAC-----CTTG--GTGCAAAAAGTGCAAATCAATCCC-AGAACAGCTGC------AAATGACCT
TGTGAAGATGCTGGAGGAAACAGGTACAAAAGTATCTATAT-CCACAGT-AAAACGAGTCCTAT-ATCGACA
TAACCTGAAAGG-CCACTCAGCAAGGAAGAAGCCACTGCTCCAAAA-CCGCCATA-AAAAAAACAGACTACG
GTTTGCAACTGCACATGGGAACAAAGATCGTAC-TTTTTGAAGAAATGTCCTCCGGTCTGATGAAACAAAAA
TAGAACTGTTTGGCCATGATGACCATCGTTATGTTTGGAGGAAAAAGGGGGAGGCTTGCAAGC-CAAAGAAC
ACCATCCCAACCGTGAAGCAC-GGGG-GTGGCAGCATCATGTTCTGGGGTTGCTTTGCTGCAGGAGGGACTG
GTGCACTTCACAAAATAGATGGCATCATGAGGGAGGA--AAATTATGTG--GATATATTGAAGCAACATCTC
AAGACATCAGTCAGGAAGTTAAAGCTTGGTCACAAATGGGTTTTCCAAATGGACAGTGAC-CCCAAGCATAA
TTCC-AAAGT-----TGTGGCAAAATGGCT---TAAGGACAACAAAGTCAAGGTATTGGAGTGGCCATCACA
AAGCCCTGACCTCAATCCTATA-GAAAATGTGTGGGCAGAACTG-AAAAA----GCGTGTGCTAGCAAGGAG
GCCTACAAACCTGACTCAGTTACACCAGCTCTGTCAGGAGGAATGGGCC-AAAATTCACCCAACTTATTGTG
GGAAGCTTG-TGGAAGTCTACCCAA-AACGTTTGACCCAAGTTAAACAATTT-AAAGGCAATGCTACCAAAT
ACTAATTGAGTGTATGTAAACTTCTGAACCACTGGGAATGTGATGAAAG--AAATAAAAGCTGAAATAAATC
ATTCTCTCTAC---T-ATTATTCTGACATTTCACATTTTT-AAAATAAAGTGGTGATCCTAACTGACATA--
--AGACAGAGAA-TTTTTACTAGGATTA-AATGTCAGGAATTGT----G-AAAAACTGAGTTTAAA-TGTA-
---TTTG-GCT-AAG--GTATGT-AAACGTCCGACTTCAAA---
>chromosome1:2199166-2200802/1-1636
CAGTTGAATACAGAAG--TTTACATATACTTAGGTTGGAGTCA-TTAAAACTCG--TT-TTTC-AACCACTC
CACAAATTTCTTG----TTAAC-AAACTATAG-TTTGGGCAAGTCGGTTAGGACATCTACTTTGTGCATGAC
ACAAGTCA-TTTTTCCAACAACTGTTTACAGA-CAGATTATTTCACTT---A-TAATTCACTGGATCATAAT
TCCAGTGGGTCAGAAGTTTACA------TACACTAAGTTGACTGTGCCTTT-AAACAGCTTGGAAGATACCA
GAAAATGACGTCATGGCT-TTAAAA-----------GCTTCTGATAGGCTAAT-TGACATCATTTGAGTCAA
TT-GGAGGTGTACCTGTGGGTGTATTTCAA-GGCCTACCTTCAAACTCAGTGCCTCTTTGCTTGACATCAT-
GGGAA-AATCAAAAGAAATCAGCCAAGACCTCAG-AAA-CAAA-AT-TG--TAGACCTCCACAAGTCTGGTT
CATCCTTGGGAGCAATTTCC-AAACGCCTG-AAGGTACCACGTTCATCTGT-ACAAACAATAGTATGCAAGT
AT--AAACACCATGGGACCATGCAGCCGTCATACCGCTCAGGAAGGA---GACGCGTTCTGTCTCCTT-GAG
ATGAACGTAC-----TTTG--GTGCGAAAAGTGCAAATCAATCCC-AGAACAACAGC------AAATGACCT
TGTGAAGATGCTGGAGGAAACAGGTACAAAAGTATCTATAT-CCACAGT-AAAACAAGTCCTAT-ATTGACA
TAACCTGAAAGG-CCTCTCAGCAAGGAAGAAGCCACTGCTCCAAAA-CCGCCATA-AAAAAGCCAGACTACG
GTTTGCAACTGCACATGGGGACAAAGATCGTAC-TTTTTAGAGAAATGTCCTCTGGTCTGATGAAACAAAAA
TAGAACTGTTTGGCCATAATGACCATCGTTATGTTTGGAGGAAAAGGGGGGAGGCTTGCAAGC-CGAAGAAC
ACCATCCCAACCGTGAAGCAC-GGGG-GTGGCGGCATCATGTTGTGGGGGTGCTTTGCTGCAGGAGGGACTG
GTGCACTT--CAAAGTAGATGGCATCATGAGGAAAGA--AAATGATGTG--GATATATTGAAGCAACATCTC
AAGACATCAGTCAGGAAGTTAAAGCTTGGTCACAAATGGGTCTTCCAAATGGACAATGAC-CCCAAGCATAC
TTCC-AAAGT-----TGTGGCAAAATGACT---TAAGGACAACCAAGTCAAGGTATTGGAGTGGCCATCACA
AAGCCCTGACCTCAATCCCATA-GAAAATGTGTGGGCAGGACTG-AAAAA----GCGTGTGCGAGCAAGGAG
GCCTACCAACCTGACTCAGTTACACCAGCTCTGTCAGGAGGAATGGGCC-AAAATTCACCCAACTTATTGTG
GGAAGCTTG-TGGAAGGCTACCCGA-AACGTTTGACCCAAGTTAAACAATTT-AAAGGCAATGCTACCAAAT
ACTAATTGAGTGTATGTAAACTTCTGACCCACTGGGAATGTGATGAAAG--AAATAAAAGCTGAAATAAATC
ATTCTCTCTAC---T-ATTATTCTGACATTTCACATTCTT-AAAATAAAGTAGTGATCCTAACTGACCTA--
--AGACAGGGAA-TTTTTACTAGGATTA-AATGTCAGGAATTGT----G-AAAAACTGAGTTTAAA-TGTA-
---TTTG-ACT-AAGGTGTATGT-AAACGTCCGACTTCAACT--
>chromosome1:57858540-57860178/1-1638
CAGTTGAAGTCAGAAG--TTTACATACACTTAGGTTGGAGTCA-TTAAAACTAT--TT-TTTC-AACCACTC
CACAAATTTCTTG----TTAAC-AAACTGTAG-TTTTGGCAAGTCGGTTAGGACATCTACTTTGTGCATGAC
ACAAGTCA-TTTTTCCAACAATTGTTTACAGA-CAGATTATTTCAATT---A-TAATTCACTGTATCACAAT
TCCAGTGGGTAAGAAGTTCACA------TACTCTAAGTTGACTGTGCCTTT-AAACAGCTTGGAAAACTCCA
GAAAATTATGTCATGGCT-TTAGAA-----------GCTTCTGATAGGCTAAT-TGACATCATTTGAGTCAA
TT-GAAGGTGTACCTGTGGATGTATTTCAA-GGCCTACCTTCAAACTCAGTGCCTCTTTGCTTGACATCAT-
GGGAA-AATCAAAAGAAATCAGCCAAGACCTCAG-AAA-AACA-AT-TG--TAGACCTCCACAAGTCTGGTT
CATCCTTGGAAGCAATTTCC-AAACGCCTG-AAGGTACCACGTTCATCTGT-ACAAATAATAGTACACAAGT
AT--AAACACCATGGGACCACACAGCCGTCATACCGCTCAGGAAGGA---GATGCGTTCTGTCTCTTA-GAG
ATTAACGTAC-----TTTG--GTGCGAAAAGTGCTAATCAATCCC-AGAACAACAGC------AAAGGACCT
TGTGAAGATGCTGGAGGAAACAGGTACAAAAGTATATATAT-CCACAGT-AAAACGAGTCTTAT-ATCGACA
TAACCTGAAAGG-CCGCTCAGCAAGGAAGAAGCCACTGCTCCAAAA-CCGCCATA-AAAAAGCCAGACTACG
GTTTGCAACTGCACATGGGGACAAAGATCGTAC-TTTTTGGAGAAATGTCCTCTGGTCTGATGAAACAAAAA
TAGAACTGTTTGGCCATAATGACCATCGTTATGTTTGGCAGAAAAAGGGGGAGGCTTGCAAGC-CGAAGAAC
ACCATCCCAACCGTGAAGCAC-GGGG-GTGGTAGCATCATGTTGTGGGTGTGCTTTGCTGCAGGAGGGACTG
GTGCACTTCACGAAATAGATGGCTTCATGAGGAAGGA--AAATTATATG--AATATATTGAAGCAACATCTC
AAGACATCAGTTAGGAAGTTAAAGCTTGGTCGCAAATGGGTATTCCAAATGGACAATGAC-CCCAAGCATAC
TTCC-AAAGT-----TGTGGCAAAATGGCT---TAAGGACAACAAAGTCAAGTTATTGGAGTGGCCATCACA
AAGCCCTGACGTCGATCCTATA-GAACATTTGTGGGCAGAACTG-AAAAA----GTGTGTGCGAGCAAGGAG
GCCTACAAACCTGACTCAGTTACACCAGCTCTGTCAGGAGGAATGGGCC-AAAATTCACCCATCTTGTTGTG
GGAAGCTTG-TGGGATGCTACCCGA-AATGTCTGACCCAAGTTAAACAATTT-AAAGGCAATGCTACCAAAT
ACTAATTGAGTGTATGTAAACTTCTGACCCACTGGGAATGTGATGAAAG--ACATAAAAGCTGAAATAAATA
ATTCTCTCTAC---T-TTTATTCTGACATTTCACATTCCT-AAAATAAAGTGTTGATCCTAACTGACCTA--
--AGACAGGGAA-TCTTTACTAGGATTA-AATGTCAGGAATTGT----G-AAAAACTGAGTTGAAA-TGTA-
---TTTG-GCT-TAGTTGTATGT-AAACTTCCGACTTCAACT--
>chromosome2:19786849-19788452/1-1603
CAGTTGAAGTCGGAAG--TTTACATACACTTAGGTTGGAGTCA-TTAAAACTCA--TT-TTTC-AACCACTC
TACAAATTTCTTG----TAATC-AAACTATAG-TTTTGGCAAGTCAGTTAGGACATCTACTTTGTGCATGAC
ACAAGTCC-TTTTTCCAACAATTGTTTACAGA-CAGATTATTTCACTT---A-TAATTCACTGTATCACAAT
TCCAGTGGGTCAGAAGTTTACA------TACACTAAGTTGACTGTGCCTTT-AAACAGCTTGGAAAA-----
--------------------------------------TTCTGATAGGCTAAT-TGACATAATTTGAGTCAA
TT-GAAGGTGAACCTGTGGATGTATTTCAA-GGCCTACCTTCAAACTCAGTGCC----TGCTTGACATCAT-
GGGAA-AATCAAGAGAAATCAGCCAAGACCTCAG-GAA-AAAA-AT-TG--TAGACCTCCACATGTCTGGTT
CATCCTTGGGAGCAATTTCC-AAATGCCTG-AAGGTACCATGTTCATCTGT-ACAAACAATAGTACACAAGT
AT--AAACACCATGGGACCACGCAGTCGTCATACCGCTCAGGAAGGA---GACGTGTTCTGTCTCCTA-GAG
ATGAACGTAC-----TTTG--GTGCGAAAAGTGCAAATCAATCCC-AGAACAACAGC------AAAGGACCT
TGTGAAGATGCTGGAGGAAACGGGTACAAAAGTATCTATAT-CCACAGT-AAAACGAGTTCTAT-ATCGACA
TAACCTGAAAGG-CTGCTCAGCAAGGAAGAAGCCACTGCTCCAAAA-CCGCCATT-AAAAAGCCAGACTACG
GTTTGCAACGGCACATGGGGACAAAGATCATAC-TTTTTGGAGAAATGTCCTCTGGTTTGATGAAACAAAAA
TAGAACTGTTTGGCCATAATGACCATCGTTATGTTTGGAGGAAAAAGGGGGATGCTTGCAAGC-CGAAGAAC
ACCATCCGAACCGTGAAACCT-GGGG-GTGGCAGCATCATGTTGTGGGGGTGCTTTGCTGCAGGAGGGACTG
GTGCACTTCACAAAATAGATGACATCATGAGGTAGGA--AAATGATGTG--GATATATTGAAGCAACATCTC
AAGACATCAGTCAGGAAGTTAAAGCTTGGTCGCAAATGGGTCTTCCAAATGGACAATGAC-CACAAGCATAC
TTCC-AAAGT-----TGTGGCAAAATGGCT---TAAGGACAACAAAGTCAAGGTATTGGAGTGGCCATCACA
AAGCCCTGACCTCAATCCCATA-GAAAAGTTGTGGGCAGAACTG-AAAAG----GCGTGTGCGAGCAAGGAG
GCCTACAAACCTGACTCAGTTACAACAGCTCTGTCAGGAGGAATGGGCC-AAAGTTCGCCCAACTTATTGTG
GGAAGCTTG-TGGAAGGCTACCCAA-AACGTTTGACCCAAGTTAAACAATTT-AAAGGCAATGCTACCAAAT
ACTAATTGGGTGTATGTAAACTTCTGACCCACTGGGAATGTGATGAAAG--AAATAACATCTGAAATAAATC
ATTCTCTCTAC---T-ATTATTCTGACATTTCACATTCTT-AAAATAAAGTGGTGATCCTAACTGACCTA--
--AGACAGGGAA-TTTTTATGAGGATTA-AATGTCAGGAATTGT----G-AAAAACGGAGTTTAAA-TGGC-
---TTTG-GCT-AAG--GTATGT-AAACTTCCGACTTCAACTGT
>chromosome2:16278851-16280492/1-1641
CAGTTGAAGTCGGACG--TTTACATACACTTAGGTTGGAGTCA-TGAAAACTCG--TT-TTGC-AACCACTC
CACAAATTTCTTG----TTAAC-AAGCTATAG-TTTTGTCAAGTCGCTTGGGACATCTACTTTGCGCATGAC
ACAAGTCA-TTTTTCCAACAATTGTTTACAGA-CAGATTATTTCACTT---A-TAATTCACTGTGTCACAAT
TCCAGTGGGTCAGAAGTTTACA------TACACTAAGTTGACTGTGTCTTT-AAACAGCTTGGAAAATTCCA
GAAAATGATGTCATGGCT-TTAGAA-----------GCTTTTGATAGGTTAAT-TGACATGATTTGAGTCAA
TT-GGAGGTGTACCTGTGGATGTATTTCAA-GGCCTACCTTCAAACTCAGTGCCTCTTTGCTTGACATCAT-
GGGAA-AATCAAAAGAAATCAGCCAAGACCTCAG-AAA-AAAA-AT-TG--TAGACCTCCACAAGTCTGGTT
CATCCTAGGGAGAAATTTCC-AAATGCCTG-AAGGTACCACCTTCATCTGT-ACAAACAATAGTATGCAAGT
AT--AAACACCATGGGACCACGCAGCCATCATACCGCTCAGGAAGGA---GACGCGTTCTGTCTCCTA-GAC
ATGAACGTAC-----TTTG--GTGCGAAAAGTGCAAATCAATCCC-AGAACAACAGC------AAAGGACCT
TGTGAAGATGCTGGAGGAAACTGGTACAAAAGTATCTATAT-CCACAGT-AAAACGAGTCCTAT-ATTGACA
TAACCTGAAAGGTCCGCTCCGCAAGGAAGAAGCCACTACTCCAAAA-CCGCCATA-AAAAAGCCAGACTACG
GTTTGCAACTGCACATGGGGACAAAGATTATAC-TTTTTGGAGAAATGTCCTCTGGTCTGATGAAACAAAAA
TAGAACTGTTTGACCATATTGACCTTCGTTATGTTTGGAGGAAAAAGGGGGAGGCTTGCAAGC-CGAAGAAC
ACCATCCCAACCGTGAGGCAC-AGGG-GTGGCAGCGTCATGTTGTGGGGGTGCTTTGTAGCAAGAGGGACTG
GTGCACTTCACAAAATAGATGGCATCATGAGGCAGGA--AAATTATTTG--GATATATTGAAGCAACATCTC
AAGACATCAGTCAGGAAGTTAAAGCTTGGTCGCAAATGGGTCTTCCAAATGGACAATGAC-CTCAAGCATAC
TTCC-AAAGT-----TGTGGCAAAATGGCT---TAAGGACAACAAAGTCAAAGTATTGGAGTGGCCTTCACA
AAGCCCTGACCTCAATCCCATA-GAAAATTTGTGGGCAGAACTG-AAAAA----GCGTGTGCGAGCAAGGAG
GCCTACAAACCTGACTCAGTTACACCAGCTCTGTCAGGAGGAATGGGCC-AAAATTCACCCAACTTATTGTG
GGAAGCTTG-TGGAAGGCTACCCGA-AACGTTTGACCCAAGTTAAACAATTT-AAAGGCAATGCTACCAAAT
ACTAATTGAGTGTATGTAAACTTCTGACCCACTGGGAATGTGATGAAAG--AAGTAAAAGTTGAAATAAATC
ATTCTCTCTAC---T-ATTATTCTGACATTTCACATTCTT-AAAATAAAGCGGTGATCCTAACTGACCTA--
--AGACAGGGAA-TTTTTACTAGGGTTA-AATGTCAGGAATTGT----G-AAAAACTGAGTTTAAA-TGTA-
---TTTG-GCT-AAGGTGTATGT-AAACTTCCGACTTCAACTGT
>chromosome2:31698971-31700595/1-1624
CAGTTGAAGTCTGAAG--TTTACATACACTTAGGTTGGAGTCA-TTTAAACTCA--TT-TTTC-AACCACTC
TTCAAATTTCTTG----TCAAC-AAACTATAG-TTTTGGCAAGTCGGTTAGGACATCTACTTTGTGCATGAC
ACAAGTCA-TTTTTCCAACAATTGTTTACAGA-CAGATTATTTCACTT---A-TAATTCACTGTATCACAAT
TCCAGTGGGTCAGAAGTTTACA------TACACTCAGTTAACTGTGCCTTT-AAACATCTTGGAAAATT---
-------ATGTTATGGCC-TCAGAA-----------GCTTCTGATAGGCTAAT-TGACATAATTTGAGTCAA
TT-GGAGGTGTACCTGTGGATGTATTTTAA-GGCCTACCTTCAAACTCAGTGCCTCTTTTCTTGAC--CAT-
GGGAA-AATCAAAATAAATCAGCCAAGACCTCAG-AAA-AAAA-AT-TG--TAGACCTCCACAAGTCTGGTT
CATCCTTGGGAGCAATTTCC-AAATGCCTG-AAGGTACCACGTTCATCTGT-ACAAACAATAGTACGCAGGT
AT--AAACACCATGGGACCACACAGCCATCATACCGCTCAGGAAGGA---GACGCGTTCTGTCTCCTA-GAG
ATGAACGTAC-----TTTG--GTGCGAAAAGTGCAAATCAATCCC-AGAACAACAGC------AAAGGACCT
TGTGAAGATGCTGGAGGAAACAGGTACAAAAGTATCTATAT-CCACAGT-AAAACGAGTCCTAT-ATCGACA
TAACCTGAAAGG-CCGCGCAGCAAGGAAGAAGCCACTGCTCCAAAA-CCGCCAT--AAAAAGCCAGACTACG
GTTTGCAACTGCACATGGGGACAAAGATCGTAC-TTTTTGGAGAAATGTTCTCTGGTCTGATGAAACAAAAA
TAGAACTGTTTGGCCATAATGACCATCGTTATGTTTGGAGGAAAAAGGGGGAAGCTTGCAAGC-CGAAGAAC
AACATCCCAACCGTGAAGCAC-GGGG-GTGGCAGCATCATGTTGTGAGGGTGCTTTGCTGCAGGAGGAACTG
GTGCACTTCACAAAATAGATGGCATCATGAGGGAGGA--AAATGATGTG--GATATATTGAAGCAACATCTC
AAGACATCAGTCAGGAAGTTAAAGCTTGGTTGCAAATGGGTCTTCCAAATGGACAATGAC-CCCAAGCATAC
TTCC-AAAGT-----TGTGGCAAAATGGCT---TGAGGACAACAAAGTCAAGGTATTGGAGTGGCCATCACA
AAGCCCTGACCTCAATCCTATA-GAAAATTTGTGGGCGGAAGTG-AAAAA----GTGTGTGCGAGCAAGGAG
GCCTACAAACCTGACTCAGTTACACCAGCTCTGTCAGGAGGAATGGGCC-AAAATTCACCCAACTTATTGTG
GGAAGCTTG-TGGAAAGCTACCTGA-AACATTTGACCCAAGTTAAACAATTT-AAAGGCAATGCTACCAAAT
ACTAATTGAGTGTATGCAAACTTCTGACCCACTGGGAATGTGATGAAAG--AAATAAAAGCTGAAATAAATC
ATTCTCTCTAC---T-ATTATTCTGACATTTCACATTCTTAAAAATATAGTGGTGATCCTAACTGACCTA--
--AGACA--GAA-TTTTTACTAGGATTA-AATGTCAGGAATAGT----G-AAAAACTGAGTTTAAA-TGTA-
---TTTG-GCT-AAGGTGTATGT-AAACGTCTGACTTCAACT--
>chromosome2:41539611-41541245/1-1634
CAGTTGAAGTCGGAAG--TTTACATACACTTAGGTTGGAGTCA-TTAAAACTCG--TT-TTTC-AACCACTC
CACAAATATCTTG----TTAAC-AAACTATAG-TTTTGGCAAGTCGGTTAGGACATCTACTTTGTGCATGAC
ACAAGTAA-TTTTTCCAACAATTGTTTACAGA-CAGATTATTTCACTT---A-TAATTCACTGTATCACAAT
TCCATTGGGTCAGAGGTTTACA------TACACTAAGTTGACTGTGCCTTT-AAACAGCTTGGAAAATTCCC
GAAAATGATGTCATGGCT-TTAGAA-----------GTTTCTGATAGGCTAAT-TGACATAATTTGAGTCAA
TT-GGAGGTGTACCTGTGGATGTATTTCAA-GGCCTACCTTCCAACTTAGTGCCTCTTTGCTTGACATCAT-
GCGAA-AATCAAAAGAAATCAGCCAAGACCTCAT-AAA-AAAA-AT-GG--TAGACCTCCACAAGTCTGGTT
CATCCTTGGGAGAAATTTCC-AAATGCCTG-AAAGTACCACGTTCATCTGT-ACAAACAATAGTACGCAAGT
AT--AAACACCATGGGACCACGCAGCCGTCATACCGCTCAGGAAGGA---GAGGTGTTCTGTCTCCTA-GAG
ATGAACGTAC-----TTTG--GTGCGAAAAGTGCAAATCAATCCCAAGAACAACAGC------AAAGGACTT
TGTGAAGATGCGGGAGGAAACAGGTACAAAAGTATCTATAG-CCACAGT-AAAACGAGTCCTAT-ATCGACA
TAACCTGAAAGG-CCGCTCAGCAAGGAAGAAGCCACTGCTCCAAAA-CCGCCATA-AAAAAGCCAGACTATG
GTTTGCAACTGCACATGGGGACAAAGATTGTAC-TTTTTGGAGAAATGTCCTCTGGTCTAATGAAACAAAAA
TAGAACTGTTTGGCCATAATGACCATCGTTATGTTTGGAGAAAAAATGGGGAGGCTTGCAAGC-CGAAGAAC
ACCATCCCAACCGTGAAGCAC-GGGG-GTGGCAGCATCATGTTGTGGGGGTGTTTTGCTGCAGGAGGAACTG
GTGCACGTCACAACATAGATGGCATCATGAAGGAGGA--AAAATATGTG--GATATATTAAAGCAACATCTC
AAGACATCAGTCAGGAAGTTAAAGCTTGGTCGCAAATGGGTCTTCCAAATGGACAATGAC-CCCAAGCATAC
TTCC-AAAGT-----TGTGGCAAAATGGCT---TAAGGACAACAAAGTCAAGGTATTGGAGTGGCCATCACA
AAGCCCTGACCTCAATCCTATA-G-AAATGTGTGGGCTGAACTG-AAAAA----GCTTGTACGAGCAAGGAG
GCCTACAAACCTGACTCAGTTACACCAGCTCTGTCAGGAGGTATGGGCC-AAGATTCACCCAACTTATTGTG
GGAAGCTTG-TGGAAGGCTACCCGA-AACGTTTGACCCAAGTTAAACAATTT-AAAGGCAATGCTACCAAAT
ACTAATTGAGTGTATGTAAACTTCTGACCCACTGGGAATGGGAT----G--AAATAAAAGCTGAAATAAATC
ATTCTCTTTAC---T-ATTATTCTGACATTTCACATTCTT-AAAATAAAGTGGTGATCCTAACTGACGTA--
--AGACAGGGAA-TTTTTACTAGGATTA-AATGTCAGGAATTGT----G-AAAAAAGTATTTTAAA-TGTA-
---TTTG-GCT-AAGGTGTATTT-AAACTTCCGACTTCAACT--
>chromosome3:24729159-24730792/1-1633
CAGTTGAAGACGGAAG--TTTACATACACTTAGGTTGGAGTCA-TTAAAACTCG--TT-TTTC-AACCACTC
CACACATTTCTTG----TTAAC-AAACTATAG-TTTTGGCAAGTCGGTTAGGACATCTACTTTGTGCATGAC
ACAAGTAA-TTTTACCAACAATTGTTTACAGA-CAGATTATTTCACTT---A-TAATTCACTGTATCACAAT
TCCAGTGGGTCAGAAGTTTACA------TACACTAAGTTGTCTGTGCCTTT-AAACAGCTTGGAAAATTCCA
GAAAATGATGTCATGGCT-TTAGAA-----------GCTTCTGATAGGCTAAT-TGACATCATTTGAGTCAA
TT-GGAGGTGTACCTGTGGATAGATTTCAA-GGTCTACCTTCAAACTTCAAAC----TTGCTTGACATCAT-
GGGAA-AATCAAAAGAAATCAGCCAAGACCTCAG-AAC--AAA-AT-GG--TAGACCTCCACAAGTCTGGTT
CATCCTAGGGAGCAATTTCC-AAACGCCTG-AAGGTACCACGTTCATCTGT-ACAAACAATAGTACGCAAGT
AT--AAACCACATTGGACCACGCAGCCGTCTTACCACTCAGGAAGGA---GACGCGTTCTGTCTCCTA-GAG
ATGAACGTAC-----TTTG--GTGCAAAAAGTGCAAATCAATCCC-AGAACAACAGC------AAAGGACCT
TGTGAAGATGCTGGAGGAAACAGGTACAGAAGTATCTATAT-CCATAGT-AAAATGAGTCCTAT-ATCAACA
TAACCTGAAAGG-CCGCTCAGCAAGGAAGAAACCACTGCTCCAAAA-CCGCCATA-AAAAAGCCAGACTACG
GTTTGCAACTGCACATGGGGACAAAGATCATAC-TTTTTGGAGAAATGTCCTCTGGTCTGATGAAACAAAAA
TAGAACTGTTTGGCCATAATGACCATCGTTATGTTTGGAGGAAAAAGGGGGAGGTTTGCAAGC-CGAAGTAC
ACCATCCCAACCGTGAAGCAC-GGGG-GTAGCAACATCATATTGTGGGGGTGCTTTGCTGCAGGAGGGACTA
GTGCACTTCACAAAATAGATGGCATCACGAGGATGGA--AAATGATGTG--GATGTATTGAAGCAACATCTC
AAGACATCAGTCAGGAAGTTAAAGCTTGGTCGCAAATGGGTCTTCCAAATGGACAATGAC-CCCAAGCATAA
TTCC-AAAGT-----TGTGGCAAAATGTCT---TAAGGACAACAAAGTCAAGGTATTGGAGTGGCCATCACA
AAGCCCTGACCTCAATCCTATA-GAAGATTTGTGGGCAGAACTG-AAAAA----GCGTGTGCGAGTAAGGAG
GCCTACAAACCTGACTCAGTTACACCAGCTCTGTCAGGAGGAATGGGCC-AAAATTCACCCAACTTATTGTG
GGAAGCTTG-TGGAAGGCTAACCGA-AACGTTTGACCCAAGGTAAACCATTT-AAAGGCAATGCTACCAAAT
ACTAATTGAGTGTATGTAAACTTCTGACCCACTGGGAATGTAATGAAAG--AAATAAAAGCTGAAATAAATA
ATTCTCTCTAC---T-ATTGTTCTGACATTTCACATTCTT-AAAAGAAAGTGGTGATCCTAACTGACCTA--
--AGACCTGGAA-TTTTTACTTGGATTA-AATGTCAGGAATTGT----G-AAAAACTGAGTTTAAA-TGCA-
---TTTG-GCT-AAGGTGTATGT-AAACTTCCGACTTCAACT--
>chromosome4:8387272-8388898/1-1626
CAGTTGAATTTGGAAG--TTTACGTACACTTATGTTGGAGTCA-TTAAAACTTG--TC-TTTC-AACCACTC
CACAAATTTCTTG----TTAAC-AAACTATAG-TTTTGTCAAGTCGGTTGGGACATCTACTTTGTGCATGAC
ACAAGTAA-TTTTTCCAACAATTGTTTACAGA-CAGATTACTTCACTT---A-TAATTCACTGTATCACAAT
TCCAGTGGGTCAGAAGTTTACA------TACACTAAGTTGACTGTGCCTTT-AAACAGCTTGGAAAATTCCC
GAAAATGATGTCATGGCT-TTAGAA-----------GCTTCTGATAGGCTAAT-TCACTTTATTTGAGTCGA
TT-GGAGGTGTACCTGTGGATGTATTTCAA-GACCTACCTTCCAACTCAGTGCCTCTTTGCTTGACATTAT-
GGGAA-AATGAAAAGAAATCAGCCAAGACCTCAG-AAA-AAAA-AT-TG--TAGACCTCCACAAGTCTGGTT
CATCCTTGGGAGCAATTTCC-AAATGCCTG-AAGGTACCACGTTCATCTGT-ACAAACAATAGTACGCAAGT
AT--AAACACCATGGGACCACACAGCCGTCATATCGCTAAGGAAGGA---GACACGTTCTGTCTTCTA-GAG
ATGAATGTAC-----TTTG--TTGCGAAATGTGCAAATCAATCCC-AGAACAACAGC------AAAGGACCT
TGAGAAGATGCTGGAGTAAACAGGTACAAAAGTATCTATAT-CCACAGT-AAAACAAGTCCTAT-ATCGACA
TAACCTGAAAGG-CTGCTCAGCAAGGAAGAAGCCACTGCTCCAAAA-CCGGCATA-AAAAAGCCAGACTGCG
GTTTGCAACTGCACATGGGGACAAAGATCGTAG-TTTTTGGAGAAATGTCCTCTGGTCTGATGAAACAAAAA
TAGAACTGTTTGGCCATAATGACCATTGTTATGTTTGGAGGAAAAAGGGGGAGGCTTGCACGC-CGAAGAAC
ACCATCCAAACTGTGAAGCAC-GGGG-GTGGCAGCATCATGTTGTGGGGGTGCTTTGCTGCAGGAGGGACTG
GTGCACTTCACAAAATAGATGGCATCATGAGGGAGGA--AAATTATGTG--GATATATTGAAGCAACATCTC
AAGACATCAGTCAGGAAGTTAAAGCTTGGTCGCAAATGGGTCTTCCAAATGGACAATGAC-CCCAAGCATAC
TTCC-AAAGT-----TGTGGCAAAATGGCT---TAAGGACAACAAAGTCAAGGTATGGGAGTGGCCATCACA
AAGACCTGACCTCAATCCTATA-GAAAATCTGTGGGCAGAACTG-AAAAA----GCGTGTGCGAGCAAGGAG
GCCTACAATCCTGACTCAGTTACACCAGCTCTGTCAGGAGGAATGGGCC-AAAATTCACCCAACTTATTGTG
TGAAGCTTG-TGGAAGGCTACCTGA-AACGTTTGACCCAAGTTAAACAATTT-AAAGGCAATGCTACCAAAT
AC--------------TAAACTTCTGACCCACTGGGAATGTGATGAAAG--AAATAAAAGCTGAAATAAATC
ATTCTCTCTAC---T-ATTATTCTGACATTTCACATTCTT-AAAATAAAGTGGTGATCCTAACTGACCTA--
--AGACAGGGAC-TTTTTACTCTGATTA-AATGTCAGGAATTGT----G-AAAAACTGAGTTTAAA-TGTA-
---TTTG-GCT-AAGGTGTATGT-AAACTTCCGACTTCAACTGT
>chromosome4:38085266-38086898/1-1632
CAGTTGAAGTCGGAAG--TTTACATACACTTAGGTTGAAGTCA-TTAAAACTCG--TT-TTGC-AACCACTC
CACAAATGTCTTG----TTAAC-AAACTATAG-TTTTGGCAAGTCGGTTAGGACATCTACTTTGTGCATGAC
ACAAGTAA-TTTTTCCAACAATTGTTTACAGA-CAGATTATTTCACTT---A-TAATTCACTGTATCACAAT
TCCAGTGGGTCAGAAGTTTACA------TACACTAAGTTGACTGTACCTTT-AAACAGCTTGGAAAATTCCA
GAAAATGATGTCATGGCT-TTAGAA-----------GCTTCTGATAGGCTAAT-TGACACAATTTGAGTCAA
TT-GGAGGTGTACCTGTGGATATATTTCAA-GGCCTACCTTCAAACTCTGTGCCTCTTTGCATGACATTAT-
GGGAA-AATCAAAAGAAATCAGCCAAGACCTCAG-AAA-GAAA-AT-TG--TAGACCTCCACAAGTCTGGTT
CATCCTTGGGAGCAATTTCT-AAACGCCTG-AAGGTACCACGTTCATCTGT-ACAAACAATTGTACGCAAGT
AT--AAACACCATGGGACCATGCAGCCGTCATACCGCTCAGGAAGGA---GACGCGTTCTGTCTCCTA-GAG
ATGAACTTAC-----TTTG--GTGCGAAAAGTGCAAATCAATCCC-AGAACAACTGC------AAAGGACCT
TGTGAAGATGCTGGAGGAAACAGGTACAAAAGTATCTATAT-CCACAGT-AAAACGAGTCCTAT-ATCGACA
TAACCTGAAAAG-CCGCTCAGCAAGGAAGAAGCCACTGCTCCAAAA-CCGCCATA-AAAAAGCCAGACTACG
GTTTGCAACTACACATGGCGACAAAGATTGTAC-TTTTTGGAGAAATGTCCTCTGGTCTGATGAAACAAAAA
TATAACTGTTTGGCCATAATGACCATTGTTATGTTTGGAGGAAAAAGGGGGATGCTTGCAAGC-CGAAGAAC
ACCATCCCAACTGTGAAGCAC-AGGG-GTGGCAGCATCATGTTGTGGGGGTGCTATGCTGCAGGAGGGTCTG
GTGCACTTCACAAAATAGATGGCATCATGAGAAAGGA--CAATTATGTG--GATATATTGAAGCAACATCTC
AAGACATCTGTCAGGAAGTTAAAGCTTGGTCGCAAATGGGTCTTCCAAATGGACAATGAC-CCCAAGCATAC
TTCC-AAAGT-----TGTGGCAAAACGGCT---TAAGGACAACAAAGGCAAGGTATTGGAGTTGCCATCACA
AAGCCCTGACCTCAAGCCTACA-GAACATTTGTGGGCAGAACTG-AAAAA----GCGTGTGCGTGCAAGGAG
GCCTACAAACCTGACTCAGTTACACTAGCTCTGTCAGCAGGAATGGGCC-AAAATTCACCCAACTTATTGTG
GGAAGCTTG-TGGAAGGCTACCTGA-AATGTTTGACCCAAGTTAAACAATTT-AAAGGCAATGCTACCAAAT
ACTATTTGAGTGTATGTAAACTTCTGACCCACTGGGAATGTGATGAAAG--AAATGAAAGCTGAAATAAATC
AATCTCTCTAC---T-ATTATTCTGACATTTCACATTCTT-AAAATAAAGTGGTGATCCTAATTGACCTA--
--AGACAGGGAA-TTTTTACTAGGATTA-AATGTCAGGAATTGT----G---AAACTGAGTTTAAT-TGTA-
---TTTG-GCT-AAGGTGTATGT-AAACTTCCGACTTT------
>chromosome4:42255050-42256690/1-1640
CAGTTGAAGTCGGAAG--TTTACATACACTTATGTTCGAGTCA-TTAAAACTCG--TT-TTTC-AACCACTA
CACAAATTTCTTG----TTATC-AAACTATAG-TTTTGGAAAGTCGGTTAGGACATCTACTTTGTGCATGAC
ACAAGTAATTTTTTCCAACAATTGTTTATAGG-CAGATTATTTCACTT---A-TAATTCACTGTATCACAAT
T-CAGTGGGTCAGAAGTTTACA------TACACTAAGTTGACTGTGCCTTT-AAACAGCTTGGAAAAATCCA
GAAAATGATGTCATGGCT-TTAGAA-----------GCTTCTGATAGGCTAAT-TGACATCATTTGAGTCAA
TT-GGAGGTGTACCTGTGGATGTATTTCAA-GGCCTACCTTCAAACTCAGTGACTCTTTGCTTGACATCAT-
GGGAA-AATCAAAAGAAATCAGCCAAGACCTCAG-AAA-AACT-AT-TG--TAGACCTCCACAAGTCTGGTT
CATCCTTGGGAGCAATTTCC-AAACGCCTG-AAGGTACCATGTTCATCTGT-ACAAACAATAGTATGCAAGT
AT--AAACACCATGGGACCACGCAGCCATCATACCGCTCAGGAAGGA---GACGCGTTCTGTCTCCTA-GAG
ATGAACGTAC-----TTTG--GTGTGAAAAGTGCAAATCAATCCC-AGAACAACAGC------AAAGGACCT
TGTGAAGATGCTGGAGGAAACAGGTACAAAAGTATCTATAT-CCACAGT-AAAACAAGTCTTAT-ATCGACA
TAACCTGACAGG-CCGCTCAGCAAGGATGAAGCCACTGCTCCAAAC-CGCCATAA-AAAAATCCAGACTACG
GTTTGCAACTGCACATGGGGACAAAGATTGTAC-TTTTTGGAGAAATGTCTTCTGGTCTGATGAAACAAAAA
TAGAACTGTTTGGCCATAATGACCATCGTTATGTTAGGAGGAAAAAGGGGGAGGCTTGCAAGC-CGAAGAAC
ACCATCCCAAATGTGACGCAC-GGGG-GTGGCAGCATCATGTTGTGGGGGTGCTTTGCTGCAGGAGAGACTG
GTGCACTTCACAAAATAGATGGCATCATGAGGAAGGA--AAATTATGTG--GATATATTGAAGCAACATCTC
AAGACATCAGTCAGGAAGTTAAAGCTTGGTCACAAATGGGTCTTCCAAATGGACAATCAC-CCCAAGCATAC
TTCC-AAAGT-----TGTTGCAAAATGGCT---TAAGGACAACAAAGTCAAGGTATTGGAGTGGCCATCACA
AAGCCCTGACCTCAACCCTATG-GAAACTTTGTGGGCAGAACTG-AAAAA----GTGTGTGCGAGCAAGGAG
GCCTACAAACCTGACTCAGTTACACCAGCTCTGTCAGGAGGAATGGGCC-AAAATTCACCCAACTTATTGTG
GGAAGCTTG-TGGAAGGCTATCCGA-AACGTTTGACCCAAGTTAAACAATTT-AAAGGCAATGCTACCAAAT
ACTAATTGAGTGTATGTGAACTTCTGACCGACTGGGAATGTGATGAAAG--AAATAAAAGCTGAAATAAATC
ATTCTCTCTAC---T-ATTATTCTGACATTTCACATTCTT-AAAATAAAGTGGTGATCCTAACTGACCTA--
--AGACAGGGAA-TTTTTACTAGGATTA-AATATCAGGAATTGT----G-AAAAACTGAGTTTAAA-TGTA-
---TTTG-GCT-AAGGTGTATGT-AAACTTCTGACTTCAACTGT
>chromosome4:63628776-63630374/1-1598
CAGTTGAAGTCGAAAG--TTTACATACACTAAGGTTGGAGTCA-ATAAAACTCA--TT-TTTC-AACCACTC
CACAAATTTCTTG----TTAAC-AATCTGTAG-TTTTGGCAAGTCGGTAAGGACATCTACTTTGTGCATGAC
ACAAGTAA-TTTTTCCAACAATTGTTTACAGA-CAGATTATTTCACTT---A-TAATTCACTGTATCACAAT
TCCAGTGGGTCAGAAGTTTACA------TACACTAAGTTGACAGTGCCTTT-AAACAGCTTGGAAAATTCCA
GAAAATGGTGTCATGGCT-TTAGAA-----------GCTTCTGATATGCTAAT-TGACATCATTTGAGTCAA
TT-GGAGGTGTACCTGTGGATGTATTTC---------------------------CCATGCTTGACATCAT-
GGGAA-AATCAAAAGAAATCAATCAAGCTCTCAG-AAA--ACA-AT-TG--TAGACCTCCACAAGTCTGGTT
CATCCTTGGGAGCAATTTCC-AAATGCTTG-AAGGTACCACGTTCATCTGT-ACAAACAATAGTACGCAAGT
AT--AAACACCATGGGACCACGCAGCCATCATACCCCTCAGGAAGGA---GACGCGTTCTGTCTCCTA-GAG
ATGAACGTAC-----TTTG--GTGCGAAACGTGCAAATCAATCCC-AGAACAACAGC------AAAGGACCT
TGTGAAGATGCTGGAGGAAACAGGTAC-AAAGTATCTATAT-CCACAGT-AAAACAAGTCCTAT-ATCGACA
TAACCTGAAAGG-CCGCTCAGCAAGGAAGAAGCCACTGCTCCAAAA-CCACCATA-AAAAAGCCAGACTACG
GTTTGCAACTGCACATGGGGACAAAGATCGTAC-TTTTTGGAGAAATGTCCTCTGGTCTGATGAAACAAAAA
TAGAACTGTTTGGCCACAATAACCATCGTTATGTTTGGAGGAAAAAGGGGGAGGCGTGCAAGC-CGAAGAAC
ACCATTCCAACCGTGAAGCACAGGGG-GTGGCAGCATCATGTTGTGGGGGTGCTTTGCTGCGGGAGGGACTG
GTGCACTTCACAAAATAGATGGCATCATGAGGCAGGA--AAATGATGTG--GATATATTGAAGCAACATCAC
AAGACATCAGTCAGGAAGTTAAAGCTTGGTCGTAAATGGGTCTTCCAAATGGACAATGAC-TCCAAGCATAC
TTCC-ACAGT-----TGTGGCAAAATGGCT---TAAGGACAACAAAGTCAAGGTATTGGAGTGGCCATCACA
AAGCCCTGAACTCAATCCTATA-GAAAATTTGTGGGCAGAACTG-AAAAA----GCGTGTGCGAGCAAGGAG
GCCTACAAACCTGACTCAGTTACACCAGCTCTGTCAGGAGGAAAGTGCC-AAAATTCACCCAACTTATTGTG
GGAAGCTTG-TTGAAGGCTACCCGA-AACGTTTGACTCAAGTTAAACAATTT-AAAGGCAATGCTACCAAAT
ACTAATTGAGTGTATGTAAACTTCTGACCCACTGGGAATGTGATGAAAA--AAATAAAAGCTGAAATAAATC
A--CTCTATAC---T-ATTATTCTGACATTTCACATTCTT-AAAATAAAGTG-------------ACCTA--
--AGACAGGGAA-TGTTTACTAGGATTA-AATGTCAGGAATTGT----G-AAAAACTGAGTTTAAA-TGTA-
---TTTG-GCT-AAGGTGTATGT-AAACTTCCGAATTCAACTGT
>chromosome4:11231957-11233592/1-1635
CAGTTGAAGTCAGAAG--TTTACATACACTTAGGTTGGAGTCA-TTAAAACTCA--TT-TTTC-AACCACTC
CACAAATTTCTTG----TTAAC-AAACTATAG-TTTTGGCAAGTCAGTTAGGACATCTACTTTGTGCATGAC
ACAAGTAA-TTTTTACAACAATTGTTTACTGA-CAGATTATTTCACTT---A-CCATTCACTGTATCACAAT
TCCAGTGGGTCAGAAGTTTACA------TACACTAAGTTGACTGTGCCTTC-AAACAGCTTGGAAAATTCCT
GAAAATTATGTCATGGCT-TTAGAA-----------GCTTCTGATAGGCTAAT-TGACATCATTTGAGTCAA
TT-GGAGGTGTACCTGTGGATGTATTTCAA-GGCCTACCTTCAAACTCAGTGCCTCCTTGCTTGACATCAT-
GGGAA-AATCTAAAGAAATCAGCCAAGACCTCAG-AAA-AACA-AT-TG--TAGA---CCACAAGTCTGGTT
CATTCTTGCGAGCAATTTCC-AAACACCTG-AAGGTACCACGTTCATCTGT-ACAAACAATAGTATGCAAGT
AT--AAACACCATGGGACCACGCAGCCGTCATACCGCTCAGGAAGAA---GACGCGTTCTGTCTCCTA-GAG
ATGAACGTAC-----TTTG--GTGCAAAAAGTGAAAATCAAACCC-AGAACAGCAGC------AAAGGACCT
TGTGAAGATGCTGGAGGAAACAGGTACAAAAGTATCTATAT-CCACAGT-AAAACGAGTCCAAT-ATCAACA
TAACCTGAAAGG-CCGCTCAGCAAGGAAGAAGCCACGGCTCCAAAA-CCGCCATA-AAAAAGCCAGATTACG
GTTTGCAACTGCACATGGGGACAAAGATCGTAC-TTTTTGGAGAAATGTCCTCTGGTCTGATGAAACAAAAA
TAGAACTGTTTGGCCATAATGACCATCGTTATGTTTGGAGGAAAAAGGGGGAGGCTTGCAAGC-CAAAGAAC
ACCATCCCAACCATGAAGCAC-GGGG-GTGGCAGCATCATGTTGTGGGGGTGCTTTGCTGCAGGAGGGACTG
GTGCACTTCACAAAATAGATGGCATCATGAGAGAGGA--AAATTATGTG--GATATATTGAAGCAACATCTC
AAGACATCAGTCAGGAAGTTAAAGCTTGGTCGCAAATGGGTCTTCCAAATGGACAATGAC-CCCAAGCATAC
TTCC-AAAGT-----TGTGGCAAAATTGCT---TAAGTACAACAAAGTCAAGGTATTGGAGTGGCCATCACA
AAGCCCTGACCTCAATCCCATA-GAAAATTTGTGGGCAGAACTG-AAAAA----GCATGTGCGAGCAATGAG
GCCTACTAACCTGACTCAGTTACACCAGCTCTGTCAGGAGGAATGAGCC-AAAATTCACTCAACTTATTGTG
GGAAGCTTG-TGGAAGGCTAGCCGA-AATGTTTGACCCAAGTTAAACAATTT-AAAGGCAATGCTACCAAAT
ACTAATTGAGTGTATGTAAACTTCTGACCCCCTGGGAATGTGATGAAAG--AAATAAAAGCTGAAATAAATC
ATTCTCTCTAC---T-ATTATTCTGACATTTCACATTCTT-AAAATAAAGTGGTGATCCTAACTGACCTA--
--AGACAGGGAA-CTTTTACTAAGATTA-AATGTCAGGAATTGT----G-AAAAACTGAGTTGAAA-TGTA-
---TTTG-GCT-AAGGTGTATGT-AAACTTACGACTTCAACT--
>chromosome4:71212871-71214506/1-1635
CAGTTGAAGTCGGAAG--TTTACATACACTTAGGTTGGAGTCA-TTAAAACTCG--TT-TTTC-AACCACTC
CACACATTTCTTG----TTAAC-AAACTATAG-TTTTGGCAAGTCGGTTAGGACAT-TACTTTGTGCATGAC
ACAAGTAA-TTTTTCCAACAATTGTTTCCATA-CAGATTATTTCAATT---A-TAATTCACTGTATCACAAT
TCCAGTGGGTCAGAAGTTTACA------TACACTAAGTTGACTGTGCCTTTTAAACAGCTTGGAAAATTCCA
GAAAATTATATCATACCT-TTAGAA-----------GCTTCTGATAGGCTAAT-TGACATCATTTGAGTCCA
TT-GGAGGTGTACCTGTGTATGTATTTCAA-GGCCTACCTTCAAACTCAGTGCCTCTTTGCTTGACATCAT-
GGGAA-AATCATAAGAAATCACCC--GACCTCAG-AAA--AAA-AT-TG--TAGACCTCCACAAGTCTGGTT
CATCCTTGGGAGCAATTTCC-AAACACATG-AAGGTACCACATTCATCTGT-ACAAACAACAGTACGCAAGT
AT--AAACACCATGGGACGACGCAGCCGTCATACCACTCAGGAAGGA---GACGCGTTCTGTCTCCTA-GAG
ATGAACGTAC-----TTTG--GTGCGAAAAGTGCAAATCAATCTC-AGAACAACAGC------AAAGGACCT
TGTTAAGATGCTGGAGGAAACAGGCACAAAAGTATCTATAT-CCACAGT-AAAACGAGTCCTAT-ATCGACA
TAACCTGAAAAG-CCACTCAGCAAGGAAGAAGCCACTGCTCCAAAA-CCGCCATA-AAAAAGCCAGACTACG
GTTTGCAACTGCACATGGGGACAAAGATCGTAC-TTTTTGGAGAAATGTCCTCTGGTCTGATGAAACAAAAA
TAGAACTGTTTGGCCATAATGACCATCATTATGTTTGGAGGAAAAAGGGGGAGGCTTGCAAGC-CGAAGAAC
ACCATCTCAACCGTGAAGCAC-GGGG-GTGGCAGCATCATGTTGTGAGGGTGCTTTGCTGCAGGAGGGACTG
GTGCAGTTCACAAAATAGATGGCATCATGAGGACGGA--AAATTATGTG--GATATATTGAAGCAACATCTC
AAGACATCAGTCAGGAAGTTAAAGCTTTGTCGCAAATGGGTCTTCCAAATGGACAATGAC-CCCAAGCATAC
TTCC-AAAGT-----TGTGGCAAAATGGCT---TGAGGACAACAAAGTCAAGGTATTGGAGTGGCCATCAGA
AAGCCCTGACCTCAATCCTATA-GAAAATGTGTGGGCAGAACTG-AAAAA----GTGTGTGCGAGCAAGGAG
GCCCACAAACCTGACTCAGTTACACCAGCTCTGTCAGGAGGAATGGGCC-AAAATTCACCCAACTTATTGTT
GGAAGCTTG-TGGAAGGCTACCCGA-ACCGTTTGACCCAAGTTCAGCAATTT-AAAGGCAATGCTACCAAAT
ACTAATTGAGTGTATGTAAACTTCTGACCCACTGGGAATGTGATGAAAG--AAATTAAAGTTGAAATAAATC
ATTCTCTCTAC---T-ATTATTCGGACATTTCACATTCTT-AAAATAAAGTGGTGATCTTAACTGACCTA--
--AGACAGGGAA-TGTTTACTAGGATTA-AATGTCAGGAATTGT----G-AAAAACTGAGTTGAAA-TGTA-
---TTTG-GCT-ATGGCGTATGT-AAACTTCCGACTTCAACT--
>chromosome5:47273196-47274836/1-1640
CAGTTGAAGTTGGAAG--TTTACATACACTTAGATTGGAGACT-TTAAAACTTG--TT-TTTC-AACCACTC
CACAAATTTCTTG----TTAAC-AAACTATAG-TTTTGGCAAGTCGGTTAGGACATCTACTTCGTGCATGAC
ACAAGTAA-TTTTTCCAACAATTGTTTACAGA-CAGATTATTTCACTT---A-TAACTCACTGTATCACAAT
TCCAGTGGGTCAGAAGTTTACA------TGCACTAAGTTGACTGTGCCTTT-AAACAGCTTGGAAAATTCCA
GAAAATGATGTCATGGCT-TTAGAA-----------GCTTCTGACAGGCTAAT-TGACATCATTTGAGTCAA
TT-GGAGGTGTACATGTGGATGTATTTCAA-GGCCTACCTTCAAAATCAGTGCCTCTTTGCTTGACATCAT-
GGGAA-AATCAAAAGAAATCAGCCAAGACCTCAG-AAA-AAAA-AT-TG--TAGACCTTCACAAGTCTGGCT
CATCCTTGGGAGCTATTTCC-AAACGCCTG-AAGGTACCACGTTCATCTGT-ACAAACAATAGTACGCAAGT
TT--AAACACCATGGGACCACGCAGCCGTCATACCGCTCAGGAAGGA---GACGCGTTCTGTCTCCTA-GAG
ATGAACGTAC-----TTTG--GTGCGAAAAGTGCAAATCAATCCC-AGAACAACAGC------AAAGGACCT
TGTGAAGATGCTGGAGGAAACAGGTACAAAAGTGTCTATAT-CCACAGT-AAAATGAGTCCTAT-ATCGACA
TAACCTGAAAAG-CCGCTCAGCAAGGAAGAAGCCACTGCTCCAAAA-CCACCATA-AAAAAGCCAGACTACG
GTTTGCAACTGGACATGGGGACAAAGATCATAC-TTTTTGGAGAAATGTCCTCTGGTCTGATGAAACTAAAA
TAGAACTGTTTGGCTATAATGACCATTGTTATGTTTGGAGGAAAAAAGGAGATGCTTGCACGC-CAAAGAAC
ACCATCCCAACCATGAAGCAC-GGGG-GTGGCAGCATCATGTTGTGGGGGTGCTTTGCTGCAGGAGGGACTG
GTGCACTTCACAAAATAGATGGCAGCATGAGGTAGGA--CAATTATGTG--GATATATTGAAGCAACATCTC
AAGACATCAGTCAGGAAGTTAAAGCTTGGTCGCAAATGGGTCTTCCAAATGGACAATGAC-CCCAAGCATAC
TTCC-AAAGT-----TGTGGCAAAATGGCT---TAAGGACAACAAAGTCAAGGTATTGGAGTGGCCATCACA
AAGCCCTGACCTCAATCCTATA-GAAAATTTGTGGGCAGAACTG-AAAAA----GTTTGTGTGTGCAAGGAG
GTCTACAAACCTGACTCCGTTACACCAGCTCTGTCAGGAGGAATGGGCC-AAAATTCACCCAACTTATTGTG
GGAAGCTTG-TGGAAGGCTACCCAA-AATGCTTGACCCAAATTAAACAATTT-AAAGGCAATGCTACCAAAT
ACTAATTGAGTGTATGTAAACTTCTGACCTACTGGGAATGCGATGAAAG--AAAT-AAAGCTGAAATAAATC
ATTCTCTCTAG---T-ATTATTCTGACATTTCACATTCTT-AAAATAAAGTGGTGATCCTAACTGACCTA--
--AGACCGGTAA-TTCTTACTTGGGTTA-AATGTCAGGAATAGT----G-ATAAACTGAGTTTAAA-TGTA-
---TTTG-GCT-AAGGTGTATGTAAAACTTCCGGCTTCAACTGT
>chromosome5:78939195-78940824/1-1629
CAGTTGAAGTCGGTAG--TTTACATACACTTAGGTTGGAGTCA-TTAAAACTCG--TT-TTTC-AACCACTC
CACAAATTTCTTG----TTAAC-AAACTATAG-TTTCGGCAAGTCGGTTAGGACATCTACTTTGTATATGAC
ACAAGTAA-TTTTTACAACAATTGTTTACAGA-CAGATTATTTCACTT---A-TAATTCACTGTATCACAAT
TCCAGTGGGTCAGAAGTTTACA------TACAGTAAGT------TGCCTTT-AAACAGCTTGGAAAATTCCA
GAAAATGATGTCATGGCT-TTAGAA-----------GCTTCTGATAGGCTAAT-TGACATCATTTGAGTCAA
TT-GGAGGTGTACCTGTGGATGTATTTCAA-GCCCTACCTTCAAACTCAGTGACTCTTTGCTTGACATCAT-
GGGAA-AATCAAAAGAAATCAGCCAAGACCTCAG-AAA-AAAC-AT-TG--TAGACCTCCACAAGTCTGGTT
CATCCTTGGGAGCAATTTCC-AAACGCCTG-AAGGTACCACGTTCATCTGT-ACAAACAATAGTACGCAAGT
AT--AAACACCATGGGACCACGCAGCCGTCATACCGCTCAGGAAGGA---GACGCGTTCTGTCTCCTA-GAG
ATGAACGTGC-----TTTG--GTGTGAAAAGCACAAATCAATCCC-AGAACAACAGC------AAAGGACCT
TGTGAAGATGCTGGAGGAAACAGGTATAAAAGTATTTATAT-CCACAGT-AAAACGAGTCCTAT-ATCGACA
TAACCTGAAAGG-CCGCTCAGCAGGGAAGAAGCCACTGCTCCAAAA-CCGCCATA-AAAAAGCCAGACTACG
GTTTGCGACTGCACATGGGGACAAAGATCGTAC-TTTTAGGAGAAATGTCCTCTGGTCTGATGAAACAAAAA
TAGAACTGTTTGGCCATAATGACCATCGTTATGTTTGGAGGAAAAAGGGGGAGGCTTGCAAGC-CGAAGAAC
ACCATCCCAACTGTGAAGCAC-GGGA-GTGGCAGCATCATGTTGTGGGGGTGCTTTGCTGCAGGAGGGACTG
GTGCACTTCACAAAATAGATGGCATCATAAGGGTGGA--AAATGATGTG--GATATATTGAAGCAACATCTC
AAGACATCAGTCAGGAAGTTAAAGCGTGGTCACAAATGGGTCTTCCAAATGGACAATGAC-CCCAAGCAGAC
TTCC-AAAGT-----TGTGGCAAAATGGCT---TAATGACAACAAAGTCAAGGTATTGGAGCGGCCATCACA
AAGCCCTGACCTCAATCCTATA-GAAAATGTGTGGACAGAACTG-CAAAA----GCGTGTGCGAGCAAGGAG
GCCTACAAACCTGACTCAGTTAGACCAGCTCTGTCAGGAGGAATGGGCC-AAAATTCACCCAACTTATTGTG
GGAAGCTTG-TGGAAGACTACCCGA-AACGTTTGACCCAAGTTAAACAATTTAAAAGGCAATGCTACCAAAT
ACTAATTGAGT---TGTAAACTTCTGACCTGCTGGGAATGTGATGAAAT--AAATAAAAGCTGAAATAAATC
ATTCTCTCTAC---T-ATTATTCTGACATTTCACATTCTG-AAAATAAAGTGGTGATCCTAACTGACCTA--
--AAACAGGGAATTTTTTACGAGGATTA-AATGTCAGGAATTGT----G-AAAAACTGAGGTTAAATTGTA-
---TTTG-GCT-GAGGTGTATGT-AAACTTCTGACTTCA-----
>chromosome5:39284357-39285995/1-1638
CAGTTGAAGTCGGAAG--TTTACATACACTTAGGTTGCAGTCA-TGAAAACTTG--TT-TTTC-AACCACTC
CACAAATTTCTTG----TCAAC-AAACTATAG-TTTTGGCAAGTCGGTTAGGACATCTACTTTGTGCATGAC
ACAATTAA-TTTTTCCAACAATTGTTTACAGA-CAGATTATTTCACTT---A-TAATTCATTGTATCACAAT
TCCAGTTGGTCAGAAGTTCACA------TATCCTAAGTTGACTGTGCCTTT-AAACAGCTTGGAAAACTCCA
GAAAAAGATGTCATGGCT-TTAGAA-----------GCTTCTGATAGGCTAGT-TGACATAATTTGAGTCAA
TT-GGAGGTGTACCTGTGGATGTATTTCAA-GGCCTACCTTCAAACCCAGTGCCTCTTTGCTTGATATCAT-
GAGAA-AATCAAAAGAAATCAGCCAAGACCTCAG-AAA-AAAA-AT-TG--TAGACCTCCACAAGTCTGGTT
CAACCTTGGGAGCAATTTCC-AAATGCCTG-AAGGTACCACGTTCATCTGT-ACAAACAATAGTATGTAAGT
AT--AAACACCATGGGACCACGCAGCCGTCATACCGCTCAGGAAGGA---GACGCATTCTGTCTCCTA-GAG
ATGAACGTAC-----TTTG--GTGTGAGAAGTGCAAATCAATCCC-AGAACAACAGC------AAAGGACCT
TGTGAAGATGCTGGAGGAAACAGGTACAAAAGTATCTATAT-CCACAGT-AAAACAAGTCCTAT-ATCGACA
TAACCTGAAAGG-CCGCTCAGCAAGGAAGAAGCCACTGCTCCAAAA-CCGCCATA-AAAAAGCCAGACTACG
GTTTGCAACTGCACATGGGGACAAAGATCGTAT-TTTTCTGAGAAATGTCCTCTGGTCTGATGAAACAAAAA
TAGAACTGTTTGGCCATAATGACCATCGTTATGTTTGGAGGAAAAAGGGGGATGCTTGCAAGC-CGAAGAAC
ACCATCCCAACCATGAAGCAC-GGGG-GTGGAAGCACCATGAAGTGGGGGTGCTTTGCTGCAGGAGGGACTG
GTGCACTTCACAAAATAGATGGCATCATGAGGTAGGA--AAATTATTTG--GATATATTGAATCAACATCTC
AAGACATCAGTCAGGAAGTTAAAGCTTGGTCGCAAATGGGTCTTCCAAATGGACAGTGAC-CCCAAGTGTAC
TTCC-AAAGT-----TGTGGCAAAATGGCT---TAAGGACAACAAAGTCAAGGTATTGGAGTGGCCATCACA
AAGCCCTGACCTCAATCCCATA-GAAAATCTGTGGGCAGAACTG-AAAAA----GCGTGTGCGAGCAAGGAG
GCCTACAAACCTGACTCTGTTACACCAGCTCTGTCAGGAGGAATGGGCC-AAAATTCACCCAACTTATTGTG
GGAAGCTTG-TGGAAGGCTACCTGA-AATGTTTGACCCAAGTTAAATAATTT-GAAGGCAATGCTACCAAAT
ACTAATTGAGTGTATGTAAACTTCTGACCCACTGGGAATGTGATGAAAG--AAATAAAAGCTGAAATAAATC
ATTCTCTCAAC---T-ATTATTCTGACATTTCACATTCTT-AAAATAAAGTGGTGATCCTAACTGACCTA--
--AGACAGGGAA-TTTTTACTAGGATTA-AATGTCAGGAATTGT----G-AAAAACTGAGTTTAAA-TGTA-
---TTTG-GCT-AAGGTGTATGT-AAACTTCTGACTTCAACT--
>chromosome5:28466535-28468173/1-1638
CAGTTGAAGTAGGAAG--TTTACATACACTTAGGTTGGAGTCA-TT-AAACTAG--TT-TTTC-AACCACTC
CACAAATTTCTTG----TTAACAAAACAAAAG-TTTTGGCAAGTCGGTTAGGACATCTATTGTGTGCATGAC
ACAAGTCA-TTTTTCCAACAATTGTTTACAGA-CAGATTATTTCACTT---A-GAATTCACTGTATCACAAT
TCCAGTGGGTCAGAAGTTTGCA------TACACTAAGTTGACTGTGCCTTT-AAACAGCTTGGAAAATTCCA
GAAAATGATGTCATGGCT-CTAGAA-----------GCTTCTGATAGGCTAAT-TGACATCATTTGAGTCAA
TT-GGAGGTGTACCTGTGGATGTATTTCAA-GGCCAACCTTCAAACTCAGTGCCTCTTTGCTTGACATCAT-
GGGAA-AATCAAAAGAAATCAGCCAAGACCTCAG-AAT-AAAA-TT-TG--TAGACCTCCACAAGTCTGGTT
CATCTTTGGGAGCAATTTCC-AAATGCCTG-AAGGTACCACGTTCATCTGT-ACAAACAATAGTACGCAAGT
AT--AAACACCATGGGACCACGCAGCCGTCATAACGCTCAGGATGAA---CGCGTGTTCTGTCTTCTA-GAG
ATGAACGTAC-----TTTG--GTGCGAAAAGTGCAAATCAATCCC-AGAACAACAGC------AAAGGACCT
TGTGAAGATGCTGGAGGAAACAGGTACAAAAGTATCTATAT-CCACAGT-AAAACGAGTCCTAT-ATCGACA
TAACCTGACAGG-CCGCTCAGCGAGGAAGAAGCCACTGCTCCAAAA-CCGCCATA-AAAAAGCCAGACTACG
GTTTGCAACTGCACATGGGGACAAAGATCATAC-TTTTTGGAGAAATGTCCTCTGGTCTGATGAAACAAAAA
TAGAACTGTTTGCCCATAATGACCATCGTTATGTTTGGAGGAAAAAGGGGGATGCTTGCAAGC-CGAAGAAC
ACCATCCCAACCGTGAAGCAC-GGGG-GTGGCAGCATCATGTTGTGGAGGTGCTTTGCTGCAGGAGGGACTG
GTGCACTTCACAAAATAGATGGCATCATGAGGCTGGA--AAATTATGTT--TATATGTTGAAGCAAAATCTC
AAGACATCAGTTAGGAAGTTAAAGCTTGGTCGCAAATGGGTCTTCCAAATGGACAATGAC-CCCAAGCATAC
TTCT-AAAGT-----TGTGGCAAAATGGCT---TAAGGACAACAAAGTCAAGGTATTGGAGTGGCCATCACA
AAGCCCTGACCTCAATCCCATA-GAAAATATGTGGACAGAACTG-AAACA----GCGTGTGCGAGCAAGGAG
GCCTACAAACCTGACTCAGTTACACCAGCTCTGTCAGGAGGAATGGGCC-AAAATTCACCCAACTTATTGTG
GGAAACTTG-TGGAAGGCTACCCAA-AACGTTTGACCCAAGTTAAACAATTT-AAAGGCAATGCTACCAAAT
ACTAATTGAGTGTATGTAAACTTCTGACCTACTGTGAATGTCATGAAAG--GAATAAAAGCTTAAATAAATC
ATTCTTTCTAC---T-ATTATTCTGACATTTCACATTCTT-AAAATAAAGTGGTGATCCTAACTGACCTA--
--AGACAGGGAA-TTTTTACTAGGATTA-AATGTCAGGAATTGT----G-AAAAACTGAGTTTAAA-TGTA-
---TTTG-GCT-AAGGTATATGT-AAACGTCAGACTTCAACT--
>chromosome5:50252634-50254266/1-1632
CAGTTGAAGTCGGAAG--TTTACATACACTTAGGTTGGAGTCA-TTAAAACTCG--TT-TTTC-AACCATTC
CACAAATTTCTTG----TTAAC-AAACTATAG-TTTTGACAAGTCGGTTAGGACATCTACTTCATGCATGAC
ACAAGTAA-TTTTTCCAAGAATTGTTTACAGA-CAGATTATGTCACTT---A-TAATTCACTACATCACAAT
TCCAGTGGGTCAGAAGTTTACA------TACACTAAGTTGACTGTGCCTTT-AAACAGCTTGGAACGTTCCA
GAAAATTATGTCATGGCT-TTAGAA-----------GCTTCTGATAGGCTAAT-TGACATCACTTGAGTCAA
TT-GAAGGTGTACCTGTGGATGTACTTCAA-GGCCTACCTTCAAACTCAGTGCCTCTTTGCTTGACATCAT-
GGGAA-AATCAAAAGAAATCAGCCAAGACCTCAG-AAA-CAAA-AT-TG--TAGACCTCCACAAGTCTGGTT
CATCCTTGGGAGCAATTTCC-AAATGCCTG-AAGGTACCACGTTCATCTGT-ACAAACAATAGTACGCAAGT
AT--AAACACCATGGGACCACGCAGCTGTCATTCCGCTCAGGAAGGA---GACGCGTTCTGTCTCCTA-GAG
ATGAACGTAC-----TTTG--GTGCGAAAAGTGCAAATCAGTCCC-AGAACAACAGC------AAAGGACCT
TGTGAAGATGCTGGAGGAAACAGGTACAAAGGTATCTATAT-CCACAGT-AAAACGAGTCCTAT-ATCGACA
TAACCTGAAAGT-CCGCTCAGCAAGGAAGAAGCCACTGCTCCAAAA-CCGCCATA-AAAAAGCCAGACTACG
GTTTGCAACTGCACATGGGGACAAAGATCG-AC-TTTTTGGAGAAATGTCCTCTGGTCTGATGAAACAAAAA
TAGAACTGTTTGGCCATAATGACCATCATTATGTTTGGAGGAAAAAGGGGGAGGCTTGCAAGC-CGAAGAAC
CCGATCCCAACCGTGAAGCGC-GGGG-GTGGCAGCATCATGTTGTGGGGGTGCTTTGCTGCAGGATGGACTG
GTACACTTCACAAAATAGATGACATCATGAGGCAGGA--AAATTATGTG--GATATATTGAAGCAACATCTC
AAGACATCAGTCAGGAAGTTATAGCTTGGTCGCAAATGGGTCTTCCAAATGGACAAAGAC-GCCACGCATAC
TTCC-AAAGT-----TGTGGCAAAATGGTT---TAAGGACAACAAAGTCAATGTATTGGAGTGGCCATCACA
AAGCCCTGACCTCAATACCATA-GAAAATGTGTGGGCAGAACTG-AAAAA----GCGTGTGTGAGCAAGGAG
GCCTACAAACCTGACTCAGTTATACCAGCTCTGTCAGGAGGAATGGGCC-AAAATTCACCCAACTTACTGTG
GGAAGCTTG-TGGAAGGCTACCCAA-AACGTTTGACCCAAGTTAAACAATTT-AAAGGCAACGCTACCACAT
ACTAATTGAGTGTATGTAAACTTCTGACCTACTGGGAATGTGATGAAAG--AAATAAAAGCTGAAATAAATA
ATTCTCTCTAC---T-ATTATTCTTACATTTCACATTCTT-A----AAAGTGGTGATCCTAACTGACCTA--
--AGACAGGGAA-TTTTTACTAGGATTA-AATGTCAGGAATTGT----G--AAAACTGAGTTTAAA-TGTA-
---TTTG-GCT-AAGGTGTCTGT-AAACTTCTGCCTTCATCT--
>chromosome6:34117239-34118879/1-1640
CAGTTGAAGTCGGAAG--TTTACATGCACTTAGGTTGGAATCA-TTAAAACTCG--TT-TTTC-AACCACTC
CACAAATTTCTTG----TTAAC-AAACTATAG-TTTTGGCAAGTCGGTTAGGACATCTACTTTGTGCATGAC
ACAAGTCA-TTGTTCCAACAATTGTTTACAGA-CAGATTATTTAACTT---A-TAATTCACTGTATCACAAT
TCCAGTGGGTCAGAAGTTTACA------TGCATTAAGTTGACTGTGCCTTT-AAACAGATTGGAAAATTCCA
GAAAATGATGTCATGGCT-TTAGAA-----------GCTTCTGATAGGCTAAT-TGACATCATTTGAGTCAA
TT-GCAGGTGTACCTGTGGATGTATTTCAA-GGCCTACCTTCAAACTCAGTGCCTCTTTGCTTGTCATCAT-
GGGAA-AATCAAAAGAAATCAGCCAAGACCTCAG-AAA-AAAT-AT-TG--TAGACCTCCACAAGTCTGGTT
CATTCTTGGGAACAATTTCC-AAATTCCTG-AAGGTACCACGTTCATCTGT-ACAAACAATAGTACGCAAGT
AT--AAACACCATGGGACCACGCAACTGTCATACCGCTCAGGAAGGA---GGCGCGTTCTGTCTCCTA-GAG
ATGAACGTAC-----TTTG--GTGCGTAAAGTGCAAATCAATCCC-AGAACAACAGC------AAAGGACCT
TGTGGAGATGCTGGAGGAAACAGGTACAAAAGTATCTATAT-CCACAGT-AAAACGAGTCCTAT-ATTGACA
TAACCTGAAAGG-CTGCTCAGCAAGGAAGAAGCCACTGCTCCAAAA-CCGCCATA-AAAAAGCCAGACTACA
GTTTGCAACTGCACATGGGGACAAAGATCGTAC-TTTTTGGAGAAATGTCCTCTGGTCTGATGAAACAAAAA
TAGAACTGTTTGGCCATAATGACCATCGTTATGTTAGGAGGAAAAAGGGGGATGCTTGCAAGC-CGAAGAAC
ACCATCCCAACCGTGAAGCAC-GGGG-GTGGCAGTATCATGTTGTGGGGGTGCTTTGCTGCAGGAGGGACTG
GTGCACTTCACAAAATAGATGGCATCATGAGGATGGA--AAATTATGTG--GATATATTGAAGCAACATCTC
AAGACATCAGTCAGGAAGTTAAAGCTTGGTCGCAAATGGGTCTTCCAAATGGACAATGAC-CCCAAGCATAC
TTCC-AAAGT-----TGTGGCAAAATGGCT---TAAGGACAATAATGTCAAGATATTGGAGTGGCCATCACA
AAGCCCTGACCTCAATTCCATA-GAACATTTGTGGGCAGAACTG-AAAAA----GTGTGTGCGAGCAAGGAG
GCCTACAAACCTGACTCAGTCACACCACCTCTGTCAGGAGGAATGGGCC-AAAATTCACCCAACTTATTGTG
AGAAGCTTG-TGGAAGGCTACCCGA-AGTGTTTGACCCAAGCTAAACAATTT-AAAGGCAATGCTACCAAAT
ACTAATTGAGTGTATGTAAACTTATGACCCACTGGGAATGTGATGAAAG--AAATAAAAGCTGAAATGAATC
ATTCACTCAAC---T-ATCATTCTGACATTTCACATTCTT-AAAATAAAGTGGTGATCCTAACTGACCTA--
--AAACAGGGAA-TTGTTACTAGGATTA-AATGTCAGGAATTGT----G-AAAAACCGAGTTTAAA-TGTA-
---GTTG-GCT-AAGGTGTATGT-AAACCTCCAACTTCAACTGT
>chromosome6:37514867-37516511/1-1644
CAGTTGAAGTCGGAAGTTTTTTTATACACTTAGGTTGGAGTCA-TTAAAACTTG--TT-TTTC-AACCACTC
CACAAATTTCTTG----TTAAC-AAACTATAG-TTTTGGCAAGTCGCTTAGGACATCTACTTTGTGTATGAC
ACAAGTCA-TTTTTCCAACAATTGTTTACAGA-CAGATTATTTCACTT---A-TAATTCACTGTATCACAAT
TCCATTGGGTCAGAAGTTTAAA------TACACTAAGTTGACTGTGCCTTT-AAACAGCTTGGAAAATTCCA
GAAAACAATGTCATGGCT-TTAGAA-----------GCTTCTGATAGGCTAAT-TGACCTCATTTGAGTCAA
TT-AGAGGTGTACCTGTGGATATGTTTCAA-GGCCTACCTTCAATCTCAGTGCATCTCTGCTTGAAATCAT-
GGGAA-AATCAAAAGAAACCAGTCAAGACCTCAG-AAA-ACAA-AT-TG--TAGACCTCCACAAGTCTGGTT
CATCCTTAGGAGAAATGTCC-AAACACCTG-AAGGTACCACGTTCATCTGT-ACAAACAATAGTACGCAAGT
AT--AAACACCATGGGACCATGCAGCCGTCATACCGCTCAGGAAGGAGAGGACGCGTTCTGTCTCCTA-GAG
ATGAACGTAC-----TTCG--GTGTGAAAAGTGC-AATCAATCCC-AGAACAACAGC------AAAGGACCT
TGTGAAGATGCTGGAGGAAACAGGTACAAAAGTATCTATAT-CCACAGT-AAAACGAGTCCTAT-ATTGACA
TAACCTGAAAGG-TCGCTCAGCAAGGAAGAAGCCACTGCTCCAAAA-CCACCATA-AAAAAGCCAGACTACA
GTTTGCAACTGCACATGGGGACAAAGATCGTAC-TTTTTGGAGAAATGTCCTCTGGTCTGATGAAACAAAAA
TAGAACTGTTTGGCCATAATGACCATCGTTATGTTTGGAGGAAAAAGGGGGAGGCTTGCAAGC-CGAAGAAC
ACCATCCCAACTGTGAAGCAC-GGGG-GTGGCAGCATCATGTTGTGGGGGTGCTTTGCTACAGGAGGGACTG
GTGCACTTCACAAAATAGATGGCGTCATGAGGAAGGA--CAATTATGTC--GATATATTGAAGCAACATCTC
AAGACATCAGTCAGGAAGTTAAAGCTTGGTCGCAAATGGGTCTTCCAAATGGACAATGAC-CCCAAGCATAC
TTCC-AAAGT-----TGTGGCAAAATGGCT---TAAGGACAACAAAATCAAGGTATTGGAGTGGCCATCACA
AAACCCTGACCTCAATCCTATA-GAAAATTTGTGGGCAGAACTG-AAGAA----GCGTGTGCAAGCAAGGAG
GCCTACCAACCTGACTCAATTACACCAGCTCTGTCAGGAGGAATGGGCC-AAAATTCACCCAACTTATTGTG
GGAAGGTTG-TGGAAGGCTACCTGA-AACGTTTGACCCAAGTTAAACAATTT-AAAGGCATTGCTACCAAAT
ACTAATTGAGTGTATGTAACCTTCTGACCCACTGGGAATGGGACGAAAG--AAATAAAAGCTGAAATAAATA
ATTCTCTCTAC---T-ATTATTCTGACATTTCACATTCTT-AAAATAAAGTGGTGATCCTAACTGACCTA--
--AGACCAGGAA-TTTTTACTAGGATTA-AACATCAGGAATTGT----G-AAAAACTGAGTTTAAA-TGTA-
---TTTG-GCT-AAGGTGTATGT-AAACTTCTGACTTCAACTGT
>chromosome6:55154433-55156080/1-1647
CAGTTGAAGTCGGAAG--TTTACATACACTTAGGTTGGAGTCA-ATAAAACTCG--TT-TTTC-AACCAATC
CACAAATTTCTTG----TCAAC-AAACTATTG-TTTTGGCAAGTCGGTTAGGACATCTACTTTGTGCATGAC
ACAAGTAA-TTTTTTCAACAATTGTTTACAGA-CAGATTATTTCACTT---A-TAATTCACTGTATCACAAT
TCCACTGGTTCAGAAGCTTACAGAAGCTTACACTAAGTTGACTGTGCCTTT-AAACAGCTTGGAAAATTCCA
GAAAATTATGTCATGGCT-TTAGAA-----------GCTTCTGATTGGTTAAT-TTACATCATTTGAGTCAA
TT-GGAGGTGTACCTGTGGATGTATTTCAAGGGCCTACCTTCAGGCTCAGTGCCTCTTTGCTTGACATCAT-
GGGAA-AATCAAAAGAAATCAGCCAAGACCTCAG-ACA-AAAA-AT-TG--AAGACCTCCACAAGTCTGGTT
CATCCTTGGGAGCAATTTCC-AAACGCCTG-AAGGTACCACGTTCATCTGT-ACAAACAATAGTACGCAAGT
AT--AAACACCATGGGACCACCCAGCTGTCATACCACTCAGGAAGGA---GAAGCCTTCTGTCTCCTA-GAG
ATGAACGTAC-----TTTG--GTGCGAAAAGTGCAAATCAATCCT-AGAACAACAGC------AAAGGACCT
TGTGAAGATGCTGGAGGAAACCGGTACAAAAGTATCGATAG-CCACAGT-GCAACAAGTCCTAT-ATCGACA
TAACCTGAAAAG-CCGCTCAGCAAGGAAGAAGCCACTGCTCCAAAA-CCGCCATT-AAAAAGTCAGACTACG
GTTTGCAACTGCACATGGGGACAAAGATCGTAC-TTTTTGGAGAAATGTCCTCTGGTCTGATGAAACAAAAA
TATAACTGTTTGGCCATAATGACCATCATTATGTTTGGAGGAAAAAGGGGGAGGCTTGCAAGC-CGAAGAAC
ACCATCCCAACCGTGAAGCAC-GGGG-TTGGCAACATCATGTTGTGGGGGTGCTTTGCTACAGGAGGGACTG
GTGCACTTCACAAAATAGATGGTATCATGAGGATGGA--AAATTGTGTG--GATATATTGAAGCAACATCTC
AAGACATCAGTCAGGAAGTTAAAGCTTGGTCGCAAATGGGTCTTCCAAATGGACAATGAC-CCCAAGCATAC
TTCC-AAAGT-----TGTGGCGAAATGGCT---TAAGGACACCAAAGTCAAGGTTTTGGAGTGGCCATCACA
AAGCCCTGACCTCAATCCTATA-GAAAATGTGTGGGCAGAACTG-AAAAA----TCGTGTGCGAGCAAGGAG
GCCTACAAACCTGACTCAGTTACACCAGCTCTGTCAGGAGGAATGGGCC-AAAATTCACCCAACTTATTGTG
GGAAGCTTG-TGGAAGGCTACCCAA-AACGTTTGACCCAAGTTAAACAATTT-AAAGGCAATGCTACCAAAT
ACTAATTGAGTGTATGTAAACTTCTGACCCACTGGGAATGTGATGAAAG--AAATAAAAGCTGAAATACATC
ATTCTCTCTAC---T-ATTATTCTGACATTTCACATTCTT-AAAATAAAGTGGTGATCCTAGCTGACCTA--
--AGACAAGGAA-TTTTTACTAGGATTA-AATGTCAGGAATTGT----G-AAAAACTGAGTTTAAA-TGTA-
---TTTG-GCT-AAGGTGTATCT-AAACTTCCAACTTCAACTGT
>chromosome6:34704638-34706254/1-1616
CAGTTGAAGTCTGAAG--TTTACATAAACTTAGGTTGGAGTTA-TTAAAACTTG--TT-TTTC-AACCACTC
CACAAATTTCTTG----TTAAC-AAACTATAG-TTTTGGCAAGTCGATTAGGACATCTACTTTGTGCATGAC
ACAAGTAA-TTGTTCCAACAATTGTTTACAGA-CAGATTATTTCACTT---A-TAATTCACTGTATCACAAT
TCCAGTGGGTCAGAAGTTTACA------TACACTAAGTTGACTGTGCCTTT-AAACAGTTTGGAAAATTCCA
GGAAATGATGTCATGGCT-TTAGAA-----------GCTTC---------------------TTTGAGTCAA
TT-GGAGGTGTACCTGTGGATGTCTTTCAA-GGCCTACCTTCAAACGTAGTGCCTCTTTGCTTGACATCAT-
GGGAA-AATCAAAAGAAATCAGCCAAGACCTCAG-AAA-AAAA-AT-TG--TAGACCTCCACAAGTCTGGTT
CATCCTTGGGAGCAATTTCC-AAACGCCTG-AAGGTACCACGTTCATCTGT-ACAAACAATAGTACGCAAGT
AT--AAACACCATGGGACCACGCAGCCGTCATACCGCTCAGGAAGGA---GACGCGTTCTGTCTCCTA-GAG
ATGAACGTAC-----TTTG--GTCTGAAAAGTCCAAATCAATCCC-AGAACAACAGC------AAAGGACCT
TTTGAAGA---TGGAGGAAACGGGTACAAAAGTATCTATAT-CCACAGT-AAAACAAGTCCAAT-ATCGACA
TAACCTGAAAGG-CCGCTCAGCAAGGAAGAAGCCAATGCTCCAAAA-CCGCCATA-AAAAAGCCTGACTACG
GTTTGCAACTGCACATGGGGACAAAGATCGTAC-TTTTTGGAGAAATGTCCTCTGGTCTGATGAAACAAAAA
TAGAACTGTTTGGCCATAATGACCATTGTTATGTTTGGAGGAATAAGGGGGAGGCTTGCAAGC-CGAAGAAC
ACCATCCCAGCCGTGAAGCAC-GGGG-GTGGCAGCATCATGTTGTGGGGGTGCTTTGCTGCAGGAGGGACTA
CTGCACTTCACAAAATAGATGGCATCATGAGGCAGGA--AAATTATGTG--GATATAATGAAGCAACATCTC
AAGACATCAGTCAGGAAGTTAAAGTTTGGTCGCAAATGGGTCTTCCAAATGGACAATGAC-CCCAAACATAC
TTCC-AAAGT-----TGTGGCAAAATGGCT---TAAGGACAACAAAGTCAAGGTATTGGAGTGGCCATCACA
AAGCCCTGACCTCAATCCCATA-GAAAATTTGTGGGCAGAACTG-AAAAA----GTGTGTGCGAGCAAGGAG
GCCTACAAACCTGACTCAGTTACACCAGCTCTGTCAGGAGGAATGGGCC-AAAATTCACCCAACTTACGGTG
GGAAGCTTG-TGGAAGGCTACCTGG-AACGTTTGACCCAAGTTAAACAATTT-AAAGGCAATGCTATCAAAT
ACTAATTGAGTGCATGTAAACTTCTGACCAACTGGGAATGTGATGAAAG--AAATAAAAGTTGAAATAAATC
ATTCTCTCTAC---T-ATTATTCTGACATTTCACATTCTT-AAAATAAAGTGGTGATCCTAACTGACCTA--
--AAACAGGGAATTTTTTACTTGGATTA-AATGTCAGGAATTGT----G-AAAAACTGAGTTTAAA-TGTA-
---TTTG-GCT-AAGGTGTACGT-AAACTTCCGACTTCAACT--
>chromosome6:86807272-86808909/1-1637
CAGTTGAAGAAGGAAG--TTTACATCCACTTATGTTGGAGTCA-TTAAAACTCGTTTT-TTTC-AACCACTC
CACAAAATGCTTG----TTAAC-AAACTATAG-TTTTGGGAAGTCGGTTAGGACATCTACTTTGTATGTGAC
ACAAGTCA-TTTTTCCAACAATTGTTTACAGA-CAGATTATTTCACTT---A-TAATTCACTGTATCACAAT
TCCAGTGGGTCAGAAGTTTACA------TACACTAACTTGACTGTGCCTTT-AAACAGCTTGGAAAATTCCA
GAAAATTATGTCATGGCT-TTAGAA-----------GCTTCTGATAGGCTAAT-TGAC---ATTTGAGTCAA
TT-GGAGGTGTACCTGTGGATGTATTTCAA-GGCCTACCTTCAAACTCAGAGCCTCTTTGCTTGACATCAT-
GGGGA-AATCAAAAGAAATCAGCCAAGACCTCAG-AAA--AAA-AT-TG--TAGACCTCCACAAGTCTGGTT
CATCCTTGGGAGCAATTTCC-AAATGCCTG-AAGGTACCACGTTCATCTGT-ACAAACAATAGTACGCAAGT
AT--AAACACCATGGGACCACGCAGCCGTCATACCGCTCAGGAAGGA---GACGCGTTCTGTCTCCTA-GAG
ATGAACGTAC-----TTTG--GTACGAAAAGTGCAAATCAATCCC-AGAACAACAGC------AAAGGACCT
TGTGAAGATGCTGGAGGAAACAGGTACAAAAGTATCTATAT-CCACAGT-AAAACGAGTCCTAT-ATCGACA
TAACCTGAAAGG-CCACTCTGCAAGGAAGAAGCCACTGCTCCAAAA-CCACCATA-AAAAAGCCAGACTACG
GTTTGCAAATGCACATGGGGACAAAGATTGTAC-TTTTTGGAGAACTGTCCTCTGGTCTGATGAAACAAAAA
TAGAACTGTTTGGCCATAATGACCATCGTTATGTTTGGAGGAAAAAGGGGGATGCTTGCAAGC-CGAAGAAC
ACCATCCCAACCGTGAAGCCC-GGGG-GTGGCAGCATCATGTTGTGGGGGTGCTTTGCTGCAGGAGGGACTG
GTGCACTTCACAAAATAGATGGCATCATGAGGAATTA--AAATTCTGTG--GATATATTGAAGCAACATCTC
AAGACATCAGTCAGGAAGTTAAAGCTTGGTCGCAAATGGGTCTTCCAAATGGACAATGAC-CCCAAGCAGAC
TACC-AAAGT-----TGTGGCAAAATGGCT---TAAGGACAACAAAGTCAAGGTATTGGAGTGGCCATCACA
AAGCCCTGACCTCAATCCTATA-GAAGATTTGTGGCCAGAACTG-AAAAA----GTGTGTACGAGCAAGGAG
GCCTACAAACCTGACTCAGTTACGCCAGCTCTGTCAGGAGGAATGGGCCAAAAATTCACCCAACTTATTGTG
GGAAGCTTG-TGGAAGGCTACCCAA-AACGTTTAACCCAAGTTAAAGAATTT-AAAGGCAATGCTACCAAAT
ACTAATTGAGTGTATGTAAACTTCTGACCCACTGGGAATGTGATGAAAT--AAATAAAAGCTGAAATAAATC
ATTCTCTCTAC---T-ATTATTCTGACATTTCACATTCTT-AAAATAAAGTGGTGATCTTAACTGACCTA--
--AGACAGGGCA-TTTTTACTAGGATTA-AATGTCAGGAATTGT----G-AAAAACTGAGTTTAAA-TGTA-
---ATTG-GCT-AAGGTGTATGT-AAACTTCCGACTTCAACT--
>chromosome6:38578797-38580434/1-1637
CAGTTGAAGTCGGAAG--TTTACATACACTTCGGTTGGAGTCA-TTAAAACTGG--TT-TTTC-AACCACTC
CACAAATTTCTTG----TTAAC-AAACTATAG-TTTTGGCAAGTCGGTTAGGACATCTACTTTGTGCATGAC
ACAAGTAA-TTTTTCCAAACATTGTTTACAGA-CAGATTATTTCACTT---A-TAATTAACTGTATCACAAT
TCCAGTGGGTCAGAAGTTTACA------TACACTAAGTTGACTGTGCCTTT-AAACAGCTTGGAAAATTCCA
GAAAATGATGGAATGGCT-TTAGAA-----------GCTTCTGATAGGCTAAT-TGACGTTGTTTGAGTCAA
TT-GGAGGTCTACCTGTGGATGTATTTCAA-GGCCTACCTTCAAACTCAGTGACTCTTTGCTTGACATCAT-
GGGAA-AATCTAAAGAAATCAGCCAAGACCTCAG-AAA-ATAA-AT-TG--TAGACCTCCACAAGTCTGGTT
CATCCTTGGGAGGAATTTCC-AAACGCCTG-AAGGTACCACGTTCATCTGT-ACAAACAATAGTACGCAAGT
AT--AAACACCATGGGACCACTCAGCCGTCATACCGCTCAGGAAGGA---GACGCGTTCTGTCTCCTA-GAG
ATGAATGTAC-----TTTG--GTGCAAAAAGTGTAAATCAATCCC-AGAACAACAGC------AAAGGACCT
TGTGAAGATGCTGCAGGAAACAGGAACAAAATTATCTATAT-CCACAGT-AAAATGAGCCCTAT-ATCGAAA
TAACCTGAAAGG-CCGCTCAGCAAGGAAGAAGCCACTGCTCCAAAA-CCGCCATA-AAAAAGCCAGACTATG
GTTTGCAACTGCACATGGGGACAAAGATCGTAC-TTTTTGGAGAAATGTCCTCTGGTCTGATGAAACAAAAA
TAGAACCGTTTGGCCATAATGACCATTGTTATGTTTGGAGGAAAAAGGGGGATGCTTGCAAGC-CAAAGAAC
TCCATCCCAACCGTGAAGCAC-GGGG-GTGGCAGCATCATGTTGTGGGGGTGCTTTGCTGCAGGAGGGACTG
GTGCACTTCACAAAAGAGATGGCATCTTGAGGAAGGA--AAATTATGTG--GTTATATTGAAGCAACATCTC
AAGACATCAGACAGGAAGTTAAAGCTTGGTTGCAAATGGGTCTTCCAAATGGATAATGAC-CCCAAGCATAC
TTCC-AAAGT-----TGTGGAAAAATGGCT---TAAGGACAACAAAGTCAAGGTATTGGAGTGGCCATCACA
AAGCCCTGACCTCAATCCTATA-GAAAATGTGTGGGCAGAACTG-AAAAA----GCGTGTGCGAGCAAGGAG
GCCTACAAACCTCACTCAGTTACACCAGCTCTGTCAGGAGGAATGGGCC-AAAATTCACCCAACTTATTGTG
GGAAGCTTG-TGGAAGGCTACCCGA-AACGTTTGACCCAAGTTAAACAATTT-AAAGGAAATGCTACCAAAT
ACTAATTGAGTG-ATGTAAACTTCTGACCCACTGGGAATGTGATGAAAG--GAATAGAAGCTGAAATAAAGA
ATTCTCTCTAC---T-ATTATTCTGACATTCCACATTCTT-AAAATAAAGTGGTGATTCTAACTGAGCTA--
--AGACAGGGCA-TTTTTACTAGGATTA-AATGTCAGGAACTGT----G-AAAAACTGAGTTGAAA-TGTA-
---TTTG-GCT-AAGGTGTATGT-AAACTTCCGACTTCTACT--
>chromosome7:31613838-31615481/1-1643
CAGTTGAAGTCGGAAG--TCTACATACACTTAGGTTGGAGTCA-TTAAAAGTCA---T-TTTC-AACCACTC
CACAAATTTCTTGTTATTTAAC-AGACTATAG-TTTTGGCAAGTCGGTTAGGACATCTACTTTGTGCATGAC
ACAAGTAA-TCTTTCCAACAATTGTTTACAGA-CAGATTATTTCACTT---A-TAATTCACTGCATCACAAT
CCTAGTGGGTCAGACATTTACA------TACACTAAGTTGACTGTGCCTTT-AAACAGCTTAGAAAATTCCA
TAAAATGATGTCATGGCT-TTAGAA-----------ACTTCTGATAGGCTAAT-TGACATCATTTGAGTCAA
TT-GGAGGTGTACCTGTGGATGTATTTCAA-GGCCTACCTTCAAACTCAGTGCCTCTTTGCTTGACATCAT-
GGGAA-AATCAAAAGAAATCAGCCAAGACCTCAG-AAA-ATAA-AT-TG--TAGACATCCACAAGTCTGGTT
CATCATTGGGAGCAATTTCC-AAACACCTG-AAGGTACCACGTTCATCTGT-ACAAACAAAAGTACGCAAGT
AT--AAACACTAGGGGCCTACGCAGCCGTCATACCGCTCAGGAAGGA---GACGTGTTCTGTCTCCTA-GAG
ATGAACGTAC-----TTTG--GTGCGAAAAGTGCAAATCAATCCC-AGAACAACAGC------AAAGGACCC
TGTGAAGATGCTGGAGAAAACAGGTACAAAGGTATCTATAT-CCACAGT-AAAACGAGTCCTAT-ATCGACA
TAACCTGAAAGG-CCGCTCAGCAAGGAAGAAGCCACTGCTCCAAAA-CCTCCATA-AAAAAGCCAGACTACG
GTTTGCAACTGCACATGGGGACAATGATCGTAC-TTTTTAGAGAAATGTCCTCTGGTCTGATGAAACAAAAA
TAGAACTGTTTGGCCATAATGACCATCGTTATGTTTGGAGGAAAAAGGTGGAGGCTTGTAAGC-CAAAGAAC
ACCATCCCAACCGTGAAGCAC-GGGG-GTGGCAGCATCATGTTGTGGGGGTGCTTTGCTGCAGGAGGGACTG
GTGCACTTCACAAAATAGATGGCGTCATGAGGGAGGA--AAATGATGTG--GATATATTGACGCAACATCTC
AAGACATCAGTCAGGAAGTTAAAGCTTGGTCGCAAATGGGTCTTCCAAATGGACAATGAC-CCCAAGCATAC
TTCC-AAAGT-----TGTGACAAAATGGCT---TAAGGACAACAAAGTCAAGGTATTGAAGTGGCCATCACA
AAGCCCTGACCTCAATCCCATA-GAAAATATGTGGGCAGAACTG-CAAAA----GCGTGTGCGAGCAAGGAG
GCCTACAAACCTGACTCAGTTACACCAGCTCTGTCAAGAGGAATGGGAT-GAAATTCACCCAACTTATTGTG
GGAAGCTTG-TGGAAGGCTACCCGA-AACGTTTGACCCAAGTTAAACAATTT-AAAGGCAATGCTACCAAAT
ACTAATTGAGTGTATGTAAACTTCAGACCTACTGGAAATGTGATAAAAG--AAATAAAAGCTGAAATAAATC
ATTCTCTCTAC---T-ATTATTCTGACATTTCACATTCTT-AAAATAAAGTGGTGATCCTAACTGACGAA--
--AGACAGGGAA-TTTCAACTAGGATTA-AATATCAGGAATTGT----G-AAAAACTGAGTTTAAA-TGTA-
---TTTG-GCT-AAGGTGTATGT-AAACTTCCGACTTCAACTGT
>chromosome7:58399292-58400934/1-1642
-AGTTGAAGTCGGAAG--TTTACATCCACTTAGGTTGGAGTCA-TTAAAACTTG-TTT-TTTC-AACCACTC
CACAAATGACTTG----TCAAC-AAACTATAG-TTTTGGCAAGTCGGTTAGGACATCTACTTTCTGCATGAC
ACAAGTCA-TCTTTCCAACAATTGTTTACAGA-CAGATTATTTCACTT---A-TAATTCACTGTATCATAAT
TCCAGTGGGGCAGAAGTTTACA------TACACTAAGTTGACTGTGCCTTT-AAACAGCTCGGAAAATTCCA
GAAAATGATGTCATGGCT-TTAGAA-----------GCTTCTGATAGGCTAAT-TGACATAATTTGAGTCAA
TT-GGAGGTGTACCTGTGGATGTATTTCAA-GGTCAACCTTCAAACGCAGTGCCTCTTTGCTTGACATCAT-
GGGAA-AATCAAAAGAAATCAGCCAAGATCTCAG-GAA-GAAA-AA-AGATTTGACCTCCACAAGTCTGGTT
CATCCTTGGGAGCAATTTCC-AAACGCCTG-AAGGTACCATGTTCATCTGT-ACAAACAGTAGTACGCAAGT
AT--AAACACCATGGGACCACGCAGCCGTCATACCGCTCAGGAAGGA---GACGCGTTCTGTCTCCTA-GAG
ATGAATGTAC-----TTTG--GTGGGAAAAGTGCAAATCAATCCC-AGAACAACAGC------AAAGGACCT
TGTGAAGATGCTGGAGGAAACAGGTACAAAAGTATCTATAT-CCACAGT-AAAACGAGTCCTAT-ATCGACA
TTACCTGAAAGG-CCGCTCAGCAAGAAAGAAGCCACTGCTCCAAAA-CCACCATA-AAAAAGCCAGACTACG
GTTTGCAACTGCACATAGGGACAAAGATCATAC-TTTTTGGAGAAATGTCCTCTGGTCTGATGAAACAAAAA
TAGAACTGTTTAGCCATAATGACCATCGTTATGTTTGGAGGAAAAAGGGGGAGGCTTGCAAGC-CAAAGAAC
ACCATCCCAACCGTGAAGCAC-GGGG-GTGGCAGCATCATGTTGTGGGGGTGCTTTGCTGCAGGAGGGACTG
GTGCACTTCACAAAATAGATGGCATCATGAGGAAGGA--AAAGTATGTG--GATATATTGAAGCAACATCTC
AAGACATCAGTCAGGAAGTTAAAGCTTGGTCGCAAATGCGTCTTCCAAATGGACAATAAC-CGCAAGCATAC
TTCC-AAAGT-----TATGGCAAAATGGCT---TACGGACAACAAAGTCAAGGTATTGGAGTGGCCATCACA
AAGCCCTGACCTCAAACCTGTG-GAAAATTTGTGGGCAGAACTG-AAAAA----GCATGTGCGAGCAAGGAG
GCCTACAAACCTGACTCAGTTACGCCAGCTCTGTCAAGAGGAATGGGCC-AAAATTCACCCAACGTTTTGTG
GGAAGCTTG-TGGAAGGCTACCCAA-AACATTTGACCCAAGTTAAACAATTT-AAAGGCAATGCTACCAAAT
ATTAATTGAGTGTATGTAAACGTCTGACCCACTGGGAATGTGATGAAAG--AAATAAAAGCTGAAATAAATC
ATTCTCTCTAC---T-ATTATTCTGACGTTTCACATTCTT-AAAATAAAGTGGTGATCCTAACTGACCTA--
--AGACAGGGAA-TTTTTACTAGGATTA-AATGTCAGGAATTGT----G-AAAAACTGAGTTTAAA-TGTA-
---TTTG-GCT-AAGGTGTATGT-AAACTTCCGACTTCAACTGT
>chromosome7:22134106-22135740/1-1634
CAGTTGAAGTCGGAAG--TTTACGTACACCCAGGTTGGAGTCA-TTAAAACACA--TT-TTTC-AACCACTC
CACAAATTTCTTG----TTAAC--AACTATAG-TTTTGGCAAGTCGGTTAGGACATCTACTTTGTGCATGAC
ACAAGTAA-TTTTTCCAACAATTGTTTATAGA-CAGATTATTTCACTT---A-TAATTCACTGTATCACAAT
TCCAGTGGGTCAGAAGTTTACA------TACACTAAGTTGATTGTGCCTTT-AAACAGGTTGGAAAATTCCC
GAAATTGATGTCATGGCT-TTAGAA-----------GCTTCTGATAGGCTAAT-TGACATAATTTGAGTCAA
TT-GGAGGTGTACCTGTGGATGTATTTCAA-GGCCTACCTTCAAACTCAGTGCCTCTTTGCTTGACATCAT-
GGGAA-AATCTAAAGAAATCAGCCAAGACCTCAG-AAA-AATA-AT-TG--TAGACCTTCACAAGTCTGGCT
CATCCTTGGGAGCAATTTAC-AAATGCCTG-AAGGTACCACGTTCATCTGT-ACAAACAATAGTACGCAAGT
AT--AAACACCATGGGACCACGCAACCGTCATACCGCTCAGGAAGGA---GACGCGTTCTGTCTCCTA-GAG
ATGAACGTAC-----TTTG--GTGCGAAAAGTGCAAATCAATCCC-AGAACAACAGC------AAAGGACCT
TGTGAAGATGCTGGAGGAAACAGGTACAAAAGTATCTATAT-CCACAGT-AAAACGAGTCCTAT-ATCGTCA
TAACCTGAAAGG-CCGCTCAGCAAGGAAGAAGCCACTGCTCCAAAA-CCGCCGTA-AAAAAGCCAGACTACG
GTTTGCAACTGCACATGGGGACAATGATCATAC-TTTTTGGATAAATGTCCTCTGGTCTGATGAAACAAAAA
TAAAACTGTTTGGCCATAATGACCATCATTATGTTTGGAGGAAAAAGGGGGAGGCTTGGAAGC-TGAAGAAC
ACCATCCCAACCGTGAAGCAA-GGGG-GTGGCAGCATCATGTTGTGGGGGTGCTTTGCTGCAGGAGGGACTG
GTGCACTTCACAAAATAGATGGCAGCATGAGGAAGGA--AAATGATGTG--GATATATTGAAGCAACATCTC
AAGACATCAGTCAGGAAGTTAAAGCTTGGTCGCAAATGGGTCTTCTAAATGGACAATGAC-CCCAAGCATAC
TTCC-AAAGT-----TGTGGCAAAATGGCT---TAAGGACAACAAAGTCAAGGCATTGAAGTGGCCATCACA
AAGCCCTGACCTCAATCCTATA-GAACATTTGTGGGCAGAACTG-AAAAA----GCGTGTGCGAGCAAGGAG
GCCTACAAACCTGATTCAGTTACACCAGCTCTGTCAGGAGGAATGGGCC-AAACTTCACCCAACTTATTGTG
GGAAGCTTG-TGGAAGGCTACCCGT-AATGTTTGACCAAAGTTAAACAATTT-AAAGGCAATGCTACCAAAT
ACTAATTGAGTGTATGTAAACTTCTGACCCACTGGGAATGTGATGAAAG--AAAT-AAATCTGAAATAAATC
AT--TCTCTAC---T-ATTATTCTGACATTTCACATTCTT-CAAATAAAGTGGTGATCCTATCTGACCTA--
--AGACAGGGAC-TTTTTACTTGGATTA-AGTGTCAGGAATTAT----G-AAAAACCGAGTTTAAA-TGTA-
---TTTG-GTT-AAGGTGTATGT-AAACTTCCGACTTCAACT--
>chromosome7:11986359-11987994/1-1635
CAGTTGAAGTCGGAAG--TTTACATACGCTTAGGTTGGAGTCA-TTAAAACTCG--TT-TTTC-AACCACTC
CACAAATTCTTTG----TTAAC-AAACTATAG-TCTTGGCAAGTCGGTTAGGACATCCACTTTGTGCATGAC
ACAAGTAA-TTTTTCCAACAATTGTTTACAGA-CAGATTATTTAACTT---A-TAATTCACTGTATCACAAT
TCCAGTGAGTCAGAAGTGTACA------TACACTAAGTTGACTGTGCCTTT-AAACAGCTTGGAAAATTCCA
GAAAATGATGTCATGGCT-TTAGAA-----------GCCTCTGTTAGGCTAAT-TGACATCATTTGAGTCAA
TT-GGAGGTGTACCTGTGGATGTATTTCAA-GGCCTACCTTCAAACTTAGTGCCTCTTTGCTTGACATCAT-
GGGAA-AATCAAAAGAAATCAGCCAAGACCTCAG-AAA-AAAA-AT-TG--TAGACCTCTACAAGTCTTGTT
CATCCTTGGGAGCAATTTCC-AAACACCTG-AAGGTACCACGTTCATCTGT-ACAAACAATAGTATGCAAGT
AT--AAACACCATGGGACCACGCAGCCGTCATAGCACTCAGGATGGA---GACGCATTCTGTTTCCTA-GAG
ATGAACGTAC-----TTTG--GTGCGAAAACTGCAAATCAATCCC-AGAACAACAGC------AAAGGACCT
TGTGAAGATGCTGGAGGAAACAGGTACAAAAGTATCTATAT-CCACAGT-AAAACGAGTCCTAT-ATCGGCA
TAACCTGAAAGG-CCGCTCAGCAAGGAAGAAGCCACTGCTCCAAAA-CTGCCATA-GAAAAGCCAGACTACA
GTTTGCAACTGCACATGGGGACAAAGATTGTAC-TTTTTGGAAAAATGTCCTCTGGTCTGATGAAACAAAAA
TAGAACTGTTTGGCCATAATGACCATCGTTATGTTTGGAGGAAAAAGGGGGATGCTTGCAAGC-CGAAGAAC
ACCATCCCAACCGTGAAGCAC-GGGG-GTGGCAACAGCATGTTGTGGAGGTGCTTTGCTGCAGGAGGGACTG
GTGCACTTCACAAAATAGATGGCATCATGACGGAGGA--AAATTATGTG--GACATATTGAAGCAACATCTC
AAGACATCAGTCACGAAGTTAAAGCTTGGTCGCAAATGGGTCTTCCAAATGGACAATGAC-CCCAAGCATAC
TTCC-AAAGT-----TGTGGCAAAATGGCT---TAAGGACAACAAAGTCAAGGTATTGGAGTGGCCATCACA
AAGCCCTGACCTCAACCCTATA-GAAAATGTTTGGGCAGAACTG-AAAAA----GCATGTGCGAGGAAGGAG
GCCTACGAATCTGACTCAGTTCCACCAGCTCTGTCAGGAGGAATGGGCC-AAAATTCACCCAACTTATTGTG
GGAAACTTG-TGGAAGGCTACCCGA-AACGTTTGACCCAAGTTAAACAATTG-AAAGGCAATGCTACCAAAT
ACTAATTGAGTGTATGTAAACTTCTGACCCACTGGGAATGTGATGAAAG--AAATAAAAGCTGAAATAAATC
ATTCTCTCTAC---T-ATTATACTGACATTTCACGTTCTT-AAAATAAAGTGGAGATCCTAACTGACCTA--
--AGACAGGGAA-TTTTTACTAGGATTA-AATGTCAGGAATTGT----G-AAAAACTGAGTTTAAA-AGTA-
---TTTG-GCT-AAGGTGTATGT-AAACGTCCGACTTCA-----
>chromosome7:22612313-22613945/1-1632
CAGTTGAAGTCGGAAG--TTTACATACACTTAGGTTGGAGTCA-TTAAAACTCG--TT-TTTC-AACCACAC
CACAAATTTCTTG----TTAAC-AAACTATAG-TTTTGGCAAGTCGGTTAGGACATGTACTTTGTGCATGAC
---AAGTT-ATTTTCCAACAATTGTTTACAGA-CAGATTATTTCACGT---A-TAATTCACTGTATCACAAT
TCCAGTGGGTCAGAAGTTTACA------TAGGCACAGTCAACTTAGTTTTT-AAACAGCTTGGAAAATTCCT
GAAAATGATGTCATGGCT-TTAGAA-----------GCTTCTGATAGGCTAAT-TAGCATAATTTGACTCAA
TT-GGAGGCATACCTGTGGATGCATTTCAA-GGCCTACCTTCAAACTCAGTGCCTCTTTGCTTGACATCAT-
GGGAA-AATCAAAAGAAATCAGACAAGACCTCAG-AAA-ATAA-AT-TG--TAGACCTCCACAAGTCTGGTT
CATCCTTGGGAGCAATTTCC-AAACGCCTG-AAGGTACCACGTTCATCTGT-ACAAACAATAGTACGCAAGT
AT--AAACACCATGGGACCACGCAGCCGTCATACCGCTCAGGAAGGA---CACGCGTTCTGTCTCCTT-GAG
ATGAACGTGC-----TTTG--GTGTGAAAAGTGCAAATCAATCCC-AGAACAACAGC------AAAGGACCT
TGTGAAGATGCTGGAGGAAACAGGTACAAAAGTATCTATAT-CCACAGT-AAAACGAGTCCTAT-ATCGACA
TAACCTGAAAGG-CCGCTCAGCAAGGAAGAAGCCACTGCTCCAAAA-CCACCATA-AAAAAGACAGACTACG
GTTTGCAACTGCACATGGGGACAAAGATCGTAC-TTTGTGGAGAAATGTCCTCTGGTCTGATGAAAC-AAAA
TAGAACTGTTTGGCCATAATGACCATTGTTATGTTTGGAGGAAAAAGGGGGAGGCTTGCAAGC-CGAAGAAC
ATCATCCCATCCGTGAAGC----GGG-GTGGCAGCTTCATGTTGTGGGGGTGCTTTGCTGCAGGAGGGACTG
GTGCACTTCACAAAATAGATGGCATCATGAGGAAGTA--AAATTACGTG--GATATATTGAAGCAACATCTC
AAGACATCAGTCAGGAAGTTAAAGCTTGGTCGCAAATGGGTCTTCCAAATGGACAATGAC-CCCAAGCATAC
TTCC-AAAGT-----TGTGGCAAAATGGCT---CAAGGACAACAAAGTCAAGGTATTGGAGTGGCCATCACA
AAGCCCTGACCTCAATCCCATA-GAATATTTGTGGGCAGAACTG-AAAAA----GCGTGTGCGAGCAAGAAG
GCCTACAAACCTGACTCAGTTACACCAGCTCTATCAGGAAGAATGGGCC-AAAATTCACCCAACTTGTTGTG
GGAAGCTTG-TGGAAGGCTACCCGA-AATGTTTGATCCAAGTTAAACAATTTAAAAGGCAATGCTACCAAAT
ACTAATTGAGTATATGTAAACCTCTGACCCACTGGGAATGTGATGAAAG--AAATAAAAGCTGAAATAAATC
ATTTTCTCTAC---T-ATTATTCTGACATTTCACATTCTT-AAAATAAAGTGGTGATCCTAACTGACCTA--
--AGACAGAGAA-TTTTTACTAGGATTA-AATGTCAAGAATTGT----G-AAAAACTGAGTTTAAA-TGTA-
---TTTG-GCT-AAGGTGTATGT-AAACTTCCAACTTCAACT--
>chromosome7:16939882-16941503/1-1621
CAGTTGAAGACAGAAG--TTTACATACATTTAGGTTGGAGTCA-TTAGAACTTG--TT-TTTC-AACCACTC
CACAAATTTCTTG----TTATC-AAACTATAG-ATTTGGCAAGTCGGTTAGGACATCTACTTTGTGCATGAC
ACAAGTAA-TTTTTCCGACAATTGTTTACAGA-CAGATTATTTCACTT---A-TAATTCACTGTATCACAAT
TCCAGTCGGTCAGAAGTTTACA------TACACTAAGTTGACTGTGCCTTT-AAACAGCTTGGAAAATTCCA
GAAAATGATGTCATGGCT-TTAGAA-----------GCTTCTGATAGGCTAAT-TGACATAATTTGA-----
---------GTACCTGTGGATGTATTTCAA-GACCTACCTTCAAACTCAGTGCCTCTTTGCTTG--ATCAT-
GGGAA-AATAAAAAGAAATCAGCCAAGACCTCAG-AAA-AAAA-AT-TG--TAGACCTCCACAGGTCTGGTT
CATCCTTGGGAGCAATTTCC-AAATGCCTA-AAGGTACCACGTTCATCTGT-ACAAACAATAGTATGCAAGT
AT--AAACACCATGGGACCATGCAGCCGTCATACCGCTCAGGAAGGT---GACGCGTTCTGTCTCCTA-GAG
ATGAACGTAC-----TTTG--GTGCGAAAAGTGCAAATCAATCCC-AGTACAACAGC------AAAGGACCT
TGTGAAGATGCTGGAGGAAACAGGTACAAAAGTATCTATAT-CCACAAT-AAAACGAGTCCTAT-ATCGACA
TAACCTGAAAGG-CCGCTCAGCAAGGAAGAAGCCACTGCTCCAAAA-CTGCCAT--AAAAAGCCAGACTACA
GTTTGCAACTGCACATGGGGACAAAGATCGTAC-TTTTTGGAGAAATGTCCTCTGGTCTGATGAAACAAAAA
TAGAACTGTTTGGCCATAATGACCATCGTTATGTTTGGAGGAAAAAGGGGGAGGCTTGCAAGC-CAAAGAAC
ACCATCCCAACCGTGAAGCAC--GGG-GTGGCAGCATCATGTTGTGGGGGTGCTTTGCTGCAGGAGGGACTG
GTGCACTTCACAAAATAGATGGCATCATGAGTAAGGG--AATTTATTTG--GATATATTGAAGCAACATCGC
AAGACATCAGTCAGGAAGTTAAAGCTTGGTCGCAAATGGGTCTTCCAAATGGACAATGAC-TCCAAGCATAC
TTCC-AAAGT-----TGTGGCAAAATGGCT---TAAGGACAACAAAGTCAAGGTATTAGAGTGGCCATCACA
AAGCCCTGACCTCAATCCTATA-GAAAATTTGTGGGCAGAACTG-AAAAA----GCGCGTGCGAGCAAGGGG
GCCTTCAAACCTGACTCCATTACACCAGCTCTGTCAGGAGGAATGGGCC-TAAATTCACCCAACTTATTGTG
GGAAGCTTG-TGGAAGACAACCTGA-AACATTTGACCAAAGTTAAACAATTT-AAAGGCAATGCTACCAAAT
ACTAATTGAGTGTATGTGAACTTCTGACCCACTGGGAATGTGATGGAAG--AAATAAAAGCTGAAAGACATC
ATTCTCTCTTC---T-ATTATTCTGATATTTCTCATTCTT-AAAATAAAGTAGTGATCCTAACAGACCTA--
--AAACAGGGAA-TTTTGACTAGGATTA-AATGTCAGGAATTGT----G-AAAAACTGAGTTTAAA-TGTA-
---TTTG-GCT-AAGGTGTATGT-AAACTTATGACTTCAACT--
>chromosome8:16763740-16765375/1-1635
CAGTTGAAGTTGGAAG--TTTACATACACTTAGGTTGGAGTCA-TTAAAACTCG--TT-TTTC-AACCACTC
CACAAATTTCTTG----TTAAC-AAACTATAG-TTTTGGCAAGTCGATTAGGACATCTACTTTGTGCATGAC
ACAAGTAA-TTTTTCCAACTATTGTTTACAGA-CAGATTATTTCACTT---A-TAATTCAC--TATCACAAT
TCCACTGGGTCAGAAGTTTACA------TACACTAAGTTGACTGTGCCTTT-AAACAGCTTGGAAAATTTCA
TTAAATGATGTCATGGTT-TTAGAA-----------GCTTCTGATAGGCTAAT-TGGCATCATTTGAGTCAA
TT-GGAGGTGTACCTGTGGATCTATTTCAA-GGCCTACCTTCAAACTCAGTGCCTCTTTGCTTGACATCAT-
GGGAA-AATCAAAAGAAATCAGCCAAGACCTCAG-AAA--AAA-AT-TG--TAGACTTCCACAAGTCTGGTT
CATCCTTGGGAGCAATTTCC-AAACGCCTG-AAGGTACCGCGTTCATCTGT-ACAAACAATAGTACGCAAGT
AT--AAACACCATGGGACCACGCAGCCATCATAATGCTCAGGAAGGA---GACGCGTTCTGTCTCCTA-GAG
ATGAACGTAC-----TTTG--GTGCGAAAAGTGCAAATCAACCCC-AGAACAACAGC------AAAGGACCT
TGTGACGATGCTGGAGGAAACAGGTACAAAAGTATCTATAT-CCACAGT-AAAACGAGTCCTAT-ATCGACA
TAACCTGAAAGG-CCGCTCAGAAAGGAAGAAGCCACTGCTCCAAAA-CTGCCATA-AAAATGCCAGACTACG
GTTTGCAACTGCACATGGGGACAAAGATCGTAC-TTTTTTGAGAAATGTCCCCTGGTCTGATAAAACAAAAA
TAGAACTGTTTGGCCATAATGACCATCGTTATGTTTGGAGGAAAAAGGGGGAGGCTTGCAAGC-TGAAGAAC
ACCATCCCAACCGTGAAGCAC-GGGG-GTGGCAGCATCATGTTGTGTGGGTGCTTTTCTGCAGGAGGGACTG
GTGCACTTCACAAAATAGATGGCATCATGAGTATGGA--ACATTATGTG--GATATATTGAAGCAACATCTC
AAGACATCAGTCAGGAAGTTAAAGCTTGGTCGCAAATGGGTCTTCCAAATGGATGATGAC-CCCAAGCATAC
TTCC-AAAGT-----TCTGGCAAAATGGCT---TAAGGACAACAAAGTCAAGGTATTGGAGTGGCCATCACA
AAGCCCTGACCTCAGTCCTACA-GAAAATTTGTGGGCAGAACTG-AAAAG----GCGTCTGCGAGCAAGGAA
GCCTACAAACCTGACTCAGTTACACCAGCTCTGTCAGGAGGAATGGGCC-AAAATTCACCCAACTTATTCTA
GGAAGCTTG-TGGAAGGATACCTGA-AACATTTGACCCAAGTTAAACAATTT-AAAGGCAATGCTACCAAAT
ACTAATTGAGTGTATTTAAACCTTTGACCCACTGGGAATGTGATGATAG--AAATAAAAGCTGAAATAAATC
ATTCTCTCTAC---T-ATTATTCTGACATTTCACACTCCT-AAAATAAATTGGTGATCTTAACTGACCTA--
--AGACAGGACA-TTTTTACTAGGATTA-AATGTCAGGAATTGT----G-AAAAACTGAGTTTAAA-TGTA-
---TTTG-GCT-AAGGTGTAAGT-AAACTTCCGACTTCAACT--
>chromosome8:13795975-13797607/1-1632
CAGTTGAAGTCAGAAG--TTTACATACATTTAGGTTGGAGTCA-TTAAAACTCA--TT-TTTC-AACCACTC
CACAAATTACTTG----TTAAC-AAACTATAG-TTTTGGCAAGTCGGTCAGGACATCTACTTTGTACATGGC
ACAAGTAA-TTTTTCCAACTATTGTTTACAGA-CAGATTATTTCACTT---A-TAATTCACTGTATCACAAT
TCCAGTGGGTCAAAAGTTTACA------TACACTAAGTTGACTGTGCCTTT-AAACAGCTTGGAAAATTCCA
GAAAATGATGTCATGGCT-TTAGAA-----------GCTTCTGATAGGCTAAT-TGACATCATTTGAGTCAA
TT-GGAGGTGTACCTGTGGATGTATTTCAA-GGCCTACCTTCCAACTCAGTGCCTCTTTGCTGGACATCAT-
GGGAA-AATCAAAAGAAATCAGCCAAGACCTCAG-AAA-AACA-AT-TG--TAGACCTCCACAAGTCTGGTT
CATCCTTGGGAGCAATTTCC-AAACGCCTG-AGGGTACCACGTTCATCTGT-ACAAACAATAGTACGCAAGT
AT--AAACACCATGGGACCACGCAGCTGTCATACCGCTCAGGAAGGA---GATGCATTCTGTCTCCTA-GAG
ATGAACGTAC-----TTTG--GTGCGAAAAGTGTAAATCAATCCC-AGAACAACAGC------AAAGGGCCT
TGTGAAGATGCTGGAGGAAACAGGTACAAAAGTATCTATAT-CCACAGT-AAAACTAATTCTAT-ATCGACA
TAACCTGAAAGG-CCGCTCAGCAAGGAAGAAGCCACTGCTCCAAAA-CCGCCATA-AAAATGCCAGACTACG
GTTTGCAACTGCACATGGGGACAAAGATCGTAC-TTTTTGGACAAATGTCCTCTGGTCTGATGAAACATAAA
TAGAACTGTTTGGTCAAAATTACCATCGTTATGTTTGGAGGAAAAAGGGGGAAGCTTGCAAGC-TGAAGAAC
ACCATCCCAACCGTGAAGTAT-GGGG-GTGGCAGCATCATGTTGTGGGGGTGATTTGCTGCAGGAGGGACTG
GTGCACTTCACAAAATAGATGGCATCATGAGGAACGA--AAATGATGTG--TATATATTGAAGCAACATCTC
AAGACATCAGTCAGGAAGTTAAAGCTTGGTTGCAAATGGGTCTTCCAAATGGACAATGAC-CCCAAGCATAC
TTCC-AAAGT-----TGTGGCAAAATGGCT---TAAGGACAACAAAGTCAAGGTATTGGAGTGGCCATCACA
AAGACCTGACCTCAATCCTATA-GAAAATTTGTGGGCAGAACTG-AAAAA----GCGTTTGTGAGCAAGGAG
GCCTACAAACCTGACTCAGTTACACCAGCTCTGTCAAGAGGAATGGGCC-AAAATTCACCCAACTTATTGTG
GGACGCTTG-TGGAAGGCTATCCGA-AA-GTTTGACCCAAGTTAAACAATTT-AAAGGCAATGCT-CCAAAT
ACTAATTGAGTGTATGTAAACTTCTGACCCACTGGGAATGTGATGAAAG--AAATAATAGCTGAAATAAATC
ATTCTCTCTAC---T-ATTATTCTGACATTTCACATTCTT-AAACTAAAGTGGTGATCCTAACTGACCTA--
--AGATAGGACA-TTTTTACTAGGATTA-AATGTCAGGAATTGT----G--AAAACTGAGTTTAAA-TGTA-
---TTTG-GCT-AAGGTGTATGT-TAACTTCTGACTTCA-----
>chromosome9:65003933-65005573/1-1640
CAGTTGATATCGGAAG--TTTACATACACTTAAGTTGGAGTCA-TTAAAACTCG--TT-TTTC-AACCACTC
CACAAATTTCTTG----TTAAC-AAACTATAG-TTTGGGCAAGTCGGTTAGGACATCTACTTTGTGCAAGAC
ACAAGTCA-TTTTTCCAACAATTGTTTACAGA-CAGATTATTTCACTT---A-TAATTCACTGTATCACAAT
TCCAGTGGGTCAGAAGTTTACA------TACACTAAGTTGACTGTGCCTTT-AAACAGCTTGGAAAATACCA
GAAAATGATGTCATGGCT-TTAGAA-----------GCTTCTGATAGGCTAAT-TCACATCATTTGAGTCAA
TT-GGAGGTGTCCCTGTGGATGTATTTCAA-GGCCTACCTTCAAACTCAGTGCCTCTTTGCTTGACATCAT-
GGGAA-AATTAAAAGAAATCAGCCAAGACCTCAG-AAA-AAAG-AT-TG--TAGACCTCCACAAGTCTGGTT
CATCCTTGGGAGCAATTTCC-AAACGCCTG-AAGGTACCACGTTCATCTGT-ACAAACAATAGTACGCAAGT
AT--AAACACCATGGGACCACGCAGCCATCATACCACTCAGGAAGGA---GACACGTTCTGTCTCCTA-GAG
ATTAACGTAC-----TTTG--GTGCAACAGGTGCAAATCAATCCC-AGAACAACAGC------AAAGGACCT
TGTGAAGATGCTAGAGGAAACAGGTACAAAAGTATCTATAT-CCACAGT-AAAACGAGTCCTAT-ATCGACA
TAACCTGAAAGG-CCGCTCAGAAAGGAAGAAGCCACTGCTCCAAAA-CCGCCATA-AAAAAGTCAGACTATG
GTTTGCAACTGTACATGGGGACAAAGATCGTAC-TTTTTGGAGAAATGTCCTCTGGTCTGATGAAACAAAAA
TCTAACTGTTTGGCCATAATGACCATTGTTATGTTTGGAGGAAAAATGGGGAGGCTTGCAAGC-CGAAGCAG
ACCATTCCAACCGTGAAGCAC-GGGG-GTGGCAGCATCATGTTGTGGGGGTGCTTTGCTGCAGGAGGGACTG
GTGCACTTCACAAAATAGATGGCATCATGAGGGAGGA--AAATTATGTG--GATATATTGAAGCAACATCTC
AAGACATCAGTCAGGAAGTTAAAGCTTGGTCACAAATGGGTCTTCCAAATGGACAATGAC-CCCAAGCATAC
TTCC-AAAGT-----TGTGGCAAAATGGCT---TAAGGACAACAAAGTCAAGGTATTGGAGTGGCCATCACA
AAGCCCTGACCTCAATCCTATA-GAAAATGTGTGGGCAGAACTG-AAAAA----GCGTGTGCGAGCAAGAAG
GCCTACAAACCTGACTCAGTTACACCAGCTCTGTCAGGAGGAATGGGCC-AAAATTCACCCAACTTATTGTG
GGAAGCTTG-TGGAAGGCTACCCGA-AACATTTGACCCAAGTTAAACCATTT-AAAGGCAATGCTACCAAAT
ACTAATTGAGTGTATGTAAACTTCTGATCCACTGGGAATGTGATGAAAG--AAATAAAAGCTGAAATAAATC
ATTCTCTCTAC---T-ATTATTCTGACATTTCACATTCTT-AAAATAAAGTGGTGATCCCAACTGACATA--
--AGACAGGGAA-TTTTTACTAGGACTA-AATGTCAGGAAATGT----G-AAAAACTGAGTTTAAA-TGTA-
---TTTG-GCT-AAGGTGTATGT-AAACTTCCGACTTTAACTGT
>chromosome9:115769936-115771574/1-1638
CAGTTGAAGTCGGAAG--TTTACAAACACTTAGGTTGGAGCCA-TTAAAACTAG--TT-TTTC-AACCATTC
CACAAATGTCTTG----TTAAC-AAACTATAG-TTTTGGCAAGTCGGTTATGACATCTACTTGGTGCATGAC
ACAAGTCA-TTTTTCCAACAATTGTTTACAGA-CAGATTATTTCACTT---A-TAATTCACTGTATCACAAT
TCCAGTTGGTCAGAAGTTTAGA------AACACTAAATTGACTGTGCCTTT-GAACAGCTTGGAAAATTCCA
GAAAATTATGTCATGGCT-TTAGAA-----------GCTTCTGATAGGCTAAT-TGACATCATTTGAGTCAA
TT-GGAGGTGTGCCTGTGGATGTATTTCAA-GGCCTACCTTCAACCTCAGTGCCTCTTTGCTTGACATCAT-
GGGAA-AATCAAAAGATATCAGCCAAGACCTCAG-AAT-AATA-AT-TG--TAGACCTCCACAAGTCTGGTT
CATCCTTGGGAGCAATTTCC-AAACGCCTG-AAGGTACCATGTTCATCTGT-ACAAACAATAGTACGCAAGT
AT--AAACACCATGGGACCACGCAGCCGTCATACCTCTCAGGAAGGA---GAAGCATTCTGTCTCCTA-GAG
ATGAAGGTAC-----TTTG--GTGCGAAAAGTGCTAATCAATCCC-AGAACAACAGC------AAAGGACCT
TGTGAAGATGCTGGAGGAAACAGGTACAAAAGTATCTATAT-CCACAGT-AAAACGAGTCCTAT-ATCGAAA
TAACCTGAAAGG-CCGCTCAGCAAGGAAGAAGCCACTGCTCCAAAA-CCGGCATA-AAAAAGCCAGACTACG
GTTTGCAACTGCACATGGGGACAAAGATCGTAC-TTTTTGGAGAAATGTCCTCTGGTCTGATGAAACAAAAA
TAGAACTGTTTGGCCTTAATGACCATCGTTATGTTTGGAGGAAAAAGGGTGAGGTTTGCAAGC-CGAAGAAC
ACCATCCCAGCCTTGAAGCAC-GGGG-GTGGCAGCATCATGTTATGGGGGTGCTTTGCTGCAGGAGGGACTG
GTGCACTTCACAAAATAGATGGCATCATGAGGGAGGA--ACATTATTTG--GATATATTGAAGCAACATCTC
AAGACATCAGTCAGGAAGTTAAAGCTTGGTTGCAAATGGGTCTTCCAAATGGACAATGAC-CCCAAGCATAC
TTCC-AAAGT-----TGTGGCAAAATGGCT---TAAGGACAACAAATTCAAGGTATTGGAGTGGCCATCACA
AAGCGCTGACCTCAATCCTATA-GAAAATCTGTGGGCAGAACTG-AAAAA----GTGTGTGCGAGCAAGGAG
GCCTACAAACCTGACTCAGTTACACCAGCTCTGTCAGAAGGAATTGGCC-AAAATTCCCCCAACTTATTGTG
GGAAGCTTG-TGGAAGGCTACCCGA-AACGTTTGACCCAAGTTAAACAATTT-AAAGGCAATGCTACCAAAT
ACTAATTGAGTGTATGTAAACTTCTGAGCCACTAGGAATGTGATGAATG--AAATAAAAGCTGAAATAAATC
ATTCTCTCTAC---T-ATTATTCTGACATTTCACATTCTT-AAAATAAAGTGGTGATCCTAACTCACCTA--
--AGACAGGGAA-TTTTTACTAGGATTA-AATGTCAGGAAATGT----G-AAAATCTGAGTTTAAA-TGTA-
---TTTG-GCT-AAGGTGTATGT-AAACTTCCGACTTCAACT--
>chromosome9:7077638-7079261/1-1623
CAGTTGAAGTCGGAAG--TTTACATACACTTAGGTTGGAGTCA-TTTAAACTCG--TC-TTTC-AACCACTC
CACAAATGTCTTG----TTAAC-AAACTATAG-TTTTGGCAAGTTGGTTAGGACATCTACTTTGTGCATGAC
ACAAGTCA-TTTTTCCAACCATTGTTTACAGG-CAGATTATTTCACAT---A-TAATTCACTGTATCACAAT
TCCAGTGGGTCAGAAGTTTACA------TTCAGTAAGTTGACTGTGCCTTT-AAACAGCTTGGAAAATTCCA
GAAAATGATGTCATGGCT-TTAGAA-----------GCTTCTGATAGGCTAAT-TGACATCATTTGAGTCAA
TT-GGAGGTGTACCTGTGGATGTATTTCAA-GGCCTACCTTCAAACTCAGTCCCTCTTTTCTTGACATCAT-
GG-----------AGAAATCAGCCAAGACCTCAG-CCA-AAAA-AT-CA--TAGACCTCCACAAGTCTGGTT
CATCCTTGGGAGCAATTTCC-AAACGCCTG-AAGGAACCACGTTCATCTGT-ACAAACAATAGTACGCAAGT
AT--AAACACCATGGGACCACGCAGCCGTCATACCGCTCAGGAAGGA---GACGCGTTCTGTCTCCTA-GAG
ATGAACGTAC-----TTTG--GTGCGAAAAGTGCAAATCAATCCC-AGAACAACAGC------AAAGGACCT
TGTGAAGCTGCTGGAGGAAACAGGTACAAAAGTATCTATAG-CCACAGT-AAAACTAGTCCTAT-ATCGACA
TAACCTGAAAGG-CTGCTCAGCAAGGAAGAAGCCACCGCTCCAAAA-CCGCCATG-AAAAAGCCAGACTACG
GTTTGCAACTGCACATGGGGACAAAGATCATAC-TTTTTGGAGAAATGTCCTCTGCTCTGATGAAACAAAAA
TAGAACTATTTGGCCATAATGACCATCGTTATGTTTGGAGGAAAAAGGGGGAGGCTTGCAAGC-CGAAGAAC
ACCATCCCAACCGTGAAGCAC-GGGG-GTGGCAGCATCATGTTGTGGGGGTGCTTTGCTGCAGGAGGGACTG
GTGTACTTCACAAAATAGATGGTATCATGAGGGAGGA--AAAATATGTG--GATATATTGAAGCAACATCTC
AAGACATCCGTCAGAAAGTTAAAGCTTGGTCGCAAATAGGTCTTCCAAATGGACAATGAC-CCCAAGCATGC
TTCC-AAAGT-----TGTGGCAAAATGGCT---TAAGGACAACAAAGTCAAGGTATTGGAGTGACCATCACA
AAGCCCTGACCTCAATCCTATA-GAAAATTTGTGGGCAGAACTG---AAA----GTGTGTGCGAGCAAGGAG
GCCTACAAACCTGACTCACTTACACCAGCTCTGTCAGGAGGAATGGGCC-AAAATTCACCCAACTTATTGTG
GGAAGCTTG-TGGAAGGCTACCTGA-AACGTTTGACCCAAGTTAAACAATTT-AAAGGCAATGCTACCAAAT
ACTAATTGACTGTATGTAAACTTCTGACCCATTGGGAATCTGATGAAAT--AAATAAAAGCTGAAATAAATC
ATTCTCTCACT---T-ATTATTCTGACATTTCACATTCTT-AAGATAAAGTGGTGATCCTAACTGACCTA--
--AGA---GGGA-ATTTTTGTAGGATTA-AATGTCTGGAACTGT----G-AAAAACTGAGTTTAAA-TGTA-
---TTTG-GCT-AAGGTCTATGG-AAACCTCCGACTTCAACT--
>chromosome10:47606259-47607898/1-1639
CAGTTGAAGTCAGAAG--TTTATATACACTCAGGTTGGAGTCA-TTAAAACTCG--TT-TTTT-AACCACTC
CACAAATTTCTTG----TAAAC-AAACTATAG-TTTTGGCAAGTCGGTTAGGACATCTACTTCGTGCATGAC
ACAAGTAA-TTTTTCCAACAATTGTTTACAGA-CAGATTATTTCACTT---ATTATTTCACTGGATCACAAT
TCCAGTGGGTCAGAAGTTTACA------TACACTAAGTTGACTGTGCTTTT-AAACAGTTTGGAAAATTCCA
GAGAATGATGTCATGGCT-TTAGAA-----------GCTTCTGATAGGCTAAT-TGACATAATTTCAGTCAA
TT-GGAAGTAAACCTGTGGATGTATTTCAA-GGCCTACCTTCAAACTCAGTGCCACTTTGCTTGACATCAT-
GGGAA-AATCAAAAGAAATCAGACAAGACCTCAG-AAA-AACA-AT-TG--TAGCCCTCCACAAGTCTGGTT
CATCCTTGGGAGAAATTTCC-AAATGCCTG-AAGGTACCACATTCATCTGT-ACAAACAATAGTACGCAAGT
AT--AAACACCATGGGACCACGCAGCCGTCATACCGCTCAGGAAGGA---GACGTGTTCTGTCTCCTA-GAG
ATGAACGTAC-----TTTG--GTGTGAAAAGTGCAAATCAATCCC-AGAACAACAGC------AAAGGACCT
TGTGAAGATGCTAGAGGAAACGGGTACAAAAGTATCTATAT-CCACAGT-AAAACGAGTCCTAT-ATCGACA
TAACCTGAAAGG-CCGCTCAGCAAGGAAGAAGCCACTGCTCCAAAA-CCGCCATA-AAAAAGCCAGACTACG
GTTTGCAACTGCACATGGGGACAAAGATCATAC-TTTTTGGAGAAATGTCCTCTGGTCTGATGAAACAAAAA
TAGAACTGTTTGGCCATTATGACCATCGTTATGTTTGGAGGAAAAAGGGGGAGGCTTGCAAGC-CGAAGAAC
ACCATCCCAACCGTGAAGCAC-GGGG-GTGGCAGCATCATGTTGTGGGGGTGCTTTGTTGCAGGAGGGACTG
GTGCACTTCACAAAATAGATGGCATCATGAGGAGAGA--AAATTATGTG--GATATATTGAAGCAACATCTC
AAGACATCAGTCAGGAAGTTAAAAGTTGGTCGCAAATGGGTCTTCCAAATGGACAATGAC-CCCAAGCATAC
TTCC-AAAGT-----TGTGGCAAAATGGCT---TAAGGACAACAAAGTCAAGGTATTGGAGTGGCCATCACA
AAGCCCTGACCACAATCCCATA-GAAAATTTGTGGGCAGAACTG-AAAAA----GCGTGTGTGAGCAAGGAG
GCCTACAAACCTGACTCAGTTACACCAGTTCTGTCAGGAGGAATGGGCC-AAAATTCACCCAACTTATTGTA
GAGAGCTTG-TGGAAGGCTACCCGA-AACGTTTGACCCAAGTTAAACAATTT-AAAGGCAATGCTACAAAAT
ACTAATTGAGTGTTTGTAAACGTCTGACCCACTGGGAATGTGATGAAAG--ATATAAAAGCTGAAATAAATC
ATTCTCTCTAC---T-ATTATTTTGACATTTCGCATTCTT-AAAATAAAGTGGTGATCCTAACTGACCTA--
--ATACAGGGAA-CTTTTACTAGGATTA-CATGTCAGGAATTGT----G-AAAAACTGAGTTTAAA-TGTA-
---TTTG-GCT-AAGGTGTATGT-AAACTTCCAACTTCAACT--
>chromosome10:73824957-73826592/1-1635
CATTTGAAGTCGGAAG--TTTACATACACTTATGTTGGAGTCA-TTAAAGCTCG--TT-TTTT-AACCACTC
CACAAATGTCTTG----TTAAC-AAACTATAG-TTTTGGCAAGTCAGTTAGGACATCTACTTTGTGCATGAC
ACAAGAAA-GTTTTCCAACAATTGTTTCCCGA-CAGATTATTTCACTT---A-TAATTCACTGTATCACAAT
T-CAGTGGGTCAGAAGCTTACA------TACATCAAGTTGACTGTGCCTTT-AAACAGCTTGGAAAATTCCA
GAAAAATACATCATGGCT-TTAGAA-----------GCTTCTGATAGGCTAAT-TGACATCATTTGAGTCAA
TT-GGGGGCGTACCTGTGGATGAATTTTAA-GGTCTACCTTCAAACTCAGTGCCT-TTTACTTGACATCAT-
GGGAA-GATCAAAAGAAATCAGTCAAGACCTCAG-AAG-AAAA-AT-TG--TAGACCTCCACAAGTCTGGTT
CATCCTTGGGAGCAATTTCC-AAACGCCTG-AAGGTACCACGTTCATCTGT-ACAAACAATAGTACGCAAGT
AT--AAACACCATGGGACCACGCAGCCGTCATACCGCTCAGGAAGGA---GGCGCGTTCTGTCTCCTA-GAG
ATGAATGTAC-----TTTG--GTGCGAAAAGTTCAAATCAATCCC-AGAACAACAGC------AAAGGACCT
TGTGAAGATGCTGGAGGAAACAGGTACAAAATTATCTATAT-CAACAGT-AAAACGAGTCCTAT-ATCGACA
TAACCTGAAAGG-CCGCTCAGCAAGGAAGAAACCGCTGCTCCAAAA-CTGCCATA-AAAAAGCCAGACTACG
GTTTGCAACTGCACATGGGGGCAAAGATTGTAC-TTTTGGGAGAAATGTCCTCTGGTCTGATGAAACAAAAA
TAGAACTGTTTGGCCATAATGACCATCGTTATGTTTGGAGGAAAAAGGGGGATGCTTGCAAGC-CGAAGAAC
ACCATCCCAACCGTGAAGCAC-GGGG-GTGGCAGCATCATTTTGTGGGGGTGCTTTGCTGCAGGAGGGACTG
GTGCACTTCACAAAATAGATGGCATCATGAGGGAGGG--AAATTATGTG--GATATTTTGAAGCAACATCTC
AAGACATCAGTCAGGAAGTTAAAGCTTGGTCGCAAATGGGTCTTCCAAATGGACAATGAC-CCCAAGCATAC
TTCC-AAAGT-----TGTGGCAAAATGGCT---TCAGGACAGTAAAGTCAAGGTATTGGAGTGGCCATCACA
AAGCCCTGACCTCAATCCTATA-GAACATTTGTGGGCAGAACTG-AAAAA----GCATGTGTGAGCAAGGGG
GCCTACAAACCTGACTCAGTTACACCAGCTCTGTCAGGAGGAATGGGCC-AAAATTCACCCAACTTATTGTG
GGAAGCTTG-TGGAAGGCTACCCAA-AACGTTTGACCCAAGTTAAACAATTT-AAAAGCAATGCTACCAATT
ACTAATTGAGTGTATGTAAACTTCTGACCTACTGGGAATGTGATGAAAG--AAATAAAAGCTGAAATAAATC
ATTATTTCTAC---T-ATTATTCTGACATTTCACGTTCTT-AAAATAAAGTGGTGATCCTAACTGACCTA--
--AGACAGGGAA-TGTTTACTAGGATTA-AATGTCAGGAATTGT----G--AAAACGGAGTTTAAA-TGTA-
---TTTG-GCT-AAGGTGTATGT-AAACTTCAGACTTCAACT--
>chromosome10:24692170-24693785/1-1615
-----GAAGTCGGAAG--TTTACATATACTTAGGTTGGAGTCA-TTAAAACTCG-TTT-TTTC-AACCACTC
CACAAATTTCTTG----TTAAC-CAACTATAG-TTTTGGCAAGTCGGTTAGGACATCTACTTTGTGCATGAC
ACAAGTCA-TTTTTCCAAAACTTATTTACAGA-CAGATTAT---------------TTCACTGTATCACAAT
TCCAGTGGGTCAGAAGTTTACA------TACACTAAGTTGACTGTGCCTTT-AAACAGCTTGGAAAATTCCA
GAAAATGATGTCATGGCT-TTAGAA-----------GCTTCTG--------AT-TGACATCATTTGAGTCAA
TT-GGAGATGTACCTGTGTATGTATTTCAA-GGCCTACCTTCAAACGCAGTGCCTCTGTGCTTGACATCATA
AGAAA-AATCAAAATAAATCAGCCAAGACCCCAG-AAA-AATA-AT-TG--TAGAACTCCACAAGTCTGGTT
CATCCTTGGGAGCAATTTCC-AAACGCCTG-AAGGTACCACGTTCATCTGT-ACAAACAATAGTACGCAGGT
AT--AAACACCATGGGACCACGCAGCCATCATACCGCTCAGGAAGGA---GACGCATTCTGTCTCCTA-GAG
ATGAACGTAC-----TTTG--GTGCGAAAAGTGAAAATCAATCCC-AGAACAACAGC------AAAGGACCT
TGTGACGATGCTGGAGGAAACAGCTACAAAAGTATCTATAT-CCACAGT-AAAACGAGTCATTT-ATCGACA
TAACCTGAAAGG-CTGCTCAGCAAGGAAGAAGCCACTGCTCCAAAA-CCGCCATA-AAAAAGCCAGACTACG
GTTTGCAACTGCACAT-GGGACAAAGATCGTAC-TTTTTGGAGAAATGTCCTCTAGTTTGATGAAACAAAAA
TAGAACTGTTTGGCCATAATGACCATTGTTATGTTTGGAGGAAAAAGGGGGAGGCTTGCAAGC-CGAAGAAC
ACCATCCCAACCGTGAAGCAC-GGGG-GTGACAGCATCATGTTGTGGAGATGCTTTGCTGCAGGAGGGACTG
GTGCACTTCACAAAATAGATGGCATCATGAGGAAGGA--AAATTATGTA--AATATATTGAAACAACATCTC
AAGACATCAGTCAGGAAGTTAAAGCTTGGTCGCAAATGGGTCTTCCAAATGGACAATGAC-CCCAAGCATAC
TTCC-AAAGT-----TGTGGCAAAATGGCT---TAAGGACAACAAAGTCAAGGTATTGGAATGGCCATCACA
AAGCCCTGACCTCAATCCTATA-GAAAATTTGTGGGCAGAACTG-AAAAA----GTGTGTGCGAGCAAGGAG
GCCTACAAACCTGACTCAGTTACACCAGCTCTGTCAGGAGGAATGGGCC-AAAATTCACCCAACTTATTGTG
GGAAGCTTG-TGGAAGGCTACCCGA-AACATTTGACCCAAGTTAAACAATTT-AAAGGCAATGCTACCAAAT
ACTAACTGAGTGTATGTAAACTTCTGACCCACTGGGAATGTGATGAAAG--CAATAAAAGCTGAAATAAATA
ATTCTCTCTAC---T-ATTATTCTGACATTTCACATTCTT-AAAATAAAGTGGTTATCCTAACTCACCTA--
--AGGCAGGACA-TTTTTACTCTGATTC-AATGTCAGGAATTGT----G-AAACACAGAGTTTAAA-TGTA-
---TTTG-TCT-AAGGTGCATGT-AAACTTCCGACTTCAACT--
>chromosome10:26215443-26217077/1-1634
CAGTTGAAGTCGGAAG--TTTACATACACTTAGGTTGGAGTCA-TTAAAACTCG--TT-TTTC-AACCACTT
CACAAATTTCTTG----TTAAG-AAACTATAG-TTTTGGCATGTCGGTTAGGACATCTACTTTGTGCATG--
ACAAGTAA-TCTTTCCAACAATTGTTTACAGA-CAGATTATTTCACTT---A-TAATTCACTGTATCACAAC
TCCAGTGGGTCAGAAGTTTACA------TACACTAAGTTGACTGTGCCTTT-AAACAGCTTGGAAAATTCCA
GAAAATGATGTCATGGCT-TTAGAA-----------ACTTCTGATAGGCTAAT-TGACATCATTCGAGTCAA
TT-GGAGGTGTACCTGTGGATGTATTTTAA-GGCCTACCTTCAAACTCAGTGCCTCTTTGCTTGACATCAT-
GGGAA-AATCAAAAGAAATCAGCCAAGACCTCAG-AAA-AACA-AT-TG--TAGACCTCCACAAGTCTGGTT
CATCCTTGGGAGCAATTTCC-AAACGCCTG-AAGGTACCACGTTCATCTGT-ACAAACAATAGTACACAAGT
AT--AAACACCATGGGAGCACGCAGCCGTCATACCGCTCAGGAAGGA---GACGCGTTCTGTCTCCTA-GAG
ATGAATGTAC-----TTTG--GTGTGAAAAGTGCATATCAATCCC-AGAACAACAGC------AAAGGACCT
TGTGAAGATGCTGGAGGAAACAGGTACAAAAGTATCTATAT-CCACAGT-AAAGCGAGTCCTAT-GTCGACA
TAACCTGAAAGG-CTGCTCAGCATGGAAGAAGCCACTGCTCAAAAA-CCGCCATA-AAAAAGCCAGACTATG
GTTTGCAACTGCACATGGGGACAAAGATCGTAC-TTTTTGGAGAAATGTCCTCTGGTCTGATGAAACAAAAA
TGGAACTGTTTGGCCATAATGACCATCGTTATGTTTGGAGTAAAAAGGGGGAGGCTTGCAAGC-CAAAGAAC
ACCATCTCAACCATGAAGCAC-GGGG-GTGGCAGCATCATGTTGTGGGGGTGCTCTGCTGCAGGAGGGACTG
GTGCACTTCACAAAATAGATGGCATCATGAGGCAGGA--ACATTATGTG--GGTATATTGAAGCAACATCTC
AAGACATCAGTCAGGAAGTTAAAGCTTGGTCGCAAATTGGTCTTCCAAATGGACAATGAC-CCCAAGCATAC
TTCC-AAAGT-----TGTGGCAAAATGGCT---TAAGGACAACAAAGTCAAGGTATTGGAGTGGCCATCACA
AAGCCCTGACCTCAATCATATA-GATAATTTGTGGGCAGAACTG-AAAAA----GCGTGTGCGAGCAAGGAG
GCCTACAAACCTGACTCAGTTACACCAGCTATGTCAGGAGGAAGGGGCC-AAAATTCACCCAGCTTATTGTG
GGAAGCTTG-TGGAAGCCTACCCAA-AACATTTGACCCAAGTTAAACAATTT-AAAGGCAATGCTACCAAAT
ACTAATTGAGTGTAAATAAACTTCTGACCCACTGGAAATGTGATGAAAG--AAGTAAAAGCTGAAATAATTA
ATTCTCTCT-----T-ATTATTCTGACATTTCACATTATT-AAAATAAAGTGGTGATCCTACCTGACCTA--
--AGACAGGGAA-TTTTTACTGGGATTA-AATGTCAGGAATTGT----G-AAAAATTGAGTTTAAA-TGTA-
---TTTG-GCT-AAGGTGTATGT-AAACTTCCGACTTCAACT--
>chromosome10:81181305-81182930/1-1625
CAGGTGAAGTCAGAAG--TTTACATACACTTAGGTTGGAGTCA-TTAAAACTCA--TT-TTTC-AACCACTC
CACAAATTTCTTG----TAAAC-AAACTATAG-TTTTGGCAAGTCGGTTAGGACATCTACTTTGTGCATGAC
ACAAGTAA-TTTTTC-------------CAGA-CAGATTATTTCACTT---A-TAATTCACTGTATCACAAT
TCCAGTGGGTCAGAAGTTTACA------TACACTAAGTTGACTGTGCCTTT-AAACAGCTTGGAAAATTCCA
GAAAATTATGTCATGGCT-TTAGAA-----------GCTTCTGATAGGCTAAT-TGACTTCATTTCAGTCAA
TT-GGAGGTGTACCTGTGGATGTATTTCAA-GGCCTACCTTCAAACTCAGTGCCTCTTTGCTTGACATCAT-
GGGAA-AATCGAAAGAAATCAGCCAAGACCTCAG-AAA-AAAA-AT-TG--TAGACCTCCACAAGTCTGGTT
CATCCTTGGGAGCAATTTCC-GAATGCCTG-AAGGTACCACGTTCATCTGT-AGAAACAATAGTACGCAAGT
AT--AAACACCATGGGACCACGCAGCCGTCATAACGCTCAGGAAGGA---GACGCGTTCTGGCTCCTA-GAG
ATGAACGTAC-----TTTG--GTGTGAAAAGTGCAAATCAATCCC-AGAACAACAGC------AAAGGACCT
TGTGAAGATGCTGGAGGAAACAGGTACAAAAGCATCTATAT-CCACAGT-AAAACGAGTCCTAT-ATTGACA
TAACCTGAAAGG-CCACTCAGCAAGGAAGAAGCCACTGCTCCAAAA-CCGCCATA-AAAAAACCAGACTACG
GTTTGCAACTGCACATGGGGACAAAGATTGTAC-TTTTTGGAGAAATGTCCTCTGGTCTGATGAAACAAAAA
TAGAACTGTTTGGCCATAGTGACCATTGTTATGTTTGGAGGAGAAA-GGGGAGGCTTGCAAGC-CGAAGAAC
ACCATCCCAACCGTGAAGCAC-GGGG-GTGGCAGCATCATGGTGTGGGGGTGCTTTGCTGCAGGAGGGACTG
GTGCACTTCACAAAATAGATGGCATCATGAGGCAGGA--AAAAGATGTG--GATATATTGAAGCAACATCTC
ACGACATCAGTCAGGAAGTTAAAGCTTGGTCGCAAATGGGTCTTCCAAATGGACAATGAC-CCCAAGCATAC
TTCC-AAAGT-----TGTGGCAAAATAGCT---TAAGGACAACAAAGTCAAGGTATTGGAGTGGCCATCACA
AAGCACTGACCTCAATCCTGTA-GAAAATTTGTGGGCAGAACTG-AAAAA----GCGTGTGCGAGCAAGGAG
GCCTACAAACCTGACTCAATTACACCAGCTCTGTCAGGAGGAGTGGGCC-AAAATTCACCCAATTTATTGTG
GGAAGCTTG-TGGAAGGCTACCCGATAACGTTTGACCCAAGTTCAACAATTT-AAAGGCAATGCTACCAAGT
ACTAATTGAGTGTATGTAAACTTCTGACCCACTGGGAATGTGATGAAAT--AAATAAAAGCTGAAATAAATA
ATTCTCTCTAC---T-ATTATTCTGACATTTCACATTTTT-TAAATAAAGTGGTGATCTTAACTGACCTA--
--AGACAGGGAA-TTTTTACTAGGATTA-AATGTCAGGAATTGT----G-AAAAACTGAGTTTAAA-TGTA-
---TTTG-GCT-AAGCTGAATGG-AAACTTACGACTTCCACT--
>chromosome10:65484268-65485904/1-1636
CATTTGAAGTCAGAAG--TTCACATACACTTAGGTTAGAGTCA-TTAAAACTCA--TT-TTTC-AACCACTC
CACAAATTTCTGG----TTAAC-AAACTATAG-TTTTGGCAAGTCGGTTAGGAAATCTACTTTGTGCATGAC
ACAAGTTA-TTTTTCCAACAATTGTTTACAGA-CAGATTATTTCACTT---A-TAATTCACTGTATCACAAT
TCCAGTGGGTCAGAAGTTCACA------TACACTAAGTTGACTGTGCCTTT-AAACAGCTTGGAAAATTCCA
GAAAATTATGTCATGGCT-TTAGAA-----------GCTTCTGATAGGCTAAT-TGACATCATTTGAGTCAA
TT-GGAGGTGTACCTGTGGATGTATTTCAA-GGCTTACCTTCAAACTCAGTACCTCTTTGCTTGACATCAT-
GGGAA-AATCAAAGGAAATCAGCCAAGACCCCAG-AAA-AAAACAT-TG--CAGACCTCCACAAGTCTGGTT
CATCCTTGGGAGCAATTTCC-AAACGCCTG-AAGGTACCACGTTCATCTGT-ACAATCAATAGCACGCAAGT
AT--AAACACCATGGGACCATGCAGCCGTCATGCCGCTCAGGAAGGA---GACGCGTTCTGTCTCCAA-GAG
ATGAACGTAC-----TTTG--GCGCGAAAAGTGCAAATCAATCCC-AGAACAACAGC------AAAGGACCT
TGTGAAGATGCTGGAAGAAACAGGTACAAAAGTATCTATAT-CCACAGT-ACAACGAGTCCTAT-ATTGACA
TAACCTGAAAGG-CCGCTCAGCAAGGAAGAAGCCGCTGCTCCAAAA-CCACCATA-AAAAAGCCAGACTACG
GTTTGCAACTGCACATGGGGACAAAGATCGTAC-TTTTTGGAGAAATATTCTCTGGTCTGATGAAACAAAAA
TAGAACTGTTTTTCCATAATGACCATCGTTATGTTTGGAGGAAAATGGGGAAGGCTTGCAAGCTCGAAGAAC
ACCATCCCAACCGTGAAGCAC-GGGG-GTGGCAGCATCATGTTGTGGGGGTGCTTTGCTGCAGGAGGGACTG
GTGCACTTCACAAAATAGATGGCATCATGAGGATGGA--AAATTATATG--CATATATTGAAGCAACATCTC
AAGACATCAGTCAGGAAGTTAAAGCTTGGTCGCAAATGGGTCTTCCAAATGGACAATGAC-CCCAAGCATAC
TTCC-AAAGT-----TGTGGCAAAATGGCT---TAAGGACAACAAAGTCAAGGTATTAGAGTGGCCGTCACA
AAGCCCTGACTTCAATCCTATA-GAAAATTTGTGGGCAGAACTG-AAAAA----GCGTGTGCGAGCAAGGAG
GCCTACAAACCTGACTCAGTTACACCAGCTCTGTCAGGAGGAATGGGCC-ACAATTCACCCAACTTATTGTG
GGAAGCTTG-TGGAAGGCTACCCGA-AACGTTTGACCCAAGTTAAACATTTT-AAAGGCAATGCCACCAAAT
ACTAATTGAGTTTACGTAAACTTCTGACCCACTGGGAATGTGATGAAAG--AAATAAAAGCTGAAATAAATC
A----CTCTAC---G-ATTATTCTGACATTTCACGTTCTT-AAAATAAAGTGGTGATCCTAACTGACCTA--
--AAACAGGGAA-TTTTTACTAGGATTA-AATGTCAGGAATTGT----G-AAAAACTGAGTTTAAA-TGTA-
---TTTG-GCT-AAGGTGTATGT-AACCTTCCGACCTCAACT--
>chromosome10:5108382-5110004/1-1622
CAGTTGAAGTTGGAAG--TTTACATAAACTTAGGTCGGAGTCA-TTAAAACTCA--TT-TTCC-AACCACTC
CCGAAATGTCTTG----TCAAC-AAACTATAG-TTTTGGCAAGTCGGTTAGGACATCTACTTTGTGCATGAC
ACAAGTAA-TTTTTCCAACAATTGTTTACAGA-CAGATTATTTCACTT---A-TAATTCACTGTATCACAAT
TCCAGTGGATCAGAAGTTTACA------TACACTAAGTTGACTGTGCATTT-AAACAGCTTGGAAAATTCCA
GAAAATGGTGTCATGGCT-TTAGAA-----------GCTTCTGATAGGCTGAT-TGACATAATTTGAGTCAA
TT-GGAGGTGTACCTGTGGATGTATTTCAA-GGCTTACCTTCAAACTCAGTGCCTCTTTGCTTGACATCAT-
GGGAA-AATCAAAAGAAATCAGCCAAGACCTCAG-AAA-CAAA-AT-TG--TAGACCTCCACAAGTCTGGTT
CATCCTTGGGAGCAATTTCC-AAACGCCTG-AAGGTACCACGTTCATCTGT-ACAAACAATAGTACGCAAGT
AT--AAACACCATGGGACCATGCAGCCATCATACCGCTCAGGAAGGA---GACGTGTTCTGTCTCCTA-GAG
ATGAACGTAC-----TTTG--GTGCAAAAAGTGCAAATCAATCCC-AGAACAACAGC------AAAGGACCT
TGTGAAGATGCTGGAGGAAACAGGTACAAAATTATTTATAT-CCACAGT-AAAACGAGTCC-----TCAACA
TAACCTGAAAGG-CCG--CAGCAAGGAAGAAGCCACTGCTTCAAAA-CCGCCATAGAAAAAGCCAGACTACG
GTTTGCAACTGGACATGGGGACAAAGATCGTAC-TTTTTGGAGAAATGTCCTCTGGTCTGATGAAACAAAAA
TAGAACTGTTTGGCCATAATGACCATCGTTATGTTTGGAGGAAAAAGGGGGAGGCTTGCAAGC-CGAAGAAC
ACCATCCCAACCGTGAAGCAC-GGGG-GTTGCAGCATCATGTTGTGGGGGTGCTTTGCTGCAGGAGGGACTG
GTGCACTTCACAAAATAGATGGCATCATGAGGCAGGA--AAATGATGTG--GATATATTGAAGCAACATCTC
AAGACATCAGTCAGGAAGTTAAGGCTTGGTCACAAATGTGTCTTCCAAATGGACAATGAC-CCCAAGCATAC
TTCC-AAATT-----TGTGGCAAAATGGCT---TAAGGACAACAAAGTCAAGGTATTGGAGTGGCCACCACA
AAGCCCTGACCTCAATCCTATA-GAAAATGTGTGGGCAGAACCG-AAAAA----GTGTGTGCGAGCAAGGAG
GCCTACAAACCTGACTCAGTTACACCAGCTCTGTCAGGAGGAATGGGCC-AAAATTCACCCAACTTATTGTG
GGAAGCTTG-TGGAAGGCTACCCGA-AACGTTTTACCCAAGTTAAACAATGT-AAAGGCAATGCTACCAAAT
ACTAATTGAGTGTATGTAAACTTCTGACCCACTGGGAAGGTGATG-----------AAAGCTGAAATAAATC
ATTCTCTCTAC---T-ATTATTCTGACATTTCACATTCTT-AAAATTAAGTGGTGATCCTAACTGACTTA--
--AGACAGGGAA-TTTTTACTAGGATTA-AAGGGCAAGAATTGT----G-AAAAACTGAGTTTAAA-TGTA-
---TTTG-GCT-AAGGTGTATAT-AAACTTCTGACTTCAA----
>chromosome11:78984343-78985967/1-1624
CAGTTGAAGTCGGAAC--TTTACATACACTTCGGTTGGAGTCA-TTAAAACTAG--TT-TTTC-AACCACTC
CACAAA-TTCTTG----TTAAC-AAACTATAG-TTTTGGCAAGTAGGTTAGGACATCTACTTTGTGCATGAC
ACAAGTCA-TTTTTCCACCAATTGTTTACAGA-CAGATTATTTCACTT---A-CAATTCACTGTATCACAAT
TCATGTGGGTCAGAAGTTT---------------------ACTGTGCCTTT-AAACAGCTTGGAAAATTCCA
GAAAATGATGTCATGGCT-TTAGAA-----------GCTTCTGATTGACTCAAATGATGTCAATT-AGCCTA
TT-GGAGGTGTAGCTGTGGATGTATTTCAA-GGCCTACCTTCAAATTCAGTGCCTCTTTGCTTGACATCAT-
GGGAA-AATCCAAAGAAATCAGCCAAGACCTCAG-GGA-AAAA-AT-TG--TAGACCTCCACAAGTCTGGTT
CATCCTTGGGAGCATTTTCC-AAATGCCTG-AAGGTACCATGTTCATCTGT-ACAAAAAATAGTACGCAAGT
AT--AAACACCATGGGACCACGCAGCCGTCATACCGCTCAGGAAGGA---GACGCGTTCTGTCTCCTA-GAG
ATGAACGTAC-----TTTG--GTGCGAAAAGTGCAAATCAATCCC-AGAACAACAGC------AAAGGCCCT
TGTGAAGATGCTGGAGGAATCAGGTACAAAAGTATCTATAT-CCACAGT-AAAACGAGTCCTAT-ATTGACA
TAACCTGAAAGG-CCGCTCAGCAAGGAAGAAGCCACTGCTCCAAAA-TCGCCATA-AAAAAGCCAGACTACG
GTTTGCAACTGCACATGGGGACAAAGATCGTAC-CTTTTGGAGAAATGTCCTCTGGTCTGATGAAACAAAAA
TATAACTATTTGGCCATAATGTCCATCGTTATGTTCGGAGGAAAAAGGGTGAAGCTTGCAAGC-CGAAGAAC
ACCATTCCAACCGTGAAGCAC-GGGG-GTGGCAGCATCATGTTGTGGGGGTGCTTTGCTGCAGGAGGGACTG
GTGCACTTCACAAAATAGATGGCATCATGAGGCAGGA--AAATGATGTG--GATATATTGAAGCAACATCTC
AAGACATCAGTCAGGAAGTTAAAGCTTGGTCGCAAATGGGTCTTCCAAATGGACAATGAA-CCCAAGCATAT
TTCC-AAAGT-----TGTGGAAAAATGGCT---TAAGGACAACAAAGTCAAGGTATTGGAGTGGCCATCACA
AAGTCCTGACCTCAATCCTATA-GACAATTTGTGGGCAGAACTG-AAAAA----ACGTGTGTGAGCAAGAAG
GCCTACAAACCTGACTCAGTTACACCAGCTCTGTCAGGAGGAATGGGCC-AAAATTCACCCAACTTATTGTG
GGAAGCTTG-TGGAAGGCTACCCGA-AAAGTTTGACCCAAGTTAAACACTTT-CAAGGCAATGCTACCAAAT
ACTAATTGAGTGTATGTAAACTTCTGACCCATT-GGAATGTGATGAAAG--AAATAAAAGCTGAATTAAATC
ATTCTCTCTAC---T-ATTATTCTGACATTTCACATTCTT-AAAATAAAGTGCTGATCCTAACTGACCTT--
--AGACAGGAAATCATTTGCTAGGATTA-AATGTCAGGAATTTT----G-AAAAACGGAGTTTAAA-TTTA-
---TTTG-GCT-AAGGTGTATGT-AAACTTCTGACTTCAACTGT
>chromosome11:72258941-72260584/1-1643
CAGTTGAAGTCGGAAG--TTTACATACACTTAGTTTGGAGTCA-TTAAAACTCA--TT-TTTC-AACCACTC
CACGACTTTCTTG----TTAAC-AAACTATGG-TTTTGGCAAGTCAGTTAGGACATCTACTTTGTGCATGAC
ACAGGTAA-TTATTCCAACAGTTGTTTACAGA-CAGATTATTTAACTT---A-TAATTCACTGTATCACAAT
TCCAGTGGGTCAGAAGTTTACA------TACACTAAGTTGACTGTGCCTTTTAAACAGCTTGGAAAATTCCA
GAAAATAATGTCATGGCT-TTAGAG-----------ACTTCTGATAGGCTAAT-TGACATCATTTGAGTCAA
TT-GGAGGTGTACCTGTGGATGTACTTAAA-GGCCTACTGTCAAACTTAGTGCCTCTTTGCTTGACATCAT-
GGGAA-AATCAAAAGAAATCTGCCAAGACCTCAG-AAA-AACA-AT-TG--TCGACCTCCACAAGTCTGGTT
CATCCTTGGGAGCAATTTCC-ATACGCCTG-AAGGTACCACGTTCATCTGTAACAAACAATAGTCCGCAAGT
AT--AAACACCATGGGACCACGCAGCCGTCATACCGCTCAGGAAGGA---GACGCTTTCTGTCTCCTA-GAG
ATGAACGTAC-----TTTG--GTGCGAAAAGTGCAAATCAATCCC-AGAACAACAGC-------AAGGACCT
TGTGAAGATGATGGAGGAAACAGGTACAAAAGTGTCTATAT-CCACAGT-AAAACGAGTCCTAC-ATCGACA
TAACCTGAAAGG-CCGCTCAGCAAGGAAGAAGCCACTTCTCCAAAA-CCGCCATG-AAAAAGCCAGACAACG
GTTTGCAACTGCACATGGGGACAAAGATCGTAC-TTTTTGGAGAAATGTCCTCTGGTCTGATGAAACAAAAA
TAGAACTGTTTGGCCATAATGACCATCGTTATGTTTGGAGGAAAAAGGGGGAGGCTTGCAAGC-CGAAGAAC
ACAATCCCAACCGTGAAGCAC-AGGG-GTGGCAGCATCATGTTGTGGGGATGCTTTGCTGCCTGAGGGACTG
GTGCACTTCACAAAATTGATGGCATCATGAGGATGGA--AAATTATGTGTATATATATTAAAGCAACATCTC
AAGACATCAGTCAGGAAGTTAAAGCTTGGTCGCAAATGGGTCTTCCAAATGGACAATGAC-CCCAAGCATAC
TTCC-AAACT-----TGTGGCAAAATGGCT---TAAGACCAACAAAGTCAAGGTATTGGAGTGGCCATCACA
AAGCCCTGACCTCAATCATATA-GAACATTTGTGGGCAGAACTG-AAAAA----GCGTGTGCGAGCAAGGAG
GCCTACAAACCTGACTCAGTTACACCAGCTCTGTCAGGAGGAATGGGCC-AAAATTCACCCAACTTATTGTG
GGAAGCTTG-TGGAAGGCTACCCGA-AATGTTTGACCCAAGTTAAACAATTT-AAAGGCAATGCTACCAAAT
ACTAATTGAGTGTATGTAAACTTCTGACCCACTGGGAATGTGATGAAAT--AAATAAAAGCTGAAATAAATC
ATTGTCTGTAC---T-ATTATTCTGACATTTCACATTCTT-AAAATAAAGTGGTGATCCTAACTGTCCTA--
--AGACAGGGAA-TTCTTACTAGGATTA-AATGTCAGGAATTGT----G-AAAAACTGAGTTTAAA-TGTA-
---TTTG-GCT-AAGGTGTATGT-AAACTTCCGACTTCAACTGT
>chromosome11:20246394-20248020/1-1626
CAGTTGAAGTCGGAAG--TTTACATACACTTAGGTTGGAGTCA-TTAAAACTCA--TT-TTTC-AACCACTC
CACAAATGTCTTG----TTAAC-AAACTATAG-TTTTGGCAAGTCGGTTAGGACATCTACTTTGTGCATGAC
ACAAGTCA-TTTTTCCAACAATTGTTTACAG-------------ACTT---A-TAATTCACTGTATCACAAT
TCCAGTGGGTCAGAAGTTTACA------TACACTAAGTTGACTATGCCTTT--AACAGCTTGGAAAATTCCA
GAAAATGATTTCATGGCT-TTAGAA-----------GCGTCTAATAGGCTAAT-TGGCATCATTTGAGTCAA
TT-GGAGTTGTACCTGTGGATGTATTTCAA-GGCCTACCTTCAAACTCAGTGTCTCTTTGCTTGACGTCAT-
GGGAA-AATCTAAAGAAATCAGCCAAGACCTCAG-AAA-AAAA-AT-TG--TAGACCTCCACAAGTCTGGTT
CATCCTTGGGAGCAATTTCC-AAATGCCTG-AAGGTACCACGTTCATCTGT-ACAAATAATAGTACACAAGT
AT--AAACACCATGGGACCACGCAGCCGTCATACCGCTCAGGAAGGA---GACACGTTCTGTCTCCTA-GAG
ATGAACGTAC-----TTTG--GTGTGAAAAATGCAAATCAATCCC-AGAACAACAGC------AAAGGACCT
TGTGAAGATGCTGGAGGAAACAGGTACAAAAGTATCTATAT-CCACAGT-AAAACGAGTCCTAT-ATCGACA
TAACCTGAAAGG-CCGCTCAGCAAGGAAGAAGCCACTGCTCCAAAA-CCGCCATA-AAAAAGCCAGACTACG
GTTTGCAACTGCACATGGGGACAAAGATCGTAC-TTTTTGGAGAAATGTCCTCTGGTCTGATGAAACAAAAA
TAGAACTGTTTGGCCATAATGACCATGGTTATGTTTGGAGGAAAAAGGGGGACGCTTGCAAGC-CGAAGAAC
ACCATCCCAACCGTGAAGCAT-GGGGTGTGGCAGCATCATGTTGTGGGGGTGCTTTGCTGCAGGAGGGACTG
GTGCACTTCACAAAATAGATGGCATTATGAGGTAGGA--AAATGATGTG--GATATATTGAAGCAACATCTC
AAGACATCAGTCAGGAAGTTAAAGTTAGGTCGCGAATGGGTCTTCCAAATGGACAATGAC-CCCAAGCATAC
TTCC-AAAGT-----TGTGGCAAAATGGCT---TAAGGACAACAAAGTCAAGGTATTGGAGTGGCCATCACA
AAGCCCTGACCTCAATCCTATA-GAAAATTTGTGGGCAGAACTG-AAAAA----GCGTGTGCGAGCAAGGAG
GCCTACAAACCTGACTCAGTTACACCAGTTCTGTCAGGAGGAATGGGCC-AAAATTCACCCAACTTATTGTG
GGAAGCTTG-TGGAAGGCTACCTGA-AACGTTTGACCCAAGTTAAACAATTT-AAAGGCAATGCTACCAAAT
ACTAATTGAGTGTATGTAAACTTCTGACCCACTGGGAATGTGATGAAAG--AAATATAAGCTGAAATAAATC
ATTCTCTCTAC---T-ATTATTCTAACATTTCACATTCTT-TAAATAAAGTGGTGATCCTAACTGACCTA--
--AGACAGGGAA-TTTTTACTAGAATTA-AATATCAGGAATTGT----GAAAAAAAAGAGTTTAAA-TGTA-
---TTTG-TCT-AAGGTGTATGT-AAACTT-CGACTTCAACT--
>chromosome11:33503884-33505509/1-1625
CAGTTGAAGTCGGAAG--TTTACATACACTCAGGTTGGAGTCA-TTAAAACTCG--TT-TTTC-AACCACTC
AAC----------------CAC-AAACTATAG-TTTTTGCAAGTCGGTTAGGACATCTACTTTGTGCATGAC
ACAAGTAA-TTTTTCCAACAATTGTTTACAGA-CAGATTATTTCACTT---A-TAATTCACTGTATCACAAT
TGTAGTGGGTCAGAAGTTTACA------TACACTAAGTTGACTGTGCCTTA-AAACAGCTTGGAGAATTCCA
GAAAATGATGTCATGGCT-TTAGAA-----------GCTTCTGATAGTCTAAT-TGACATAATTTGAGTCAA
TT-GGAGGTGTACCTGTGGATGTATTTCAA-GGCCTACCTTCAGACTCAGTGCCTCTTTGCCTGACATCAT-
GGGAA-AATCAAAAGAAATCAGCTAAGACATCAG-AAA-AAAA-AT-TG--TAGACCTCCACAAGTCTGGTT
CATCCTTGGGAGCAATTTCC-AAATGCCTG-AAGGTACCACGTTCATCTGT-ACAAACAATAGTACGCAAGT
AT--AAACACCATGGGACCATGCAGCCGTCATACCACTCAGGAAGGA---GACGCGTTCTGTCTCCTA-GAG
ATGAACGTAC-----TTTG--GTGCGAAAAGTGCAAATCAATCCC-AGTACAACAGC------AAAGGACCT
TGTGAAGATGCTGGAGGAAACAGGTACAAAAGTATCTATAT-CCACAGT-AGAACGAGTCCTAT-ATTGACA
TAACCTGAAAGG-TCGCTCAGCAAGGAAGAAGCCACTGCTCCAAAA-CCGCCATA-AAAAAGCCAGACTACG
GTTTGCAACTGCACATGGGGACAAAGATCGTAC-TTTTTGGAGAAATGTCCTCTGGTCTGATGAAA-AAAAA
TAGAACTGTTTGGCCATAATGACCATTGTTATGTTTGGAGGAAAAAGGGGGAGGCTTGCAAGC-CAGGGAAC
ACCATCCCATCCGTGAAGCAC-GGGT-GTGGCAGCATCATGTTGTGGCCGTGCTTTTCTGCAGGAGGGACTG
GTGCACTTCACAAAATAGATGGCATCATGAGGCAGGA--AAATTCTGTG--GATGTATTGAAGCAACATCTC
AAGACATCAGTCAGGAAGTTAAAGCTTGGTCGCAAATGGGTCTTCCAAATGAACAATGAC-CCCAAGCATAC
TTCC-AAAGT-----TGTGGCAAAATGGCT---TAAGGACAACAAAGTCAAGGTGTTGGAGTGGCCATCACA
AAGCCCTGACCTCAATCCTATA-GAACATTTGTGGGAAGAACTG-AAAAA----GCGTTTGCGAGCAAGGAG
GCCTACAAACCTGACTCAGTTACACCAGCTCTGTCAAGAGGAATGGGCC-AAAATTCACCCAATTTATTGTG
GGAAGCTTG-TGGAAGGCTACCTGA-AATGTTTGACCCAAGTTAAACAATTT-AAAGGCAATGCTACCAAAT
ACTAATTGAGTGTATGCAAACTTCTGACCCACTGGGAATGTGATAAAAG--AAATAAAAGCTGAAATAAATA
ATTCTCTGTAC---T-ATTATTCTGACATTTCACATTCTT-AAAATAAAGTGGTGATCCTAACTGACCAA--
--AGACAGGGAATAATTTACTAGGATTA-AATGTCAGGAATTGT----G-AAAAACTGAGTTTAAA-TGTA-
---TTTG-GT--AAGGTGTATGT-AAACTTCTGACTTCAACT--
>chromosome12:69826199-69827757/1-1558
CAGTTGAAGTCGGAAG--TTTGCATACACTTAGGTTGGAATCA-TTAAAACTTG--TT-TTTC-AACCATTC
CACAAATTTCCTG----TTAAC-AAAATACAG-TTTTGGCAAGTCGGTTAGGACATCTACTTTGTGCATTAC
ACAAGTAA-TTTTTGCAACAATTGTTTACAGA-CAGATTATTGCACTT---A-TAATTCACTGTATCACAAT
TCCAGTGGGTCAGAAGTTTACA------TACACTAAGTTGACTGTGCCTTT---ACAGCTTGGAAAATTCCA
GAAAATGATGTCATGGCT-TTAGAA-----------GCTT--------------------------------
---------------------------------------------CACTTTGACTTTGGCTTTGACATCAT-
GGGAA-AATCAAAAGAAATCAGCCAAGACCTCAG-AAA-AAAA-AT-TG--TAGACCTCCACAAGTCTGGTT
CATCCTTGGGAGCAATTTCC-AAACGCCTG-AAGGTACCACGTTCATCTGT-ACAAACAATAGTACGCAAGT
AT--AAACACCATGGGACCACGCAGCCGCCATACCGCTCAGGAAGGA---GACGCGTTCTGTCTCCTA-GAG
ATGAACGTAC-----TTTG--GTGCGAAAAGTGCAAATCAATCCC-AGAACAACAGC------AAAGGACCT
TGTGAAGATGCTGGAGGAAACAGGTCCAAAAGTATCTATAT-CCATAGT-AAAACGAGTCCTAT-ATCGACA
TAACCTGAAAGG-CCGCTCAGCAAGGAAGAAGCCACTGCTCCAAAA-CTGCCATA-AAAAAGCCAGACTATG
GTTTGCAACTGGACATGGGGACAAAGATCGTAC-TTTTTGGAGAAATGTCCTCTGCTCTGATGAAACAAAAA
TAGAACTGTTTGGCCATAATGACCATCATTATGTTGGGAGGAAAAAGGCGGAGGCTTGCAAGC-TGAAGAAC
ACCATCCCAAAAGTGAAGCAC-GGGG-GTGGCAGCATCATGTTGTGGGGGTGCCTTGCTGCAGGAGGGACTG
ATGCACTTCACAAAATAGATGGCATCATGAGGATGGA--AAATTATGTG--GATATATTGAAGCAATATCTC
AAGACATCAGTCAGGAAGTTAAAGCTTGGTAGCAAATGGGTCTTCCGAATGGACAATGAC-CCCAAGCATAC
TTCC-AAAGT-----TGTGGCAAAATGGCT---TAAGGACAACAAAATCAAGGTAT-----TGGCCATCACA
AAGCCCTGACCTCAATCCTATA-GAAAATGTGTGGGCAGAACTG-AAAAA----GCGTTTGCGAGCAAGGAG
GCCTACAAACCTGACTCAGTTACACCAGCTCTGTCAGGAGGAATGGGCC-AAAATTCACCCAATTTATTGTG
GGAATCTTG-TGGAAGACTACCCAA-AACGTTTGACCCAAGTTAAACAATTT-AAAGGCAATGCTACCAAAT
ACTAATTGAGTGTATGTAAACTTCTGACCCACTGGGAATGTGATGAAAG--AAATAAAAGCTGAAATAAATC
ATTCCCTCTAC---T-ATTATTCTGACATTTCACATTCTT-AAAATAAAGTGGTGATCCTAACTGAACTA--
--AGACAGGGAA-TTTTTACTAGGATGA-AATGTCAGGAATTCA----G-AAATA-TGAGTTTAAA-TGTA-
---TTTG-GCA-AAGGTGTATGT-AAACTTCCGACTTCAACTGT
>chromosome12:61242364-61244005/1-1641
CAGTTGAAGTCTGAAG--TTTACATACACTTAGGTTGAAGTCA-TTAAAACTCG--TG-TTTC-AACCACTC
CACAAATTGCTTGTTA-TTAAC-AAACTATAG-TTTTGGCAAGTCGGTTAGGACATCTACTTTGTGCATGAC
ACAAGTCA-TTTTCCCAACAATTGTTTACAGA-CAGATTATTTCACTT---A-TAATTCACTGTATCACAAT
TCCAGTGGGTCAGAAGTTTACA------TACACTAAGTTGACTGTGCCTTT-AAACAGCTTGGAAAATTCCA
GAAAATTATGTCATGGCT-TTAGAA-----------GCTTCTGTTAGGTTAAT-TGACATAATTTGAGTCAA
TT-GGAGGTGTACCTGTGGATGTATTTCAA-GGCCTACCTTCAAACTGAGTGCCTCTTTACTTGACATCAT-
GTGAA-AATCAAAAGAAATCAGCCAAGACCTAAG-AAA-AAAA-AT-TG--TAGACCTCCACAAGTCTGGTT
CATCCTTGTGAGCAATTTCC-AAACACCTG-AAGGTACCACGTTCATCTGT-ACAAACAATAGTACGCAAGT
AT--AAACACCATGGGACCACGCAGCCGTCATACCGCTCAGGAATGA---GACGCGTTCTGTCTCCTA-GAG
ATGAACGTAC-----TTTG--GTGTGAAAAGTGCAAATCAATCCC-AGAACAACAGC------AAAGGACCT
TGTGAAAATGCTGGAGGGAACATGTACAAAAGTATCTATAT-CCACAGT-AAAACGAGTCCTAT-ATTGACA
TAACCTGAAAGA-CTGCTCAGCAAGGAAGAAGCCACTGCTCCAAAA-CCGCAATA-AAAAAGCCAGACTACG
GTTTGCAACTACCCATGGGGACAAAGATCGTAC-TTTTTGGAGAAATGTCCTCTGGTCTGATGAAATAAAAA
TATAACTGTTTGGCCATAATGACCATTGTTATGTTTGGAGGAAAAAGGGGGAGGCTTGCAAGC-CGAAGAAC
ACCATCCCAACCGTGAAGCAC-GGGG-GTGGCAGCATCATGTTGTGGGGGTGCTTTGCTGCAGGAGGGACTG
GTGCACTTCACAAAATAGATGGCGTCATGAGATGGGA--AAATTATGTG--GATATATTGAAGCAACATCTC
AAGACATCATTCAGGAAGTTAAAGCTTGGTCGCAAATGGGTCTTCCAAATGGACAATGAC-CCCAAGCATAC
TTCC-AAAGT-----TGTGGCAAAATGGCT---TAAGGACAACAAAGTCAAGGTATTGGAGTGGCCATCACA
AAGCCCTGACCTCAATCCTATA-GAACATTTGTGGGCAGAATTG--AAAA----GCGTGTGCGAGCAAGGAG
GCCTACAAACCTGACTCAGTTACACCAGCTCTGTCAGGAGGAATGGGCC-AAAATTCCCCCAACTTGTTGTG
GGAAGCTTGTTGGAAGGCTACCCAA-AACGCTTGACCCAAGTTAAACAATTT-AAAGGCAATGCTACCAAAT
ACTAATTGAGTGTATGTAAACTTCTAACCCACTGGGAATGTGATGAAAG--AAATAAAAGCTGAAATAAATC
ATTCTCTCTAC---T-ATTATTCTGACATTTCACATTCTT-AAAATAAAGTGGTGATACTAACTGACCTA--
--AGAAAGGGAA-TTTTTATTTTGATTA-AATGTCAGGAATTGT----G-AAAAACTGAGTTTAAA-TGTA-
---TTTG-ACT-AAGGTGTATGT-AAACTTCCGACTTCAACT--
>chromosome12:77747785-77749400/1-1615
CA------------------TACCTACA-----GTTGAAGTTG-TTAAAACGCG--TT-TTTC-AACCACTC
CACAAATTTCTTG----TTAAC-AAACTATAG-TTTTGGCAAGTCGGTTAGGACATCTACTTTGTGCATGAC
ACAAGTCA-TTTTTCAAACAATTGTTTACAGA-CAGATTATTTCACTT---A-TAATTCACTGTATCACAAT
TCCAGTGGGTCAGAAGTTTACA------TACACTAAGTTGACTGTGGCTTT-AAACAGCTTGGAAAATTCCA
GAAAATTATGTCATGGCT-TTAGCA-----------GCTTCTGATAGGCTAAT-TGACAACATTTGAGTCAA
TT-GGAGGTGTACCTGTGGATGTATTTCAA-GGCCTACCTTCAAACTCAGTGCCGCTTTGCTTGACATCAT-
GGGGA-AATCTAAATAAATCAGCCAAGACCTCAG-AAA-CAAA-AT-TG--TAGACCTCCACAAGTCTGGTT
CATCCTTGGGAGCAATTTCC-AAACGCCTG-AAGATACCACGTTCATCTGT-GCAAACAATAGTACGCAAGT
AT--AAACACCATGGGACCACGCAGCCATCATACCGCTCAGGAAGGA---GACGCGTTCTGTCTCCTA-GAG
ATGAACGTAC-----TTTG--GTGCGAAAAGTGCAAATCAATCCC-AGAACAACAGC------AAAGGACCT
TGTGAAGATGCTGGAGGAAACAGGTACAAAAGTATCTATAT-CCACAGT-AAAACGAGTCCTAT-ATCGAC-
-AACCTGAAAGG-CTGCTCAGCATGGAAGAAGCCACTGCTCCAAAT-CCGCCATA-AAAAAGCCAGACTACG
GTTTGCAACTGCACATGGGGACAAAGATCGTAC-TTTTTGGAGAAATGTCCTATGGTCTGATGAAACAAAAA
TAAAACTGTTTGGCCATAATGACCATCGTTATGTTTGGAGGAAAAAGGGGGATGCTTGCAAGC-CGAAGAAC
ACCATCCCAACCATGAAGCAC-GGCG-GTGGCAGCATCATGTTGTCGGGGTGATTTGCTGCAGGAGGGACTG
GTGCACTTCACAAAATAGATGGCATCATGAGGGAGGA--AAATTATGTG--GATACATTGAAGCAACATCTC
AAGACATCAGTCAGGAAGTTAAAGCTTGGTCGCAAATGGGTCTTCCAAATGGACAATGAC-CCCAAGCATAC
TTCC-AAAGT-----TGTGGCAAAATGGCT---TAAGGACAACAAAGTCAAGGTATTGGAATGGCCATCACA
AAGCCCTGACCTCAATCCTATA-GAAAATTTGTAGGCAGAACTG-AAAAA----GCGTGTGCGAGCAAGGAG
GCTTACCCACCTGACTCCGTTACACCAGCTCTGTCAGGAGGAATGGGCC-AAAATTCACCCAACTTTTTGTG
GGAAGCTTG-TGAAAGGCTACCCGA-AACGTTTGACCCAAGTTAAACAATTT-AAAGGCAATGCTACCAAAT
ACTAATTGAGTGTACATAAACTTCTGACCCACTGGGAATGTGATGAAAG--AAATAAAAGCTGAAATAAATA
ATTCTCTCTAC---T-ATTATTCTGAGATTTTACATTCTT-AAAATAAAGTGGTGATCCTAACTGACCAA--
--AAACAGGAAG-TTTTTACTAGGATTA-AATGTCAGGAATTGT----G-AAAAACTGAGTTTAAA-TGTA-
---TTTG-GCT-AAGGTGTATGT-AAACTTCCGACTTCAACT--
>chromosome13:21233291-21234922/1-1631
CAGTTGAAGTCGGAAG--TTTACATACACTTAGGTTAGAGTCA-TTAAAACTAG--TT-TTTC-AACCACTC
CACAAATTTCTTG----TTAGC-AAACTATAA-TTTTGGCAAGTCGGTTAGGACATCTACTTTGTGCATGAC
ACAAGTCA-TTTTTCCAACAATTGTTTACAGA-CAGATTATTTCACTT---A-TAATTCACTGTACCACAAT
TCCAGTGGGTCAGAAGTTTACA------TACACTAATTTGACTGTGCCTTT-AAACAGCTTGGAAAATTCCA
GAAAATGATGTCCTGGCT-TTAGAA-----------GCGTCTGATAGGCTAAT-TGACATAATTTGAGTCAA
TT-GGAGGTATACCTGTGGATGTATTTCCA-GGCCTGTTTTCAAACTCAGTACCTCTTTGCTTGACATCAT-
GGGAA-AATCAAAAGAAATCAGCCAAGACCTCAG-AAA-AAAA-TG-TG--TAGACCTCCACAAGTCTGGTT
CATCCTTGGGAGCAATTTCC-AAATGCCTG-AAGGTACCACGTTCATCTGT-ACAAACAATAGTACGCAAGT
AT--AAACACCATGGGACTATGCAGCCGTCATACCGCTCAGGAAGGA---GATGCGTTCTGTCTCCTA-GAG
ATGAACGTAC-----TTTG--GTGAGAAAAGTGCAAATCAATCCC-AGAACAACAGC------AAAGGACCT
TGTGAAGATGCTGGAGGAAACAGGTACAAAAGTATCTGTAT-CCAGAGT-AAAACGAGTCCTAT-ATCGACA
TAACCTGAAAGG-CTGCTCAGCAAGGAAGAAGCCACTGCTCCAAAA-CCACCATA-AAAAAGCCAGACTACA
GTTTGAAACTGCACATGGGGACAACGATCGTAC-TTTTTGGAGAACTGTCCTCTAGTCTAATGAAACAAAAA
TAGAACTGTTTGGCCATAATGACCATCGTTATGTTTGGAGGAAAAAGGGGGAGGCTTGCAAGC-CGAAGAAC
ACCATCCCAACCGTGAAGCAC-GGGG-GTGGCAGCATCATGTTGTGGCGGTGCTTTGCTGCAGGAGGGACTG
GTGCACTTCAC-AAATAGATGGCATCATGAGGAAGTA--AAGTTATGTG--GATATTTTGAAGCAACATTTC
AAGACATCAGTCAGGAAGTTAAATCTTGGTCGCAAATGGGTCTTCCAAATGGACAATGAC-CCCAAGCATAC
TTCC-AAAGT-----TGTGGCAAAATGGCT---TAAGGACAACAAAGTCAAGGTATTAGAGTGGCCGTCACA
AAGCCCTGACCTCAATCCTATA-GAAAATGTTTGGGCAGAACTG-AAAAA----GCGTGTGCGATCAAGGAA
GTCTACAAACCTGACTCAGTTACACCAGCTCTGTCAGGAGGAATGGGCC-AAACTTCACCCAACTTATTGTG
GGAAGCTTG-TGGAAGGCTACCCGA-AACGTTTGACTCAAGTTAAACAATTT-AAAGGCAATGCTACCAAAT
ACTAATTGAGTGTATGTAAACTTCTGACCCACTGGGAATGTGATGAAAG--CAATAAAAGCTTAAATAAATA
ATTCTCTCTAC---T-ATTATTCTGACATTTCACATTCTT-AAAATAAAGTGGTGATCCTAACTGACCTA--
--AGACAGGGAA-TGTTTACTGGTATTA-AATGTCAGGAATTGT----G-AAAAACGGAGTTTAAA-TGTAG
TTGGTTG-GCT-AAGGTGTATGT-AAACTTCT------------
>chromosome13:40171559-40173192/1-1633
CATTTGAAGTCGGAAG--TTTACATACACTTAGGTTGGAGTCA-TTAAAACTCA--TT-TTTC-AACCACTC
CATAAATTTCTTG----TTAAC-AAACTATAG-TTTTTGCAAGTCGGTTAGGACATCTACTTTGTGCATGAC
ACAAGTAA-TTTTTCCAACAATTGTTTACAGA-CAGATTATTTCACTT---A-TAATTCACTGTATCACAAT
TCCAGTGGGTCAGAAGTTTACA------TACACTAAGTTGACTGTGCCTTT-AAACAGCTTGGAAAATTCTA
GAAA---ATGTCATGGCT-TTAGAA-----------GCTTCTGATAGGCTAAT-TGACATAATTTGAGTCAA
TT-GGAGGTGTACTTGTGGATGTATTTCAA-GGCTTACCTTCAAACTCAGTGCCTCTTTGCTTGACATTAT-
GGGAA-AATCAAAAGAAATCAGCCAAGACCTCAG-AAA-ACTA-AT-TG--TAGACCTCCACAAGTCTGGTT
CATCCTTGTGAGCAATTTCC-AAATGCCTG-AAGGTACCACGTTCATCTGT-ACAAACAATAGTACGCAAGT
AT--AAACACCATGGGACCACGCAGCCATCATACTGCTCAGGAAGGA---GGCGCGTTGTGTCTCCTA-GAG
ATGAACATGC-----TTTG--GTGCGAAAAGTGCAAATCAATCCC-AGAACAACAGC------AAAGGACCT
TGTGAAGATGCTGGAGGAAACAGGTACAAAAGTATCTATAT-CCACAGT-AAAACGAGTCCTAT-ATCGACA
TAACCTGAAAGG-CCGCTCAGCAAGGAAGAAGCCACTGCTCCAAAA-CCGCCATA-AAAAAGCCAGACTACA
GTTTGCAACTGCACATGGGGACAAAGATCGTAC-TTTTTGGAGAAATGTCCTCTGGTCTAATGAAACAAAAA
TAGAACTGTTTGGCCATAATGACCATCTTTATGTTTGGAGGAAAAAGGGGGAGGCTTGCAAGC-CTAAAAAC
ACCATCACAACCGTGAAGCAC-AGGG-GTGGCAGCATCATGTTGTGGGGGTGCTTTGCTGCAGGAGGGACTG
ATGCACTTCACAAAATAGATGGCATCATGAGGATGGA--AAATTATGTG--GATATATTGAAGCAACACCTC
AAGACATCAGTCAGGAAGTTAAAGCTTGGTCGCAAATGGGTCTTCCAAATGGACAATGAC-TTCAAGCATAC
TTCC-AAAGT-----TATTGCAAAATGGCT---TAAGGACAACAAAGTCAAGGTATTGGAGTGGCCATCCCA
AAGCCCTGACCTCAATCCTATA-GAAAATTTGTGGGCAGAACTG-AAAAA----GCGTGTGTGAGCAAGGAG
GCCTACAAACCTGACTCAGTTACACCAGCTCTGTCAGGAGGAATGGGAC-AAAATTCACCCAACTCATTGTG
GGAAGCTTG-TGGAAGGCTACCCAA-AACGTTTGACCCAAGTTAAACCATTT-AAAGTCAATGCTACCAAAT
ACCAATTGAGTGTATGTTAACTTCTGACCCATTGGGAATGTGATGAAAG--AAATAAAAGCTGAAATAAATC
A--CTCTCTAC---T-TCTATTCTGACATTTCACATTCTT-GAAATGAAGTGGTGATCCTAACTGACCTA--
--AGACAGGGAA-TTTTTACTGGGATTA-AATGTCAGGAATTGT----G-AAAAACTGAGTTTAAA-TGTA-
---TTTG-GCT-AAGGTGTATGT-AAACTTCCGACTTAAACT--
>chromosome13:46314360-46315998/1-1638
CAGTTGAAGTCGGAAG--TTTACATACACCTAGGTTGGAGCCA-TTAAAACTTG--TT-TTTC-AACCACTC
TACATATTACTTG----TTAAC-AAACAATAG-TTTTGGTACGTCGGTTAGGACATCTACTTTGTGCATGAC
ACAAGTAA-CTTTTCCAACAACTGTTTACAGA-CAGATTATTTCACTT---A-TAATTCACTGTATCACAAT
TCCAGTGGGTCAGAAGTTTACA------TACACTAAGTTGACTGTGCCTTT-AAACTGCTTGGAAATTTCCA
GAAAATGATGTCATGGCT-TTAGAA-----------GCTTCTGATCGGCTAAT-TTACACCATTTGAGTCAA
TT-GGAGGTGTACCTGTGGATGTATTTCAA-GGCCTACCTTCAAACTCAGTGCCTCTTTGCTTGACATCAT-
GGGAA-AATCAAAAGAAATCAGCCAAGACTTCAG-AAA-AAGA-AT-TG--TAGACCTCCACAAGTCTGGTT
CATCCTTGGGAGCAATTTCC-AAACGCCTGAAAGGTACCACGTACATCTGT-ACAAACAATAATACGCAAGT
AT--AAACACCATGGGACCACGCAGCCGTCATACCGCTCAGGAAGGA---GACACGTCCTGCCCCATA-GAG
ATGAACGTAC-----TTTG--GTGCGAAAAGTGCAAATCAATACC-AGAACAACAGC------AAAGGACCT
TGTGAAGATGCTGGAGGAAACAGGTACAAAAGTATCTATAT-CCACAGT-AAAACGAGTCCTAT-ATCGACA
TAACCTGAAAGG-CCGCTCAGCAAGGAAGAAGCCACTGCTCCAAAA-CCGCCATA-AAAAAGCCAGACTACG
GTTTGCAACTGCACATGGGGACAAAGATCGTAC-ATTTTGGAGAAATGTCCTCTGGTCTCATGAAACAAAAA
TAGAACTGTTTGGCCATAATGACCATCGTTATGTTTGGAGGAAAAAGGGAGAGGCTTGCAAGC-CGGAGAAC
ACCATCCCAACCGTGAAGCAC-AGGG-GTGGCAGCATCATGTTGTGGGGGTGCTTTGCTGCAGGAGGGACTG
GTGTACTTCACAAAATAGATGGCATCATGAGGGAGAA--AAATGATGTG--GATATATTGAAGCGACATCTC
AAGACATCAGTCAGGAAGTTAAAGCTTGGTCGCTAATGGGTCTTCCAAATGGACCATGAC-CCCAAGCATAC
TTCC-AAAGT-----TGTGGCAAAATGGC----TAAGGACAACAAAGTCAAGGTATTGGAGTGGCCATCACA
AAGCCCTGACCTCAATCCTATA-GAAAATGTGTGGGGAGAACTG-AAAAAGCTTGCGTGTGCGAGCAAGGAG
GCCTACAAACCTGACTCTGTTACACCAGCTCTGTCAGGAGGAATGGGCA-ATAATTCACCCAACTTATTGTG
GGAAGCTTG-TGGAAGGCTACCCGA-AACGTTTGACCCAAGTTAAACAATTT-AAAGGCAATGCTACCAAAC
ACTAATTGAGTGTATATAAACTTTTGACCAACTGGGAATGTAATGAAAG--AAATAAAAGCTGAAATAAATA
ATTCTCCCTAC---T-ATTAGTCTGACATTTCACATTCTT-AAAATAAAGTGGTGATCCTAACTGACCTA--
--AAACAGGGAA-TTTTTACTAGGATTA-TATGTCAGGAATTGT----G-AAAAACTG-GTTTAAA-TGGA-
---TTTG-GCT-AAGGTGTATGT-AAACTTCCGACTTCA-----
>chromosome14:16428252-16429882/1-1630
CAGTTGAAGTCGGAAG--TTTACAAACACTTAGGTTGGAGTTA-TTAAAACTTG--TT-TTTC-AACCACTC
CACAAATTTCTTG----TTAAC-AAACTATAG-TTTTGGCAAGTCGGTTAGGACATCTACTTTATGCATGAC
ACAAGCAA-TTTTTCCAACAATTGTTTACAGA-CAGATTATTTCACGT---A-TAATTCATTGTATCACAAT
TCCAGTGGGTCAGAAATGTACA------TACACTAAGTTGACTGTGCCTTT-AAACAGCGTGGAAAATTCCA
GAAAATGATGTCATG------------------------TCAGATAGGCAAAT-TTACATAATTTGAGTAAA
TT-GGAGGTGTACCTGTGAATGTATTTCAA-GGCCGACCTTCAAACTCAGTGCCTCTTTGCTTGACATCAT-
GGGAA-AATCAAAAGAAATAAGCTAAGACCTCAG-AAA-AAAA-AT-TG--TAGACCTCCACAAGTCTGGTT
CATCCTTGGGAGCAATTTCC-AAACGCCTG-AAGGTGCCACGTTCATCTGT-ACAAACAATAGTGCGCAAGT
AT--AAGCACCATGGGACCACGCAGCCATCATACCGCTCAGGAAGGA---GACACGTTCTGTCTCCTA-GAG
ATGAACATAC-----TTTGGTGTGCGAAAAGTGCAAATCAATCCC-AGAACATCAGC------AAAGGACCT
TGTGAAGATGCTGGAGGAAACAGGTACAAAAGTATCTATAT-CCACAGT-AAAACGAGTCCTAT-ATTGACA
TAACCCGAAAGG-CCGCTCAGCAAGGAAGAAGCCACTGCTCCAAAA-CCGCCATA-AAAAAGCCAGACTACG
GTTTGCAACTGCACATAGGGACAAAGGTCGTAC-TTTTTGGAGAAATGTCCTCTGGTCTGATGAAACAAAAA
TATAACTGTTTGGCCATGATGACCATCGTTATGTTTGGAGGAAAAAGGGGGAGGCTTGCAAGC-CGAAGAAC
ACCATCCCAACTGTGAAGCAG-GGGG-GTGGCAGCATCATGTTGTAGGGGTGCTTTGCTGCAGGAGGGACTA
GTGCACTTCACAAAATAGATGGCATCATGAGGGAGGA--AAATTATGTG--GATATGTTGAAGCAACATCTC
AAGACATCAGTCAGGAAGTTAAAGCTTGGTCGCAAATGGGTCTTCCAAATGGACAATGAC-CCCAAGCATAC
TTCC-AAAGT-----TGTGGCAAAATGGCT---TAAGGACAACAAAGTCAAGGTATTGGAGTGGCCATCACA
AAGCCCTGACCTCAATCCTATA-GAAAATTTGTGGGCAGAAATT-AAAAA----GCGTGTGCAAGCAAGGAG
GCCTACAAACCTGACTCGGTTACACCAGCTCTGTCAGGAGGAATAGGCC-AAAATTCACCCAATTTATTGTG
GGAAGCTTG-TGGAAGGCTACCCAA-AACGTTTGACCCAAGTTAAACAATTT-AAAAGCAATGCTACCAAAT
ACTAATTGAGTGTATGTAAACTTCTGACACACTGGGAATGTGATGAAAG--AAATAAAAGCTTAAATAAATC
ATTCTCTCTAC---T-ATTATTCTGACATTTCACATTCTT-AAAATAAAGTGATGATCCTAACTGTCCTA--
--AGACAGGGAA-TTTTTACTAGGATTA-AAAGTCAGGAGTTGT----G-AAAAACTGAGTTTAAA-TGTA-
---TTTG-GCT-GAGGTATATGT-AAACTTCCGACTTCAACTGT
>chromosome14:77897176-77898803/1-1627
CAGTTGAAGTCGGAAG--TTTACATACACTTAGGTTGAAGTCA-TTAAAACTCG-TTT-TTTT-AACCACTC
CACAATTTTCTTA----GTAAC-AAACTATAG-TTTTGACAAGTCAGTTAGGACATCTACTTTGTGGATGAC
ACAAGCAG-TTTTTCCAACAATTGTTTGCAGA-CAGATTATTTCACTT---A-TAATTCACTGTATCACAAT
TCCAGTGGGTCAGAAGTTTACA------TACACTAAGTTGACTGTGCCTTT-AAACAGCTTGGAAAATTCCA
GAAAATGATGTCATGGCT-TTAGAA-----------GCTT--------CTAAT-TGACATAATTTGAGTCAA
TT-GGAGGTGTACCTGTGGATGTATTTCAA-GGCCTACCTTCAAACTCAGTGCCTC--TGCTTGACATCAT-
GGGAA-AATCAAAAGAAATCAGCCAAGACCTCAG-AAA-ATAC-AT-TT--TAGACCTCCACAAGTCTGGTT
CATCCTTGGGAGCAATTTCC-AAACGCCTG-AAGGTGCCACGTTCATCTGT-ACAAACAATAGTACGCAAGT
AT--AAACACCATGGGACCACGCACCCGTCATACCGCTCAGGAAGGA---GACGCGTTCTGTCTCCTA-GAG
ATGAACGTAC-----TTTG--GTGCGAAAAGTGCAAATCAATCCC-AGAACAACAGC------AAAGGACCT
TGTGAAGATGCTGGAGAAAACGGGTACAAAAGTATCTACAT-CCACAGT-AAAACGAGTCCTAT-ATCGACA
TAACCTGAAAGG-CCACTCAGCAAGGAAGAAGCCACTGCTCCAAAA-CCGCCAT--AAAAAGCCAGACTCCG
GTTTGCAACTGCACATGGGGACAAAGATCATAC-TTTTTGGAGAAATGTCCTCTGATCTGATGAAACAAAAA
TAGAACTGTTTGGCCATAATGACCATTGTTATGTTTGGAGGAAAAAGGGGGAGGCTTGCAAGC-TGAAGAAC
ACCATCCCAACCGTGAAGCAT-GGGG-GTGGCAGCATCATGTTGTGGGGGTGCTTTGATGCAGGAGGGACTG
GTGCACTTCACAAAATAGATGGCATCATGAAGAGGGA--AAATTATGTG--GATATATTGAAGCAACATCTC
AAGACATCAGTCAGGAAGTTAAAGCTTGGTCACAAATGGGTCTTCCAAATAGACAATGAC-CCCAAGCATAC
TTCC-AAAGT-----TGTGGCAAAATGGCT---TAAGGACAACAAAGTCAAGGTATTGGAGTGGCCATCACA
AAGCCCAGACCTCAATCCTATA-GAAAATGTGTGGGCAGAACTG-AAAAA----GCGTGTGTGAGCAAGGAG
GTCTACAAACCTGACTCAGTTACATCAGCTCTGTCAGGAGGAATGGGCC-AAAATTCACCCAACTTATTGT-
GGAAGCTTG-TGGAAGGCTACCCAA-AACATTTGACCCAAGTTAAACAATTT-AAAGGCAATGCTACCAAAT
ACTAATTGAGTGTATGTAAATTTCTGACCCACTGGGAATGTGATGAAAG--AAATAAAAGCTGAAATAAATC
ATTCTCTCTAC---T-ATTATTCAGACATTTCACTTTCTT-AAAATAACGTGGTGGTCCTAACTGACCTA--
--ATACAGGGAA-TTTTTACTCGGATTA-AATGTCAGGAATTGT----G-AAATACTGAGTTTAAA-TGTA-
---TTTG-GCT-AAGGTGTATGT-AAACTTCCGACTTCAACT--
>chromosome14:12828860-12830487/1-1627
CAGTTGAAGTCAGAAG--TTTACATACACTTAGGTTGGAGTCA-TTAAAACTCG--TT-TTTC-AACCACTC
CACAAATTTCTTG----TTAAC-AAACTATAG-TTTTGGCATGTTGGTTAGGACATCTACTTTGTGCAAGAC
ACAAGTAA-TTCTTCCAACAATTGTTTACAGA-CAGATTAT---------------TTCACTGTATCACAAT
TCCAGTGGGTCAGAAGTTTATA------TACACTAAGTTGACTGTGCCTTT-AAACAGCTTGGAAAAATCCA
GAAAATGATGTCTTGGCT-TTAGAA-----------GCTTCTGATAGGCAAAT-TGACATCATTTGAGTCAA
TT-GGAGGTGTACCTGTGGATGTATTTCAA-GGCCTTCCTTCAAACTCAGTGCCTCTTTGGTTGACATCAT-
GGGAA-AATCAAAAGAAATCAGCCAAGACCTCAG-AAA-AAAA-AC-GG--TAGACCTCCACAAGTCTGGAT
CATCCTTGGGAGCAATTTCC-AAACGCCTG-AAGGTACCACGTTCATCTGT-ACAAACAATAGTACGCAAGT
GT--AAACAACATGGGACCACGCAGCCGTCATACCGCTCAGGAAGGA---GACACGTTCTGTCTTCTA-GAG
ATGAACATAC-----TTTG--GTGCGAAAAGTGAAAATCAATCCC-AGAACAACAGC------AAAGGACCT
TGTGATGATGCTTGAGGAAACAGGTACAAACGTATCTATAT-CCACAGT-AAAACGAGTCCTAT-ATTGACA
TAACCTGAAAGG-CCGCTTAGCAAGGAAGAAGCCACTGCTCCAAAA-CCGCCATA-AAAAAGCCAGACTACA
GTTTGCAACTGCACATGAGGACAAAGATCATAC-TTTTTGGAGAAATGTCCTCTGATCTGATGAAACAAAAA
TAGAACTGTTTGGCCATAATGACCATCGTTATGTTTGGAGGAAAAAGAGGGAGGCTTGCAAGC-CGAAGAAC
ACCATCTCAACCGTGAAACAC-GGGG-GTGGCAGCATCATGTTGTGGGGGTGCTTTGCTGCAGAAGGGACTG
GTGTACTTCACAAAATAGATGGCATCATGAGGTTGGA--AAATTATGTG--GATATATTGACGCAACATCTC
AAGACATCAGTCAGGAAGTTAAAGCTTGGTCGCAAATGGGTCTTCCAAATGGACAACGAC-CCCAAGCATAC
TTCC-AAAGT-----TGTGGCAAAATGGCG---TAAGGACAACAAAGTCAAGGTATTGGAGTGGCCATCACA
AAGCCCTGACCTCAAACCTATA-GAAAATGTGTGGGCAGAACTG-AAAAA----GCGTGTGCGAGCAAGGAG
GCCTACAAACCTGACTCAGTTACACCAGCTCTGTCAGGAGGAATGGGCC-AAAATTCACCCAATTTATTGTG
GGAAGCATG-TGGAAGGCTACCCAA-AACGTTTGACCCAAGTTAAACAATTC-AAAGGCAATGCTACCAAAT
ACTAATTGAGTGTATGTAAACTTCTGACCCACTGGGAATGTGATGAAAG--AAATAAAAGCTGAAATAAATC
ATTCTCTCTAC---T-ATTATTCTGACATTTCACATTCTT-AAAATAAAGTGGTAATCCTAACTGACATA--
--AAACAGGGAA-TATTTACTTGGATTA-AATGTCAGGAATTGT----G-AAAAACTGAGTTTAAA-TGTA-
---TTTG-GCT-AAGGTGCATGT-AAACTTCCGATTTCAACT--
>chromosome15:59497082-59498722/1-1640
CAGTTGCAGTCGGAAG--TTTACATACACTTAGGTTGCTGTCA-TTAAAACTCG--TT-TTTC-AACCACTC
CACAAATTTATTG----TTAAC-AAACTATAC-TTTTGGCAAGTCGGATAGGACATCTACTTTGTGCATGAT
ACAAGTAA-TTTTTACAACAATTGTTTACAGA-CAGATGATTTCACTT---A-TAACTCACTGTATCACAAT
TCCAGTGGGTCAGAAGTTTACA------TATACTAAGTTGACTGTGCCTCT-AAACAGCTTGGAAAATTCCA
GAAAATGATGTAATGGCT-TTAGTA-----------GCTTCTGATAGGCTAAT-TGACATCATTTGAGTCAA
TT-GGAGGTTTACATGTGGATGTATTTCAA-GACCTATCTTCAAACTCAGTGCCTCTTCGCTTGACATCAT-
GGGAA-AATCAAAAGAAATCAGCCAAGACCTCAG-AAA-AAAA-AT-TG--GAGACCTCCACAAGTCTGGTT
CATCCTTGCGAGCAATTTCC-AAACGCCTC-AAGGTATCACGTTCATCTCT-ACAAACAATAGTACGCAAGT
AT--AAACACCATGGGACCATGCAGCTGTCATACCGCTCAGGAAGGA---GACGCGTTCTGTCTCCTA-GAG
ATGAACGTAC-----TTTG--GTGCGAAAAGTGCAAATCAATCCC-AGAACAACAGC------AAAGGACCT
TGTGAAGATGCTGGAGGAAACAGGTACAAAAGTATCTATAT-CCACAGT-AAAACGAGTCCTAT-ATTTACA
TAACCTGAAAGG-CCGCTCTGCAAGGAAGAAGCCATCGCTCCAAAA-CCGCCATA-AAAAAGCCAGACTACG
GTCTGCAACTGCACGTGGGGACAAAGATCGTAC-TTTTTGGAGAAATGTCCTCTGGTCTGATGAAACAAAAA
TAGAACTGTTTGGCCATAATAACCATCGTTATGTTTGGAGGAAAAAGGGGGAGGCTTGCAAGC-CGAAGAAC
ACCATCCCAACCGTGAAGCAC-AGGG-GTGGCAGCATCATGTTGTAGAGGTGCTTTGCTGCAGGAGGGACTG
GTGCACTTCACAAAATAGATGGCATCATGAGGGAGGA--AAATTATGTG--GAAATATTGAAGCAACATCTC
AAGACATCAGTCAGGAAGTTAAAGCTTGGTTGCAAATGGGTCTTCCAAATGGACAATGAC-CCCAAGCATAT
TTCC-AAAGT-----TGTGGCAAAATGGCT---TAAGGACAACAAAGTCAAGGTATTGGGGTGGCCATCACA
AAGCCCTGACCTCAATCCCATA-GAAAAGTTGTGGGCAGAACTT-AAAAA----GCGTGTGCAAGCAAGGAG
GCCTACAAACCTGACTCAGTTACACTAGCTCTGTCAGTAGGAATGGGCC-AAAATGCACCCAACTTCTTGTG
GGAAGCTTG-TGGAAGGCTACCCAA-AACGTTTGACTCAAGTTAAACAATTT-AAAGGCAATGCTACCAAAT
ACTAATTGAGTGTATGTAAACTTCTGACCCACTGAGAATGTGATGAAAG--AAATAAAAGCTGAAATAAATC
ATTCTCTCTAC---T-ATTATTCTGACATTTCACATTCTT-AAAATAAAGTGGTGATCCTAACTGACCTA--
--AAACAGGGAA-TTTTTACTGGGATTA-AATGTCAGGAATTGT----G-AAAAACGGAGTTTAAA-TGTA-
---TTTG-GCT-AAGGTGTACGT-AAACTTCCCACTTCAACTGT
>chromosome15:33596625-33598262/1-1637
-AGTTGAAGTCGGAAG--TTTACAAACACTTAGGTTGGAGTCA-TTAAAACTTG--TT-TTTC-AACCACTC
CACAAATGTCTTG----TTAAC-AAACTATAG-TTTTGGCAAGTCGGTTAGGACATCTACTTTGTGCATGAC
ACAAGTAA-TTTTTCCAACAATTATTTATAGA-CAGATTATTTCACTT---A-TAATTCACTTTATCATAAT
TCCAGTGGGTCAGAAGTTTACA------TACACTAAGTTGACTGTGCCTTT-AAACAGCTTGGGAAATTCCC
AAAAATTATGTTATGGCT-TTAGAA-----------GCTTCTGATAGGCTAAT-TGACATCATTTGAGTCAA
TT-GGAGGTGTACCTGTGGATGTATTTCGA-GGCCTACCTTAAAACTCAGTGCCTCTTTGCTTGACATCA--
-AGGA-AATCAAAAGAAATCAGCCAAGACCTCAG-AAA-AGAA-AT-TG--TAGACCTCCACAAGTCTGATT
CATCCTTGGGAGCAATTTTC-AAACGCCTG-AAGGTACTACGTTCATCTGT-ACAAACAATAGTACGCAAGT
AT--AAACACCATGGGACCACGCAGCTGTCATACCGCTCAGGAAGGA---GACACGTTCTGTCTCCTA-GAG
ATGAACGTAC-----TTTG--GTGTGAAAAGTGCAAATCAATCCC-AGAACAACAGC------AAAGGACCT
TGTGAAGATGCTGGAGGAAACAGGTACAAAAGTATCTATAT-CCACAGT-AAAACGAGTCCTAT-ATCGACA
TAACCTGAAAGG-CCGCTCAGCAAGGAAGAAGCCACTGCTCCAAAA-CCGCCATA-AAAAAGCCAGACTACG
GTTTGCAACTGCACATGGGGACAAAGATCATAC-TTTTTGGAGAAATGTCCTCTGGTCTGATGAAACAAAAA
TAGAACTGTTTGGCCATAATGACCATCGTTATGTTTAGAGGAAAAAGGGGGAGGCTTGCAAGC-TGAAGAAC
ACCATCCCAACCATGAAGCAC-GGAG-GTGGCAGCATCAAGTTGTGGGGGTGCTTTGCTGCAGGAGGGACTG
GTGCACTTCACAAAATATATGGCATCATGAAGAAGGA--AAGGTATGTG--GATATATTGAAGCAACATCTC
AAGACATCATTCAGGAAGTTAAAGCTTGGTCGCAAATGGGTCTTCCAAATGGACAATGAC-CCCAAGCATAC
TTCCAAAAGT-----TGTGGAAAAATGGCT---TAAGGAGAACAAAGTCAAGGTATTGGAGTGGCCATCACA
AAGCCCTGACCTCAATCCCATA-GAAAATGTGTGGGCAGACCTG-AAAAA----GTGTGTGCGAGCAAGGAG
GCCTACACACTTGACTCAGTTACACCAGCTCTGTCAGGAGGAATGGGCC-AAAATTCACCCAACTTATTGTG
GGTAGCTTG-TGGAAGGCTACCCGA-AACGTTTGACCCAAGTTAAACAATTT-AAAGGCAATGCTACCAAAT
ACTAATTGAGTGTATGTAAACTTCAGACCCACTGGGAATGTGATAAAAT--AAATAAAAGCTGAAATAAATC
ATTCTCTCTAC---T-ATTATTCTGACATTTCACATTCTT-AAAATAAAGTGGTGATCCTAACTGACCTA--
--AGACAGGGAA-TTTTTACTAGGATTA-AATGTCAGGAATTGT----G--AAAACTGAGTTTAAA-TGTA-
---TTTG-GCT-AAGGTGTATGT-AAACTTCCGACTTCAACTGT
>chromosome15:39342410-39343987/1-1577
CAGTTGAAGTTGGACG--TTTCCATAGGCTTAGGTTGGAGTCA-TTAAAACTTG--TT-TTTC-AACCATTC
CACAAATGTCTTC----TTAAC-AAACTATAG-TTCTGGCAAGTCGGTTAGGACATCTACTTTGTGCATGAC
ACAAGTAA-TTTTTTCAACAATTGTTTACAGA-CAGATTATTTCACTT---A-TAACTCACTGCATCACAAT
TCCAGTGGGTCAGAAGTTTACA------TACACTAAGTTGACTGTGCCTTA-AAACAGC-------------
---------------------------------------------------------------TTGAGTCAA
TT-GGAGGTGTACCTGTGGATGTATTTCAA-GGCCTACCTTCAAACTCAGTGCCTCTTTGCTTGACATCAT-
GGGAA-AATCAAAAGAAATCAGCCAAGACCTCAG-AAA-ATAA-AT-TG--TAGACCTCCACAAGTCTGGTT
CATCCTTGGGAGCAATTTCC-AAATGCCTG-AAGGTACCACGTTCATCTGT-ACAAACAATAGAATGCAAGT
AT--AAACACAAAGGGACCACGCAGCCGTCATACCGCTCAGGAAGGA---GACGCGTTCTGTCTCCTA-GAG
ATTAACGTAC-----TTTG--GTGTGAAAAGTGCAAATCAATCCC-AGAACAACAGC------AAAGGACCT
TGTGAAGATGCTGGAGGAAACGGGTACAAAAGTATCTATAT-CCACAGA-AAAACTAGTCCTAT-ATCGACA
TAACCTGAAATG-CCGCTCAGCAAGGAAGAACCCACTGCTCCAAAA-CCGCCATA-AAAAAGACAGACTACG
GTTTGCAACTGCACATGGGGACAAAGATCGTAC-TTTTTGGAGAAATGTCCTCTGGTCTGATTAAACAAAAA
TAGAACAGTTTGGCCATAATGACCATCGTTATGTTTGGAGGAAAAAGGGGGACGCTTGCAAGT-CGAAGAAC
ACCATCCTAACCATGAAGCAC-GGGG-GTGGCAGCATCATATTGTGGGGGTGCTTTGCCTCAGGAGGGACTG
GTGCACTTCACAAAATAGATGGC-TCATGAGGAAGGA--AAAGTATTTG--GATATATTGAAGCAACATCTC
AAGACATCAGTCAGGAAGTTAAAGCTTGGTCGCAAATGGGTCTTCCAAATGGACAATGAC-CCCAAGCATAC
TTCC-AAAGT-----TGTGGCAAAATGGCT---TAAGGACAACAAAGTCAAGATATTGGAGTGGCCATCACA
AAGCCCTGAACTCAATCCTATA-GAAAATTTGTGGGCAGAACTGAAAAAA----GTGTGTGCGAGCAAGGAG
GCCTACAAACCTGACTCAGTTATACCAGCTCTGTCAGGAGGAATGGGCC-AAAATTCACCCAACTTATTGTG
GGAAGCTTG-TGGAAGGCTACCCGA-AACGTTTGACCCAAGTTAAACAATTT-AAAGGCAATGCTACCAAAT
ACTAATTGAGTGTATGTAAACTTCTGACCCCCTGGGAATGTGATGAAAG--AAATAAAAGCTGAAATAAATC
ATTCTCTCTAT---T-ATTATTCTGACATTTCACATTCTT-AAAATAAAGTGGTGATCCTAACTAAACTA--
--AGACAGGGAA-TTTTTACTAGGATTA-AATGGCAGGAATTGT----G-AAAAACTGAGTTTAAA-TGTA-
---TTTA-ACT-AAGGTGTAGGT-AAACTTCCAACTTCAACTGT
>chromosome15:91523782-91525417/1-1635
CAGTTGAAGTCGGAAG--TTTACATACACTTAGGTTGGAGTCA-TTACAACTCG--TT-TTTC-AACCACTC
CACAAATTTCTTG----TTAAC-AAACTATAG-TTGTGGCAAGTCGGTTAGGACATCTACTTTGTGCATGAC
ACAAGTCA-TTTTTCCAACAATTGTTTACAGA-CAGATTATTTCACTT---A-TAACTCAGTGTATCACAAT
TCCAGTGGGTCAGAAGTTTACA------TACACTAAGTTGACTGTGCCTTT-AAACAGCTTGGAAAATTCCA
GAAAATGATGTCATGGCT-TTAGAA-----------TCTTCTGATAGGCTAAT-TGACATCATTTGAGTCAA
TT-GGAGGTGTACCTGTGGATGTATTTCAA-GGTCTATCTTCAAATTCAGTGACTCTTTGCTTGACATCAT-
GGGAA-AATCAAAAGAAATCAGCCAAGACCTCAG-AAA--AAA-AT-TG--TAGACCTCCACAAGTCTGGTT
CATCATTGGGAGCAATTTCC-AAACGCCTG-AAGGTACCACGTTCATCTGT-ACAAACAATAGTAGGCAAGT
AT--AAACACCATGAGACCACGCAGCCGTCATACCGCTCAGGAAGGA---GACGCGCTCTGTCTCCTA-GAG
ATTAACATAC-----TTTG--GTGCGAAAAGTGCAAATCAATCCC-AAAACAACAGC------AAAGGACCT
TGTGAAGATGCTGGAGGAAACAGCTACAAAGGTATCTATAT-CCACAGT-AAAACGAGTCCTAT-ATCGACA
TTAACTGAAAGG-CCGCTCAGCAAGGAAGAAGCCACTGCTCCAAAA-CCGCCATA-AAAAAGCCAGACTATG
GTTTGCATCTGCACATGGGGACAAAGATTGTAC-TTTTTGGAGAAATGTCCTCTGGTCTGATGAAACAAAAA
TAGAACTCTTTGGCCATAATGACCATCGTTATGTTTGGAGGAAAAAGGGGGAGGCTTGCAAGC-CGAAGAAC
ACCATCCCAACCGTGAAGCAC-GGGG-GTGGCAGCATCATGTTGTGGGGGTGCTTTGCTGCAGCAGGGACTG
GTGCACTTCACAAAATAGATGGCTTCATGAGGAAGGA--CAATTATGGG--GATATATTGAAGCAACATCTC
AAGACATCAGTCAGGAAGTTAAAGCTTGGTCGCAAATGGGTCTTCGAAATGGACAATGAT-CCCAAGCATAC
TTCC-AAAGT-----TGTGGC-AAATGGAT---TAAGGACAACAAAGTCAAGGTATTGGAGTGGCCATCACA
AAGCCCTGACCTCAATCCTATAGGAAAATTTGTGGGCAGAACTG-AAAAA----GCGTGTGTGAGCAAGGAG
GCCTACAAACCTGACTC-GTTACACCAGCTCTGTCAGGAGGAATGGGCC-AAAATTCACCCAACTTATTGTG
GGAAGCTTG-TGGAAGGCTACCCGA-AACGTTTGACCCAAGTTAAACAATTT-AAAGGCAGTGCTACCAAAT
ACTAATTGAATGTATGTAAACTTCTGACCCACTGGGAAAGTGATGAAAG--AAATAAAAGCTGAAATAAATC
ATTCCCTCTAC---T-ATTATTCTG---TTTCACATTCTT-AAAATAAAGTGGTGATCCTAACTGACCTA--
--AGACAGGGAA-TTTTTACTAGGATTA-CATGTCAGGAATTGT----G-AAAAACTGAGTTTAAA-TGCA-
---TTTG-GCT-GAGGTGTATGT-AAACTTCTTACTTCAACTGT
>chromosome15:82830912-82832551/1-1639
CATTTGAAGTCGGAAG--TTTACATACACTTAGGTTGGAGTCA-TTAAAACTCG--TT-TTTC-AAACACTC
CACAAAGTTCTTG----TTAAA-AAATAAACA-TTTTGGCATGTCGGTTAGGAAATCTACTTTGTGCATGAC
ACAAGATA-TTTTTCCAACAATTGTTTACAGA-CAGATTATTTCACTT---A-TAATTCACTGCATCACAAT
TCCAGTGGGTCAGAAGTTTACA------TACACTAAGTTGACTGTGCCTTT-AAACAGCTTGGAAAATTCCA
GAAAATGATGTCATGATT-TTAGAA-----------ACTTCTGATAGGCTAAT-TGATATCATTTGAGTCAA
TC-GTTGGTGTACCTGTGGGTGTATTTCAA-GGCCTACCTTCAAACTCAGTGCCTCTTTGCTTGACATCAT-
GGGAATAATCAAAAGAAATCAGCCAAGACCTCAG-AAA--AAA-AT-TG--CAGACCTCCACAAGTCTGGTT
CAGCCTTGGGAGCAATTCCC-AAACGCCTG-AAGGTACCACGTTCATTGGT-ACAAACAATAGTACGCAAGT
AT--AAACACCATGGGACCACGCAGCCACCATACCACGCAGGAAGGA---GACACGTTCTGTCTCCTA-GAG
ATGAACGTAC-----TTTG--GTGCGAAAAATGCAACTCAATCCC-AGAACAACAGC------AAAGGACCT
TGTGAAGATGCTGGAGGAAACAGGTACAATAGTATCTATAT-CCACAGT-AAAACGAGTCCTAT-ATCGACA
TAACCTGAAAGG-CCGCTCAGCAAGGAAGAAGCCACTGCTCCAAAA-CCACCATA-AAAAAGCCAGACTACG
GTTTGCAACTGCACATGGGGACAAAGATCGTAC-TTTTTGGAGAAATGTCCTCTGGTCTGATGAAACAAAAA
TAGAACTGTTTGGCCATAATGAACATCGTTATGTTTGGAGGAAAAAGGGGGAGGCTTGCAAGC-CGAATAAC
ACCATCCCAATCGTGAAGCAC-GGGG-GTGGCAGCATCATGATGTGGGGGTGTTTTGCTGCAGGAGGGACTG
GTGCACTTCACAAAACAGATGGCATCATGAGGTAGGA--AAATTATGTG--GATATATTGAAGCAACATCTC
AAGACATCAGTCAGGAAGTTAAAGCTTGGTCGCAAAGGGGTTTTCCAAATGGACAATGAC-CCCAAGCATAC
TTCC-AAAGT-----TGTGGCAAAATGGCTTAATAAGGACAACAAAGTCAAGGTATTTGAGTGGCCATCACA
AAGTCCTGACCTCAATCCTATA-GAGAATTTGTGGGCAGAACTG-AAAAA----GCATGTGCGAGCAAGGAG
GCCTACAAACCTGACTCAGTTACACCAGCTCTGTCAGGAGGAATGGGCC-AAAATTCACCCAACTTATTGTG
GGAAGCTTG-TGGAAGGCTACCCAA-AACGTTTGACCCAAGTTAAACAATTT-AAAGGCAGTGCTACCAAAT
ACTAATTGAGTGTATGTAAACGTCTGACCCACTGGGAATGTGATGAAAG--AAATAAAAGCTGAAATAAATC
ATTCTCTCTAC---T-CTTATTCTGACATTTCACATTCTT-AAAATAAAGTGGTGATCTTAACTAACCTA--
--AGACAGGGAA-TTTTGACTAGGATTA-AATGTCAGGAATTGT----G---AAACTGAGTTTAAA-TGTA-
---TTTG-GCT-AAGGTGACTGT-AAACTTCCGACTTCAACT--
>chromosome15:30427725-30429350/1-1625
CAGTTGAAGTCTGAAG--TTTACATACAC-----TTGGAGTCA-TTAAAACTTG--TT-TTTC-AACCACTC
CATAAATTTCTTG----TTAAC-AAACTATAG-TTTTGGCAAGTTGGTTAGGACATCTACTTTGTGCATGAC
ACAATAAA-TTTTTCCAACAATTGTTTACAGA-CAGATTATTTCACTT---A-TAATTCACTGTATCACAAT
TCCAGTGGGTCAGAAGTTTACA------TACACTAAGTTGACTGTGCCTTG-AAACAGCTTGGAAAATTCCA
GAAAATGATGTCATGGCT-TTAGAA-----------GCTTCTGATAGGCTAAT-TGACATAATTTGAGTCAA
TT-GGAGGTGTACCTGTGGATGTACTTCAA-GGCCTACCTTCAAACTCAGTGCCTCTTTGCTTGACGTCAT-
GGGAA-AATCAAAAGAAAT---------CCTCAG-AAA-ATAA-AT-TG--TAAACCTCCACAAGTCTGGTC
CATCCTTGGGAGCAATTTCC-AAACGCCTG-AAGGTACCACGTTCATCTGT-ACAAACAATAGTATGCAAGT
AT--AAACACCATGGGACCACGCATCCGCCATACCGCTCAGGAAGGA---GACGCGTTCTGTCTCCTA-AAG
ATGAACGTAC-----TTTG--GTGCG-AAAGTGCAAATCAATCCC-AGAACAACAGC------AAAGGACCT
TGTGAAGATGCTGGAGGAAACGGGTACAAAAGTATCTATAT-CCACAGT-AAAACGAGTCCTAT-ATCGACA
TAACCTGAAACG-CCGCTCAGCAGGGAAGAAGCCACTTCTCCAAAA-CCGCCATA-AAAAAGCCAGACTACG
GTTTGCAACTGCCCATGGGGACAAAGATCGTAC-TTTTTGGAAAAATGTCCTCTGGTCTGATGAAACAAAAA
TGGAACTGTTTGGCCATAATGACCATCGTTATGTTTGGAGG-AAAAGGGGGAGGTTTGCAAGC-TGAAGAAC
ACCATCCCAACCGTGAAGAAC-GGGG-GTGGCAGCATCATGTTGTGGGGGTGCTTTGCTGCAGGAGGGACTG
GTGCACTTCACAAAATAGATGGCATCGTGAGGAAGGA--AAATTATGTG--GATATATTGAAGCAACATCTC
AAGACATCAGTCAGGAAGTTAAAGCTTGGTCGCAAATGGGTCTTCCAAATGGACAATGAC-CCCAAGCATAC
TTCC-AAAGT-----TGTGGCAAAATGGCT---TAAGGACAACAAAGTCAAGGTATTGGAGTAGCCATCACA
AAGCCCTGACCTCAATCCTATA-GAAAATGTGTGGGCAGAACTG-AAAAA----GCATGTGCGAGCAAGGAG
GCCTACAAACCTGACTCAGTTACACCAGCTCTGTCAGGAGGAATGGGCC-AAAATTCACCCAACTTATTGTG
GGAAGCTTG-TGGAAGGCTACCCGA-AATGTTTGACGCAAGTTAAACAATTT-AAAGGCAATGCTACCAAAT
ACTAATTGAGTGTATGTAAACTTCTGACCCACTGGGAATGTGATGAAAG--AAATAAAAGCAGAAATAAATC
ATTCTCTCAAC---T-ATTATTCTTACATTTCACATTCAT--AAATAAAGTGGTGATCCTAACTGACTTA--
--AGACAGGGAA-TTTTTACTAGGATTA-AATGTCAGGAATTGTAAAAA-AAAAACTGAGTTGAAT-TGTA-
---TTTG-GCT-AAGGTGTATGT-AAACTTCCGACTTCAACT--
>chromosome15:68607177-68608802/1-1625
--------GTCAGAAG--TTTACATACACTTAGGTTGGAGTCA-TTAAAACTCG--TT-TTTC-AACCACTC
CACAAATGTCTTG----TTAAC-AAACAATAG-TTTTGGCAAGTCGGATAGGATATCTACTTTGTGAATGAC
ATAAGTCC-GTTTTCCAACAATTGTTTACAGA-CAGATTGTTTCACTT---A-TAATTCAT--TATCACAAT
TCCAGTGGGTCAGAAGTTTACA------TACAGTAAGTTGACTGTGCCTTT-AAACAGCTTGGGAAATTCCA
GAAAATTATGTCAAGACT-TTAGAA-----------GCTTCTGATAGGCTAAT-TGACATCATTTGAGTCAA
TT-GGAGGTGTACCTGTGGATGTATTTCAA-GGCCTACCTTCAAACTCAGTGCCTCTTTGCTTGACATCAT-
GGGGA-AATCAAAAGAAATCAGCCAAGACCTCAG-AAA-ACAA-AT-TG--TAGACCTCCACAAGTCTGGTT
CATCCTTGGGAGCAATTTCCAAAATGCCTG-GAGGTACCACGTTCATCTGT-ACAAACAATAGTATGCAAGT
AT--AAACACCATGGGACCACGCAGCCGTCATACCGTTCAGGAAGGA---GACGCGTTCTGTCTCCTA-GAG
ATGAACGTAC-----TTTG--GTGCGAAAAGTGTAAATCAATCCC-AGAACAACAGC------AAAGGACCT
TGTGAAGATGCTGGAGGAAGCAGGTACAAAAGTATCTATAT-CCACAGT-AAAACAAGACCTAT-ATCGACA
TAACCTGAAAGG-CCGCTCAGTAAGGAAGAAGCCACTGCTCCAAAA-CTGCCATT-AAAAAGCCAGACTACG
GTTTGCAACTGCACATGGGGACAAAGATCGTAC-TTTTTGGAGAAATGTCCTCTGGTCTGATGAAACAAAAA
TAGAACTGTTTGGCCATAATGACAATCTTTATGTTTGGAGGAAAAAGGGGGAGGCTTGCAAGC-TGAAGAAC
ACCATCCCAACCGTGAAGCAC-GGGG-GTGGCAGCATCATGTTGTGGGGGTGCTTTGCTGCAGGAGGGACTG
GTGCACTTCACATAATAGATGGCATCATGAGGAAGGA--AATTTATGAG--GATATATTGAAGCAACATCTC
AAGACATCAGTCATAAAGTTAAAGCTTGGTCGCAAATGGGTTTTCCAAATGAACAATGAC-CCCAAGCATAC
TTCC-AAAGT-----TGTGGCAAAATGGCT---TAAGGACAACAAAGTCAAGGTATTGGAGTGGCCATCACA
AAGCCCTGACCTCAATCCCATA-GAAGATTTGTGGGCAGAACTG-AAAAA----GCATGTGTGTGCAAGGAG
GCCTACAAACCTGACTCAGTTACACCAGCTCTGTCAGGAGGAATGGGCC-AAAATTCACGCAACTTATTGTG
GGAGGCTTG-TGGAAGGCTACCTGA-AATGTTTGACCCAAGTTAAACAATTT-AAAGGCAATGCTACCAAAT
AGTAATTGAGTGTATGTAAACTTCTGACCCACTGGGAATGTGATGAA----AAATAAAAGCTGAAATAAATC
ATTCTCTC-AC---T-ATTATTCTGACATTTCACATCCTT-AAAATAAAGTGGTGATCC-AGCTGACCTA--
--AAAGAGGGAA-TGTTTACTTAGATTA-AATGTCAGGAATTGT----G-AAAAACTGGGGTTAAA-TGTA-
---TTTG-GCT-AAGGTGTCCAT-AAACTTCTGACTTCAACT--
>chromosome16:82461337-82462974/1-1637
CAGCTGAAGTGGGAAG--TTTACATACACTTAGGTTGGAGTCA-TTAAAACTCA--TTATTTC-AACCACTC
CACACATTTCTTG----TTAAC-AAACTATAG-TTTTGGCAAGTCGGTTAGGACATCTACTTTGTGCATGAC
ACAAGTCA-TTTTTCCAACAATTGTTTACAGA-CACATTATTTCACTTATAA-TAATTCACTGTATCACAAT
TCCAGTGGGTCAGAAGTTTACA------TACACTAAGTTGACTGTGCCTTT-AAATAGCTTGGAAAATTCCA
GAAAATTATGTCATGGCT-TTAGAA-----------GCTTCTGGTAGACTAAT-TGACATCATTTGAGTCAA
TT-GGAGGTGTACCTGTGGATGTATTTCAA-GGCCTACCTTCAAACTCAGTGCCACTTTGCTTGACATCAT-
GGGAA-AATCAAAAGAAATCAGCCAAGACCTCAG-AAA-AATA-AT-TG--TAGACCTCCACAAGTCTGGTT
CATCCTTGGGAGCAATTTCC-AAACGCCTA-AAGATACCACGTTAATCTGT-ACAAACAATAGTACGCAAGT
AT--AAACACCATGGGACCAC-CAGCCGTCATACCGCTCAGGAAGGA---GACGCGTTCTGTCTCCTA-GAG
ATGAACGTAC-----TTTG--GTGCGAAAAGTGCAAATCAATCCC-AGAACAACAGC------AAAGGACCT
TGTGAAGATGCTGGAGGAAACAGGTACAAAAGGATCTATAT-CCACAGT-AAAATGATTCCTAT-ATCGACA
TAACCTGAAAGG-CCGCTCAGCGAGGAAGAAGCCACTGCTCCAAAA-CCGCCATA-AAAAAGCCAGACTACG
GTT------TGCACATGGGGACAAAGATCATAC-TATTTGAAGAAATGTCCTCTGGTCTGATGAAACAAAAA
TAGAACTGTTTGGCCATAATGACCATCGTTATGTTTGGAGGAAAAAGGGTGAGGCTTGCAGGC-CGAAGAAC
ACCATCCCAACCGTGAAGCAC-AGGG-GTGGCAGCATCATGTTGTGGGGGTGCTTTGCTGCAGGAGGGACTG
GTGCACTTCACAAAATAGATGGCTTCATGAGGAAGGA--AAATTATGTG--GATATATTGAAGCAACATCTC
AAGACATCAGTCAGGAAGTTAAAGCTTGGTCGCAAATGGGTCTTCCAAATGGACAATGAC-CCCAAGCATAC
TTCC-AAAGT-----TGTGGCAAAATGGCT---TAAGGACAACAAAGTCAAGGTATTGGAGTGGCCATCACA
AAGCCCTGACCTCAATCCTATA-GAAAATTTGTGGGCAGAACTG-AAAAA----GTGTGTGCGAGCAAGGAG
GCCTACAAACCTGACTCAGTTACACCAGCTCTGTCAGGAGGAATGGGTC-AAAATTCGCCCAACTTATTGTG
GGAAGCTTG-TGGAAGGCTACCTGA-AACGTTTGACCGAAGTTAAACAATTT-AAAGGCAATGCTACCAAAT
ACTAATTGTGTGTATGTAAACTTATGACCCACTGGGAATGTGATGAAAT--AAATAAAAGCTTAAATAAATC
ATTCTCTCTAC---T-ATTATTCTGACATTTCACATTCTT-AAAATAAAGTGGTGATCCTAACTGACCTA--
--AAACAGGGAA-TTCTTACTAGGATTA-AATGTCAGGAATTGT----G-AAAAACTGAGTTTAAA-TGTA-
---TTTG-GCT-AAGGTGTATGT-AAACTTCCCACTTCAACTGT
>chromosome16:26639932-26641570/1-1638
CAGTTGAAGTCGGAAG--TTTACATACACTTAGGTTGGAGTCA-TTAAAATGTG--TT-TTTC-AACCATTC
CACAAATTTCTTG----TTAAC-AAACTATAG-TTTTGGCAAGTCGGTTAGGACATCTACTTTTTGCATGAC
ACAAGTAA-TTTTTCCAACAATTGTTTACAGA-CAGATTATTTCACTT---A-TAATTCACTGTATCACATT
TCCAGTGGGTCAGAAGTTTACA------TACACTAAGTTGACTATCTCTTT-AAACAGCTTGGAAAATTCCA
GAAAATGATGTCATGGCT-TTAGAA-----------GCTTCTGATAGGCTAAT-TGAAATAATTTGAGTCAA
TT-GGTGGTGTACCTGTGGATGTATTTCAA-GGCCTACCTTCAAACTCAGTGCCTCTTTCCTTGACGTCAT-
GGGAA-AATCAAAAGAAATCAGCCAAGACCTCAG-AAA-ATAA-AT-TG--TAGACCTCCACAAGTCTGGTT
CATCCTTGGGAGCAATTTCC-AAATGCCTG-AAGGTACCACGTTCATCTGT-ACAACCAATAGTACACAAGT
AT--AAACACCATGGGGCCACGCAGCCGTCATACCGCTCAGGAAGGA---GACGTGTTCTGTCTCCTA-GTG
ATGAATGTAC-----TTTG--GTGCGAAAAGTGCAAATCCATCCC-AGAAACACAGC------AAAGGACCT
TGTGAAGATGCTGGAGGAAACAGATACAAAAGTATCTATAC-CCACAGT-AAAACAAGTCCTAT-ATCGACA
TAAGCAGAAAGG-CCGCTCAGCAAGGAAGAAGCCACTGCTCCAAAA-CGGTCATA-AAAAAGCCAGACTACG
GTTTGCAACTGCACATGGGGACAAAGATCGTAC-TTTTTGGAGAAATGTCCTCTGCTCTGATGAAACAAAAA
TAGAACTGTTTGGCCATAATGACCATCGTTATGTTTGGAGGAAAAAGGGGGAGGCTTGCAAGC-CGAAGAAC
ACCATCCCAACCGTGAAGCAC-AGGG-GTGGCAGCATCATGTTGTGGGGGTGCTTTGCTGTAGGAGGGACTG
GTGCTCTTCACAAAATAGATGGCATCATGAGGTAGGA--AAATGATGTG--GATATATTGAGGCAACATCTC
AAGACATCAGTCAGGAAGTTAAAGCTTGGTCGCAAATGGGTCTTCCAAATGGACCATGAC-CCCATGCATAC
TTCC-AAAGT-----TGTGGCAAAATGGCT---TAAGGACAACAAAGTCAAGGTATTGGAGTGGCCATCACA
AAGCCCTGACCTCAATCCTATG-GAAAATGTGTTGGCAGAACTG-AAAAA----GCGTGTGCGAGCAAGGAG
GCCTACAAACCTGACTCAGTTACACCAGCTCTGTCAGGAGGAATGGACC-AAAATTCACCCAACTTATTGTG
GTAAGCTTG-TGGAAGGCTACCCGA-AAGGTTTGACCCAAGTTAAACAATTT-ATAGGCAATGCTACCAAAT
ATTAACTGAGTGTATGTAAACTTCTGACCCACTGGGAATGTGATGAAAG--AAATAAAAGCTGAAATAAATA
ATTCTCTCTAC---T-ATTATTCTGACATTTCACATTGTT-AAAATAAAGTGGTGATCCTAACTGACCTA--
--AGACAGGGAA-TTTTTACTAGGATTA-AATGTCAGGAATTGT----G-AAAAACTAAGTTTAAA-TGTA-
---TTTG-GCT-AAGGTTTATGT-CAACTTCCGACTTCAACT--
>chromosome16:64442509-64444140/1-1631
CAGTTGAAGTCAGAAG--TTTACATACACTTAGGTTGGAGTCA-TTAAAACTCG--TT-TTTC-AACCACTC
CACAAATTTCTTG----TT-AC-CAATTACAG-TTTTGGCAAGTCGGTTAGGACATCTACTTTGTGCATGAC
ACAAGTAA-TTTTTCCAACAATTGTTT--AGA-CAGATTATTTCACTT---A-TAATTCACTGAATTACAAT
TCCAGTGAGTCAGAAGTTTACA------TACACTAAGTTGACTGTGCCTTT-AAACAGCTTGGTAAATTCCA
GAAAATTATGTCATGGCT-TTACTA-----------GCTTCTGATAGGGTAAT-TGACATCATTTGAGTCAA
TT-GGAGGTGTACATGTGGATGTATTTCTA-GGCCTACCTTCAAACTCAGTGCCTCTTTGCTTGACATCAT-
GGGAA-AATCAAAAGAAAGCAGCCAAGACCTCAG--AA-TTTA-TT-TT--TAGACCTCCACAAGTCTGGTT
CATCCTTGGGAGCAATTTCC-AAACGCCTG-AAGGTACCACGTTCATCTGT-ACAAACAATAGTACGCAAGT
GT--AAACACCATGGGACCACGCAGCCGTCATACCGCTCAGGAAGGA---GACGCATTCTGTCTCCTA-GAG
ACGAACATAC-----TTTG--GTGCGAAAAGTGCAAATCAATCCC-AGAACAACAGC------AAAGGACCT
TGTGAAGATGCTGGAGGAAACAGGTACAAAAGTATCTATAT-CCACAGT-AAAACGAGTCCTAT-ATCGACA
TAACCTTAAAGG-CCGCTCAGCAAGGAAGAAGCCACTGCTCCAAAA-CCGCCATA-AAAATGCCAGACTACG
GTTTGCAACTGCACATGGGGACAAAGATCGTAC-TTTTTGGAGAAATGTCCTCTTGTCTGATGAAACAAAAA
TAGAACTGTTTGGCCATAATGACCATCGTTATGTTTGGAGGAAAAAGGGGGAGGCTTGCAAGC-CAAAGAAC
ACCATCCCAACCGTGAAGCAC-GGGG-GTGGCAGCATCATGTTGTGGGGGTGCTTTGCTGCAGGAGGGACTG
GTGCACTTCACAAAATAGATGGCATCATGAGG-AGGA--AAATTATGTG--GACATATTGAAGCAACATCTC
AAGACATCAGTCAGGAAGTTAAAGCTTGGTCGCAAATGGGTCTTCCAAATGGACAATGAC-CCCAAGCATAC
TTCC-AAAGT-----TGTGGGAAAATGGCT---TAAGGACAACAAAGTCAAGGTATTGGAGTGGCCATCACA
AGGCCCTGACCTCAACCCTATA-GAACATTTGTGGGCAGAACTG-AAAAA----GTGTGTGCGAGCAAGGAT
GCCTACAAACCTGACTCAGTTACACCAGCTCTGTCAGGAGGAATGGGCC-AAAATTCCCCCAACTTATTGTG
GGAAACTTG-TTGAAGGCTTCCCGA-AACGTTTGACCCAAGTTAAACAATTT-AAAGGCAATGCTACCAAAT
ACTAATTGAGTGTATGTAAACTTCTGACCCGCTGGGAATATGATGTTAG--AAATAAAAGCTGAAATAAATA
ATTCTCTC------T-ATTATTCTGACATTTCACATTCTT-AAAATAAAGTGGTGATCCTAACTGACCTA--
--AGACAGGGCA-TTTTTACTAGGATTA-AATGTCGGGAATTGT----GGAAAAACTGAGTTTAAA-TGTA-
---TTTG-GCT-AAGGTGTATGT-AAACTTCCGACTTCAACT--
>chromosome17:46783005-46784648/1-1643
CAGTTGAAGTGGGAAG--TTTACATACACTTAGGTTGGAGTCA-TAAAAACTCA--TT-TTTC-AACCACTC
CACACATTTCTTG----TTAAC-AAACTATAG-TTTTGGCAAGTCGGTTAGGACATCTACTTTGTGCATGAC
ACAAGTCA-TTTTTCCAACAATTGCTTACAGA-CAGATTATTTCACTT---A-TAATTCACTGTATCACAAT
TCTAGTTGGTCAGAAGTTTACA------TACACTAAGTTGACTGTGCCTTT-AAATAGCTTGGAAAATTCCA
GAAAGTGATGTCATGGCT-TTAGAA-----------GCTTCTGATAGGCTAAT-TGACATCATTTGAGTCAA
TT-GGAGGTGTACCTGTGGATGTATTTCAA-GGCCTACCTTCAAACTCAGTGCCTCTTTGCTTGACATCAT-
GGGGA-AATCAAAAGAAATCAGCCAAGACCTCAG-AAA--AGA-AT-TG--TAGACCTCCACAAGTCTGGTT
CATCCTTGGGCGCAATTTCC-AAACTCCTG-AAGGTACCACGTTCATCTGT-ACAAACAATAGTACGCAAGT
AT--AAACACCATGGGACCACGCAGCCGTCATACCACTCAGGAAGGA---GACGCGTTCTGTCTCCTA-GAG
ATGAACATAC-----TTTG--GTGCAAAAAGTGCAAATCAATCCC-AGAACAACAGCACAGTAAAACGACCT
TGTGAAGATGCTGGAGGAAACAGGTACAAAAGTATCTATAT-CCACAGT-AAAACGAGTCCTAT-ATCGACA
TAACCTGAAAGG-CCGCTCAGCAAGAAAGAAGCCACTGCTCCAAAA-CCACCATA-AAAAATCCAGACTACG
GTTTGCAACTGCACATGGGGACAAAGATCATAC-TTTTTGGAGAAATGTCCT-TGGTCTGATGAAACAAAAA
TAGAACTGTTTGGCCATAATGACCATCGTTATGTTTGGAGGAAAAAGGGGAAGGCTTGCAAGC-CGAAGAAC
ACCATCCCAACCGTGAAGCAA-GGGG-GTGGAAGCATCATGTTGTGGGGGTGCTTTGCTGCAGGAGGGACTG
GTGCACTTCACAAAATAGATGGCATCATGAGGGAGGA--AAATTATGTG--GATATATTGAAGCAACATCTC
AAGACATCAGTCAGGAAGTTAAAGCTTGGTCGCAAATGGGTCTTCCAAATGGACAATGAC-CCCAAGCATAC
TTCC-AAAGT-----TGTGGCAAAATGGCT---TAAGGAGAACAAAGTCAAGGTATTAGAGTGGCCATCACA
AAGCCCTGACCTCAATCCCATA-GAAAATTTGTGGGCAGAACTG-AAAAA----GCGTGTGCGAGCAAGGAG
GCCTACAAACCTGACTCAGTTACACCAGCTCTGTCAGGAGGAATGGGCC-AACATTTACCCAACTTATTGTG
GGAAGCTTG-TGGAAGGCTACCCGA-AACGTTTGACCCAAGTTAAACAACTT-AAAGGCAACGCTACCAAAT
ACGAATTGAGTGTTTGTAAACTTCTGACCCGCTGGGAATGTGATGAAAG--AAATAAAAGCTGAAATAAATC
ATTTTCTCTAC---T-ATTATTCTGACATTTCGCATGCTT-AAAATAAAGTGGTGATCCTAACTGACCTA--
--AGACAAGGAA--TTTTACAAGGATTA-AATGTCAGGAATTGT----G-AAAAACTAAGTTTAAA-TGTA-
---TTTG-GCT-AAGGTGTATGT-AAACTTCCCACTTCAACTGT
>chromosome17:8836654-8838281/1-1627
CAGTTGAAGTTGGAAG--TTTACATACACTTAGGTTGGAGTCA-TTAAAACTCC--TT-TTTC-AACCACTC
CACACATGTATTG----TTAAC-AACCTATAG-TTTTGACAAGTCGGTTAGGACATCTACTTTGTGCATGAC
ACAAGTAA-TTTTTCCAACAATTGTTTACAGA-CAGATTATTTCACTT---A-AAATTCACTGTATCACAAT
TCCAGTGGGTCGGAAGTTTTCA------T------AGTTGACTGTGCCTTT-AAACAGCTTGGAAAATTCCA
GAAAATGATGTCATGGCT-TTAGAAGCTTCTGATAGGCTTCTGATAGGCTAAT-TGACATCATTTGAGTCAA
TT-GGAGGTGTTCCTGTGGATGTATTTCAA-GGCCTACCTTCAAACTCAGTGCCTCTTTGCTTGACTTCAT-
GGGAA-AATCAAAAGAAATCAGCCAAGACCTCAG-AAACAAAA-AT-TG--TAGACCTCCACAAGTCTGGCT
CATCCTTGGGAGTAATTTCC-AAATGCCTG-AAGGTACCACGTTCATCTGT-ACAAACAATAGTACGCAAGT
AT--AAACACCATGGGACCACGCAGCCCTCGTATGGCTCAGGAAGGA---GACGTGTTCTGTCTCCTA-GAG
ATGAACGTAC-----TTTG--GTGCGAAAAGTGCAAATCAATCCC-AGAACAACAGC------AAAGGACCT
TGTGAAGATGCTGGAGGAAACAGATACAAAAGTATCTATAT-CCACAGT-AAAACGAGTCCTAT-ATCAACA
TAACCTGAAAGG-CCGCTCAGCAAGGAAGAAGCCACTGCTCCAAAA-CCGCCATA-AAAAAGCCAGACTACG
GTTTGCAACTGCACATGGGGACAAAGATCGTAC--TTTTGGAGAAATGTCCTCTGGTCTGATGAAACAAAAA
TAGAACTGTTTGGCCATAATGACCATCCTTATGTTTGGAGGAAAAGGGGGGAGTCTTGCAAGC-CGAAGAAC
ACCATCCCAACCGTGAAGCAC-AGGG-GTGGTAGCATCATTTTTTGGAGGTGCTTTACTGCAGGAGGTACTG
GTGCACTTCACAAAATAGATGGCATCATGAGGGAGGA--AAAGTATGTG--GATATATTGAAGCAACATCTC
AAGACATCAGTCAGGAAGTTAAAGTTTGATCGCAAATGGATCTTCCAAATGGACAATGAC-CCCAAGCATAC
TTCC-AAAGT-----TGTGGCAAAATGGCT---TAAGGACAACAAAGTCAAGGTATTGGAGTGGCCATCACA
AAGTCCTGACCTCAATCCTATA-GAAAATGTGTGGACAGAACTG-AAAAA----GCGTGTGCGAGCAAGGAG
GCCTACAAACCTGACTCAGTTACACCAGCTCTGTCAGGAGGAATGGGCC-AAAATTCACCCAATTTATTGTG
GGAACCTTG-TGGAAGTTTACCCGA-AACGTTTGACCCAAGTTAAACAATTT-AAAGGCAATGCTACCAAAT
AC--------------TAAACTTCTGACCCACTGGGAATGTGATGAAAG--GACTCAAAGCTGAAATAAATC
A--CTCTCTAC---T-ATTATTCTGACATTTCACATTCTT-AAAATAAAGTGGTGATGCTAAATGACCTA--
--AGACAGGGAA-TTTTTACTGGGATTA-AATGTCAGGAACTGT----G-AAAAACTGAGTTTAAA-TGTA-
---TTTG-GCT-AAGATGTATGT-AAACTTCCGACTTCAACT--
>chromosome18:60688975-60690609/1-1634
CAGTTGAAGTCAGACG--TCTATATACACTTAGGTTGGAGTCA-TTAAAACTCG--TT-TTTC-AACCACTC
CACAAATTTCTTG----TTAAC-AAACTATAG-CTTTGGCAAGTTGGTTAGGACATCTACTTTGTGCATGAC
ACAAGTCA-TTTTTCCAACAATTGTTTATAGA-CAGAGTATTTCACTT---A-TAATTCACTGTATCACAAT
TCCAGTGGATCAGAAGTTTACA------TACACTAAATTGAC--TGCCTTT-AAACAGCATGGAAAATTCCA
GAAAATTATGTCATGGCT-TTAGAA-----------GCTTCTGATAGGCTAAT-TGACATCATTTGAGTTAA
TT-GGAGGTGTACCTGTGGATGTATTTCAA-GGCCTACCTTCAAACTCAGTGCATCTTTGCTTGACATCAT-
GGGAA-AATCAAAAGAAATTAGCCAAGACCTCAG-AAA-AACA-AT-TG--TAGACCTCCACAAGTGTGGTT
CATCCTTGGGAGCAATTTCC-AAATGGCTG-AAGGTACCACTTTCATCTGT-ACAAACAATAGTACGCAAGT
AT--AAACACCAAGAGACCACGCAGCCGTCATACCGCTCAGGAAGGA---GACGCGTTCCGTCTCCTA-GAG
ATGAATGTAC-----TTTG--GTGCGAAAAGTGCAAATCAATCCC-AGAACAACAGC------AAAGGACCT
TGTGAAGATGCTGGAAGAAACAGGTACAAAAGTATCTATAT-CCACAGT-AAAACGAGTCCTAT-ATCGACA
TAACCTGAAAGG-CCGCTCAGCATGGAAGAAGCCACTGCTCCAAAA-CCGCCATA-AAAAAGCCAGACTACG
GTTTACAACTGCACATGGGGACAAAGATTGTAC-TTTTTGGAGAAATGTCCTCTGGTCTGATGAAACAAAAA
TAGAACTGTTTGGCCATAATAACCATCGTTATGTTTGGAGGAAAAATGGGGAGGCTTGCAAGC-CAAAGAAC
ACCATCCCAACCGTGAAGCAC-AGAA-GTGGCAGCATCATGTTGTGGGGGTGCTTTGCTGCAGGAGGGACTG
GTGCACTTCACAAAATAGATGGCATCATGAGGCAGGA--AAATGATGTG--GATATATTTAAGCAACATCTC
AAGACATCAGTCAGGAAGTTAAAGCTTGGTCGCAAATGGGTCTTCCAAATGGACAATGAC-TCCAAGCATAC
TTCC-AAAGA-----TGTGGCAAAATGGCT---TAAGGACAACTAAGTCAAGGTATTGGAGTGGCCATCACA
AAGCCCTGAACTCAATCCTATA-GAAAATGTGTGGGCAGAACTG-AAAAA----GCGTGTGCGAGCAAGGAA
GCCTACAAACCTGACTCAGTTACACCAGCTCTGTCAGGAGGAATGGGCC-AAAATTCACCCAACTTATTGTG
GGAAGCTTG-TGGAAGGCTACCCGA-AACGTTTGACCCAAGTTAAACAATTT-AAAGGCAATGCTCCCAAAT
ACTAATTGAGTGTATGTAAACTTCTGACCCACTGGGAATGTGATGAAAG--AAATAAAAGCTGAAATAAATC
ATTCTCTCTAC-------TATTCTGACATTTCACATTCTT-AAAATAAAGTGGTGATCCTAACTGACCTA--
--AGACAGGG-A-TTCTTAATAGGATTA-AATGTCAGGAATTGT----G-AAAAACTGAGTTTAAA-TGTA-
---TTTG-GCT-AAGGTGTTTGT-AAACTTCCGACTTCAACTGT
>chromosome18:69526210-69527834/1-1624
CAGTTGAAGTTGTAAG--TTTACATACACTTAGGTTGGAGTCA-TTAAAACTCG--TT-TTTC-AACCACTC
CACACATTTCTTG----TTAAC-AAACTATAG-TTTTGGCAAGTCGGTTAGGACATCTACTT--TGCGTGAC
ACAAGGAA-TTTTTCCAACAATTGTTTACAGA-CAGATTATTTCACTT---A-AAATTCACTGTATCACAAT
TCCAGTGGGTCAGAAGTTTACA------TACAGTAAGTTGACTGTGCCTTT-AAACAGCTTGGAAAATTCTA
GAAAATGATGTCATGGCT-TTAGAA-----------GCTTCTGATAGGCTAAT-TGAC---------GTCAA
TT-GGAGGTGTACCTGTGGATGTATTTCAA-GGCCTACCTTCAAACTCAGTGCATCCTTGCTTGACATCAC-
GGGAA-AATCAAAATAAATCAGACAAAACCTCAG-AAA-AAGA-AT-TG--TAGACCTCCACAAGTCTGGTT
CATCCTTGGGAGCAATTTCC-AAATGCCTG-AAGGTACCACGTTCATCTGT-ACAAACAATAGTACACAAGT
AT--AAACACCATGGGACCAGGCAGCCGTCATACCGCTCAGGAAGGA---GACGCGTTCTGTCTCCTA-GAG
ATGAACGTAC-----TTTG--GTGCGAAAAGTGCAGATCAATCCC-AGAACAGCAGC------AAAGGACCT
TGTGAAGATGCTGGAGGAAACGGGTACAAAAGTGTCTATAT-CCACAGT-AAAACGAGTCCTAT-ATCGACA
TAACCTGAAAGG-CCACTCAGCAAGGAAGAAGCCACTGCTCCAAAA-CCGGCATA-AAAAAGCCAGACTACG
TTTTGCAACTGCACATGGGGACGAAGATCGTACTTTTTTGGAGAAATGTCCTCTGGTCTGATGAAACAAAAA
TAGAACAGTTTGGCCATAATGACCATCGTTATGTTCAGAGGAAAAAGGGGGATGCTAGCAAGC-CGAAGAAC
ACCATCCCAACCGTGAAGCAC-GGGG-GTGGCAGCATCATGTTCTGGGGGTGCTTTGCTGCAGGAGGGACTG
ATGCACTTCACAAAATAGACGGCATCATGAGGAAGGA--AAATGATGTG--GATCTATTGAAGCAACATCTC
AAGACATCAGTCAGGAAGTTAAAGCTTGGTCGCAAATGGGTCTTCCAAATGGACCATGAC-CCCAAGTACAC
TTCC-AAAGT-----TGTGGCAAAATGGCT---TAAGGACAACAAAGACAAGGTATTGGAGTGGCCATCACA
AAGCCCTGACGTCAATCCTATA-GAACATTTGTGGGCAGAACTG-AAAAA----GCGTGTGCGAGCAAGGAG
GCCTACAAACCTGACTCAGTTACACCAGCTCTGTCAGGAGGAATGGGCC-AAAATTCACCCAACTTATTGTG
GGAAGGTTG-TGGAAGGCTACCCAA-AACGTTTGACCCAAGTTAAACAATTT-AAAGGCAATGCTACCAAAT
ACTAATTGAGTGTATGTAAACTTCTGACCCACTGGGAATGTGATGAAAG--TAATAAAAGCTGAAATAAATC
ATTGTCTTTAC---T-ATTATTCAGACATTTCACATTCTT-AAAATAAAGTGGTTATCCTAACTGACTTA--
--AGACAGGGAA-TATTTACTAGGATTA-AATGTCAGGCATTGT----G-AAAAACTGAGTTTAAA-TGTA-
---TTTG-GCT-AAGGTGTATGT-AAACTTCCGACTTA------
>chromosome18:20403289-20404924/1-1635
CAGTTGAAGTCGGAAG--TTTACATACACTTAGGTTGGAGTCA-TTAAAACTTG--TT-TTTC-AACCACTC
CACAAATCTCTTG----TTCAC-AAACTGTAG-TTTTGGCAAGTCGGTTAGGACATCTACTTTGTGTGTGAC
ACAAGTAA-TTTTTCCAACAATTGTTTACAAA-CAGATTATTTCACTT---A-TAATTCACTGTATCACAAT
TCCAGTGGGTCAGAAGTTTACA------TACACTAAGTTGACTGTGCCTTT-AAACAGCTTGGAAAATTCCA
GAAA---ATGTCATGGGT-TTAGAA-----------GCTTCTGATAGGCTAAT-TGACATAATTTGTGTCAA
TT-GGAGGTGTACCTGTGGATGTATTTCAA-GGCCTACCTTCAAACTCTGTGCCTCTTTGCTTGACATCAT-
GGGAA-AATCTAAAGAAATCAGTCAAGACCTCAG-AAA-AAAC-AT-TG--TAGACCTCCACAAGCATGGTT
CATCTTTGGGAGCAATTTCC-AAACGCCTG-AAGGTACCACGTTCATCTGT-ACAAACAATAGTACGCAAGT
AT--AAACACCATGGGATCACACGGCCGTCATACCGCTCAGGAAGGA---GACGCGTTCTGTCTCCTA-GAG
ATGAACGTAC-----TTTG--GTGCAAAAAGTGCAAATCAATCCC-AGAACAACAGC------AAAGGACCT
TGTGAAGATGCTGGAGAAAACAGGTACAAAAGTATCTATAT-CCACAGT-AAAATGAGTCTTAT-ATCGACA
TAACCTGAAAGG-CCGCTCAGCAAGGAAGAAGCCACTGCTCCAAAA-CCGCCATA-AAAAAGCCAGACTACG
GTTTGCAACTGCACATGGGGAC-AAGATCGTAC-TTTTTGGAGAAATGTCCTCTGGTCTGATGAAACAATAA
TAGAACTGTTTGGCCATAATGACCATCGCTATGTCTGGTGGAAAAAGGGGGAGGCTTGCAAGC-CGAAGAAC
ACCATCCCAACCGTGAAGCAT-GGGG-GTGGCAGCATCATGTTGTGGGGGTGCTTTGCTGCAGGAGGGACTG
GTGCAATTCACAAAATAGATGGCATCATGAGGAAGGA--ATATTATGTG--GATATATTGAAGCAAGATCTC
AATACATCAGTCAGGAAGTTAAAGCTTGGTCGCAAATGGGTCTTCTAAATGGACAATGAC-CCCAAGCATAC
TTCC-AACGT-----TGTGGCAAAATGGCT---TAAGGACAACAAAGTCAAGGTATTGGAGTGGCCATCACA
AAGCCCTGCCCTCAATCCTATA-GAAAATTTGTTGGCAAAACTG-AAAAA----GCGTGTGCGAGCAAGGAG
GCCTACAAACCTGACTCAGTTACACCAGCTCTGTCAGGAGGAATGGGCC-AAAATTCACCCAAATTATTGTG
AGAAGTTTG-TGGAAGGCTACCTGA-AACGTTTGACCCATGTTAAACAATTT-AAAGGCAATGCTACCAAAT
ACTAATTGAGTGTATGTAAACTTCTGACCAACTGGGAATATGATGAAAG--AAATAAAATCTGAAATAAATC
ATTCACTCTAC---T-ATTATTCTGACATTTCACATTCTT-AAAATAAAGTGGTGATCTTAACTGACCTA--
--AGACATGGAA-TGTTTACCAGGATTAGAATGTCAGGAATTGT----G-AAAAACTGAGTTTACA-TGTA-
---TTTG-GCT-AAGGTGTGTGT-AAACTTCCGACTTCAACT--
>chromosome18:59439343-59440948/1-1605
CAGTTGAAGTCAGAAG--TTTACATAAACTTAGGTCGTAGTCA-TTAAAACTCG--TT-TTTC-AACCCCTC
CACAAATTTCTTG----TTAAC-AAACTATAG-TTTTGGCAAGTCTGTTAGGACATCTACTTTGTGCATGAC
ACAAGTAA--TTTTCCAACAATTGTTTACAGA-CAGATTATTTCACTT---A-TAATTCCCTGTATCACAAT
TCCAGTGGGTCAGAAGTTTACA------TACACTAAGTTGACTGTGCCTTA-AAACTGCTTGGAAAATTCCA
GAAAAAGGTGTCATGG------GAA-----------GCTTCTGATACGCTAAT-AGACATAATTTGAGTCAA
TT-GGAGGTGTACCTGTGGATGTATTTCAA-GGCCTACCTTCAAACTCAGTGCCACTTTCCTTGACATCAT-
GGGAA-AATCAAAAGAAATCAGCCAAGACCTCAG-AAA--AAA-AT-TG--TAGACATCC------------
--------------ATTTCC-AAACGCCTG-AAGGTACCACGTTCATCTGT-ACAAACAATAGTACGCAAGT
AT--AAACACCATGGGACCACGCAGCTGTCATACCGCTCAGGAAGGA---GACGCGTTCTGTCTCCTA-GAG
ATGAACGTAC-----TTTG--GTGCGAAAAGTGCAAATCAATCCC-AGAACAACAGC------AAAGGACCT
TGTGAAGATGCTGGAGGAAACAGGTACAAAAGTATATATAT-CCACAGT-AAAACGAGTCCTAT-GTCGACA
TAACCTGAAAGG-CCGCTCAGCATGGAAGAAGCCACTGCTCCAAAA-CTGCCATA-AAAATGCCAGACTACG
GTTTGCAACTGCACATGAGGACAAAGATCGTAC-TTTTTGGAGAAATGTCCTCTGGTCTGATAAAACAAAAA
CAGAACTTTTTGGCCATAATGACCATCGTTATGTTTGGAGGAAAAAGGGGGATCCTTGCAAGC-CGAAGAAC
ACCATCCCAACCGTGAAGCAC-GGGG-GTGGCAGCATCATGTTGTGGGGGTGCTTTGCTGCAGGAGGGACTG
GTGCACTTCACAAAATAGATGACATCCTGAGGCAGGA--AAATGATGTG--GATATATTGAAGCAACATCTC
AAGACATCAGTCAGGAAGTTAAAGCTTGGTCGCAAATGGGTCTTCCAAATGGACAATGAC-CCCAAGCATAC
TTCC-AAAGT-----TGTGCCAAAATGGCT---TAAGGACAACAAAGTCAAGGTATTGGAGTAGCCATCACA
AAGCCCTGACCTCAATCCTATA-GACAATTTGTGGGCAGAACTG-AAAAA----GTGTGTGCGAGCAAGGAG
GCCTACAAACCTGAATCAGTTACACCAGCTTTGTCAGGAGGAATGGGCC-AAAATTCACCCAACTTCTTGTG
GGAAGCTTG-TGGAAGGCTACCCGA-AATGTTTGACCCAAGTTAAACAATTT-AAAGGCAATGCTATCAAAT
ACTAATTGAGTGTATGTAAACTTCTGACCCACTGGGAATGTAATGAAAG--AAATAAAAGCTGAAATAAATC
ATTCTCTCTAC---T-ATTATTCGAACATTTCACATTCTT-AAAATAAAGTGGTGATCCTAACTGACCTA--
--AAACAGGGAA-TTTTTACTAGGATTA-AATGTCAGGAATTGT----G-AAAAACTGAGTTTAAA-TGTA-
---TTTG-GCT-AAGGTGTATGT-GAACTTCCGACTTCAGCT--
>chromosome19:30827359-30828989/1-1630
CAGTTGAAGTCGGAAG--TTTACATACACTTAGGTTGGAGTCA-TTAAAACTAG--TT-TTTC-AACCACTC
CACAAATTTCTTG----TTAAT-AAACTATAG-TTTGGGCAAGTCGGTTAGGACATCTACCTTGTGCATGGC
ACAAGTCA-TTTTTCCAACAATTGTTTACAGA-CAGATTTTTTCAATT---A-TAATTCACTGTATCACAAT
TCCAGTGGGTCAGAAG-TTACA------TACACTAAGTTGACTGTGCCTTT-AAACAGCTTGGAAAATTCCA
GAAAATGATGTCATGGCT-TTAGAA-----------GCTTCTGATAGGATAAC-TGACATCATTTGTGTCAA
TT-GGAGGTGTACCTGTGGATGTATTTCAA-GGCCTACCTTCAAACTCAGTGCCTATTTGCTTGACATTAT-
TGGAA-AATCAAAATGAATCAGCCAAGGCCTCAG-AAA-ATAA-AT-TG--TAGACCTCCACAAGTCTGGTT
CATCCTTGGGAGCAATTTCC-AAACGCCTG-AAGGTACCACGTTCATCTGT-ACAAACAATAGTATGCAAGT
AT--AAACACCATGGGACCATGCAGCCGTCATACTGCTCAGGAAGGA---GATGCGTTCTGTTTCCTA-GAG
ATGAACGTAC-----TTTG--GTGCGAAAAGTGCAAATCAATCCC-AGAACAACAGC------AAAGGACCT
TGTGAAGATGCTGGAGGAAACAGGTACAAAAGTATCTATAT-CCACAGT-AAAACGAGTCCTAT-ATCGACA
TAACCTGAAAGG-CCGCTCAGCAATGAAGAAGCCACTGCTCCAAAA-CCGCCATA-AAAAAGCCAGACTACG
GTTTGCAACTGCACATGGGGACATAGATCGTAC-TTTTTGGAGAAATGTCCTTTGGTCTGATGAAACAAAAA
TATAACTGTTTGGCCATAATAACCATCGTTATGTTTGGAGGAAAAAGGGGGATGCTCGCAAGC-CAAAGAAC
ACCATCCCAACCGTGAAGCAC-ATGG-GTGGTAGCATCATGTTGTGGGGGTGCTTTGCTGCAGGAGGGACTG
GTGCACTTCACAAAATAGATGGCATCATGAGGGAGGA--AAATGATGTG--GATATATTGAAGCAACATCTC
AAGACATCAGTCAGGAAGTTAAAGCTTGGTCGCAAATGGGTCTTCCAAATGGACAATGAC-CGCAAGCATAC
TTCC-AAAGT-----TGTGGCAAACTGGCT---TAAGGACAACAAAGTCAAGGTATTGGAGTGGCCATCACA
AAGCCCTGACCGCAATCCTATA-GAAAATTTGTGGGCAGAACTG-AAAAA----GCGTGTGCGAGCAAGGAG
GCCTACAAACCTGACTCCGTCACACCAGCTCTGTCAGGAGGAATGGGCC-AAAATTCACCCAACTTATTGTG
GGAAGCTTG-TGGAACGCTACCCGA-AATGTTTGACCCAAGTTAAATAATGT-ATAGGCAATGCTACCAAAT
ACTAATTGAGTGCATGTAAACTTCTGACCCACTGGGAATGTGATGAAAG--AAATAAAAACTGAAATAAATC
A--CTCTCTAA---T-ATTATTCTGACATTTCACATTCTT-AAAATAAAGTGGTGATCCTAACTGACCTA--
--AGACAGGGAA-TTTCTACTAGGATTA-AATGTCAGGAATTGT----G-AAAAACTGAGTTTAAA-TGTA-
---TGTA-GCT--------ATGT-AAACTTCCGACTTCAACTGT
>chromosome19:6461297-6462934/1-1637
CAGTTGAAGTCGGAAG--TTTACATACACTTAGGTTGGAGACA-TTAAAACTCG--TG-TTTC-AACCACTC
CACAAATTTCTTG----TTAAC-AAACTATAG-TTTTGGCAAGTCGGATAGAACATCTACTTTGTGCATG--
ACAAGTCA-TTTTTACAACAATTGTTTACAGA-CAGATTATTTCACTT---A-TAATTCACTGTATCACAAT
TCCAGTGGGTCAGAAGTTTACA------TACACTAAGTTGACTGTGCCTTT-AAAAAGCTTGGAAAATTCCA
G-AAATTATGTCATGGCT-TTAGAA-----------GCTTCTGATAGGCTAAT-TGACATCATTTGAGTATA
TT-AGAGGTGTACCTGTGGATGTATTTCAA-GGACTACCTTCAAACTCAGTGCCTCTTTGCTTGACATCAT-
GGGAA-AATCAAAAGAAATCAGCCAAGACCTCAG-AAA-AATA-AT-TG--TAGACCTCCACAAGTCTGGTT
CATCCTTGAGAGCAATTTCC-AAACGCCTG-AAGGTACCACGTTCATCTGT-ACAAACAATAGTACGCAAGT
AT--AAACACCATGGGACCACGCAGCCGTCATACCACTCAGGAAGGA---GACGCGATCTGTCTCTAA-GAT
ATTAACATAC-----TTTG--GAGCAAAAAGTGCAAATCAATCCC-AGAACAACAGC------AAAGGACAT
TGTGAAAATGCTGGAGGAAACAGGTACAAAAGTATCTATAT-CCACAGT-AAAACGAGTCCTATAATCGACA
TAACCTGAAAGG-CCGCTCAGCAAGGAAGAAGCCACTGCTCCAAAA-CCGCCATA-AAAAAGCCAGACTACG
GTTTGCAAGTGCACATGGGGACAAAGATCATAC-TTTTTGGAGAAATGTCCTCTGGTCTGATGAAACAAAAA
TAGAAATGTTTGGCCATAATGACCATCATTATGTTTGGAGGAAAAACGGGGAGGCTTGCAAGC-CGAAGAAC
ACCATCCCAACTGTGAAGCAC-GAGG-GTGGCAGCATCATATTGTGGAGGTGCTTTGCTGCAGGAGGGACTG
GTGCACTTCACAAAATAGATGGCATCAAGAGGGAGGA--AAATTACGTG--GATATATTGAAGCAACATCTC
AAGACATCAGTCAGGAAGTTAAAGCTTGGTCGCAAATGGGTCTTCCAAAGGGACAATGAT-CCCAAGCATAC
TTCC-AAAGT-----TGTGGCAAAATGGCT---TAAGGACAACAAAGTCAAGGTATTGGAGTGGCCATCACA
AAGCCCTGACCTCAATCCTATA-GAAAATTTGTGGGCAGAACTG-AAAAA----GCGTGTGCGAGCAAGGAG
GCCTTCAAACCTGACTCAGTTACATCAGCTCTGTCAGGAGGAATGGGCC-AAAATTCACCCAACTTATTGTG
GGAAGCTTG-TGGAAGGCTACCCAA-AACGCTTGACCCAAGTTCAACAATTT-AAAGGAAATGCTACCAAAT
ACTAATTGGGTGTATGTAAACTTCTGACTCACTGGGAATGTGATGAAAG--AAATAAAAGCTGAAATAAATC
AT--TCTCTAC---T-ACTTTTCTGACACTTCACATTCTT-AAAAAAAAGTG---ATCATAACTGACCTAAG
ACAGACAGGGTA-TTTTTACTAGGATTA-AATGTCAGGAACTGT----G-AAAAACGGAGTTTAAA-TGTA-
---TTTG-GCT-AAGGTGTATGT-AAACTTCCCACTTCAACTGT
>chromosome19:82461922-82463555/1-1633
CAGTTGAAGTCGGAAG--TTTACATACACTCAGGTTGGAGTCA-TTAAAACTTG--TT-TTTC-AACCACTC
CACAAATTTCTTG----TTAAC-AAACTATAG-TTTTGGCAAGTCAGTTAGGACATCTACTTTGTGCATGAC
ACAAGTCA-TTTTTCCAACAATTGTTTACAGA-CAGATTATTTCACTT---A-TAATTCACTGTATCACAAT
TCCAGTGGGTCAGAAGTTTACA------TACACTAAGTTGACTGTGCCTTT-AAACAGCTTGGAAAATTCCA
GAAAATGATGTCATGGCT-TTAGAA-----------GCTTCTAATAGGCTAAT-TGACATAATTTGAGTCAA
TT-GGAGGTGTACCTGTGGATGTATTTAAA-GGCCTACTTTCATACTCAGTGCCTCTTTGCTTGACATCAT-
GGGAA-AATTAAAAGATATCAGCCAAGACCTCAG-AAA-AAAA-ATATG--CAGACCTCCACAAGTCTGATT
CATCCTTGGGAGCAATTTCC-AAATGCCTG-AAGGTACCAAGTTCATCTGC-GCTAACAATAGTACGCAAGT
AT--AAACACCATGGGACCATGCAGCCGTCATACCGCTCAGGAAGGA---GATGTATTCTGTCTCCTA-GAG
ATGAACGTAC-----TTTG--GTGTGAAATGTGCAAATCAATCCC-AGAACATCAGC------AAAGGACCT
TGTGAAGATGCTGGAGGAAACAGGTACAAAAGTATCTATAT-CCACAGT-AAAACGAGTCCTAT-ATCGACA
TAACCTGAAAGG-CCGCTCAGCAAGGAAGAAGCCACTGCTCCAAAA-CCGCCATA-AAAAAGCCAGACTACG
GTTTGCAACTGCACTTGGGGACAAAGATCGTAC-TTTTTGGAGAAATGTCCTCTGGCCTGATGAAACATAAA
TAGAACTGTTTGGCCATAATGACCATCGTTATGTTTGGAGG-AAAAGGGGGATGCTTGCAAGC-CGAAGAAC
ACCATCCCAACTGTGAAGCAC-GGGG-GTGGCAGCATCATGTTGTGGGGGTGCTTTGCTGCAGGAGGGACTG
GTGCACTTCACAAAATAGATGGCATCAGGAGGATGGA--AAATTATGTG--GATATATTGAAGCAACATCTC
AAGACATCAGTCAGGAAGTTAAAGCTTGGTCACAAATGGGTCTTCCAAATGGACAATGAC-CCCAAGCATAC
TTCC-AAAGTAAAAATGTGGCAAAATGACT---TAAGGACAACAAAGTCAAGGTATTGGAGTGGCCGTCACA
AAGCCCTGACCTCAATCCTATA-GAAAAGTTGTGGACAGAACTG-AAAAA----GCGTGTGCGAGCAAGGAG
GCCTACAAACCTGACTCAGTTACACCAGCTCTGTCAGGAGGAATGGGCC-AAAATTCACCCAACTTATTGTG
GGAAGCTTG-TGGGAGGCTACCCGA-AACGTTTGACCCAAGTTAAACAATTT-AAAGGCAATGCTACCAAAT
ACTAATTGAGTGTATGTAAACTTCTGACCCACTGGGAATGTGATGAAAG--AAATAAAAGCTGAAATAAATC
ACTC----------------TTCTGACATTTCACATTCTT-AAAATAAAGTGGTGATCCTAACTGACCTA--
--AAACAGGGAA-TTTTTACTAGGATTA-AATGTCAGGAATTGT----G-AAAAACTGAGTTTAAA-TGTA-
---TTTG-GCT-AAGGTGTATGT-AAACTTCCAGCTTCACCTGT
>chromosome19:78793401-78795022/1-1621
CAGTTGAAGTCGGAAG--TTTACATACACTT-------AGTCA-TTAAAACTCG--TT-TTTC-AACCACTC
CACAAATTTCTTG----TTAAC-AAACTATAG-TTTTGGCAAGTCAGTTAGGACATCTACTTCGTACATGAC
ACAATTCA-TTTTTCCAACAATTGTTTACAGA-CAGACTATTTTGTTT---A-TAATTCACTGTATCACAAT
TCCAGTGGGTCAGAAGTTTACA------TACACTAAGTTGACTGTGCCTTT-AAACAGCTTGGAAAATTCCA
GAAAATTATGTCATGGCT-TTAGAA-----------GCTTCTGATAGGCT-----------ATTTGAGTCAA
TT-GGAGGTGTACCTGTGGATGTATTTCAA-GGCCTACCTTCAAAGTCAGTGCCTCTTTGCTTGTCATCAT-
GGGAA-AATCAAAAGAAATCAGACAAGACCTCAG-AAA-AAAA-AT-TG--TTGACCTCCACAAGTCTGATT
CATCCTTGGGAGCAATTTCC-AAACGCCTG-AAGGTACCACGTTCATCACT-ACAAACAATAGTATGCAAGT
AT--AAACACCATGGGACCATGCAGCCGTCATACCGCTCAGGAAGGA---GACGCGTTCTGTCTCCTA-GAG
ATGAACGTAC-----TTTG--GAAAGAAAAGTGCAAATCAATCCC-AGAACAACAGC------TAAGGACCT
TGTGAAGATGCTAGAGGAAACGGGTACAAAAGTATCTATAT-CCACAGT-AAAACGAGTCCTAT-ATCAACA
TAACCTGAACGG-CCTCTCCGCAAAGAAGAAGCCACCGTTCCAAAA-CCCCCATA-AAAAAGCCAGACTATG
GTTTGCAACTGCACATGGGGACAAAGATTGTAC-TTTTTGGTGAAATGTCCTCTGGTCTGATGAAACAAAAA
CAGAACTGTTTGGCCATAATGACCATCGTTATGTTTGGAGGAAAAAGGGGGAGGCTTGCAAGC-CGAAGAAC
ACCATCCCAACCGTGAAGCAC-GGGG-GTGGCAGCATCATGTTGTGGGGGTGCTTTGCTGCAGGAGGGGCTG
GTGCACTTCACAAAATAGATGGCATCATGAGATAGGA--AAATTATGTG--GATATATTGAAGCAACATCTC
AAGACATCAGTTAGGAAGTTAAAGCTTGGTCGCAAATGGGTCTTCCAAATGGACAATGAC-CCCAAGCATAC
TTCC-AAAGT-----TGTGGCAAAATGGCT---TAAGGACAACAAAGTCAAGGTACTGGAGTGGCCATCACA
AAGCCCTGACCTCAATCCTATA-GAAAATGTGTGGGCAGAACTG-AAAAA----GCGTGTGCGAGCAAGGAG
GCCTACAAACCTGACTTAGTTACACCAGCTCTGTCAGGAGGAATGGGCC-AAAATTCACCCAACATATTGTG
GGAAGCTTG-TGGAAGGCTACCCGA-AATGTTTGACCCAAGTTAAACAATTT-AAAGGCAATGCTACCAAAT
ACTAATTGCGTGTAAGTAAACTTCTGACCCACTGGGAATGTGATGAAAG--AAATAAAAGCTGAAATAAAAT
-CACTCTCTAC---T-ATTATTCTGACATTTCACATTCTT-AAAATAAAGTGGTGATCCTAACTGACCTA--
--AAACAGAGAA-TATTTACTAGGATTA-AATGTCAGGAATTGT----G-AAAAACTGAGTTTAAA-TGTA-
---TGTATGCT-AAGATGTACGT-AAACTTCCGACTTCAACT--
>chromosome19:18390763-18392398/1-1635
CAGTTGAAGTCGGAAG--TTTACATACACTTAGGTTGGAGTCA-TTAAAACTAG--TT-TTTC-AACCAATC
CACACATTTCTTG----TTAAC-AAACTATAG-TTTTGGCAAGTCGGTTAGGACATCTACTTTGTGCATGAC
ACAAGTAA-TTTTTCCAAAAATTGTTTACAGA-CAGATTATTTCATTT---A-TAATTCACTGTATCACAAT
TCCAGTGGGTCAGAAGTTTACA------TAAACTAAGTTGACTGTGTCTTT-AAAGAGCTTGGAAAATTCCA
GAAAATAATGTCATGACT-TTAGAA-----------GCTTCTGATAGGCTAAT-TGACATCATTCGAGTCAA
TT-GGAGGTGTACCTGTGGATGTATTTCAA-GG-CTACCTTTCAACTCAGTGCCTCTTTGCTTGACATCAT-
GGGAA-AATCAAAAGAAATCAGCCAAGACCTCAG-AAAAAATA-AT-TG--TAGACATCCACAAGTTTGGTT
CATCCTTGGGAGCAATTTCC-AAACGCCTG-ATGGTACCACGTTCATCTAT-GCAAACAATAATACGCAAGT
AT--AAACACCATGGGACCATGCAGCCGTCATACCACTCAGGAAGGA---GACGCGTTCTGTCTCCTA-GAG
ATGAACGTAC-----TTTG--GTGCGAAAAGTGCAAATCATTCCC-AGAACAACAGC------AAAGGACCT
TGTGAAGATGCTGGAGGAAACAGGTACAAAGGTATTTATAT-CCACAGTAAAAACGAGTCCTAT-ATCGACA
TAACCTGAAAGG-CCACTCAGCAAGGAAGAAGCCACTGCTCCAAAA-CCGCCATA-AAAAAGCCAGACTACG
GTTTGCAACTGCACATGGGGAAAAAGATCGTAG-TTTTTGGAGAAATGTCCTCTGGTCTGATGAAACAAAAA
TAGAACTGTTTGGCCTTAATGACCATCGTTATGTTTGGAGGAAAAAGGGGGATGCTTGCAAGC-CGAAGAAC
ACCATCCCAGCCGTGAAGCAT-GGGA-GTGGCAGCATCATGTTGTGGGGGTGCTTTTCTGCAGGAGGGACAG
GTGCACTTCACAAAATAGATGGCAACATGAGGAAGGA--AAATTATGTG--GATATATTGAAGCACCATCTC
AAGACATCAGTCAGGAAGTTAAAGCTTGGTCGCAAATGGGTCTTCCAAATGGACAATGAC-CCCAAGCATAC
TTCC-AAAGT-----TGTGGCAAAATGGCT---TAAGGACAACAAAGTCAAGGTATTGGAGTGGCCATCACA
AAGCCATGATCTCAATCCTATA-GAACATTTGTGGGCAGAACTG-AAAAA----GCGTGTGTGAGCAAGGAG
GCCTACAAACCTGACTCAGTTACACCAGCTCTGTCAGGAGGAATGGGCC-AAAATTCACCCAACTTATTGTG
GGAAGCTTG-TGGAAGGCTACCCGC-AACGTTTGACCCAAGTTAAACAATTTTAAAGGTAATGCTACCAAAT
ACTAATTGAGTGTATGTAAACTTCTGACCCACTGGGAATTTGATGAAAT--AAATAAAAGCTGAAATAATTC
ATTCTCTC------T-ATTATTCTGACATTTCCCATTCTT-AAAATAAAGTGGTGATCCTAACTGACTTA--
--AGACAGGGAA-TTTTTACTTGGATTA-AATGTCAGGAATTGG----G-AAAAACTGAGTT--AA-GGTA-
---TTTG-GCT-AAGGTGTATGT-AAACTTTCCACTTCAACT--
>chromosome20:57207451-57209093/1-1642
CAGTTGAAGTCGGAAG--TTTACATACACTTAGGTTGGAGTCA-TTAAAACTAA--TT-TTTC-AACCACAC
CACAAATGTCTTG----TTAAC-AAACTAAAG-TTTTGGCAAGTCGGTTAAGACATCTACTTTGTGCATG--
ACAAGTCA-TTTTCCCAACAATTGTTTACAGA-CAGATTATTTCACTT---A-TAATTCACTGTATCACAAT
TCCAGTGGGTCAGAAGTTTACA------TACACTAAGTTGACTGTGCCTTT-AAACAGCTTGGAAAATTCCA
GAAATTGATGTCATGGCT-TTAGAA-----------GCTTCTGATAGGCTAAT-TTACATCATTTGAGTCAA
TT-GGAGGTGTACCTGTGGATGTATTTCAA-GGCCTACCTTCAAACTCAGTGCCTCTTTGCTTGACATCAT-
GGGAAAAATCAAAAGAAATCAGCCAAGACCTCAG-AAA-AGAA-AT-TG--TAGACCTCCACAAGTCTGGTT
CATCCTTGGGAGCAATTTCC-AAATGCCTG-AAGGTACCACGTTCATCGGT-ACAAGTAATAGTACGCGAGT
AT--AAATACCATGGGACCAAACAGCCGTCATACCGCTCAGGAAGGA---GACGCGTTCTGTCTCCTA-GAA
ATTAACGTACAGTATTTTG--GTGCGAAAAGTGCAAATCAATCCC-AGAACAACAGC------AAAGGACCT
TGTGAAGATGCTGGAGGAAACAGGTACAAAAGTAACTATTT-CCACAGT-AAAACGAGTCCTAT-ATTGACA
TAACCTGAAATG-CCGCTCAGCAAGGAAGAAGCCACTGCTCCAAAA-CCGGCATA-AAAAAGCCAGACTACG
GTTTGCAACTGCACATGGGAACAAAGATCGTAC-TTTTTGGAGAGATGTCCTCTGGTCTGATGAAACAAAAA
TAGAACTGTTTGGCCTTAATGACCATCATTATGTTTGGAGGAATAAGGGGGAGGTTTGCAAGC-TGAAGAAC
ACCATCCCAACCGTGAAGCAC-GGGG-GTGGCAGCATCATGTTGTGGGGGTGCTTTGCTGCAGGAGGGACTG
GTGCACTTCACAAAATAGATGGCATCATGAGGGAGGA--AAATTACGTG--GATATATTGAAGCAACATCTC
AAGACATCAGTCTGGAAGTTAAAGCTTGGTTGCAAATGGGTCTTCCAAATGGACAATGAC-CCCAAGCATAC
TTCC-AAAGT-----TGTGGCAAAATGGCT---TAAAGACAACAAAGTCAAGGTATTGGAGTGGCCATCACA
AAGCCCTGACCTCAATCCTATA-AAAAATGTGTGGGCAGAACTG-AAAAA----GCGTGTGCGAGCAAGGAG
GCCTACAAACCTGACTCAGTTACACCAGCTCTGTCAGGAGGAATGGGCC-AAAATTCACCCAACTTATTGTG
GGAAGCTTG-TGGAAGGCTACCCGA-AATGTTTGACCCAGGTGAAACAATTT-AAAGGCAATGCTACCAAAT
ACTAATTGACTGTATGTAAACTTCTGACCCACTGGGAATGTGATGAAAG--AAATAAAAGCTGAAATAAATC
ATTCTCTCTAC---T-ATTATTCTGACCTTGCACATTCTT-AAAATAAAGTGGCGATCCTAACTGACCTA--
--AGACAGGGAA-TTTTTACTACGATTA-AATGTCAGGAATTGT----G-AAAAACTGAGTTTAAA-TGTA-
---ATTG-GCT-ACGGTGCATGT-AAACCTCTGACTTCAACT--
>chromosome20:84280640-84282250/1-1610
---------------G--TTTACATACACTTAGGTTGGAGTCA-TTAAAACTCG--TT-TTTC-AACCACTC
CACAAATTTCTTA----TTAAC-AAACTATAG-TTTTGTCAAGTCGGTTAGGACATCTACTTTCTGCATGAC
ACAAGTGA-TTTTTCCAACAATTGTTTACAGA-CAGATTAATTCATTT---A-TAATTAACTGTATCACTAT
TCAAGTCGGTCAATAGTTTACA------TACACTAAGTTGACTGTGCCTTT-AAACAGCTTGGAAAATTCCA
GAAAATGGTGTCATGGCT-TTAGAA-----------GCTTCTGATAAGCTAAT-TGACATCATTTGAGTCAT
TT-GGAGGTGTACCTGTGGATGTATTTCAA-GGCCTACCTTCAAACTCAGTGCCTCTTTGTTTGACATCAT-
GGGAA-AATCAAAAGAAATCAGCCAAGACCTCAG-AAA--ATA-AT-TG--TAGACCTCCACAAGTCTGGCT
CATCCTTGGGAACAATTTCC-AAACGCCTG-AATGTACCACGTTCATCTGT-ACGAACAATAGTACGCAAGT
AT--AAACACCATGGGACTACGCAGCCGACATACCGCTCAGGAAGGA---GACGCGTTCTGTCTCCTA-GAG
ATGAACGTAC-----TTTG--GTGCGAAAAGTGCAAATCAATCCC-AGAATAACAGC------AAAGGACCT
TGTGCAGATGCTGGAGGAAAACTGTACAAAAGTATCTATAT-CCACAGT-AAAACGAATCCTAT-ATCGATA
AAACCTGAAAGG-CCGCTCAGCAAGGAAGAAGCCACTGCTCCAAAA-CCGCCATA-AAAAATCCAGACTACA
GTTTGCAACTGCCCATGGGGACAAAGATCGTAC-TTTTTGGAGAAATGTCCTCTGGTCTGATGAAACAAAAA
TAGAACTGTTTGGCCATAATGACCAACATTATGTTTGGAGGAAAAAGGGGGAGGCTTGCAAGC-CGAAGAAC
ACCATCCCAACCGTGAAGCAC-GGGG-GTGGCAGCATCATGTTGTGGGGGTGCTTTGCTGCAGGAGGGACTG
GTGCACTTCACAAAAAAGACGACATCATGAGGGAGGA--AAATTATGTG--GATATATTGAAGCAACATCTC
AAGACATCAGTCAGGAAGTTAAAGCTTGGTCGCAAATGGGTCTTCCAAATGGACAATGAC-CCCAAGCATAC
TTCC-AATGT-----TGTGGCAAAATGGCT---TAAGGACAACAAAGTCAAGGTATTGGAGTGGCCATCACA
AAGCCCTGACCTCAATCCCATA-TAAAATTTGTGGGCAGAACTG-AAAAA----GCGTGTGCGAGCGAGGAG
GCCTACAAACCTGACTCAGTTACACCAGCTCTGTCAGGAGGAATGGGCC-AAAATTCACCCAACTTATTGTG
GGAATCTTG-TGGAAGGCTACTCGA-AACGTTTGACCCAAGTCAAGCAATTT-AAAGGCAATGCTACCAAAT
ACTAATTGAGTGTATGTAAACTTCTGACCCACTGGGAATGTGATGAAAG--------------AAATAAATC
ATTCTCTCTAC---T-ATTATTCTGACATTTCACATTCTT-AAAATAAAGTGGTGATCCTAACTGACCTA--
--AGACAGGGAA-TTTTTACTAGGATTA-AATGTCAGGAATTGT----G-AAAAACTGAGTTTAAT-TGTA-
---GTTG-GCT-AAGGTGTATGT-AAACTTCCGACTTCAACT--
>chromosome21:13304422-13306056/1-1634
CAGTTGAAGTCGGAAG--TTTACATACACTTAGGTTGGAGTCA-ATAAAACTCG--TT-TTCC-AACCACAC
CAGACATTTCTTG----TTAAC-AAACTATAG-TTTTGGCAAGTCCGTTAGGACATCTACTTTCTGCATGAC
ACAAGTCA-TTTCCCCAACAATTGTTTACAGA-CAGATTATTTCACTT---A-TAATTCACTGTATCACAAT
TCCAGCGGGTCAGAAGTTTACA------TATACTAAATTGACTGTGCCTTT-AAACAGCTTGGAAAATTCCA
GAAAATGATGTCATGG-T-TTAGAA-----------GCTTCTGATAGGCTAAT-TGACATAATTTGAGTCAA
TT-TGAGGTGTACCTGTGTATGTATTTCAA-GGCCTACCTTCAAACTCAGTGCCTCTTTGCTTGACATCAT-
GGGAA-AATCCAAAGAAATCAGCCAAGACCTCAG-AAA-AATA-AT-TG--TAGACCTCCACAAGTCTGGTT
CATCCTTGGGAGCAATTTCC-AAATGCCTG-AAGGTACCACGTTCATCTGT-ACAAACAATAGTACGCAAGT
AT--AAACACCATGGAACCACGCAGCCGTCATACCACTCAGGAAGGA---GACGCGTTCTGCCTCCTA-GAG
ATGAACGTAC-----TTTG--GTGCGAAAAGTGCAAATCAATCCC-AGAACAACAGC------AAAGGACCT
TGTGAAGATGCTGGAGGAAACAGGTACAAAAGTATCTATAT-CCACAGT-AAAACGAGTCCTAT-ATCGACA
TAACCTGAAAGG-CCGCTCAGCAAGGAAGAAGCCACTGCTCCAAAA-CCGGCATA-AAAAAGCCAGACTACG
GTTTGCAACTGGTCATGGGGACAAAGATTGTAC-TTTTTGGAGAAATGTCCTCTGGTTTGATGAAACAAAAA
TAGAACTGTTTGGCCATAATGACCATCGTTATGTTTGGAGGAAAAAGGGGGAGGCTTGCAAGC-CGAAGAAC
ACCATCCCAACTGTGAAGCAC-GGGG-GTGGCAGCATCATGTTGTAGGAGTGCTTTGCTGCAGGAGGGACTG
GTGCACTTCATAAAATAGATGGCATCATGAGGAAAGA--AAATGATGTG--GATATATTGAAGCAACATCTG
AAGACATCAGTCAGGAAGTTAAAGCTTGGTAGCAAATGGATCTTCCAAATGGACAATGAC-CCCAAGCATAC
TTCC-AAAGT-----TGTGGAAAAATGGTT---TAAGGACAACAAAGTCAAGGTATTGGAGTGGCCATCACA
AAGTCCTGACCTCAATCCCATA-GAAAATTTGTGGGCAGAACTG-AAAAA----GCGTGTGTGAGCAAGGAG
GCCTACAAACCTGACTCAGTTACACCAGCTCTGTCAGGAGGAATGGGAC-AAAATTCACCCAACTTATTGTG
GGAAGCTTG-TGGAAGGCTACCTGA-AATGTTTGGCCAAAGTTAAACAATTT-TAAGGCAATGCTACCAAAT
ACTAATTGAGTGTATGTAAACTTCTGACCCACTGGGAATGTGATGAAAG--AAATAAAAGCTGAAATAAATC
A----CTCTAC---T-ATTATTCTGACCTTTCACATTCTT-AAAATAAAGTGGTGATCCTAACTGGCCTA--
--AAACAGGGAA-TTTTTACTAGGATTA-AATGTCAGGAATTGT----G-AAAAACTGAGTTTAAA-TGTA-
---TTTG-GCT-AAGGTGTATGT-AAATTTCAGACTTCAACTA-
>chromosome21:41762904-41764536/1-1632
CAGTTGACGTCGGAAG--TTTACATACACTTAGGTTGGAGTCA-TTAAAACTCG--TT-TTTC-AACCACTC
CACAAATTTCTTG----TTAAC-AAACTATAG-TTTTGGCAAGTCGGTTAGGACATCTACTTTGTGCATG--
ACAAATAA-TTGTTCCAACAATTGTTTACAAA-CAGATTATTTCACTT---A-TAAATCACTGTATCACAAT
TCCAGTGGGTCAGACGTTTACA------TACACTAAGTTGACTGTGCCTTT-AAACAGCTTGGGAAATTCCA
GAAAATGTTGTCATAGCT-TTAGAA-----------AGTTCTGATAGGCTAAT-TGACATCATTTGAGTCAA
TT-GGAGGTGTACCTGTGGATGTATTTCAA-GGCCTATCTTCAAACTCAGTGCCTCTTTGCTTGACATCAT-
GGGAA-AATCAAAAGAAATCAGCCAAGACCTCAG-AAA-AAAA-AT-GG--TAGACCTCCACAAGTATGGTT
CATCCTTGGGAGCAATTTCC-AAACACCTG-AAGGTACCAGGTTCATCTGT-ACAAACAATAGTACGCAAGT
AT--AAACACCATGGGATCACGCAGCTGTCATACCGCTCAGGAAGGA---GACGCGTTCTGTCTCCTA-GAG
ATGAACGTAC-----TTTG--GTGCGAAAAGTGCAAATCAATCCC-AGAACAACGGC------AAAGGACCT
TGTGAAGATGCTGGAGGAAACAGGTACAAAAGTATCTATAT-ACACAGT-AAAATGAGTCCTAT-ATCGAC-
-AACCTGAAAGG-CCGCTCAGCAAGGAAGAAGCCACTGCTCCAAAA-CCACCATA-AAAAAGCCAGACTATG
GTTTGCAACTGCACATGGGGACAAAGATCCTAC-TTTTTGGAGAAATGTCCTCTGGTCTGATGAAACAAAAA
TAGAACTGTTTGGCCATAATGACCATCGTTATGTTTGGAGGAAAAAGGGGGATGCTTGCAAGC-CGAAGAAC
ACCATCCCAACCGTGAAGCAC-GGGG-TTGGCAGCATCATGTTTTGGGGGTGCTTTGGTGCAGGAGGGACTG
GTGCACTTCACAAAATAGATGGCTTCATGAGGAAGGC--AAATTATGTG--GATATATTGAAGCAACATCTC
AAGACATCAATCAGGAAGTTAAAGCTTGGTCGCAAATGGGTCTTCCAAATGGACAATGAC-CCCAAGCATAC
TTCC-AAAGT-----TGTGACAAAATGGCT---TAAGGACAACAAAGTCAAGGTATTGGAGTGGCCATCACA
AAACCCTGACCTCAATCCTATA-GAAAATTTGTGGGCAGAACTG-AAAAA----GCGTGTGCAAGCAAGGAG
GCCTATAAACCGGACTCAGTTACACTAGCTCTGTCAGGAGGAATGGGCC-AAAATTCACCCAACTTATTGTG
GGAAGCCTG-TGGAAGGCTATCTGA-AACGTTTGACCCAAGTTAAACAATTT-AATGGCAATGCTACCAAAA
ACTAATTGAGTGTATGTAAACTTCTGACCCACTGGGAATGTGCCGAAAT--AAATAAAAGCTGAAATAAATC
AT--TCTCTAC---T-ATTATTCTGACATTTCACATTCTT-AAAATAAAGTGGTGATCCTAACTGACCTA--
--GGGTAGGGAA-TTGTTACTAGGATTA-AATGTCAGGAATTGT----G-TAAAACTGAGTTTTAA-TGTA-
---TTTG-GCT-AAGGTGTATGT-AAACTTCCGACTTCAACT--
>chromosome21:16077221-16078787/1-1566
CAGTTGAAGTCGGAAG--TACACATACACTTAGGTTGAAGTCA-TTAAAACTCG--CT-TTTC-AA-----C
CACAAATTTCTTG----TTAAC-AAACTATAG-TTTTGGCAAGTCGGTTAGGACATCTACTTTGTGCATGAC
ACAAGTCA-TTTTTCCAACAATTGTTTACAGA-CAGATTATTTCACTT---T-TAATTCACTGTATCACAAT
TCCAGTGGGTCAGAAGTTTCCA------TACACTAAGTTGACTGTGCCTTT-AAACAGCTTGGAAAATTCCT
GAAAATGATGTC------------------------------------------------------------
-------------------ATGTATTTCAA-GGCCTACCTTCAAACTCAGTGCCTCTTTGCTTGACATCAT-
GGGAA-AATCTAAATAAAACAGCCAAGACCTCAG-AAA-AAGA-AT-TG--TAGACCTCCACAAGTCTGGTT
CATCCTTGGGAGCAATTTCC-AAATGCCTG-AATGTACCACGTTCATCTGT-ACAAACCATAGTACGCAAGT
AT--AAACACCATGGGACCACACAGCCGTCATACCGCTCAGGAAGGA---GATGCGTTCCGTCTCCTA-GAG
ATGAACGTAC-----TTTG--GTGCGAAAAGTGCAAATCAATCCC-AGAACAAGAGC------AAAGGACCT
TGTGAAGATGCTGGAGGAAACAGGTACAAAAGTATCTATAT-CCACAGT-AAAACGAGTCCTAT-ATCGACA
TAACCTGAAAGG-CCGCTCAGCAAGGAAGAAGCCACTGCTCCAAAA-CCGCCATA-AAAAAGACAGACTACG
GTTTGCAACTGCACATGAGGACAAAGATTGTAC-TTTTCGGAGAAATGTCCTCTGGTCTGATGAAACAAAAA
TACAACTGTTTGGCCATAATTACCATCGTTATGTTTGGAGGAAAATGGGGGAGACTTGCAAGC-CGAAGAAC
ACCATCCCAACCGTGAAGCAC-GGGG-GTGGCAGCATCATGTTGTGGGGGTGCTTTGCTGCAGGAGGGACTG
GTGCACTTCACAAAATAGATGGCATCATGAGGCAGGA--ATATTATGTG--GATATATTGAAGCAACATCTC
AAGATATCAATCAGGATGTTAAAGCTTGGTCGCAAATGGGTCTTCCAAATGGACAATGAC-CCCAAGCATAC
TTCC-AAAGT-----TGTGGCAAACTGGCT---GAAGGACAACAAAGTCAAGGTATTGGAGTGGCCATCACA
AAGCCCTGACCTCAATCCCATA-GAAAATGAGTGGGCAGAACTG-AAAAA----GCGTGTGCGAGCAAGGAG
GCCTACAAACCTGACTCAGTTACACCAGCTCTGTCAGGAGGAATGGGAC-AAAATTCACCCAACTTATTGTG
GGAAGCTTG-TGGAAGGCTACCCAG-AATGTTTGACCCAAATTAAACAATTT-AAAGGCAATGCTACCAAAT
ACTCATTGAGTGTATGCAAACTTCTGACCCACTGGAATTGCGATGAAAG--AAATAAAAGCTGAAATAAATC
ATTCTCTCTAC---T-ATTATTCTGACATTTCACAT--TT-AAAATAAAGTGGTGATCCTAACTGACCTA--
--AGACAGGGAA-TTTTCACTAGGATTA-AATGTCAGGAATTGT----G-AAAAACTGAGTTTAAA-TGTA-
---TTTG-GCT-AAGGTGTATGT-AAACTTCCGACTTCAACT--
>chromosome21:57734191-57735822/1-1631
CAGTTGAAGTCGGAAG--TTTACATACACTTAGGTTGGAGTCA-TTAAAACTCG--TT-TTTC-AACCACTC
CACAAATTTCTTG----TTAAC-AAACTATAA-TTTTAGGAAGTCGGTTAGGACATCTACTTTGTGCATGAC
ACAAGTAA-TTTTT-CAACAATTGTTTACAGA-CAGATTATTTCACTT---A-TAATTCACTGTATCACAAT
TCCAATAGGTCAGAAGTTTACA------TACACTAAATTGACTGTGCCTTT-AAACAGATTGGAAAATGTCC
GAAAAT-ATGTCATGGCT-TTAGAA-----------GCTTCTGATAGGCTAAT-TGACATCATTTGAGTCAA
TT-GGAGGTGTACCTGTGGATGCATTTCAA-GGCCTACCTTCAAACTCAGTGCCTCTTTGCTTGACATCAT-
GGGAA-AATCAAAAGAAATCAGCCAAGACCTCAG-AGA-AGAA-AT-TG--TAGACCTCCACAAGTCTGGTT
CATCCTTGGGAGCAATTTCC-AAACGCCTG-AAGGTACCATGTTCATCTGT-ACAAACAATAGTACGCAAGT
AT--AAACACCATGGGACCACGCAGCCGTCTTACCGCTCAGGAAGGA---GACGCGTTTTGTCTCCTA-GAC
ATGAACGTAC-----TTTG--GTGCGAAAAGAGAAAATGAATCCC-AGAACAACAGC------AAAGGACCT
TGTGAAGATGCTGGAGGAAACAGGTACAAAAGTATCTATAT-CCACAGT-AAAACGAGTCCTAT-ATCGACA
TAGCCTGAAAGG-CCGCTCAGCAAGGAAGAAGCCACTGCTCCAAAACCCGCCATA-AAAAAGCCAGACTACG
GTTTGCAACTGCACATGGGGATAAAGATCGTAC-TTTTTGGAGAAATGTCCTCTGGTCTGATGAAACAAAAA
TAGAACTGTTCGGCCATAATGACCATCGTTATGTT---GAGGAAAAGGGGCATGCTTGCAAGC-CGAAGAAC
ACCATCCTAACCGTGAAGCAC-GGGG-GTGGCAGCATCATGTTGTGGCGGTGCTTTGCTACAGGAGGGACTG
GTGTACCTTACAAAATAGATGGCATCATGAGGCAGGA--AAATTATGTG--GATATATTGAAGCAACATCTC
AAGACATCAGTCAGGAAGTTAAAGCTTGGTCGCAAATGGGTCTTCCAAATGGACAATGAC-CCCAAGCATAC
TTCC-AAAGT-----TGTGACAAAATGGCT---TAAGGACAACAAAGTCAAGGTATTGGAGTGGCCATCACA
AAGCTCTGACCTCAATCCTATA-GAACATTTGTGGGCAGAACTG-AAAAA----GTGTGTGCGAGCAAGGAG
GCCTACAAACCTGACTCAGTTACACCAGCTCTGTCAGGAGGAATGGGCC-AAAATTCCCCCAATTTATTGTG
GGAAGCTTG-TGGAAGGCTACCCGA-AACGTTTGACCCAAGTTAAACAATTT-AAAGGCAAAGCTACCAAAT
ACTAATTGAGTGTATGTAAACTTCTGACCCACTGGGAATGTGATGAAAG--AAATAAAAGCTGAAATAAATC
ATTCCCTCTAC---T-ATTATTCTGACATTTCACATTCTT-AAAATAAAGTGGTGATCCTAACTGACCTA--
--AGACAGGGAA-TTTTTACTAGGATTA-AATGTCAGGAATTGT----G-AAAAACTGAGTTGAAA-TGTA-
---TTTG-GCG-AAGGTGTATGT-AAACTTCCGACTTCA-----
>chromosome22:60117686-60119326/1-1640
CAGTTGAAGTCTGAAG--TTTACATCCACTTAGGTTGGAGTCA-TTAAAACTCG--TT-TTTC-AACCACTC
CACACATTTCTTG----TTAAC-AAACGATAG-TTTTGGCAAGTCGGTTAGGACATCAACTTTGTGCATGAC
ACAAGTAA-TTTTTCCAACGATTGTTAACAGA-CAGATTATTTCACTT---A-TAATTCACTGTATCACAAT
TCCAGTGGGTCAGAAGTTTACA------TACACTAAGTTGACTGTGCCTTT-AAACAGCCTGGAAAATTCCA
GAAAATGATGTCATGGCT-TTAGAA-----------GCTTCTGATAGGCTAAT-TGACATAATTTGAGTCAA
TT-GGAGGTGTACCTGTGGATGTATTTCAA-GGCCGACCTTCAAACTCAGTGCCTCTTCGCTTGACATCAT-
GGGAA-AATCAAAAGAAATCAGCCAAGACCTCAGAAAA-AAAA-AT-GG--TAGACCTCCACAAGTCTGGTT
CACCCTTGGGAGCAATTTCC-AAACGCCTG-AAGGTACCACGTTCATCTGT-ACAAACAATAGTACGCAAGT
AT--AAACACCATGGGACCACGCAGCCGTCATACCACTCAGGAAGGA---GACGCGTTCTGTCTCCTA-GAG
ATGAACGTAC-----TTTG--GTGCTAAAAGTGCAAATCAATCCC-AG---AACAGC------AAAGAACCT
TGTGAAGATGCTGGAGGAAACAGGTACAAAAGTATCTATAT-CCACAGT-AAAACGAGTCCTAT-ATCGACA
GAACCTGAAAGG-CTGCTCAGCAAGGAAGAAGTCACTGCGCCAAAA-CCGCCATA-AAAAAGCCAGACTACA
GTTTGCAACTGCACATTGGGACAAAGATCGTAC-TTTTTGGAGAAATATCCTCTGGTCTGATGAAACAAACA
AAAAAATGTTTGGCCATAATGACCACCGTTATGTTTGGAGGAAAAAGGGGGAGGCTTGCAAGC-CGAAGAAC
ACCATCCCAACCGTGAAGCAC-GGGG-GTGGCAGCATCATGTTGTGGGGGTGTTTTGCAGCAGGAGGGACTG
GTGCACTTCACAAAATAGATGGCATCATGAGGCAGGA--AAATGATGTG--GATATATTGAAGCAACATCTC
AAGTCATCAGTCAGGAAGTTAAAGCTTGGTCACAAATGGGTCTTCCAAATGGACAATGAC-CCCAAGCATAC
TTCC-AAAGT-----TGTGGCAAAATGGCT---TAAGGACAACAAAGTCAAGGTATTGGAGTAGCCATCACA
AAGCCCTGACCTCAATCCCATA-GAAAATTTGTGGGCAGAACTG-AAAAA----GTGTGTGCGAGCAAGGAG
GCCAACAAACCTGACTCAGTTACACCAGCTCTGTCAGGAGGAATGGGCC-AAAATTCATCCAACTTATTGTG
GGAAGCTTG-TGGAAGGCTACCCGA-AACATTTGACCCAAGTTAAACAATTT-AAGGGCAATGCTACCAAAT
ACTAATTGAGTGTATGTAAACTTCTGACCCACTGGGAATGTGATGAAAG--AAATAAAACCTGAAATAAATC
ATTCTCTCTAC---T-ATTATTCTGACATTTCCCATTCTT-AAAATAAAGTGGTGGACCTAACTGACCTA--
--AGACAGGGAA-TTTTTACTAGGATTA-AATGTCAGGAATTGT----GAATAAACTGAGTTTAAA-TGTA-
---TTTG-GCTAAAGGTGTATGT-AAACTTCCGACTTCAACTGT
>chromosome22:17552430-17554064/1-1634
CAGTTGAAGTCGGAAG--TTTACATACATTTATGTTGGAGTCA-TTAAAACTCG--TT-TATC-AA-CACTC
CACAAATTTCTTG----TTAAC--AGCTATAA-TTTTGGCAAGTCGGTTAGGACATCTACTTTGTGCATGAC
ACAAGTCA--TTTCCCAACAATTGTTTACAGA-CAGATTATTTCACTT---A-TAATTCACTGTATCA-AAT
TCCAGTGGGTCATAAGTTTACA------TACACTAAGTTGACTGTGCCTTT-AAACAGCTTGGAAAATTCCA
GAAAATGGTGTCATGGCT-TTAGAA-----------GCTTCTGATAGGCTAAT-TGTCATACTTTGAGTCAA
TT-GGAGTTGTACCTGTGGATTTATTTCAA-GGCCTACCTTCAAACTCAGTGCCTCTTTGCTTGACATCAT-
GGGAA-AATCAAAAGAAATCAGCCAAGACCTCAG-AAA-AAAA-AT-TG--TAGACCTCCACAAGCCTGGTT
CATCCTTGGGAGCAATTTCC-AAACGCCTG-AAGGTATCACGTTCATCTGT-ACAAACAATAGTACGCAAGT
AT--AAACACCATGGGACCACGCAGCCGTCATACCGCTCAGGAAGGA---GACGAGTTCTGTCTCCTA-GAG
ATGAACGTAC-----TTTG--GTGCGAGAAGTGCAAATCAATCCC-AGAACAACAGC------AAAGGACCT
TGTGAAGATGCTGGAGGAAACAGGTACAAAAGTATCTATAT-CCACAGT-AAAATGAGTCATAT-ATCGACA
TAACCTGAAAGG-CCGCTCAGCAAGGAAGAAGCCACTGCTCCAAAA-CTGCCATA-AAAAAGCCAGACTACG
GTTTGCAACTGCACATGGGGACAAAGATTGTAC-TTTTTGGAGAAATGTCCTCTGGTCTGATGTAACAAAAA
TAGAACTGTTTGGCCATGATGACCATCGTTATGTTCGGAGGAAAAGGGGGGAGGCTTGCAAGC-CGAAGAAC
ACCATCCCAACCGTGAAAAAT-GGGG-GTGGCAGCATCGTATTGTGGGGGTGCTTTGCTGCAGGAGGGACTG
GTGCACTTCACAAAATAGATGACATCATGAGATAGGA--ACATTATGTG--GATGTATTGAAGCAACATCTC
AAGACATCAGTCAGGAAGTTACATCTTGGTCGCAAATGGGTCTTCCAAATGGACAATGAC-CCCAAGCATAC
TTCC-AAAGT-----TGCGGCAAAATGGCT---TAAGGACAACAAAGTCAAGGTATTGGAGTGGCCATCACA
AAGCCCTGACCTCAATCCTATG-GAAAACTTGTGGGCAGAACTG-AAAAA----GCGTGTGCGAGCAAGGAG
GCCAACAAACCTGACTCAGTTACACCAGCTCTGTCAGGAGGAATGGGAA-AAAATTCACCCAACTTATTGTG
GGAAGCTTG-TGGAAGGCTACCCAA-AAAGTTTGACCCAAGTTAAACAATTT-AAAGGCAATGCTACCAAAT
ACTAATTGAGTGTATGTAAACTTCTGACCCACTGGGAATGTTATGAAGG--AAATGAAAGCTAAAATAAATA
ATTCTATCTAC---T-ATTATACTGACATTTCACATTCTT-AAAATAAAGTGGTGATCCTAACTGACCTA--
--AGACAGGGAA-TTTTTACAAGGATGA-AATGTCAGGAATTGT----G-AAAAACTAAGTTTAAA-TGTA-
---ATTG-GCT-AAGGTGTATGT-AAACTTCTGACTTCAACT--
>chromosome22:29166723-29168359/1-1636
CAGTTGAAGTCGGAAG--TTTACATACACTTAGGTTGGAGTCC-TTAAAACTTG--TT-TTTC-AACCACTC
CACAAATTTGTTG----TTAAC-AAACTATAG-TTTTGGCAAGTCAGTTAGGACATCTACTTTGTGCATGAC
ACAAGTAA-CTTTT-CAACAATTGTTTACAGA-CAGAATATTTCACTT---A-TAATTCACTGTATCACAAT
ACCAGTGGGTCAGAAGTTTACA------TACACTAAGTTGACTGTGCCTTT-AAACAGCTTGGAAAATTCCA
GAAAATTATGTCATGGCT-TTAGAA-----------GCTTCTCATAGGCTAAT-TGACATAATTTGAGTCAA
TT-GGCAGTGTACCTGTGGATGTATTTCAA-GGCCTACCTTCAAACTCAGTGTCTCTTTGCTTGACATCAT-
GGGAA-AATCAAAAGAAATCAGCCAAGACCTCAG-AAA-AGAA-AT-TG--TAGACCTCCACAAGTCTGGTT
CATACTTGGGAGCATTTTCC-AAATGCCTG-AAGGTATCACGTTCATCTGT-ACAAACAATAGCACGCAAGT
AT--AAACACCATGGGACCACGCAGCCGTCATACTGCTCAGGAAGGA---GACACGTTCTGTCTCCTA-GAG
ATGAACGTAC-----TTTG--GTCCAAAAAATGCAAATCAATCCC-AGAACAACAGC------AAAGGAACT
TGTGAAGATGCTGGAGGAAACAGGTACAAAAGTATCTATAT-CCACAGT-AAAACGAGTCCTAT-ATCGACA
TAACTTG-AAGG-CCACTCAGCAAGGAAGAAGCCACTGCTCCAAAA-CCTCCATA-AAAAAGCCAGACTACG
GTTTGCAACTGCACATGGGGACAAAGATTGTAT-GTTTTGGAGAAATGTCCTCTGGTCTGATGAAACAAAAA
TAGAACTGTTTGGCCATAATGACCATCGTTATGTTTGGAGGAAAAAGGGGGAGGCTTGCAAGC-CGAAGAAC
AGCATCCCAACCGAGAAGCAC-GGGG-GTGGCAGCATCATGTTGTGGGGGTTCTTTGCTGCAGGAGGGACTG
GTGCACTTCAGAAATTAGATGGCATCATGAGGATGGA--AAATTATGTG--GATATATTGAAGCAACATCTC
AAGACATCAGTCAGGAAGTTAAAGCTTGGTCGCAAATGGGTCTTCCAAATGGACAATGAC-CCCAAGCATAC
TTCC-AAAGT-----TGTGGCAAAATGGCT---TAAGGACAACAAAGTCAAGGTATTGGAGTGGCCATCACA
AAGCCCTGACCTCAATCCTATA-GAAAATTTGTGGGCAGACCTG-AAAAA----GCGTGTGTGAGCAAGGAG
GCCTACAAACCTGACTCAGTTACACCAGCTCTGTCAGGAGGAGTGGGCC-AAAATTCACCCAACTTATTGTG
AGAAGCTTG-TGGAAGGCTACCCGA-AATGTTTGACCCAAGTTAAACAATTT-AAAGGCAATGCTACCAAAT
ACTAATTGAGTGTATGTAAACTTCTGACCCACTGGGAATGTGATAAAAG--AAATGTAAGCTGAAATATATA
ATTCTCTCTAA---T-ATTATTCTGACATTTCACATTCTT-AAAATAAAGTGGTGATTCTAACTGACCTA--
--AGACAGGGAA-TTTTTACATGGATTA-AATGTCAGGAATGAT----G-GAAAACTGAGTTTAAA-TGTA-
---TTTG-GCT-AAGGTTTATGT-AAACTTCCGACTTCAACT--
>chromosome22:60087661-60089300/1-1639
CAGTTGAAGTCGGAAG--TTTACATACACTT-TGTTGGAGTCA-TTAAAACTTG--TT-TTTC-AACCACTC
CACAAATTTCTTG----TTAAC-AAACTATAG-TTTTGGCAAGTCGGTTAGGACATCTACTTTGTGCATGAC
ACAAGTAA-TTTTTCCAACAATTGTTTACAGA-CAGCTTATTTCACTT---A-TAATTCACTGTATCACAAT
TCCAGTGGGTCAGAAGTTTACA------TACACTAAGTTCACTGTGCCTTT-AAACAGCTTGGAAAATTCCA
GAAAATGATGTTATGGCT-TTAGAA-----------GCTTCTGATAGGCTAAT-TGACATCATTTGAGTCAA
TT-GGAGGTGTACCTGTGGATGTATTTCAA-GGCCTACCTTCAAACTCAGTGCCTCTTTGCTTGACATCAT-
GGGAA-AATCAAAAGAAATCAGCCAAGACCTCAG-AAA-AAAA-AT-TG--TAGACCTCCACAAGTCTGGTT
CATCCTTGGGAGCAATTTCC-AAATGCCTG-AAGGAACCACATTCATCTGT-ACAAACAAAAGTACGCAAGT
AT--AAACACCATGGGACCACGCAGCCGTCAAACCGCTCAGGAAGGA---GACGCGTTCTGTCTCCTA-GAG
ATGAATGTAC-----TTTG--GTGCGAAAAGTGCAAGTTAATCCC-AGAACAACAGC------AAAGGACCT
TGTGAAGATGCTGGAGGAAACAGGTACAAAAGTATCTATAT-CCACAGT-AAAACGAGTCCTAT-ATCAACA
TAACCTGAAAGG-CCGCTCAGCAAGGAAGAAGCCACTGCTCCAAAA-CCGCCATA-AAAAAGCCAGACTACG
GTTTGCAACTGCACATGGGGACAAAGATCGTAC-TTTTTGGAGAAATGTCCTCTGGTCTGATGAAACAAAAA
TAGAACTGTTTGGCCATAATGACCATCGTTATGTTTGGAGGAAAAAGCAGGATGCTTGCAAGA-CGAAGAAC
ACCATCCCAACCGTGAAGCAC-GTGG-GT-GCAGCATCATGTTGTGGGGGTGCTTTGCTGCAGGAGGGACTG
GTGCACTTCACAAAATAGATGGCATCATGAGGCAGGA--AAATGATGTG--GATATATTGAAGCAACATCTC
AAGACATCAGTCAGGAAGTTGAAGCTTGGTCGCAAATGGGTCTTCCAAATGGACAATGAC-CCCAAGCATAC
TTCC-AAAGT-----TGTGGCAAAATGGCT---TAAGGACAACAAAGTCAAGGTATTGGAGTGGCCATCACA
AAGCCCTGACCTCAATCTTATC-GAAAATTTGTGGGCAGAACTG-AAAAA----GCGCTTGCGAGCAAGGAG
GCCTACAAACCTGACTCAGTTACACCAGCTCTGTCAGGAGGAATGGTCC-AAAATTCATCCAACTTATTGTG
GGAAGCTTG-TGGAAGTCTTCCCAA-AACATTTTACCCAAGTTAAACAATTT-AATGGCAATGCTACCAAAT
ACTAATTGAGTGTATGTAAACTTCTGACCCACTGGGAATGTGATGAAAT--AAATAAAAGCTGAAATAAATC
ATTCTCTCTACTATT-ATTATTCTGACAAGTCACATTCTT-AAAATAAAGTGGTGATCCTAACTGACCTA--
--AGACAGGGAA-TTTTTACTAGGATTA-AATGTCAGGAATTGT----G-AAAAACTGAGTTTAAA-TGTA-
---TTTG-GCT-AAGGTGTATGT-AAACTTCCGACTTCAACT--
>chromosome22:9722112-9723749/1-1637
CAGTTGAAGTCGGAAG--TTTATATAGACTTAGGTTGGAGTCA-TTAAAACTTG--TT-TTTC-AACCACCC
CACACATTTCTTT----TTAAC-AAACTATAG-TTTTGGCAAGTCGGTTAGGACATCTACTTTGTGCATGAA
ACAAGTCA-TTTTTCCAACAATTGTTTACAGA-AAGATTATTTCACTT---A-TAATTTACTGTATCACAAT
TCCAGTGGGTCAGAAGTTTACA------TACACTAAATTGACTGTGCCTTT-AAACAGCTTGGACAATTCCA
GAAAATTATGTCATGGCT-TTAGAA-----------GCTTCTGATAGGCTAAT-TGACATAATTTGAGACAA
TT-GGAGGTGTACCTGTGGATGTATTTCAA-GGCCTACCTTCAAACTCAGTGCCTCTTTGCTTGACATCAT-
GGGGA-AATCAAAAGAAATCAGCCAAGACCTCAG-AAA-AAAA-TT-TG--AAGACCTCCACAAGTCTGGTT
CATCCTTGGGAGCAATTTCC-AAATGCCTG-AAGGTACCACATTCATCTGT-ACAAACAATAGCACGCAAGT
AT--AAACACCATGGGACCACACAGCCGTCATACCGCTCAGGGAGGA---GACATGTTCTGTCTCCTA-GAG
ATGAATGTAC-----TTTG--GTGCG-AAAGTGCAAATCAATCCC-AGAACAACAGC------AAAGGACCT
TGTGAAGATGCTGGAGGAAAGAGGTACAACAGTATCTATAT-CCACAGT-AAAACAAGTCCTGT-ATCGACA
TAACCTGAAAGG-CCGCTCAGCAAGGAAGAAGCCACTGCTCCAAAA-CCGCCATA-AAAAAGCCAGACTACG
GTTTGCAACTGCACATGGGGGCAAAGATCGTAC-TTTTTGGAGAAATGTCCTCTGGTCTGATGAAACAAAAA
AAGAACTGTTTGGCCATAATGACCATCGTTATGTTTGGAGGAAAAAGGGGGAGGCTTGCAAGC-CGAAGAAC
ACCATCCCAACCGTGAAGCAC-AGGG-GTGGCAGCATCATGTTGTGGGGGTGCTTTGCTGCAGGAGGGACTG
GTGCACTTCACAAAGTAGATGGCATCATGAGGGAGGA--AAATTATGTG--GATATATTAAAGCAATATCTC
AAGACATCAGTCAGGAAGTTAAAGCTTGGTCGCAAATGGGTCTTCCAAATGGACAATGAC-CAAAAGCATAC
TTCC-AAAGT-----TGTGGCAAAATGGCT---TAAGGACAACAACGTCAAGGTATTGAAGTGGCCATCACA
AAGCCCTGACCTCAATCCTATA-GAAAATGTGTGGGCAGAACTG-AAAAA----GCGTGTGCGAGCAAGGAG
GCCTACAAACTTGGCTCAGTTACACCAGCTCTGTCAGGAGGACTGGGCC-AAAATTCACCCAACTTATTGTG
GGAAGCTTG-TGGAAGGTTACCTGA-AATGTTTGACCCAAGTTAAACAATTT-AAAGGCAATGCTACCAAAT
ATTAATTGAGTGCATGTAAACTTCTGACCCACTGGGAATATGATGAAAG--AAATAAAAGCTGAAATAAATA
ATTCTCTCTAC---T-ATTATTCTGACATTTCACATTCTT-AAAATAAAGTGGTGATCCTAACTGACCTA--
--AGACAGGGAA-TATTTACTAGGATTA-AATGTCAGGAATTGT----G-AAAAACTGAGTTTAAA-TGTA-
---TTTG-GCT-AAGGTGTATGT-AAACTTCCGACTTCAACT--
>chromosome23:26916727-26918353/1-1626
CAGTTGAAGTCGGAAG--TTTACATTCACTTAGGTTGGAGTCA-TTAAAACTCG--TT-TTTC-AACCACTC
CACAAATGTCTTG----TTAAC-AAACTATAG-TTATGGCAAGTCGGATTGGACATCTACTTTGTGCATGAC
ACAAGTAA-TTTGT-CAACAATTGTTTACAGA-CAGATTATTTCACCT---A-TAATTCACTGTATCACAAT
TCCAGTGGGTCAGAAGTTTACA------TACACTAAGTTGACTGTGCCTTT-AAACAGCTTGGAAAA-----
------AATGTCATGGCT-TTAGAA-----------GCTTCTGATAGGCTAAT-TGACATCATTTGACTCAA
TT-GGAGGTGTACCTGTGGATGTATTTCAA-GGCCTACCATCAAACTCAGTGCTTCTTTGCTTGACATCAT-
GGGAA-AATCAAAAGAAATCAGCCAAGACCTCAG-AAA--AAA-AT-TG--TAGACCTCCACAAGTCAGGTT
CATCCTTGGGAGCAATTTCC-AAATGCCTG-AAGGTACCACGTTCATCTGT-ACAAACAATAGTACACAAGT
AT--AAACACCATGGGACCACGCAGCCGTCATACCGCTCAGGAAGGA---GATGCGTTCTGTCTCCTA-GAG
ATGAACGTAC-----TTTG--GTGCGAAAAGTGCAAATCAATCCC-AGAACAACAGC------AAAGGACCT
TGTGAAGATGTTGGAGGAAACAGGTATAAAAGTATCTATAT-CCACAGT-AAAACGAGTCATAT-ATCGACA
TAACCTGAAAGG-CCACTCAGCAAGGAAGAAGCCACTGCTCCAAAA-CCGCCATA-AAAAAGCCAGACTACG
GTTTTCAACTGCACATGGGGACAAAGATCATAC-TTTTTGGAGGAATGTCCTCTGGTCTGATGAAACAAAAA
TAGAACTGTTTGGCCATAATGACCATCGTGGTGTTTGGACG-AAAAGGGGGAGGCTTGCAAGC-CGAAGAAC
ACCATCCCAACCGTGAAGCAC-GGGG-GTGGCAGCATCATGTTGTGGGGGTGCTTTGCTGCAGGAGGGACTG
GTGCACTTAACAAAATAGATGGCATCATGAGGATGGA--AAATTATGTG--GATATATTAAAGCAACGTCTC
AAGACATCAGTCAGGAAGTTAAAGCTTGGTCGCAAATGGGTCTTCCAAATGGACAATGAC-CCCAAGCATAC
TTCC-AAAGT-----TGTGGCAACATGGCT---TAAGGACAACAAAGTCAAGGTATTGGAGTGGCCATCACA
AAACCCTGACCTCAATCCTATA-AAACATTTGTGGGCAGAACTG-AAAAA----GGGTGTGCGAACAAGGAG
GCCTACAAATCTGACTCAGTCACACCAGCTCTGTCAGGAGGAATGTGCC-AAAATTCACCCAACATATTGTG
GGAAGCTTG-TGGAAGGCTACCCGA-AACGTTTGACCCAAGTTAAACAATTT-AAAGGCAATACTACCAAAT
TCTAATTGAGTGTATGTAAACTTCTGACCCACTGGGAATGTGATGAAAG--AAATAAAAGCTGAAAGAAATA
ATTCTCTCTAC---T-ATTATTCTGACATTTCACATTCTT-AAAATAAAGTGGTGATCCTAACTGACCTA--
--AGACAAGGAA-TTTTTACTAGGATTA-AATGTCAGGAACTGT----G-AAAAACTGAGTTTAAA-TGTA-
---GTTT-GCT-AAGGTGTATGT-AAACTTCCGACTTGAACTGT
>chromosome23:32025454-32027087/1-1633
CAGTTGAAGTCGGAAG--TTTATATACACTTAGGTTGGAATCA-TTAAAACTCG--TT-TTTC-AACCACTC
CACAAATTTCTTG----TTAAC-AAACTATAG-TTTTGCCAAG-----TAGGACATATACTTTGTGCATGAC
ACAAGTAA-TTCTTCCAACAATTGTTTACAGA-CAGATTATTTCATTT---A-TAATTCACTGTATCACAAT
TTCACTGGGTCAGAAGATTACA------TACACTAAGTTGTCTGTGCCTTT-ATACAGCTTGGAAAATTCCA
GAAAATGATGTCATGGCT-TTAGAA-----------GATTCTGATAGGCTAAT-TGACATAATTTGAGTCAA
TT-GGATGTGTACCTGTGGATGTATTTCAA-CGCCTACCTTCAAACTCAGTGCCTCTTTGCTTGACATAAT-
GGGAA-AATCAAAAGAAATCAGCCAAGACCTCAG-AAA-GAAA-AT-TG--TAGACCTCCACAAGTCTGGTT
CATCCTTGGGAGCAATTTCC-AAACACCTG-AATGTACCACGTTTATCTGT-ACAAACAATAGTACGCGAGT
AT--AAACACCATGGGACCACGCAGCCGTCATACCGCTTAGGAAGGA---GACGCATTCTGTCTCCTA-GAG
ATGAACGTAC-----TTTG--GTGTGAAAAGTGCAAGTCAATCCC-AGAACAACAGC------AAAAGACCT
TGTGAAGATGCTGGAGGAAATAAGTACAAAAGTATCTATAT-CCACAGT-AAAACGAGTCCTAT-ATCGACA
TAACCTGAAAGG-CTGCTCAGCAAGGAAGAAGCCACTGCTCCAAAA-CCGCCATA-AAAAAGCCAGACTACG
GTTTGCAACTGCACATGGGAACAAAGATTGTAC-TTTTTGGAGAAATGTCCTCTGGTCTGATGAAACAAAAA
TAGAACTGTTTGGCCATAATGACCATTGTTATGTTTGGAGGAAAAAGGGGGACGCTTGCAAGC-CGAAGAAC
ACCATCCCAACCGTGAAGCAC-ATGG-GTGGCAGCATCATGTTGTGGGAGTGCTTTCCTGCAGGAGGGACTG
GTGCACTTCACAAAATAGATGACATCATGAGGAAGTA--AAATTATGTG--GATATATTGAAGCAACATCTC
AAGACATCAGTCAGAAAGTTAAAGCTTGGTCGCAAATGGGTCTTCCAAATGGACAATGAC-CCCAAGCATAC
TTCC-AAAGT-----TGTGGCAAAATGGCT---TAAGGACAACAAAGTCAAGGTATTGGAGTGGCCATCAGA
AAGCCCTGACCTCGATCCTATT-GAACATTTGTGGGCAGAACTG-AAAAA----GCATATGCGAGCAAGGAG
GCCTACAAACCTGACTCAGTTACACCAGCTCTGTCAGGAGGAATGGGCC-AAAATTCACCCAACTTATTGTG
GGAAGCTTG-TGGAAGGCTACCTGA-AACATTTGACCCAAGTTAAACAATTT-AAAGTCAATGCTACCAAAT
ACTAATTGAGTGGATGGAAACTTCTGACCCACTGGGAATGCAATTAAAG--AAATAAAATCTGAAATAAAGT
ATTGTCTCTAC---T-ATTATTCTGACATTTCACATTATT-AAAATAAAGTGGTGATCCTAACTGACCTA--
--AGACAGGGAA-TGTTTACTTAGAATA-CATTTCAGGAATTGT----G-AAAAACTGAGTTTAAA-TGTA-
---TTTG-ACT-AAGGTATATGT-AAACTTCCGACTTCAACT--
>chromosome23:20701112-20702749/1-1637
CAGTTGAAGTCGGAAG--TTTCCATACACTGAGGTTGGAGTCA-TTAAAACTTG--TT-TTTC-AACCAATT
TACAAATTTCTTG----TGAAC-AAACTATAG-ATTTGGCAAGTCGGTTAGGACATCTACTTTGTGCATGAC
ACAATAAC-ATTTTCCAACAATTGTTTACAGA-CAGATTATTTCACTT---A-TAATTCACTGTATCACAAT
TTCAGTGGGTCAGAAGTTTACA------TGCACTAAGTTGACTGTGCCTTT-AAACTGCTTGGAAAATTCCA
GCAAATGATGTCATGGCT-TTAGAA-----------GCTTCTGATAGGCTAAT-TGACATCATTTGAGTCAA
TT-GGAGGTGTACCTGTGGATGTATTTCAA-GGCCTACCTTCAAACTCAGTGCCTCTTTGCTTGACATCAT-
GGGAA-AATCAAAAGAAATCAGCCAAGACCTCAG-AAA-AAAG-AT-TG--TAGACCTCCACAATTCTGGTT
CATCCTTGGGAGCAATTTCC-AAATGCTTG-AAGGTAACACGTTCATCTGT-ACAAACAATAGTACGTAAGT
AT--AAACACCATGAGACCACACAGCAGTCATACCGCTCAGGAAGGA---GACGCATTCTGTCTCCTA-GAG
GTGAACGTAC-----TTTG--GTGCGAAAAGTGCAAATCAATCCC-AGAACAACAGC------AAAGGACCC
TGTGAAGATGCCGGAGGAAACAAGTACAAAAGTATCTATAT-CCACAGT-AAAACGAGTCCTAT-ATCGACA
TAACCTGAAAGG-CCGCTCAGCAAGGAAGAAGCCACTGCTCCAAAA-CCGCCATA-AAAAAGCCAGACTACG
GTTTGCAACTGCACATGGGGACAAAGATAGTAC-TTTTTGGAGATATGTCCTCTGGTCTGATGAAACAAAAA
TAGAACTGTTTGGCCATAATGACCATCATTATGTTTGCAGG-AAAAGGGGGATGCTTGCAAGC-TGAAGAAC
ACCATCCCAACCGTGAAGCAC-GGGG-GTGGCAGCATCATGTTGTGGGGGTGCTTTGCTGCAGGAGGGACTG
GTGCCCTTCACAAAATAGATGGCGTCATGAGGGAGGA--AAATTATGTT--GATATATTGAAGCAACATCTC
AAGACATCAGTCAGGAAGTTAAAGCTTGGTTGCAAATGGGTCTTCCAAATGGACAATGAC-CTCAAGCATAC
TTCC-AAAGT-----TGTGGCAAAATGGCT---TAAGGACAACAAAGTCAAGGTATTGGAGTGGCCAGCACA
AAGCCCTGACCTCAATCCTATA-GAAAATTTGTGGGCAGAACTG-AAAAT----GCGTGTGCGAGCAAGGAG
GCCTACAAACCTGACTCAGTTACACCAGCTCAGTCAGGAGGAATGAGCC-AAAATTCACCCAACTTATTGTG
GGAAGCTTG-TGGAAGGCTACCCGA-AATGTTTGACCCAAATTAAACAATTT-AAAGGCAATGCTACCAAAT
ACTAATTGAGTGTATGTAAACTTCTGACCTACTGGGAATGTGATGAAAG--AAATAAAAGTTGAAATAAATC
ATTCTCTCTAC---T-ATTATTCTGACATTTCACATTCTT-AAAATAAAGTGGTGATCCTAACTGACCTA--
--AGACAGGGAA-TTTTTACTAGGATTA-AATGTCAGGAATGGT----G-AAAAACTGAGTTTAAA-TGTA-
---TTTG-GCT-AAGGTTTATGT-AAAATTCCGACTTCAACT--
>chromosome24:38715519-38717157/1-1638
CAGTTGAATTCGGAAG--TTTACATACACTTAGGTTGGAGTCA-TTAAAACTCG--TT-TTTC-AACCACTC
CACAAATTTCTTG----TTAAC-AAACTATAG-TTTTGGCAAGTCGGTTAGGACATCTACTTTGTGCATGAC
ACAAGTAA-TTTTTCCAACAATTGTTTACTGA-CAGATTATTTCACTT---A-TAATTCACTGTATCACAAT
TCCAGTGGGTCAGAAGTTCACA------TACACTAAGTTGACTGTGCCTTT-AAACAGCTTGGAAAATTCCA
GAAAATGATGTCATGGCT-TTAGAA-----------GCTTCTGATAGGCTAAT-CGACATCATTTGAGTCAA
TT-GGAGGTGTACCTGTGGATGTATTTCAA-GGCCTACCTTCCAACTCAGTGCCTC--TGCTTCATATCAT-
GGGAA-AATCGAAAGAAATCAGCCAAGACCTCAG-AAA-ACAA-AT-TG--TAGACCTCCACAAGTCTGGTT
CATCCTTGAGAGCAATTTCC-AAACGCCTG-AAGGTACCACGTTCATCTGT-ACAAACAATAGTACGCAAGT
AT--AAACACCATGGAACCACGCAGCCGCCATACCGCTCAGGAAGGA---GACGCGTTCTGTCTCCTG-GAG
ATGAACGTAC-----TTTG--GTGCGAAAAGCGCAAATCAATCCC-AGAACAACAGC------AAAGGACCT
TGTGAAGATGCTGGAGGAAACAGGTACAAAAGTATCTATAT-CCACAGT-AAAACGAGTCCTAT-ATTGACA
TAACCTGAAAGG-CCGATCAGCAAGGAAGAAGCCACTGCTCCAAAA-CCGCCATA-AAAAAGCCAGACTAGG
GTTTGCAACAGCACATGGGGACAAAGATCGTAC-TTTTTAGAGAAATGTCCTCTGGTCTGAAGAAACAAAAA
TAGAACTGTTTGGCCATAATGACCATTGTTATGTTTGGAGGAAAAATGGGGACGCTTGCAAGC-CGAAGAAC
ACCATCCTGACCGTGAAGCAT-GGAG-GTGGCAGCGTCATGTTGTGGGGGTGCTTTGCTGCAGGAGGGACTG
GTGCACTTCACAAAATAGATGGCATCACGAGGAAGGA--AAATTATGTG--GATATATTGACGCAACATCTC
AAGACATCAGTCAGGAAGTTAAAGCTTGGTCGCAAATGGGTCTTCCAAATGGACAATGAC-CCCAGGCATAC
TTTC-AAAGT-----TGTGGCAAAATGGCT---TAAGGACAACAAAGTCAAGGTATTGGAGCGGCCATCACA
AAGCCCTGACCTCATTCCTATA-GAAAATTTGTGGGCAGAACTG-AAAAA----GCGTGTGCGAGCAAGGAG
GCCTACAAACCTGACTCAGTTACACCAGCTCTGTCAGGAGGAATGGGAC-AAAATTCACCCAACTTATTGTG
GGAAGCTTG-TGGAAGGCTACCCGA-AACGTTTGACCCAAGTTAAACAATTT-AAAGGCAATACTACCAAAT
ACTAATTGAGTGTATGTAAACTTCTGACCCACTGGGAATGTGATGAAAG--AAATAAAAGCTGAAATAAATA
ATTTTCTCTAA---T-ATTATTCTGACATTTCACATTCTT-AAAATAAAGTGGTGATCCTAACTGACCTA--
--AGACAGGGAA-TTTTTACTGGGATTA-AATGTCAGGAATTGT----T-TAAAACTGAGTTTAAA-TGTA-
---TTTG-GCT-AAGGTGTATGG-AAACTTCCAACTTCAACTGT
>chromosome24:5493760-5495396/1-1636
CAGTTGAAGTTGGAAG--TTTACATACACTTAGGTTGGAATAA-TTAAAACTCG--TT-TTTC-AACCACAC
CACTAATTTCTTG----TTAAC-AAACTATAGTTTTTGGCAAGTCGGTTTGGACATCTACTTTGTGCATGAC
ACAAGTAATTTTTTTCAACAATTGTTTACAGA-CAGATTATTTCACTT---A-CAATTCACTGTATCACAAT
TCCAGTGGGTCAGAAGTTTACA------TGTACTAAGTTGAATGTGCATTT-AAACAGCTTGGAAAATTCCA
GAAAATGATGTCATGGCT-TTAGAA-----------GCCTCTGATAGGCTAAT-TGACATAATTTGAGTCAA
TT-GGAGGTGTACCTGTGGATGTATGTCAA-GGCCTACCTTCAAACTCAGTGCCTCTTTGATTGACATCAT-
GGGAA-AATCAAAAGAAATCAGCCAAGACCTCAG-AAA-AAAA-AT-TG--TAGACCTCCACAAGTTTGGTT
CATCCTTGGGAGCAAATTCC-AAACACCTG-AAAGTACCACGTTCATCTGT-ACAAACAATAGTACGCAAGT
AT--AAACACCATGGGACCTCGCAGCCATCATACCGCTCAGGAA------GACGCGTTCTGTCTCCTA-GAG
ATGAACGTAG-----TTTG--GTGTGAAAAGTGCAAATCAATCCC-AGAACAACAGC------AAAGGATCT
TGTGAAGATTCTGGAGGAAACAGGTACAAAAGTATCTTTAT-CCACAGT-AAAACGAGTCCTAT-ATCGACA
TAACCTGAGAGG-CCGCTCAGCAAGGAAGAAGCTACTGCTCCAAAA-CCCACATA-AAAAAGCCAGACTACG
GTTTGCAACTGCACATGGGGACAAAGATTGTAC-TTTTTGGAGAAATGTCCTCTGGTCTGATGAAACAAAAA
TAGAACTGTTTGGCCATAATGACCATTGTTATGTTTGGAGGAAAAAGGGGGAGACTTGCAAGC-CGAAGAAC
ACCATCCTAAACATGAAGCAC-GGGG-GTGGCAGCATCCTGTTGTGGGGGTGCTTTGCTGCAGGAGGGACTG
GTGCACTTCACAAAATAGATGGCATCATGAGGAAGAA--AAATGATGTG--GATATATTGAAGCAACATCTC
AAGACATCAGTCAGGAAGTTAAAGCTTGGTCGCAAATGGGTCTTCCAAATGGACAATGAC-CCCAAGTATAC
TTCC-AAAGA-----TGTGGCAAAATGGCT---TAAGGACAACAAAGTCAAGGTATTGGAGTGGCCATCACA
AAGCCCTGACCTCAATCCTATA-GAACATTTGTGGGCAGAACTG-AAAAA----GCGTGTGCGAGCCAGGAG
GCCTACAAACCTGATTCAGTTACACCAGCTCTGTCAGGAGGAATGGGCC-AAAATTCACCCAACTTATTGTG
GGAAGCTTG-TGGAAGGCTACCTGA-AACGTTTGACCCAAGTTAAACAATTT-AAAGGCAATTCTACCAATT
ACTAGTTGAGTGTATGTAAACTTCTTACCCACCGGGAATGTGATGAAAG--AAATAAAAGCTGAAATAAATC
ATTCTCTCTAC---T-ATTATTCTGACATTTCACATTCTT-AAAATAAAGTGGTGATCCTAACTGACCTA--
--AAACAGGGAA-TTTTTACTAGGATTA-AATGTCAGGAATTGT----G-AAAAACTGAGTTTAAA-TGTA-
---TTTG-GCT-AAGGTGTATGT-AAACTTCCACTTTCAAA---
>chromosome24:45231216-45232838/1-1622
CAGATGAAGTCGGAAG--TTTACATACACTTAGGTTGGAGTCATTTTAAACTAG--TT-TTTC-AACCACTC
CACCAATTTCTTG----TTAAC-AAACTATAG-TTTTGGCAAGTCGGTTAGGACATCTACCTTGTGCATGAC
ACAAGTAATTTTTTCCAACAATTGCTTACAGA-CAGATTATTTCATTT---A-TAATTCGCTGTATCACAAT
TCCAGTGGGTCAGAAGTTTACA------TACACTGAGTTGACTGTGCCTTT-AAACAGCGTGGAAAATTCCA
GAAAATTATGTC-------------------------------ATAGGCTAAT-TGACATCATTTGAGTCAA
TT-GGAGGTGTACCTGTGGATGTATTTCAA-GGCCTACCTTCAAACTCAATACCTCTTTGCTTGACATCAT-
CGGAA-AATCTAAAGAAATCAGCCAAGACCTCAG-AAA-AGAA-AT-TG--TAGACCTCCACAAGTCTTGTT
CATCCTTGGGAGCAATTTCC-AAATGCCTG-AAGGTACCACGTTCATCTGT-ACAAACAATAGTACGCAAGT
AT--AAACACCATGGGACCACGCAGCCGTCATACCGCTCAGGAAGGA---GACGCGTTCTGTCTCCTA-GAG
ATGAACGTAC-----TTTG--GTGCGAAAAGTGCAAATCAATACC-AGAACAACAGC------AAAGGACCT
TGTGAAGATGCTGGAGGAAACGGGTACAAAAGTATCTATAT-CCACAGT-AAAACGAGTCCTAT-ATCGACA
TAACCTGAAAGG-CCGCTCAGCATGGAAGAAGCCACTGCTCCAAAA-TCGCCATA-AAAAAGCCAGACTACG
GTTTGCAACTGCACATGGGGACAAAGATCGTAC-TTTTTGGAGAAATGTCCTCTGGTCTGATGAAACAAAAA
TAGAACTGTTTGGCCATAATGACCATCGTTATGTTTGGAGGAAAAAGGAGGAGGCTTGCAAGC-TGAAGAAC
ACCATCCCAACCGTGAAGCAC-GGGG-GTGGCAGCATCATGTTGTGGGGGTGCTTTGCTGCAGGAGGGACTG
GTGCACTTCACAAAATAGATGGCATCATGAGGTAGGA--AAATGATGTG--GATATATTGAAGCAACATCTC
AAGACATTATTCAGGAAGTTAAAGCTTGGTCACAAATGGGTCTTCCAAATGGACAATGAC-CCCAAGCATAC
TTCC-AAAGT-----TGTGGCAAAATGGCT---TAAGGACAACAAAGTCAAGGTATTGGAGTGGCCATCACA
AAGCCCTGACCTCAATCCTATA-TAAAATTTGTGGGCAGAACTG-AAAAA----GCATGTGCGATCAAGGAG
GCCTACAAACCTGACTCAGTTACACCGGCTCTGTCAGGAGGAATGGGCC-AAAATTCACCCAACTTATTGTG
GGAAGCTTG-TGGAAGGCTACACAA-AACGTTTGACCCAAGTTCAACAATTT-AAAGGAAATACTACCAAAT
TCTAATATAGTGAATGTAAACTTCTGACCCACTGGGAATGTGATGAAAG--AAGTAAAAGCTGAAATAAATC
ATTCTCTCTAC---TAATTATTCTGACATTTCCCATTCCT-AAAATAAAGTGGTGATCCTAACTGACCTA--
--AGACAGGGAA-TTTTTACTAGGATTA-AATGTCAGGAATTGT----G-AAAAACTGAGTTTAAA-TGTA-
---TTTG-GCT-AAGGTGTTTGT-AAACCTCCGACTTCAACT--
>chromosome24:4558366-4559987/1-1621
CAGATGAAGTCGGAAG--TTTACATACAATTAGGTTGGAGTCA-TTAAAACTCG--TT-TTTC-AACCACTC
CACACATTTCTTG----TTAAC-AAACTATAG-TTTTGGCAAGTCGGTTAGGAGATCTATTTTGTGCATG--
ACAAGTAA-TTTTTCCAACAACTGTTTACCGA-CAGGCTATTTCACTT---A-TAATTCACTGTATCACAAT
TCCAGTGGGTCAGAAGTTTACA------TACACTAAGCTGACTGTGCCTTT-AAAAGGCTTGGAAAATTCCA
GAAAATTATGTCATGGCT-ATAGAA-----------AGTTCTGATAGGCTAATATTACATCATTTGATTCAA
T---------------TGGATGTATTTCAA-GGCCTACCTTCAAACTCAGCACCTCTTTGCTTGACATCAT-
GGGAA-AATCAAAAGAAATCAGCCAAGACCTCAG-AAA-AGAA-AT-TG--TAGACCTCCACAAGTCTGGTT
CATCCTTAGGAGCAATTTCC-AAACGCCTG-AAGGTACCACGTTCATCTGT-ACAAACAATAGTAAGCAAGT
AT--AAACACCATGGGACCACGCAGCCGTCATACCGCTCAGGAAGGA---GACGCGTTCTGTCTTCTA-GAG
ATGAACGTAC-----TTTG--GTGCGAAAAGTGCAAATCAATCCC-AGAACAACAGC------AAAGGACCT
TGTGAAGATGCTGGAGGAAACAGGTACAAAAGTATCTATATCCCACAGT-AAAACAAGTCCTAT-ATCGACA
TAACCTGAAAGG-CCGCTCAGTAAGGAAGAAGCCACTGCTCCAAAA-CCGCCATA-AAAAAGCCAGACTACG
GTTTGCAACTGCACATGGGGATAAAGATCGTAC-TTTTTGGAGAAATGTCCACTGGTCTGATGAAACAAAAA
TAGAACTGTTAGCCCATAATGCCCATCGTTATGTTTGGAGGAAAAAGGGGGAGGCTTGCAAGC-CGAAGAAC
ACCATCCCAACTGTGAAGCAC-GGGG-GTGGCAGCATCATGTTGTGGGGGTGCTTTGCTGCAGGAGGGACTG
GTGCACTTCACAAAATAGATGGCATCATGAGGGAGGA--AAATTATGTG--GATATATTGAAGCAACATCTC
AAGACATCAGTCAGGAAGTTAAAGCTTGGTCGCAAATGGGTCTTCCAAATGGACAATGACACCAAAGCATAC
TTCC-TAAGC-----TGTGGCAAAATGGCT---TAAGGACAGCAAAGTCAAGGTATTGGAGTGGCCATCACA
AAGCCCTGACCTCAATCCTATA-GAAAATGTGTGGGCAGAACTG-AAAAA----GCATGTGCAAGCAAGGAG
GCCTACAAACCTGACTCAGTTACACCAGCTCTGTCAGGCGGAATGGGCC-AAAATTCACCCAACTTATTGTG
GGAAACTTG-TGGAAGGCTACCCAA-AACGTTTGACCCAAGTTAAACAATTT-AAAGGCAATGCTACCAAAT
ACTAATTGAGTGTATGTAAACTTCTGACCCACTGGGAATGTGATGAAAG--AAATAAAAGCTGAAATAAATA
A----CTCTAC---T-ATTATTCTGACATTTCAAATTCTT-AAAATAAAGTGGTGATCCTAACTGACCTA--
--AGACAGGGAC-TTTTAACTAGGATTA-AATGTCAGGAATTGT----G-AAAAACTGAGTTTAAA-TGTA-
---TTTG-GCT-AAGGTGTACGT-AAACTTCCGACTGCAACT--
>chromosome24:21940654-21942287/1-1633
CAGTTGAAGTT-GAAA--TTTACATACACTTAGGTTGGAGTCA-TTAAAACTCG--TT-TTTC-AACCAATC
CACAAATTTCTTG----TTAAC-AAACTATAG-TTTTGGCAAGTCGGTTAGGACATCTACTTTGTGCATGAC
ACAAGTCA-TTTTTCCAACAATCATTTACAGA-CAGATTATTTCATTT---A-TATTTCATTGTGTCACAAT
TTCAGTGGGTCAGAAGTTTACA------TACACTAATTTGACTGTGCCTTT-AAACAGCTTGGATAATTCCA
GAAAATTATGTCACGGCT-TTAGAA-----------GCTTCTGATAGGCTAAT-TGACATCCTTTGAGTCAA
TT-GGAGGTGTACCTGTGGATGTATTTCAA-GGCCTACCTTCAAACTCAGTGTTTCTTTGCTTGACATCAT-
GGGAA-AATCAAAAGAAATCAGCCAAGACCTCAG-AAA-AAAA-AT-TG--TAGACCTCCACAAGTCTGGTT
CATCCTTGGGAGCAATTTCC-AAACGCCTG-AAGGTACCACATTCATCTGT-ACAAACAATAGTACGCAAGT
AT--AAACACCATGGGACCACGCAGCCGTCATACCGCTCAGGAAGGA---GACGCGTTCTGTCTCCTA-GAG
ATGAACGTAC-----TTTG--GTGAGAAAAGTACAAATCAATCCC-AGAACAACAGC------AAAGGACCT
TGTGAAGATGCTGGAGGAAACAGGTACAAAAGTATCTATAT-CCACAGT-AAAACGAGTCCTAT-ATCGACA
TAACTGGAAAGT-CCACTTAGCAAGGAAGAAGCCACTGCTCCAAAA-CCGCCATA-AAAAAGCCAGACTATG
GTTTGCAACTGCACATGGGGACAAAGATCGTAC-TTTTTGGAGAAATGCCCTCTGGTCTGATGAAACAAAAA
TAGAACTGTTTGACCATAATGAACATTGTTATGTTCAGAGGAAAAAGGGGGAGGCTTGCAAGC-CGAAGAAC
ACCACCCCAACCGTGAAGCAT-GGGG-GTGGCAGCATCATGTTGTAGGGGTGCTTTGCTGCAGGAGGGGCTG
GTGCACTTCACAAAATAGATGGCATCATGAGGAAGGA--AAATTATGTG--GATATATTGAAGTAACATCTC
AAGACATCAGTCAGGAAGTTAAAGCTTGGTCGCAAATGGGTCTTCCAAATGGACAATGAC-CCCAAGCATGC
TTCC-AAAGT-----TGTGGCAAAATGGCT---TACGGACAACAAAGTCAAGGTATTGGAGTGGCCATCACA
AAGCCCTGACCTCAATCCAGTA-GAAAATGTGTGGGCAGAACTG-AAAAA----GCGTGTGCGAGCAAGGAG
GCCTAC-AACCTGACTCAGTTACACCAGCTCTGTCAGGAGGAATGGGCC-AAAATTCACACAACTTATTGTG
GGAAGCTTG-TGGAAGGCTACCCGA-AACGTTTAACCCAATTTAAACAATTT-AAAGGCAATGCTACCAAAT
ACTAATTGAGTGTATGTAAACTTCTGACCCACTGGGAATGTGATGAAGT--AAATAAAAGCTGAAATAAATC
ATTCTCTC------T-ATTATTCTGACATTTCACATTCTT-AAAATAAAGTGGTGATCCTAACTGACCTA--
--AGACAGGGGA-TTTTTACTAGGATTA-AATGTCAGGAATTGT----G-AAAAACTGAGGTTAAA-TGTA-
---TTTG-GCT-AAGGTGTATGT-AAACTTCCGACTTCAACT--
>chromosome25:12530757-12532394/1-1637
CAGTTGAAGACGGAAG--TTTACATACACTAAGGTTGGAGTCA-TTAAAACTCA--TT-TTTC-AACCACTC
CACAAATTTCTTG----TTAAC-AAGCTATAT-TTTTGGCAAGTCGGTTAGGTTATCTACTGTGTGCATGAC
ACAAGTCA-TTTTTCCAACAATTATTTACAGA-CATATAATTTCACTT---A-TAATTCACTGTATCACAAT
TCCAGTGGGTCAGAAGTTTACA------TTCACTAAGTTGACTGTGCCTTT-AAACAGCTTGGAAAATTCCA
TAAAATTATGTAATGGCG-TTAGTA-----------GATTCTGATAGGCTAAT-TGACATCATATGTGTCAA
TT-GGAGGTGTACTTGTGGATGTATTTCAA-GGCCTACCTTCAAA-TCAGTGCCTCTTTGCTTGACATCAT-
GGGAA-AATCAAAAGAAATCAGCCAAGACCTCAG-AAA-AACA-AT-TG--TAGACCTCCACAAGTCTGGTT
CATCCTTGGGAGCAATTTCC-AAATGCCTG-AAGGTACCACTTTCATCTGT-ACAAATAATAGTACGCAAGT
AT--AAACACCATGGGACCACGCATCCGTCATACCGCTCAGGAAGGA---GACGTGTTCTGTCTCCTA-GAG
ATGAACGTAC-----TTTG--GTGCGAAAAGTGCAAATCAATCCC-AGAACAACAGA------AAAGGACCT
TGTGAAGATGCTGGAGGAAACAGTTACAAAAGTATCTATAT-CCACAGT-AAAACAAGTCCTAT-ATCGACA
TAACCTGAAAGG-CTGCTCAGCAAGGAAGAAGCCACTGCTCCAAAA-TCGGCATA-AAAATGCCAGACTACG
GTTTGCAACTGCACATGGGGACAAAGATCGTAC-TTTTTGGAGAAATGTCCTCTGGTCTGATGAAACAAAAA
TAGAACTGTTTGGCCATAATGACCATCATTATGTTTGAAGGAAAAATGGGGAGGCTTGCAAGC-CGAAGGAC
ACCATCCCAACCTTGAAGCAC-GGGG-GTGGCAGCATCATGTTGTGGGGGTGCTTTGCTGCAGGAGGGACTG
GTGCACTTCACAAAATAGACGGCATCATGAGGGAGGA--AAATTATGTG--GATATATTGAAGCAACATCTC
AAGACATCAGTCAGGAAGTTAAAGCTTGGTCGCAAATGGGTCTTCCAAAGGGACAATGAC-CCCAAGCATAC
TTCC-AAAAT-----TGTGGCAAAATGACT---TAACGACAACAAAGTCGAGGTATTGGAGTGGCCATCACA
AAGCCCTGACCTCAATCCTATA-GAAAATGTGTGGGCTAAACTG-AAAAG----GCGTGTGCGAGCAAGGAG
GCCTACAAACCTGAATCAGTTACACCAGCTCTGTCAGAAGGAATGGGCC-AAAATTCACCCAACTTATTGTG
GGAAGCTTG-TGGAAGGCTACCCGA-AATGTTTCACCCAAGTTAAGCAATTT-AAAGCCAATGCTACCAAAT
ACTAATTGAGTGTATGTTAACTTCTGACCCACTAGGAATGTGATGAAAG--AAATAAAAGCTGAAATTAATC
ATTATCTTC-----T-ATTATTCTGACATTTCACATTCTT-AAAATAAAGTGGTGATGATAACTGAACCA--
--AGACAGGGCA-TTTTTACCAGGATTA-AATGTCAGGAATTGT----G-AAAAACTGAGTTTAAA-TGTA-
---TTTG-GCT-AAGGTGTATGT-AAACTTCCGACTTCAACTGT
>chromosome25:32264343-32265977/1-1634
CAGTTGAAGTCGGATG--TTTACATACACTTAGGTTGGAGTCA-TTAAAACTCG--TT-TTAC-AACCACTC
CACAAATTTCTTG----TTAAC-AAACTATAG-TTTTGGCAAGTCGGTTAGAACATCAA--TTACTTGTGAC
ACAAGTAA-TTTTCCCAACAATTGTTTACAGA-CAGATTATTTCACTT---A-TAACTCACTGTATCACAAT
TCCAGTGGGTCAGAAGTTTACA------TACACTAAGTTGACTGTGCCTTT-AAACAGCTTGGAAAATTCCA
GAAAATGATGTCATGGCT-TTAGAA-----------GCGTCTGATAAGCTTAT-TGACATCATTTGAGTCAA
TT-CGAGGTGTACCTGTGGATGTATTTCAG-GGCCTATCTTCAAACTCAGTGCCTCTTTGCTTGACAT----
AGGAA-AATCAAAAGAAATCAGCCAAGACCACAG-AAA-AAAA-AT-TG--TCGACCTCCACAAGTCTGGTT
CATCCTTGGGAGCAATTTCC-AAACGCCTG-AAGGTACCACGTTCATCTGT-ACAAACAATAGTATGCAAGT
AT--AAACACCATGAGACCACGCAGCCGTCATACCGCTCAGGAAGGA---GACGCGTTCTGTTTCCTA-GAA
ATGACCGTAC-----TTTG--GTGCGAAAAGTGAAAATCAATCCC-AGAACAACAGC------GAAGGACCC
TGTGAAGATGCTGGAGGAAACCGGTACAAAAGTATCTATAT-CCACAGT-AAAACGAGTCCTAT-ATCGACA
TAACCTGAAAGG-CCGCTCAGCGAGGAAGAAGCCACTGCTCCAAAA-TCGGCATC-AAAAAGCCAGACTACA
GATTGCAACTGCACATGGGGACAAAGATCGTAA-TTTTTGGA-AAATGTCCTCTGGTCTGATGAAACAAAAA
TAGAACTGTTTGGCCATAATGACCATCGTTATGTTTGGAGGAAAAAGGGGGAGGCTTGCAAGC-CGAAGAAC
ACCATCCCAACCGTAAAGCAT-TGGG-GTGGCAGCATCATGTTGTGGGGGTGCTTTGCTGCAGGAGGGACTG
GTGCACTTCACAAAATAGATGGCATCATGAGGGAGGA--AAATTATGTG--GATATATTGAAGCAACATCTC
AAGACATCAGTCAGGAAGTTAAAGCTTGGTCGCAAATGGGTCTTCCAAATGGACAATGAC-CCCAAGCATAT
TTCC-AAAGT-----TGTGGCAAAATGGTT---TAAGGACAACAAAATCAAGGTTTTGGAGTGGCCATCACA
AAGCCCTGACCTCAACCCTATA-GGAAATGTGTGGGCAGAACTG-AAAAA----GAGTGTGCGAGCAAGGAG
GCCTACAAACCTGACTCCGTTACACCAGCTCTGTCAGGAGGAATGGGCC-AAAATTCACCCAACTTTTTGTG
GGAAGCTTG-TGGAAGGCTACCCGA-AACGTTTGACCCAAGTTAAACAATTT-AAAGGCAATGCTACTAAAT
ACTAATTGAGTGTATGTAAACTTCTGACCCACTGGGAATGTGATGAAAG--AAATAAAAGCTGAAATAAATC
ATTCTCTCTAC---T-ATTATTCTGACATGCCACATTTTT-TAAATAAAGTGGTGATCCTAACTGACCAA--
--AGACAGGGAA-TTTTTACTAGGATTA-AATGTCAGGAATTGT----G-AAAAACTGAGTTTAAA-TGTA-
---TTTG-GCT-AAGGTGTATGT-AAACTTCTGACTTCAACTGT
>chromosome25:38479323-38480961/1-1638
CAGTTGAATTTGGAAG--TTTACAAACACTTAGGTTGGAGTCA-TTAAAACACGTTTT-TTTC-AACCACTC
CACACATTTCTTG----CTAAC-AAACTATAG-TTTTGGCAAGTCGGTTAGGACATCTACTTTGTGTATGAC
ACAAGTAA-TTTTTCCAACAATTGTTTACAGA-CAGATTATATCACTT---A-TAATTCACTGTATCACAAA
TCCAGTGGGTCAGAAGTTTACA------TACACTAAGTTGACTGTGCCTTT-AAACAGCTTGGAAAAATCCA
GAAAATGATGTCAAGGCT-TTAGAA-----------GCTTCTGATAGGCTAAC-TGACATCATTTGAGTCAA
TT-GGAGGTGTACCTGTGGATGTATTTCAA-GGCCTACCTTCAAACTCAATGCCTCTTTGCTTGACATCAT-
GGGAA-AATCAAAAGAAATCAGCCAAGACCTCAG-AAA--AAA-AC-TG--TAGACCTCCACAAGTCTGGTT
CATCCTTGGGAGCAATTTCC-AAATGCCTG-AAGGTACCACGTTCATCTGT-ACAAACAATAGTACGCAAGT
AT--AAACACCATGGGACCACGCAGCCGCCATACCACTCAGGAAGGA---GACGCGTTCTGTCTCCTA-GAG
ATGAACGTAC-----TTTG--GTGCGAAAAGTGCAAAGCAATCCC-AGAACAACAGC------AAAGGACCT
TGAGAAGATGCTGGAGGAAACAGGTACAAAAGTATCTATAT-CCACAGT-AAAACGAGTCTTAC-ATCGACA
TAACCTGAAAGG-CCGCTCAGCAAGGAAGAAGCCACTGCTCCAAAA-CCGCCATA-AAAAAGCCAGACTACG
GTTTGCAAATGCACATGGGGACAAAGATCGTAG-TTTTTGGAGAAATGTCCTCTGGTCTGATGAAACAAAAA
TAGAACTGCTTGGCCATAATGACCATCGTTATGTTTGGAGGAAAAAGGGGGAGGCTTGCAAGC-TGAAGAAC
AGCATCCCAATTGTAAAGCAC-GGGG-GTGGCAGCATCATGTTGT-GGGGTGCTTTCCTGCAGGAGGGACTG
GTGCACTTCACAAAATAGATGGCATCATGAGGCAGCA--AAATTATGTG--GATATATTGAAGCAACAGCTC
AAGACATCAGTCAGGAAGTTACAGCTTGGTCGCAAATGGGTCTTCCAAATGGACAATGAC-CCCAAGCATAC
TTCC-AAAGT-----TGTGGCAAAATGGCT---AAAGGCCAACAAAGTCAAGGTATTGGAGTGGCCATCACA
AAGCCCTGACCTCAAGCCTATA-GAAAATTTGTGGGCAGAACTG-AAAAA----GCGTGTGCGAGCAAGGAG
GCCTACAAACCTGACTCAGTTACACCAGCTCTGTCAGGAGGAATGGATC-AAAATTCACCCAACTTATTGTG
GGAAGCTTG-TGGAAGGCTACCTGA-AACGTTTGACCCAAGTTAAACAATTT-GAAGGCAATGCTACCAAAT
ACTAATTGAGTGTATGTAAACTTCTGACCCACTGGGAATGTGATGAAAG--AAATAAAAGCTGAAACAAATA
ATTCTCTCTAC---T-ATTATTCTGACATTTCACATTCTA-AAAATAAAGTGATGATCCTAACTGACCTA--
--AGACAGGGAA-TTTTTACTAGGATTA-AATGTGAGGAATTGT----G-AAAAACTGAGTTTAAA-TGTA-
---TTTC-TTT-AAGATGTATGT-AAACTTCCCACTTCACCT--
>chromosome26:28513296-28514935/1-1639
-AGTTGAAGTCGGAAG--TTTACATACAGTTAGGTTGGAGTCA-TTAAAACTTG--TT-TTTC-AACCACTC
CACAAATTTCTTG----TTAAC-AAACTATAG-TTTTGGCAAGTCGGTTAGGACATCTACTTTGTGCATGAC
ACAAGTCA-TTTTTCCAACAATTGTTTACAGA-CAGATTATTTCACTT---A-TAACTCACTGTATCACAAT
TCCAATGGGTCAGAAGTTTACA------TACACTACGTTGACTGTGCCTTT-AAACAGGTTGGAAAATTCCA
GAAAATGATGTCATGATT-TTAGAC-----------ATTTCAGATAGGCTAAT-TGACATAATTTGAGTCAA
TT-GGAGGTGTCCATGTGGATGTATTTCAA-GG-CTACCTTCAAACTCAGTGCCTCTTTGCTTGACATCAT-
GGGAA-AATCAAAAGAAATCAGCCAAGACCTCAG-AAA--AAA-AT-TG--TAGACCTCCACAAGTCTGGTT
CATCCTTGGGAGCAATTTCC-AAACGCCTG-AAGGTACCACGTTCATCTGT-ACAAACAACAGAACGCAAGT
AT--AAACACCATGGGACCACGCAGCCGTCATACCGCTCAGGAAGGA---GACGCGTTCTGTCTCCTA-GAG
ATTAACTTAC-----TTTG--GTGCGAAAAGTGCAAATCAATCCC-AGAACAACAGC------AAAGAACTT
TGTGAAGATGCTGGAGGAAGCAGGTACAAAAGTATCTATAT-CCACAGT-AAAACAAGTCCTAT-ATCGACA
TAACCTGAAAGG-CCGCTCAGCAAGGAAGAAGCCACTGCTCCAAAA-CCACCATA-AAAAAGCCAGACTACG
GTTTGCAACTGCACATGGGGACAAAGATGGTAC-TTTTTGGAGAAATGTCCTCTGGTCTGATGAAACAAAAA
TAGAACTGTTTGGCCATAATGACCATCGTTATGTTTGGAGGAAAAAGGGGGACGCTTGCAAGC-CGAAGAAC
ACCATCCCAACCGTGAAGCAC-GGGG-GTGGCAGCATCATGTTGTGGGGGTGCTTTGCTGCAGGTGGGACTG
GTGCACTTCACAAAATAGATGGCATCATGAGGAAGGG--AAATTATGTG--GATATATTGAAGCAACATCTC
AAGACATCAGTCAGGAAGTTAAAGCTTGGTTGCAAATGGGTCTTCCAAATGGACAATGAC-CCCAAGCATAC
TTCC-AAAGT-----TGTGGCAAAATGGCT---TAAGGACAACAAAGTCAAGCTATTGTCGTGGCCATCACA
AAGCCATGACCTCAATCATATA-GAACATTTGTGGGCAGAACTGAAAAAA----GCGTGTGTGAGCAAGGAG
GCCTACAAACCTGACTCAGTTACACCAGCTCTGTCAGGAGGAATGGGCC-AAAATTCACCCAACTTATTGTG
GGAAGCTTG-TGGAAGGCTACCCAA-AACATTTGACCCAAGTTAAGCAATTT-AAAGGCAATGCTACCAAAT
ACTAATTGAGTGTATGTAAACTTCTGACCCACTGTGAATGTGAAAGAAATTAAATTAAAGCTGAAATAAATA
ATTCTCTCTAC---T-ATTATTCTGAAATTCCACATTCGT-AAAGTAAAGTGGTGATCCTAACTGACCTA--
--AGA-AGGGAA-TTTTTACTAGGATTA-AATGTCAGGAATTCT----G-AAAAACTGAGGTTAAA-TGTA-
---TTTG-GCT-AAGGTGTATGT-AAACTTCCGACTTCAACTGT
>chromosome26:45357203-45358824/1-1621
CAGTTGAAGTGGGAGG--TTTACATGCACTCAGGTTGGAGTCA-TTAAAACTCA-TTT-TTTC-AACCACTC
CACACATTTCTTG----TTAAC-AAACTATAG-TTTTGGCAAGTCTGTTAGGACATCTACTTTGTGCATGAC
ACAAGTCA-TTTTTCCAACAATTGAT----GA-CAGATGATTTCACTT---ATAAATTCACTGTATCACAAT
TCTAGTGGGTCAGAAGTTTACA------TACACTAAGTTGACTGTGCCTTT-AAACAGCTTGGAAAATTCCA
GAAAATTATGTCATGGCT-TTAGAA-----------GCTTCTGATAGGCTAAT-TGACATAATTTGAGTCAA
TT-GGAGGTGTACCTGTGGATGTATTTCAA-GGCCTACCTTCAAACTCAGTGCCTCTTTGCTTGACATCAT-
AGGAA-AATCAAAAGAAATCAGCCAAGACCTCAT--------A-AT-TG--TTGACCTCCACAAGTCTGGTT
CATCCTTGGGAGCAATTTCC-AAACACCTG-AAGGTACCACGTTCATCTGT-ACAAACAATAGTACGCAAGT
AT--AAACACCATGGGACCACACAGCCGTCATAACGCTCAGGAAGGA---GACGCGTTCTGTCTCCTA-GAG
GTGAACGTAC-----TTTG--GTGCGAAAAGTGCAAATCAATCCC-AGAACAACAGC------AAAGGACCT
TGTGAAGATGCTGGAGGAAACAGGTACAAAAGTATCTATAT-CCACAGT-AAAACGAGTCCTAT-ATCGACA
TAACCTGAAAGG-CCACTCAGCAAGGAAGAAGCCACTGCTCCAAAA-CCACCATA-AAAAAGCCAGACTACA
GTTTGCAACTGCACATGGGGACAAAGATCGTAC-TTTTTGGAGAAATGTCCTCTTGTCTGATGAAACCAACA
TAGAACTGTTTGGCCATAATGACCATCGTTATGTTTGGAGGAAAAAGGGGGAGGCTTGCAAGC-CGAAGAAC
ACCATCCCAACCGTGAAGCAC-GGGG-GTGGCAGCATCATGTTGTGGGGGTGCTTTACTGCAGGAGGGACTG
GTGCACTTCACAAAATAGATGGCATCATAAGGATGGA--AAATTATGTG--GGTATATTGAAGCAACATCTC
AAGACATCAGTCAGGAAGTTAAAGCTTGGTCGCAAATGGGTCTTCCAAATGGACAATGAC-CCCAAGCACAC
TTCC-AAAGT-----TGTAGCAAAATGGCT---TAAGG---ACAAAGTCAAGGTATTGGAGCGGCCATCACA
AAGCCCTGACCTCAATCCTATA-GAACATTTGTGGGCAGAACTG-AAAAG----GCTTGTGCAAGCAAGGAG
GCCTACAAACCTGACTCAGTTACACCAGCTCTGTCAGGAGGAATGGGAC-AAAATTCACCCAACTTATTGTG
GGAAGGTTG-TGGAAGGCTACCCGA-AACATTTGACCCAAGTTAAACAATTT-AAAGGCAATGCTACCAAAT
ACTAATTGAGTGTATGTAAACTTCTGACCCACTGGGAATGTGATGAAAG--AAATTAAAGCTGAAATAAATA
ATTCTCTCTAC---T-ATTATTCTGACATTTCACATTCTG-AAAATAAAGTGGTGATCCTAACTGACCTA--
--AGACAGGGAA-TTTTTACTCGGATTA-AATATCAGGAATTAT----G-AAAAACTGAGTTTAAA-TGTA-
---TTTG-GTT-AAGGTGTATGT-AAACTTCTGACT--------
>chromosome27:29843928-29845568/1-1640
CAGTTGAAGTCGAAAG--TTTACATACACTTAGGATGAAGTCA-TTAAAACTCA--TT-TTTC-AACCACTC
CACAAATGTCTTG----TTAAC-AAACTATAG-TTTTGGCAAGTCGGTTAGGACATCTACTTTGTGCATGAC
ACAAGCAT-TTTTGCCAACAATTGTTTACAGACCAGATTATTTCACTT---A-TAATTCACTGTATCACAAT
TCCAGTGGGTCAGAAGTTTACA------TACACTAAGTTGACTGTGCCTTT-AAACAGCTTGGAAAATTCCA
GAAAATGATATCATGGCT-TTAGAA-----------GCTTCTGTTAGGCTAAT-TGACATAATTTGAGTCAA
TT-GGAGGTGTACCTGTGGATGTATTTCAA-GGCATACCTTCAAACTCAGTGCCTCTTTGCTTGACATCAT-
GGGAA-AATCAAAAGAAATCAGCCAAGACCTCAG-AAA-GAAA-AA-TG--TACACCTCCACAAGTCTGGTT
CATCCTTGGGAGCAATTTCC-AAATGCCTG-AAGATACCACGTTCATCTGT-ACAAACAATAGTACGCAAGT
AT--AAACACCATGAGACCACACAGCCGTCATACCGCTCAGGAAGGA---GACGCGTTCTGTCTCCTA-GAG
ATTAATGTAC-----TTTG--GTGCGAAAAGTGCAAATCAATCCC-AGAACAACAGC------AAAGGACCT
TGTGAAGATGCTGGAGGAAACCGGTACAAAAGTATCTATAT-CCACAGT-AAAACGAGTCCTAT-ATTGACA
TAATCTGAAAGG-CCGCCCAGCAAGGAAGAAGCCACTGCTCCAAAA-CCGCAATA-AAAAAGCCAGACTACG
GTTTGCAACTGCACATGGGGACAAAGATCGTAC-TTTTTGGAGAAATGTCCTCTGGTCTGATGAAACAAAAA
TAGAACTGTTTGGCCATAATGACCATCGTTATGTTTGGAGGAAAAAGGGGGAGGCTTGCAAGC-CAAAGAAC
-CCCTCCCAACCGTGAAGCAC-GGGG-GTGACAGCATCATGTTGTGGGGGTGCTTTGCTGCAGGAGGGACTG
GTGCACTTCACAAAATAGATGGCATCATGAGGATGTA--AAATTATGTG--GATATATTGAAGCAACATCTC
AAGACATCAGTCAGGAAGTTAAAGCTTGGTCGCAAATGGGTCTTCCAAATGGACAATGAC-CCCAAGCATAC
TTCC-AAAGT-----TGTGGCAAAATGGCT---TAAGGACAACAAAGTCAAGGTATTGGAGTGGCCATCACA
AAGCCCTGACCTCAATCCTATA-GAAAATGTGTGGGCAGAACTG-AAAAA----AAGTGTGCGAGCAAGGAG
GCCTACAAACCTGACTCAGTTACACCAGCTCTGTCAGGAGGAATGGGCC-AAAATTCCCCCAACTTATTGTG
GGAAGCTTG-TGGAAGGCTACCCAA-AACGTTTGACTCAAGTTAAACAATTT-GAAGGCAATGCTATCAAAT
ACTAATTGAGTGTATGTAAACTTCTGACCCACTGGGAATGTGATGAAAG--AAATAAAAGCTGAAATAAATC
ATTCTCTTTAC---T-ATTATTCTGACATTTCACATTCTT-AAAATAAAGTGGTGATCCTAACTGACCTA--
--AAACAGGGAA-TTTTTACTTGGATTA-AATGTCAGGAATTGT----G-AAAAACTGAGTTTAAA-TGTA-
---TTTG-GCT-AAGGTGTATGT-AAACTTCTGACTTCAACTGT
>chromosome27:34733637-34735275/1-1638
CAGTTGAAGTCAGAAG--TTTACATACACTTAGGTTGGAGTAG-GTAAAACTCG--TT-ATTC-AACCACTC
CACAAATTTCTTG----TTAAC-AAACTATAG-TTTTGGCAAGTCGGTTAGGCTATCTACTTTGTGCATGAC
ACAAGTAA-TTTTTCCAACAATTATTGACAGA-CAGATTATTTGACTT---A-TAATTCACTGTATCACAAT
TCCAGTGGGTCAGAAGTTTACA------TACACTAAGTTGACTGTGCCTTT-AAACGGCTTGGAAAATTCCA
GAAAATGACGTCAT-GCT-TTAGAA-----------GCTTCTGATAGGCTAAT-TGACATCATTTGAGTCAA
TT-GGAGGTGTACCTGTGGATGAATTTCAA-GGCCTACCTTCAAACTCAGTGCCTCTTTGCTTGAC--CAT-
GGGAA-AATCAAAAGAAATCAGCCAAGACCTCAG-AAA-AAAA-AT-TG--TAGACCTCCACAAGTCTGGTT
CATCCTTGGGAGCAATTTCC-AAACGCCTG-AAGGTACCACGTTCATCTGT-ACAAACAATAGTACGCAAGT
AT--AAATGCCATGGGACCACGCAGCCGTCATACCGCTCAGGAAGGT---GACGCGTTCTGTCTCCTA-GAG
ATGAACGTAC-----TTTG--GTGCGAAAAGTGCAAATCAATCCC-AGAACAACAGC------AAAGGACCT
TGTGAAGAAGCTGGAGGAAACATGTACAAAAGTATCTATAT-CCACAGT-AAAACGAGTCCTAT-ATCGACA
TAACCTGAAAGG-CCGCTCAGCAAGGAAGAAGCCACTGCTCTAAAA-CCGCCATA-CAAAAGCCAGACTACG
GTTTGCAACTGCACATGGGGACAAAGATAGTAC-TTTTTGGAGAAATGTCCTCTGGTCTGATGAAACTAAAA
TAGAACTGTTTGGCCATAATGACCATCGTTATGTTTCGAGGAAAAAGGGGGAGGCTTGCAAGC-CAAAGAAC
ACCATCCCAACCGTGAAGCAC-AGGG-GTGGTAGCATCATGTTGTGGGGGTGCTTTGCAGCAGGAGGGACTG
GTGCACTTCACAAAATAGATGGCATCATGATGGAGGA--AAATTATGTG--GATATATTGAAGCAACATCTC
AAGACATCAGTCAGGAAGTTAAAGCTTGGTCGCAAATGGGTCTTCCAAATGGACAATGAC-CCCAAGCATAC
TTCC-AAAGT-----TGTGGCAAAATGGCT---TAAGGACAACAAAGTCAAGGTATTGGAGTAGCCATCAAA
AAGCCCGGACCTCGATCCTATA-AAAACTGTGTGGGCAGAACTG-AAAAA----GAGTTTGCGAGCAAGGAG
GACTACAAACCTGACTCAGTTACACCAGCTCTGTCAGGAGGAATGGGCC-AAAATTCACCCAACTTATTGTG
GGAAGCTTG-TGGAAGGCTACCCGA-AATGTTTGACCCAAGTTAAACAATTT-AAAGGCAATGCTACCAAAT
ACTAATTGAGTGTATGTAAACTTCTGACCCACTGGGAATGTGATGAAAG--AAATAAAAGCTCAAATAAATC
ATTCTCTCTAC---T-ATTATTCTGACATTTCACATTCTT-AAAATAAAGTGGTGATCCTAACTGACCTA--
--AGACATGGAA-TTTTTACTAGGATTA-AATGTCAGGAATTGT----ATAAAAATGGAGTTTAAA-TGTA-
---TTTG-ACT-AAGGTGTATGT-GAACTTCCGACTTCAACTGT
>chromosome27:5760773-5762410/1-1637
-AGTTGAAGTCAGAAG--TTTGCATACACTTAGGTTGGAATCA-TTAAAACTAG--TT-TTTC-AACCACTC
CACTAATTTCTTG----TTAAC-AAACTATAG-TTTTGGCAAGTCGGTTAGGACATCTACTTTGTGCATGAC
ACAAGTAA-TTTTTCCAGCAATTATTTACAGA-CAGATTATTTCTCTT---A-TAATGCACTGTATCAAAAT
TCCAGTGGGTCAGAAGTTTACA------TACACTAAGTTGACTGTGCCTTT-AAACAGCTTGGAAAATTCCA
GAAAATGATGTCATGGCT-TTAGAA-----------GCTTCTGATAGGCTAAT-TGACATCATTTGAGTCAA
TT-GGAGGTGTACCTGTGGATGTATTTCAA-GGCCTACCTTCAAACTCAGTGCCTCTTTGCTTGGCATCAT-
GGGAA-AATCAAAAGAAATCAGCCAAGACCTCAG-AAA-AAAA-AT-TG--GAGACCTCCACAAGTCTGGTT
CATCTTTGGGAGCAATTTAC-AAACGCCTG-AAGGTACCACGTTCGTCTGT-ACAAGCAATCGTACGCAAGT
AT--AAACACCATGGGACCACACAGCCGTCATACCACTCAGGAAGGA---GACGTGTTCTGTCTCCTA-GAG
ATGAACGTAC-----TTTG--GTGCGAAAAGTGCAAATGATTCCC-AGAACAACAGC------AAAGGACCT
TGTGAAGATGCTGGAGGAAACCGGTACAAAAGTATCTATAT-CCACAGT-AAAACGAGTCCTAT-ATCGACA
TAACCTGAAAGG-CCGCTCAGCAAGGAAGAAGCCACTGCTCCAAAA-CCGCCATA-AAAAAGCCAGACTACG
GTTTGCAACTGCACATGGGGACAAAGATCGTAC-TTTTTGGAGAAATGTCCTCTGGTCTGATGAAACAAAAA
TAGAACTGTTTGGCCATAATGACCATTGTTATGTTTGGAGGAAAAAGGGGGAGGCTTGCAAGC-TGAAGAAT
ACCATCCCAACCGTGAAGCAC-GGGG-GTGGTAGCATCATGTTGTGGGGGTGCTTTGCTGCAGGAGGGACTG
GTGCACTTCACAAAATAGATGGCATCGTGAGGAAGGATTAAATTATGTG--AATATATTGAAGCAACGTCTC
AAGACATCAGTCAGGAAGTTAAAGCATGGTCGCAAATGGGTCTTCCAAATGGACAATGAC-CCTAAGCATAC
TTCC-AAAGT-----TGTGGCAAAATGGCT---TAAGGACAACAAAATCAAGGTATTGGAGTGGCCATCACA
AAGCCCTGACCTCAATCCCATA-GAAAATTTGTGGGCAGAACTG-AAAAA----GCGTGTGCGAGCAAGGAG
GCCTACAAACCTGACTCAGTTACACCAGCTCTGTCAGGAGGAATGGGCC-AAAATTCACCCAACTTATTGTG
GGAAGCTTG-TGGAAGGCTACCCAA-AACGTTTGACCCAAGTTAAACAATTT-AAAGGCAATGCTACCAAAT
ACTAAGTGAGTGTATGTAATCTTCTGACCCACTGGGAATGTGCTGAAAG--AAATAAAAGCTGAAATAAATC
ATTCTCTCTAC---T-ATTATTCTGACATTTCACATTCTT-AAAATAAAGTGGTGATCCTAACTGACCTA--
--AGACAGGGCA-TTTTTACTAAGATTA-AATGTCAGGAAT--T----G-AAAATCTGAGTTTAAT-TGTA-
---TTTG-GCT-GAGGTGTATGT-AAACTTCCGACTTCAACT--
>chromosome27:23045809-23047446/1-1637
CAGTTGAAGTTGGAAG--TTTACATACACTTAGGTTGGAGTCA-TTAAAACTCG--TT-TTTC-AACCACTC
CACAAATTTCTTG----TTAAC-GAACTATAG-TTTTGGCAAGTCGGTTTGGACATCTACTTTGTGCATGAC
ACAAGTAA-TTTTTCCAACAATTGTTTACAGA-CAGATTATTTCACTT---A-TAATTCACTGTATCACAAT
TCCAGTGGGTCAGAAGTTTACA------TACACTAAGTTGACTGTGCCTTT-AAACAGCTTGGAAAATTCCA
GAAAACGATGTCATGGCT-TTAGAA-----------GCTTCTGGTAGGCTAAT-TGACATCATTTGAGTCAA
TT-GGAGGTGTACCTGTGGATGTATTTCAA-GGCCTAACTTCAAACTCAGTTCCTCTTTGTTTGACATCAT-
GGGAA-AATCAAAAGAAATCAGCCAAGACCTCAT-AAA--ATA-AT-TG--TAGACCTCCACAAGTCTGGTT
CATCCTTGGGAGCAATTTCC-AAACGCCTG-AAGGTACCATGTTCATCTGC-ACCAACAATAGTACGCAAGT
AT--AAACACCATGGGACCACGCAGCCGTCATACCGCTCAGGAAGAA---GACGCGTTCTGTCTCCTA-GAG
ATGAACGTAC-----TTTG--GTGCGAAAAGTGCAAATCAATCCC-AGAACAACAGC------AAACGACCT
TGTGAAGATGCTGGAGGAAACATGTACAAAAGTATCTATAT-CCACAGT-AAAACGAGTCCTAT-ATCGACA
TAACCTGAAAGG-CCGCTCAGCAAGGAAGAAGCCACTGCTCCAAAA-CCGCCATA-AAAAAGCCAGACTACG
CTTTGCAACTGCACATGGGGACAAAGATCGTAC-TTTTTGGAGAAATGTCCTCTGGTCTGATTAAACAAAAA
TAGAACTGTTTGGCCATAATGACCATTGTTATGTTTGGAGGAAAAAGGGGGAGGCTTGCAAGC-TGAAGAAC
ACTATCCCAACCGTGAAGCAC-GGGG-GTGGCAGCATCATGTTGTGGGGGTGCTTTGCTGCAGGAGGGACTG
GTGCACTTCACAAAATAGATGGAATCATGAGGAAGAA--AAATTATGTG--GATATATTGAAGCAACATCTC
AAGACATCAGTCAGGAAGTTAAAGCTTGGTCGCAAATGGGTCTTCCAAATGGACAATGAC-CCCAAGCATAC
TTCC-AAAGT-----TGTGGAAAAATGGCT---TAAGGACAACAAAGTCAAGGTATTGGAGTGGCCATCACA
AAGCCCTGACCTCAATCCTATA-GAAGATTTGTGGGCAGAACTG-AAAAA----GCGTGTGCAAGCAAGGAG
GCCTACAAACCTGACTCAGTTACACCAGCTCTGTCAGGAGGAATGGGCC-AAAATTCACCCAACTTATTGTG
GGAAGCTTG-TGGAAGGCCACCCGA-AACGTTTGACCCAAGTTAAACAATTT-AAAGGCAATGCTATCAAAT
ACTAATTGAGTGTATGTAAACTTCTGACCCACTGGGAATGTGATAAAAT--AAATAAAAGCTGAACTAAATC
ATTTTCTCTAC---T-ATTATTCTGACATTCCAAATTCTT-AAAATAAAGTGGTGATCCTAACTGACCTA--
--AGACAGGGAA-TTTTTACTAGGATTA-CATTTCAGGAATTAT----G-AAAAACTGAGTTTAAA-TGTA-
---TTTG-GCT-AAGGTGTATGT-AAACTTCCGACTTCAACT--
>chromosome27:29753926-29755558/1-1632
CAGTTTAAGTCAGAAG--TTTACATACACTTAGGTTGGAGTCA-TTAAAACTCG--TT-TTTC-AACCACTC
CACAAATTTCTTG----TTAAC-AAACTACAG-TTTTGGCAAGTCGGTTAGGACATCTACTTTGTGCATGAC
ACAAGTAA-TTTTTCCAACAATTGTTTACAGA-CAGATTATTTCACCT---A-TAATTCACTGTATCACAAT
TCCAGTGGGTCAGAAGTTTACA------TACACTAAGTTGACTGTGCCTTT-AAACAGCTTGGAAAATTCCA
GAAAATGATATCATGGCT-TTAGAA-----------GCTTCTGATAGGCTAAT-TGACATCGCTTGAGTCAA
TT-AGAGGTGTACCTGTGGATGTATTTCAA-GGCCTACCTTCAAACTCAGTGCCTCTTTGCTTGACATCAT-
GGGAA-AATCAAAAGAAATCAGCCAAGACCTCAG-AAA--CAA-AT-TG--TAGACCTCCACAAGTCTGGTT
CATCCTTGGGAGCACTTTCC-AAATGCCTG-AAAGTACCACGTTCATCTGT-ACAAACAATAGTACATAAGT
AT--AAACACCATGGGACCACGCAGCCGTCATACCGCTCAGGAAGGA---GACGCGTTCTGTCTACTA-GAG
ATGAACGTAC-----TTTT--GTGCGAGAAGTGTAAATCAATCCC-AGAACAACAGC------AAAGGACCT
TGTGAAGATGCTGGAGGAAACAGGTACAAAAGTATCTATAT-CCACAGT-AAAACGAGTCCTAT-ATCGACA
TAACCTGAAAGG-CCGCTCAGCAAGAAAGAAGCCACTGCTCCAAAA-CAGCCATA-AAAAAGCCAGACTACG
GTTTGCAACTGCACATGGGGACAAAGATCGTAC-TTTTTGGAGAAATGTCCTCTGGTCTGATGAAACAAAAA
TAGAACTGTTTGGCCATAATAACCATCGTTATGTTTGGAGGAAAAAAGGGGTGGCTTGCAAGC-CGAAGAAC
ACCATCCCAACTGTGAAGCAC-GGGG-GTGGCAGCATCATGTTATGGGGGTGC-TTGCTGCAGGAGGGACTG
GTGCACTTCAGAAAATAGATGGCATCATGAGACAGGA--AAACTATCTG--GATATATTGAAGCAACATCTC
AAGACATCAGTCAGGAAGTTAAAGCTTGGTCGCAAATGGGTCTTCCAAATGGACAATGAC-CCCAAGCATAC
TTCC-AAAGT-----TGTGGAAAAATGGCT---TAAGGACAACAAAGTCAAGGTATTGGAGTGGCCATCACA
AAGCCCTGACCTCAATCCCATA-GAAAATGTGTGGGCAGAACTG-AAAAA----GCATATGCAAGCAAGGAG
GCCTACAAACCTGACTCAGTTACACCAGCTCTGTCAGGAGGAATGGGCC-AAAATTCACCCAACTTATTGTG
GGAAGCTTG-TGGAAGGCTACCCGA-AACGTTTGACCCAAGTTAAACAATTT-AAAGGCAATGCTACTAAAT
ACTAATTGACTGTATGTAAACTTCTGACCCACTGGGAATGTGATGAAAG--AAATAAAAGCTGAAATTAATA
ATTCTCTCTAC---T-ATTATTCTGACATTTAACATTCTT-AAAATAAAGTGGTGATCCTAACTGACCTA--
--AAACATGGAA-TTTTTACTAGGATTA-AATGTCAGGAATTGT----G--AAAACTGAGTTTAAA-TGTA-
---TTTG-GCT-AAGGTGTATGT-AAACTTCCGACTTCA-----
>chromosome28:13648162-13649744/1-1582
CAGTTGAAGTCAGAAG--TTCACATACACTTAGATTGGAGTCA-TTAAAACTCG--TT-TTTC-AACCATTC
CACAAATTTCTTG----TTGAC-AAACTATAG-TTTTGGCAAGTCGGTTAGGACATCTACTTTGTGCATGAC
ACAAGTAA-TTTTTCCAACAATTGTTTACAGA-CAGATTATTTCACTT---A-TAATTCACTGTATCACAAT
TCCAGTGGGTTAGAAGTTT------------ACTATGTTGACTGTGCCTTT-AAACAGCTTGGAAAA-----
-------------------------------------CTTCTGATAAATGATG-TCAATTAGCCTGAGTCAA
TT-GGAGGTGCACCCGTGGATGTATTCCAA-GGCCTACCTTCACACTCAGTGCTTCTTTGCTTGACATCAT-
GGGAA-AATCAAAAGAAATCAGCCAAGACCTCAG-AAA-ATAA-AT-TG--TAGACCTCCACAAGTCTGGTT
CATTCTTGGGAGCAATTTCC-AAAAGCATG-AAGGTACCACGTTCATCTGT-ACAAACAATAGTATGCAAGT
AT--AAACACCATGGGACCACACAGCCATCATACCGCTCAGGAAGGA---GACGCGTTCTGTCTCCTA-GAG
ATGAATGTAC-----TTTG--GTGCGAAAAGTGCAAATCAATCCC-AGAACAACAGC------AAAGGACCT
TGTGAAGATGCTGGAGGAAACAGGTACAAAAGTATCTATAT-CCACAGT-AAAACGAGTCCTAT-ATTGAAA
TAACCTGAAAGG-CCGCTCAGCAAGGAAGAAGCCACTGCTCCAAAA-CCGCCATA-AAAAAGCCAGACTACG
GTTTGCAACTGCACATGGGGACAAAGATCATA--TTTTTGGAGAAATGTCCTCTGGTCTGATGAAACAAAAA
TAGAACTGTTTGGCCATAATGACCGTCGTTATGTTTGGAGGAAAAAGGGGGATGCTTGCAAGC-CGAAGAAC
ACCATCCCAACCGTGAAGCAC-GGGG-GTGGCAGCATCATGTTGTGGGGGTGCTTTGCTGCAGGAGGGACTG
GTGCACTTCACAAAATAGATGGCATCATGAGGAAAGA--AAATTATGTG--GATATATTGAAGCAACATTTC
AAGACATCAGTCAGGAAGTTAAAGCTTGGTCACAAATGGGTCTTACAAATGGACAATGGC-CCCAAGCATAC
TTCC-AAAGT-----TGTGGCAAAATGGCT---TAAGGACAACAAAGTCAAGGTATTGGAGT-GCCATCACA
AAGCCCTGACCTCAATCCTATA-GAAAATGTGTGGGCAGAACTG-AAAAA----GTGTGTGCGAGCAAGGAG
GCCTACAAACCTGACTCAGTTACACCAGCTCTGTCAGGAGGAATGGGCC-AAAATTCACCCAACTTATTGTG
GGAAGCTTG-TGGAAGGCTACCCGA-AACGTTTGACCCAAGTTAAACAATTT-AAAGGCAATGCTACCAAAT
ACTAATTGAGTGTATGTAAACTTCTGACCCACAGGGAATGTGATGAAAG--------------AAATAAATC
GTTCTCTCTGC---T-ATTACTCTGACATTTCACATTCTT-AAAATAAAGTGGTGATCCCAACTGACCTA--
--AGACAGGGAA-TTTTTACTAGGATTA-AATGTCAGGAATGGG----G-AAAAACTGAGTTTAAA-TGTA-
---TTTG-GCT-AAGGTGTATGT-AAACTTCCGACA--------
>chromosome29:33567125-33568763/1-1638
CAGTTAAAGTCGGAAG--TTTACATACACTTAGGTTGGAGTCA-TTAAAACTCA--TT-TTTC-AACCAATC
CACAAATTTCTTG----TTAAC-AAACTATAG-TTTTGGCAAGTCGGTTAGGACATCTACTTTGTGCACGAC
ACAAGTAA-TTTTTCCAACAATTGTTTACAGA-CAGATTATTTAATTT---A-TAATTCACTGTATGAAAAT
TCCAGTGTGTCAGAAGTTTACA------TACACTAAGTTGAC--TGACTTT-TAACAGCTTGGAAAATTCCA
GAGAATTATGTCATGGCT-TTAGAA-----------GCTTCTGATAGGCTAAT-TGACATCATTTGAGTCAA
TT-GGAGGTGTACCTGTGGATGTATTTTAA-GGCCTACCTTCAAACTCAGTGCCTCTTTGCTTGACATCAT-
GGGAA-AATCAAAAGAAATCAGCCAAGACCTCAT-AAA-AAAA-AC-TG--TAGACCTCCACAAGTCTGGTT
CATCCTTGGGAGCAATTTCC-AAACGCCTG-AAGGTACCACGTTCATCTGT-ACAAACAATAGTATGCAAGT
AT--AAACACCATGGGACCACGCAGCCGTCATACTGCTCAGGAAGGA---GACGCGTTCTGTCTCCTA-GAG
ATGAGCGTAC-----TTTG--TTGCGAAAAGTGCAAATTAATCCA-AGAACAACAGC------AAAGGACGT
TGTGAAGATGCTGGAGGAAACAGGTACAAAAGTATCTATAT-CCACAGT-AAAACGAGTCATAT-ATCGACA
TAACCTGAAAGG-CCGCTCAGCAAGGAAGAAGCCACTGCTCCAAAA-CCGCCATA-AAAAAGACAGACAACA
GTTTGCAACTGCACATGGGGACAAAGATTGTGC-TTTTTGGAGAAATGTCCTCTGGTCTGATGAAACAAAAA
TATAACTGTTTGGCCATAATGACCATCGTTATGTTTGGAGGAAAAAGGGGGAGGCTTGCAAGC-CGAAGAAC
ACCATCCCAACCGTGAAGCAC-AGGG-GTGGCATCATCATGTTGTGGGGGTGCTTTGCTGCAGGAGGGACTG
GTGCACTTCACAAAATAGATGGCATCATGAGGAACGA--AGATTATCTG--GATATATTGAAGCAACATCTC
AAGACATCAGTCAGGAAGTTAAAGCTTGGTCGCAAATGGGTCTTCCAAATGAACAATGAC-CCCAAGCATTC
TTCC-AAAGT-----TGTGGCAAAATGGCT---TAAGGACAACAAAGTCAAGCTATTGGAGTGGCCATCACA
AAGCCCTGACCTCAATCCCATA-GAAAATTTGTGGGCAGAACTG-AAAAA----GCCTGTGCGAGCAAGGAG
GCCTACAAACCTGACTCAGCTACACCAGCTCTGTTAGGAGGAATGGGCC-AAAATGCACCCAACGTATTGTG
GGAAGCTTG-TGGAAGGCTACCCAA-AACATTTGACCCAAATTAAACAATTT-AAAGGCAATGCTACCAAAT
ACTAATTGAGTGTATGTAAACTTCTGACCCACTGGGAATTTGGTGAAAG--AAACAAAAGCTGAAATAAATA
ATTCTCTCTAC---T-GTTTTTCTGACATTTCACATTCTT-AAATTAAAGTGGTGATCCTAACTGACATA--
--AGATAAGGAT-TTTTTACTGGGATTA-AATGTCAGGAATTGT----G-AAAAACTGAGTTTAAA-TGTA-
---TGTG-GCT-AAGATGTATGT-AAACTTCCGACTTCGACTGT
>chromosome29:9598288-9599925/1-1637
CAGTTGAAGTCGGAAG--TCTACATACACTTAGGTTGGAGTCA-TTAAAACTCG-TTT-TTTT-AACCACTC
CACAAATTTCTTG----TTAAC-AAACTATAG-TTTTGGCAAGTCGGTTAGGACATCTACTTTGTGCATGAC
ACAAGTAA-TTTTTCCAACAGTTGTTTACAGA-CAGATTATTTCACTT---A-TAATTCACTATATTACAAT
TCCAGTGGGTCAGAAGTTTACA------TACACTAAGTTGACTGTGCCTTT-AAACAGCTAGGAAAATTCCA
GACAATTATGTCATGGCC-TTAGAA-----------GCTTCTGATAGGCTAAT-TGACATACTTTGAGTCAA
TT-AGAGGTGTACCTGTGGATGTATTTCAA-GGCCTGCCTTCAAACTCAGTGCCTCTTTGCTTGAAATCAT-
GGGAA-AATCAAAAGAAATCAGCCAAGACCTCAG-AAA-AACA-AT-TG--TAGACCTCCACAAGTCTGGTT
CATCCTTGGGAGCAATTTCC-AAACGCTTG-AAGGTACCACGTTCATCTGT-ACAAACAATAATACGCAAGT
AT--GAACACCATGGGACCAGGCAGCCATCATACCGCTCAGGAAGGA---GACACGTTCTGTCTCCTA-GTG
ATGAACGTAC-----TTTG--TTGTGAAAAGTGCAAATCAATCCC-AGAACAACAGC------AAAGGACCT
TGTGAAGATGCTGGAAGAAACAGGTAGAAAAGTATCTATAT-CCACAGT-AAAACGAGTCCTAT-ATCGACA
TAACCTGAAAGG-CCGCTCAGCAAGGAAGAAGCCACTGCTCCAAAA-CCGCCATA-AAAAAGCCAGACTACG
GTTTGCAACTGCACATGGGGACAAAGATCGTAC-TTTTTGGAGAAATGTCCTCTGGTCTGATGAAACAAAAA
TAGAACTGTTCAGCCATAATGACCATCGTTATGTTTGGAGGAAAAAGGGGGAGGCTTGCAAGC-CTAAGAAC
ACCATCCCAACTGTGAAGCAC-AGGG-GTGGCAGCATCATGTTGTGGGGGTGCTTTGCTGCAGGAGGGACTG
GTGCACTTCACAAAATAGATGGCATCATGAGGGAAGA--AAATTATGTG--GATATATTGAAGCAACATCTA
AAGACATCAGTCAGGAAGTTAAAGCTTGGTCGCAAATGGGTCTTCCAAATGGAAAATGAC-CCCAAGCATAC
TTCC-AAAGT-----TGTGGCAAAATGGCT---TAAGGACAACAAAGTCAAGGTATTGGGGTGGCCATCACA
AAGCCCTAACCTCAATCCTATA-GACAATTTGTGGGCAGAACTG-AAAAA----GCTTGTGCGAGCAAGGAA
GCCTACAATCCTGACTCAGTTACACCAGCTCTGTCAGGAGGAATGGGCC-AAAATTCACCCAACTTATTGTG
GGAAGCTTG-TAGAAGGCTACCCGA-AACGTTTGACCCAAGTTAAACAATTT-AAAGGCAATGCTACCAAAT
ACTAATTGAGTGTATGTAAACTTCTGACCCACTGGGAATGTGATGAAAG--AAATAAAAGCTGAAATAAGTC
ATTCTCTCTAC---T-ATTATTATGACATTTCACATTCTT-GAAATAAAGCGGTGATCCTAACTGACCTA--
--AGACAGGGAA-TTTTTACTTGGATTA-AATGTCAGGAATTGT----G-AAAAACT--GTTTAAA-TGTA-
---TTTG-TCT-AAGGTGTATGT-AAACTCCCAACTTCAACT--
>chromosome29:17040447-17042058/1-1611
CAGTTGAAGTCGGAAG--TTTACATACACTTAGGTTGGAGTCT-TGAAAACTCG--TT-TTTC-AACCACTC
CACAAATGTCTTG----TTAAC-AAATTATAG-TTTTGTCAAGTCGTTTAGGACATCTACTTTGTGCACGAC
ACAAGTCA-TTTTTCCAACAATTGTTTACAGA-AAGATTATTTCACTT---A-TAATTCACTGTATCACAAT
TCCAGTGGGTCAGAAGTTTACA------TACACTAAATTGACTGTGCCTTT-AAACAGTTTG----------
GAAAATGATGTCATGGAT-TTAGAA-----------GCTTCTGATAGACTAAT-TGAC---------GTCAA
TT-GGAGGTGTACCTGTTGATGTATTTCAA-GGCCTACCTTCAAACTCAGTGCCTCTTTGCTTGACATCAT-
GGGAA-AATCAAAAGAAATCAGCCAAGACCTCAG-AAA-AGAA-AT-TG--TAGACCTCCACAAGTCTGGTT
TATCCTTGGGAGCAATTTCC-AAACGCCTG-AAGGTACCAC-TCCATCTGT-ACAAACAATAGTATGCAAGT
AT--AAACGCCATGGGACCACACAGCCGTCATACCGCTCAGGAAGGA---GATGTGTTCTGTCTCCTA-GAG
ATGAACGTAC-----TTCG--GTGCGAAAAGTGCAAATCAATCCC-AGAACAACAGC------AAAGGACCC
TGTGAAGATGTTGGAGGAAACAGGTACAAAAGTATCTATAT-CCACAGC-AAAACAAGTCCTAT-ATCAACA
TAACCTGAAAGG-CTGCTCAGCAAGGAAGAAGCCACTGCTCCAAAA-CCACCATA-AAAAAGCCAGACTATG
GTTTGCAACTGCACATGGGGACAAAGATCGTAC-TTTTTGGAGAAATGTCCTCTAGTCTGATGAAACAAAAA
TAGAACTGTTTGGCCATAATGACCATTGTTATGTTTGGAGGAAAAAGGGGGAGGCTTGCAAGT-CGAAGAAC
AACATCCCAACCGTGAAGCAC-GGGG-GTGGCAGCATCATGTTGTGGGGGTGCTTTGCTGCAGCAGGGACTC
GTGCACTTCACAAAATAGATGGCATCATGAGGAAGGA--CAATTATGTG--GATATATTGAAGCAACATCTC
AAGACATCAGTCAGGAAGTTAAAGCTTGGTTGCAAATGGGTCTTCCAAATAGACAATGAC-CCCAATGATAC
TTCC-AAAGT-----TGTGGCAAAATGGCT---TAAGGACAACAAAGTCAAGGTATTGGAGTGGCCATCCCA
AAGCCCTGACCTCAATCCTATA-GAAAATTTGTGGGCAGAACTG-AAAAA----GCGTGTGCGAGCAAGGAC
GCCTACAAACCTGACTCAGTTACACCAGCTCTGTCAGGAGGAATGGGCC-AAAATTCACCCAACTTATTGTT
GGAAGCTTG-TGGAAGGCTACCCGA-AATGTTTGACCCAAGTTAAACAATTT-AAAGGCAATGCTACCAAAT
ACTAATTGAGTGTATGTAAACTTCTGACTCACTGGGAATGTGATGAAAG--AAATACAAGCTGAAATAAATC
ATTCTCTCTAA---T-ATTATTCTGACATTTCACATTCTT-AAAAT-AAGTGGTGATCCTAACTGACCTA--
--AGACAGGGAA-TCTTTACTAGGATTA-AATGTCAGGAATTGT----G-AAAAACTGAGTTTAAA-TGTA-
---TTTG-GCT-AAGGTGTATGT-AAACTTCCGACT--------
>chromosome29:12310859-12312484/1-1625
CAGTTGAAGTCGGAAG--TTTACATACACTTAAGTTGGAGTCA-TTAAAACTCG--TT-TTTCAAACCACTC
CACAAATTTCTTG----TTAAC-AAACTATAG-CTTTGACAAGTCGGTTAAGACATCTACTTTGTGCATGAC
ACAAGTCA--TTTTCCAACAACTGTTTACAGA-CAGATTAT---------------TTCACTGTATCACAAT
TCCAGTGGGTCAGAAGTTTACA------TACACTAAGTTGACTGTGCCTTT-AAACATCTTGGAAAATTCCA
GAAAATGTCAATTAGCCTATCAGAA-----------GCTTCTAAAACCA-----TGACATTATTTGAGTCAA
TTGGGAGGTGTACCTGTGGATGCATTTCAA-GGCCTACCTTCAAACTCAGTGCCACTTGGTTTGACATCAT-
GGGAAAAATCAAAAGAAATCAGCCAAGACCTCAG-AAA-ATAA-AT-TG--TAGACCTCCACAAGTCTGGTT
CATCCTTGGGAGCAATTTCC-AAACGATTG-AAGGTACCACGTTCATCTGT-ACAAACAATAGTACGCAAGT
ATAAAAACACCATGAGACCACGCAGCCGTCATACCGCTCAGGAAGGA---GACGCGTTCTGTCTCCTA-GAG
ATGAACGTAC-----TTTG--ATGCGAAAAAAGCAAATCAATCCC-AGAACAACAGC------AAATGACCT
TGTGAAGATGCTGGAGGAAACCGGTACCAAAGTATCTATAT-CCACAGT-AAAACAAGTCCTAT-ATCGACA
TAACCTGAAAGG-CCGCTCAGCAAGGAAGAAGCCACTCCTCCAAAA-ACGCCATA-AAAAAGCCAGACTACG
GTTTTCAACTGCACAAGGGGACAAAGATCGTAC-TTTTCGGAGAAATGTCCTCTGGTCTGATGAAACAAAAA
TAGAACTGTTTGACCATAATGACCATCGTTATGTTTGGAGGAAAAAGGGGGAGGCTTGCAAGC-TGAAGAAC
GCCATCCAAACCGTGAAGCAC-GGGG-GTGGCAGCATCATGTTGTGGGGGTGCTTTGCTGCAGGAGGGACTG
GTGCACTTCACAAAATAGATGGCATCATGAGGCAGGA--AAATTATGTG--GATATATTGAAGCAACATCTC
AAGACATCAGCCAGGAAGTTAAAGCATGGTCGCAAATGGGTCTTCCAAATGGACAATGAC-CCCAAGCACAC
TTCC-AAAGT-----TGTGGCAAAATGGCT---TAAGAACAACAAAGTCAAGGTATTGGAGTGGCCATCACA
AAGCCCTGACCTCAAGCCTATG-GAAAATTTGTGGGCAGAACTG-AAAAA----GCATGTGCGAGCAAGGAG
GCCTACAAACCTGACTCAGTTACACCAGCTCTGTCAGGAGGAATGGGCC-AAAATTCCCCCAACTTATTGTG
GGAAGCTTG-TGGAAGGCTACCCGA-AACATTTGACCCAAGTTAAACAATTTTAAAGGCAATGCTACCAAAT
ACTAATTGA--GTATGTAAAAGTCTGACCCACTGGGAATGTGATGAAAG---AATAAAAGCTTAAATAAATA
ATTCTCTACAC---T-ATTATTCTGACATTTCACATTCTT-AAAATAAATTGGTGATCCTAACTGACCTA--
--AGACAGGGAA-TTCTTACTAGGATTA-AATGTCAGGAATTGT----G-AAAAACTGAGTTTAAA-TGTA-
---TTTG-GCT-AAGGTGTATGT-AAACTTCCGACTTCAAC---
