# Supplementary material for: Evolution-guided evaluation of the inverted terminal repeats of the synthetic transposon Sleeping Beauty
Source: Sci Rep. 2019 Feb 4;9:1171. doi: 10.1038/s41598-018-38061-w (PMC6362248; doi:10.1038/s41598-018-38061-w)
Supplement: Supplementary file 2 — Supplementary File S1 [file 41598_2018_38061_MOESM2_ESM.zip › SingleSearchLeftInvertedRepeat.mfa]

>chromosome1:51024780-51025006/1-226
CAGTTGAAGTCGGAAGTTTACATACACTTAGGTTGGAGTCATTAAAACTCGTTTTTCAACCACTCCACAAAT
TTCTTGTTAACAAACTATAGTTTTGGCAAATCGGTTAGGACATCTACTTTGTGCATGACACAAGTAATTTTT
CCAACAATTGTTTACAGACAGATTATTTCACTTATAATTCACTGTATCACAATTCCAGTGGGTCAGAAGTTT
ACATACACTA
>chromosome1:17242172-17242398/1-226
CAGTTGAAGTCGGAGGTTTACATACACTTAGGTTGGAGTCATTAAAACTCGTTTTTCAACCACTCCACAAAT
TTCTTGTTAACAAACTATAGTTTTGGCAAGTCGGTTAGGACATCTACTTTGTGCATGACACAAGTCATTTTT
CCAACAATTGTTTACAGACACATTATTTCACTTATAATTCACTGTATCACAATTCCAGTGGGTCAGAAGTTT
ACATACACTA
>chromosome1:25053874-25054100/1-226
CAGTTGAAGTCGGAGGTTTACATACACTTAGGTTGGAGTCATTAAAACTCGTTTTTCAACCACTCCACAAAT
TTCTTGTTAACAAACTATAGTTTTGGCAAGTCGGTTAGGACATCTACTTTGTGCATGACACAAGTCATTTTT
CCAACAACTGTTTACAGACAGATTATTTCACTTATAATTCACTGTATCACAATTTCAGTGGGTCAGAAGTTT
ACATACACTA
>chromosome1:8702178-8702404/1-226
CAGTTGAAGTCGGAAGTTTACATACACTTAGGTTGGAGTCATTAAAACTCGTTTTTCAACCACTCCACAAAT
TTCTTATCAACAAACTATAGTTTTGGCAAGTCGGTTAGGACATCTACTTTGTGCATGACACAAGTAATTTTT
CCAACAATTGTTTACAGACAGATTATTTCACTTATAATTCACTGTATCACAATTCCAGTGGGTCAGAAGTTT
ACATACACTA
>chromosome1:51592949-51593175/1-226
CAGTTGAAGTTGGAAGTTTACATACACTTAGGTTGGAGTCATTAAAACTCGCTTTTCAACCACTCCACAAAT
TTCTTGTTAACAAACTATAGTTTTGGCAAGTCGGTTAGGACATCTACTTTGTGCATGACACAAGTAATTTTT
CCAACAATTGTTTACAGACAGATTATTTCACTTATAATTCACTGTATCACAATTCCAGTGGGTCAGAAGTTT
ACATACACTA
>chromosome1:62034253-62034479/1-226
CAGTTGAAGTTGGAAGTTTACATACACTTAGGTTGGAGTCATTAAAACTCGTTTTTCAACCACTCCACAAAT
TTCTTGTTAACATACTATAGTTTTGGCAAGTCAGTTAGGACATCTACTTTGTGCATGACACAAGTAACTTTT
CCAACAATTGTTTACAGACAGATTATTTCACTTATAATTCACTGTATCACAATTCCAGTGGGTCAGAAGTTT
ACATACACTA
>chromosome1:121155586-121155811/1-225
CAGTTGAAGTCGGAAGTTTACATACACTTAGGTTGGAGTCATTAAAACTCGTTTTCAACCACTCCACAAATT
TCTTGTAAACAAACTATAGTTTTGGCAAGTCAGTTAGGACATCTACTTTGTGCATGACACAAGTCATTTTTC
CAACAATTGTTTACAGACAGATTATTTCACTTATAATTCACTGTATCACAATTCCAGTGGGTCAGAAGTTTA
CATACACTA
>chromosome1:136375359-136375585/1-226
CAGTTGAAGTCGGAAGTTTACATACACTTAGGTTGGAGTTATTAAAACTCGTTATTCAACCACTCCACAAAT
GTATTGTTAACAAACTATAGTTTTGGCAAGTCAGTTAGGACATCTACTTTGTGCATGACACAAGTCATTTTT
CCAACAATTGTTTACAGACAGATTATTTCACTTATAATTCACTGTATCACAATTCCAGTGGGTCAGAAGTTT
ACATACACTA
>chromosome1:100581471-100581697/1-226
CAGTTGAAGTGGGAAGTTTACATACACTTAGGTTGGAGTCATTAAAACTCGTTTTTCAACCACTCCACAAAT
TTCTTGTTAACAAACTATAGTTTTGGCAAGTCGGTTAGGACATCTACTTTGTGCATGACACAAGTCATTTTT
CCAACAATTGTTTACAGACAGATTATTTCACTTATATTTCACTGTATCACAATTCCAGTGGGACAGAAGTTT
ACATACACTA
>chromosome1:7917892-7918097/1-205
ATACACTTAGGTTGTAGTCATTAAAACTTGTTTTTCAACCACTCCACAAATGTCTTGTTAACTAACTATAGT
TTTGGCAAGTCTGTTAGGACATCTACTTTATGCATGACACAAGTCATTTTTCCAACAATTGTTTACAGACAG
ATTACTTCACTCATAATTCACTGTATCACAGTTCCAGTGGGTCAGAAGTGTACATACACTA
>chromosome1:26199717-26199943/1-226
AGTTGAAGTCGGAAGTTTACATACACTTAGGTTGGAGTCATTAAAACTCATTTTTCAACCACTCCACAAATT
TCTTGTTAACAAACTGTAGTTTTGGCAAGTCGGTTAGGACATCTACTTTGTGCATGACACAAGTCATTTTTC
CAACAATTGTTTACAGACAGATTATTTCACTTATAATTCACTGTATCACAATTCCAGTGGGTCAGAAGTTTA
CATACACTAA
>chromosome1:112362095-112362321/1-226
AGTTGAAGTCGGAAGTTTACATACACTTAGGTTGGAGTCATTAAAACTCGTTTTTCAACCACTCCACAAATT
TCTTGTTAACAAACTATAGCTTTGGCAAGTCAGTTAGGACATCTACTTTGTGCATGACACAAGTAATTTTTC
CAACAATTGTTTACAGACAGATTATTTCACTTATAATTCACTGTATCACAATTCCAGTGGGTCAGAAGTTTA
CATACACCAA
>chromosome1:37638259-37638485/1-226
AGTTGAAGTCGGAAGTTTACATACACTTAGGTTGGAGTCATTAAAACTTGTTTTTCAACCACTCCACAAATT
TCTTGTTAACAAACTATAGTTTTGGCAAGTCGGTTAGGACATCTACTTTGTGCATGACACAAGTAATTTTTC
CAACAATTGTTTACAGACAGATTATTTCACTTATAATTCACTGTATCACAATTCCAGTGGGTCAGAAGTTTA
CATACACTAA
>chromosome1:83151740-83151966/1-226
AGTTGAAGTCGGAAGTTTACATACACTTAGGTTGGAGTCATTAAAACTCGTTTTTCAACCACTCCACACATT
TCTTGTTAACAAACTATAGTTTTGGCAAGTCGGTTAGGACATCTACTTTGTGCATGACACAAGTAATTTTTC
CAACAATTGTTTACAGACAGATTATTTCACTTATAATTCACTGTATCACAATTCCAGTGGGTCAGAAGTTTA
CATACACTAA
>chromosome1:12497718-12497944/1-226
AGTTGAAGTCGGAAGTTTACATACACTTATGTTGGAGTCATTAAAACTCGTTTTTCAACCACTCCACAAATT
TCTTGTTAACAAACTATAGTTTTGGCAAGTCGGTTAGGACATCTACTTTGTGCATGACACAAGTAATTTTTC
CAACAATTGTTTACAGACAGATTATTTCACTTATAATTCACTGTATCACAGTTCCAGTGGGTCAGAAGTTTA
CATACACTAA
>chromosome1:39684428-39684654/1-226
AGTTGAAGTCGGAAGTTTACATACACTTAGGTTGGGGTCATTAAAACTCGGTTTTCAACCACTCCACAAATT
TCTTGTTAACAAACTATAGTTTTGGCAAGTCGGTTAGGACATCTACTTTGTGCATGACACAAGTCATTTTTC
CAACAATTGTTTACAGACAGATTATTTCACTTATAATTCACTGTATCACAATTCCAGTGGGTCAGAAGTTTA
TATACACTAA
>chromosome1:29847659-29847885/1-226
AGTTGAAGTCAGAAGTTTACATACACTTAGGTTGGAGTCATTAAAACTCGTTTTTCAACCACTCCACAAATT
TCTTGTTAACAAACTATAGTTTTGGCAAGTCGGTTAGGACATCTACTTTGTGCATGACACAAGTCATTTTTC
TAACAATTGTTTACAGACAGATTATTTCACTTAGAATTCACTGTATCACAATTCCAGTGGGTCAGAAGTTTA
CATACACTAA
>chromosome1:115315270-115315496/1-226
AGTTGAAATCGGAAGTTTACATACACTTAGGTTGGAGTCATTAAAACTCGTTTTTCAACCACTCCACAAATT
TCTTGTTAACAAACTATAGTTTTGGCAAGTCGGTTAGGACATCTACTTTGTGCATGACACAAGTCATTTTTC
CAACAATTGTTTACAGACAGATTATTTCATGTATAATTCACTGTATCACAATTCCAGTGGGTCAGAAGTTTA
CATACACTAA
>chromosome1:112072221-112072447/1-226
AGTTGAAGTTGGAAGTTTACATACACTTAGGTTGGAGTCATTAAAACTCGTTTTTCAACCACTCCACAAATT
TCTTGTTAACAAACTATAGTTTTGGCAAGTCGGTTAGGACATCTACTTTGTGCATGACACAAGTAATTTTTC
CAACAATTGTTTACAGACAGATTATTTCACTTATAATTCACTGTATCACAATTCCAGTGGATCAGAAGTTTA
CATACACTAA
>chromosome1:114962791-114963017/1-226
AGTTGAAGTCGGAAGTTTACATACACTTAGGTTGGAGTCATTAGAACTCGTTTTTCAACCACTCCACAAATT
TATTGTTAACAAACTATAGTTTTGGCAAGTCGGTTAGGACATCTACTTTGTGCATGACACAAGTAATTTTTC
CAACAATTGTTTACAGACAGATTATTTCACTTATAATTCACTGTATCACAATTCCAGTGGGTCAGAAGTTTA
CATACACTAA
>chromosome1:35559717-35559943/1-226
AGTTGAAGTCTGAAGTTTACATACACTTCGGTTGGAGTCATTAAAACTCGTTTTTCAACCACTCCACAAATT
TCTTGTTAACCAACTATAGTTTTGGCAAGTCGGTTAGGACATCTACTTTGTGCATGACACAAGTCATTTTTC
CAACAATTGTTTACAGACAGATTATTTCACTTATAATTCACTGTATCACAATTCCAGTGGGTCAGAAGTTTA
CATACACTAA
>chromosome1:25511459-25511685/1-226
AGTTGAAGTCGGAAGTTTACATACACTTAGGTTGGAGTCATTAAAACTCATTTTTCAACCACTCCACAAATG
TATTGTTAACAAACTATAGTTTTGGAAAGTCAGTTAGGACATCTACTTTGTGCATGACACAAGTCATTTTTC
CAACAATTGTTTACAGACAGATTATTTCACTTATAATTCACTGTATCACAATTCCAGTGGGTCAGAAGTTTA
CATACACTAA
>chromosome1:93909741-93909965/1-224
AGTTGAAGTCGGAAGTTTACATACACTTAGGTTGGAGTCATTAAAACTCGTTTTTCAACCACTCCAAATTTC
TTGTTAACAAACTATAGTTTTGGCAAGTCAGTTAGGACATCTACTTTGTGCATGACACAAGTCATTTTTCCA
ACAATTGTTTACAGACAGATTATTTCACTTATAATTCACTGTATCGCAATTCCAGTGGGTCAGAAGTTTACA
TACACTAA
>chromosome1:37909673-37909899/1-226
AGTTGAAGTCGGAAGTTTACATACACTTATGTTGGAGTCATTAAAACTCGTTTTTCAACCACTCCACAAATT
TCTTGTTAACAAACTATAGTTTTGGCAAGTCAGTTAGGACATCTACTTTGTGCATGACACAACTAATTTTTC
CAACAATTGTTTACAGACAGACTATTTCACTTATAATTCACTGTGTCACAATTCCAGTGGGTCAGAAGTTTA
CATACACTAA
>chromosome1:24656983-24657209/1-226
AGTTGAAGTCGGAAGTTTACATACACTTAGGTTGGAGTCATTAAAACTCGTTTTTCAACCACTCCACACATT
TCTTGTTAACAAACTATAGTTTTGGCAAGTCAGTTAGGACATGTACTTGGTGCATGACACAAGTAATTTTTC
CAACAATTGTTTACAGACAGATTATTTCACTTATAATTCACTGTATCACAATTCCAGTGGGTCAGAAGTTTA
CATACACTAA
>chromosome1:39772932-39773149/1-217
CGGAAGTTTACATACACTTAGGTTGGGGTCATTAAAACTAGTTTTTCAACCACTCCACAAATTTCTTGTTAA
CAAACTATAGTTTTGGCAAGTCGGTTGGGACATCTACTTTGTGCATGACGCAAGTAATTTTTCCAACAATTG
TTTACAGACAGATTATTTCACTTATAGTTCACTGTATCACAATTCCAGTGGCTCAGAAGTTTACATACACTA
A
>chromosome2:21545685-21545911/1-226
CAGTTAAAGTCGGAAGTTTACATATACTTAGGTTGGAGTCATTAAAACTCGTTTTTCAACCACTCCACAAAT
TTCTTGTTAACAAACTATAGTTTTGGCAAGTCGGTTAGGACATCTACTTTGTGCATGACACAAGTCATTTTT
CCAACAATTGTTTACAGACAGATTATTTCACTTATAATTCACTGTATCACAATTCCAGTGGGTCAGAAGTTT
ACATACACTA
>chromosome2:23916360-23916586/1-226
CAGTTGAAGTCGGAAGTTTACATACACTTAGGTTGGAGTCATTAAAACTCATTTTTCAACCACTCCACAAAT
TTCTTGTTAACAAACTATAGTTTTGGCAAGTCAGTTAGGACATCTATTGTGTGCATGACACAAGTCATTTTT
CCAACAATTGTTTACAGACAGATTATTTCACTTATAATTCACTGTATCACAATTCCAGTGGGTCAGAAGTTT
ACATACACTA
>chromosome2:22712159-22712385/1-226
CAGTTGAAGTCGGAAGTTTACATACACTTAGGTTGGAGTCATTAAAACTCGTTTTTCAGCCACTCCACAAGT
TTCTTGTTAACAAACTATAGTTTTGGCAAGTCGGTTAGGACATCTACTTCGTGCATGACACAAGTCATTTTT
CCAACAATTGTTTACAGACAGATTATTTCACTTATAATTCACTGTATCACAATTCCAGTGGGTCAGAAGTTT
ACATACACTA
>chromosome2:20275980-20276206/1-226
CAGTTGAAGTCAGAAGTTTACATACACTTAGGTTGGAGTCATTAAAACTCGTTTTTCAACCACTCCACAAAT
TTCTTGTTAACAAACTATAGTTTTGGCAAGTTAGTTAGGACATCTACTTTGTGCATGACACAAGTCATTTTT
CCAACAATTGTTTACAGACAGATTATTTCACTTATAATTCACTGTATCACAATTCCAGTTGGTCAGAAGTTC
ACATACACTA
>chromosome2:12347345-12347571/1-226
CAGTTGAAGTCGGAAGTTTACATACACTTAGGTTGGAGTCATTAAAACTCGTTTTTCAACCACTCCACAAAT
TTCTTGTTAACAAACTATACTTTTGGCAAGTCAGTTAGGACATCTACTTTGTGCATGACACAAGTAATTTTT
CCAACAATTGTTTACAGACAGATTATTTCACTTATAATTCACTGTATCACAATTCCAGTGGGTCAGAAGTTT
ACATACAGTA
>chromosome2:45097545-45097771/1-226
CAGTTGAAGTTGGAAGTTTACATCCACTTAGGTTGGAGTCATTAAAACTCGTTTTTCAACCACTCCACAAAT
TTCTTGTTAACAAATCTTAGTTTTGGCAAGTCGGTTAGGACATCTACTTTGTGCATGACACAAGTCATTTTT
CCAACAATTGTTTACAGACAGATTATTTCACTTATAATTCACTGTATCACAATTCCAGTGGGTCAGAAGTTT
ACATACACTA
>chromosome2:25378229-25378454/1-225
CAGTTGAAGTAGGAAGTTTACATACACTTAGGTTGGAGTCATTAAAACTCGTTTTTCAACCACTCCACAAAT
TTCTTGTTAACAAACTATAGTTTTGGCAAGTCAGTTAGGACATCTACTTTGTGCATGACAGAAGTAATTTTT
CCAACAATTGTTTACAGACAGATTATTTCACTTATAGTTCACTGTATCACAATTCCAGTGGGTCAGAAGTTT
ACATACACT
>chromosome2:41541019-41541245/1-226
CAGTTGAAGTCGGAAGTTTACATACACTTAGGTTGGAGTCATTAAAACTCGTTTTTCAACCACTCCACAAAT
ATCTTGTTAACAAACTATAGTTTTGGCAAGTCGGTTAGGACATCTACTTTGTGCATGACACAAGTAATTTTT
CCAACAATTGTTTACAGACAGATTATTTCACTTATAATTCACTGTATCACAATTCCATTGGGTCAGAGGTTT
ACATACACTA
>chromosome2:17192059-17192285/1-226
CAGTTGAAGTCGGAAGTTTACATACACTTAGGTTGGAGTCATTAAAACTAGTTTTTCAACCATTCCACAAAT
TTCTTGTTAACAAACTATAGTTTTGGCAAGTCGGTAAGGACATCTACTTTGTGCATGACACAAGTAATTTTT
CCAACAATTGTTTACAGACAGATTATTTCACTTATAATTCACTGTATCACAATTCCAGTGGGTCAGAAGTTT
ACATACACTA
>chromosome2:29505471-29505697/1-226
CAGTTGAAGTCGGAAGTTTACATACACTTAGGTTGGAGTCATTAAAACTCGTTTTTCAACCACTCCACAAAT
TTCTTGTTAACAAAATATAGTTTTGGCAAGTCGGTTAGGACATCTACTTTGTGCATGACACAAGTAATTTTT
CCAACAATTGTTTACAGACAGATTATTTCACTTATAATTCACTGTATCACAATTTCAGTGGGTCAGATGTTT
ACATACACTA
>chromosome2:6300400-6300626/1-226
CAGTTGAAGTCGGAGGTTTACATACACTTAGGTTGCTGTCATTAAAACTCGTTTTTCAACCACTCCACAAAT
TTCTTGTTAACAAACTATAGTTTTGGCAAGTCGGTTAGGACATCTACTTTGTGCATGACACAAGTAATTTTT
CCAACAATTGTTTACAGACAGATTATTTCACTTATAATTCACTGTATCACAATTCCAGTGGGTCAGAAGTTT
ACATACACTA
>chromosome2:38064056-38064282/1-226
CAGTTGAAGTCGGAAGTTTACATACACTTAGGTTGGAGTCATTAAAACTCGTTTTTCAGCGACTCCACCAAT
TTCTTGTTAACAAACTATTGTTTTGGCAAGTCGGTTAGGACATCTACTTTGTGCATGACACAAGTAATTTTT
CCAACAATTGTTTACAGACAGATTATTTCACTTATAATTCACTGTATCACAATTCCAGTGGGTCAGAAGTTT
ACATACACTA
>chromosome2:21973682-21973908/1-226
AGTTGAAGTCGGAAGTTTACATACACTTAGGTTGGAGTCATTAAAACTCGTTTTTCAAACACTCCACAAATT
TCTTGTTAACAAACTATAGTTTTGGCAAGTCGGTTAGGACATCTACTTTGTGCATGACACAAGTCATTTTTC
CAACAATTGTTTACAGACAGATTATTTCACTTATAATTCACTGTATCACAATTCCAGTGGGTCAGAAGTTTA
CATACACTAA
>chromosome2:71619275-71619501/1-226
AGTTGAAGTCGGAAGTTTACATACACTTAGGATGGAGTCATTAAAACTCGTTTTTCAACCACTCCACAAATT
TCTTGTTAACAAACTATAGTTTTGGCAAGTCAGTTAGGACATCTACTTTGTGCATGACACAAGTCATTTTTC
CAATAATTGTTTACAGACAGATTATTTCACTTATAATTCACTGTATCACAATTCCAGTGGGTCAGAAGTTTA
CATACACTAA
>chromosome2:48476612-48476838/1-226
AGTTGAAGTCGGAAGTTTACATACACTTAGGTTGGAGTCATTAAAACTCGTTTTTCAACCACTCCACAAATT
TCTTGTTAACAAACTATAGTTTTGGCAAGTCGGTTAGGACATCTACTTTGTGCATGACACAAGTAATTTTTC
CAACAATTGTTTACAGACAGATTATTTCACTTATAATTCACTGTATCACAATTCCAATGGGTCAGAAGTTTA
CATACACTAA
>chromosome2:24127365-24127591/1-226
AGTTGAAGTCGGAAGTTTACATACACTTAGGTTGGAGTCATTAAAACACGTTTTTCAACCACTCCACAAATT
TCTTGTTAACAAACTATAGTTTTGGCAAGTAGGTTAGGACATCTACTTTGTGCATGACACAAGTCATTTTTC
CAACAATTGTTTACAGACAGATTATTTCACTTATAATTCACTGTATCACAATTCCAGTGGGTCAGAAGTTTA
CATACACTAA
>chromosome2:17066934-17067160/1-226
AGTTGAAGTCAGAAGTTTACATACACTTAGGTTGGAGTCATTAAAACTCATTTTTCAACCACTCCACTAATT
TCTTGTTAACAAACTATAGTTTTGGCAAGTCGGTTAGGACATCTACTTTGTGCATGACACAAGTCATTTTTC
CAACAATTGTTTACAGACAGATTATTTCACTTATAATTCACTGTATCACAATTCCAGTGGGTCAGAAGTTTA
CATACACTAA
>chromosome2:16403198-16403424/1-226
AGTTGAAGTCGGAAGTTTACATACACTTAGGTTGGAGTCATTAAAACTCGTTTTTCAACCACTCCACAAATT
TCTTGTTAACAAACTATAGTTTTGGCAAGTCGGTTAGGACATCTACTTTGTGCATGACGCAAGTCATTTTTC
CAAAAATTGTTTACAGACAGATTATTTCACTTATAATTCACTGTATCACAATTCCAGTGGATCAGAGGTTTA
CATACACTAA
>chromosome2:6763881-6764107/1-226
AGTTGAAGTCGGAAGTTTACAAACACTTAGGTTGAAGTCATTAAAACTCGTTTTTCAACCACTCCACAAATT
TCTTGTTAACAAACTATAGTTTTGACAAGTCGGTTAAGACATCTACTTTGTGCATGACACAAGTCATTTTTC
CAACAATTGTTTACAGACAGATTATTTCACTTATAATTCACTGTATCACAATTCCAGTGGGTCAGAAGTTTA
CATACACTAA
>chromosome2:10456109-10456335/1-226
AGTTGAAGTTGGAAGTTAACATACACTTAGGTTGGAGTCATTAAAACTCGTTTTTCAACCACTCCACAAATT
TCTTGTGAACAAACTATAGTTTTGGCAAGTCAGTTAGGACATCTACTTTGTGCATGACACAAGTAATTTTTC
CAACAATTGTTTACAGACAGATTATTTCACTTATAATTCACTGTATCACAATTCCAGTGGGTCAGAAGTTTA
CATACACTAA
>chromosome2:11763955-11764179/1-224
AGTTGAAGTCGGAAGTTTACATACACTTAGGTTGAAGTCATTAAAACTCGTTTTTCAACCACTCCACAAATT
TCTTGTTAACAAACTATAGTTTTGGCAAGTCAGTTAGGACATCTACTTTGCATGACACAAGTCATTTTTCCA
ACAATTGTTTACAGACAGATTATTTCACTTATAATTCACTGTATCACAATTCCAGTGGGTCAGAAGTTTACA
TACACTAA
>chromosome2:5244005-5244231/1-226
AGTTGAAGTCGGAAGTTTACATACACTTAGGTTGGAGTCATTAAAACTCGTTTTTCAACCACTCCACAAATT
TCTTGTTAATAAACTACAGTTTTGGCAAGTCCGTTAGGACATCTACTTTGTGCATGACACAAGTAATTTTTC
CAACAATTGTTTACAGACAGATTATTTCACTTATAATTCACTGTATCACAATTCCAGTGGGTCAGAAGTTTA
TATACACTAA
>chromosome2:21674677-21674902/1-225
AGTTGAAGTCGGAAGTTTACATACACTTAGGTTGGAGTCATTAAAACTAGTTTTTCAACCACTCCACAAATT
TCTTGTTAACAACTATAGTTTTGGCAAGTCGGTTAGGACATCTACTTTGTGCATGACACAAGTCATTTTTCC
AACAATTGTTTACAGACAGATTATTTCACTTATAATTCACTGTATCACAATTCCAGTGGGTCAGAAGTTTAC
ATACACTAA
>chromosome2:18755638-18755864/1-226
AGTTGAAGTCGGAAGTTTACATACACTTAGGTTGGAGTCATTAAAACTCGTTTTTCAACCACTCCACACATT
TCTTGTTAACAAACTATAGTTTTGGCAAGTCGGTTAGGACATCTACTTTGTGCATGACGCAAGTAATGTTTC
CAACAATTGTTTACAGACAGATTATTTCACTTATAATTCACTGTATCACAATTCCAGTGGGTCAGAAGTTTA
CATACACTAA
>chromosome2:11789223-11789447/1-224
AGTTGAAGTCGGAAGTTTACATACACTTAGGTTGGAGTCATTAAAACTCTTTTTTCAACCACTCCACAAATT
TCTTGTTAACAAACTATAGTTTTGGCAAGTCAGTTAGGACATCTACTTTGCATGACACAAGTCATTTTTCCA
ACAATTGTTTACAGACAGATTATTTCACTTATAATTCACTGTATCACAATTCCAGTGGGTCAGAAGTTTACA
TGCACTAA
>chromosome2:12415535-12415760/1-225
AGTTGAAGTCGGAAGTTTACATACACTTAGGTTGGAGTCATTAAAACTCGTTTTTCAACCACTCCACAAATT
TCTTGTTAACAAACTATAGTTTTGGCAAGTTGGTTAGGACATCTACTTGTGCATGACACAAGTAATTTTTCC
AACAATTGTTTACAGACAGATTATTTCACTTATAATTCACTGTATCACAATTCCAGTGGGTCAGAAGTTTAC
ATACACTAA
>chromosome3:8557680-8557906/1-226
CAGTTGAAGTCGGAAGTTTACATACACTTAGGTTGGAGTCATTAAAACTCGTTTTTCAACCACTCCACAAAT
TTATTGTTAACAAACTATAGTTTTGGCAAGTCGGTTAGTACATCTACTTTGTGCATGACACAAGTCATTTTT
CCAACAATTGTTTACAGACAGATTATTTCACTTATAATTCACTGTATCACAATTCCAGTGGGTCAGAAGTTT
ACATACACTA
>chromosome3:51233494-51233720/1-226
CAGTTGAAGTCGGAAGTTTACATACACTAAGGTTGGAGTCATTAAAACTCGTTTTTCAACCACTCCACAAAT
TTCTTGTTAACAAACTATAGTTTTGGCAAGTCGGTTAGGACATCTACTTTGTGCATGACACAAGTCATTTTT
CCAACATTTGTTTACAGACAGATTATTTCACTTATAATTCACTGTATCACAATTCCAGTGGGTCAGAAGTTT
ACATACACTA
>chromosome3:21261789-21262015/1-226
CAGTTGAAGTCGGAAGTTTACATACACTTAGGTTGGAGTCATTAAAACTTGTTTTTCAACCACTCCACAAAT
TTCTTGTTAACAAACTATAGTTTTGGCAAGTCGGTTAGGACATCTACTTTGTGCATGACACAAGTAATTTTT
CCAACAATTGTTTACAGACAGATTATTTCACTTATAATTCACTGTATCACAATTCCAGTGGGTCAGAAGTTT
ACGTACACTA
>chromosome3:24904849-24905075/1-226
CAGTTGAAGTCGGAAGTTTACATACACTTAGGTTGGAGTCATTAAAACTTGTTTTTCAACCACTCCACAAAT
TTCTTGTTAACAAACTATAGTTTTGGCAAGTCGGTTAGGACATCTACTTTGTGCATGACACAAGTCATTTTT
CCAACAATTGTTTATAGACAGATTATTTCACTTATCATTCACTGTATCACAATTCCAGTGGGTCAGAAGTTT
ACATACACTA
>chromosome3:20636784-20637010/1-226
CAGTTGAAGTCGGAAGTTTACATACACTTAGGTTGGAGTCATTAAAACTTGTTTTTCAACCACTCCACACAT
TTCTTGTTAACAAACTATAGTTTTGGCAAGTCGGTTAGGACAGCTACTTTGTGCATGACACAAGTCATTTTT
CCAACAATTGTTTACAGACAGATTATTTCACTTATAATTCACTGTATCACAATTCCAGTGGGTCAGAAGTTT
ACATACACTA
>chromosome3:15857487-15857713/1-226
CAGTTGAAGTGGGAAGTTTACATACACTTAGGTTGGAGTCATTAAAACTTGTTTTTCAACCACTCCACACAT
TTCTTGTTAACAAACTATAGTTTTGGCAAGTCGGTTAGGACATCTACTTTGTGCATGACACAAGTCATTTTT
CCAACAATTGTTTACAGACAGATTATTTCACTTATAATTCACTGTATCACAATTCCAGTGGGTCAGAAGTTT
ACATACACTA
>chromosome3:3125300-3125525/1-225
AGTTGAAGTTGGAAGTTTACATACACTTAGGTTGGAGTCATTAAAACTCGTTTTTCAACCACTCCACAAATT
TCTTGTTAACAAACTATAGTTTTGGCAAGTCGGTTAGGACATCTACTTTGTGCATGACACAAGTAATTTTTC
CAACAATTGTTTACAGACAGATTATTTCACTTATAACTCACTGTATCACAATTCCAGTGGGTCAGAAGTTTA
CATACACTA
>chromosome3:2966922-2967148/1-226
CAGTTGAAGTCGGAAGTTTACATACACTTAGGTTGGAGTCATTAAAACTCGTTTTTCAACCACTCCACAAAT
TTCTTGTTGACAAACTATAGTTTTGGCAAGTCGGTTAGGACATCTACTTTGTACATGACACAAGTCATTTTT
CCAACAATTGTTTACACACAGATTATTTCACTTGTAATTCACTGTATCACAATTCCAGTGGGTCAGAAGTTT
ACATACACTA
>chromosome3:22746669-22746894/1-225
AGTTGAAGTCGGAAGTTTACATACACTTAGGTTGGAGTCATTAAATCTTGTTTTTCAACCACTCCACAAATT
TCTTGTTAACAAACTATAGTTTTGGCAAGTCGGTTAGGACATCTACTTTGTGCATGACACAAGTCATTTTTC
CAAAAATTGTTTACAGACAGATTATTTCACTTATAATTCACTGTATCACAATTCCAGTGGGTCAGAAGTTTA
CATACACTA
>chromosome3:13554800-13555026/1-226
CAGTTGAAGTCGGAAGTTTACACACACTTAGGTTGGAGTCATTAAAACTTGTTTTTCAACCACTCCACAAAT
TTCTTGTTAACAAACTATAGTTTTGGCAAGTCAGTTAGGACATCTACTTTGTGCATGACAAAGGTAATTTTT
CCAACAATTGTTTACAGACAGATTATTTCACTTATAATTCACTGTATCACAATTCCAGTGGGTCAGAAGTTT
ACATACACTA
>chromosome3:22780620-22780846/1-226
CAGTTGAAGTCGGAAGTTTACATACACTTAGGTTGGAGTCATTAAAACTTGTTTTTCAACCACTCCACACAT
TTCTTGTTAACAAACTATAGTTTTGGCAAGTCGGTTAGGACATCTACTTTGTGAATGACACAAGTCATTTTT
CCAACAATTGTTTACAGACAGATTATTTCACTTATAATTCACTGTATCACAATTCTAGTGGGTCAGAAGTTT
ACATACACTA
>chromosome3:71554544-71554770/1-226
CAGTTGAAGTCGGAAGTTTACATACACTTAGGTTGGAGTCATTAAAACTCGTTTTTCAACTACTCCACAAAT
TTCTTGTTAACAAACTATAGTTTTGGCAAGTCGGTTAGGACATCTACTTTGTGCATGACACAATACATTTTT
CCAACAATTGTTTACAGACAGATTATTTCACTTATAATTCACTGTATCACAATTCCAGTGGGTCAGAACTTT
ACATACAATA
>chromosome3:16483678-16483904/1-226
CAGTTGAAGTCGGAAGTTTACATGCACTTAGGTTGGAGTCATTAAAACTCGTTTTTCAACCACTCCACAAAT
TTCTTGTTAACAAACTATAGTTTTGGCAAGTCGGTTAGGACATCTACTTTGTGCATGACACAAGTAATTTTT
CCAACAATTGTTTACAGACAGATTATTTCACTTATAATTCCCTGTATCACAATTCCAGTGTGTCAGAAGTTT
ACATACACTA
>chromosome3:6859039-6859265/1-226
CAGTTGAAGTCGGAAGTTTACATACACTTAGGTTGGAGTCATCAAAACTCGTTTTTCAACCACTCCACAAAT
TTCTTGTTAACAAACTATAGTTTTGGCAAGTCAGTTAGGACATCTACTTTGTGCATGACACAAGTAATTTTT
CCAACAATTGTTTACAGACAGATGATTTCACTTATAATTCACTGTATCAGAATTCCAGTGGGTCAGAAGTTT
ACGTACACTA
>chromosome3:58659737-58659963/1-226
AGTTGAAGTCGGAAGTTTACATACACTTAGGTTGGAGTCATTAAAACTCATTTTTCAACCACTCCACAAATT
TCTTGTTAACAAACTATAGTTTTGGCAAGTCGGTTAGGACATCTACTTTGTGCATGACACAAGTCATTTTTC
CAACAATTGTTTACAGACAGATTATTTCACTTATAATTCACTGTATCACAATTCCAGTGGGTCAGAAGTTTA
CATACACTAA
>chromosome3:10765721-10765947/1-226
AGTTGAAGTCGGAAGTTTACATACACTTAGGTTGGAGTCATTAAAACTCGTTTTTCAACCACTCCACAAATT
TCTTGTTAACAAACTATAGTTTTGGCAAGTCGGTTAGGACATCTACTTTGTGCATGACACAAGTAATTTTTC
CAACAATTGTTTACAGACAGATTATTTCACTTATAATTCACTGTATCACAATTCCAGTGGGTCAGAAGTTTA
CATACACTAA
>chromosome3:65353628-65353854/1-226
AGTTGAAGTCGGAAGTTTACATACACTTAGGTTGGAGTCATTAAAACTCGTTTTTCAACCACTCCACAAATT
TCTTGTTAACAAACTATAGTTTTGGCAAGTCGGTTAGGACATCTACTTTGTGCATGACACAAGTCATTTTTC
CAACAATTGTTTACAGACAAATTATTTCACTTATAATTCACTGTATCACAATTCCAGTGGGTCAGAAGTTTA
CACACACTAA
>chromosome3:36655431-36655657/1-226
AGTTGAAGTCGGAAGTTTACATACACTTAGGTTGGAGTCATTAAAACTCGTTTTTCAACCACTCCACAAATT
TCTTGTTAACAAACTATAGTTCTGGCAAGTCGGTTAGGACATCTACTTTGTGCATGACACAAGTAATTTTTC
CAACAATTGTTTACAGACAGATTATTTCACTTATAATTCACTGTATCACAATTCCAGTGGGTCAGAAGTTTA
CATACACTAA
>chromosome3:44011158-44011384/1-226
AGTTGAAGTCGGAAGTTTACATACACTTAGGTTGGAGTCATTAAAACTCGTTTTTCAAACACTCCACAAATT
TCTTGTTAACAAACTATAGTTTTGGCAAGTCAGTTAGGACATCTACTTTGTGCATGACACAAGTAATTTTTC
CAACAATTGTTTACAGACAGATTATTTCACTTATAATTCACTGTATCACAATTCCAGTGGGTCGGAAGTTTA
CATACACTAA
>chromosome3:15665531-15665757/1-226
AGTTGAAGTCGGAAGTTTACATACACTTAGGTTGGAGTCATTAAAACTTGTTTTTCAACCACTCCACAAATT
TCTTGTTAACAAACTATAGTTTTGGCAAGTCTGTTAGGACATCTACTTTGTGCATGACACAAGTAATTTTTC
CAACAATTGTTTACAGACAGATTATTTCACTTATAATTCACTGTATCACAATTCCAGTGGGTCAGAAGTTTA
CATACACTAA
>chromosome3:21629113-21629339/1-226
AGTTGAAGTCGGAAGTTTACATACACTTAAGTTGGAGTCATTAAAACTCGTTTTTCAACCACTCCACAAATT
TCTTGTTAACAAACTATAGTTTTGGCAAGTCGGTTAGGACATCTACTTTGTGCATGACACAAGTCATTTTTC
CAACAATTGTTTACAGACATATTATTTCACTTAAAATTCACTGTATCACAATTCCAGTAGGTCAGAAGTTTA
CATACACTAA
>chromosome3:50522859-50523085/1-226
AGTTGAAGTCGGAAGTTTACATGCACATAGGTTGGAGTCATTAAAACTCGTTTTTCAACCACACCACAAATT
TCTTGTTAACAAACTATAGTTTTGGCAAGTCGGTTAGGACATCTACTTTGTGCATGACACAAGTCATTTTTC
CAACAATTGTTTACAGACAGATTATTTCACTTATAATTCACTGTATCACAATTCCAGTGGGTCAGAAGTTTA
CATACACTAA
>chromosome3:86041947-86042173/1-226
AGTTGAAGTCGGAAGTTAACATACACTTAGGTTGGAGTCATTAAAACTCGTTTTTCAACCACTCCACAAATT
TCTTGTTAACAAACTATAGTTTTGGCAAGTCGGTTAGGACATCTATTGTGTGCATGACACAAGTCATTTTTC
CAACAATTGTTTACAGACAGATTATTTCACTTATAATTCACTGTATCACAATTCCAGTGGGTCAGAAGTTTA
CATACACTAA
>chromosome3:51279439-51279665/1-226
AGTTGAAGTCGGACGTTTACATACACTTAGGTTGGAGTCATTAAAACTCCTTTTTCAACCACTCCACAAATT
TCTTGTTAACAAGCTATAGTTTTGGCAAGTCGGTTAGGACATCTACTTTGTGCATGACACAAGTCATTTTTC
CAACAATTGTTTACAGACAGATTATTTCACTTATAATTCACTGTATCACAATTCCAGTGGGTCAGAAGTTTA
CATACACTAA
>chromosome3:22481695-22481922/1-227
AGTTGAAGTCGGAAGTTTACATACACTTAGGTTGGAGTCATTAAAACTCGTTTTTCAACCACTCCACAAATT
TCTTGTTAACAAACTATAGTTTTGGCAAGTCGGTTAGGACATCTACTTTGTGCATGACACAAGTCATTTTTT
CCAACAATTGTTTACAGACAGATTATTTCACTTATAATTCACTGTATCACAATTCCAGTGGGTCAGAAGTTG
ACATACACTAA
>chromosome3:55650774-55650999/1-225
AGTTGAAGTCGGAAGTTTACATACACTTAGGTTGGAGTCATTAAAACTCGTTTTTCAACCACTCCACAAATT
TCTTGTTAACAAACTATAGTTTTGGCAAGGCAGTTAGGACATCTACTTTGTGCATGACACAAGTAATTTTTT
CAACAATTGTTTACAGACAGATTATTTCACTTATAATTCACTGTATCACAATTCCAGTGGGTCAGACGTTTA
CATACACTA
>chromosome3:65368953-65369175/1-222
AGTTGAAGTCGGAAGTTTACACTTAGGTTGGAGTCATTAAAACTCGTTTTTCAACCACTCCACAAATTTCTT
GTTAACAAACTATAGTTTTGGCAAGTCAGTTAGGACATCTACTTTGTGCATGACACAAGTCATTTTTCCAAC
AATTGTTTACAGACAGATTATTTCACTTATAATTCACTGTATCACAATTCCAGTGGGTCAGAAGTTTACATA
CACTAA
>chromosome3:41673304-41673520/1-216
GGAAGTTTACATACACTTAGGTTGGAGTCATTATAACTCGTTTTTCAACCACTCCACAAATTTCTTGTTAAC
AAACTATAGTTTTGGCAAGTCAGTTAGGACATCTACCTTGTGCATGACACAATTCATTTTTCCAACAATTGT
TTACAGACAGATTATTTAATTTATAATTCACTGTATCACAATTCCAGTGGGTCAGAAGTTTACATACACTAA
>chromosome4:67653641-67653867/1-226
CAGTTGAAGTCGGAAGTTTACATACACTTAGGTTGGAGTCATTGAAACTCGTTTTTCAACCACTCCACAAAT
TTCTTGTTAACAAACTATAGTTTTGGCAAGTCGGTTAGGACATCTACTTTGTGCATGACACAAGTCATTTTT
CCAACAATTGTTTACAGACAGATTATTTCACTTATAATTCACTGTATCACAATTCCAGTGGGTCAGAAGTTT
ACATACACTA
>chromosome4:33022381-33022607/1-226
CAGTTGAAGTCGGAAGTTTACATACACTTAGGTTGGAGTCATTAAAACTCGTTTTTCAACCACTCCACAAAT
TTCTTGTTAACAAACTATAGTTTTGGCAAGTCGGTTAGGACATCTACTTTGTGCATGACACAAGTCATTTTT
CCAACAATTGTTTGCAGACAGATTATTTCACTTAGAATTCACTGTATCACAATTCCAGTGGGTCAGAAGTTT
ACATACACTA
>chromosome4:54577147-54577373/1-226
CAGTTGAAGTTGGAAGTTTACATACACTTAGGTTGGAGTCATTAAAACTCGTTTTCCAACCACTCCACAAAT
TTCTTGTTAACAAACTATAGTTTTGGTAAGTCGGTTAGGACATCTACTTTGTGCATGACACAAGTCATTTTT
CCAACAATTGTTTACAGACAGATTATTTCACTTATAATTCACTGTATCACAATTCCAGTGGGTCAGAAGTTT
ACATACACTA
>chromosome4:45228482-45228708/1-226
CAGTTGAAGTCGGAAGTTTACATACACTGAGGTTGGAGTCATTAAAACTCGTTTTTCAACCACTCCACAAAT
TTCTTGTTAACAAACTATAGTTTTGGCAAGTCGGTTAGGACATCTACTTTGTGCATGACACAAGTCATTTTT
CCCACAATTGTTTACAGACAGATTATTTCACTTATAATTCACTGTATCACAATTCCAGTGGGTCAGAAGTTT
ACATACACTA
>chromosome4:11729678-11729904/1-226
CAGTTGAAGTCGGAAGTTTACATACACTTAGGTTGGAGTCATTAAAACTCGTTTTTCAACCACTCCACAAAT
TTCTTGTTAACAAACTATAGTTTTGGCAAGTCGGTTAGGACATCTACTTTGTGCATGACACAAGTCATTTTT
CCAACAATTGTTTGCAGACAGATAATTTCACTTATAATTCACCGTATCACAATTCCAGTGGGTCAGAAGTTT
ACATACACTA
>chromosome4:35807470-35807696/1-226
CAGTTGAAGTCGGAAGTTTACATACACTTAGGTTGGAGTCATTAAAACTCATTTTTCAACCACTCCACAAAT
TTCTTGTTAACAAACTATAGTTTTGGCAAGTCAGTTAGGACCTCTACTTTGTACATGACACAAGTCATTTTT
CCAACAATTGTTTACAGACAGATTATTTCACTTATAATTCACTGTATCACAATTCCAGTGAGTCAGAAGTTT
ACATACACTA
>chromosome4:61850995-61851221/1-226
CAGTTGAAGTAGGAAGTTTACATACACTTAGGTTGGAGTCATTAAAACTTGTTTTTCAACCACTCCACAAAT
TTCTTGTTAACAAACTATAGTTTTGGCAAGTCGGTTAGGACATCTACTTTGTGCATGACACAAGTCATTTTT
CCAACAATTGTTTACAGACAGATTATTTCACTTATAATTCACTGTATCACAATTCCAGTGGGTCAGAAGTTT
ACATAAACTA
>chromosome4:36982064-36982289/1-225
CAGTTGAAGTCGGAAGTTTACATACACTTAGGTTGGAGTCATTAAAACTCGTTTTTCAACCACTCCACAAAT
GTCTTGTTAACAAACTATAGTTTTGGCAAGTCGGTTAGGACATCTACTTTGTGCATGACACAAGTCATTTTC
CAACAATTGTTTACAGACAGATTATTTCACTTATAATTCACTGTATCACAATTCCAGTGGGTCAGAAGTTTA
CATACACTA
>chromosome4:10351704-10351930/1-226
CAGTTGAAGTCAGAAGTTTACATACACTTAGGTTGGAGTCATTAAAACTCGTTTTTCAACCACTCCACAAAT
TTCTTGTTAACAAACTATAGTTTTGGCAAGTCGGGTAGGACATCTACTATGTGCATGACACAAGTCATTTTT
CCAACAATTGTTTACAGACATATTATTTCACTTATAATTCACTGTATCACAATTCCAGTGGGTCAGAAGTTT
ACATACACTA
>chromosome4:38890143-38890369/1-226
CAGTTGAAGTCGGAAGTTGACATACAATTAGGTTGGAGTCATTAAAACTTGTTTTTCAACCACTCCACAAAT
TTCTTGTTAACAAACTATAGTTTTGGCAAGTCGGTTAGGACATCTACTTTGTGCATGACACAAGTAATTTTT
CCAACAATTGTTTACAGACAGATTATTTCACTTATAATTCACTGTATCACAATTCCAGTGGGTCAGAAGTTT
ACATACACTA
>chromosome4:17148017-17148243/1-226
CAGTTGAAGTCAGAAGTTTACATACACTTAGGTTGGAGTCATTAAAAATCGTTTTTCAACCACTCCAGAAAT
TTCTTGTTAACAAACTATAGTTTTGGCAAGTCAGTTAGGACATCTACTTTGTGCATGACACAAGTCATTTTT
CCAACAATTGTTTACAGACAGAATATTTGACTTATAATTCACTGTATCACAATTCCAGTGGGTCAGAAGTTT
ACATACACTA
>chromosome4:31888382-31888608/1-226
AGTTGAAGTCGGAAGTTTACATACACTTAGGTTGGAGTCATTAAAACTTGTTTTTCAACCACTCCACAAATT
TCTTGTTAACAAACTATAGTTTTGGCAAGTCGGTTAGGACATCTACTTTGTGCATGACACAAGTCATTTTTC
CAACAATTGTTTACAGACAGATTATTTCACTTATAATTCACTGTATCACAATTCCAGTGGGTCAGAAGTTTA
CATACACTAA
>chromosome4:48755535-48755761/1-226
AGTTGAAGTCGGAAGTTTACATACACTTATGTTGGAGTCATTAAAACTTGTTTTTCAACCACTCCACAAATT
TCTTGTTAACAAACTATAGTTTTGGCAAGTCAGTTAGGACATCTACTTTGTGCATGACACAAGTCATTTTTC
CAACAATTGTTTACAGACAGATTATTTCACTTATAATTCACTGTATCACAATTCCAGTGGGCCAGAAGTTTA
CATACACTAA
>chromosome4:47905458-47905684/1-226
AGTTGAAGTCGGAAATTTACATACACTTAGGTTGGAGTCATTAAAACTCGTTTTTCAACCACTCCACAAATT
TCTTGTTAACAAACTATAGTTTTGGCAAGTCAGTTAGGACATCTACTTTGTGCATGACACAAGTCATTTTTC
CAAGAATTGTTTACAGACAGATTATTTCACTTATAATTCACTGTATCACAATTCCAGTGGGTCAGAAGTTTA
CATGCACTAA
>chromosome4:61593412-61593637/1-225
AGTTGAAGTCGGAAGTTTACATACACTTAGGTTGGAGTCATTAAAACTCGTTTTTCAACCACTCCACAAATT
TCTTGTTAACAAACTATAGTTTTGGCAAGTCGGTTAGGACATCTACTTTGTGCATGACACAAGTAACTTTTC
CAACAATTGTTTACAGACAGATTATTTCACTTATAATTCACTGTATCACAATTCCAGTGGGTCAGAAGTTTA
CATACACTA
>chromosome4:68799206-68799431/1-225
GTTGAAGTCGGAAGTTTACATACACTTAGGTTGGAGTCATTAAAACTCGTTTTTCAACCACTCCACACATTT
CTTGTTAACAAACTATAATTTTGGCAAGTCGGTTAGGACATCTACTTTGTGCATGACACAAGTCATTTTTCC
AACAATTGTTTACAGACAGATTATTTCACTTATAATTCACTGTATCACAATTCCAGTGGGTCAGAAGTTTAC
ATACACTAA
>chromosome4:41445995-41446221/1-226
AGTTGAAGTCAGAAGTTTACATACACTTAGGTTGGAGTCATTAAAACTCGTTTTTCAACCACTCCACAAATT
TATTGTTAACAAACTATAGTTTTGGCAAGTCGGTTAGGACATCTACTTTGTGCATGACACAAGTCATTTTTC
CAACGATTGTTTACAGACAGATTATTTCACTTATAATTCACTGTATCACAATTCCAGTGGGTCAGAAGTTTA
CATACACTAA
>chromosome4:50385346-50385572/1-226
AGTTGAAGTCGGAAGTTTACATACACTTAGGTTGGAGTCATTAAAACTCGTTTTTCAACCACTCCACAAATT
TCTTGTTAACAAACTATAGATTTGGCAAGTTGGTTAGGACATCTACCTTGTGCATGACACAAGTCATTTTTC
CAACAATTGTTTACAGACAGATTATTTCACTTATAATTCACTGTATCACAATTCCAGTGGGTCAGAAGTTTA
CATACACTAA
>chromosome4:63953847-63954073/1-226
AGTTGAAGTCAGAAGTTTACATACACTTAGGTTGGAGTCATTAAAACTCGTTTTTCAACCACTTCACAAATT
TCTTGTTAACAAACTATAGTTTTGGCAAGTCGGTTAGGACATCTACTTTGTGCATGACACAAGTAATTTTTC
CAACAATTGTTTACAGACAGATTATTTCACTTATAATTCACTGTATCACAATTCCAGTGGGTCAGAAGTTTA
CATACACTAA
>chromosome4:25529051-25529277/1-226
AGTTGAAGTCGGAAGTTTACATACACTTAGGTTGGAGTCATTAAAACTCATTTTTCAACCACTCCACAAATG
TCTTGTTAACAAACTATAGTTTTGGCAAGTCGGTTAGGACATCTACTTTGTGCATGACACAAGTCATTTTTC
CAACAATTGTTTACAGACAGATTATTTCACTTATAATTCACTGTATCACAATTCCAGTGGGTCAGAAGTTTA
CATACACAAA
>chromosome4:62367127-62367353/1-226
AGTTGAAGTCGGAAGTTTACATACACTTAGGTTGGAGTCATTAAAACTTGTTTTTCAACCACTCCACAAATG
TCTTGTTAACAAACTATAGTTTTGGCAAGTCGGTTAGGACATCTACTTTGTGCATGACACAAGTAATTTTTC
CAACAATTGTTTACAGACAGATTATTTCACTTATAATTCACTGTATCACAATTCCAGTGGGTCAGAAGTTTA
CATACACTAA
>chromosome4:7156119-7156344/1-225
GTTGAAGTCAGAAGTTTACATACAATTAGGTTGGAGTCATTAAAACTCGTTTTTCAACCACTCCACAAATTT
CTTGTTAACATACTATAGTTTTGGCAAGTCGGTTAGGACATCTACTTTGTGCATGACACAAGTCATTTTTCC
AACAATTGTTTACAGACAGATTATTTCACTTATAATTCACTGTATCACAATTCCAGTGGGTCAGAAGTTTAC
ATACACTAA
>chromosome4:39275180-39275407/1-227
AGTTGAAGTCAGAAGTTTACATACACTTATGTTGGAGTCATTAAAACTCGTTTTTCAACCACTCCACAAATT
TCCTGTTAAACAAACAATAGTTTTGGCAAGTCGGTTAGGACATCTACTTTGTGCATGACACAAGTAATTTTT
CCAACAATTGTTTACAGACAGATTATTTCACTTATAATTCACTGTATCACAATTCCAGTGGGTCAGAAGTTT
ACATACACTAA
>chromosome4:16218731-16218956/1-225
AGTTGAAGTCGGAAGTTAACATACATTTAGGTTGGAGTCATTAAAACTCGTTTTCAACCACTCCACAAATTT
CTTGTTAACAAACTATAGTTTTGGCAAGTCGGTTAGGACATCTACTTTGTGCATGACACAAGTCATTTTTCC
AACAATTGTTTACAGACAGATTATTTCACTTATAATTCACTGTATCACAATTCCAGTGGGTCAGAAGTTTAC
ATACACTAA
>chromosome4:51657440-51657653/1-213
AGTTTACATACACTGAGGTTGGAGTCATTAAAACTCGTTTTTCAACCACTCCACACATTTCTTGTTACCAAA
CTATAGTTTTGGCAAGTCGGTTAGGACATCTACTTTGTGCATGACATAAGCAATTTTTCCAACAATTGTTTA
AAGACAGATTATTTCACTTATAATTCACTGGATCACAATTCCAGTAGGTCAGAAGTTTACATACACTAA
>chromosome4:34727238-34727442/1-204
AGTTGAAGTCGGAAGTTTACATAGACTTAGGTTGGAGTCATTAAAACTCGTTTTTCAACCACTCCACTAATT
TCTTGTTAACAAACTATAGTTTTGGCAAGTCGGTTAGGACATCTACTTTGTCCATGACAAAAGTAATTTTTC
CAACAATTGTTTACAGACAGATTATTTCACATATAATTGACTGTATCACAATTCCAGTGG
>chromosome5:72922149-72922375/1-226
CAGTTGAAGTCGGAAGTTTACATACACTTAGGTTGGAGTCATTAAAACTTGTTTTTCAACCACTCCACAAAT
TTCTTGTTAACAAACTATAGTTTTGGCAAGTCGGTTAGGACATCTACTTTGTGCATGACACAAGTCATTTTT
CCAACAACTGTTTACAGACAGATTATTTCACTTATAATTCACTGTATCACAATTCCAGTGGGTCAGAAGTTT
ACATACACTA
>chromosome5:30187164-30187390/1-226
CAGTTGAAGTCGGAAGTTTACATACACTTAGGTTGGAGTTATTAAAACTCGTTTTTCAACCACTCCACAAAT
TTCTTGTTAACAAACTATAGTTTTGGCAAGTCGGTTAGGACATCTACTTTGTGCATGACACAAGTCATTTTT
CCAACAATTGTTTACAGACAGATTATTTCACATATAATTCACTGTATCACAATTCCAGTGGGTTAGAAGTTT
ACATACACTA
>chromosome5:43034886-43035112/1-226
CAGTTGAAGTCAGAAGTTTACATACACTTAGGTTGGAGTCATTAAACCTCGTTTTTCAACCACTCCACAAAT
TTCTTGTTAACAAACTATAGTTTTGGCAAGTCGGTTAGGACATCTACTTTGTGCATGACACAAGTAATTTTT
CCAACAATTGTTTACAGACAGATTATTTCACTTATAATTCACTGTATCACAATTCCAGTGGGTCAGAAGTTT
ACATACACTA
>chromosome5:1207952-1208179/1-227
CAGTTGAAGTCGGAAGTTTACATACACTTAGGTTGGAGTCATTAAAACTCGTTTTTTCAACCACTCCACAAA
TTTCTTGTTAACAAACTATAGTTTTGGCAAGTCGGTTAGGACATCTACTTTGTGCATGACACAAGTCATTTT
TCCAACAATTGTTTACAGACAGATTATTTCACTTATAATTCACTGTATCACAATTCCAGTGGGTCAGAAGTT
CACATACACTA
>chromosome5:641883-642109/1-226
CAGTTGAAGTCGGAAGTTTACATACACTTAGGTTGGAGTCATTAAAAATCGTTTTTCAACCACTCCACAAAT
TTCTTGTTAACAAACTATAGTTTTGGCAAGTCGGTTAAGACATCTACTTTGTGCATGACACAAGTCATTTTT
CCAACAATTGTTTACAGACAGATTATTTCACTTATAATTCACTGTTTCACAATTCCAGTGGGTCAGAAGTTT
ACATACACTA
>chromosome5:66568569-66568795/1-226
CAGTTGAAGTCGGAAGTTTACATACACTTAGGTTGGAGTCATTAAAACTCGTTTTTCAACCACTCCACAAAT
TTCTTGTTAACAAACTATAGTTTTGGCAAGTCGGTTAGGACATCTACTTTGTGCATGACACAAGTATTTTTT
CCAACAATTGTTTACAGACAAATTATTTCACTTATAATTCACTGTATCACAATTCCAGTGGGTCAGAAGTTT
ACATACACTA
>chromosome5:49853748-49853974/1-226
CAGTTGAAGTCGGAAGGTTACATACACTTAGGTTGGAGTCATTAAAACTCGTTTTTCAACCACTCCACAAAT
TTCTTGTTAACAAACTATAGTTTTGGCAAGTCAGTTAGGACATCTACTTTGTGCATGACACAAGTAATTTTT
CCAACAATTGTTTACAGACAGATTATTTCACTTATAGTTCACTGTATCACAATTCCAGTGGGTCAGACGTTT
ACATACACTA
>chromosome5:39802487-39802713/1-226
CAGTTGAAGTCGGAAGTTTACATACACTTAGGTTGGAGTCAATAAAACTCGTTTTTCAACCACTCCACACAT
TTCTTGTTAACAAACTATAGTTTTGGCAAGTCGGTTAGGACATCTACTTTGTACATGACACAAGTCATTTTT
CCAACAATTGTTTACAGACAGATTATTTCACTTAAAATTCACTGTATCACAATTCCAGTGGGTCAGAAGTTT
ACATACACTA
>chromosome5:10361518-10361744/1-226
CAGTTGAAGTCGTAAGTTTACATACACTTAGGTTGGAGTCATTAAAACTTGTTTTTCAACCACTCCACAAAT
TTCTTGTTAACAAATTATAGTTTTGGCAAGTCAGTGAGGACATCTACTTTGTGCATGACACAAGTCATTTTT
CCAACAATTGTTTACAGACAGATTATTTCACATATAATTCACTGTATCACAATTCCAGTGGGTCAGAAGTTT
ACATACACTA
>chromosome5:26706286-26706513/1-227
CAGTTGAAGTCGGAAGTTTACATCCACTTAGGTTGGAGTCATTAAAACTTGTTTTTCAACCACTCCACACAT
TTCTTGTTAACAAACTATAGTTTTGGCAAGTCGGTTAGGACATCTACTTTGTGCATGACACAAGTCATTTTT
TCCAACAATTGTTTACAGACAGATTATTTCACTTATAATTCACTGTATCACAATTCCAGTGGGTCAGAAGTT
TACATACACTA
>chromosome5:8554851-8555065/1-214
GAAGTTTACATACACTTAGGTTGGAGTCATTAAAACTCGTTTTTCAACCACTCCACAAATTTCTTGTTAACA
AACTATAGTTTTGGCAAGTCGGTTAGGACATCTACTTTGTGCATGACACAAGTCATTTTTCCAACAATTGTT
TACAGACAGATTATTTAACTTATAATTCACTGTATCACAATTCCAGTGGGTCAGAAGTTTACATACACTA
>chromosome5:65697521-65697747/1-226
AGTTGAAGTCGGAAGTTTACATACACTTAGGTTGGAGTCATTAAAACTCGTCTTTCAACCACTCCACAAATT
TCTTGTTAACAAACTATAGTTTTGGCAAGTCGGTTAGGACATCTACTTTGTGCATGACACAAGTCATTTTTC
CAACAATTGTTTACAGACAGATTATTTCACTTATAATTCACTGTATCACAATTCCAGTGGGTCAGAAGTTTA
CATACACTAA
>chromosome5:38962429-38962655/1-226
AGTTGAAGTCAGAAGTTTACATACACTTAGGTTGGAGTCATTAAAACTCGTTTTTCAACCACTCCACAAATT
TCTTGTTAACAAACTATAGTTTTGGCAAGTCGGTTAGGACATCTACTTTGTGCATGACACAAGTCATTTTTC
CAACAATTGTTTACAGACAGATTATTTCACTTATAATTCACTGTATCACAATTCCAGTGGGTCAGCAGTTTA
CATACACTAA
>chromosome5:72960865-72961091/1-226
AGTTGAAGTTGGAAGTTTACATACACTTAGGTTGGAGTCATTAAAACTCGTTTTTCAACCACTCCACAAATT
TCTTGTTAACAAACTATAGTTTTGGCAAGTCGGTTAGGACATCTACTTTGTGCATGACACAAGTAATTTTTC
CAACAATTGTTTACAGACAGATTATTTCACTTATAATTCACTGTATCACAATTCCAGTGGGTCAGAAGTTTA
CATACACTAA
>chromosome5:29045896-29046122/1-226
AGTTGAAGTCGGAAGTTTACATACACTTAGGTTGGAGTCATTAAAACTCGTTTTTCAACCACTCCACAAATT
TCTTGTTAACAAACTATAGTTTTGGCAAATCGGTTAGGACATCTACTTTGTGCATGACACAAGTAATTTTTC
CAACAATTGTTTACAGACAGATTATTTCACTTAGAATTCACTGTATCACAATTCCAGTGGGTCAGAAGTTTA
CATACACTAA
>chromosome5:24842477-24842703/1-226
AGTTGAAGTTGGAAGTTTTCATACACTTAGGTTGGAGTCATTAAAACTCGTTTTTCAACCACTCCACAAATT
TCTTGTTAACAAACTATAGTTTTCGCAAGTCAGTTAGGACATCTACTTTGTGCATGACACAAGTCATTTTTC
CAACAATTGTTTACAGACGGATTATTTCACTTATAATTCACTGTATCACAATTCCAGTGGGTCAGAAGTTTA
CATACACTAA
>chromosome5:38867801-38868027/1-226
AGTTGAAGTCGGAAGTTTACATACACTTAGGTTGGAGTCATTAAAACTCATTTTTCAAGCACTCCACAAATT
TCTTGTTAACAAACTATAGTTTTGGCAAGTCAGTTAGGACATCTACTTTATGCATGACACAAGTCATTTTTC
CAACAATTGTTTACAGACAGATTATTTCACTTATAATTCACTGTATCACATTTCCAGTGGGTCAGAAGTTTA
CATACACTAA
>chromosome5:47746676-47746902/1-226
AGTTGAAGTCGGAAGTTTACATACACTTAGGTTGGAGTCATTAAAACTCGTTTTTCAACCACTCCACAAATT
TCTTGTTTAAAAACTATAGTTTTGGCAAGTCGGTTAGGACATCTACTTTGTGCATGACACAAGTAATTTTTC
CAACAATTGTTTACAGACAGATTATTTCACTTATAATTCACTGTATCACAATTCCAGTGGGTCAGAAGTTTA
CATACACTAA
>chromosome5:54754833-54755059/1-226
AGTTGAAGTCGGAAGTTTACATACACTTAGGTTGGAGTCATTAAAACTTGTTTTTCAACCACTCCACAAATT
TCTTGTTAACAAACTATAGTTTTGGCAAGTCGGTTAGGACATCTACTTTGTGCATGACACAAGTAATTTTTC
CAACAATTGTTTACAGATAGATTATTTAACTTATAATTCACTGTATCACAATTCCAGTGGGTCAGAAGTTTA
CATACACTAA
>chromosome5:36311300-36311526/1-226
AGTTGAGGTCGGAAGTTTACATACACTTAGGTTGGAGTCATTAAAACTCGTTTTTCAACCACTCCACACATT
TCTTGTTAACAAACTATAGTTTTGGCAAATCAGTTAGGACATCTACTTTGTGCATGACACAAGTCATTTTTC
CACCAATTGTTTACAGACAGATTATTTCACTTATAATTCACTGTATCACAATTCCAGTGGCTCAGAAGTTTA
CATACACTAA
>chromosome5:15638981-15639207/1-226
AGTTGAAGTCGGAAGTTTACATACACTTAGGTTGGAGTCATTAAAACTCGTTTTTAAACCACTCCACAAATT
TCTTGTTAACAAACTATAGTTTTGGCAAGTCGGTTAGGACATATACTTTGTGCATGACACAAGTCATTTTTC
CAACAATTATTTACAGACAGATTATTTCACTTATAATTCAATGTATCACAATTCCAGTGGGTCAGAAGTTTA
CATACACTAA
>chromosome5:57590997-57591219/1-222
AGTTGAAGTCGGAAGTTTACATACACTTAGGTTGGAGTCATTAAAACTCGTTTTTCAACCAATCCACAAATT
TCTTGTTAACAAACTATAGTTTTGGCAAGTCAGTTAGGACATCTACTTTGTGCATGACACAAGTCATTTTTC
CAACAATTGTTTGCAGACAGATTATTTCACTTATAATTCACTGTATCACAAATCCAGTGGGTCAGAAGTTTA
CATACA
>chromosome5:4484122-4484348/1-226
AGTTGAAGTCGGAAGTTTACATACACTTAGGTTGGAGTCATTAAAACTCGTTTTTCAACCACTCCACAAATT
TCTTGTTAACAAACTTTGGTTTTGGCAAGTTGGTTAGGACATCTACTTTGTGCATGACACAAGTAATTTTTC
CAACAATTGTTTACAGACAGATTATTTCACTTATAATTTACTGTATCACAATTCCAGTGGGTCAGAAGTTTA
CATACACTAA
>chromosome5:24508391-24508616/1-225
AGTTGAAGTCGGAAGTTTACATACACTTAGGTTGGAGTCATTAAACTCGTTTTTCAACCACTCCACAAATTT
CTTGTTAACAAACTATAGTTTTGGCAAGTCAGTTAGGACATCTACTTTGTGCATGACACAAGTAATTTTTCC
AACAGTTGTTTACAGACAGATTATTTCACTTATAATTCACTGCATCACAATTCCAGTGGGTCAGAAGTTTAC
ATACACTAA
>chromosome5:33821789-33822015/1-226
GTTGAAGTCGGAAGTTTACATACACTTAGGTTGGAGTCATTAAAACTCGTTTTTCAACCACTCCACAAATTT
CTTGTTTAACAAACTATAGTTTTGGCAAGTCGGTTAGGACATCTACTTTGTGCATGACACAAGTAATTTTTC
CAACATTTGTTTACAGACAGATTATTTCACTTATAATTCACTGTATCACAATTCCAGTGGGTCAGAAGTTTA
AATACACTAA
>chromosome6:21883147-21883373/1-226
CAGTTGAAGTCGGAAGTTTACATACACTTAAGTTGGAGTCATTAAAACTCGTTTTTCAACCACTCCACAAAT
TTCTTGTTAACAAACTATAGTTTTGGCAAGTCGGTTAGGACATCTACTTTGTGCATGACACAAGTCATTTTT
CCAACAATTGTTTACAAACAGATTATTTCACTTATAATTCACTGTATCACAATTCCAGTGGGTCAGAAGTTT
ACATACACTA
>chromosome6:65631132-65631358/1-226
CGGTTGAAGTCGGAAGTTTACATACACTTAGGTTGGAATCATTAAAACTCGTTTTTCAACCACTCCACAAAT
TTCTTGTTAACAAACTATAGTTTTGGCAAGTCGGTTAGGACATCTACTTTGTGCATGACACAAGTCATTTTT
CCAACAATTGTTTACAGACAGATTATTTCACTTATAATTCACTGTATCACAATTCCAGTAGGTCAGAAGTTT
ACATACACTA
>chromosome6:35634175-35634401/1-226
CAGTTGAAGTCTGAAGTTTACATACACTTAGGTTGGAGTCATTAAAACTCGTTTTTCAACCACTCCACAAAT
TTCTTGTTAACAAACTATAGTTTTGGCAAGTCGGTTAGGACATCTACTTTGTGCATGACACAAGTCATTTTT
CCAACCATTGTTTACAGACAGATTATTTCACTTATAATTCACTGTATCACAATTCCAGTGGGTCAGAAGTTT
ACATACACTA
>chromosome6:5739811-5740036/1-225
AGTTGAAGTCGGAAGTTTACATACACTTAGGTTGGAGTCATTAAAACTCGTTTTTCAACCACTCCATAAATT
TCTTGTTAACAAACTATAGTTTTGGCAAGTCGGTTAGGACATCTACTTTGTGCATGACACAAGTCATTTTTC
CAACAATTGTTTACAGACAGATTATTTCACTTATAATTCATTGTATCACAATTCCAGTGGGTCAGAGGTTTA
CATACACTA
>chromosome6:43908327-43908553/1-226
CAGTTGAAGTCGGAAGTTTACATACACTTAGGTTGGAGTCATTAAAACTCGTTTTTCAACTACTCCACAAAT
TTCTTGTTAACAAACTATAGTTTTGGTAAGTTGGTTAGGACATCTACTTTGTGCATGACACAAGTCATTTTT
ACAACAATTGTTTACAGACAGATTATTTCACTTATAATTCACTGTATTACAATTCCAGTGGGTCAGAAGTTT
ACATACACTA
>chromosome6:54526531-54526757/1-226
CAGTTGAAGTCGGAAGTTTACATACACTTAGGTTGGAGTCATTAAAACTCGTTTTTCAACCACTCCACAAAT
TTCTTGATAACAAACTATAGTTTTGGCAAGTCGGTTAGGACATCTACTTTGTGCATGACACAAGTCATTTTT
CCAACAATTATTTACAGACAGATTATTTCACTTATAATTCACTGTATCACAATTCCAGTGGGTCAGAAGTTG
ACATACACTA
>chromosome6:396395-396621/1-226
CAGTTGAAGTTGGAAGTTTACATACACTTAGGTTGGAGTCATTAAAACTCGTTTTTCAACCACTCCACAAAT
TTCTTGTTAACAAACTATGGTTTTGGCAAGTCGGTTAGGACATCTACTTTGTGCATGACACAAGTCATTTTT
CCAACAACTGTTTACAGACAGAATATTTCACTTATAATTCACTGTATCACAATTCCAGTGGGTCAGAAGTTT
ACATACACTA
>chromosome6:17754288-17754514/1-226
CAGTTGAAGTCGGAAGTTTACATACACTTAGGTTAGAGTCATTAAAACTCGTTTTTCAACCACTCCACAAAT
TTCTTGTTAACAAACTATAGTTTTGGCAAGTCGGTTAAGACATCTGCTTTGTGCATGACACAAGTAATTTTT
CCAACAATTGTTTACAGACAGATTATTTCACTTATAATTCACTGTATCACAATTCCAGTGGGTCAGAAGTTT
ACATACACTA
>chromosome6:20613093-20613319/1-226
CAGTTGAAGTCGGAAGTTTACATACACTTAGGTTGGAGTCATTAAAACTCGTTTTTCAACCACTCCACAAAT
TTCTTGTTAACAAACTATAGTTTTGGCAAGTCGGTTAGGACATCTACTTTGTGCATTGCACAAGTAATTTTT
CCAACAATTGTTTACAGACAGATTATTTCACTTATAATTCACTGTGTCACAATTCCAGTGGGTCAGAAGTTT
ACATACACTA
>chromosome6:12138857-12139083/1-226
CAGTTGAAGTCAGAAGTTTACATACACTTAGGTTGGAGTCATTAAAACTCGTTTTTCAACCACTCCACAAAT
TTCTTGTTAACAAACTATAGTTTTGGCAAGTCGGTTAGGACATCTACTTTGTGCATAACACAAGTAATTTTT
CCAACAATTGTTTACAGACAGATTATTTCTCTTATAATTCACTGTATCACAATTCCAGTGGGTCAGAAGTTT
ACATACACTA
>chromosome6:34213226-34213452/1-226
CAGTTGAAGTCAGAAGTTTACATACACTTAGGTTGGAGTCATTAAAACTCATTTTTCAACCACTCCACAAAT
GTCTTGTTAACAAACTATAGTTTTGGCAAGTCAGTTAGGATATCTACTTTGTGCATGACACAAGTCATTTTT
CCAACAATTGTTTACAGACAGATTATTTCACTTATAATTCACTGTATCACAATTCCAGTGGGTCAGAAGTTT
ACATACACAA
>chromosome6:23449656-23449881/1-225
CAGTTGAAGTCGGAAGTTTACATACACTTAGGTTGGAGTCATTAAAACTCGTTTTTCAACCACTCCACAAAT
TTCTTGTTAACAAACTATAGTTTTGGCAAGTCGGTTAGGACATCTACTTTGTGCATGACACAAGTAATTTTT
CCAACAATTGTTTACAGACAGATTATTTCACTTATAATTCACTGTATCACAATTCAGTGGGTCAGAAGTTTA
CATACACTA
>chromosome6:37867873-37868099/1-226
CAGTTGAAGTCGGAAGTTTACATACACTTAGGTTGGAGACATTAAAACTCGTTTTTCAACCACTCCACAAAT
TTCTTGTTAACAAACTATAGTTTTGGCAAGTCGGTTAGGACATCTACTTTGTGCATGACACAAGTAATTTCT
CCAACAATTGTTTACAGACAGATTATTTCACTTATAATTCACTGTATCACAATTCCAGTGGGTCAGAAGTAT
ACATACACTA
>chromosome6:67418955-67419176/1-221
GAAGTCGGAAGTTTACATACACTTAGGTTGGAGTCATTAAAACTCGTTTTTCAACCACTCCACAAATTTCTT
GTTAACAAACTATAGTTTTGGCAAGTCAGTTAGGACATCTACTTTGTGCATGACACAAGTAATTTTTCCAAC
AATTGTTTACAGACAGATTATTTCACTTATAATTCACTGTATCACAATTCCAGTGGGTCAGAAGTTTAGATA
CACTA
>chromosome6:9518998-9519224/1-226
CAGTTGAAGTCGGAAGTTTACATACACTTAAGTTGGAGTCATTAAAACTCGTTTTTCAACCACTCCACAAAT
TTCTTTTTAACAAACTATAGTTTTGGCAATTCAGTTAGGATATCTACCTTGTGCATGACAGAAGTAATTTTT
CCAACAATTGTTTACAGACAGATTATTTCACTTATAATTCACTGTATCACAATTCCAGTGGGTCAGAAGTTT
ACATACACTA
>chromosome6:55924026-55924252/1-226
AGTTGAAGTCGGAAGTTTACATACACTTAGGTTGGAGTCATTAAAACTCGTTTTTCAACCACTCCACAAATT
TCTTGTTAACAAACTACAGTTTTGGCAAGTCGGTTAGGACATCTACTTTGTGCATGACACAAGTCATTTTTC
CAACAATTGTTTACAGACAGATTATTTCACTTATAATTCACTGTATCACAATTCCAGTGGGTCAGAAGTTTA
CATACACTAA
>chromosome6:22784451-22784677/1-226
AGTTGAAGTCGGAAGTTTACATACACTTAGGTTGGAGTCATTAAAACTCGTTTTTCAACCACTCCACAAATT
TCTTGTTAACAAACTATAGTTTTGGCAAGTCGGTTAGGACATCTACTTTGTGCATGACACAAGTAATTTTTC
CAACAATTGTTTACAGACAGATTATTTCACTTATAATTCACTGTATCACAATTCCAGTGGGTCAGAAGTTTA
CATACACTAA
>chromosome6:70527250-70527476/1-226
AGTTGAAGTCGGAAGTTTACATACACTTAGGTTGGAGTCATTAAAACTAGTTTTTCAACCACTCCACAAATT
TCTTGTTAACAAACTATAGTTTTGGCAAGTCGGTTAGGACATCTACTTTGTGCATGACACAAGTCATTTTTC
CAACAATTGTTTACAGACAGATTATTTCACTTATAATTCACTGTATCACAATTCCAGTGGGTCAGAAGTTTA
CATACACTAA
>chromosome6:80320982-80321208/1-226
AGTTGAAGTCGGAAGTTTACCTACACTTAGGTTGGAGTCATTAAAACTCGTTTTTCAACAACTCCACAAATT
TCTTGTTAACAAACTATAGTTTTGGCAAGTCGGTTAGGACATCTACTTTGTGCATGACACAAGTCATTTTTC
CAACAATTGTTTACAAACAGATTATTTCACTTATAATTCACTGTATCACAATTCCAGTGGGTCAGAAGTTTA
CATACACTAA
>chromosome6:39946173-39946399/1-226
AGTTGAAGTCGGAAGTTTACATACACTTAGGTTGGAGTCATTAAAACTCATTTTTCAACCACTCCACAAATT
TCTTGTTAACAAACTATAGTTTTGGCAAGTCGGTTAGGACATCTACTTTGTGCATGACACAAGTCATTTTTC
CAACAATCTTTTACAGACAGATTATTTCACTTATAATTCACTGTATCACAATTCCAGTGGGTCAGAAGTTTA
CATACACTAA
>chromosome6:17895880-17896106/1-226
AGTTGAAGTCGGAAGTTTACATACACTTAGGTTGGAGTCATTAAAACTCATTTTTCAACCACTCCACAAATT
TCTTATTAACAAACCATAGTTTTGGCAAGTCAGTTAAGACAACTACTTTGTGCATGACACAAGTCATTTTTC
CAACAATTGTTTACAGACAGATTATTTCACTTATAATTCACTGTATCACAATTCCAGTGGGTCAGAAGTTTA
CATACACTAA
>chromosome6:36528470-36528696/1-226
AGTTGAAATCGGAAGTTTACATACACTTAGGTTGGAGTCATTAAAACTCGTTTTTTAACCACTCCACAAATG
TCTTGTTAACAAACTATAGTTTTGGCAAGTCGGTTAGGACATCTACTTTGTGCATGACACAAGTCATTTTTC
CAACAATTGTTTACAGACAGATTATTTCACTTATAATTCACTGTATCACAATTTCAGTGGGTCAGAAGTTTA
CATACACTAA
>chromosome6:25700050-25700276/1-226
AGTTGAAGTCGGAAGTTTACATACACTTATGTTGGAGTCATTAAAACTCGTTTTTCAACCACTCCACAAATT
TCTTGTTCACAAACTATAGTTTTGGCAACTCGGTTAGGACATCTACTTTGTGCATGACACAAGTCATTTTTC
CAACAATTGTTTACAGACAGATTATTTCACTTATAATTCACTGTATCACAATTCCAGTGGGTCAGAAGTTTG
CATACACTAA
>chromosome6:28896261-28896487/1-226
AGTTGAAGTCGGAAGTTTACATACACTTAGGTTGGAGTCATTAAAACTTGTTTTTCAACCACTCCACAAATT
TCTTGTTAACAAACTATAGTATTGGCAAGTCGGTTAGGACATCTACTTTGTGCATGACACAAGTAATTTTTC
CAACAATTGTTTACAGACAGATTATTTCACTTATAATTCACTATATCACAATTCCAGTGGGTCAGAAGTTTA
CATACACTAA
>chromosome6:9775042-9775268/1-226
AGTTGAAGTGGGAAGTTTACATACACTTAGGTTGGAGTCATTAAAACTCGTTTTTCAACCACTCCACAAATT
TCTTGTTAACAAACTATAGTTTTGGCAGGTCGGTTAGGACATCTACTTTGTGCATGACACAAGTAATTTTTC
CAACAATTGTTTACAGACAGATTATTTCACTTATAATTCACTATATCACAATTCCAGTGGGTCAGAAGTTTA
CATACACTAA
>chromosome6:46767084-46767310/1-226
AGTTGAAGTCGGAAGTTTACATACACTTAAGTTGGAGTCATTAAAACTAGTTTTTCAACCACTCCACAAATG
TCTTGTTAACAAACTATAGTTTTGGCAAGTCGGTTAGGACATCTACTTCGTGCATGACACAAGTAATTTTTC
CAACAATTGTTTACAGACAGATTATTTCACTTATAACTCACTGTATCACAATTCCAGTGGGTCAGAAGTTTA
CATACACTAA
>chromosome6:17868213-17868439/1-226
AGTTGAAGTCAGAAGTTTACATACACTTAGGTTGGAGTCATTAAAACTCGTTTTTCAACCACTCCACACATT
TCTTGTTAACAAACTATAGTTTTGCCAAGTCGGTTAGGACATCTACTTTGTGCATGACACAAGTAATTTTTC
CAACAATTGTTTACAGACAGATTATTTCACTTATAATTCACTGTATCACAATTCCAGTGGGTCAGAAGTTTA
CATACACTAA
>chromosome6:19495829-19496056/1-227
AGTTGAAGTGGGAAGTTTACATACACTTCGGTTGGAGTCATTTAAAACTCGTTTTTCAACCACTCCACAAAT
GTCTTGTTAACAAACTATAGTTTTGGCAAGTCGGTTAGGACATCTACTTTGTGCATGACACAAGTCATTTTT
CCAACAATTGTTTACAGACAGATTATTTCACTTATAATTCACTGTATCACAATTCCAGTGGGTCAGAAGTTT
ACATACACTAA
>chromosome7:42227385-42227611/1-226
CAGTTGAAGTCGGAAGTTTACATACACTTAGGTTGGAGTCATTAAAACTCGTTTTTCAACCACTCCACAAAT
TTCTTATTAACAAACTATAGTTTTGGCAAGTCGGTTAGGACATCTACTTTGTGCATGACACAAGTAATTTTT
CCAACAATTGTTTACAGACAGATTATTTCACTTATAATTCACTGTATCACAATTCCAGTGGGTCAGAAGTTT
ACATACACTA
>chromosome7:49947998-49948224/1-226
CAGTTGAAGTCGGAAGTTTACATACACTTAGGTTGGAGTCATTAAAACTCGTTTTTCAACCACTCCACAAAT
TTCTTGTTAACAAACTATAGTTTTGGCAAGTCGGTTAGGACATCTACTTTGTGCATGACACACGTCATTTTT
CCAACAATTGTTTACAGACAGATTATTTCACTTACAATTCACTGTATCACAATTCCAGTGGGTCAGAAGTTC
ACATACACTA
>chromosome7:34841438-34841664/1-226
CAGGTGAAGTCGGAAGTTTACATACACTTAGGTTGGAGTCATTAAAACTCATTTTTCAACCACCCCACAAAT
TTCTTGTTAACAAACTATAGTTTTGGCAAGTCAGTTAGGACATCTACTTTGTGCATGACACAAGTCATTTTT
CCAACAATTGTTCACAGACAGATTATTTCACTTATAATTCACTGTATCACAATTCCAGTGGGTCAGAAGTTT
ACATACACTA
>chromosome7:55992480-55992706/1-226
CAGTTGAAGTCGGAGGTTTACATACACTTAGGTTGGAGTCATTAAAACTCGTTTTTCAACCACTCCACAAAT
TTCTTGTTAACAAACTATAGTTTTGGCAAGTCGGTTAGGACATCTACTTTGTGCATGACACAAGTAATTTTT
CCAACAATTGTTTACAGACAGATTATTTCACTTATAATTTACTGTATCACAATTCCAGTGGGTCAGAAGTTT
ACATACACTA
>chromosome7:39637570-39637796/1-226
CAGTTGAAGTCGGAAGTTTACATACACTTAGGTTGGAGTCATTAAAACTCGTTTTTCAACCACTCCACAAAT
GTCTTGTTAACAAACTATAGTTTTGGCAAGTCGGTTAGGACATCTACTTTGTGCATGACGCAAGTAATTTTT
CCAACAATTGTTTACAGACAGATTATTTCACTTATAATTCACTGTATCACAATTCCAGTGGGTCAGAAGTTT
ACATACACTA
>chromosome7:55264917-55265143/1-226
CAGTTGAAGTCGGAAGTTTACATACACTTAGGTTGGAGTCATTAAAACTAGTTTTTCAACCACTCCACAAAT
TTCTTGTTGACAAACTATAGTTTTGGCAAGTCGGTTAGGACATCTACTTTGTGCATGACACAAGTAATTTTT
CCAACAATTGTTTACAGACAGATTATTTCACTTATAATTCACTGTATCACAATTCCAGTGGGTCAGAAGTTT
ACATACACTA
>chromosome7:10460442-10460668/1-226
CAGTTGAAGTCGGAAGTTTACATACACTTAGGTTGGAGTCATTAAAACTCGTTTTTCAACCACTCCACAAAT
TTCTTGTTAACAAACTATAGTTTTGGCAAGTTGGTTAGGACATCTACTTTGTGCATGACACAAGTAATTTTT
CCAACAATTGTTTACAGACAGATTATTTCACTTATAATTCACTGTATCACAATTCCAGTGGGTCAGAAGTTT
ACATAAACTA
>chromosome7:32664157-32664383/1-226
CAGTTGAAGTCGGAAGTTTACATACACTTTGGTTGGAGTCATTAGAACTCGTTTTTCAACCACTCCACAAAT
TTCTTGTTAACAAACTATAGTTTTGGCAAGTCGGTTGGGACATCTACTTTGTGCATGACACAAGTAATTTTT
CCAACAATTGTTTACAGACAGATTATTTCACTTATAATTCACTGTATCACAATTCCAGTGGGTCAGAAGTTT
ACATACACTA
>chromosome7:12946821-12947047/1-226
CAGTTGAAGTTGGAAGTTTACATACACTTAGGTTGGAGTCATTAAAACTCGTTTTTCAACCACTTCACAAAA
TTCTTGTTAACAAACTATAGTTTTGGCAAGTCGGTTAGGACATCTACTTTGTGCATGACACAAGTAATTTTT
CCAACAATTGTTTACAGACAGATTATTTCACTTATAATTCACTGTATCACAATTCCAGTGGGTCAGAAGTTT
ACATACACTA
>chromosome7:4179866-4180092/1-226
CAGTTGAAGTCAGAAGTTTACATACACTTATGTTGGAGTCATTAAAACTCGTTTTTCAACCACTCCACAAAT
TTCTTGTTAACAAACTATAGCTTTGGCAAGTCGGTTAGGACATCTACTTTGTGCATGACACAAGTCATTTTT
CCAACAACTGTTTACAGACAGATTATTTCACTTATAATTCACTGTATCACAATTCCAGTGCGTCAGAAGTTT
ACATACACTA
>chromosome7:47915428-47915654/1-226
CAGTTGAAGTCGGAAGTTTACATACACTTAGGTTGGAGTCATTAAAACTCGTTTTTCAACCACTCCACAAAT
TTCTTGTTAACAAACTATAGTTTTGGCAAGTCGGTTAGGACATCTACCTTGTGCATGACACAAGTCATTTTT
CCAACAATTGTTTACAGAGAAATTATTTCACATATAATTCACTGTATCACAATTCCAGTGGGTCAGAAGTTT
ACATACACTA
>chromosome7:10347148-10347374/1-226
CAGTTGAAGTCGGAAGTTTACCAACACTTAGGTTGGAGTCATTAAAACTCGTTTTTCAACAACTCCACAAAT
TTCTAGTTAACAAACTATAGTTTTGGCAAGTCGGTTAGGACATCTACTTTGTGCATGACACAAGTCATTTTT
CCAACAATTGTTTACAGACAGATTATTTCACTTATAATTCACTGTATCACAATTCCAGTGGGTCAGAAGTTT
ACATACACTA
>chromosome7:32769944-32770170/1-226
CAGTTGATGTCGGAAGTTTACATACACTTAGGTTGGAGTCATTAAAACTCGTTTTTCAACCACTCCACACAT
TTCTTGTTAACAAACTATAGTTTTGGCAAGTCTGTTAGGACATCTACTTTGTGCATGACACAAGTAATTTTT
CCAACAATTGTTTACAGACAGATTATTTCACTTATAATTCACTGTATCACAATTCCAGTGGGTCAGAAGTTT
ACATACACTA
>chromosome7:20246111-20246337/1-226
CAGTTGAAGTCGGAAGTTTACATACACTTAGGTTGGAGTCATTAAAACTCGTTTTTCAACCACTCCACAAAT
TTCTTGTTAACAAACTATAGTTTTGGCAAGTCGGTTAGGACATCTACCTTGTGCATGACACAATTACTTTTT
CCAACAATTGTTTACAGACAGATTATTTCACTTATAATTCACTGTATCACAATTCCAGTGGGTCAGAAGTTT
ACATACACTA
>chromosome7:8488694-8488920/1-226
AGTTGAAGTCGGAAGTTTACATACACTTAGGTTGGAGTCATTAAAACTCGTTTTTCAACCACTCCACAAATT
TCTTGTTAACAAACTATAGTCTTGGCAAGTCGGTTAGGACATCTACTTTGTGCATGACACAAGTCATTTTTC
CAACAATTGTTTACAGACAGATTATTTCACTTATAATTCACTGTATCACAATTCCAGTGGGTCAGAAGTTTA
CATACACTAA
>chromosome7:36569942-36570168/1-226
AGCTGAAGTCGGAAATTTACATACACTTAGGTTGGAGTCATTAAGACTCGTTTTTCAACCACTCCACAAATT
TCTTGTTAACAAACTATAGTTTTGGCAAGTCAGTTAGGACATCTACTTTGTGCATGACACAAGTCATTTTTC
CAACAATTGTTTACAGACAGATTATTTCACTTATAATTCACTGTATCACAATTCCAGTGGGTCAGAAGTATA
CATACACTAA
>chromosome7:14641225-14641451/1-226
AGTTGAAGTCGGAAGTTTACATACACTTAGGTTGGAGTTATTAAAACTCGTTTTTCAACCACTCCACAAATT
TCTTGTTAACAAACTATAGTTTTGGCAAGTCGGTTAGGACATCTACTTTGTGCATGACACAAGTAATTTTTC
CAACAATTGTTTACAGACAGATTATTTCACTTATAATTCACTGTATCATAATTCCAGTGGGTCAGAAGTTTA
CATACACTAA
>chromosome7:9023634-9023860/1-226
AGTTGAAGTCGGAAGTTTACATACACTTAGGTTGGAGTCATTAAAACTTGTTTTTCAACCACTCCACAAATT
TCTTGTTAACAAACTATAGTTTTGGCAAGTCGGTTAGGACATCTACTTTGTGCATGACACAAGTAATTTTTC
CAACAATTGTTTACAGACCGATTATTTCACTTATAATTCACTGTATCACAATTCCAGTGGGTCAGAAGTTTA
CATACACTAA
>chromosome7:47238609-47238835/1-226
AGTTGAAGTCGGAAGTTTACATACACTTAGGTTGGAGTCATTAAAACTCGTTTTTCAACCACTCCACAAATT
TCTTGTTAACAAACTATAGTTTTGGCAAGTCGGTTAGGACATCTACTTTGTGCATGACTTAAGTAATTTTTC
CAACAATTGTTTACAGACAGATTATTTCACTTATAATTCACTGTATCACAATTCCAGTGGGTCAGAAGTTTA
CATACACTAA
>chromosome7:27605936-27606162/1-226
AGTTGAAGTCGGAAGTTTACATACACTTAGGTTGGAGTCATTAAAACTCGTTTTTCAACCACTCCACAAATG
TCTTGTTAACAAACTGTAGTTTTGGCAAGTCGGTTAGGACATCTACTTTGTGCATGACACAAGTCATTTTTC
CAACAATTGTTTACAGACAGATTATTTCACTTATAATTCACTGTATCACAATTCCAATGGGTCAGAAGTTTA
CATATACTAA
>chromosome7:9253205-9253431/1-226
AGTTGAAGTCGGAAGTTTACATACACTTAGGTTGGAGTCATTAAAACTCGTTTTTCAACCACTCCACAAATT
CCTTGTTAACAAACTATAGTTTTGGCAAGTCGGTTAGGACATCTACTTTGTGCATGACACAAGTAATTTTTA
CAACAATTGTTTATAGACAGATTATTTCACTTATAATTCACTGTATCACAATTCCAGTGGGTCAGAAGTTTA
CATACACTAA
>chromosome7:32655445-32655671/1-226
AGTTGAAGTCGGAAGTTTACATACACTTAGGTTGGAGTCATTAAAACTCGTTTTTCAACCACTCCACAAATT
TCTTGTTAACAAACTATAGTTTTGGCAAGTCGGTTAGGACATCTACTTTGTGCATGATACAAGTCATTTTTC
CAACAATTGTTTACAGACAGATAATATCATTTATAATTCACTGTATCACAATTCCAGTGGGTCAGAAGTTTA
CATACACTAA
>chromosome7:53832659-53832880/1-221
AGTTGAAGTCGGAAGTTTACATACACTTAGGTTGGAGTCATTAAAACTCATTTTTCAACCACTCCACAAATT
TCTTGTTAACAAACTATAGTTTTGGCAAGTTGGTTAGGACATCTACTTTGTGCATGACACAAGTCATTTTTC
CAACAATTGTTTACAGACAGATTATTTCACTTATAATTCACTGTATCACAATTCCAGTGGGTCAGAAGTTTA
CATAC
>chromosome7:20358349-20358575/1-226
AGTTGAAGTCGGAAGTTTACATACACTTAGGTTGGAGTCATTAAAACTCGTTTTTCAACCACTCCACACATT
TCTTGTTAACAAAGTATAGTTTTGGCAAGTCAGTTAGGACATCTACTTTGTGGATGACACAAGTCATTTTTC
CAACAATTGTTTACAGACAGATTATTTCACTTATAATTCACTGTATCACAATTCCAGTGGGTCAGAAGTTTA
CATACACAAA
>chromosome7:20682516-20682742/1-226
AGTTGAAGTCGGAAGTTTACATTCACTTAGGTTGGAGTCATTAAAACTCGTTTTTCAACCACTCCACAAATT
TCTTGTTAACAAACTATAGTTTTGGCAAGTCGGTTAGGACATCTACTTTGTGCATGACACAAGTAATTTTTC
CAACAATTGTTTACAGACAGATTATTTGACTTATAATTCACTGTATCACAATTCCAGTGGGTCAGAAGTTTA
CATAAACTAA
>chromosome7:38453330-38453556/1-226
AGTTGAAGTCGGAAGTTTACATACACTTAAGTTGGAGTCATTAAAACTCGTTTTTCAACCACTCCACACATT
TCTTGTTAACAAACTATAGTTTTGGCAAGTCGGTTAGGACATCTAGTTTGTGTATGACACAAGTAATTTTAC
CAACAATTGTTTACAGACAGATTATTTCACTTATAATTCACTGTATCACAATTCCAGTGGGTCAGAAGTTTA
CATACACTAA
>chromosome7:43689797-43690022/1-225
GTTGAAGTCAGAAGTTTACATACACTTAGGTTGGAGTCATTAAAACTCGTTTTTCAACCACTCCACAAATTT
CTTGTTAACAAACTATAGTTTTGGCAAGTCGGTTAGGACATCTACTTTGTGCATGACACAAGTCATTTTTAC
AACAATTGTTTACAGACAGATTATTTAACTTATAATTCACTGTATCACAATTCCAGTGGTTCAGAAGTTTAC
ATACACTAA
>chromosome7:13716394-13716620/1-226
AGTTGAAGTCGGAAGTTTACATACACTTATGTTGGAGTCATTAAAACTCGTTTTTCAACCACTCCACAAATT
TCTTGTTAACAAACTATAGTTTTGGCAAGTCGGTTAGGACATCGACATTGTGCATGACACAAGTAATTTTTC
CAACAATTGTTTACAGACAGATTATTTCACTTATAATTCAGTGTATCACAATTCCAGTGGGTCAGAAGTTTA
CATACACTAA
>chromosome7:2260292-2260518/1-226
AGTTGAAGTCGGAAGTTTACATACACTTACGTTGGAGTCATTAAAACTCGTTTTTCAAATACTCCACAAATG
TCTTGTTAACAAACTATAGTTTTGGCAAGTCGGTTAAGACATCTACTTTGTGCATGACACAAGTCCTTTTGC
CAACAATTGTTTACAGACAGATTATTTCACTTATAATTCACTGTATCACAATTCCAGCGGGTCAGAAGTTTA
CATACACTAA
>chromosome8:8833184-8833410/1-226
CAGTTGAAGTCGGAAGTTTACATACACTTAGGTTGGAGTCATTAAAACTCATTTTTCAACCATTCCACAAAT
TTCTTGTTAACAAACTATAGTTTTGGCAAGTCGGTTAGGACATCTACTTTGTGCATGACACAAGTAATTTTT
CCAACAATTGTTTACAGACAGATTATTTCACTTATAATTCACTGTATCACAATTCCAGTGGGTCAGAAGTTT
ACATACACTA
>chromosome8:17437220-17437446/1-226
CAGTTGAAGTCGGAAGTTTACATACAATTAGGTTGGAGTCATTAAAACTCGTTTTTCAACCACTCCACAAAT
TTCTTGTTAACAAACTATAGTTTTGGCAAGTCGGTTAGGACATCTACTTTGTGCATGACACAAGTAATTTTT
CCAACAATTGTTTACAGACAGATTATTTCACTTATAATTCACTGTATCACAATTCCAGTGGGTCAGAAGATT
ACATACACTA
>chromosome8:17665340-17665566/1-226
CAGTTGAAGTCGGAAGTTTACATACAATTAGGTTGGAGTCATTAAAACTCGTTTTTCAACCACTCCACAAAT
TTCTTGTTAACAAACTATAGTTTTGGCAAGTCGGTTAGGACATCTACTTTGTGCATGACACAAGTAATTTTT
CCAACAATTGTTTACAGACAGATTATTTCACTTATAATTCACTGTATCACAATTCCAGTGGGTCAGAAGATT
ACATACACTA
>chromosome8:6477119-6477345/1-226
CAGTTGAAGTCGGAAGTTTGCATACACTTAGGTTGGCGTCATTAAAACTTGTTTTTCAACTACACCACAAAC
TTCTTGTTAACAAACTATAGTTTTGGCAAGTCAGTTAGGACATCTACTTTGTGCATGACACAAGTCATTTTT
CCAACAATTGTTTACAGACAGATTATTTCATTTATAATTCACTGTATCACAATTCCAGTGGGTCAGAAGTTT
ACATACACTA
>chromosome8:6923167-6923393/1-226
CAGTTGAAGTCGGAAGTTTACATACACTTAGGTTGGAGTCATTAAAACTAGTTTTTTAACCACTCCACACAT
TTCTTGTTAACAAACTATAGTTTTGGCAAGTCGGTTAGGACATCTACTTTGTGCATAACACAAGTAATTTTT
CCAACAATTGTTTACAGACAGATTATTTCACTTATAATTCACTGTATCACAATTCCAGTGGGTCAGAAGTTT
ACATACACTA
>chromosome8:4808640-4808866/1-226
CAGTTGAAGTCGGAAGTTTACATACACTTAGGTTGGAGTCATTAAAACTAGTTTTTCAACCACTCCACACAT
TTCCTGTTAACAAACTATAGTTTTGGCAAGTCGGTTAGGACATCTACTTTGTGCATGACACAAGTAATTGTT
CCAACAATTGTTTACAGACAGATTATTTCACTTATAATTCACTGTATCACAATTCCAGTGGGTCAGAAGTTT
ACATACACTA
>chromosome8:554951-555177/1-226
CAGTTGAAGTCGGAAGTTTACATACACTTAGGTTGGAGTCATTAAAACTCGTTTTTCAACCACTCCACACAT
TTCTTGTTAACAAACTATAGTTTTGGCAAGTTGGTTAGGTCATCTACTTTATGCATGACACAAGTAATTTTT
CCAACAATTGTTTACAGACAGATTATTTCACTTATAATTCACTGTGTCACAATTCCAGTGGGTCAGAAGTTT
ACATACACTA
>chromosome8:18812408-18812634/1-226
CAGTTGAAGTCGGAAGTTTACATACACTTAGGTTGGAGTCATTAAAACTTGTTTTTCAACCACTCCACAAAT
TTCTTGTTATCAAACTATAGTTTTGGCAAGCCGGTTAGGACATCTACTTTGTACATTACACAAGTAATTTTT
CCAACAATTGTTTACAGACAGATTATTTCACTTATAATTCACTGTATCACAATTCCAGTGGGTCAGAAGTTT
ACATACACTA
>chromosome8:19437292-19437518/1-226
CAGTTGAAGTCGGAAGTTTACATACACTTAGGTTTGAGTCATTAAAACTTGTTTTTCAACCACTCCACAAAT
TTCTTGTTAACAAACTATAGTTTTGGCAAGTCGGTTAGGACATCTACTTTGTGTATGACACAAGTAATTTTT
CCAACAATTGTTTACAGACAGATTATTTCACTTATAATTCACTGTATCACAATTCCAGTGGGTCATAAATTT
ACATACACTA
>chromosome8:10565134-10565359/1-225
CAGTTGAAGTCGGAAGTTTACATACACTTAGGTTGGAGACATTAAAACTCGTTTTTCAACCACTTCACAAAT
TTCTTGTTAACAAACTATAGTTTTGGCAAGTCGGTTGGGACATCTACTTTGTGCATGACACAAGTCATTTTT
CCAACATTTGTTTACAGACAGATTATTTCACTTATAATTCACTGTATCACAAGTCCAATGGGTCAGAAGTTT
ACATACACT
>chromosome8:7952218-7952444/1-226
CAGTTGAAGTCGGAAGTTTACATATACTTAGGTTGGAGTCATTAAAACTCGTTTTTCAACCTCTCCACAAAT
TTCTTCCTAACAAACTATAGTTTTGGCAAGTCGGTTAGGACATCTACTTTGTGCATGACACAAGTAATTTTT
CCAACAATTGTTTACAGACAGATTATTTCACTTATAATTCACAGTATCACAATTCCAGTGGGTCAGAAGTTT
ACATACACTA
>chromosome8:2323435-2323661/1-226
CAGTTGAAGTCAGAAGTTTACATACACTTAGGTTGGAGTCATTAAAACGTGTTTTTCAACCACTACACAAAT
TTCATGTTAACAAACTATAGTTTTGGCAAGTCGGTTAGGACATCTACTTTGTGCATGACACAAGTCATTTTT
CCAACAATTGATTACAGACAGATTATTTCACTTATAATTCACTGTATCACAATTCCAGTGGGTCAGAAGATT
ACATACACTA
>chromosome8:6199013-6199239/1-226
AGTTGAAGTCGGAAGTTTACATACACTTAGGTTGGAGTCATTAAAACTCGTTTTTCAACCACTCCACAAGTT
TCTTGTTGACAAACTACAGTTTTGGCAAGTCGGTTAGGACATCTACTTTGTGCATGACACAAGTAATTTTTC
CAACAATTGTTTACAGACAGATTATTTCACTTATAATTCACTGTATCACAATTCCAGTGGGTCAGAAGTTTA
CATACACTAA
>chromosome8:3060898-3061124/1-226
AGTTGAAGTCGGAAGTTTACATACACTTAGGTTGGAGTCATTAAAACTCGTTTTTCAACCACTCCACACATT
TATTGTTAACAAACTATAGTTTTGGCAAGTCGGTTAGGACATCTACCTTGTGCATGACACAAGTCATTTTTC
CAACAATTGTTTACAGACAGATTATTTAACTTATAATTCACTGTATCACAATTCCAGTGGGTCAGAAGTTTA
CATACACTAA
>chromosome8:9500779-9501005/1-226
AGTTGAAGTCGGAAGTTTACATACACTTAGGTTGGAGTCATTAAAACTTGTTTTTCAACCATTCCACAAATT
TCTTGTTAACAAACTATAGTTTTGGCAAGTCGGTTAGGACATCTACTTTGTGCATGACACAAGTAATTTTTC
CAACAATCGTTTACAGACATATTATTTCACTTATAATTCACTGTATCACAATTCCAGTGGGTCAGAAGTTTA
CATACACTAA
>chromosome8:23029177-23029403/1-226
AGTTGAAGTCGGAAGTTTACATACACTTAGGTTGGAGTCATTAAAACAAATTTTTCAACCACTCCACAAATG
TCTTATTAACAAACTATAGTTTTGGCAAGTCGGTTAGGACATCTACTTTGTGCATGACACAAGTCATTTTTC
CAACAATTGTTTACAGACAGATTATTTCACTTATAATTCACTGTATCACAATTCCAGTGGGTCAGAAGTTTA
CATACACTAA
>chromosome8:23538070-23538296/1-226
AGTTGAAGTCGGAAGTTTACATACACTTAGGTTGGAGTCATTAAAACTCATTTGTCAACCACTCCTCAAATT
TCTTGTTAACAAACTATAGTTTTGGCAAGTCGGTTAGGACATCTACTTTGTGCATGACACAAGTCATTTTTC
CAACAATTGTTAACAGACAGATTATTTCACTTATAATTCACTGTATCACAATTCCAGTGAGTCAGAAGTTTA
CATACACTAA
>chromosome8:24161503-24161729/1-226
AGTTGAAGTCGGAAGTTTACATACACTTAGGTTGGAGTAATTAAAACTCGTTTTTCAACCACTCCACAAATT
TCTTGTTAACAAACTATAGTTTTGGCAAGTCGGTTAGGACAATTACTTTGTGCATGACACAAGTAATTTTTC
CAACAATTGTTTACAGACAGATTATTTCACTTATAATTCACTGTATCACAGTTCCAGTGGGTCAGAAGTTTA
CATACACTAA
>chromosome8:10300471-10300697/1-226
AGTTGAATTCGGGAGTTTACATACACTTAGGTTGGAGTCATTAAACCTTGTTTTTCAACTACTCCACACATT
TCTTGTTAACAAACAATAGTTTTGGCAAGGCGGTTAGGACATCTACTTTGTGCATGACACAAGTCATTTTTC
CAACAATTGTTTACAGACAGATTATTTCACTTATAATTCACTGTATCACAATTCCAGTGGGTCAGAAGTATA
CATACACTAA
>chromosome8:323522-323748/1-226
AGTTGAAGTCAGAAGTTTACATACACTTAGGCTGGAGTCATTAAAACTCATTGTTCAACCACTCCACAAATT
TCTTGTTAACAAACTATAGATTTGGCAAGTCAGTTAGGACATCTACTTTGTGCATGGCACAAGTAATTTTTC
CAACAATTGTTTACAGACAGATTATTTCACTTATAATTCACTGTATCACAATTCCAGTGGGTCAGAAGTTTA
CATACACTAA
>chromosome8:3020893-3021119/1-226
AGTTGAAGTCAGAAGTTTACATACACTTAGGTTGGAGTCATTAAAACTTGTTTTTCAACCACTCCTCAAATT
TCTTGATAACAAACTATAGTTTTGGCAAGTCGGTTAGGACATCTACTTTGTGCATGACACAAGTAATTTTTC
CAACAATTGTTTACAAACAGATTATTTCACTTATAATTCACTGTATCACAATTCCAGTGGGTCAGAAGTTTA
CATACACTAA
>chromosome8:9009883-9010107/1-224
GTTGAAGTCGGAAGTTTACATACACTTAGGTTGGAGTCATTAAAACTCGTTTTTCAACCACTCCACAAATTT
CTTGTTAACAAACTATAGTTTTGGCAAGTCGGTTAGGACATCTACTTGTGCATGACACAAGTAATTTTTCCA
ACAATTGTTTACAGACAGATTATTTCACTTATAATTGACTGTATCACAATTCCAGTGGGTCAGAAGTTTATA
TACACTAA
>chromosome8:4259523-4259749/1-226
AGTTGAAGTCGGAAGTTTACATACACTTAGGTTGGAGTCTTTAAAACTAGTTTGTCAACTACTCCACAAATT
TCTTCTTAACAAACTATAGTTTTGGCAAGTCGGTTAGGACATCTACTTTGTGCATGACACAAGTAATTTTTC
CAACAATTGTTTACAGACAGATTATTTCACTTATAACTCACTGTGTCACAATTCCAGTGGGTCAGAAGTTTA
CATACACTAA
>chromosome8:676133-676359/1-226
AGTTGAAGTCGGAAGTTTACATACACTTAGCTTGGAGTCATTAAAACTCGTTTTTCAACCACTCCACAAATT
TCTTGTTAACAAACTATAGTTTTGGCAAGTCGGTTAGGACATCTACTTTGTGCATGAGACAAGTCATTTTCC
CAAAAATTGTTTACAGACAGATTATTTCAATTATAATTCACTGTATCACAAATCCAGTGGGTCAGAAGTTTA
CATACACTAA
>chromosome8:11862683-11862909/1-226
AGTTGAAGTCGGAAGTTTACATAGACTTAGGTTGGAGTCATTTAAACTCGTTTTTCAACCACTCCACAAATT
TCATGTTAACAAACTATTGTTTTGGCAAGTCGGTTAGGACATCTACTTTGTGCATGACACAAGTAATTTTTC
CAACAATTGTTTACAGACAGATTATTTCCCTTATAATTCACTGTATCACAATTCCAGTGGGTCAGAAGTTTA
CATACACTAA
>chromosome8:11311931-11312158/1-227
AGTTGAAGTCGGAAGTTTACATACACTTAGGTTGGAGTCATTAAAACTCGTTTTTCAACCACTCCACAAATG
TCTTGTTTAACAAACAATCGTTTTGGCAAGTCGGTTAGGACATATACTTTGTGCATGACACAAGTACTTTTT
CCAACAATTGTTTACAGACAGATTATTTCACTTATAATTCTCTGTATCACAATTCCAGTGGGTCAGAAGTTT
ACATACACTAA
>chromosome9:120829728-120829954/1-226
CAGTTGAAGTCGGAAGTTTACATACACTTAGGTTGGAGTCATTAAAACTCGTTTTTCAACCACTCCACAAAT
TTCTTGTTAACAAACTATAGTTTTGGCAAGTCAGTTAGGACATCTACTTTGTGCATTACACAAGTAATTTTT
CCAACAATTGTTTACAGACAGATTATTTCACTTATAATTCACTGTATCACAATTCCAGTGGGTCAGAAGTTT
ACATACACTA
>chromosome9:102436200-102436426/1-226
CAGTTGAAGTCGGAAGTTAACATACACTTAGGTTGGAGTCATTAAAACTCGTTTTTCAACCACTCCACAAAT
TTCTTGTTAACAAACTATAGTTTTGGCAAGTCGGTTAGGACATCTACTTTGTGCATGACACAAGTAATTTTT
CCAACAATTGTTTACAGACAGATTATTTCACTTATAATTCACTGTATCACAATTCCAGTGGGTCAGAAGTTT
ACATACACTA
>chromosome9:9504170-9504396/1-226
CAGTTGAAGTCGGAAGTTTACATACACTTAGGTTGGAGTCATTAAAACTCGTTTTTCAACCACTCCACAAAT
TTCTTGTTAACAAACTATAGTTTTGGCAAGTCGGTTAGGACATCTACTTTGTGCATGACACAAGTAATTTTT
CCAACAATTGTTTACAGGCAGATTATTTCACTTATAATTCACTGTATCACAATTCCAGTGGGTCAGAAGTTT
ACATACATTA
>chromosome9:114804468-114804694/1-226
CAGTTGAAGTCGGAAGGTTACATACACTTAGGTTGGAGTCATTAAAACTCGTTTTTCAACCACTCCACAAAT
GTCTTGTTAACAAACTATAGTTTTGGCAAGTCAGTTAGGACATCTACTTTGTGCATGACACAAGTCATTTTA
CCAACAATTGTTTACAGACAGATTATTTCACTTATAATTCACTGTATCACAATTCCAGTGGGTCAGAAGTTT
ACATACACTA
>chromosome9:136146410-136146635/1-225
AGTTGAAGTGGGAAGTTTACATACACTTAGGTTGGAGTCATTAAAACTCGATTTTCAACCACTCCACAAATT
TCTTGTTAACAAACTATAGTTTTGGCAAGTCGGTTAGGACATCTACTTTGTGCATGACACAAGTCATTTTTC
CAACAATTGTTTACAGACAGATTATTTCACTTATAATTCACTGTATCACAATTCCAGTGGGTCAGAAGTTTA
CATACACTA
>chromosome9:16251861-16252087/1-226
CAGTTGAAGTCGGAAGTTTACATACACTGAGGTTGGAGTCATTAAAACTCGTTTTTCAACCACTCCACAAAT
TTCTTGTTAACAAACTATAGTTTTGGCAAGTCGGTTAGGACATCTACTTTGTGCATGACACAAGTAATTTTT
CCAACAATTGTTTACAGACAGATTATTTCACTTATAATTCACTGTATCACAATCCCAGTGGGTCAGAAGTTT
ACATACACTA
>chromosome9:121670319-121670545/1-226
CAGTTGAAGTCGGAAGTTTACATACACTTAGGTTGGAGTCATTAAAACTCGTTTTTCAACCACTCCACAAAT
TTCTTGTGAACAAACTATAGTTTTGGCAAGTCGGTTAGGATATCTACTTTGTGCATGACACAAGTAATTTTT
CCAACAATTGTTTACAGACAGATTATTTCACTTATAATTCACTGTATCACAATTCCAGTGGGTCAGAAGTTT
ACATACACTA
>chromosome9:35293440-35293666/1-226
CAGTTGAAGTCGGAAGTTTACATACACTTAGGTTGGAGTCATTAAAACTTGTTTTTCAACCACTCCACAAAT
TTCTTGTTAACAAACTATAGTTTTGGCAAGTCGGTTAGGACATCTACTTTGTGCATGACACAAGTAATTTTT
CCAAAAATTGTTTACAGACAGATTATTTCACTTATAATTCACTGTATCACAATTCCAGTGGGTCAGAAGTTT
ACATACACTA
>chromosome9:32550004-32550231/1-227
CAGTTGAAGTCGGAAGTTTACATACACTTAGGTTGGAGTCATTAGAACTCGTTTTTCAACCACTCCACAAAT
TTCTTGTTAACAAACAATAGTTTTGCCAAGTCAGTTAGGACATCTACTTTGTGCATGACACAAAGTCATTTT
TCCAACAATTGTTTACAGATAGATTATTTCACTTATAATTCACTGTATCACAATTCCAGTGGGTCAGAAGTT
TACATACACTA
>chromosome9:44507789-44508015/1-226
CAGTTGAAGTCGGAAGTTTACATATACTGAGGTTGGAGTCATTAAAACTCGTTTTTCAACCACTCCACACAT
TTCTTGTTAACAAACTATAGTTTTGGCAAGTCAGTTAGGACATCTACTTTGTGCATGACACAAGTAATTTTT
CCAACAATTGTTTACAGACAGATTATTTCACTTATAATTCACTGTATCACAATTCCAGTGGGTCAGAAGTTT
ACATACACTA
>chromosome9:103796440-103796666/1-226
CAGTTGAAGTCGGAAGTTTACATACACTTAGGTTGGCGTCATTAAAACTCGTTTTTCAACCACTCCACAAAT
TTCTTGTTAACTAACTATAGTTTTGGCAAGTCGGTTAGGACATCTACTTTGTGCATGACACAAGTCATTTTT
CCAACAATTGTTTACAGACAGATTATTTCACTTATAATTCAATGTATCACAATTCCAGTGGGTCAGAAGTTT
ACATACACTA
>chromosome9:26340418-26340645/1-227
CAGTTGAAGTCGGAAGTTTACATACACTTAGGTTGGAGTCATTAAAACTCGTTTTTCAACCACTCCACAAAT
TTCTTGTTAACAAACTATAGTTTTGGCAAGTCGGTTAGGACATCTACTTTGTGCATGACACAAGTAATTTTG
TCCAACAATTGTTTACAGACAGATTATTTCACTTATAATTCACTGTATCACAATTCCAGTGGGTCAGAAATT
TACATACACTA
>chromosome9:115109915-115110141/1-226
AGTTGAAGTCGGAAGTTTACATACACTTAGGTTGGAGTCATTAAAACTCGTTTTTCAACCACTCCACAAATT
TCTTGTTAACAAACTATAGTTTTGGCAAATCAGTTAGGACATCTACTTTGTGCATGACACAAGTCATTTTTC
CAACAATTGTTTACAGACAGATTATTTCACTTATAATTCACTGTATCACAATTCCAGTGGGTCAGAAGTTTA
CATACACTAA
>chromosome9:14228347-14228573/1-226
AGTTGAAGTCGGAAGTTTACATACACTTAGGTTGGAGTCATTAAAACTCGTTTTTCAACCACTCCACAAATG
TCTTGTTAACAAACTATAGTTTTGGCAAGTCGGTTAGGACATCTACTTTGTGCATGACACAAGTCATTTTTC
CAACAATTGTTTACAGACAGATTATTTCACTTATAATTCACTGTATCACAATTCCAGTGGGTCAGAAGTTTA
CATACACTAA
>chromosome9:16216775-16217001/1-226
AGTTGAAGTCGGAAGTTTACATACACTTAGGTTGGAGTCATTAAAACTCGTTTTTCAACCACTCCACAAATT
TCTTGTTAACAAACTATAGTTTTGGCAAGTCGGTTAGGACATCTACTTTGTGCATGACACAAGTAATTTTTC
CAACAATTGTTTACAGACAGATTATTTCACTTATAATTCACTGTATCACAATTCCAGTGGGTCAGAAGTTTA
CATACACTAA
>chromosome9:382125-382351/1-226
AGTTGAAGTCGGAAGTTTACATACACTTAGGTTGGAGTCATTAAAACTTGTTTTTCAACCACTCCACAAATT
TCTTGTTAACAAACTATAGTTTTGGCAAGTCGGTTAGGACATCTACTTTGTGCATGACACGAGTCATTTTTC
CAACAATTGTTTACAGACAGATTATTTCACTTATAATTCACTGTATCACAATTCCAGTGGGTCAGAAGTTTA
CATACACTAA
>chromosome9:31073922-31074148/1-226
AGTTGAAGTCGGAAGTTTACATACATTTAGGTTGGAGTTATTAAAACTCGTTTTTCAACCACTCCACAAATT
TCTTGCTAACAAACAATAGTTTTGGCAAGTCAGTTAGGACATCTACTTTGTGCATGACACAAGTCATTTTTA
CAACAATTGTTTACAGACAGATTATTTCACTTATAATTCACTGTATCACAATTCCAGTGGGTCAGAAGTTTA
CATACACTAA
>chromosome9:1257393-1257619/1-226
AGTTGAAGTCGGAAGTTTACATACACTTAGGTTGGAGTCATTAAAACTCGTTTTTCAACCACTCCACAAATT
TCTTGTTAGCAAACTATAGTTTTGGCAAGTCGGTTAGGACATCTACTTTGTGCATGACGCAAGTCATTTTTC
CAATAATTGTTTACAGACAGATTATTTCACTTATAATTCACTGTATCACAATTCCAGTGGGTCAGAAGTTTA
CATACACTAA
>chromosome9:116817245-116817470/1-225
GTTGAAGTCGGAAGTTTACATACACTTAGGTTGGAGTCATTAAAACTCGTTTTTCAACCACTCCACAAATTT
CTTGTTAACAAACTATAGTTTTGGCAAGTCGGTTAGGACATCTACTTTGTGCATGACACAAGTAATTTTTCC
AACAATTGTTTACAGACAGATTATTTCACTTACAATTCACTGTATCACAATTCCAGTGGGTCAGAAGTTTAC
ATACACTAA
>chromosome9:6165735-6165961/1-226
AGTTGAAGTCGGAAGTTTACATACACTTAGGTTGGAGTCATTAAAACTCGTTTTTCAACCACTCCACAAATT
TCTTGTTAACAAACTATAGTTTTGGCAAGTCGGTTAGGACATCTACTTTGTGCATGACACAAGTCATTTTTC
CAACAATTGTTTACAGACAGATGATTTCACTTATAATTCACTGTATTACAATTCCAGGGGGTCAGAAGTTTA
CATACACTAA
>chromosome9:1990580-1990806/1-226
AGTTGAAGTCGGAAGTTTACATACACTTAGGTTGGAGTCATTAAAACTCATTTTTCAACCACTCCACAAATT
TCTTGTTAACAAACTATAGTTTTGGCAAGTCGGTTAGGACATCTACTTTGTGCATGACACAAGTCATTTTTC
CAACAATTGTTTACAGACAGATTATTTCACTTTTAATTCACTGTATCACAATTCCAGTGGGTCAGAAGTTTA
CCTACACTAA
>chromosome9:24037134-24037360/1-226
AGTTGAAGTCGGAAGTTTACATACACTTAGGTTGGAGTCATTAAAACTCATTTTTCAACAACTCCACAAATT
TCTTGTTAACAAACTATAGTTTTGGCAAGTCAGTTAGGACATCTACTTTGTGCATGACACAAGTCATTTTTC
CAACAATTCTTTACAGACAGATTATTTCCCTTATATTTCACTGTATCACAATTCCAGTGGGTCAGAAGTTTA
CATACACTAA
>chromosome9:31082656-31082874/1-218
TCGGAAGTTTACATACACTTAGGTTGGAGTCATTAAAACTCGTTTTTCAACCACTCCACAAATTTCTTGCTA
ACAAACAATAGTTTTGGCAAGTCGCTTAGGACATCTACTTTGTGCATGACACAAGTCATTTTTCCAACAATT
GTTTACAGACAAATTATTTCACTTATAATTCACTGTATCACAATTCCAGTGGGTCAGAAGTTTACATACACT
AA
>chromosome9:58437964-58438173/1-209
TACATACACTTAGGTTGGAGTCATTAAAACTCGTTTTTCAACCACTCCACAAATTTCTTGTTAACAAACAAT
AGTTTTGGCAAGTCGGTTAGGACATCTAATTTGTGCATGACTCAAGTAATTTTCCCAACAATTGTTTACAGA
CAGATTATTTCACTTACAATTCACTGTATCACAATTCCAGTGGATCAGAAGTTTACATACACTAA
>chromosome10:33631519-33631745/1-226
CAGTTGAAGTCGGAAGTTTACATACACTTAGGTTGGAGTCATTAAATCTCGTTTTTCAACCACTCCACAAAT
TTCTTGTTCACAAACTATAGTTTTGGCAAGTCGGTTAGGACATCTACTTTGTGCATGACACAAGTCATTTTT
CCAACAATTGTTTACAGACAGATTATTTCACTTATAATTCACTGTATCACAATTCCAGTGGGTCAGAAGTTT
ACATACACTA
>chromosome10:6887796-6888022/1-226
CACTTGAAGTCGGAAGTTTACATACACTTAGGTTGGAGTCATTAAAACTCGTTTTTCAACCACTCCACAAAT
TTCTTGTTAACAAACTACTGTTTTGGCAAGTCAGTTAGGACATCTACTTTGTGCATGACACAAGTCATTTTT
CCAACAATTGTTTACAGACAGATTATTTCACTTATAATTCACTGTATCACAATTCCAGTGGGTCAGAAGTTT
ACATACACTA
>chromosome10:81104789-81105015/1-226
CAGTTGAAGTCGGAAGTTTACATACACTTAGGTTGGAGTCATTAAAACTCGTTTTTCAACCACTCCACAAAT
GTCTTGTTAACAAACTATAGTTTTGGCAAGTCAGTTAGGACATCTACTTTGTGCATGACACAAGTCATTTTT
CCAACGATTGTTTGCAGACAGATTATTTCACTTATAATTCACTGTGTCACAATTCCAGTGGGTCAGAAGTTT
ACATACACTA
>chromosome10:100167336-100167562/1-226
CAGTTAAAGTTGGAAGTTTACATACACTTAGGTTGGAGTCATTAAAACTCGTTTTTCAACCACTCCACAAAT
TTCTTGTTAACAAACTATAGTTTTGGCAAGTCGGTTAGGACATCTACTTTGTGCATGACACAAGTAATTTTT
CCAACAATTGTTTACAGACAGATTATTTCACTTATAATTCACTGTATCACAATTCCAGTGGGTCAGAAGTTT
ACATACACTA
>chromosome10:48642879-48643105/1-226
CAGTTGAAGTCGGAAGTTTACATACACTTAAGTTACAGTCATTAAAACTCGTTTTTCAACCACTCCACAAAT
TTCTTGTTAACAAACTATAGTTTTGGCAAGTCAGTTAGGACATCTACTTTCTGCATGACACAAGTAATTTTT
CCAACAATTGTTTACAGACAGATTATTTCACTTATAATTCACTGTATCACAATTCCAGTGGGTCAGAAGTTT
ACATACACTA
>chromosome10:35337175-35337401/1-226
CAGTTGAAGTCGGAAGTTTACATACACTTAGGTTGGAGTCATTAAAACTTGTTTTTCAACCACTCCACAAAT
TTCTTGTTAACAAACTATAGTTTTGGCAAGTCAGTTAGGACATCTACTTTGTGCATGACACAAGTCATTTTT
ACAACAATTGTTTACAGACAAATTATTTCACTTATAATTCAATGTATCACAATTCCAGTGGGTCAGAAGTTT
ACATACACTA
>chromosome10:2791493-2791719/1-226
CAGTTGAAGTCGGAAGTTTACATACACATAGGTTGGAGTCATTAAAACTCGTTTTTCAACCACTCCACAAAT
TTCTTGTTAACAAACTATAGTTTTGGCAAGTCAGTTAGGACTTCTACTTTGTGCATGACACAAGTCATTTTT
CCAACAATTGTTTACAGACAGATTATTTCACTTATAATTCACTGTATTACAATTCCAGTGGGTCAGAAGTTT
CCATACACTA
>chromosome10:104322633-104322859/1-226
CAGTTGAAGTCGGAAGTTTACATACACTTAGGTTGGAGTCAATAAAACTCGTTTTTCAACCACTCCACAAAT
TTCTTGTTAACAAACTATAGTTTTGGCAAGTCGGTTAGGACATCTACTTTGTGCATGACACAAGTAATTTTT
CCAACAATTGTTTACAGACAGATTATTTCACTTATAATTAACTGTATCACAATTCCAGTGGGTCAGAAGTTT
ACATACACTA
>chromosome10:31297270-31297481/1-211
GGAAGTTTACATACACTTAGGTTGGAGTCATTAAAACTCATTTTTCAACCACTCCACACATTTCTTGTTAAC
AAACTATAGTTTTGGCAACTCGGTTAGGACATCTACTTTGTGCATGACACAAGTAATTTTTCCAACAACTGT
TTACAGACAGATTATTTCACTTATAATTCACTGTATCACAATTACAGTGGGTCAGAAGTTTACATAC
>chromosome10:93231750-93231976/1-226
AGTTGAAGTCGGAAGTTTACATACACTTAGGTTGGAGTCATTAAAACTCGTTTTTCAACCACTCCACAAATT
TCTTGTTAACAAACTATAGTTTTGGCAAGTCGGTTAGGACATCTACTTTGTGCATGACACAAGTCATTTTTC
CAACAATTGTTTACAGACAGATTATTTCACTTATAATTCACTGTATCACAATTTCAGTGGGTCAGAAGTTTA
CATACACTAA
>chromosome10:92408313-92408539/1-226
AGTTGAAGTCGGAAGTTTACATACACTTAGGTTGGAGTCATTAAAACTCGTTTTTCAACCACTCCACAAATT
TCTTGTTAACAAACTATAGTTTTGGCAAGTCGGTTAGGACATCTACCTTGTGCATGACACAAGTCATTTTTC
CAACAATTGTTTACAGACAGATTATTTCACTTATAATTCACTGTATCACAATTCCAATGGGTCAGAAGTTTA
CATACACTAA
>chromosome10:80260118-80260344/1-226
AGTTGAAGTCGTAAGTTTACATACACTTAGGTTGGAGTCATTAAAACTAGTTTTTCAACCACTCCACAAATT
TCTTGTTAACAAACTATAGTTTTGGCAAGTCAGTTAGGACATCTACTTTGTGCATGACACAAGTCATTTTTC
CAACAATTGTTTACAGACAGATTATTTCACTTATAATTCACTGTATCACAATTCCAGTGGGTCAGAAGTTTA
CATACACTAA
>chromosome10:12478248-12478474/1-226
AGTTGAAGTCGGAAGTTTACATACACTTAGGTTGGAGTCATTAAAACTCATTTTTCAACCACTCCACACATT
TCTTGTTAACAAACTATAGTTTTGGCAAGTCGGTTAGGACATCTACTTTGTGCATGACACAAGTCATTTTTC
CAACAATTGTTTACAGACAGATTATTTCACTTATAATTCACTGTATCACAATTCCAGTGGGTCAGAAGTTTA
CATACACTAA
>chromosome10:39904294-39904520/1-226
AGTTGAAGTCGGAAGTTTACATACACTTAGGTTGGAGTCATTAAAACTCTTTTTTCAACCACTCCACAAATT
TCTTGTTAACAAACTATAGTTTTGGCAAGTTGGTTAGGACATCTACTTTGTGCATGACACAAGTCATTTTTC
CAACAATTGTTTACAGACAGATTATTTCACTTATAATTCACTGTATCACAATTCCAGTGGGTCAGAAGTTTA
CATACACTAA
>chromosome10:69901094-69901320/1-226
AGTTGAAGTCGGAAGTTTACATACACTTAGGTTGGAGTCATTAAAACTCGTTTTTCAACCACTCCACAAATT
TCTTGTTAACAAACTATAGTTTTGGCAAGTCGGTTAGGACATCTACTTTGTGCATGACACAAGTAATTTTTC
CAACAATTGTTTACAGACAGATTATTTCACTTATAATTCACTATATCACAATTCCAGTGGGTCAGAAGTTTA
CATACACTAA
>chromosome10:81721252-81721478/1-226
AGTTGAAGTCGGAAGTTTACATACACTTAGGTTGGAGTCATTAAAACTTGTTTTTCAACCACTCCACAAATT
TCTTGTTAACAAACTATAGTTTTGGCAAGTCGGTTAGGACATCTACTTTGTGCATGACACAAGTAATTTTTC
CAACAATTGTTTACAGACAGATTATTTCACTTATAATTCACTGTATCACAATTCCAGTGGGTCAGAAGTTTA
CATACACTAA
>chromosome10:96211333-96211558/1-225
GTTGAAGTCGGAAGTTTACATACTCTTAGGTTGGAGTCATTAAAACTCGTTTTTCAACCACTCCACAAATTT
CTTGTTAACAAACTATAGTTTTGGCAAGTCGGTTAGGACATCTACTTTGTGCATGACACAAGTCATTTTTCC
AACAATTGTTTACAGACAGATTATTTCATTTATAATTCACTGTATCACAATTCCAGTGGGTCAGAAGTTTAC
ATACACTAA
>chromosome10:9201601-9201827/1-226
AGTTGAAGTCGGAAGTTTACATACACTTAGGTTGGGGTCATTAAAACTCGTTTTTCAACCACTCCACAAATT
TCTTGTTACCAAACTATAGTTTTGGCAAGTCGGTTAGGACATCTACTTTGTGCATGACACAAGTCATTTTTC
CAACAATTGTTTACAGACAGATTATTTCACTTATAATTCACTGTATCACAATTCCAGTGGCTCAGAAGTTTA
CATACACTAA
>chromosome10:23478620-23478846/1-226
AGTTGAAGTCGGAAGTTTACATACACTTAGGTTGGAGTCATTAAAACTAGTTTTTCAACCACTCCACAAATT
TCTTGTTAACAAACTATAGTTTTGGCAAGTCGGTTAGGACATCTACTTTGTGCATGACACAAGTAATTTTTC
CAACAATTGTTTACAGACAGATTATTTCACTTATAATTTACTGTATCACAATTCCAGTGGGTCAGAAGTTTA
CATACACTAA
>chromosome10:20868687-20868913/1-226
AGTTGAAGTCGGAAGTTTACATACACTTAGGTTGGAGTCATTAAAACTTGTTTTTCAACCACTCCACAAATT
TCTTGTTAACAAACTATATTTTTCGCAAGTCAGTTAGGACATCTACTTTGTGCATGACACAAGTAATTTTTC
CAACAATTGTTTACAGACAGATTATTTCACTTATAATTCACTGTATCACAATTCCAGTGGGTCAGAAGTTTA
CATACACTAA
>chromosome11:52148949-52149175/1-226
CAGTTGAAGTCGGAAGTTTACATACATTTAGGTTGGAGTTATTAAAACTCGTTTTTCAACCACTCCACAAAT
TTCTTGTTAACAAACTATAGTTTTGGCAAGTCGGTTAGGACATCTACTTTGTGCATGACACAAGTCATTTTT
CCAACAATTGTTTACAGACAGATTATTTCACTTATAATTCACTGTATCACAATTCCAGTGGGTCAGAAGTTT
ACATACACTA
>chromosome11:26293937-26294163/1-226
CAGTTGAAGTCGGAAGTTTACATACATTTAGGTTGGAGTCATTAAAACTCGTTTTTCAACCACTCCACAAAT
TTCTTGTTAACAAACTATAGTTTTGGCAAGTCGGTTAGTACATCTACTTTGTGCATGACACAAGTCATTTTT
CCAACAATTGTTTACAGACAGATTATTTCACTTATAATTCACTGTATCACAATTCCAGTGGGTCAGAAGTTT
ACATACACTA
>chromosome11:5727845-5728071/1-226
CAGTTGAAGTCGGAAGTTTACATACACTTAGGTTGGAGTCATTAAAACTCGTTTTTCAACCACTCCACAAAT
TTCTTGTTAACAAACTATAGTTTTGGCAAGTCCGTTGGGACATCTACTTTGTGCATGACACAAGTAATTTTT
CCAACAATTGTTTACAGACAGATTATTTCACTTATAATTCACTGTATCACAATTCCAGTGGGTCAGAAGTTT
ACATACACTA
>chromosome11:81426752-81426978/1-226
CAGTTGAAGTCGGAAGTTTACCTACACTTAGGTTGGAGTCATTAAAACTCGTTTTTCAACCACTCCACAAAT
TTCTTGTTAACAAACTATAGTTTTGGCAAGTCGGTTAGGACATCTACTTTGTGCATGACACAAGTAATTTTT
CCAACAATTGTTTACAGACAGATTATTTCACTTATAATTCACTGTATCACAATTCCAGTGGGTCAGAAGTTT
ACATACACTA
>chromosome11:5961666-5961892/1-226
CAGTTGAAGTCGGAAGTTTACATACACTTAGGTTGGAGTCATTAAAACTTGTTTTTCAACCACTCCACAAAT
TTCTTGTTAACAAACTATAGTTTTGGCAAGTCGGTTAGGACATCTACTTTGTGCATGACACAAGTAATTTTT
CCAACAATTGTTTACAGACAGGTTATTTCACTTATAATTCACTGTATCACAATTCCAGTGGGTCAGAAGTTT
ACATACACTA
>chromosome11:15796676-15796902/1-226
CAGTTGAAGTCGGAAGTTTACATACACTTAGGTTGGAGTCATTAAAACTAGTTTTTCAACCACTCCACAAAT
TTCTTGTTAACAAACTATAGTTTTGGCAAGTCGGTTAGGACATCTACTTCGTGCATGACACAAGTCATTTTT
CCAACAATTGTTTACAGACAGATTATTTCATTTATAATTCACTGTATCACAATTCCAGTGGGTCAGAAGTTT
ACATACACTA
>chromosome11:37048666-37048891/1-225
AGTTGAAGTCGGATGTTTACATACACTTAGGTTGGAGTCATTAAAACTCGTTTTTCAACCACTCCACAAATT
TCTTGTTAACAAACTATAGTTTTGGCAAGTCAGTTAGGACATCTACTTTGTGCATGACACAAGTCATTTTTC
CAACAATTGTTTACAGACAAATTATTTCACTTATAATTCACTGTTTCACAATTCCAGTGGGTCAGAAGTTTA
CATACACTA
>chromosome11:71663566-71663792/1-226
CAGTTGAAGTTGGAAGTTTACATACACTTAGGTTGGAGTCATTTAAACTCATTTTTCAACCACTCCACAAAT
TTCTTGTTAACAAACTATAGTTTTGGCAAGTCAGTTAGGACATCTACTTTGTGCATGACACAAGTCATTTTT
CCAACAATTGTTTACAGACAGATTATTTCACTTATAATTCACTGTATCACAATTCCAGTGGGTCAGAAGTTT
ACATACACGA
>chromosome11:79862689-79862915/1-226
CAGTTGAAGTCGGAAGTTTACATACACTTAGGTTGGAGTCATTAAAACTCGTTTTTCAACCACTCCACAAAT
TTCTTGTTAACAAACTATAGTTTTGGCAAGTCGGTTAGGACATCTACTTTGTCCATGACACAAGTAATTTTT
CCAACAATTGTTTACAGACAGATTATTTCACTTATAATTCACTGTATCACATTTCCAGTGGGTCAGAAGTTT
ACATACACTA
>chromosome11:34895547-34895772/1-225
CAGTTGAAGTCGGAAGTTTACATACACTTAGGTTGGAGTCATTAAAACTTGTTTTTCAACTACTCCACAAAT
TTCTAGTTTACAAATGATAGTTTTGGCAAGTCAGTTAGGACATCTACTTTGTGCATGACACAAGTCATTTTT
CCAACAAATGTTTACAGACAGATTATTTCACTTATAATTCACTGTATCACAATTCCAGTGGGTCAGAAGTTT
ACATACACT
>chromosome11:9194212-9194438/1-226
CAGTTGAAGTCGGAAGTTTACATACACTTAGGTTGGAGTCATTAAAACTCGTTTTTCAACCACTCCACAAAT
TTCTTGTTAACAAACTATAGTTTTGGCAAGTCGGTTAGGACATCTACTTTGTGCATGATCCAAGTAATTTTT
CCAACAATTGTTTACAGACAGATTATTTCACTTATAACTCACTGTATCACAATTCCAGTGGGTCAGAAGTTT
ACATACACTA
>chromosome11:18199429-18199655/1-226
CAGTTGAAGTCGGAAGTTTACGTACACTTAGGTTGGAGTCATTAAAACTCATTTTTCAACCACTCCACAAAT
GTATTGTTAACAAACTATAGTTTTGGCAAGTCGGTTAGGACATCTACTTTGTGCATGACACAAGTCATTTTT
CCAACAATTGTTTACAGACAGATTATTTCACTTATAATTCACTGTATCACAATTCCAGTGGGTCAGAAGTTT
ACATACACTA
>chromosome11:8354644-8354870/1-226
CAGTTGAAGTCTGAAGTTTACATACACTTAGGTTGGAGTCATTAAAAATTGTTTTTCAACCACTCCACAAAT
TTCTTGTTAACAAACTATAGTTTTGGCAAGTCGGTTAGGACATCTACTTTGTGCATGACACAAGTCATTTTT
CCAACAATTGTTTACAGACAGATTATTTCACTTATAATTCACTGTATCACAATTTCAGTGGGTCAGAAGTTT
ACATACACTA
>chromosome11:23200536-23200762/1-226
CAGTTGAAGTCGGAAGTTTACATACACTTAGGTTGGAGTCATTAACACTCGTTTTTCGACAACTCCACAAAT
TTCTTGTTAACAAACTATAGTTTTGGCAAGTCGGTTAGGACATCTACTTTGTGCATGACACAAGTCATTTTT
CCAACAATTGTTTACAGACAGATTATTTCATTTATAATTCACTGTATCACAATTCCAGTGGGTCAGAAGTTT
ACAAACACTA
>chromosome11:49793613-49793839/1-226
CAGTTGAAGTCGAAAGTTTACATACACTTAGGTTGGAGTCATTAAAACTCGTTTTTCAACCACTCCACAAAT
TTCTTGTTAACAAACTATAGTTTTGGCAAGTCGGTTAGGACATCTACTTTGTGCATGACACAAGTAATTTTT
ACAACAATTGTTTACAGACAGATAATTTCACTTATAATTCACTGTATCACAATTCCAGTGGGTCAGAAGTTT
ACATACACTA
>chromosome11:50467146-50467372/1-226
AGTTGAAGTCGGAAGTTTACATACACTTAGGTTGGAGTCATTAAAACTCGTTTTTCAACCACTCCACAAATT
TCTTGTTAACAAACTATAGTTTTGGCAAGTCGGTTAGGACATCTACTTTGTGCATGACACAAGTAATTTTTC
CAACAATTGTTTACAGACAGATTATTTCACTTATAATTCACTGTATCACAATTCCAGTGGGTCAGAAGTTTA
CATACACTAA
>chromosome11:93780466-93780692/1-226
AGTTGAAGTCGGAAGTTTACATGCACTTAGGTTGGAGTCATTAAAACTCGTTTTTCAACCACTCCACAAATT
TCTTGTTAACAAACTATAGTTTTGGCAAGTCGGTTAGGACATCTACTTTGTGCATGACACAAGTCATTTTCC
CAACAATTGTTTACAGACAGATTATTTCACTTATAATTCACTGTATCACAATTCCAGTGGGTCAGAAGTTTA
CATACACTAA
>chromosome11:66933856-66934082/1-226
AGTTGAAGTCGGAAGTTTACATACACTTAGGTTGGAGTCATTAAAACTCGTTTTTCAACCACTCCACAAATT
TCTTGTTAACAAACGATAGTTTTGGCAAGTCGGTTAGGACATCTACTTTGTGCATGACACAAGTAATTTTTC
CAACAATTGTTTACAGACAGATTATTTCACTTATAATTCACTATATCACAATTCCAGTGGGTCAGAAGTTTA
CATACACTAA
>chromosome11:24983750-24983976/1-226
AGTTGAAGTCGGAAGTTTACATACACTTAGGTTGGAGTCAGTAAAACTCGTTTCTCAACTACTCCACAAATT
TCTTGTTAACAAACTATAGTTTTGGCAAGTCAGTTAGGACATCTACTTTGTGCATGACACAAGTAATTTTTC
CAACAATTGTTTACAGACAGATTATTTCACTTATAATTCACTGTATCACAATTCCAGTGGGTCAGAAGTTTA
CATACACTAA
>chromosome11:10075422-10075648/1-226
AGTTGAAGTCGGAAGTTTACATACACTTAGGTTGGAGTCATTAAAACTCGTTTTTCAACCACTCCACAAATT
TCTTGTTAACAAACTATAGTTTTGGCAAGTCGGTTAGGACATCTACTTTGTGCATGACACAAGTCATTTTTC
CTACAATTGTTTACAGACAGATTATTTCACTTATAATTCACTGTATCACAATTCCAGTGGATCAGAAGTTTA
CATACACTAA
>chromosome11:14291796-14292021/1-225
GTTGAAGTCGGAAGTTTACATACACTTAGGTTGGAGTCATTAAAACTCGTTTTTCAACCACTCCACAAATTT
CTTGTTAACAAACTATAGTTTTGGCAAGTCGGTTAGGACATCTATTTTGTGCATGACACAAGTCATTTTTCC
AACAATTGTTTACAGACAGATTATTTCACTTATAATTCACTGTATCACACTTCCAGTGGGTCAGAAGTTTAC
ATACACTAA
>chromosome11:76764744-76764969/1-225
GTTGAAGTCGGAAGTTTACATACACTTAGGTTGGAGTCATTAAAACTCGTTTTTCAACCACTCCACAAATTT
CTTGTTAACAAACTATAGTTTTGGCAAGTCGGTTAGAACATCTACTTTGTGCATGACACAAGTCATTTTTCC
AACAATTGTTTACAGACAGATTATTTCACTTATAATTCAATGTATCACAATTCCAGTGGGTCAGAAGTTTAC
ATACACTAA
>chromosome11:11028608-11028834/1-226
AGTTGAAGTCGGAAGTTTACATACACTTAGGTTGGAGTCATTAAAACTCATTTTTCAACCACTCCACAAATT
TCTTGTTAACAAACTATAGTTTTGGCAAGTCGGTTAGGACATCTACTTTGTGCATGACACAAGTCATTTTTC
CAACAATTGTTTACAGACAGATTATTTCACTTATAATTCACTGTATAACAATTCTAGTGGGTCAGAAGTTTA
CATACACTAA
>chromosome11:18593749-18593975/1-226
AGTTGAAGTCGGAAGTTTACATACACTTAGGTTGGAGTCATTAAAACTCGTTTTTCAACCACTCCACAAATT
TCTTGTTAACAAACTATAGTTTTGGCAAGTCGGTTAGGACATCTACTTTGTGCATGACACAACTCATTTTTC
CAACAATTGTTTACAGACAGATTATTTCACTTATAATTCACTGTATCACAACTCCAGTGAGTCAGAAGTTTA
CATACACTAA
>chromosome11:71669131-71669357/1-226
AGTTGAAGTCGGAAGTTTACATACACTTAAGTTGGAGTCATTAAAACTCATTTTTCAACGACTCCACAAATT
TCTTGTTAACAAAATATAGTTTTGGCAAGTCGGTTAGGACATCTACTTTGTGCATGACACAAGTCATTTTTC
CAACAATTGTTTACAGACAGATTATTTCACTTATAATTCACTGTATCACAATTCCAGTGGGTCAGAAGTTTA
CATACACAAA
>chromosome11:3151753-3151979/1-226
AGTTGAAGTCGGAAGTTTACATACACTTAGGCTGGAGTCATTAAAACTCATTTTTCAACCACTCCACAAATT
TCTTGTTAACAAACTATAGTTTTGGCAAGTCTGTTAGGACATCTACTTTGTGCATGACACAAGTAATTTTTC
CAACAATTGTTTACAGACAGATTATTTCACTTATAATTCACTGTATCACAATTCCAGTGGGTCAGAAGTTTA
CATACACTAA
>chromosome11:15470662-15470888/1-226
AGTTGAAGTCGGAAGTTTACATACACTTATGTTGGAGTCATTAAAACTCGTTTGTCAACCACTCCACAAATT
TCTTGTTAACAAACTATGGTTTTGGCAAGTCGGTTAGGACATCTACTTTGTGCATGACACAAGTCATTTTTA
CAACAATTGTTTACAGACAGATTATTTCACTTATAATTCACTGTATCACAATTCCAGTGGGTCAGAAGTTTA
CATACACTAA
>chromosome11:20238825-20239050/1-225
AGTTGAAGTCGGAAGTTTACATACACTTAGGTTGGAGTCATTAAAACTCGTTTTTCAACCACTCCACAAATT
TCTTGTTAACAAACTATAGTTTTGGCAAGTCGGTTAGGACATCTACTTGTGCATGACACAAGTCATTTTTCC
AACAATTGTTTACAGACAGATTATTTCACTTATAATTCACGGTATCACAATTCCAGTGGGTCAGAAGTTTAC
ATACACTAA
>chromosome11:68497654-68497885/1-231
AGTTGAAGTCGGAAGTTTACATACAGTACACTTAGGTTGGAGTCATTAAAACTCGTTTTTCAACCACTCCAC
AAATTTCTTGTTAACAAACTATAGTTTTGGCAAGTCGGTTAGGACATCTACTTTGTGCATGACACAAGTCAT
TTTTCCAACAATTGTTTACAGACAGATTATTTCACTTATAATTCACTGTATCACAATTCCAGTTGGTCAGAA
GTTTACATACACTAA
>chromosome11:46257227-46257452/1-225
AGTTGAAGTCGGAAGTTTACATACACTTAGGTTGGAGTCATTAAAACTCGTTTTTCAACCACTCCACACATT
TCTTGTTAACAAACTATAGTTTTGGCAAGTCAGTTAGGACATCAACTTTGTGCATGACACAAGTCATTTTCC
AACAATTGTTTACAGACAGATTATTTCACTTATAATTCACTGTATCACAATTCCAGTGGGTCAGAAGTTTAC
ATACACTAA
>chromosome12:17672727-17672953/1-226
CAGTTGAAGTCGGAAGTTTACATACACTTAGGTTGAAGTCATTAAAACTCGTTTTTCAACCACTCCACAAAT
TTCTTGTTAACAAACTATAGTTTTGGCAGGTCAGTTAGGACATCTACTTTGTGCATGACACAAGTAATTTTT
CCAACAATTGTTTACAGACAGATTATTTCACTTCTAATTCACTGTATCACAATTCCAGTGGGTCAGAAGTTT
ACATACACTA
>chromosome12:26786291-26786517/1-226
CAGTTGAAGTCGGAAGTTTACATACACTTAGGTTGGAGTCATTAAAACTCGTTTTTCAACCACTCCACAAAT
TTCTTGTTAACAAACTATAGTTTTGGCAAGCCGGTTAGGACATCTACTTTGTGCATGACACAATTCATTTTT
CCAACAATTGTTTAAAGACAGATTATTTCACTTATAATTCACTGTATCACAATTCCAGTGGGTCAGAAGTTT
ACATACACTA
>chromosome12:85010400-85010627/1-227
CAGTTGAAGTCGGAAGTTTACATACACTTAGGTTGGAGTCAATTAAAACTCGTTTTTCAACCACTCCACAAA
TTTCTTGTTAACAAACTATAGTTTTGGCAAGTCGGTTAGGACATCTACTTTGTGCATGACACAAGTCATTTT
TCCAACAATTGTTTACAGATAGATTATTTCACTTATAATTCACTGTATCACAATTCCAGTGGGTCAGAAGTT
TACATACACTA
>chromosome12:30112638-30112864/1-226
CAGTTGAAGTCGGAAGTTTACATACACTTAGGTTGGAGTCATTAAAACTCGTTTTTCAACTACTCCACAAAT
TTCTTGTTAGCAAACTATAGTTTTGGCAAGTCGGTTGGGACATCTACTTTATGCATGACACAAGTCATTTTT
CCAACAATTGTTTACAGACAGATTATTTCACTTATAATTCACTGTATCACAATTCCAGTGGGTCAGAAGACT
ACATACACTA
>chromosome12:36172766-36172992/1-226
CAGTTGAAGTCAGAAGTTTATATACACTTAGGTTGGAGTCATTAAAACTTGTTTTTCAACCACTCCACAAAT
TTCTTGTTAACAAACTATAGTTTTGGCAAGTCGGTTAGGACATCTACTTTGTGCATGACACAAGTAATTTTT
CCAACAATTGTTTACAGACAGATTATTTCACTTATAATTCACTGTATCACAATTCCAGTGGGTCAGAAGTTT
ACATACACTA
>chromosome12:60709737-60709963/1-226
CAGTTGAAGTCGGAAGTTTACATACACTTAGGTTGGAGTCATTAAAACTCGTTTTTCAACCACTCCACAAAT
TTCTTGTTAACAAACTATAGTTTTGGCAAGTCGGTTAGGACATCTACTTTGTGCATGACACAAGTAATTTTC
CCAGCAATTGTTTACAGACAGATTATTTCACTTATACTTCACTGTATCACAATTCCAGTGGGTCAGAAGTTT
ACATACACTA
>chromosome12:41947932-41948158/1-226
CAGTTGAAGTCGGAAGTTTACATACACTTAGGTTGGAGTCATTAAAACTCGTTTTTCAACCACTCCACAAAT
TTCTTGTTAACAAACTATAGTTTTGGCAAGTCGGTTAGGACATCTACTTTGTGCATGACACAAGTCCTTTTT
TCAGCAATTGTTTACAGACAGATTATTTAACTTATAATTCACTGTATCACAATTCCAGTGGGTCAGAAGTTT
ACATACACTA
>chromosome12:3672610-3672836/1-226
CAGTTGAAGTCGGAAGTTTACATACACTTAGGTTGGAGTCATTAAAACTTGTTTTTCAACCACTCCACAAAT
TTCTTGTTAACAAATTATAGTTTTGGCAAGTCGGTTAGGACATCTACTTTGTGCATGACACAAGTACTTTTT
CCAACAATTGTTTACAGACAGATTATTTCACTTATAATTCACTGTATCACAATTCCAGTGGGTCAGAAGTTT
ACATACACTA
>chromosome12:57449429-57449655/1-226
CAGTTGAAGTCGGAAGTTTACATACACTTAAATTGGGGTCATTAAAACTCGTTTTTCAACCACTCCACAAAT
TTCTTGTTAACAAACTATAGTTTTGGCAAGTCGGTTAGGACATCTACTGTGTGCATGACACAAGTAATTTTT
CCAACAATTGTTTACAGACAGATTATTTCACTTATAATTTACTGTATCACAATTCCAGTGGGTCAGAAGTTT
ACATACACTA
>chromosome12:57355497-57355723/1-226
CAGTTGAAGTCGGAAGTTAACATAGACTTAGGTTGGAGTCATTAAAACTCGTTTTTCAATCACTCCACAAAT
TTCTTGTTAACAAACTATAGTTTTGGCAAGTTGGTTAGGACATCTACTTTGTGCATGACACAAGTCATTTTT
CCAACAATTGTTTACAGACAGATTATTTCACTTATAATTCACTGTATCACAATTCCAGTGGGTCAGAAGTTT
ACATACACTA
>chromosome12:19839321-19839547/1-226
CAGTTGAAGTCGGAAGTTTACATACACTTAGGTTGGAGTCATTAAAACTTGTTTTTCAACCACTCCACAAAT
TTCTTGTTAACAAACTATAGTTTTGGCAAGTCGGTTAGGACATCTACTTTGTGGATGACACAAGTAATTTTT
CCAACAATTGTTTACAGACAGATTATTTCACTTATAATTCACTGTATCACAATTCCCGTGGGTCAGAAGTTT
ACATACACTA
>chromosome12:47695344-47695570/1-226
CAGTTGAAGTCCGAAGTTTACATACACTTAGGTTGGAGTCATTAAAACTGGTTTTTCAACCACTCCACAAAT
TTCTTGTTAACAAACTATAGTTTTGGCAAGTCGGTTAGGACATCTACTTTGTTCATGACACAAGTCATTTTT
CCAACAATTGTTTACAGACAGATTATTTCACTTATCATTCACTGTATCACAATTCCAGTGGGTCAGAAGTTT
ACATACACTA
>chromosome12:29968437-29968664/1-227
CAGTTGAAGTCGGAGGTTTACATACACTTAGGTTGGAGTCATTAAAACTCGTTTTTCAACCACTCCACAAAT
TTCTTTTTAACAAACTATAGTTTTGGCAAGTCGGTTAGGACATCTACTTTGTGCATGACACAAGTCATTTTT
CCAACAATTGTTTACAGACAGATTATTTCACTTATAATTCACTGTATCACAATTCCAGTGGGTCAGAAGTTT
TACATACACAA
>chromosome12:22980039-22980265/1-226
AGTTGAAGTCGGAAGTTTACATACACTTAGGTTGGAGTCATTAAAACTCGTTTTTCAACCACTCCACAAATT
TCTTGTTGACAAACTATAGTTTTGGCAAGTCAGCTAGGACATCTACTTTGTGCATGACACAAGTAATTTTTC
CAACAATTGTTTACAGACAGATTATTTCACTTATAATTCACTGTATCACAATTCCAGTGGGTCAGAAGTTTA
CATACACTAA
>chromosome12:36537494-36537720/1-226
AGTTGAAGTTGGAAGTTTACATACACTTAGGTTGGAGTCATTAAAACTCGTTTTTCAACCACTCCACAAATT
TCTTGTTAACAAACTACAGTTTTGGCAAGTCAGTTAGGACATCTACTTTGTGCATGACAAAAGTCATTTTTC
CAACAATTGTTTACAGACAGATTATTTCACTTATAATTCACTGTATCACAATTCCAGTGGGTCAGAAGTTTA
CATACACTAA
>chromosome12:51579280-51579506/1-226
AGTTGAAGTCGGAAGTTTACATACACTTAGGTTAGAGTCATGAAAACTCGTTTTTCAACCACTCCACAAATT
TCTTATTAACAAACAATAGTTTTGGCAAGTCGGTTAGGACATCTACTTTGTGCATGACACAAGTCATTTTTC
CAACAATTGTTTACAGACAGATTATTTCACTTATAACTCACTGTATCACAATTCCAGTGGGTCAGAAGTTTA
CATACACTAA
>chromosome12:17506652-17506878/1-226
AGTTGAAGTCGGAAGTTTACATACACTTAGGTTGTAGTCATTAAAACTCGTTTTTCAACCTCTCCACAAATT
TCTTGTTAACAAACTATAGTTTTGGCAAGTCGGTTAGGACATCTACTTTGTGCATGACACAAGTCATTTTTC
CAACAATTGTTTACAGACAGATTATTTCACTTATAATTCACTGTATCACAATTCCAGTGGGTCAGAAGTTTA
CATGCACTAA
>chromosome12:66364068-66364294/1-226
AGTTGAAGTCGGAAGTTTACATACACTTAGGTTGGAGTCATTAAAACTTGTTTTTCAACCACTCCACACATT
TCTTGTTAACAAACTATAGTTTTGGCAAGTCGGTTAGGACATCTACTTCGTGCATGACACAAGTAATTTTTC
CAACAATTGTTTACAGACAGATTATTTCACTTATAATTCACTGTATCACAATTCCAGTGGGTCAGAAGTTTA
CATACACTAA
>chromosome12:20330009-20330235/1-226
TGTTGAAGTCAGAAGTTTACATACACTTAGGTTGGAGTCATTAAAACTCGTTTTTCAACCACTCCGCAAATT
TCTTGTTAACAAACTATAGTTTTGGCAAGTCGGTTAGGACATCTACTTTGTGCATGACACAAGTCATTTTTC
CAACAATTGTTTACAGACAGATTATTTCACTTATAATTCACTGTATCACAATTCCAGTGGGTCAGAAGTTTA
CATACAATAA
>chromosome12:51259164-51259390/1-226
AGTTGAAGTCGGAAGTTTACATACACTTAGGTTGGAGTCATTAAAACTCGTTTTTCAACCACTCCACAAATG
TCTTGTTAACAAACTATAGTTTTGGCAAGTCTGTTAGGACATCTACTTTGTGCATGACACAAGTCATTTTTC
CAACAATTGTATACAGACTGATTATTTCACTTATAATTCACTGTATCACAATTCCAGTGGGTCAGAAGTTTA
CATACACTAA
>chromosome12:24088438-24088664/1-226
AGTTGAAGTCAGAAGTTTACATACACTTAGGTTGGAGTCATTAAAACTTGTTTTTCAACCACTCCACAAATT
TCTTGTTAACAAACTATAGTTTTGGCAAGCCGGTTAGGACATCTACTTTGTGCATGACACAAGTAATTTTTC
CAACAATTGTTTACAGACAGATTATTTCACTTATAATTTACTGTATCACAATTCCAGTGGGTCAGAAGTTTA
CATACACTAA
>chromosome12:54671484-54671710/1-226
AGTTGAAGTCGGAAGTTTACATACACTTAGGTTGGAGTCATTAAAAATCATTTTTCAACCACTCCACAAATG
TCTTGTTAACAAACTATAGTTTTGGCAAGTCGGTTAGGACATCTACTTTGTGCATGACACAAGTCATTTTTC
CAACAATTGTTTACAGACAGATTATTTCACTTAGAATTCACTGTATCACAATTCCAGTGGGTCAGAAGTTTA
CATACACTAA
>chromosome12:20694142-20694368/1-226
AGTTGAAGTCGGAAGTTTACATACACTTAGGTTGGAGTTATGAAAACTCGTTTTTCAACCACTCCACAAATT
TCTTGTTAACAAACTATAGTTTTGACAAGTCGGTTAGGACATCTCCTTTGTGCATGACACAAGTCATTTTTC
CAACAATTGTTTACAGACAGATTATTTCACTTATAATTCATTGTATCACAATTCCAGTGGGTCAGAAGTTTA
CATACACTAA
>chromosome12:12557260-12557486/1-226
AGTTGAAGTCGGAAGTTTACATACACTTAGGTTGGAGTCATTAAAATTTGTTTTTCAACCACTCCACAAATT
TCTTGTTAACAAACTATAGTTTTGGCAAGTCGGTTAGGACATCTTCTTTGTTCATGACACAAGTCATTTTTC
CAGCAATTGTTTACAGACAGATTATTTCACTTATAATTCACTGTATCACAATTCCAGTGGGTCAGAAGTTTA
CATACACTAA
>chromosome12:4831039-4831265/1-226
AGTTGAAGTCGGAACTTTACATACACTTAGGTTGGAGTCATTAAAACTTGTTTTTCAACCACTCCACAAATG
TCTTGTTAACAAACTATAGTTTTTGCAAGTTGGTTAGGACATCTACTTTGTGCATGACACAAGTCATTTTTC
CAACAATTGTTTACAGACAGATTATTTCACTTATAATTCACTGTATCACAATTCCAGTGGGTCAGAAGTTTA
CATACACTAA
>chromosome12:1392314-1392540/1-226
AGTTGAAGTCGGAAGTTTACATACACTTAGGTTGGAGTCAATAAAACTCGTTTTTCAACCACTCCACAAATT
TCTTGTTAACAAACTATAGTTTTGGCAAGTCGGTTAGGACATCCACTTTGTGCATGACACAAGTAATTGTTC
CAACAATTGTTTACAGACAGATTATTTCACTTATAATTCACTGTATCACAATTCCAGTGGGTCAGAAGTTTA
CTTACACTAA
>chromosome12:1797375-1797601/1-226
AGTTGAAGTCGGAAGTTTACATACACTTAGGTTGGAGTCATTAAAACTCGGTTTACAACCACTCCACAAATT
TCTTGTTAACAAACTATAGTTTTGGCAAGTCAGTTAGGACATTTACTTTGTGCATGGCACAAGTAATTTTTC
CAACAATTGTTTACAGACAGATTATTTCACTTATAATTCACTGTATCAGAATTCCAGTGGGTCAGAAGTTTA
CATACACTAA
>chromosome13:100666204-100666430/1-226
CAGTTGAAGTCGGAAGTTTACATACACTTAGGTTGGAGTCATTAAAACTCGTTTTTCAACCACTCCACAAAT
TTCTTGTTAACAAACTATAGTTTTGGCAAGTCGGTTAGGACATCTACTTTGTGCATGACACAAGTAATTTTT
CCAACAATTGTTTACAGACAGATTATTTCACTTATAATTCACTGTATCACAATTCCAGTGGGTCAGAAGTTT
ACATACACTA
>chromosome13:47592756-47592982/1-226
CAGTTGAAGTCGGAAGTTTACATACACTTAGGTTGGAGTCACTAAAACTCGTTTTTCAACCACTCCACACAT
TTCTTATTAACAAACTATAGTTTTGGCAAGTCGGTTAGGACATCTACTTTGTGCATGACACAAGTCATTTTT
CCAACAATTGTTTACAGACAGATTATTTCACTTATAATTCACTGTATCACAATTCCAGTGGGTCAGAAGTTT
ACATACACTA
>chromosome13:15593107-15593333/1-226
CAGTTGAAGTTGGAAGTTTACATACACTTAGGTTGGAGTCATTAAAACTCGTTTTTCAACCACTCCACAAAT
TTCTTGTTAACAAACTATAGTTTTGGCAAGTCAGTTAGGACATCTACTTTGTGCATGACACAAGTAATTTTT
CCAACAATTGTTTACAGACAGATTATTTCACTTATAATTCACTGCATCACAATTCCAGTAGGTCAGAAGTTT
ACATACACTA
>chromosome13:19718537-19718763/1-226
CAGTTGAAGTCGGAAGTTTACATATACTTAGGTTGGAGTCATTAAAACTCATTTTTCAACCACTCCACAAAT
TTCTTGTTAACAAACTATAGTTTTGGCAAGTCGGTTAGGACATCTACTTTGAGCATGACACAAGTCATTTTT
CCAACAATTGTTTACAGACAGATTATTTCACTTATAATTCACTGTATCACAATTCCAGTGGGTCAGAAGTTT
ACATACACTA
>chromosome13:50121594-50121820/1-226
CAGTTGAAGTCGGAAGTTTACATACACTTAGGTTGGAGTCATTAAAACTCGTTTTTCAACCACTCCACAAAT
TTCTTGTAAACAAACTATAGTTTTGGCAAGTCGGTTAAGACATCTACTTTGTGCATGACACAAGTCATTTTT
CCAACAATTGTTTACAGACAGATTATTTCATTTATAATTCACTGTATCACAATTCCAGTGGGTCAGAAGTTT
ACATACACTA
>chromosome13:88018863-88019089/1-226
CAGTTGAAGTCGGAAGTTTACATACACTTAGGTTGGAGTCATTAAAACTCGTTTTTCAACCACTCCACAAAT
TTCTTGTTAACAAACTATAGTTTTGGCAAGTCGGTTAGGACATCTACTTTGCGCATGACACAAGGCATTTTT
CCAAGAATTGTTTACAGACAGATTATTTCACTTATAATTCACTGTATCACAATTCCAGTGGGTCAGAAGTTT
ACATACACTA
>chromosome13:83236811-83237037/1-226
CAGTTGAAGTCGGAAGTTTACATACACTTAGGTTGGAGTCATTAAAAATCGTTTTTCAACCACTCCACAAAT
TTCTTGTTAACAAACTATAGTTTTGTCAAGTCGGTTAGGACATCTACTTTGTGCATGACACAAGTAATTTTT
CCAACAATTGTTTACAGACAGATTATTTCACTTATAATTCACTGTATCACAATTCCAGTGGGTCAGAAGTTT
ACATACACTA
>chromosome13:38647436-38647663/1-227
CAGTTGAAGTCGGAAGTTTACATACACTTAGGTTGGAGTCATTTAAAACTCGTTTTTCAACCACTCCACAAA
TTTCTTGTTAACAAACTATAGTTTTGGCAAGTCGGTTAGGACATCTACTTTGTGCATGACACAAGTAATTTT
TCCAACAATTGTTTACAGACAGATTATTTCACTTATAATTCACTGTATCACAATTCCAGTGGGTCAGAAGTT
TACATACACTA
>chromosome13:72046370-72046597/1-227
CAGTTGAAGTTCGGAAGTTTACATACACTTAGGTTGGAGTCATTAAAACTCGTTTTTCAACCACTCCACAAA
TTTCTTGTTAACAAACTATAATTTTGGCAAGTCGGTTAGGACATCTACTTTGTGCATGACACAAGTCATTTT
TCCAACAATTGTTTACAGACAGATTATTTCACTTATAATTCACTGTATCACAATTCCAGTGGGTCAGAAGTT
TACAAACACTA
>chromosome13:86855037-86855264/1-227
CAGTTGAAGTCGGAAGTTTACATACACTTAGGTTGGAGTCATTAAAACTCGTTTTTTCAACCACTCCACAAA
TTTCTTGTTAACAAACTATAGTTTTGGCAAGTCGGTTAGGACATCTACTTTGTGCATGACACATGTAATTTT
TCCAACAATTGTTTACAGACAGATTATTTCACTTATAATTCACTGTATCACAATTCCAGTGGGTCAGAAGTT
TACATACACTA
>chromosome13:89348608-89348838/1-230
CAGTTGAAGTCAGAAGTTTACATACACTTAGGTTGGAGTCATTAAAACTCGTTTATCAACCACTCCACAAAT
TTCTTGTTAATTAACAAACTATAGTTTTGGCAAGTCGGTTAGGACATCTACTTTGTGCATGACACAAGTCAT
TTTTCCAACAATTGTTTACAGACAGATTATTTCACTTATAATTCACTGTATCACAATTCCAGTGGGTCAGAA
GTTTACATACACTA
>chromosome13:43415051-43415272/1-221
GAAGTCGGAAGTTTACATCCACTTAAGTTGGAGTCATTAAAACTCGTTTTTCAACCACTCCACAAATGTCTT
GTTAACAAACTATAGTTTTGGCAAGTCGATTAGGACATCTACTGTGTGCATGACACAAGTATTTTTTACAAC
AATTGTTTACAGACAGATTATTTCACTTATAATTCACTGTGTCAAAATTCCAGTGGGTCAGAAGTTTACATA
CACTA
>chromosome13:82155372-82155598/1-226
AGTTGAAGTCGGAAGTTTACATACACTTAGGTTGGAGTCATTAAAACTCGTTTTTCAACCACTCCACAAATT
TCTTGTTAACAAACTATAGTTTTGGCAAGTCGGTTAGGACATCTACTTCGTGCATGACACAAGTCATTTTTC
CAACAATTGTTTACAGACAGATTATTTCACTTATAATTCACTGTATCATAATTCCAGTGGGTCAGAAGTTTA
CATACACTAA
>chromosome13:86444352-86444578/1-226
AGTTGAAGTCGGAAGTTTACATACACTTAGGTTGGAGTCATTAAAACTCGTTTTTCAACCACTCCACAAATA
TCTTGTTAACAAACTATAGTTTTGGCAAGTCGGTTAGGACATCTACTTTGTGCATGACACAAGTCATTTTTC
CAACAATTGCTTACAGACAGATTATTTCACTTATAATTCACTGTATCACAATTCCAGTGGGTCAGAAGTTTA
CATACACTAA
>chromosome13:80663913-80664139/1-226
AGTTGAAGTCGGAAGTTTACATAGACTTAGGTTGGAGTCATTAAAACTCGTTTTTCAACTACTCCACAAATT
TCTTGTTAACAAACGATAGTTTTGTCAAATCGGTTAGGACATCTACTTTGTGCATGACACAAGTCATTTTTC
CAACAATTGTTTACAGACAGATTATTTCACTTATAATTCACTGTATCACAATTCCAGTGGGTCAGAAGTTTA
CATACACTAA
>chromosome13:23857282-23857508/1-226
AGTTAAAGTCAGAAGTTTACTTACACTTAGGTTGGAGTCATTAAAACTCGTTTTTCAACCACTCCACAAATT
TCTTGTTAACAAACTATAGTTTTGGCAAGTCGGTTAGGACATCTACTTTGTGCATGACACAAGTCATTTTTC
CAACAATTGTTTACAGACAGATTATTTCACTTATAATTCACTGTATCACAATTCCAGTGGGTCAGAAGTTTA
CATACACTAA
>chromosome13:69693298-69693524/1-226
AGTTGAAGTCGGAAGTTTACATACACTTAGGTTGGAGTCATTAAAACTCATTTTTCTACCACTCCACAAATT
TCTTGTTAACAAACTATAGTTTTGGCAAGTTGGTTAGGACATCTACTTTGTGCATGACACAAGTCATTTTTC
CAACAATTGTTTACAGACAGATTATTTCACTTATAATTCACTGTATCACAATTCCAGTGGGTCAGAAGTTTA
CATACACTAA
>chromosome13:67250021-67250246/1-225
AGTTGAAGTCGGAAGTTTACATACACTTAGGTTGGAGTCATTAAAACTCGTTTTTCAACCACTCCACAAATT
TCTTGTTAACAAACTATAGTTTTGGCAAGTCGGTTAGGACATCTACTTTGTGCATGACACAAGTAATTTTTC
CAACAATTGTTTACAGACAGATTATTTCACTTATAAATCACTGTATCACAATTCCAGTGGGTCAGAAGTTTA
CATACACTA
>chromosome13:77336645-77336871/1-226
AGTTGAAGTCGAAAGTTTACATACACTTAAGTTGGAGTCATTAAAACTCGTTTTTCAACCACTCCACAAAGT
TCTTGTTAACAAACTATAGTTTTGGCAAGTCGGTTAGGACATCTACTTCGTGCATGACACAAGTCATTTTTC
CAACAATTGTTTACAGACAGAGTATTTCACTTATAATTCACTGTATCACAATTCCAGTGGGTCAGAAGTTTA
CATACACTAA
>chromosome13:38786755-38786981/1-226
AGTTGAAGTTGTAAGTTTACATACACTTAGGTTGGAGTCATTCAAACTCGTTTTTCAACCACTCCACAAATT
TCTTGTTAACAAACTATAGTTTTGGCAAGTCGGTTAGGACATCTACTTTGTGCATGACACAAGTCATTTTTC
CAACAATTGTTTACAGACAGATTATTTCACTTATAATTCACTGTATCACAATTCCAGTGGGTCAGAAGTTTA
CATACACTAA
>chromosome13:77488261-77488487/1-226
AGTTGAAGTCGGAAGTTTACATACACTTAGGTTGGAGTCATTAAAACTCGTTCTTCAACCACTCCACAAATT
TCTTGTTAACAAACTATAGTTTTGGCAAGTCGGTTAGGACATCTACTTTGTGCATGACACAAGTCATTTTTC
CAACAATTGTTTACAGACAGATTATTTCACTTATAATTCACTGTATCACAATTCCATTGGGTCAGAAGTTTA
CAAACACTAA
>chromosome13:84664238-84664464/1-226
AGTTGAAGTCGGAAGTTTACATACACTTAGGTTGGAGTCATTAAAACTCGTTTTTCAACCACTACACAAATT
TCTTGTTAACAAACTATAGTTTTGGCAAGTTGGTTAGGACATCTACTTTGTGCATGACACAAGTAATTTTTC
CAACAATTGTTTACAGACAGATTATTTCACTTATAATTCACTGTATCACAATTCCAGTGGGTCAGAAGTTTA
CATACACTAA
>chromosome13:96592234-96592460/1-226
AGTTGAAGTCGGAAGTTTACATACACTTAGGTTGGAGTCATTAAAACTCGTTTTTCAACCACTCCACAAATT
TCTTGTTAACAAACTATAGTTTTGGAAAGTCGGTTAGGACATCTACTTTGTGCATGACACAAGTAATTTTTC
CAACAATTGTTTACAGACAGATTATTTCACTTATAATTCACTGTATCACAATTCCAGTGAGTCAGAAGTTTA
CATACACTAA
>chromosome13:43636771-43637000/1-229
AGTTGAAGTCGGAAGTTTACATACACTTAGGTTGGAGTCATTAAAACTCGTTTTTCAACCACTCCACAAATT
TCTTGTTATTAACAAACTATAGTTTTGGCAAATCGGTTAGGACATCTACTTTGTGCATGACACAAGTCATTT
TTCCAACAATTGTTTACAGACAGATTATTTCACTTATAATTCACTGTATCACAATTCCAGTGGGTCAGAAGT
TTACATACACTAA
>chromosome13:47313937-47314164/1-227
AGTTGAAGTCGGAAGTTTACATACACTTAGGTTGGAGTCATTAAAAGTCGTTTTTTCAACCACTCCACAAAT
TTCTTGTTAGCAAACTATAGTTTTGGCAAGTCGGTTAGGACATCTACTTTGTGCATGACACAAGTCATTTTT
CCAACAATTGTTTACAGACAGATTATTTCACTTATAATTCACTGTATCACAATTCCAGTGGGTCAGAAGTTT
ACATACACTAA
>chromosome14:40973266-40973492/1-226
CAGTTGAAGTCGGAAGTTTACATACACTTAAGTTGGAGTCATTAAAACTCGTTTTTCAACCACTCCACAAAT
TTCTTGTTAACAAACTATAGTTTTGGCAAGTCGGTTAGGACATCTACTTTGTGCGTGACACAAGTCATTTTT
CCAACAATTGTTTACAGACAGATTATTTCACTTATAATTCAATGTATCACAATTCCAGTGGATCAGAAGTTT
ACATACACTA
>chromosome14:76363517-76363743/1-226
CAGTTGAAGTCGGAAGTTTACATACACTTAGGTTGGAGTCATTAAAACTTGTTTTTCAACCACTCCACAAAT
TTCTTGTTAACAAACTATAGTTTTGGCAAGTCGGTTAGGACATCTACTTTGTGCATGACACAAGTCATTTTT
CCAACAATTGTTTACAGACAGATTATTTCATTTATAATTTACTGTATCACAATTCCAGTGGGTCAGAAGTTT
ACATACACTA
>chromosome14:33791938-33792164/1-226
CAGTTGAAGTCGGAAGTTTACATACACTTAGGTTGGAGTCATTAAAACTCGTTTTTCAACCACTCCACAAAT
TTCTTGTTAACAAACTATAGTTTTGGCAAGTCGGTTAGGACATCTACTTTGTGCATGACACAAGTAATTTTT
CCAACAATTCTTTACAGACAGATTATTTCACTTATAATTCACTGTATCACAATTCCAGTGGGTCAGAAGTTT
ACATACACTA
>chromosome14:83701609-83701835/1-226
CAGTTGAAGTCGGAAGTTTACATACACTTAGATTGGAGTCATTAAAACTCATTTTTCAACCACTCCACAAAT
TTCTTGTTAACAAACTATAGTTTTGGCAAGTCGGTTAGGACATCTACTTTGTGCATGACACAAGTCATTTTT
CCAACAATTGTTTCCAGACAGATTATTTCACTTATAATTCACTGTATCACAATTCCAGTGGGTCAGAAGTTT
ACATACACTA
>chromosome14:9359914-9360140/1-226
CAGTTGAAGTCGGAAGTTTACATACACTTAGGTTGGAGTCATTAAAACTAGTTTTACAACCACTCCACAAAT
TTCTTGTTAACAAACTATAGTTTTGGCAAGTCGGTTAGGACATCTACTTTGTGCATGACACAAGTCATTTTT
CCAACAATTGTTTACAAACAGATTATTTCACTTATAATTCACTGTATCACAATTCCAGTGGGTCAGAAGTTT
ACATACACTA
>chromosome14:42638385-42638611/1-226
CAGTTGAAGTCGGAAGTTTACATACACTTAGGTTGCAGTCATTAAAACTCGTTTTTCAACCACTCCACAAAT
TTCTTGTTAACAAACTATAGTTTTGGCAAGTCGGTTAGGACATCTACTTTGTGCATGCCACAAGTCATTTTT
TCAACAATTGTTTACAGACAGATTATTTCACTTATAATTCACTGTATCACAATTCCAGTGGGTCAGAAGTTT
ACATACACTA
>chromosome14:10251181-10251407/1-226
CAGTTGAAGTCGGAAGTTTACATACACTTAGGTTGGAGTCATTAAAACTCGTTTTTCAACCACTCCACAAAT
TTCTTGTTAACAAACTATAGTTTTGGCAAGTCGGTTAGGACATCTACTTTGTGCATGACACAAGTCATTTTT
CTAACAATTGTTTACAGACAGATTATTTCACTTATAATTCACTGTACCAAAATTCCAGTGGGTCAGAGGTTT
ACATACACTA
>chromosome14:11706991-11707217/1-226
CAGTTGAAGTCGGAAGTTTACATACACTTAGGTTGGAGTCATTAAAACTCATTTTTCAACCACTCCACAAAT
TTCTTGTTAACAAACTATAGTTTTGGCAAGTTGGTTAGGACATCTACTTTGTGCATGACACAAGTCATTTTT
CCAACAATTGTTTACAGACAGATTATTTCACTTACAATTCACTGGATCACAATTCCAGTGGGTCAGAAGTTT
ACATACACTA
>chromosome14:34209644-34209869/1-225
AGTTGAAGTCGGAAGTTGACATACACTTAGGTTGGAGTCATTAAAACTCGTTTTTCAACCACTCCACAAATC
TCTTGTTAACAAACTATAGTTTTGGCAAGTCGGTTAGGACATCTACTTTGTGCATGACACAAGTCATTTTTC
CAACAATTGTTTACAGACAGATTATTTCCCTTATAATTCACTGTATCACAATTCCAGTGGGTCAGAAGTTTA
CATACACTA
>chromosome14:67501791-67502017/1-226
CAGTTGAAGTCGGAAGTTTACATACACTTAGGTTGGAGTCATTAAAACTCGTTTTTCCACCACTCCACAAAT
GTCTTGTTAACAAACTATAGTTTTGGCAAGTCAGTTAGGACATCTACTTTGTGCATGACACAACTCATTTTT
CCAACAATTGTTTACAGACAGATTATTTCACTTATAATTCACTGTATCACAATTCCAGTGGGTCAGAAGTTT
ACATACAGTA
>chromosome14:13745224-13745450/1-226
CAGTTGAAGTCGGAAGTTTACATTCACTTAGGTTGGAGTCATTAAAACTCGTTTTTCAACCACTCCACAAAT
TTCTTGTTAACAAACTATAGTTTTGGCAAGTCGGTTAGGACATCTAGTTTGTGCATGACACAAGTCATTTTT
CCAACAATTGTTTACAGACAGATTATTTCTCTTATAATTCACTGTATCACAATTCCAGTGGGTCAGAAGTTT
ACATATACTA
>chromosome14:34239331-34239557/1-226
AGTTGAAGTCGGAAGTTTACATACACTTAGGTTGGAGTCATTAAAACTCGTTTTTCAACCACTCCACAAATT
TCTTGTTAACAAACTATAGTTTTGGCAAGTTGGTTAGGACATCTACTTTGTGCATGACACAAGTCATTTTTC
CAACAATTGTTTACAGACAGATTATTTCACTTACAATTCACTGTATCACAATTCCAGTGGGTCAGAAGTTTA
CATACACTAA
>chromosome14:38549214-38549439/1-225
GTTGAAGTCGGAAGTTTACATACACTTAGGTTGGAGTGATTAAAACTCGTTTTTCAACCACTCCACAAATTT
CTTGTTAACAAACTATAGTTTTGGCAAGTCAGTTAGGACATCTACTTTGTGCATGACACAAGTCATTTTTCC
AACAATTGTTTACAGACAGATTGTTTCACTTATAATTCACTGTATCACAATTCCAGTGGGTCAGAAGTTTAC
ATACACTAA
>chromosome14:85033811-85034036/1-225
GTTGAAGTGGGAAGTTTACATACACTTAGGTTGGAGTCATTAAAACTCGTTTTTCAACCACTCCACAAATTT
CTTGTTAACAAACTATAGTTTTGGCAAGTCGGTTAGGACATCTACTTTGTGCATGACACAAGTCATTTTTCC
AACAATTGTTTACAGACAGATTATTTCACTTATAATTCACTGTATCACAATTCCAGTGGGTCAGAAGTTTAC
ATACACTAA
>chromosome14:13056461-13056687/1-226
AGTTGAAGTCGGAAGTTTACATACGCTTAGGTTGGAGTCATTAAAACTCGTTTTTCAACCACTCCCCAAATT
TCTTGTTAACAAACTATAGTTTTGGCAAGTCGGTTAGGACATCTACTTTGTGCATGACACAAGTCATTTTTC
CAACAATTGTTTACAGACAGATTATTTCACTTATAATTCACTGTATCACAATTCCAGTGGGTCAGAAGTTTA
CATACACTAA
>chromosome14:22281248-22281474/1-226
AGTTGAAGTCGGAAGTTTACATACACTTAGGTTGGAGTCATTAAAACTCGTTTTTCAACGACTTCACAAATT
TCTTGTTAACAAACTATAGTTTTGGCAAGTCGGTTAGGACATCTACTTTGTGCATGACACAAGTAATTTTTC
CAACAATTGTTTACAGACAGATTATTTCACTTATAATTCACTGTATCACAATTCCAGTGGGTCAGAAGTTTA
CATACACTAA
>chromosome14:69091376-69091602/1-226
AGTTGAAGTTGGAAGTTTACATATACTTAGGTTGGAGTCATTAAAACTAGTTTTTCAACCACTCCACAAATT
TCTTGTTAACAAACTATAGTTTTGGCAAGTCGGTTAGGACATCTACTTTGTGCATGACACAAGTCATTTTTC
CAACAATTGTTTACAGACAGATTATTTCACTTATAATTCACTGTATCACAATTCCAGTGGGTCAGAAGTTTA
CATACACTAA
>chromosome14:57798074-57798300/1-226
AGTTGAAGTCGGAAGTTTACATACACTTAGGTTGGAGTCATTAAAACTCGTTTTTCAACCACTCCACAAATG
TCTTGTTAACAAACTATAGTTTTGGCAAGTCGGTTAGGACATCTACTTTGTGCATGACACAAGTAATTTTTC
CAACAATTGTTTACAGACAGATTATTTCACTTATAATTCACTGTGTCACAATTCCAGTGGGTCAGAAGTTTA
CATACACTAA
>chromosome14:42087802-42088028/1-226
AGTTGAAGTCGGAAGTTTACATACACTTAGGTTGGAGTCATTAAAACTCGTTTTTCAACCACTCTACACATT
TCTTGTTAACAAACTATAGTTTTGGCAAGTCGGTTTGGACATCTACTTTGTGCATGACACAAGTCATTTTTC
CAACAATTGTTTACAGACAGATTATTTCACTTATAATTCACTGTATCACAATTCCAGTGGGTCAGAAGTTTA
CATACACTAA
>chromosome14:11405111-11405337/1-226
AGTTGAAGTCGGAAGTTTACATACACTTAGGTTGGAGTCATTAAAACTCGTTTTTCAACCACTCCACAAATT
TCTTGTTAACAAACTATAGTTTTGGCAAGTCGGTTAGGACATCTACTTTGTGCATGACACAAGTCATTTGTC
CAACAATTGTTTACAGACAGATTATTTCACTTATAATTCACTGTATCACAAATCCAGTGGGTCAGAAGATTA
CATACACTAA
>chromosome14:17916254-17916480/1-226
AGTTGAAGTCGGAAGTTTACATACACTTAGGTTGGAGTCATTAAAACTCGTTTTTCAACCACTCCACAAATT
TCTTGTTAACCAACTATAGTTTTGGCAAGTCGGTTAGGACATCTACTTTGTGCATGACACAAGTAATTTTTC
CAACAATTGTTTACAGACAGATTATTTCACTTATAATTCACTGTATCACATTTCCAGTGGGTCAGAAGTTTA
CATACACTAA
>chromosome14:76162526-76162752/1-226
AGTTGAAGTCGGAAGTTTACATACTCTTAGGTTGGAGTCATTAAAACTCGTTTTTCAACCACTCCACAAATT
TCTTGTTAACAAACTATAGTTTTGGCAAGTCGGTTAGGACATCTACTTTGTGCATGACACAAGTAATTTTTC
CTACAATTGTTTACAGACAGATTATTTCACTTATAATTCACTGTATCACAATTCCAGTGGGTCAGAAGTTTA
CATACACTAA
>chromosome14:9237253-9237478/1-225
AGTTGAAGTCGGAAGTTTACATACACTTAGGTTGGAGTCATTAAAACTCGTTTTTCAACCACTCCACAAATT
TCTTGTTAACAAACTATAGTTTTGGCAAGTCAGTCAGGACATCTACTTGTGCATGACACAAGTCATTTTTCC
AACAATTGTTTACAGACAGATTATTTCACTTATAATTCACTGTATCACAATTCCAGTTGGTCAGAAGTTTAC
ATACACTAA
>chromosome14:17160008-17160235/1-227
AGTTGAAGTCGGAAGTTTACATACACTTAGGTTGGAGTCATTAAAACTCATTTTTCAACCACTCCACAAATT
TCTTGTTAACAAACTATAGTTTTGGCAAGTCAGTTAGGACATCTACTTTGTGCATGACACAAGTAATTTTCC
CAACAATTGTTTACAGACAAGATTATTTCACTTATAATTCACTGTATCACAATTCCAGTGGGTCAGAAGTTT
ACATACACTAA
>chromosome15:8156647-8156873/1-226
CAGTTGAAGTCGGAAGTTTACATACACTTAGGTTGGAGTCATTAAAACTCGTTTTTCAACCACTCCACAAAT
TTCTTGTTAACAAACTATAGTTTTGGCAAGTCGGTTAGGACATCTACTTTGTGCATGACACAAGTAATTTTT
CCAACAATTGTTTACAGACAGATTATTTCACTTATAATTCACTGTATCACAATTCCAGTGGGTCAGAAGTTT
ACATACACTA
>chromosome15:102804372-102804598/1-226
CAGTTGAAGTCGGAAGTTTACATACACTTAGGTTGGAGTCATTAAAACTCGTTTTTCAACCACTCCACAAAT
TTCTTGTTAACAAACTATAGTTTTGGCAAGTCGGTTAGGACATCTACTTTGTGCATGACACAAGTCATTTTT
CCAACAATTGTTTACAGAGAGATTATTTCACTTATAATTCACTGTATCACAATTCCAGTGGGTCAGAAGTTT
ACATACACTA
>chromosome15:19804742-19804968/1-226
CAGTTGAAGTTGGAAGTTTACATACACTTAGGTTGGAGTCATTAAAACTCGTTTTTGAACCACTCCACAAAT
TTCTTGTTAACAAACAATAGTTTTGGCAAGTCGGTTAGGACATCTACTTTGTGCATGACACAAGTCATTTTT
CCAACAATTGTTTACAGATAGATTATTTCACTTATAATTCACTGTATCACAATTCCAGTGGGTCAGAAGTTT
ACATACACTA
>chromosome15:25904374-25904600/1-226
CAGTTGAAGTCGGAAGTTTACATACACTTAGGTTGGAGTTATTAAAACTAGTTTTTCAACCATTCCACAAAT
TTCTTGTTAACAAACTATAGTTTTGGCAAGTCGGTTAGGACATCTACTTTGTGCATGACACAAGTCATTTTT
CCAACAATTGTTTACAGACAGATTATTTCACTTATAATTCACTGTATCACAATTCCAGTGGGTCAGAAGTTT
ACATACACTA
>chromosome15:76128686-76128912/1-226
CAGTTGAAGTCGGAAGTTTACATACACTTAGGTTGGAGTCATTAAAACTCATTTTTCAACCACTCCACAAAT
TTCTTGTTAACAAACTATAGTTTTGGCAAGTCGGTTAGGACATCTACTTTGTGCATGACACAAGTCATTTTT
CCAACAATTGTTTACAGATAGATTATTTCACTTATAATTCACTGTATCACAATTCCAGTGGGTTAGAAGTTT
ACATACATTA
>chromosome15:33105049-33105275/1-226
CAGTTGAAGTCAGAAGTTTACATACACTTAGGTTGGAGTCATTAAAACTCGTTTTTCAACCACTCCACACAT
TTCTTGTTAACAAACTATAGTTTTGGCAAGTCGGTTAGGACATCTACTTTGTGCATGAAACAAGTCATTTTT
CCAACAATTGTTTACAGACAGATTATTTCACTTATAATTCACTGTATCACAATTCCAGTGGGTCAGAAGTTT
ACATACACTA
>chromosome15:78830024-78830250/1-226
CAGTTGAAGTCGGAAGTTTACATACACTTAGGTTGGAGTCATTGAAACTCGTTTTTCAACCACTCCACAAAT
TTCTTGTTAACAAACTATAGTTTTGGCAAGTCGGTAAGGACATCTACTTTGTGCATGACACAAGTAATTTTT
CCAACAATTGTTTACAGACAGATTATTTCACTTATAATTCACTGTATCACAATTCCAGTGGGTCAGAAGTTT
ACATACACTA
>chromosome15:73679556-73679782/1-226
CATTTGAAGTCGGAAGTTTACATACACTTAGGTTGGAGTCATTAAAACTCGTTTTTCAACCACTCCACAAAT
TTCTTGTTAACAAACTATAGTTTTGGCAAGTCGGTTAGGACATCTACTTTGTGCATGACACAAGTAATTTTT
CCAACAATTGTTTATAGACAGATTATTTCACTTATAATTCACTGTATCACAATTCCAGTGGGTCAGAAGTTT
ACATACACTA
>chromosome15:5274713-5274939/1-226
CAGTTGAAGTGGGAAGTTTACATATACTTAGGTTGGAGTCATTAAAACTCGTTTTTCAACCACTCCACAAAT
TTCTTGTTAACAAACTATAGTTTTGGCAAGTCAGTTAGGACATCAACTTTGTGCATGATACAAGTCATTTTT
CCAACAATTGTTTACAGACAGATTATTTCACTTATAATTCACTGTATCACAATTCCAGTGGGTCAGAAGTTT
ACATACACTA
>chromosome15:2413464-2413690/1-226
CAGTTGAAGTCGGAGGTTTACATACACTTAGGTTGGAGTTATTAAAACTCATTTTTCAACCACTCCACAAAT
TTCTTGTTAACAAACTATAGTTTTGGCAAGTCGGTTAGGACATCTACTGTGTGCATGACACAAGTCATTTTT
CCAACAATTGTTTACAGACAGATTATTTCACTTATAATTCACTGTATCACAATTCCAGTGGGTCAGAAGTTT
ACATACACTA
>chromosome15:5075213-5075439/1-226
CAGTTGAAGTCGGAAGTTTACATACACTTAGGTTGGAGTCATTAAAACTCGTTTTTCAACCACTCCACACAT
TTCTTGTTAACAAACTATAGTTTTGGCAAGTCGGTTAGGACATCTACTTTGTGCATGACACAAGTCATGTTT
CCAACAATTGTTCACAGACAGACTATTTCACTTATAATTCACTGTATCACAATTCCAGTGGGTCAGAAGTTT
ACATACACTA
>chromosome15:5865451-5865677/1-226
CAGTTGAAGTTGAAAGTTTACATACACTTAGGTTGGAGTCATTAAAACTCGTTTTTCAACCACTCCACAAAT
TTCTTGTTAACAAACTATAGTTTTGGCAAGTCGGTTAGGACATCTACTTTGTGCATGACACAAGTAATATTT
CCAACAATTGTTTACAGACAGATTATTTCACTTATAATTCACTGTATCACAATTCCAGTGGGTCAGAAGTTT
ACATACACTA
>chromosome15:1364347-1364573/1-226
CAGTTGAAGTCAGAAGTTTACATACACTTAAGTTGGAGTCATTAAAACTCGTTTTTCAACCACTCCACACAT
TTCTTGTTAACAAACTATAGTTTTGACAAGTCGGTTAGGACATCTACTTTGTGCATGACACAAGTAATTTTT
CCAACAATTGTTTACAGACAGATTATTTCACTTAGAATTCACTGTATCACAATTCCAGTGGGTCAGAAGTTT
ACATACACTA
>chromosome15:19049104-19049330/1-226
CAGTTGAAGTCGGAAGTTTACATACACTTAGGATGGAGTCATTAAAACTTGTTTTTCAACCACTCCACAAAT
TTCTTGTTAACAAACTATAGTTTTGGCAAGTCGGTTAGGACATCTACTTTGTGCATGACACAAGACATTTTT
CCAACAATTGTTTACAGACAGATTATTTCACTTATCATTCACTGTATCACAATTCCAGTGGGTCAGAAGTTT
ACATACACTA
>chromosome15:48936183-48936409/1-226
CAGTTGAAGTCGTAAGTTTACATACACTTAGGTTGGAGTCATTAAAACTCGTTTTTCAACCACTCCACAAAT
TTCTTGTTAACAAACTATAGTTTTGGCAAGTCGGTTAGGACGTCTACTTTGTGCATGACACAAGTAATTTTT
CCAACAATTGTTTACAGACAGATTATTTAACTTATAATTCACTGTATCACAATTCCAGTGGGTCAGAAGTTT
ACATACACTA
>chromosome15:94733776-94734002/1-226
AGTTGAAGTCGGAAGTTTACATACACTTAGGTTGGAGTCATTAAAACTCGTTTTTCAACCACTCCACAAGTT
TCTTGTTAACAAACTATAGTTTTGGCAGGTCGGTTAGGACATCTACTTTGTGCATGACACAAGTCATTTTTC
CAACAATTGTTTACAGACAGATTATTTCACTTATAATTCACTGTATCACAATTCCAGTGGGTCAGAAGTTTA
CATACACTAA
>chromosome15:102397156-102397382/1-226
AGTTGAAGTCGGAAGTTTACATACACTTATGTTGGAATCATTAAAACTTGTTTTTCAACCACTCCACAAATT
TCTTGTTAACAAACTATAGTTTTGGCAAGTCAGTTAGGACATCTACTTTGTGCATGACACAAGTCATTTTTC
CAACAATTATTTACAGACAGATTATTTCACTTATAATTCACTGTATCACAATTCCAGTGGGTCAGAAGTTTA
CATACACTAA
>chromosome15:62487875-62488101/1-226
AGTTGAAGTCAGAAGTTTACATACACTTAGGTTGGAGTCATTAAAACTCGTTTTTCAACCACTCCACAAATT
TCTTGTTAACAAACTATAGTTTTGGCAAGTCGGTTAGGACATCTACTTTGTGCATGACACAAGTAATTTTTC
CAACAATTGTTTACAGACAGATTATTTCACTTATAATTCACTGTGTCACAATTCCAGTGGGTCAGAAGTTTA
CATACACTAA
>chromosome15:65417582-65417808/1-226
AGTTGAAGTCGGAAGTTTACATACACTTAGGTTGGAGTCATTAAAACTAGTTTTTCAACCACTCCACAAATT
TCTTGTTAACAAACTATAGTTTTGGCAAGTCGGTTAGGACATCTACTTTGTGCATGACATGAGTCATTTTTC
CAACAATTGTTTACAGACAGATTATTTCACTTATAATTCACTGTATCACAATTCCAGTGGGTCAGAAGTTTA
CATACACTAA
>chromosome15:84955968-84956194/1-226
AGTTGAAGTCGGAAGTTTACATACACTTAGGTTGGAGTCATTAAAACTTGTTTTTCAACCACTCCACAAATT
TCTTGTTAACAAACTACAGTTTTGGCAAGTCGGTTAGGACATCTACTTTGTGCATGACACAAGTAATTTTTC
CAACAATTGTTTACAGACAGATTATTTCACTTATAATTCACTGTATCACAATTCCAGTGGGTCAGAAGTTTA
CATACACTAA
>chromosome15:403304-403530/1-226
AGTTGAAGTCGGAAGTTTACATACACTTAGGTTGCAGTCATTAAAACTCGTTTTTCAACCACTCCACAAACT
TCTTGTTAACAAACTATAGTTTTGGCAAGTCGGTTAGGGCATCTACTTTGTGCATGACACAAGTCATTTTTC
CAACAATTGTTTACAGACAGATTATTTCACTTATAATTCACTGTATCACAATTCCAGTGGGTCAGAAGTTTA
CATACACTAA
>chromosome15:89280674-89280900/1-226
AGTTGAAGTCAGAAGTTTACATACACTTAGGTTGGAGTCATTAAAACTTGTTTTTCAACCACTCCACAAATT
TCTTGTTAACAATCTATAGTTTTGGCAAGTCGGTTAGGACATCTACTTTGTGCATGACACAAGTCATTTTTC
CAACAATTGTTTACAGACAGATTATTTCACTTATAATTCACTGTATCACAATTCCAGTGGGTCAGAAGTTTA
CATACACTAA
>chromosome15:57339618-57339844/1-226
AGTTGAAGTCGGAAGTTTACATACACTTAGGTTGGAGTCATTAAAACTCGTTTTTCAACCACTCCACAAATT
TCTTGTCAACAAACTATAGTTTTGGCAAGTCGGTTAGGACATCGACTTTGTGCATGACACAAGTCATTTTTC
CAACAATTGTTTACAGACAGATTATTTCACTTATAATTCACTGTATCACAATTCCAGTGGGTCAGAAGTGTA
CATACACTAA
>chromosome15:80052184-80052409/1-225
GTTGAAGTCGGATGTTTACATACACTTAGGTTGGAGTCATTAAAACTCGTTTTTCAACCACTCCACAAATTT
CTTGTTAACAAACTATAGTTTTGGCAAGTCAGTTAGGACATCTACTTTGTGCATGACACAAGTCATTTTTCC
AACAATTGTTTACAGACAAATTATTTCACTTATAATTCACTGTTTCACAATTCCAGTGGGTCAGAAGTTTAC
ATACACTAA
>chromosome15:98275187-98275413/1-226
AGTTGAAGTCGGAAGTTTACATGCACTTAGGTTGGAGTCATTAAAACTCGTTTTTCAACCACTCCACAAATG
TCTTGTTAACAAACTATAGTTTTGGCAAGTCGGTTAGGACATCTACTTTGTGCATGACACAAGTAATTTTTC
CAACAATTGTTTACAGACAGATTATTTCACTTATAATTCACTGTATCACAATTCCAGTGGGTCAGAAGTTTA
CATACACTAA
>chromosome15:40964444-40964670/1-226
AGTTGAAGTCAGAAGTTTACATACACTTAGGTTGGAGTCATTAAAACTCGTTTTTCAACCACTCCACAAATT
TCTTGTTAACAAACTATAGTTTTGGCAAGTCGGTTAGGACATCTACTTTGTGCATGACACAAGTCATTTTTC
CAACAATTGTTTACAGCCAGATTATTTCACTTATAATTCACTCTATCACAATTCCAGTGGGTCAGAAGTTTA
CATACACTAA
>chromosome15:56520557-56520782/1-225
AGTTGAAGTCGGAAGTTTACATACACTTAGGTTGGAGTCATTAAAACTCGTTTTTCAACCACTCAACAAATT
TCTTGTCAACAAACTATAGTTTTGACAAGTCAGTTAGGACATCTACTTTGTGCATGACACAAGTAATTTTTC
CAACAATTGTTTACAGACAGATTATTTCACTTATAATTCACTGTATCACAATTCCAGTGGGTCAGAAGTTTA
CATACACTA
>chromosome15:87575651-87575875/1-224
GTTGAAGTCGGAATTTACATACACTTAGGTTGGAGTCATTAAAACTCGTTTTTCAACCACTCCACAAATTTC
TTGTTAACAAACTATAGTTTTGGCAAGTCGGTTAGGACATCTACTTTGCGCATGACACAAGTCATTTTTCCA
ACAATTGTTTACAGACAGATTATTTCACTTATAATTCACTGTATCACAATTCCAGTGGGTCAGAAGTTTACA
TACACTAA
>chromosome15:45985553-45985783/1-230
AGTTGAAGTCGGAAGTTTACATACACTTAGGTTGGAGTCATTAAAACTCGTTTTTCAACCACTCCACAAATT
TCTTGTTAACAAACTATAGTTTTGGCAAGTCGGTTAGGACATCTACTTTATGCATGACACAAGTCATTTTTC
CAACAATTGTTTACAGACAGATTATTTCACTTATAATTAATTCACTGTATCACAATTCCAGTGGGTCAGAAG
TTCACATACACTAA
>chromosome15:8985129-8985355/1-226
AGTTGAAGTCGGAAGTTTACATACACTTATGTTGGAGTCATTAAAACTCGTTTTTCAACCACTCCACAAAAT
TCTTGTTAACAAACTATAGTTTTGGCAAGTCGGTTAGGACATCTACTTTGTGCATGACACAAGTAATTTTTC
CAACAGTTGTTTACAGACAGATTATTTCACTTATAATTCACTGTATCACAATTCCAGTGGGTCAGACGTTTA
CATACACTAA
>chromosome16:57184838-57185064/1-226
CAGTTGAAGTTGGAAGTTTACATACACTTAGGTTGGAGTCATTAAAACTCGTTTTTCAACTACTCCACAAAT
TTCTTGTTAACAAACTATAGTTTTGGCAAGTCGGTTAGGACATCTACTTTGTGCATGACACAAGTAATTTTT
CCAACAATTGTTTACAGACAGATTATTTCACTTATAATTCACTGTATCACAATTCCAGTGGGTCAGAAGTTT
ACATACACTA
>chromosome16:37020509-37020735/1-226
CAGTTGAAGTTGGAAGTTTACATACACTTAGGTTGGAGTCATTAAAACTCGTTTTTCAACGACTCCACAAAT
TTCTTGTTAACAAACTATAGTTTTGGCAAGTCAGTTAGAACATCTACTTTGTGCATGACACAAGTCATTTTT
CCAACAATTGTTTACAGACAGATTATTTCACTTATAATTCACTGTGTCACAATTCCAGTGGGTCAGAAGTTT
ACATACACTA
>chromosome16:9548434-9548660/1-226
CAGTTGAAGTCGGAAGTTTACATACACTTAGGTTGGAGTCATTAAAACTCGTTTTTCAACCACTCCACAAAT
TTCTTGTTAACAAACTATAGTTTTGGCAAGTCGGTTAGGACATCTACTTCATGCATGACACAAGTCATTTTT
CCAACAACTGTTTACAGACAAATTATTTCACTTATAATTCACTGTATCACAATTCCAGTGGGTCAGAAGTTT
ACATACACTA
>chromosome16:66117206-66117432/1-226
CAGTTGAAGTCGGAAGTTTACATACATTTAGGTTGGAGTCATTAAAACTCGTTTTTCAACCACTCCACACAT
TTCTTGTTAACAAACTATAGTTTTGGCAAGTCGGTTAGGACATCTACTTTGTGCATGACACAAGTAATTTTT
CCAACAATTGTTTACAGACAGATTATTTCACTTATAATTCACTGTATCACAATTCCAGTGGGTCAGAAGTTT
ACATACACTA
>chromosome16:65830876-65831102/1-226
CAGTTGAAGTCGGAAGTTTACATACACTTAGGTTGGAGTCATTAAAACTTGTTTTTCAACCACTCCACAAAT
TTCTTGTTAACAAACTATAGTTTTGGCAAGTCGGTTAGGACATCTACTTTGTGCATGACACAAGTAATTTTT
CCAACAATTGTTTACAGACAGATTATTTCACTTATAATTCACTGTATCACAATTCCAGTGGTTCAGAAGTTT
ACATACACTA
>chromosome16:67842754-67842980/1-226
CAGTTGAAGTCGGAAGTTTACATACACTTAGGTTAGAGTCATTAAAACTCGTTTTTCAACCACTCCACAAAT
TTCATGTTAACAAACTATAGTTTTGGCAAGTCGGTTAGGACATCTACTTTGTGCATGACACAAGTAATTTTT
CCAACAATTGTTTACAGACAGATTATTTCACTTATAATTCACTGTATCACAATTCCAGTGGGTCAGAAGTTT
ACATACACTA
>chromosome16:65647419-65647645/1-226
CTGTTGAAGTCGGAAGTTTACATGCACTTAGGTTGGAGTCATTAAAACTCGTTTTTCAACCACTCCACAAAT
TTCTTGTTAACAAACTATAGTTTTGGCAAGTCGGTTAGGACATCTACTTTGTCCATGACACAAGTCATTTTT
CCAACAATTGTTTACAGACAGATTATTTCACTTATAATTCACTGTATCACAATTCCAGTGGGTCAGAAGTTT
ACATACACTA
>chromosome16:23763138-23763364/1-226
CAGTTGAAGTCGGAAGTTTACATACACTTAGGTTGGAGTCATTAAAACTCGTTTTTCAACCACTACACAAAT
TTCTTGTTAACAAACTATAGTTTTGGCTCGTCAGTTAGGACATCTACTTTGTGCATGACACAAGTCATTTTT
CCAACAATTATTTACAGACAGATTATTTCACTTATAATTCACTGTATCACAATTCCAGTGGGTCAGAAGTTT
ACATACACTA
>chromosome16:23991197-23991423/1-226
CAGTTGAAGTCGGAAGTTCACATACACTTAGGTTGGAGTCATTAAAACTAGTTTTTCAACCACTCCACAAAT
TTCTTGTTAACAAACTATAGTTTTGGCAAGTCGGTTAGGACATCTACTTTGTGCATGACACAAGTCATTTTT
CCAACAATTGTTTACAGACAGACTATTTCACTTAGAATTCACTGTATCACAATTCCAGTGGGTCAGAAGTTT
ACATACACTA
>chromosome16:8551241-8551467/1-226
CAGTTGAAGTCGGAAGTTTACATACACTTATGTTGGAGTCATTAAAACTTGTTTTTCAACCACTCCACAAAT
TTCTTGTTAACAAACTATAGTTTTGGCAAGTTGGTTAGGACATCTACTTTGTGCATGACACAAGTAATTTTT
CCAACAATTGTTTACAGACAGATTATTTCACTTATAATTCACTGTATCACAATTCCAGTGAGTCAGAAGTTT
ACATACACTA
>chromosome16:53504346-53504572/1-226
CAGTTGAAGTCGGAAGTTTACATACACTTTGGTTGGAGTCATTAAAACTCGTTTTTCAACCACTCCACAAAT
TTCTTGTGAACAAACTATAGTTTTGGCAAGTCAGTTAGGACATCTACTTTGTGCATGACACAAGTAATTTTT
CCAACAATTGTTTACAGACAGATTATTTCACTTATAATTCACTGTATGACAATTCCAGTGGGTCAGAAGTTT
ACATACACTA
>chromosome16:22178326-22178552/1-226
CAGTTGAAGTTGGAAGTTTACATACACTTAGCTTGGAGTCATTAAAACTTGTTTTTCAACCACTCCACAAAT
GTCTTGTTAACAAACTATAGTTTTGGCAAGTCAGTTAGGACATCTACTTTGTGCATGACACAAGTAATTTTT
CCAACAATTGTTTACAGACAGATTATTTCACTTATAATTCACTGTATCACAATTCCAGTGGGTCAGAAGTTT
ACATACACTA
>chromosome16:38094586-38094812/1-226
AGTTGAAGTCGGAAGTTTACATACACTTAGGTTGGAGTCATTAAAACTCGTTTTTCAACCACTCCACAAATT
TCTTGTTAACAAACTATAGTTTTGGCAAGTCGGTTAGGACATCTACTTTGTGCATGACACAAGTCATTTTTC
CAACAATTGTTTACAGACAGATTATTTCACTTATAATTCACTGTATCACAATTCCAGTGTGTCAGAAGTTTA
CATACACTAA
>chromosome16:29417731-29417957/1-226
AGTTGAAGTCGGAAGTTAAAATACACTTAGGTTGGAGTCATTAAAACTCGTTTTTCAACCACTCCACAAATT
TCTTGTTAACAAACTATAGTTTTGGCAAGTCGGTTAGGACATCTACTTTGTGCATGACACAAGTCATTTTTC
CAACAATTGTTTACAGACAGATTATTTCACTTATAATTCACTATATCACAATTCCAGTGGGTCAGAAGTTTA
CATACACTAA
>chromosome16:25179891-25180117/1-226
AGTTGAAGTCGGAAGTTTACATACACTTAGGTTGGAGTCATTAAAACTCGTTTTTCAACCACTCCACAAATT
TCTTGTTAACAAATTATAGTTTTGGCAAGTCGGTTAGGACATCTACTTCGTGCATGACACAAGTAATTTTTC
CAACAATTGTTTACAGACAGATTATTTCACTTATAATTCACTGTGTCACAATTCCAGTGGGTCAGAAGTTTA
CATACACTAA
>chromosome16:51113105-51113331/1-226
AGTTGAAGTCGGAAGTTTACATACACTTAGGTTGGAGTCATTAAAACTCGTTTTTCAACCACTCCACAAATT
TCTTGTTAACAAACTATAGTTTTGGTAAGTCGATTAGGACATCTACTTTGTGCATGACACAAGTCATTTTTC
CAACAATTGTTTACATACAGATTATTTCACTTGTAATTCACTGTATCACAATTCCAGTGGGTCAGAAGTTTA
CATACACTAA
>chromosome16:39416544-39416770/1-226
AGTTGAAGTCGGAAGTTTACATACGCTTAGGTTGGAGTCATTAAAACTCGTTTTTCAACCACTCCACAAATT
TCTTGTTAACAAACTATAGTTTTGGCAACTCGGTTAGGACATCTACTTTGTGCATGACACAAGTCATTTTTT
CAACAATTGTTTACAGACAGATTATTTCACTTATAACTCACTGTATCACAATTCCAGTGGGTCAGAAGTTTA
CATACACTAA
>chromosome16:68157273-68157499/1-226
AGTTGAAGTCGGAAGTTTACATACACTTAGGTTGGAGTCATTAAAACTCGTTTTTCAACCACTCCACACATT
TCTTGTTAACAAACTATAGTTTTGGCAAGTCGGTTAGGACATTTACTTTGTGCATGACACAAGTCATTTTTC
CAACAATTGTTTGCAGACAGATTATTTCACTTATAATTCACTGTATCACAATTCCAGTGGCTCAGAAGTTTA
CATACACTAA
>chromosome16:75138128-75138354/1-226
AGTTGAAGTCGGAAGTTTACATTCACTTAAGTTGGAGTCATTAAAACTCGTTTTTCAACCACTCCACAAATT
TCTTGTTAACAAACTATAGTTTTGGCAAGTCGGTTAGGACATCTACTTTGTGCATGACACAAGTAATTTTTC
CAACAATTGTTTACAGACAGATTATTTCACTTATTATTCACTGTATCACAATTCCAGTGGGTCAGAAGTTTA
CATACAATAA
>chromosome16:29834268-29834494/1-226
AGTTGAAGTCGGAAGTTTACATACACTTAGGTTGGACTCATTAAAACTTGTTTTTCAACCACTCCACAAATT
TCTTGTTAACATACTATAGTTTTGGCAAGTCGGTTAGGACATCTACTTTGTGCATGACACAAGGCATTTTTC
CAACAATTGTTTACAGACAGATTATTTCACTTATAATTCACTGTATCACAATTCCAGTGGGTCAGAAGTTTA
CATACACTAA
>chromosome16:33879845-33880071/1-226
AGTTGAAGTCTGAAGTTTACATACACTTAGGTTGGAGTCATTAAAACTCATTTTTCAACCACTCCACAAATT
TCTTGTTAACAAACTATAGTTTTGGCAAGTCAGTTAGGACATCTACTTTGTGCATGACACAAGTAATTTTTC
CAACAATTGTTTACAGACAGATTATGTCACTTATAATTCACTGTTTCACAATTCCAGTGGGTCAGAAGTTTA
CATACACTAA
>chromosome16:14429006-14429232/1-226
AGTTGAAGTCAGAAGATTACATACACTTAAGTTGGAGTCATTAAAACTCGTTTTTCAACCACTCCACAAATT
TCTTGTTATCAAACTATAGTTTTGGCATGTCGGTTAGGACATCTACTTTGTGCATGACACAAGTCATTTTTC
CAACAATTGTTTACAGACAGATTATTTCACTTATAATTCACTGTATCACAATTCCAGTGGGTAAGAAGTTTA
CATACACTAA
>chromosome16:2100396-2100622/1-226
AGTTGAAGTCGGAAGTTTGCATACACTTAGGTTGGAGTCATTAAAACTCGTTTTTCAACCACTCCACACATT
TCTTGTTAACAAAATATAGTTTTGGCAAGTCGGTTAGGACATCTACTTTGTGCATGACACAAGTCATTTTTC
CAACAATTGTTTACAGACAGATTATTTCACTTATCATTCACTGTATCACAATTCCAGTGGGTCAGAAGTTTA
CACACACTAA
>chromosome16:3307932-3308158/1-226
AGTTGAATTCGGAAGTTTACATACACTTAGGTTGGAGTCATTAAAACTCGTTTTTCAACCACTCCACAAATT
TCTAGTTAACAAACTATAGTTTTGGCAAGTCGGTTAGGACATCTACTTTGTGCATGACACAAGTAATTTTTC
CAACAATTGTTTACAAACAGATTATTTCACTTATAATTCACTGTGTCACAATTCCAGTGGGTCAGAAGTTTA
CATACACTAA
>chromosome16:64898749-64898976/1-227
AGTTGAAGTCGGAAGTTTTACATACACTTAGGTTGGAGTCATTAAAACTCGTTTTTCAACCACTCCACAAAT
TTCTTGTTAACAAACTATAGTTTTGGCAAGTCAGTTAGGACATCTACTTTGTGCATGACACAAGTCATTTTT
CCAACAATTGTTTACAGACAGATTATTTCACTTATAATTCACTGTATCACAATTCCAGTGTGTCAGAACTTT
ACATAAACTAA
>chromosome16:2145601-2145827/1-226
AGTTGAAGTCGGAAGTTTACATACACTTAGGTTGGAGTCATTAAAACTCGTTTTTCAACCACTCCACACATT
TCTTGTTAACCAACTATAGTTTTGGCAAGTCGGTTAGCACATCTACTTTGTGCATGACACAAGTAATCTTTC
CAACAATTGTTTACAGACAGATTATTTCACTTATAATTCACTGTATCACAATTCCAGTGGGTCAGAAGTTTA
CATACACTAA
>chromosome17:8172391-8172617/1-226
CAGTTGAAGTCGGAAGTTTACATACACTTAAGTTGGAGTCATTAAAACTCGTTTTTCAACCACTCCACAAAT
TTCTTGTTAACAAACTATAGTTTTGGCAAGTCAGTTAGGACATCTACTTTGTGCATGACACAAGTCATTTTT
ACAACTATTGTTTACAGACAGATTATTTCACTTATAATTCACTGTATCACAATTCCAGTGGGTCAGAAGTTT
ACATACACTA
>chromosome17:49440999-49441225/1-226
CAGTTGAAGTCAGAAGTTTACATACACTTAGGTTGGAGTCATTAAAACTCGTTTTTCAACCACTCCACAAAT
TTCTTGTCAACAAACTATAGTTTTGGCAAGTCGGTTAGGACATCTACTTTGTGCATGACACAAGTAATTTTT
CCAACAATTGTTTACAGACAGATTATTTCACTTATAATTCACCGTATCACAATTCCAGTGGGTCAGAAGTTT
ACATACACTA
>chromosome17:43541201-43541427/1-226
CAGTTGAAGTCGGAAGTTTACATACACTTAGGTTGGAGTCATTAAAACTCGTTTTTCAACCACTCCACAAAT
GTCTTGTTAACAAACTAGAGTTTTGGCAAGTCGGTTAGGACATCTACTTTGTGCATGACACAAGTAATTTTT
CCAACAATTGTTTACAGACAGATTATTTCACTTATAATTCACTGTATCACAATTCCAGTGGGTCAGAAGTTT
ACATACACTA
>chromosome17:9097390-9097616/1-226
CAGGTGAAGTCGGAAGTTTACATACACTTAGGTTGGAGTCATTAAAACTTGTTTTTCAACAACTCCACAAAT
GTCTTGTTAACAAACTATAGTTTTGGCAAGTCGGTTAGGACATCTACTTTGTGCATGACACAAGTCATTTTT
CCAACAATTGTTTACAGACAGATTATTTCACTTATAATTCACTGTATCACAATTCCAGTGGGTCAGAAGTTT
ACATACACTA
>chromosome17:56699286-56699512/1-226
CAGTTGAAGTGGGAAGTTTACATACACTTAGGTTGGAGTCATTAAAACTCGTTTTTCAACCACTCCACAAAT
TTCTTGTTAACAAACTATAGTTTTGGCAAGTCGGTTAGGACATCTACTTTGTGCATGACACAAGTCATTTTT
CCAACTATTGTTTACAGACATATTATTTCACTTATAATTCACTGTATCACAATTCCAGTGGGTCAGAAGTTT
ACATACACTA
>chromosome17:8216465-8216691/1-226
CAGTTGAAGTCGGAAGTTTACATACACTTAGGTTGGAGTCATTAAAACTCGTTTTTCAACCACTCCACAAAT
GTCTTGTTAACAAACTATAGTTTTGGCAAGTTAGTTAGGACATCTACTTTGTGCATGACACAAGTCATTTTT
CCAACAATTGTATACAGACGGATTATTTCACTTATAATTCACTGTATCACAATTCCAGTGGGTTAGAAGTTT
ACATACACTA
>chromosome17:10175288-10175514/1-226
CAGTTAAAGTCGGAAGTTTACATACACTTAGGTTGGAGTCATTAAAACTCGTTTTTCAACCACTCCACAAAT
TTCTTGTTGACAAACTATAGTTTTGGCAAGTCAGTTAGGACATCTACTTTGTGCACGACACAAGTCATTTTT
CCAACAATTGTTTACAGACAGATTATTTCCGTTATAATTCACTGTATCACAATTCCAGTGGGTCAGAAGTTT
ACATACACTA
>chromosome17:48918511-48918737/1-226
CAGTTGAAGTCGGAAGTTTACATACACTTAGGTTGGAGTCATTAAAACTCGTTTTTCAACCACTCCACAAAT
TTCTTATTAACAAACTATAGTTTTGGCAAGTCGGTTAGGACATCTACTTTGTGCATGACACAATATATTTTT
CCAACAATTGTTTACAGACAGATTATTTCACTTATAATTCACTGTATCACAATTCCAGTGGGTCAGAAGTTT
ACATACACTA
>chromosome17:7657500-7657726/1-226
CAGTTGAAGTTGGAAGTTTACATACACTTAGGTTGGAGTCATTAAAACTGGTTTTTCAACCACTCCACAAAT
TTCTTGTTAACAAACTATAGTTTTGGCAAGTCGGTTAGGACATCTACTTTGTGTATGTCACAAGTCATTTTT
CCAACAATTGTTTACAGACAGATTATTTCACTTATAATTCACTGTATCACAATTCCAGTGGGTCAGAAGTTT
ACATACACTA
>chromosome17:13001630-13001856/1-226
CAGTTGAAGTAGGAAGTTTACATACACTTAGGTTGGAGTCATTAAAACTTGTTTTTCAACCACTCCACAAAT
TTCTTGTTAACAAACTATAGTTTTGGCAAGTCGGTTAGGACATCTACTGTGTGCATGACACAAGTCATTTTT
CCAACAATTGTTTACAGACAGATTATTTCACTTATAATTCACTGTATCACAATTCCAGTGTGTCAGAAGTTT
ACATACACTA
>chromosome17:55341711-55341936/1-225
AGTTGAATTCGGAAGTTTACATACACTTAGGTTGGAGTCATTAAAACTTGATTTTCAACCACTCCACAAATT
TCTTGTTAACAAACTATAGTTTTGGCAAGTCGGTTAGGACATCTACTTTGTGCATGACACAAGTCATTTTTC
CAACAATTGTTTATAGACAGATTATTTCACTTATAATTCACTGTATCACAATTCCAGTGGGTCAGAAGTTTA
CATACACTA
>chromosome17:5138168-5138394/1-226
CAGTTGAAGTCGGAAGTTTACATACACTTACGTTGGAGTCATTAAAACTCGTTTTTCAACCGCTCCACAAAT
TTCTTGTTAACAAACTATAGTTTTGGCAAGTCGGTTAGGACATCTACTTTGTGCATGACACAAGTAATTTTT
CCAACAATTGTTTACAGACAGATTATTTCACTTAAAATTCACTGTATCACTATTCCAGTGGGTCAGAAGTTT
ACATACACTA
>chromosome17:9476896-9477123/1-227
CAGTTGAAGTCGGAAGTTTACATACACTTAGGTTGGAGTCATTAGAACTCGTTTTTTCAACCACTCCACACA
TTTCTTGTTAACAAACTATAGTTTTGTCAAGTCAGTTAGGACATCTACTTTGTGCATGACACTAGTAATTTT
TCCAACAATTGTTTACAGACAGATTATTTCACTTATAATTCACTGTATCACAATTCCAGTGGGTCAGAAGTT
TACATACACTA
>chromosome17:1206583-1206801/1-218
AGTCGGAAGTTTACATACACTTAGGTTGGAGTCATTAAAACTCGTTTTTCAACCACTCCACAAATTTCTTGT
TAACAAACTATAGTTTTGGCAAGTCGGTTAGAACATCTACTTTGTGCATGACACAAGTAATTTATCCAACAA
TTGTTTACAGACAGATTATTTCACTTATAATTCACTGTATCACAATTCCAGTAGGTCAGAAGTTACATACAC
CA
>chromosome17:4525408-4525634/1-226
AGTTGAAGTCGGAAGTTTACATACACTTAGGTTGGAGTTATTAAAACTTGTTTTTCAACCACTCCACAAATT
TCTTGTTAACAAACTATAGTTTTAGCAAGTCGGTTAGGACATCTACTTTGTGCATGACACAAGTCATTTTTC
CAACAATTGTTTACAGACAGATTATTTCACTTATAATTCACTGTATCACAATTCCAGTGGGTCAGAAGTTTA
CATACACTAA
>chromosome17:18229278-18229504/1-226
AGTTGAAGTCGGAAGTTTACATACACTTAGGTTGGAGTCATTAAAACTAGTTTTTCAACCACTCCACAATTT
TCTTGTTAACAAACTATAGTTTTGGCAAGTCGGTTAGGACATCTACTTTGTACATGACACAAGTCATTTTTC
CAACAATTGTTTACAGACAGATTATTTCACTTATAATTCACTGTACCACAATTCCAGTGGGTCAGAAGTTTA
CATACACTAA
>chromosome17:37115765-37115991/1-226
AGTTGAAGTCGGAAGTTTACATACACTTAGGTTGGAGTCATTAAAACTCATTTTTCAACCACTCCACAAATT
TCTTGTTTACAAACTATAGTTTTGGCAAGTCGGTTAGGACATCTACTTTGTGCATGACACAAGTCTTTTTTC
CAACAATTGTTTACAGACAGATTATTTCACTTATAATTCACTGTATCATAATTCCAGTGGGTCAGAAGTTTA
CATACACTAA
>chromosome17:42850539-42850763/1-224
TTGATGTCGGAAGTTTACATACACTTAGGTTGGAGTCATTAAAACTCGTTTTTCAACCACTCCACAAATTTC
TTGTTAACAAACTATAGTTTTGGCAAGTCGGTTAGGACATCTACTTTGTGCATGACACAAGTCATTTTTCCA
ACAATTGTTTACAGACAGATCATTTCACTTAAAATTCACTGTATCACAATTCCAGTGGGTCAGAAGTTTACA
TACACTAA
>chromosome17:38720313-38720539/1-226
AGTTGAAGTCGGAAGTTTACATACACTTAGGTTGGAGTCATTAAAACTCATTTTTCAACCACTCCACAAATT
TCTTGTTAACAAACTATAGTTTTGCCAAGTCAGTTAGGACATCTACTTTGTGCATGACACAAGTAATTTTTA
CAACAATTGTTTACAGACAGATTATTTCACTTATAATTCACTGTATCACAATTCCAGTGGGCCAGAAGTTTA
CATACACTAA
>chromosome17:30076565-30076791/1-226
AGTTGAAGTCGGAAGTTTACATACACTTAGGTTGGAGTCATTAAAACTCGTTTTTCAACCACTCCACAAATT
TCTTGTTAACAAATTATAGTTTTGGCAAGTCAGTTAGGATATCTACTTTGTGCATGACACAAGTCATTTTTC
CAGCCATTGTTTACAGACAGATTATTTCACTTATAATTCACTCTATCATAATTCCAGTGGGTCAGAAGTTTA
CATACACTAA
>chromosome17:4627915-4628141/1-226
AGTTGAAGTCGGAAGTTTACATTCACTTAGGTTGGAGTCATTAAAACTCGTTTTTCAACCACTCCACAAATT
TCTTGTTATCCAACTATAGTTTTGGCAAGTCGGTTAGGACATCTACTTTGTGCATGACACAAGTCATTTTTC
CAACAATTGTTTACAGACAGATTATTTCACTTATAATTCACTGTATCACAATTCCAGTGGGTCAGAAGTTTA
CATACAGTAA
>chromosome17:26321937-26322163/1-226
AGCTGAAGTCGGAAGTTTACATACACTTAGGTTGGAGTCATTAAAACTAGTTTTTCAACCACTCCACAAATT
TCTTGTTAACAAACTATAGTTTTGGCAAGTCGGTTAGGACATCTACTTTGTGCATGACATAAGTAATTTTTC
CAACAATTGTTTACAGACAGATTATTTCACTTATAATTCACTGTATCACAATTCCAGAGGGTCAGAAGTTTA
CATACACTAA
>chromosome17:45743167-45743393/1-226
AGTTGTAGTCGGAAATTTACATATACTTAGGTTGGAGTCATTAAAACTCGTTTTTCAACCACTCCACAAAAT
TCTTGTTAACAAACTATAGTTTTGGCAAGTCGGTTAGGACATCTACTTTGTGCATGACACAAGTAATTTTTC
CAACAATTGTTTACAGACAGATTATTTCACTTATAATTCACTGTATCACAATTCCAGTGGGTCAGAAGTTTA
CATACACTAA
>chromosome17:10195838-10196064/1-226
AGTTGAAGTCGGAAGTTTACATACACTTAGGTTGGAGTCATTAAAACTCATTTTTCAACCACTTCACAAATT
TCTTGTTAACAAACTATAGTTTTGGCAAGTCGGTTAGGACATCTACTTTCTGCATGACACAAGTAATTTTTC
CAACAATTGTTTAGAGACAGATTATTTCACTTATAATTCACTGTATCACAATTCCAGTGGGTCAGAAGTTTA
CATACACTAA
>chromosome17:45047414-45047640/1-226
AGTTGAATTTGGAAGTTTACATACACTTAGGTTGGAGTCAATAAAACTTGTTTTTCAACCACTCCACAAATT
TCTTGTTAACAAACAATAGTTTTGGCAAGTCAGTTAGGACATCTACTTTGTGCATGACACAAGTAATTTTTC
CAACAATTGTTTACAGACAGATTATTTCACTTATAATTCACTGTAGAACAATTCCAGTGGGTCAGAAGTTTA
CATACACTAA
>chromosome17:27925428-27925654/1-226
AGTTGAAGTTGGAAGTTTACATACTCTTATGTTGGAGTCATTAAAACTCGTTTTTCAACCACTCCACAAATT
TCTTGTTAACAAACTATAGTTTTGGCAAGTCGGTTAGGACATCTACTTTGTGCATGACACAAATAATTTTTC
CAACAATTGTTTACAGACAGATTATTTCACTTATAATTCACTGTATCACAATTCCAGTGGGTGAGAAGTTTA
CATACACTAA
>chromosome17:57660405-57660631/1-226
AGTTGAAGTCGGATGTTTACATACACTTAAGTTGGAGTCATTAAAACTCGTTTTTCAACCACTCCACAAATG
ACTTGTTAACAAACTATAGTTTTGGCAAGTCGGTTAGGACATCTACTTTCTGCATGACACAAGTAATCTTTC
CAACAATTGTTTACAGACAGATTATTTCACTTATAATTCACTGTATCACAATTCCAGTGGGTCAGAAGTTTA
CATACACTAA
>chromosome17:5364088-5364314/1-226
AGTTGAAGTCGGACGTTTACATACACTTAGGTTGGAGTCATTAAAACTCGTTTTTCAAACACTCCACAAATT
TCTTGTTAACAAACTATAGTTTTGGCAAGTCGGTTAGGACATCTACTTTGTGCATGACACGAGTAATATTTC
CAACAATTGTTTACAGACAGATTATTTCACTTATAATTCACTGTATCACAATTCCAGTTGGTCAGAAGTTTA
CATACACTAA
>chromosome17:523177-523403/1-226
AGTTGAAGTGAGAAGTTTACATACACTTAGGTTGGAGTCATTAAAACTTGTTTTTCAACCACTCCACAAATT
TCTTGTAAACAAACTAAAGTTTTGGCAAGTCAGTTAGGACATCTACTTTGTGCATGACACAAGTCATTTTTC
CAACAATTGTTTACAGACAGATTATTTAACTTATAATTCACTGTATCACAATTCCAGTGGGTCAGAAGTTTA
CATACTCTAA
>chromosome17:14129547-14129774/1-227
AGTTGAAGTAGGAAGTTTACATACACTTAGGTTGGAGTCATTTAAAACTCGTTTTTCAACCACTCCACAAAT
TTCTTGTTAACAAACTATAGTTTTGGCAAGTCGGTTAGGACATCTACTTTGTGCATGACACAAGTCATTTTT
CCAACAATTGTTTACAGACATATTATTTCACTTATACTTCACTGTATCACAATTCCAGTGGGTCAGAACTTT
ACATACACTAA
>chromosome18:53388600-53388826/1-226
CAGTGGAAGTCGGAAGTTTACATACACTTAGGTTGGAGTCATTAAAACTCGTTTTTCAACCACTCCACAAAT
TTCTTGTTAACAAACTATAGTTTTGGCAAGTCGGTTAGGACATCTACTTTGTGCATGACACAAGTCATTTTT
CCAACAATTGTTTACAGACAGATTATTTCACTTATAATTCACTGTATCACAATTCCAGTGGGTCAGAAGTTT
ACATACACTA
>chromosome18:6614307-6614533/1-226
CAGTTGAAGTCGGAAGTTTACATACACTTAGGTTGGAGTCATTAAAACTCGTTTTTCAACCACTCCACAAAT
TTCTTGTTAACAAACTATAGTTTTGGCAAGTCGGTTAGGACATCTACTTTGTGCATGACACAAGTAATTTTT
CCAACAATTGTTTACAGACAGATTATTTCACTTATAATTCACTGTATCACAATTCCAGTGGGTCAGAAGTTT
ATATACACTA
>chromosome18:70281367-70281593/1-226
CAGTTGAAGTCGGAAGTTTACATACACTTAGGTTGGAGTCATTAAAACTTGTTTTTCAACCACTCCACAAAT
TTCTTGTTAATAAACTATAGTTTTGGCAAGTCGGTTAGGACGTCTACTTTGTGCATGACACAAGTCATTTTT
CCAACAATTGTTTACAGACAGATTATTTCACTTATAATTCACTGTATCACAATTCCAGTGGGTCAGAAGTTT
ACATACACTA
>chromosome18:11021159-11021385/1-226
CAGCTGAAGTCGGAAGTTTACATACACTTAGGTTGGAGTCATTAAAACTCATTTTTCAACCACTCCACAAAT
TTCTTGTTAACAAACTATAGTTTTGGCAGGTCGGTTAGGACATCTACTTTGTGCATGACACAAGTAATTTTT
CCAACAATTGTTTACAGACAGATTATTTCACTTATAATTCACTGTATCACAATTCCAGTGGGTCAGAAGTTT
ACATACACTA
>chromosome18:13592524-13592750/1-226
CAGTTGAAGTCGGAAGTTTACATACACTTAGGTTGGAGTCATTAAAACTCGTTTTTCAACCACTCCACAAAT
TTCTTGTTAACAAACTATAGTTTTGGCAAGTTGGTTAGGACACCTACTTTGTGCATGACACAAGTCATTTTT
CCAACAATTGTTTACAGACAGATTATTTCACTTATAATTCACTGTATCACAATTCCAGTGGATCAGAAGTTT
ACATTCACTA
>chromosome18:1835098-1835324/1-226
CAGTTGAAGTCGGAAGTTTACATACACTTAGGTTGGAGTCATTAAAACTCGTTTTTAAACCACTCCACAAAT
GTCTTGTTAACAAACTATAGTTTTGGCAAGTCGGTTAGGACATCTACTTTGTGCATGACACATGTCATTTTT
CCAACAATTGTTTACAGACAGATTATTTCACTTATAATTCACTGTATCACAATTCCAGTGGGTCAGAAGTTT
ACATACACTA
>chromosome18:30375242-30375468/1-226
CAGTTGAAGTCGGAAGTTTACATACACTTAGGTTGGAGTCATTGAAACTCGTTTTTCAACCACTCCACAAAT
TTCTTGTTAACAAACTATAGTTTTGGCAAGTCGGTTAGGACATCTACTTTGTGCATGACACAAGTCATTTTT
CCAACAATGGTTTACAGACAGATTATTTCACTTATAATTCACTGTATCACAATTCCACTGGGTCAGAAGTCT
ACATACACTA
>chromosome18:11096847-11097073/1-226
CAGTTGAAGTCGGAAGTTTACATACACTTAGGTTGGAGTCAATAAAACTTGTTTTTCAACCACGCCACAAAT
TTCTTGTTAACAAACTATAGTTTTGGCAAGTCGATTAGGACATCTACTTTGTGCATGACACAAGTCATTTTT
CCAACAATTGTTTACAGACAGATTATTTCACTTATAATTCACTGTATCACAATTCCAGTGGGTCAGAAGTTT
ACATACACTA
>chromosome18:12914332-12914558/1-226
CAGTTGAAATCGGAAGTTTACATACACTTAGGTTGGAGTCATTAAAACTTGTTTTTCAACCACTCCACAAAT
GTCTTGTTAACAAACTATAGTTTTGGCAAGTCGGTTAGGACATCTACTTTGTGCATGACACAAGTAATTTTT
CCAACAATTGTTTACAGACAGATTATTTCACTTATAATTCACTGTATCACAATTCCAGTGGGTCAGAAGTTT
ACATACACTA
>chromosome18:28410520-28410746/1-226
CAGTTGAAGTGGGAAGTTTACATACACTTAGGTTGGAGTCATTAAAACTAGTTTTTCAGCCACTCCACAAAT
TTCTTGTTAACAAACTATAGTTTTGGCAAGTTGGTTAGGACATCTACTTTGTGCATGACACAAGTCATTTTT
CCAACAATTGTTTACAGACAGATTATTTCACTTATAATTCACTGTATCACAATTCCAGTGGGTCAGAAGTTT
ACATACACTA
>chromosome18:7157741-7157967/1-226
CAGTTGAAGTCGGACGTTTACATACACTTAGGTTGGAGTCATTAAAACTTGTTTTTCAACCACTCCACAAAT
TTCTTGTTAACAAACTATAGTTTTGGCAAGTCGGTTAGGACATCTACTTTGTGCATGACACAAGTAATTTTT
CCAACAATTGTTTACAGACAGATTATTTCACTTATAATTCACTGTATCACAATTCCAGTGGGTCAGAAGTTA
ACATACACTA
>chromosome18:8519841-8520067/1-226
CAGTTGAAGTCGGAAGTTTACATACACTTTGGTTGGAGTCATTAAAACTCGATTTTCAACCACTCCACAAAT
TTCTTGTTAACAAACTATAGTTTTGGCAAGTCGGTTAGGACATCTACTTTGTGCATGACACAAGTCATTTTT
CCAACAATTGTTTACAGACAGATTATTTCACTTATAACTCACTGTATCACAATTCCAGTGTGTCAGAAGTTT
ACATACACTA
>chromosome18:38325103-38325329/1-226
AGTTGAAGTCAGAAGTTTACATACACTTAGGTTGGAGTCATTAAAACTCGTTTTTCAACCACTCCACAAATT
TCTTGTTAACAAACTATAGTTTTGGCAAGTCGGTTAGGACATCTACTTTGTGCATGACACAAGTCATTTTTC
CAACAATTGTTTACAGACAGATTATTTCACTTATAATTCACTGTATCACAATTCCAGTGGGTCAGAAGTTTA
CATACACTAA
>chromosome18:8639105-8639331/1-226
AGTTGAAGTCGGAAGTTTACATACACTTAGGTTGGAGTCATTAAAACTTGTTTTTCAACCACTCCACAAATT
TCTTGTTAACAAACTATAGTTTTGGCAAGTCGGTTAGGACATCTACTTTGTGCATGACACAAGTCATTTTTC
CAACAATTGTTTACAGACAGATTATTTCACTTATAATTCACTGTATCACAATTCCAGTGGGTCAGAAGTTTA
CATGCACTAA
>chromosome18:13614053-13614279/1-226
AGTTGAAGTTGGAAGTTTACATACACTTAGGTTGGAGTCATTAAAACTCGTTTTTCAACCACTCCACAAATT
TCTTGTTAACAAACTATAGTTTTGGCAAGTCGGTTAGGACATCTACTTTGTGCATGACACAAGTCATTTTCC
CAACAATTGTTTACAGACAGATTATTTCACTTATAATTCACTGTATCACAATTCCAGTGGGTCAGAAGTTTA
CATACACTAA
>chromosome18:66310408-66310634/1-226
AGTTGAAGTCGGAAGTTTACATACACTTAGGTTGGAGTCATTAAAACTCGTTTTTCAACCACTCCACAAATT
TCTTGTTTACAAATTATAGTTTTGGCAAGTCGGTTAGGACATCTACTTTGTGCATGACACAAGTCATTTTTC
CAACAATTGTTTACAGACAGATTATTTCACTTATAATTCACTGTATCACAATTCCAGTGGGTCAGAAGTTTA
CATACACTAA
>chromosome18:26380373-26380599/1-226
AGTTGAATTCGGAAGTTTACATACACTTAGGTTGGAGTCATTAAAACTCGTTTTTCAACCACTCCACAAGTT
TCTTGTTAACAAACTATAGTTTTTGCAAGTCGGTTAGGACATCTACTTTGTGCATGACACAAGTCATTTTTC
CAACAATTGTTTACAGACAGATTATTTCACTTATAATTCACTGTATCACAATTCCAGTGGGTCAGAAGTTTA
CATACACTAA
>chromosome18:56803140-56803366/1-226
AGTTGAAGTCGGAAGTTTACATACACTTAGGTTGGAGTCATTAAAACTCGTTTTTCAACCACTCCACAAATT
TCTTGTTAACAAACTATAGTTTTGGCAAGTCGGTTAGGACATCTACTTTGTGCATGACACATGTAATTTTTC
CAACAATTGTTTACAGACAGATTATTTCACTTATAATTCACTGTATCACAATTCCAGTGGGCCAGAAGTTTA
CATACACTAA
>chromosome18:28349408-28349634/1-226
AGTTGAAGTCAGAAGTTTACATACACTTATGTTGGAGTCATTAAAACTCGTATTTCAACCACTCCACAAATT
TCTTGTTAACAAACTATAGTTTTGGCAAGTCGGTTAGGACATCTACTTTGTGCATGACACAAGTCATTTTTC
CAACAATTGTTTACAGACAGATTATTTCACTTATAATTCACTGTATCACAATTTCAGTGGGTCAGAAGTTTA
CATACACTAA
>chromosome18:60035109-60035335/1-226
AGTTGAAGTCGGAAGTTTACATAAACTTAAGTTGGAGTCATTAAAACTCATTTTTCAACCACTCCACAAATT
TCTTGTTAACAAACTATAGTTTTGGCAAGTCGGTTAGGACATCTACTTTGTGCATGATACAAGTAATTTTTC
CAACAATTGTTTACAGACAGATTATTTCACTTATAATTCACTGTATCACAATTCCAGTGGGTCAGAAGTTTA
CATACACTAA
>chromosome18:13003254-13003480/1-226
AGTTGAAGTCAGAAGTTTACATACACTTAGGTTGGAGTCATTAAAACTTGTTTTTCAACCACTCCACAAATT
TCTTGTTAACAAACTATAGTTTTGGCAAGTCAGTTAGGACATCTACTGTGTGCATGACACAAGTAATTTTTC
CAACAATTGTTTACAGACAGATTATTTCACTTATAATTCACTGTATCACAATTCCAGTGGGTCAGAAGTTCA
CATACACTAA
>chromosome18:21894938-21895164/1-226
AGTTGAAGTCGGAAGTTAACATACACTTAGGTTGGAGTCATTAAAACTTGTTTTTCAACCACTCCACAAATG
TCTTGTTAACAAACTATAGTTTTAGCAAGTCGGTTAGGACATCTACTTTGTGCATGACACAAGTCATTTTTC
CAACAATTGTTTACAGACAGATTATTTCACTTATAATTCACTGTATCACAATTCCAGTGGGTCAGAAGTTTA
CATACACTAA
>chromosome18:45351497-45351723/1-226
AGTTGAAGTCGGAAGTTTACATACACTTAGCTTGGAGTCATTAAAACTCATTTTTCAACCACTCCACAAATT
TCCTGTTAACAAACTATAGTTTTGGCAAGTCGGTTAGGACATCTACTTTGTGCATGACACAAGTCATTTTTC
CAACAATTGTTTACAGACAGATTATTTGACTTATAATTCACTGTATCACAATTCCAGTGGGTCAGAAGTTTA
CATACACTAA
>chromosome18:50217482-50217708/1-226
AGTTGAAGTCGGAAGTTTACATACACTTAGGTTGGAGTCATTAAAACTCGTTTTTCAACCACTCCACAAATT
TCATGTTAACAAACTATAGTTTTGGCAAGTCGGTTAGGACATCTACTTTGTGCATGACACAAGTAATTTTTC
CAACAATTGTTTACAGACAGATTATTTCACTTATAATTCACTGTATCACAATTCCAGTGGGTCATAAGTTTA
AATACACTAA
>chromosome18:55157163-55157390/1-227
AGTTGAAGTCGGAAGTTTACATACACTTAGGTTGGAGTCATTAAAACTCGTTTTTCCAACCACTCCACAAAT
TTCTTGTTAACAAACTATAGTTTTGGCAAGTCGGTTAGGACATCTACTTTGTGCATGACACAAGTAATTTTT
CCAACAATTGTTTACAGACAGATTATTTCACTTATCATTCACTGTATCACAATTCCATTGGGTCAGAAGTTT
ACATACACTAA
>chromosome18:1644052-1644278/1-226
GTTGAAGTCGGAAGTTTACATACACTTAGGTTGGAGTCATTTAAAACTCATTTTTCAACCACTCCACACATT
TCTTGTTAACAAACTATAGTTTTGGCAAGTCGGTTAGGACATCTACTTTGTGCATGACACAAGTCATTTTTC
CAACAATTGTTTACAGACAGATTATTTCACTTATATTTCACTGTATCACAATTCCAGTGGGTCAGAAGTTTA
CATACACTAA
>chromosome19:31949724-31949950/1-226
CAGTTGAAGTCGGAAGTTTACATACACTTAGGTTGGAGTCATTAAAACTCGTTTTTCAACCACTCCACAAAT
TTCTTGTTAACAAACTATAGTTTTGGCAAGTCGGTTAGGACATCTACTTTGTGCATGACACAAGTAATTTTT
CCAACAATTGTTTACAGACAGATTATTTCACTTATAATTCACTGTATCACAATTCCAGTGGGTCAGAAGTTT
ACATACACTA
>chromosome19:73365851-73366077/1-226
CAGTTGAAGTCGGAAGTTTACATACACTTAGGTTGGAGTCATTAAAACTCGTTTTTCAACCACTCCACAAAT
TTCTTGTTAACAAACTATAGTTTTGGCAAGTCGGTTACGACATCTACTTTGTGCATGACACAAGTCATTTTT
CCAACAATTGTTTACAGACAGATTATTTCACTTATAATTCACTGTATCACAATTCCAGTGGGTCAGAAGTTT
ACATACACTA
>chromosome19:61585611-61585836/1-225
CAGTTGAAGTCGGAAGTTTACATACACTTAGGTTGGAGTCATTAAAACTCGTTTTTCAACCGCTCCACAAAT
TTCTTGTTAGCAAACTATAGTTTTGGCAAGTCGGTTAGGACATCTACTTTGTGCATGACACAAGTCATTTTT
CCAACAATTGTTTACAGACAGATTATTTCACTTATAATTCACTGTATCACAATTCCAGTGGGTCAGAAGTTT
ACATACACT
>chromosome19:69182929-69183152/1-223
TTGAAGTCGGAAGTTTACATACACTTAAGTTGGAGTCATTAAAACTCGTTTTTCAACCTCTCCACAAATTTC
TTGTTAACAAACTATAGTTTTGGCAAGTCAGTTAGGACATCTACTTTGTGCATGACACAAGTAATTTTTCCA
ACAATTGTTTACAGACAGATTATTTCACTTATAATTCACTGTATCACAATTCCAGTGGGTCAGAAGTTTACA
TACACTA
>chromosome19:34749701-34749927/1-226
CAGTTGAAGTTGGAAGTTTACATACACTTAGGTTGGAGTCATTAAAACTCATTTTTCAACCACTCCACAAAT
TTCTTGTTAACAAACTATAGTTTTGGCAAGTCGGTTAGGACATCTACTTTGTGCATGACACAAGTAATTTTT
CCAACAATTGTTTACAGACAGATTATTTCACTTATAATTCACTGTATCACAATTCCAGTGGGTCAGAAGTTT
ACATACACTA
>chromosome19:9612759-9612985/1-226
CAGTTGAAGTCGGAAGTTTACATACACTTAGGTTGGAGTCATTAAAACTCGTTTTTCAATCACTCCACACAT
TTCTTGTTAACAAACTATAGTTTTGGCAAGTCGGTTAGGACATCTACTTTGTGCATGACACAAGTCATTTTT
CCAACAATTGTTTACAGACAGATTATTTCACTTATAATTCACTGTACCACAATTCCAGTGGGTCGGAAGTTT
ACATACACTA
>chromosome19:40570586-40570812/1-226
CAGTTGAAGTCGGGAGTTTACATACACTTAGGTTGGAGTCATTAAAACTCATTTTTCAACCACTCCACAAAT
GTCTTGTTAACAAACTATAGTTTTGGCAAGTCAGTTAGGACATCTACTTTGTGCATGACACAAGTCATTTTT
CCAACAATTGTTTACAGACAGATTATTTCACTTATAATTCAATGTATCACAATTCCAGTGGGTCGGAAGTTT
ACATACACTA
>chromosome19:19459211-19459437/1-226
CAGTTGAAGTCGGAAGTTTACATACACTTAGGTTGGAGTCATTAAAACTTGTTTTTCAACCACTTCACAAAT
CTCTTGTTAACAAACTATAGTTTTGGCAAGTCAGTTAGGACATCTTCTTTGTGCATGACACAAGTCATTTTT
CCAACAATTGTTTACAGACAGATTATTTCACTTATAATTCACTGTATCACAATTCCAGTGGGTCAGAAGTTT
CCATACACTA
>chromosome19:9977883-9978109/1-226
CAGTTGAAGTCGGAAGTTTACATACACTTAGGTTGGAGTCATAAAAACTAGTTTTTCAACCACTCCACAAAT
TTCTTGTTAACAAACTATAGTTTTGGCAAGTCGGTTAGGACATCTACTTTGTGCATGACACAAGTAATTTTT
CCAATAATTGTTTACAGACAGATTATTTCACTTATAATTCACTGTATCACAATTCCAGTGGGTCAGAAGTTT
ACATACACTA
>chromosome19:16257604-16257830/1-226
CAGTTGAAGTCGGAAGTTTACATACACTTAGGTTGGAGTCATTAAAACTCGTTTTTCAACCACTCCACAAAT
TTCTTGTTAACAAACTATAGTTTTGGCAAGTCGGTTAGGACATCTACTTTGTGCATGACACAAGTAATTTTT
CCAACAATTGTTTACAGCCAGATTATTTCACTTATAATTCACTGTATCACAATTCCAGTGGGTTAGAAGTTT
ACATACAGTA
>chromosome19:27963601-27963827/1-226
CAGTTGAAGTCGGAAGTTTACATACACTTAGGTTGGAGTGATTAAACCTCGTTTTTCAACCACTCCACACAT
TTCTTGTTAACAAACTATAGTTTTGGCAAGTCGGTTAGGACATCTACTTTGTGCATGACACAAGTCATTTTT
CCAACAATTGTTTACAGACAGATTATTTCACTTATAATTCACTGTATCACAATTCCAGTGGGTCAGAAGTTT
ACATAAACTA
>chromosome19:25250524-25250750/1-226
CAGTTGAAGTCGGAAGTTTACATACAGTTACGTTGGTGTCATTAAAACTCGTTTTTCAACCACTCCACAAAT
TTCTTGTTAACAAACTATTGTTTTGGCAAGTCGGTTAGGACATCTACTTTGTGCATGACACAAGTAATTTTT
CCAACAATTGTTTACAGACAGATTATTTCACTTATAATTCACTGTATCACAATTCCAGTGGGTCAGAAGTTT
ACATACACTA
>chromosome19:4895333-4895559/1-226
CAGTTGAAGTCTGAAGTTTACATACACTTAGGTTGGAGTCATTAAAACTAGTTTTTCAACCACTCCACAAAT
TTCTTGTTAACAAACTATAGTTTTGGCAAGTCAGTTAGGACATCTACTTTGTCCATGACACAAGTAATTTTT
CCAACAATTGTTTACAGACAGATTATTTCACTTATAATTCACTGTATCACAATTCCAGTGGTTCAGAAGTTT
ACATACACTA
>chromosome19:82461923-82462149/1-226
AGTTGAAGTCGGAAGTTTACATACACTCAGGTTGGAGTCATTAAAACTTGTTTTTCAACCACTCCACAAATT
TCTTGTTAACAAACTATAGTTTTGGCAAGTCAGTTAGGACATCTACTTTGTGCATGACACAAGTCATTTTTC
CAACAATTGTTTACAGACAGATTATTTCACTTATAATTCACTGTATCACAATTCCAGTGGGTCAGAAGTTTA
CATACACTAA
>chromosome19:61767251-61767477/1-226
AGTTGAAGTTGGAAGTTTACATACACTGAGGTTGGAGTCATTAAAACTCGTTTTTCAACCACTCCACAAATT
TCTTGTTAACAAACAATAGTTTTGGCAAGTCGGTTAGGACATCTACTTTGTGCATGACACAAGTCATTTTTC
CAACAATTGTTTACAGACAGATTATTTCACTTATAATTCACTGTATCACAATTCCAGTGTGTCAGAAGTTTA
CATACACTAA
>chromosome19:58372432-58372658/1-226
AGTTGAAGTTGGAAGTTTACATACACTTAGGTAGGAGTCATTAAAACTCGTTTTTCAACCACTCCACAAATT
TCTTGTTAACAAACTATAGTTTTGGCAAGTCGGTTAGGACATCTACTTTGTGCATGACACAAGTCATTTTTC
CAACAATTGTTTACAGACAGATTATTTCACTTATAATTCATTGTATCACAATTCCAGTGGGTCAGAAGTTTA
CATACACTAA
>chromosome19:8270754-8270980/1-226
AGTTGAAGTCGGAAGTTTACATACACTTATGTTGGAGTCATTAAAACTCGTTTTTCAACCACTCCACAAATT
TCTTGTTAACAAACTATAGTTTTGGCAAGTCGGTTAAGACATCTACTTTGTGCATGACACAAGTCATTTTTC
CAACAATTGTTTACAGACAGATTATTTCACTTATAATTCACTGTATCACAATTCCAGTGGGTCAGAAGGTTG
CATACACTAA
>chromosome19:9985452-9985678/1-226
AGTTGAAGTCGAAAGTTTACATACACTTAGGTTGGAGTCATTAAAACTCGTTTTTCAACCACTCCACAAATT
TCTTGATAACAAACTATAGTTTTGGCAAGTCGGTTAGGACATCTACTTTGTGCATGACACAAGTCATTTTTC
CAACAATTGTTTACAGACAGATAATTTCACTTATAATTCACTGTATCACAATTCCAGTGGGTCAGAAGTTTA
CATACACTAA
>chromosome19:31040101-31040327/1-226
AGTTGAAGTCGGAAGTTTACATACACTTAGGTTGGAGTCATTACGACTCGTTTTTCAACCACTCCACAAATT
TCTTGTTAATAAACTATAATTTTGGCAAGTCGGTTAGGACATCTACTTTGTGCATGACACAAGTCATTTTTC
CAACAATTGTTTACAGACAGATTATTTCACTTATAATTCACTGTATCACAATTCCAGTGGGTCAGAAGTTTA
CATACACTAA
>chromosome19:30321171-30321397/1-226
AGTTGAAGTCGGAAGTTTACATACACTTAGGTTGGAGTCATTAAAACTTGTTTTTCAACCACTCCACAAATC
TCTTGTTAACAAACTATAGTTTTGGTAAGTCGGTTAGGACATCTACTTTGTGCATGACACAAGTCATTTTTA
CAACAATTGTTTACAGACAGATTATTTCACTTATAATTCACTGTATCACAATTCCAGTGGGTCAGAAGTTTA
CATACACTAA
>chromosome19:58539813-58540043/1-230
AGTTGAAGTCGGAAGTTTACATACACTTAGGTTGGAGTCATTAAAACTCGTTTTTCAACCACTCCACAAATT
TCTTGTTAATTAACAAACTATAGTTTTGGCAAGTCAGTTAGGACATCTACTTTGTGCATGACACAAGTAATT
TTTCCAACAATTGTTTACAGACAGATTATTTCACTTATAATTCACTGTATCACAATTCCAGTGGGTCAGAAG
TTTACATACACTAA
>chromosome19:67707704-67707929/1-225
GTTGAAGTCGGAAGTTTACATACACTTAGGTTGGAGTCATTAAAACTCATTTTTCAACCACTCCACACATAT
CTTGTTAACAAACTATAGTTTTGGCAAGTCGGTTAGGACATCTACTTTGTGCATGACACAAGTCATTTTTCC
AACAATTGTTTACAGACAGATTATTTCACTTATAATTCACTGTATCACAATTCCAGTGGGTCAGAAGTTTAC
ATACACTAA
>chromosome19:14565232-14565458/1-226
AGTTGAAGTCGGAAGTTTACATACACTTAGGTTGGAGTCATTAAAACTTGTTTTTCAACCACTCCACAAATT
TCTTGTTAACAAACTATAGTTTTGGCAAGTCGGTTAGGACATCTACTTTGTGCATGACACAAGTAATTTTTC
CAACAATTGTTTACAGACAGATTATTTCACTTATAATTCACTGTATCACAATTCCAGTGGGTCAGAAGTTTA
AATACGCTAA
>chromosome19:31530630-31530856/1-226
AGTTGAAGTCGGAAGTTTACATACACTTAGGTTGGAGTCATTAAAACTCGTTTTTCAACCACTCCACACATT
TCTTGTTAACAAACTATAGTTTTGGCAAGTCAGTTAGGACATGTACTTGGTGCATGACACAAGTAATTTTTC
CAACAATTGTTTACAGACAGATTATTTCACTTATAATTCACTGTATCACAATTCCAGTGGGTCAGAAGTTTA
CATACACTAA
>chromosome19:75168132-75168358/1-226
AGTTGAAGTTGGAAGTTTACATACACTTATGTTGGAGTCATTAAAACTCGTTTTTCAACCACTCCACAAATT
TCTTGTTAACAAACTATAGTTTTGGCAAGTCAGTTAGGACATCTACTTTGTGCATGACACAAGTAATTTTTC
CAACAATTGTTTACAGACAGATTATTTCACTTTAAATTCACTGTATCACAATTCCAGTGGGTCAGAAGTTTA
CATACACTAA
>chromosome19:75379731-75379957/1-226
AGTTGAAGTTGGAAGTTTACATACACTTATGTTGGAGTCATTAAAACTCGTTTTTCAACCACTCCACAAATT
TCTTGTTAACAAACTATAGTTTTGGCAAGTCAGTTAGGACATCTACTTTGTGCATGACACAAGTAATTTTTC
CAACAATTGTTTACAGACAGATTATTTCACTTTAAATTCACTGTATCACAATTCCAGTGGGTCAGAAGTTTA
CATACACTAA
>chromosome19:35364251-35364477/1-226
AGTTGAAGTCAGAAGTTTACATACACTTAGGTTGGAGTCATTAAAACTCGTTTTTCAACCACTCCACAAATT
TCTTGTTAACAAACTATAGTTTTGGCAAGTCTGTTTGGACATCTACTTTGTGCATGACACAAGTCATTTTTC
CAACAATTGTTTTCAGACGGATTATTTCACTTATAATTCACTGTATCACAATTCCAGTGGGTCAGAAGTTTA
CATACACTAA
>chromosome19:4233705-4233931/1-226
AGTTGAAGTCGGAAGTTTACATACACTTAGGTTGGAGTCATTACAACTCGTTTTTCAACCACTCCACAAATT
TCTTGTAAACAAACTATAGTTTTGGCAAGTCTGTTAGGACATCTACTTTATGCATGACACAAGTAATTTTTC
CAACAATTGTTTACAGACAGATTATTTCACTTATAATTCACTGTATCACAATTCCAGTGGGTCAGAAGTTTA
CATACACTAA
>chromosome20:50994828-50995054/1-226
CAGTTGAAGTCGGAAGTTTACATACACTTAGGTTGGAGTCATTAAAACTCGTTTTTCAACCACTCCACAAAT
TTCTTGTTAACAAACTATAGTTTTGGCAAGTCGGTTAGGACATCTACTTTGTGCACGACACAAGTCATTTTT
CCAACAATTGTTTACAGACAGATTATTTCACTTATAATTCACTGTATCACAATTCCAGTGGGTCAGAAGTTT
ACATACACTA
>chromosome20:51482997-51483223/1-226
CAGTTGAAGTCGGAAGTTTACATACACTTAGGTTGGAGTCATTAAAACTCGTTTTTCAACCACTCCACAAAT
TTCTTGTTAACAAACTATAATTTTGGCAAGTCGGTTAGGACATCTACTTTGTGCATGACACAAGTCATTTTT
CCAACAATTGTTTACAGACAGATTATTTAACTTATAATTCACTGTATCACAATTCCAGTGGGTCAGAAGTTT
ACATACACTA
>chromosome20:16981867-16982093/1-226
CAGTTGAAGTCGGAAGTTTACATACACTTAGGTTGGAGTCATTAAAACTTGTTTTTCAACTACTCCACAAAT
TTCTTGTTAACAAACAATCGTTTTGGCAAGTTGGTTAGGACATCTACTTTGTGCATGACACAAGTCATTTTT
CCAACAATTGTTTACAGACAGATTATTTCACTTATAACTCACTGTGTCACAATTCCAGTGGGTCAGAAGTTT
ACATACACTA
>chromosome20:74918863-74919089/1-226
CAGTTGAAGTCGGAAGTTTACATACACTTAGGTTGGAGTCATTAAAACTCGTTTTTCAACCACTCCACAAAT
TTCTTGTTAACAAACTATAGTTTTGGAAAGTCGGTTAGGACATCTACTTTGTGCATGACACAAGTCATTTTT
CCAACAATTGTTTTCAGACAGATTATTTCACTTATAATTCACTGTATCACAATTCCAGTGGGTCAGAAGTTT
ACATACACTA
>chromosome20:48993904-48994130/1-226
CAGTTGAAGTCGGAAGTTTACATACACTTAGGTTGGAGTCATTAAAACTCGTTTTTCAACCACTCCACAAAT
TTCTCGTTAACAAACTATAGTTTTGGCAAGTCGGTTAGGACATCTACTGTGTGCATGACACAAGTCATTTTT
CCAACAATTGTTTACAGACAGATTATTTCACTTATAATTCATTGTATCACAATTCCAGTGGGTCAGAAGTTT
ACATACACTA
>chromosome20:28059113-28059339/1-226
CAGTTGAAGTCGGAAGTTTACATACACTTAGGTTGGAGTCATTAAAACTCGTTTTTCAACCACTCCACAAAT
TTCTTGTTAACAAACTATAGTTTTGGCAAGTCGGTTAGGACATCTACTTTGTGCATGACACAAGTAATTTTT
CAAACAATTGTTTACAGACAGATTATTTCACTTATAATTCACTGTATCACAATTCCAGTGGGCCAGAAGTTT
ACATACACTA
>chromosome20:42110858-42111084/1-226
CAGTTGAAGTCGGAAGTTTACATACACTTAGGTTGGAGTCATTAAAACTAGTTTTTCAACCAGTCCACAAAT
TTCTTGTTAACAAACTATAGTTTTGGCAAGTCGGTTAGGACATCTACTTTGTGCATGACACAAGTCATTTTT
CCAACAATTGTTTACAGACAGATTATTTCACTTATAATTCACTGTATCACAATTCTAGTGGGTCAGAAGTTT
ACATACACTA
>chromosome20:29682251-29682477/1-226
CAGTTGAAGTCGGAAGTTTACATACACTTAGGTTGGACTCATTAAAACTCGTTTTTCAACCACTCCACAAAT
TTCTTGTTAACAATCTATAGTTCTGGCAAGTCGGTTAGGACATCTACTTTGTGCATGACACAAGTAATTTTT
CCAACAATTGTTTACAGACAGATTATTTCACTTATAATTCACTGTATCACAATTCCAGTGGGTCAGAAGTTT
ACATACACTA
>chromosome20:8250977-8251182/1-205
ATACACTTAGGTTGGAGTCATTAAAACTCGTTTTTCAACCACTCCACAAATTTCTTGTTAAGAAACTATAGT
TTTGGCAAGTTGGTTAGGACATCTACTTTGTGCATGGCACAAGTAATATTTCCAACAATTGTTTACAGACAG
ATTATTTCACATATAATTCACTGTATCACAATTCCAGTGGGTCAGAAGTTTACATACACTA
>chromosome20:4442112-4442338/1-226
AGTTGAAGTCGGAAGTTTACATACACTTAGGTTGGAGTCATTAAAACTCGTTTTTCAACCACTCCACAAATT
TCTTGTTAACAAACTATAGTTTTGGCAAGTCGGTTAGGACATCTACTTTGTGCATGACACAAGTCATTTTAT
CAACAATTGTTTACAGACAGATTATTTCACTTATAATTCACTGTATCACAATTCCAGTGGGTCAGAAGTTTA
CATACACTAA
>chromosome20:80211198-80211424/1-226
AGTTGAAGTCGGAAGTTTACATACACTTAGGTTAGAGTCAGTAAAACTCATTTTTCAACCACTCCACAAATT
TCTTGTTAACAAACTATAGTTTTGGCAAGTCGGTTAGGACATCTACTTTGTGCATGACACAAGTCATTTTTC
CAACAATTGTTTACAGACAGATTATTTCACTTATAATTCACTGTATCACAATTCCAGTGGGTCAGAAGTTTA
CATACACTAA
>chromosome20:28003208-28003434/1-226
AGTTGAAGTCGGAAGTTAACATACACTTAGGTTGGAGTCATTAAAACTTGTTTTTCAACCACTCCACAAATT
TCTTGTTAACAAACTATAGTTTTGACAAGTCGGTTAGGACATCTACTTTGTGCATGACACAAGTCATTTTTC
CAACAATTGTTTACAGACAGATTATTTCACTTATAATTCACTGTATCACAATTCCAGTGGGTCAGAAGTTTA
CATACACTAA
>chromosome20:30152662-30152888/1-226
AGTTGAAGTCGGAAGTTTACATACACTTAGGTTGGAGTCATTAAAACTCGTTTTTCAACCACTCCACAAATT
TCTTGTTAGCAAACTATAGTTTTGGCAAGTCGGTTAGGACATCTACTTTGTGCATGATACAAGTCATTTTCC
CAACAATTGTTTACAGACAGATTATTTCACTTATAATTCACTGTATCACAATTCCAGTAGGTCAGAAGTTTA
CATACACTAA
>chromosome20:35837242-35837468/1-226
AGTTGAAGTCGGAAATTTACATACACTTAGGTTGGAGTCATTAAAACTTGTTTTTCAACCACTCCACAAATT
TCTTGTTAACAAACTATAGTTTTGGCAAGTCGGTTAGGACATCTACTTTGTGCATGACACAAGTCACTTTTC
CAACAATTGTTTACAGACAGATTATTTCACCTATAATTCACTGTATCACAATTCCAGTGGGTCAGAAGTTTA
CATACACTAA
>chromosome20:22314378-22314604/1-226
AGTTGAAGTTGGAAGTTTACATACACTTATGTTGGAGTCATTAAAACTCGTTTTCCAACCACTCCACAAATT
TCTTGTTAACAAACTATAGTTTTGGCAAGTCAGTTAGGACAACTACTTTGTGCATGACACAAGTCATTTCTC
CAACAATTGTTTACAGACAGATTATTTCACTTATAATTCACTGTATCACAATTCCAGTGGGTCAGAAGTTTA
CATACACTAA
>chromosome20:24041888-24042114/1-226
AGTTGAAGTCGGAAGTTTACATACACTTAGGTTGGAGTCATTAAAACTCATTTTTCAACCACTCCACAAATT
TCTTGTTAACAAACTATAGTTTTGGCAAGTCGGTTAGGACATCTACTTTGTGCATGACACAAGTAATTTTTC
CAACAATTGTTTACAGACAGATTATTTCACTTATAATTCACTGTATCACAATTCCAGTGGGTCAGAAGTTTA
CATACAATAA
>chromosome20:23062359-23062585/1-226
AGTTGAAGTTGGAAGTTTACATACACTTAGGTTGGAGTCATTAAAACTCGTTTTTCAACCACTCCACAAATT
TCTTGTTAACAAACTATAGTTTTGGCAAGTCGGTTAGGACATCTACTTTGTGCATGACACAAGTAATTTTTC
CAACAATTGTTTACAGACAGATTATTTCAGTTATAATTCACTGTATCACAATTCCAGTGGGTCAGAAGTTTA
CATACACTAA
>chromosome20:35725244-35725470/1-226
AGTTGAAGTCCGAAGTTTACATACACTTAGGTTGGAGTCATTAAAACTTGTTTTTCAACCACTCCACAAATT
TCTTGTTAACAAACTATAGTTTTGGCAAGTCAGTTAGGACATCTACTTTGTGCATGACACAAGTAATTTTTC
CAACAATTGCTTACAGACAGATTATTTCACTTATAATTCACTGTATCACAATTCCAGTGGGTCAGAAGTTTA
CATACACTAA
>chromosome20:55404297-55404523/1-226
AGTTGAAGTCGGAAGTTTACATACACTTAGCTTGGAGTCATTAAAACTCCTTTTTCAACCACTCCACAAATT
TCTTGTTAACAAACAATAGTTTTGGCAAGTCAGTTAGGGCATCTACTTTGTGCATGACACAAGTCATTTTTC
CAACAATTGTTTACAGACAGATTATTTCATTTATAATTCACTGTATCACAATTCCAGTGTGTCAGAAGTTTA
CATACACTAA
>chromosome20:32897695-32897921/1-226
AGTTGAAGTCGGAAGTTTACATACACTTAGGTTGGAGTCATTAAAACTCGTTTTTCAACCACTCCACAAATT
TCTTGTTAACAAACTATAGTTTTGGCAAGTCGATTAGGACATCTACTTTGTGCATGACACAAGTAACTTTTC
CAACAATTGTTTACAGACAGATTATTTCACTTATAATTCACTGTGTCACAATTCCAGTGGGTCAGAAGTTTA
CATACACTAA
>chromosome20:77540896-77541122/1-226
AGTTGAAGTCTGAAGTTTAAATACACTTAGGTTGGAGTCATTAAAACTCGTTTTTTAACCACTCCACAAATT
TCTTGGTAACAAACTATAGTTTTGGCAAGTCAGTTAGGACATCTACTTTGTGCATGACACAAGTCATTTTTC
CAACAATTGTTTACAGACAGATTATTTCACTTATAATTCACTGTATCACAATTCCAGTGGGTCAGAAGTTTA
CATACACTAA
>chromosome20:28929410-28929636/1-226
AGTTGAAGTCAGAAGTTTACATACACTTAGGTTGGTGTCATTAAAACTCGTTTTTCAACCACTGCACAAATT
TCTTGTTAACAAACTATAGTTTTGGCAAGTCGGTTAGGACGTCTACTTTGTGCATGACACAAGTCATTTTTC
CAACAATTGTTTACAGACAGATTATTTCACTTATAATTCACTGTATCACAATTCCAGTGGGTCAGAAGTTTA
CATACACTAA
>chromosome20:33039668-33039894/1-226
AGTTGAAGTCGGAAGTTTACATACACTTAGGTTGGAGTCATTAAAACTCGTTTTTCAACCACTCCACAAATT
TCTTGTTAACAAAGTATAGTTTTGGCAAGTCGGTTAGGACATCTACTTTGTGCATGACACAAGTAACTTTTC
CAACAATTGTTTACAGACAGATTATTTCACTTATAATTCACTGTATCACAATTCCAGTGGATCAGAAGTTTA
CATACACTAA
>chromosome20:28581159-28581385/1-226
AGTTGAAGTCGGAAGTTTACGTACACTTAGGTTGGAGTCATTAAAACTCGTTTTTCAACCACTCCACAAATG
TATTGTTAACAAACTATAGTTTTGGCAAGTCGGTTAGGACATCTACTTTGTGCATGACACAAGTAATTTTTC
CAACAATTGTTTACAGACAGATTATTTCACTTATAATTCACTGTATCACAATTCCAGTGGGTCAGAAGTTTA
CATACACTAA
>chromosome21:46686921-46687147/1-226
CAGTTGAAGTCGGAAGTTTACATACACTTAGGTTGGAGTCATTAAAACTCGTTTTTCAACCACTCCACAAAT
TTCTTGTTAACAAACTATAGTTTTGGCAAGTCGGTTAGGACATCTACTTTGTGCATGACACAAGTAATTTTT
CCAACAATTGTTTACAGACAGATTATTTCACTTATAATTCACTGTATCACAATTCCAGTGGGTCAGAAGTTT
ACATACACTA
>chromosome21:18841227-18841453/1-226
CAGTTGAAGTGGGAGGTTTACATACACTTAGGTTGGAGTCATTAAAACTCGTTTTTCAACCACTCCACATAT
TTCTTGTTAACAAACTATAGTTTTGGCAAGTCAGTTAGGACATCTACTTTGTGCATGACACAAGTCATTTTT
CCAACAATTGTTTACAGACAGATTATTTCACTTATAATTCACTGTATCACAATTCCAGTGGGTCAGAAGTTT
ACATACACTA
>chromosome21:41300873-41301099/1-226
CAGTTGAAGTCGGAAGTTTACATACACTTAGGTTGGAGTCATTAAAACTTTTTTTTCAACCACTCCACAAAT
TTCTTGTCAACAAACTATAGTTTTGGCAAGTCGGTTAGGACATCTACTTTGTGCATGACACAAGTCATTTTT
CCAACAATTGTTTACAGACAGATTATTTCACTTATAATTCACTGTATCACAATTCCAGTGGGTCAGAAGTTT
ACATACACTA
>chromosome21:11451588-11451814/1-226
CAGTTGAAGTCGGAAGTTTACATACACTTAGGTTGGAGTCATTAAAACTAGTTTTTCAACCACTCCACAAAT
TTCTTGTTAACAAACTATAGTTTTGGCAAGTCGGTTAGGACATCTACTTTGTGCATGACACAAGTAATTTTT
CCAACAATTGTTTACAGACAGATTATTTCACTTATAATTCACTGTATCACAATTCCAGTAGGTCAGAAGTTT
ACATACACTA
>chromosome21:16953899-16954125/1-226
CAGTTGAAGTCGGAAGTTTACATACACTTAGGTTGGAGTCATTAAAACTTGTTTTTCAACCACTCCACAAAT
TTCTTGTTAACAAACTATAGTTTTGGCAAGTCAGTTAGGACATCTACTTTGTGCATGACACAAGTCATTTTT
CCAACAATTGTTTACGGACAGATTATTTCACATATAATTCACTGTATCACAATTCCAGTGGGTCAGAAGTTT
ACATTCACTA
>chromosome21:44733049-44733275/1-226
CAGTCGAAGTTGGAAGTTTACATACACTTAGGTTGGAGTCATTAAAACTCGTTTTTCAACAACTCCACACAT
TTCTTGTTAACAAACTATAGTTTTGGCAAGGCAGTTAGGACATCTACTTTGTGCATGACACAAGTCATTTTT
CCAACAATTGTTTACAGACAGATTATTTCACTTATAATTCACTGTATCACAATTCCAGTGGGTCAGAAGTTT
ACATACACTA
>chromosome21:13979282-13979508/1-226
CAGTTGAAGTCGGAAGTGTACATACACTTAGGTTGGAGTCATTAAAACTCATTTTTCAACCACTCCACAAAT
TCCTTGTTAACAAACTATAGTTTTGGCAAGTCGGTTAGGACATCTACTTTGTGCATGACACAAGTAATTTTT
CCAACAATTGTTTACAGACAGATTATTTCACTTATAATTCACTGTATCACAATTCCAGTGGGTCAGAAGTTT
ACATACACTA
>chromosome21:11655163-11655389/1-226
CAGTTGAAGTCAGAAGTTTACATACACTTAGGTTGGAGTCATTAAAACTCGTTTTTCAACCACTACACAAAT
TTCATGTTAACAAACTATAGTTTTGGCAAGTCGGTTAGGACATCTACTTTGTGCATAACACAAGTCATTTTT
CCAACAATTGTTTACAGACAGATTATTTCACTTATAATTCACTGTATCACAATTCCAGTGGGTCAGAAGTTT
ACATACACTA
>chromosome21:43100918-43101144/1-226
CAGTTGAAGTCAGAAGTTTACATACACTTAGGCTGGAGTCATTAAAACTCGTTTTTCAACCACTCCACAAAT
GTCTTGTTAACAAACTATAGTTTTGGCAAGTCAGTTAGGACATTTACTTTGTGCATGACACAAGTCATTTTT
CCAACAATTGTTTACAGAGAGATTATTTCACTTATAATTCACTGTATCACAATTCCAGTGGGTCAGAAGTTT
ACATACACTA
>chromosome21:1781045-1781271/1-226
CAGTTGAAGTCGGAAGTTTACATACACTTAGGTTGGAGTCATTAAAACTCGTTTTTCAACTACTCCACAAAT
TTATTGTTAACAAACTATAGTTTTGGCAAGTCGGTTAGGACATCTACTTTGTGCATGACACCAGTAATTTTT
CCAACAATTGTTTACAGACAGATTATTTCACTTATAATTCACTGAATCACAATTCCAGTGGGTCAGAAGTTT
ACATACACTA
>chromosome21:16277578-16277804/1-226
CAGTTGAAGTCGGAAGTTTACATACACTTAGGTTGGAGTCATTAAAACTTGTTTTTCAACCACTCCACAAAT
TTCTTGTTAACAAACTATAGTTTTGGCAAGTCAGTTAGGACATCTACTTTGTGCATGACACAAGTAATTTTT
CCAACAATTGTTTACAGACAGATTATTTCACTTATAATTCAAGGTATCACAATTCCAGTGGGTCAGAAGTTT
ACATACATTA
>chromosome21:23144060-23144285/1-225
CAGTTGAAGTCGGAAGTTTATATACACTTAGTTGGAGTCATTAAAACTCGTTTTTCAACCACTCCACAGATT
TCTTGTTAACAAACTATAGTTTTGGCAAGTCAGTTAGGACATCTACTTTGTGCATGACACAAGTAATTTTTC
CAACAATTGTTTACAGACAGATTATTTCACTTATAATTCACTGTATCACAATTCCAGTGAGTCAGAAGTTTA
CATACACTA
>chromosome21:52750168-52750394/1-226
AGTTGAAGTCGGAAGTTTACATACACTTAGGTTGGAGTCAATAAAACTCGTTTTTCAACCACTCCACAAATT
TCTTGTGAACAAACTATAGTTTTGGCAAGTCGGTTAGGACATCTACTTTGTGCATGACACAAGTCATTTTTC
CAACAATTGTTTACAGACAGATTATTTCACTTATAATTCACTGTATCACAATTCCAGTGGGTCAGAAGTTTA
CATACACTAA
>chromosome21:23343638-23343861/1-223
TGAAGTCGGAAGTTTACATACACTTAGGTTGGAGTCATTAAAACTCGTTTTTCAACCACTCCACAAATTTCT
TGTTAACAAACTATAGTTTTGACAAGTCAGTTAGGACATCTACTTTGTGCATGACACAAGTCATTTTTCCAA
CAATTGTTTACAGACAGATTATTTCACTTATAATTCACTGTATCACAATTCTAGTGGGTCAGAAGTTTACAT
ACACTAA
>chromosome21:7167780-7168006/1-226
AGTTGAAGTCGGAAGTTTACATACACTTAGGTTGGAGTCATTAAAACTCATTTTTCAACCACTCCACAAATT
TCTTGTTAACAAACTATAGTTTTGGCAAGTCAGTTAGGACATCTACTTTGTGCATGACACAAGTCATTTTTC
CAACAATTGTTTACAGACAGATTATTTCACTTATCATTCAGTGTATCACAATTCCAGTGGGTCAGAAGTTTA
CATACACTAA
>chromosome21:17048278-17048504/1-226
AGTTGAAGTCGGAAGTTTACATACACTTAGGTTGGAGTCATTAGAACTCGTTTTTCAACCACTCCACAAATT
TCTTGTTTACAAACTATAGTTTTGGCAAGTCGGTTAGGACATCTACTTTGTACATGACACAAGTCATTTTTC
CAACAATTGTTTACAGACAGATTATTTCACTTATAATTCACTGTATCACAATTCCAGTGGGTCAGAAGTTTA
CATACACTAA
>chromosome21:13789470-13789696/1-226
AGTTGAAGACAGAAGTTTACATACACTTAAGTTGGAGTCATTAAAACTCGTTTTTCAACCACTCCACAAATT
TCTTGTTAACAAACTATAGTTTTGGCAAGTCGGTTAGGACATCTACTTTGTGCATGACACAAGTAATTTTTC
CAACAATTGTTTACAGACAGATTATTTCACTTATAATTCACTGTATCACAATTCCAGTGGGTCAGAAATTTA
CATACACTAA
>chromosome21:50526335-50526561/1-226
AGTTGAAGTCGGAAGTTTAAATACACTTAGGTTGGAGTCATTAAAACTAGTTTTTCAACCACTCCACAAATG
TCTTGTTAACAAACTATAGTTTTGGCAAGTCGGTTAGGACATCTACTTTGTGCATGACACAAGTCATTTTTC
CAACAATTGTTTACAGACAGATTATTTCACTTATAATTCACTGTATCACAATTCCAGTGGGTCAGAAGTTTA
CATACACTAA
>chromosome21:1968667-1968893/1-226
AGTTGAAGTCGGAAGTTTACATACACTTAGGTTGGAGTCATTAAAACACGTTTTTCAACCACTCCACAAATT
TATTGTTAACAAACTATAGTTTTGGCAAGCCACTTAGGACATCTACTTTGTGCATGACACAAGTCATTTTTC
CAACAATTGTTTACAGACAGATTATTTCACTTATAATTCACTGTATCACAATTCCAGTGGGTCAGAAGTTTA
CATACACTAA
>chromosome21:14587409-14587635/1-226
AGTTGAAGTCGGAAGTTTACATACACTTAGGTTGGAGTCATTACAACTCACTTTTCAACCACTCCACACATT
TCTTGTTAACAAACTATAGTTTTGGCAAGTCAGTTAGGACATCTACTTTGTGCATGACACAAGTCATTTTCC
CAACAATTGTTTACAGACAGATTATTTCACTTATAATTCACTGTATCACAATTCCAGTGGGTCAGAAGTTTA
CATACACTAA
>chromosome21:38776191-38776417/1-226
AGTTGAAGTCAGAAGTTTACATACACTTAGGTTGGCGTCATTGAAACTCGTTTTTCAACCACTCCACAAATT
TCTTGTTAACAAACTATAGTTTTGGCAAGTCGGTTAGGACATCTACTTTGTGCATGACACAAGTCATTTTTC
CAACAATTGTTTACCGACAGATTATTTCACTTATAATTCACTGTATCACAATTCCAGTGGGTCAGAAGTTTA
CATACACTAA
>chromosome21:6353630-6353856/1-226
AGTTGAAGTCGGAAGTTTACATACACTTAGGTTGGAGTCATTAAAACTTGTTTTTCAACCACTCCACAAATT
TCTTGTCCACAAACTATAGTTTTGGCAAGTCAGTTAGGACATCTACTTTGTGCATGACACAAGTAATTTTTC
TAACAATTGTTTACAGACAGATTATTTCACTTATAATTCACTGTATCACAATTCCAGTGGGTCAGAAGTTTA
CATACACTAA
>chromosome21:6029358-6029584/1-226
AGTTGAAGTCGGAAGTTTACATACACTTAGGTTGGAGTCATTAAAACTCGTTTTTCAACCACTCCACAAATT
TCTTGTTAAAAAACTATCGTTTTGGCAAGTCGGTTAGGACATCTACTTTGTGCATGACACAAGTAATTTTTC
CAACAATTGTTTACAGACAGATTATTTCACTTATAATTCACTGTATCACAATTCCAGTGGGTCAAAAGTTTA
CATACACTAA
>chromosome21:26704906-26705132/1-226
AGTTGAAGTCGGAAGTTTACATACACTTAGGTTGGAGTCATTAAAACTCGTTTTTCAGCCACTCCACAAATT
TCTTGTTAACAAACTATAGTTTTGGCAAGTCGGTTAGGACATCTACTTTGTGCATGACACAAGTAATTTTTC
CAACAATTGTTTACAGACAGATTATTTCACTTATAATTCACTGTATCACAATAACAGTGGGTCAGAAGTTTA
CATACACTAA
>chromosome21:21423340-21423566/1-226
AGTTGAAGTCGGAAGTTTACATACACTTAGGTTGGAGTCATTAAAACTTGTTTTTCAACCACTCCACAAATT
TCTTGTTAACAAACTATAGTTTTGGCAAGTCAGTTAGGACATCTACTTTGTGCATGACACAAGTAATTTTTC
CAACAATTATTTACAGACAGATTATTTCACTTATAAATCACAGTATCACAATTCCAGTGGGTCAGAAGTTTA
CATACACTAA
>chromosome21:42966250-42966476/1-226
AGTTGAAGAGGGAAGTTTACATACACTTAGGTTCGAGTCATTAAAACTCGTTTTTCAACCACTCCACAAATT
TCTTGTTAACAAACTATAGTTTTGGCAAGTCGGTTAGGACATCTACTTTGTGCATGACACAAGTCATTTTTC
CAACAATTGTTTACAGACAGATTATTTCACTTATAATTCACTGTATCACAATTCCAGTGGGTCAGAAGTTTA
CATGCACTAA
>chromosome21:26811356-26811580/1-224
AGTTGAAGTCGAAAGTTTACATACACTTAGGTTGGAGTCATTAAAACTCATTTTTCAACCACTCCACAAATT
TCTTGTTAACAAACTAGTTTTGGCAAGTCAGTTAGGACATCTACTTTGTGCATGACACAAGTCATTTTTCCA
ACAATTGTTTACAGACAGATTATTTCACTTATAATTCACTGTATCACAATTCCACTGGGTCAGAAGTTTACA
TACACTAA
>chromosome22:50055622-50055848/1-226
CAGTTGAAGTCGGAAGTTTACATACACTTATGTTGGAATCATTAAAACTCGTTTTTCAACCACTCCACAAAT
TTCTTGTTAACAAACTATAGTTTTGGCAAGTCGGTTAGGACATCTACTTTGTGCATGACACAAGTCATTTCT
CCAACAATTGTTTACAGACAGATTATTTCACTTATAATTCACTGTATCACAATTCCAGTGGGTCAGAAGTTT
ACATACACTA
>chromosome22:24829316-24829542/1-226
CAGTTGAAGTCGGAAGTTTACATACACTTAGGTTGGAGTTATTAAAACTCGTTTTTCAACCACTCCACAAAT
TTCTTGTTAACAAGCGATAGTTTTGGCAAGTCGGTTAGGACATCTACTTTGTGCATGACACAAGTCATTTTT
CCAACAATTGTTGACAGACAGATTATTTCACTTATAATTCACTGTATCACAATTCCAGTGGGTCAGAAGTTT
ACATACACTA
>chromosome22:39230605-39230831/1-226
CAGTTGAAGTCGGAAGTTTACATACACTTAGGTTGGAGTCATTAAAACTTGTTTTTCAACCACTCCACAAAT
TTCTTGTTAACAAACTATAGTTTTGGCAAGTCGGTTAGGACATCTACTTTGTGCATGACATAAGTCATTTTT
CCAACAATTGTTTATAGACAGATTATTTCACTTATAATTCACTGTATCACAATTCCAGTGGGTCAGAAGTTT
ACATACACTA
>chromosome22:7037046-7037272/1-226
CAGTTGAAGTCAGAAGTTTACATACACTTAGGTTGGTGTCATTAAAACTCGTTTTTCAACCACTCCACAAAT
TTCTTGTTAACAAACTATAGTTTTGGCAAGTCGGTTAGGACATCTACTTTGTGCATGACACAAGTCATTTTT
CCAACAATTGTTTACAGACAGACTATTTCACTTATAATTCACTGTATCACAATTCCAGTGGGTCAGAAGTTT
ACATACACTA
>chromosome22:25694898-25695124/1-226
CAGTTGAAGTCGGAAGTTTACATACACTTAGGTTGGAGTCATTAAAACTCGTTTCTCAACCACTCCACAAAT
GTCTTGTTAACAAACTATAGTTTTGGCAAGTCGGTTAGGACATCTACTTTGTGCATGACACAAGTCATTTTT
CCAACTATTGTTTACAGACAGATTATTTCACTTATAATTCACTGTATCACAATTCCAGTGGGTCAGAAGTTT
ACATACACTA
>chromosome22:47378073-47378299/1-226
CAGTTGAAGTCGGACGTTTACATACACTTAGGTTGGAGTCATTAAAACTCGTTTTTCAACCATTCCACAAAT
TTCTTGTTAACAAACTATAGTTTTGGCAAGTCGGTTAGGACATCTACTTTGTGCATGACACAAGTAATTTTT
CCAACAATTGTTTACAGACAGATTATTTCACTTATAATTCACTGTATCACAATTCCAGTGGGTCAGAAGTTT
ACATACACTA
>chromosome22:28635018-28635244/1-226
CAGTTGAAGTCGGAAGTTTACATACACTTAGGTTGGAGTCATTAAAACTTGTTTTTCAACCACTCCACAAAT
GTCTTGTTAACAAACTATAGTTTTGGCAAGTCAGTTAGGACATCTACTTTGTGCATGACACAAGTCATTTTT
CCAACAATTGTTTACAGACAGATTATTTCACTTATAATTCACTGTTTTACAATTCCAGTGGGTCAGAAGTTT
ACATACACTA
>chromosome22:48107542-48107768/1-226
CAGTTGAAGTCGGAAGTTTACATACACTTAGGTTAGAGTCATTAAAAATAGTTTTTCAACCACTCCACAAAT
TTCTTGTTAACAAACTATAGTTTTGGCAAGTCGGTTAGGACATCTACTTTGTGCATGACACAAGTCATTTTT
CCAACAATTGTTTACAGACAGATTATTTCACTTATAATTCACTGTATCACAATTCCAGTGGGTCAGAAGTTT
ACATACACTA
>chromosome22:60564508-60564734/1-226
CAGTTGAAGTCGGAAGTTTACATACACTTAGGTTGGAGTCATTAAAACTCGTTTTTCAACCACTCCACAAAT
TTCTTGTTAACAAACAATAGTTTTGCCAAGTCGGTTAGGACATCTACTTTGTGTATGACACAAGTCATTTTT
CCAACAATTGTTTACAGACAGATTATTTCACTTATAAATCACTGTATGACAATTCCAGTGGGTCAGAAGTTT
ACATACACTA
>chromosome22:26289744-26289970/1-226
CAGTTGAAGTCGGAAGTTTACATACACTTAGGTTGGAGTCATTAAAACTCGTTTTTCAACCACTCCACAAAT
TTCTTGTTAACAAACTATAGTTTTGGCAAGTCGGTTAGGACATCTACTTTGTACATGACACAAATCATTTTT
CCAACAATTGTTTACCGACAGATTATTTAACTTATAATTCACTGTATCACAATTCCAGTGGGTCAGAAGTTT
ACATACACTA
>chromosome22:10069811-10070037/1-226
CAGTTGAAGTCGGAAGTTTACATACACTTAGGTTGGAGTCATTAAAACTTGTTTTTCAACGACTCCACAAAT
TTCTTGTTAACAAACTATAGTTTTGGCAAGTCGGTTAGGACATCTACTTTGTGCATGACACAAGAAATTCTT
CCAACAATTGTTTACAGACAGATTATTTCACTTATAATTCACTGTATCACAATTCCAGTGGGTCAGAAGTTT
ACATACACTA
>chromosome22:42653492-42653718/1-226
AGTTGAAGTCGGAAGTTTACATACACTTAGGTTGGAGTCATTAAAACTCGTTTTTCAACCACTCCACAAATT
TCTTGTTAACAAACTATAGTTTTGGCAAGTCGGTTAGGACATCTACTTTGTGCATGACACAAGTAATTTTTC
CAACAATTGTTTACAGACAGATTATTTCACTTATAATTCATTGTATCACAATTCCAGTGGGTCAGAAGTTTA
CATACACTAA
>chromosome22:24938966-24939192/1-226
AGTTGAAGTCGGATGTTTACATACACTTAGGTTGGAGTCATTAAAACCTGTTTTTCAACCACTCCACAAATT
TCTTGTTAACAAACTATAGTTTTGGCAAGTCGGTTAGGACATCTACTTTGTGCATGACACAAGTCATTTTTC
CAACAATTGTTTACAGACAGATTATTTCACTTATAATTCACTGTATCACAATTCCAGTGGGTCAGAAGTTTA
CATACACTAA
>chromosome22:50027655-50027881/1-226
AGTTGAAGTCGGAAGTTTACATACACTTAGGTTGGAGTCATTAAAACTCGTTTTTCAACCACTCCACAAATT
TCTTGTTAACAAACTATAGTTTTGGCAAGTCGGTAAGGACATCTACTTTGTGCATGACACAAGTAATTTTTC
CAACAATTGTTTACAGACAGATTATTTCACTTATAATTCACTGTATCACAATTCCAGTGGGTCAGAAGTTTA
CATATACTAA
>chromosome22:62058967-62059193/1-226
AGTTGAAGTCGGAAGTTTACATCCACTTAGGTTGGAGTCAGTAAAACTCGTTTTTCAACCACTCCACAAATT
TCTTGTTAACAAACTATAGTTTTGGCAAGTCGGTTAGGACATCTACTTTGTGCATGACACAAGTAATTTTTC
CAACAATTGTTTACAGACAGATTATTTCACTTATAATTCACTGTATCACAATTCCAGTGGGTCAGAAGTTTA
CATACACTAA
>chromosome22:14641225-14641451/1-226
AGTTGAAGTCGGAAGTTTACATACCCTTAGGTTGGAGTCATTAAAACTCATTTTTCAACCACTCCACAAATT
TCTTGTTAACAAACTATAGTTTTGGCAAGTCGGTTAGGACATCTACTTTGTGCATGACACAAGTCCTTTTTC
CAACAATTGTTTACAGACAGATTATTTCACTTATAATTCACCGTATCACAATTCCAGTGGGTCAGAAGTTTA
CATACACTAA
>chromosome22:11401660-11401886/1-226
AGTTGAAGTCGTAAGTTTACATACACTTAAGTTGGAGTCATTAAAACTCGTTTTTCAACCACTCCACAGATT
TCTTGTTAACAAACTATAGTTTTGGCAAGTCGGTTAGGACATCTACTTTGTACATGACACAAGTCATTTTTC
CAACAATTGTTTACAGACAGATTATTTCACTTATAATTCTCTGCATCACAATTCCAGTGGGTCAGAAGTTTA
CATACACTAA
>chromosome22:42438044-42438270/1-226
AGTTGAAGTCGGAGGTTTACATACACTTAGGTTGGAGTCATTAAAACTCGTTTTTCAACCACTCCACAAATT
TCATGTTAACAAACTATAGTTTTGGCAAGTCGGTTAGGACATCTACTTTGTACATGACACAAGTCATTTTTC
CAACAATTGTTTACAGACAGATTATTTCACTTATAATTCACTGTATCACAATTCCAGTGGGTCAGAAGTTTA
CATACTCTAA
>chromosome22:37929549-37929775/1-226
AGTTGAAGTCGGAAGTTTACATACACTTAGGTTGGAGTCATTAAAACTAATTTTTCAACCACTCCACAAATT
TCTTGTTAACAAACTATAGTTTTGGCAAGTCAGTTAGAACATCTACTGTGTGCATGACACAAGTCATTTTTC
CAACAATTGTTTACAGACAGATTATTTCACTTATAATTCACTGTATCATAATTCCAGTGGGTCAGAAGTTTA
CATACACTAA
>chromosome22:7815506-7815728/1-222
AGTTGAAGTCGGAAGTTTACATACACTTAGGTTGGAGTAATTAAAACTTGTTTTTCAACCACTCCACAAATT
TCTTGTTAACAAACTATAGTTTTGGCAAGTCGGTTAGGACATCTACTTTGTGCATGACACAAGTCATTTTTC
CAACAATTGTTTACAGACAGATTATTTCACTTATAATTCACTGTATCACAATTCCAGTGGGTCAGAAGTTTA
CATACA
>chromosome22:41605166-41605392/1-226
AGTTGAAGTGGGAAGTTTAAATACACTTATGTTGGAGTCATTAAAACTCGTTTTTCAACCACTCCACAAATA
TCTTGTTAACAAACTATAGTTTTGGCAAGTCAGTTAGGACATCTACTTTGTGCATGACACAAGTCATTTTTC
CAACAATTGTTTACAGACAGATTACTTCACTTATAATTCACTGTATCACAATTCCAGTGGGTCAGAAGTTTA
CATACACTAA
>chromosome22:21286286-21286512/1-226
AGTTGAAGTCGGAAGTTTACATACACCTATGTTGGAGTCATTAAAACTCGTTTTTCAACCACTCCACAAATT
TCTTGTTAACAAACTATAGTTTTGGCAAGTCGGTTAGGACATCTACTTTGGGCATGACACAAGTCATTTTTC
CAACAATTGTTTACAGACAGATTATTTCACTTCTAATTCACTGTATCACAATTCCAGCGGGTCAGAAGTTTA
CATACACTAA
>chromosome22:18741645-18741871/1-226
AGTTGAAGTCGGCAGTTTACATACACTTTGGTTGGAGTCATTAAAACTCGTTTTTCAACCACTCCACAAATT
TCTTGTTAACAAACTATAGTTTTGGCAAGTCGGTTAGGACATCTACTTTGTGCATGACACAAGTCATTTTTC
CAACAATTGTTTACAGACAGATTATTTCACTTATAATTCACTGTATCACAATTCCAGTGGGTCAGAAATGTA
CATACACTAA
>chromosome22:33381199-33381425/1-226
AGTTGAAGTCGGAAGATTACATACACTTAGGTTGCAGTCATTAAAACTCGTTTTTCAACCACTCCACAAATT
TCTTGTTAACAAACTATAGCTTTGGCAAGTCGGTTAGGACATCTACTTTGTCCATGACACAAGTCATTTTTC
CAACAATTGTTTACAGACAGATTATTTCACTTATAATTCACTGTATCACAATTCCAGTGGGTCAGAAGTTTA
CATACACTAA
>chromosome23:41666450-41666676/1-226
CAGTTGAAGTCGGAAGTTTACATACACTTAGGTTGGAGTCATTGAAACTCGTTTTTCAACCACTCCACAAAT
TTCTTGTTAACAAACTATAGTTTTGGCAAGTCAGTTAGGACATCTACTTTGTGCATGACACAAGTCATTTTT
CCAACAATTGTTTACAGACAGATTATTTCACTTATAATTCACTGTATCACAATTCCAGTGGGTCAGAAGTTT
ACATACACTA
>chromosome23:8367141-8367367/1-226
CAGTTGAAGTCGGAAGTTTACATACACTTAGGTTGGAGTCATTAAAACTCGTTTTTCAACCACTCCACAAAT
TTCTTGTTAACAAACTATAGTTTTGGCAAGTCAGTTAGGACATCTACTTTGTGCATGACACAAGTAATTTTT
CCAACAATTGTTTACAGACAGATTATTTCACTTATAAATCACTGTATCACAATTCCAGTGGGTCAGAAGTTT
ACATACACTA
>chromosome23:7980136-7980362/1-226
CAGTTGAAGTCGGAAGTTTACATACACTTAGGTTGGAGTCATTAAAACTCATTTTTCAACCACTCCACAAAT
TTCTTGTTAACAAACTATAGTTTTGGCAAGTCGGTTAGGACATCTACTTTGTGCATGGCACAAGTCATTTTT
CCAACAATTGTTTACAGACAGATTATTTCACTTATAATTCACTGTATCACAATTCCAGTGGGTCAGAAGTTC
ACATACACTA
>chromosome23:30554700-30554926/1-226
CAGTTGAAGTCGGAAGTTTACATACATTTAGGTTGGAGTCATTAAAACTCGTTTTTCAACCACTTCACAAAT
TTCTTGTTAACAAACTATAGTTTTGGCAAGTCGGTTAGGACATCTACTTTGTGCATGACACAAGTCATTTTT
CCAACAATTGTTTATAGACAGATTATTTCACTTATAATTCACTGTATCACAATTCCAGTGGGTCAGAAGTTT
ACATACACTA
>chromosome23:31780945-31781171/1-226
CAGTTGAAGTCGGAAGTTTACATACACTTAGGTTAGAGTCATTAAAACTCGTTTTTCAATCACTCCACAAAT
TTCTTGTTAACAAACTATAGTTTTGGCAAGTCAGTTAGGACATCTACTTTGTGCATGACACAAGTAATTTTT
CCAACAATTGTTTACAGACAGATTATTTCACTTATAATTCACTGTATTACAATTCCAGTGGGTCAGAAGTTT
ACATACACTA
>chromosome23:30140159-30140385/1-226
CAGTTGAAGTCGGAAGTTTACATACACTTAGGTTGGAGTCATTAAAACTTGTTTTTCAACCACTCCACAAAT
TTCTTGTTAACAAACTATAGTTTTGGCAAGTCGGTTAGGACATCTACCTCGTGCATGACACAAGTAATTTTT
CCAACAATTGTTTACAGACAGATTATTTCACTTATAATTCACTGTATCACAATTCCAGTGGGTCAGAAGTTT
ACATACACTA
>chromosome23:43445118-43445344/1-226
CAGTTGAAGTCGGAAGTTTACATACACTTAGGCTGGAGCCATTAAAACTCGTTTTTCAACCACTCCACAAAT
TTCTTGTTAACAAACTATAGTTTTGGCAAGTCGGTTAGGACATCTACTTTGTGCATGACACAAGTAATTTTT
CCAACAATTGTTTACAGAAAGATTATTTCACTTATAATTCACTGTATCACAATTCCAGTGGGTCAGAAGTTT
ACATACACTA
>chromosome23:44101923-44102149/1-226
CAGTTGAAGTCGGAAGTTTACATACACTTAGGTTGGAGTCATTAAAACTCGTTTTTCAACCACTCCACAAAT
TTCTTGTTAACAAACTGTAGTTTTCGCAAGTCGGTTAGGACATCTACTTTGTGCATGACACAAGTCATTTTA
CCAACAATTGTTTACAGACAGATTATTTCACTTATAATTCACTGTATCACAATTCCAGTGGGTCAGAAGTTT
ACATACATTA
>chromosome23:14853558-14853784/1-226
CAGTTGAAGTCGGAAGTTTACATACACTTAGATTGGAGTCATTAAAACTTGTTTTTCAACCACTCCACAAAT
TTCTTGTTAACAAACTATAGTTTTGGCAAGTCGGTTAGGACATCTACTTTGTGCATGACACAAGTCATTTTT
CCAACATTTCTTTACAGACAGATTATTTCACTTATAATTCACTGTATCACAATTCCAGTGGGTCAGAAGTTT
ACATACACTA
>chromosome23:1276870-1277094/1-224
CAGTTGAAGTCAGAAGTTTACATACACTTAGGTTGGAGTCATTAAAACTTGTTTTTCAACCACTCCACAAAT
TTCTTGTTAACAAACTATAGTTTTGGCAAGTCGGTTAGGACATCTACTTTGTGCATGACACAAGTCATTTTT
CCAACAATTGTTTACAGACAGATTATTTCACTTATAATTCACTGTATCACAATTCCAGTGGGTCAGCAGTTT
ACATGCAC
>chromosome23:30851333-30851558/1-225
CAGTTGAAGTCGGAAGTTTACATACACTTAGGTTGGAGTCATTAAAACTCGTTTTTCAACCACTCCACAAAT
TTCTTGTTAACAAACTATAGTTTTGGCAAGTCGGTTAGGACATATACTTTGTGCATGACACAAGTTATTTTT
CCAACAATTGTTTACAGACAGATTATTTCACTTATAACTCACTGTATCACAATTCCAGTGGTTCAGAAGTTT
ACATACACT
>chromosome23:35521488-35521714/1-226
CAGTTGAAGTCGGAATTTTACATACACTTAGGTTGGAGACATTAAAACTCGTTTTTCAACCACTCCACAAAT
TTCTTGTTAACAAACTATAGTTTTGGCAAGTCGGTTAGGACATCTACTTTGTGCATGACACAAGTAATTTTT
CCAACAATTGTTTACAGACAGATTATTTCACTTATAATTCATTGTATCACAATTCCAGTGGGTCAGAAGTTT
ACATACACTA
>chromosome23:5654919-5655145/1-226
CAGTTGAAGTCGGAAGTTTAAATACACTTAGGTTAGAGTCATTAAAACTCGTTTTTCAACCACTCTACAAAT
TTCTTGTTAACAAACTATAGTTTTGGCAAGTCGGTTAGGACATCTACTTTGTGCATGACACAAGTAATTTTT
CCAACAATCGTTTACAGACAGATTATTTCACTTATAATTCACTGTATCACAATTCCAGTGGGTCAGAAGTTT
ACATACACTA
>chromosome23:8058188-8058414/1-226
CAGTTGAAGTCGGAAGTTTACATACACTTAGGTTGGAGTCATTAAAACTCGTTTTTCAACCCCTCCACAAAT
TTCTTGTTAACAAACTATAGTTTTAGCAAGTCGGTTAGGACATCTACTTTGTGCATGACACAAGTCATTTTT
CCAACAATTGCTTACAGACAGATTATTTCACTTATAATTCACTGTATCACAATTCCAGTGGCTCAGAAGTTT
ACATTCACTA
>chromosome23:6297731-6297957/1-226
CAGTTGAAGTCGGAAGTTTACATACACTTAGGTTGGAGTCTTTAAAACTCGTTTTTCAACCACTCCACAAAT
TTCTTGTTAACAAACTATAGTTTTGGCAAGTCGGTTAGGACATCTACTTTGTCCATGACACAAGTTATTTTT
CCAACAATTGTTTACAGACAGATTATTTCACTTATAATTCATTGTATCACAATTCCAGTGGGTCAGAAGTTT
AAATACACTA
>chromosome23:37638311-37638537/1-226
AGTTGAAGTCGGAAGTTTACATACACTTAGGTTGGAGTCATTAAAACTCGTTTTTTCAACCACTCCACAAAT
TTCTTGTTAACAAGCTATAGTTTTGGCAAGTCGGTTAGGACATCTACTTTGTGCATGACACAAGTCATTTTT
CCAACAATTGTTTACAGACAGACTATTTCACTTATAATTCACTGTATCACAATTCCAGTGGGTCAGAAGTTT
ACATACACAA
>chromosome23:34339297-34339523/1-226
TGTTGAAGTTGGAAGTTTACATACACTTAGGTTGGAGTCATTAAAACTCGTTTTTCAACCATTCCACAAATT
TCTTGTTAACAAACAATAGTTTTGGCAAGTCGGTTAGGACATCTACTTTGTGCATGACACAAGTCATTTTTC
CGACAATTGTTTACAGACAGGTTATTTCACTTATAATTCACTGTATCACAATTCCAGTGGGTCAGAAGTTTA
CATACACTAA
>chromosome23:46346961-46347187/1-226
AGTTGAAGTCGGAAGTTTACATACACTTAGGTTGGAGTCATTAAAACTCATTTTTCAACCACTGCACAAATT
TCTTGTTAACAAACTATAGTTTTGGCAAGTCGGTTAGGACATCTACTTTGTGCATGACACAAGTCATTTTTC
CAACAAATGTTTACAGACAGATTATTTCACTTATAATTCACTGTATCACAATTCCAGTGGGTCAGAAGTTTA
CATACACTAA
>chromosome23:7409209-7409435/1-226
AGTTGAAGTCGGAAGTTTACATACACTTAGGTTGGAGTCATTAAAACTCATTTTTCAACCACTCCACAAATT
TCTTGTCAACAAACTATAGTTTTGGCAAGTCAGTTAGGACATCTACTTTGTGCATGACACAAGTAATTTTTC
CAACAATTGTTTACAGACAGATTATTTCACGTATAATTCACTGCATCACAATTCCAGTGGGTCAGAAGTTTA
CATACACTAA
>chromosome23:35077992-35078218/1-226
AGTTGAAGTCGGAAGTTTACATACACTTAGGTTGGAGTCATTAAAACTTGTTTTTCAACCACCCCACAAATG
TCTTGTTAACAAACTATAGTTTTGGCAAGTCGGTTAGGACATCTACTTTGTGCATGACACAAGTAATTTTTC
CAACAATTGTTTACAGACAGATTATTTCACTTATAATTCACTGTATCACAATTCCAGTGGGTCAGAAGTTTA
CATACACTAA
>chromosome23:8967026-8967252/1-226
AGTTGAAGTCGGAAGTTTACATACACTTAGGTTGGAGTCATTAAAAGTTGTTTTTCAACCACTCCACAAATT
TCTTGTTAACAAACTATAGTTTTGGCAAGTCGGTTAGGACATCTACTTTGTGCATGACACAAGTCATTTTTC
CAACAATTGTTTACAGACAGATTATTTAATTTATAATTCACTGTATCACAATTCCAGTGGGTCAGAAGTTTA
CATACACTAA
>chromosome23:17407871-17408097/1-226
AGTTGAAGTCGGAAGTTTACAAACACTTAGGTTGGAGTCATTAAAACTTGTTTTTCAACCACTCCACAAATT
TCTTGTTAACAAACTATAGTTTTGGCAAGTCGGTTAGGACATCTACTTTGTGCATGACACAAGTCATTTTTC
CAAACATTGTTTACAGACAGATTATTTCACTTATAATTCACTGTATCACAATTCCAGTGGGTCAGAAGTTTA
CATACACTAA
>chromosome23:40886517-40886743/1-226
AGTTGAAGTCGGAAGTTTACATACACTTAGGTTGGAGTCATTAAAACTCGTTTTTCAACCACTCCACAAAGT
TCTTGTTAACAAACTATAGTTTTGGCAAGTCGGTTAGGACATCTACTTTGTGCATGACACAAGTAATTTTTC
CAACAATTGTTTACAGACAGATTATTTCACTTATAATTTACTGTATCACAATTCCAGTGGGTCAGAAGATTA
CATACACTAA
>chromosome23:2729247-2729473/1-226
AGTTGAAGTCAGAAGTTTTCATACACTTAGGTTGAAGTCATTAAAACTCGTTTTTCAACCACTCCACAAATT
TCTTGTTAACAAACTATAGTTTTGGCAAGTCGGTTAGGACATCTACTTTGTGCATGACACAAGTCATTTTTC
CAACAATTGTTTACAGACAGATTATTTCGCTTATAATTCACTGTATCACAATTCCAGTGGGTCAGAAGTTTA
CATACACTCA
>chromosome23:8920949-8921175/1-226
AGTTGAAGTCGGAAGTTTACATACACTTAGGTTGGAGTCATTAAAACTTGTTTTTCAACCACTCCACAAATT
TCTTGTTAACAAACTATAGTTTTGGCAAGTCGGTTAGGACATCTGCTTTGTGCATGACACAAGTCATTTTTC
CAACAATTGTTTACAGACAGATTATTTCACTAAAGATTCACTGTATCACAATTCCAGTGGGTCAGAAGTTTA
CATACACTAA
>chromosome23:45132239-45132466/1-227
AGTTGGAAGTCGGACGTTTACGTACACTTAGGTTGGAGTCATTAAAACTCATTTTTCAACCACTCCACAAAT
TTCTTGTTAACAAACTATAGTTTTGGCAAGTCGGTTAGGACATCTACTTTGTGCATGACACAAGTCATTTTT
CCAACAATTGTTTACAGACAGATTATTTCACTTATAATTCACTGTATCACAATTCCAGTGGGTCAGAAGTTT
ACATACACTAA
>chromosome23:5813532-5813758/1-226
AGTTGAAGTCAGAAGTTTACATACACTTAGGTTGGAGTCATTAAAACTGGTTTTTCAACCACTCCACAAATT
TCTTGTTAACAAACTATAGTTTTGGCAAGTCAGTTAGGACATCTACTTTGCGCATGACACAAGTAATTTTTC
CAACAATTGTTTACAGACAGATTATTTCATTTATAATTCACTGTATCACAATTCCAGTGGGTCAGAAGTTTA
CTTACACTAA
>chromosome23:2360663-2360889/1-226
AGTTGAAGTCGGAAGTTTACATACACTTAGGTTGGAGTCATTAAATCTCGTTTTTCAACCACTCCACAAGTT
TCTTGTTAACAAACTATAGTTTTGGCAAGTCGGTTAGGACATCTACTTTGTGCTTGACACAAGTCATTTTTC
CAACAATTGTTTACAGACCGATTATTTCACTTATAATTCACTGTATCAGAATTCCAGTGGGTCAGAAGTTTA
CATACACTAA
>chromosome24:16665156-16665382/1-226
CAGTTGAAGTTGGAAGTTTACATACACTTAGGTTGGAGTCATTAAAACTCGTTTTTCAACCACTCCACAAAT
TTCTTGTTCACAAACTATAGTTTTGGCAAGTTGGTTAGGACATCTACTTTGTGCATGACACAAGTCATTTTT
CCAACAATTGTTTACAGACAGATTATTTCACTTATAATTCACTGTATCACAATTCCAGTGGGTCAGAAGTTT
ACATACACTA
>chromosome24:18925207-18925433/1-226
CAGTTGAAGTCGGAAGTTTACATACACTTAGGTTGGAGTCATTAAAACTTGTTTTTCAACCACTCCACAAAT
TTCTTGTTAATAAACTATAGTTTTGGCAAGTCGGTTAGGACATCTACTTTGTGCATGACACAAGTCATTTTT
CCAACAATTGTTTACAGACAGATTATTTCACTTATAATTCACTGTATCACAATTCCAGTGGGTCAGAAGTTT
ACATACAGTA
>chromosome24:45696351-45696577/1-226
CAGTTGAAGTCGGAAGTTTACCTACACTTAGGTTGGAGTCATTAAAACTTGTTTTTCAACCACTCCACAAAT
TTCTTGTTAACAAACTATAGTTTTGGCAAGTCAGTTAGGACATCTACTTTGTGCATGACACAAGTCATTTTT
CCAACAATTGTTTACAGACAGATTATTTCACTTATATTTCACTGTGTCACAATTCCAGTGGGTCAGAAGTTT
ACATACACTA
>chromosome24:18552271-18552497/1-226
CAGTTGAAGTTGAAAGTTTACATACACTTAGGTTGGAGTCATTAAAACTCGTTTTTCAACCACTCCACACAT
TTCTTGTTAACAAACTATAGTTTTGGCAAGTCGGTTAGGACATCTACTTTGTGCATGACACAAGTAATTTTT
CCAACAATTGTTTACAGACAGATTATTTCACTTATAATTCACTGTATCACAATTCCAGTGGGTCAGAAGTTT
ACATACACTA
>chromosome24:46742449-46742675/1-226
CAGTTGAAGTTGGAAGTTTACATACACTTAGGTTGGAGTCATTAAAACTCATTTTTCAACCACTCCACAAAT
TTCTTGTTAACAAACTATAGTTTTGGCAAGTCGGTTAGGACATCTACTTTGTGCATGACACAAGTAATTTTT
CCAACAATTGTTTACAGACAGATTATTTCACTTATAATTCACTGTATCACAATTCCAGTGGGTCAGAAGTTT
CCATACACTA
>chromosome24:47556216-47556442/1-226
CAGTTGAAGTCTGAAGTTTACATACACTTAGGTTGGAGTCATTAAAACTCGTTTTTCAACCACTCCACAAAT
GTCTTGTTAACAAACTATAGTTTTGGCAAGTCGGTTAGGACATCTACTTTGTGCATGACACAAGTCATTTTT
CCAACAATTGTTTAGAGACAGATTATTTCACTTATAATTCACTGTATCACAATTCCAGTGGATCAGAAGTTT
ACATACACTA
>chromosome24:27472130-27472356/1-226
CAGTTGAAGTCGGAAGTTTACATACACTTAGGTTGGAGTCATTAAAACTTGTTTTTCAACCACTCCACAAAT
TTCTTCTTAACAAACTATAGTTTTGGCAAGTCGGTTAGGACATCTACTTTGTGCATGACACAAGTAATTTTT
CCAACAATTGTTTACAGACAGATTATTTCACTTATAATTCATTGCATCACAATTCCAGTGGGTCAGAAGTTT
ACATACACTA
>chromosome24:29134256-29134482/1-226
CAGTTGAAGTCGGAAGTTTACATACACTTAGGTTGGAGTCATTAAAACTTGTTTTTCAACCACTCCACAAAT
TTCTTCTTAACAAACTATAGTTTTGGCAAGTCGGTTAGGACATCTACTTTGTGCATGACACAAGTAATTTTT
CCAACAATTGTTTACAGACAGATTATTTCACTTATAATTCATTGCATCACAATTCCAGTGGGTCAGAAGTTT
ACATACACTA
>chromosome24:5723088-5723312/1-224
CAGTTGAAGTCGGAAGTTTACATACACTTAAGTTGGAATCATTAAAACTCGTTTTTCAACCACCACAAATTT
CTTGTTAACAAACTATAGTTTTGGCAAGTCGGTTAGGACATCTACTTTGTGCATGACACAAGTCATTTTTCC
AACAATTGTTTACAGACAGATTATTTTACTTATAATTCACTGTATCACAATTCCAGTGGGTCAGAAGTTTAC
ATACACTA
>chromosome24:20744484-20744710/1-226
CAGTTGAAGTCGGAAGTTTACATACACTTAGGTTGGAGTCATTAAAACTTGTTTTTCAACCACTCCACAAAT
TTCTTGTTAACAAACATTCGTTTTGGCAAGTCGGTTAGGACATCTACTTTGTGCATGACACAAGTAATTTTT
CCAACAATTCTTTACAGACAGATTATTTCACTTGTAATTCACTGTATCACAATTCCAGTGGGTCAGAAGTTT
ACATACACTA
>chromosome24:18155779-18156005/1-226
CAGTTGAAGTCGGAAGTTTACATACACTTAGGTTGGAGTCATTAAAACTCGTTTTTCAACCACTCCACAAAT
TTCTTGTTAACAAAATATAGTTTTGGCAAGTCGGTTAGGACATCTACTTTGTGCATGAGACAAGTAATTTTT
CCAACAATTGTTTACAGACAGATTATTTCACTTATAATTCACTGTATCACAATTCTAGTGGGTCAGAGGTTT
ACATACACTA
>chromosome24:31235812-31236038/1-226
CACTTGAAGTCAGAAGTTTACATACACTTAGGTTGGAGTCATTAAAACTCATTTTTCAACCACTCCACAAAT
TTCTTGTTAACAAACTATAGTTTTGGCAAGTCGGTTAGGACATCTACTTTGAGCATGACACAAGTAATTTTT
CCAACAATTGTTTACAGACAGATTATTTCACTTATAATTCACTGTATCACAATTCCAGTGGGTCAGAAGTTT
ACATACACTA
>chromosome24:21342269-21342495/1-226
CAGTTGAAGTCGGAAGTTTACATACACTTAGGTTGGAGTCATTAAAACTCGTTTTTCAACCACTCCACAAAT
TTCTTGTTAACAAACTATAGTTTTGGCAAGTCGGTAAGGACATCTCCTTTGTGCATGACATAAGTAATTTTT
CCAACAATTGTTTACAGACAGATTATTTCACTTATCATTCACTGTATCACAATTCCAGTGGGTCAGAAGTTT
ACATACACTA
>chromosome24:20836184-20836409/1-225
CAGTTGAAGTCGGAAGTTTACATACACTGAGGTTGGAGTCATTAAAACTCGTTTTTCAACCACTCCACAAAT
TTCTTGTTAACAAACTATAGTTTTGGCAAGTCGGTTAGGACATCTACTTTGTGCATGACACAAGTCATTTTT
CCAACAATTGTTACAGACAGATTATTTCACTTATAATTCAATGTATCACAATTCCAGTGGGTCAGAGGTTTA
CATACACTA
>chromosome24:8854501-8854727/1-226
CAGTTGAAGTCGGAAGTTTACATACACTTAAGTTGTAGTCATTAAAACTCGTTTTTCAACCACTCCACAAAT
TTCTTGTTAACAAACTATCGTTTTGGGAAGTCTGTTAGGACATCTACTTTGTGCATGACACAAGTAATTTTT
CCAACAATTGTTTACAGACAGATTATTTCACTTATAATTCATTGTATCACAATTCCAGTGGGTCAGACGTTT
ACATACACTA
>chromosome24:5284696-5284922/1-226
AGTTGAAGTCGGAAGTTTACATACACTTAGGTTGGAGTCATTAAAACTCGTTTTTCAACCACTCCACACATT
TCTTGTTAACAAACTATAGTTTTGGCAAGTCAGTTAGGACATCTACTTTGTGCATGACACAAGTAATTTTTC
CAACAATTGTTTACAGACAGATTATTTCACTTATAATTCACTGTATCACAATTCCAGTGGGTCAGAAGTTTA
CATACACTAA
>chromosome24:19106539-19106765/1-226
AGTTGAAGTGAGAAGTTTACATACACTTAGGTTGGAGTCATTAAAACTCGTTTTTCAACCACTCCACAAATT
TCTTGTTAACAAACTATAGTTTTGGCAAGTCGGTTAGGACATCTACTTTGTGCATGACACAAGTCATTTTTC
CAACAATTGTTTACAGACAGATTATTTCACTTATAATTCACTATATCACAATTCCAGTGGGTCAGAAGTTTA
CATACACTAA
>chromosome24:6442462-6442688/1-226
AGTTGAAGTCGGAAGTTTACATACACTTAGGTTGGAGTCATTAAAACTCATTTTTCAACCACTCCACAAATT
TCTTGATAACAAACTATAGTTTTGGCAATTCAGTTAGGACATCTACTTTGTGCATGACACAAGTCATTTTTC
CAACAATTGTTTACAGACAGATTATCTCACTTATAATTCACTGTATCACAATTCCAGTGGGTCAGAAGTTTA
CATACACTAA
>chromosome24:7950523-7950749/1-226
AGTTGAAGTCGGAAGTTTACATACACTTAGGTTGGAGTCATTAAAACTCGTTTTTCAACCACTCCACAAATT
TCTTGTAAACAAACTATAGTTTTGGCAAGTCGGTTAGGACATCTACTTTGTGCATAACACAAGTAATTTTTC
CAACAATTGTTTACAGACAGATTATTTCACTTATAATTCACTGTATCACAATTCCAGTGGGTCAGAAGTTTA
CATACACTAA
>chromosome24:42157614-42157840/1-226
AGTTGAAGTCGGAAGTTTACCTACACTTAGGTTGGAGTCATTAAAACTAGTTTTTCAACCACTCCACAAATT
TCTTGTTAACAAACTATAGTTTTGGAAAGTCGGTTAGGACATCTACTTTGTGCATGACACAAGTCATTTTTC
CAACAATTGTTTACAGACAGATTATTTCACTTATAATTCACTGTATCACAATTCCAGTGGGTCAGAAGTTTA
CATACACTAA
>chromosome24:12678495-12678721/1-226
AATTGAAGTCGGAAGTTTACATACACTCAGGTTGGAGTCATTAAAACTCGTTTTTCAACCACTCCACACATT
TCTTGTTAACAAACTATAGTTTTGGCAAGTCGGTTAGGACATCTACTTTGTGCATGACACAAGTAATTTTTC
CAACAATTGTTTACAGACAGATTATTTCACTTATAATTCACTGTATCACAATTCCAGTGGGTCAGAAGTTTA
CATACACTAA
>chromosome24:44890428-44890654/1-226
AGTTGAAGTCGGAAGTTTACATACACTTAGGTTGGAGTCATTAAAACTCGTTTTTCAACCACTCCACAAATG
TCTTGTTAACAAACTATAGTTTTGGCAAGTCGGTTAGGACATCTACTTTGTATATGACACAAGTAATTTTTC
CAACAATTGTTTACAGACAGATTATTTCACTTATAATTCACTGTATCACAATTCCAGTGGGTCAGAAGTTTA
CATACACTAA
>chromosome24:1687194-1687420/1-226
AGTTGAAGTCAGAAGTTTACATACATTTAGGTTGGAGTCATTAAAACTCATTCTTCAACCACTCCACAAATT
TCTTGTTAACAAACTATAGTTTTGGCAAGTCGGTTAGGACATCTACTTTGTGCATGACACAAGTAATTTTTC
CAACAATTGTTTACAGACAGATTATTTCACTTATAATTCACTGTATCACAATTCCAGTGGGTCAGAAGTTTA
CATACACTAA
>chromosome24:38715520-38715746/1-226
AGTTGAATTCGGAAGTTTACATACACTTAGGTTGGAGTCATTAAAACTCGTTTTTCAACCACTCCACAAATT
TCTTGTTAACAAACTATAGTTTTGGCAAGTCGGTTAGGACATCTACTTTGTGCATGACACAAGTAATTTTTC
CAACAATTGTTTACTGACAGATTATTTCACTTATAATTCACTGTATCACAATTCCAGTGGGTCAGAAGTTCA
CATACACTAA
>chromosome24:5401816-5402042/1-226
AGTTGAAGTCGGAAATTTACATACACTTAGGTTGGAGTCATTAAAACTCGTTTTTCAACCACTCCACAAATT
TCTTGTTAATAAACTAGAGTTTTGGCAAGTCGGTTAGGACATCTACTTTGTGCATGACACAAGTAATTTTTC
CAACAATTGTTTACAGACAGATTATTTCATTTATAATTCACTGTATCACAATTCCAGTGGGTCAGAAGTTTA
CATACACTAA
>chromosome24:9651262-9651488/1-226
AGTTGAAGTCGGAAGTTTACATACACTTAGGTTGGAGTCATTAAAACTCATTTTTCAACCACTCCACAAATT
TCTTGTTAATAAACTATAGTTTTGGCAAGTCGGTTAGGACATCTACTTTGTGCATGACACAAGTCATTTTTC
CAATAATTGTTTACAGACAGATTATTTCACTTCTAATTCACTGTATCACAAATCCAGTGGGTCAGAAGTTTA
CATACACTAA
>chromosome24:790233-790459/1-226
AGTTGAAGTCGGAAGTTTACATACACTTAGGTTGGAGTCATTAAAACTCATTTTTCAACCACTCCACAAATT
TCTTGTTAACAAACTATAGTTTTGGCAAGTCGGTGAGGACATCTACTGTGTGCATGACACAAGTAATTCTTC
CAACAATTGTTTACAGACAGATTATTTCACTTATAATTCACTGTATCACAATTCCAGTGGGTCAGAAGTTTA
CATACACTAA
>chromosome24:47142291-47142516/1-225
GTTGAAGTCGGAAGTTTACATACACTTAGGTTGGAGTCATTAAAACTCGTTTTTCAACCACTCCACAAATTT
CTTGTTAACAAACTATAGTTTTGGCAAGTCGGTTAGGACATCTACTTTGTGGATGAGACAAGTCATTTTTCC
AACAATTGTTTACAGACAGATTATTTCACTTATAATTCACTGTATCACAATTCCAGTGGATCAGAAGTTTCC
ATACACTAA
>chromosome24:6483088-6483314/1-226
AGTTGAAGTCGGAAGTTTACATACACTTAGGTTGGAGTCATTAAAACTCATTTTTCAACCACTCAACAAATT
TCTTGTTAACAAACTATAGTTTTGGCAAGTCAGTTAGGACATCTACGTTGTGCATGACACAAGTCATTTTTC
CAACAATGGTTTACAGACAGATTATTTCACTTATAATTCACTGTATCACACTTCCAGTGGGTCAGAAATTTA
CATACACTAA
>chromosome24:4432172-4432400/1-228
AGTTGAAGTCGGAAGTTTACATACACTTAGGTTGGAGTCATTAAAACTCATTTTTCAACCACTCCACAAATT
TCTTGTTAACAAACTATAGTTTTGGCAAGTCGGTTAGGACATCTACTTTGTGCATGACACAAGTAATTTTTC
CAACAATTGTTTACAGACAGATTATTTCACTGTATGAATTCACTGTATCACAATTCCAGTGGGTCAGAAGTT
TACATACACTAA
>chromosome25:20290204-20290429/1-225
AGTTGAAGTCGGAAGTTTACATACACTGAGGTTGGAGTCATTAAAACTCGTTTTTCAACCACTCCACAAATT
TCTTGTTAACAAACGATAGTTTTGGCAAGTCGGTTAGGACATCTACTTTGTGCATGACACAAGTCATTTTTC
CAACAATTGTTTACAGACAGATTACTTCACTTATAATTCACTGTATCACAATTCCAGTGGGTCAGAAGTTTA
CATACACTA
>chromosome25:27327115-27327341/1-226
CAGGTGAAGTCGGAAGTTTACATACACTTAGGTTGGAGTCATTAAAACTCGTTTTTCAACCACTCCACAAAT
TTCTTGTTATCAAACTATAGTTTTGGCAAGTCGGTTAGGACATCTACTTTGTGCATGACACAAGTCATTTTT
CCAACAATTGTTTACAGACAGATTATTTCACTTATAATTCACTGTATCACAATTCCAGTGGGTCAGAAGTTT
ACATACGCTA
>chromosome25:28098470-28098696/1-226
CAGTTGAAGTCGGAAGTTTACATACACTTAGGTTGGAGTCATTAAAACTCGTTTTTCAACCACTCCACAAAT
TTCTTGTTAACAAACTATAGTTTTGGCAAGTAGGTTAGGACATCTACTTTGTGCATGACACAAGTCATTTTT
CCAACAACTGTTTACAGACAGATTATTTCACTTATAAATCACTGTATCACAATTCCAGTGGGTCAGAAGTTT
ACATACACTA
>chromosome25:35934355-35934581/1-226
CAGTTGAAGTCGGAAGTTTACATACACTTAGGTTGGAGTCATTAAAACTCGTTTTTCAACCACTCCACAAAT
TTCTTGTTAACAAACTATAGTTTTGGCAAGTTGGTTAGGACATGTACTTTGTGCATGACACAAGTCATTTTT
CCAACAATTGTTTACAGACAGATAATTTCACTTATAATTCACTGTATCACAATTCCAGTGGGTCAGAAGTTT
ACATACACTA
>chromosome25:16996680-16996906/1-226
CAGTTGAAGTCGGATGTTTACATACACTTAGGTTGGAGTCATTAAAACTAGTTTTTCAACTACTCCACAAAT
TTCTTGTTAACAAACCATAGTTTTGGCAAGTCAGTTAGGACATCTACTTTGTGCAAGACACAAGTCATTTTT
CCAACAATTGTTTACAGACAGATTATTTCACTTATAAGTCACTGTATCACAATTCCAGTGGGTCAGAAGTTT
ACATACACTA
>chromosome25:8717045-8717271/1-226
CAGTTGAAGTCGGAAGTTTACATACACTTAGGTTGGAGTCATTAAAACTCGTTTTTCAACCACTCCACAAAT
TTCTTGTTAACAAACTATAGTTTTGGCAAGTCAGTTAGGACATCTACTTGGTGCATGACACAAGTAATTTTT
CCAACAATTGTTTACAGACAGATTATTTCACTTATAATTCACTGTAACACAATTCCAGTGGGTCAGAAGTGT
ACATACACTA
>chromosome25:8883167-8883393/1-226
CAGTTGAAGTCGGAAGTTTACATACACTTAGGTTGGAGTCATTAAAACTCATTTTTCAACCACTCCACAAAT
TTCCTGTTAACAAACTATAGTTCTGGCAAGTCGGTTAGGACATCTACTTTGTGCATGACACAAGTAATTTTT
CTAACAATTGTTTACAGACAGATTATTTCACTTATAATTCACTGTATCACAATTCCAGTGGGTCAGAAGTTT
ACATACACTA
>chromosome25:14671613-14671839/1-226
CAGTTGAAGTCGGAAGTTTACATACACTTAGGTTGGAGTCATTAAAACTCGTTTTTCAACCACTCCGCAAAT
TTCTTGTTAACAAACTATAGTTTTGGCAAGTCGGTTAGGACATCTACTTTGTGCATGACACAAGTAATTTTT
CCAACAATTGTTTACAGACAGATTATTTCACTTATAATTCACTGTATAAAAATTCCAGTGGGTCAGAAGTTT
ACATACACTA
>chromosome25:15531700-15531926/1-226
CAGTTGAAGTCGGAAGTTTACATACACTTAGATTGGAGTCATTAAAACTCGTTTTTCAACCACTCAACAAAT
TTCTTGTTAACAAACTATAGTTTTGGCAAGTCGGTTAGGACATCTACTTTGTGCATGACACAAGTAATTTTT
CCAACAATGGTTTACAGACAGATTATTTCACTTATAATTCACTGTATCACAATTCCAGTGGGTCAGAAGTTT
ACATACACTA
>chromosome25:32908593-32908819/1-226
CATTTGAAGTCAGAAGTTTACATACACTTAGGTTGGAGTCATTAAAACTCGTTTTTCAACTACTTCACAAAT
TTCTTGTTAACAAACTATAGTTTTGGCAAGTCGGTTAGGACATCTACTTTGTGCATGACACAAGTCATTTTT
CCAACAATTGTTTACAGACCGATTATTTCACTTATAATTCACTGTATCACAATTCCAGTGGGTCAGAAGTTT
ACATAAACTA
>chromosome25:15317899-15318125/1-226
CAGTTGAAGTCGGAAGTTTACATACACTTAGGTTGGAGTCATTAAAACTCGTTTTTCAACCACTCCACAAAT
TTGTTGTTAACAAACTATCGTTTTGGCAAGTCGGTTAGGACATCTACTTTGTGCATGACACAAGTAATTTTT
CCAACAATTGTTTACAGACAGATTATTTCACTTATAATTCACTGTATCATAATTCCAGTGGGTCAGAAGTTT
ACATACACTA
>chromosome25:20423218-20423443/1-225
CAGTTGAAGTCGGAAGTTTACATACACTTAGGTTGGAGTCATTAAAACTCGTTTTTCAACCACTCCACAAAT
TTCTTGTTAACAAACTATAGTTTTGGCAAATCGGTTAGGACATCTACTTTGTGCATGATACAAGTCATTTTT
CCAACAATTGTTTACAGACAGATTATTTCACTTATAATTCAATGTATCACAATTCCAGTGGGTCAGAAGTTT
ACATTCACT
>chromosome25:28123520-28123745/1-225
CAGTTGAAGTCGGAAGTTTACATACACTTAGGTTGGAGTCATTAAAACTTGTTTTTCAACCACTCCACAAAT
TTCTTGTTAACAAACAATAGTTTTGGCAAGTCGGTTAGGACATCTAATTTGTGCATGACACAAGTAATTTTT
CCAACAATTGTTTACAGACAGATTATTTCACTTATAAATCACTGTATTACAATTCCAGTGGGTCAGAAGTTT
ACATACACT
>chromosome25:20563140-20563365/1-225
AGTTGAAGTCGGAAGTTTACATACACTTAGGTTGGAGTCATTAAAACTCGTTTTTCAACCACTCCACACATT
TCTTGTTAACAAACTATAGTTTTGGCAAGTCGGTTAGGACATCTACTTTGTGCATGACACAAGTAATTTTTC
AAACAATTGTTTACAGACAGATTATTTCACTTATAATTCACTATATCACAATTCCAGTGGGTCAGAAGTTTA
CATACACTA
>chromosome25:9044125-9044350/1-225
CAGTTGAAGTCGGAAGTTTACATACACTTAGGTTGGAGTCATTAAAACTTGTTTTTCAACCACTCCACAAAA
TTCTTGTTAACAAACTATAGTTTTGGCAAGTCAGTTAGGACATCTACTTTGTGCATGACACAAGTAATTTTT
ACAACAATTGTTTACAGACAGATTATTTCACTTATAATTCACTGTATCACAATTCCAGTGGGTCAGAAGTTT
ACATCACTA
>chromosome25:48254163-48254389/1-226
AGTTGAAGTCGGAAGTTTACATGCACTTAGGTTGGAGTCATTAAAACTAGTTTTTCAACCACTCCACAAATT
TCTTGTTAACAAACTATAGTTTTGGCAAGTCGGTTAGGACATCTACTTTGTGCATGACACAAGTCATTTTTC
CAACAATTGTTTACAGACAGATTATTTCACTTATAATTCACTGTATCACAAGTCCAGTGGGTCAGAAGTTCA
CATACACTAA
>chromosome25:19715820-19716046/1-226
AGTTGAAGTCGGAAGTTTACATACACTTAGGTTGGAGTCATTAAAACTTGTTTTTCAACCACTCCACAAATT
TCTTGTTAACAAACTATAGTTCTGGCAAGTCGGTTAGGACATCTACTTTGTGCATGACACAAGTCATTTTTC
CAACTATTGTTTACAGACAGATTATTTAACTTATAATTCACTGTATCACAATTCCAGTGGGTCAGAAGTTTA
CATACACTAA
>chromosome25:11775305-11775530/1-225
GTTGAAGTCGGAAGTTTACATAAACTTAAGTTGGAGTCATTAAAACTCATTTTTCAACCACTCCACAAATTT
CTTCTTAACAAACTATAGTTTTGGCAAGTCGGTTAGGACATCTACTTTGTGCATGACACAAGTCATTTTTCC
AACAATTGTTTACAGAGAGATTATTTCACTTATAATTCACTGTATCACAATTCCAGTGGGTCAGAAGTTTAC
ATACACTAA
>chromosome25:42655875-42656101/1-226
AGTTGAAGTCGGAAGTTTACATACACTTAGGTTGGAGTCAATAAAACTCGTTTTTCAACCACTCCACAAATT
TCTTGTTAACAAACAATAGTTTTGGCAAGTCGATTAGGACATCTACTTTGTGGATGACACAAGTAATTTGTC
CAACAATTGTTTACAGACAGATTATTTCACTTATAATTCACTGTATCACAATTCCAGTGGGTCAGAAGTTTA
CATACACTAA
>chromosome25:15953911-15954137/1-226
AGTTGAAGTCGGAAGTTTACATACACTTAGGTTGGAGTCATTAAAACTCGTTTTTCAACCACTCAACAAATT
TCTTGTTAACAAAGTATAGTTTTGGCAAGTTGGTTAGGACATCTACTTTGTGCATGACACAAGTAATTTTTC
CAACAATTGTTTACAGACAGATTATTTCACTTATAATTCACTGTATCACAATTCCAGTGGGTCAGAAGTTTA
CATACACTAA
>chromosome25:2758251-2758477/1-226
AGTTGAAGTCGGAAGTTTACATACACTTAGGTTGGAGTCATTAAAACTCATTTTTCAACCACTCCACAAATT
TCTTGTTAACAAATTATAGTTTTGGCAAGTCGGTTAGGACATCTACTTTGTGCATGACACCAGTAATTTTTC
CAACAATTGTTTACAGACAGATTATTTCACTTACAATTCACTGTATCACAATTCCAGTGGGTCAGAAGTTTA
CATACACTAA
>chromosome25:8736277-8736503/1-226
AGTTGAAGTCGGAAGTTTACATACACTTAGGTTGGAGTCATTAAAACTAGTTTTTCAACCTCTCCACAAATT
TCTTGTTAACAAACTATAGTTTTGGCAAGTCGGTTAGGACATCTACTTTGTGCATGACACAAGTCATTTTTC
TAACAATTGTTTACAGACAGATTATTTCACTTATAATTCGCTGTATCACAATTCCAGTGGGTCAGAAGTTTA
CATACACTGA
>chromosome25:24584311-24584537/1-226
AGTTGAAGTTGGAAGTTTACATACACTTAGGTTGGAGTCATTAAAACTCGCTTTTCAAACACTCCACAAATT
TCTTGTTAACAAACTATAGTTTTGGCAAGTCGGTTAGGACATCTACTTTGTGCATGACACAAGTAATTTTTC
CAACAATTGTTTACAGACAGATTATTTCACTTATAATTCACTGTATCACAATTCCAGTGGGTCAGAAGTTTA
CATACACCAA
>chromosome25:13123171-13123397/1-226
AGTTGAAGTCGGAAGTTTACATACCCTTAGGTTGGAGTCATTAAAACTCGTTTTTCAACCACTCCACAAATT
TCTTGTTAACAAACTATAGTTTTGGCAAGTCAGTTAGGACATCTACTGTGTGCATGACACAAGTAATTTTTC
CAACAATTGTTTACAGACAGATTATTTCACTTATAATTCACTGTATCACAATTCCAGTGGGTCGGAAGTTTA
AATACACTAA
>chromosome25:29833053-29833279/1-226
AGTTGAAGTCAGAAGTTTACATACACTTAGGTTGGAGTCATTAAAACTCGTTTTTCAACCACTCCACAAATT
GCTTGTTAACAAACTATAGTTTTGGCAAGTCAGTTAGGACATCTACTTTGGGCATGACACAAGTAATTTTTC
CAACAATTGTTTACAGACAGATTATTTCACATATAATTCACTGTATCACAATTCCAGTGGGTCAGAAGTTTA
CATACACTAA
>chromosome25:13663095-13663321/1-226
AGTTGAAGTCGGAAGTTTACATATACTAAGGTTGGAGTCATTAAAACTCGTTTTTCAACCACTCCACAAATT
TCTTGTGAACAAACTATAGTTTTGGCAAGTCGGTTAGAACATCTACTTTGTGCATGACACAAGTCATTTTTC
CAACAATTGTTTACAGACAGATTATGTCACTTATAATTCACTGTATCACAATTCCAGTGGGTCAGAAGTTTA
CATACACTAA
>chromosome25:21595503-21595729/1-226
AGTTGAAGTCAGAAGTTTACATACACTTAGGTTGGAGTCATTAAAACTAGTTTTTCAACCACTCCACAAAAT
TCTTGTTAACAAGCTATAGTTTTGGCAAGTCGGTTAGGACATCTACTTTGTGCATGACACAAGTAATTTTTC
CAACAATTGTTTACAGACAGATTATTTCACTTATAATTCACTGTATCACAATTCCAGTGGGTCAGAAGTTTA
CATACACTAA
>chromosome25:7374949-7375175/1-226
AGTTGAAGTCGGAAGTTTACATACACTTAGGTTGGAGTCATTAAAACTGGTTTTTCAACCACTCCACAAATT
TCTTGTTAACAAACTATGGTTTTGGCAAGTCGGTTAGGACATCTACTTTGTGCATGACTCAAGTAATTTTTC
CAACAATTGTTTACAGACAGATTATTTCACTTATAATTCACTGTATCACAATTTCAGTGGGTCAGAAGTTTA
CATACACTAA
>chromosome25:8635186-8635412/1-226
AGTTGAAGTCGGAAGTTTACATACACTTAGGTTGGAGTCATTAAAACTCGTTTTTCAACCACTCCACAAAAT
TCTTGTTAACAAACTATAGTTTTGGCAAGTCGGTTAGGACATCTACTTTGTGCATGACACAAGTAATTTTTC
CAACAATTGTTTACAGACAAATTATTTCACTTATAAATCACTTTATCACAATTCCAGTGGGTCAGAAGTTTA
CATACACTAA
>chromosome26:31645960-31646186/1-226
CAGTTGAAGTCGGAAGTTTACATACACTTAGGTTGGAGTCATTAAAACTCGTTTTTCAACCACTCCACAAAT
TTCTTGTTAACAAACTATAGTTTTGGCAAGTCGGTTAGGACATCTACTTTGTGCATGACACAAGTCATTTTT
CCAACAATTGTTTACAGACAAATTATTTCACTTATAATTCACTGTATCACAATTCCAGTGGGTCAGAAGTTT
ACATACACTA
>chromosome26:7861738-7861964/1-226
CAGTTGAAGTCGGAAGTTTACATACACTTAGGTTGGAGTCATTAAAACTCATTTTTCAACCACTCCACAAGT
TTCTTGTTAACAAACTATAGTTTTGGCAAGTCGGTTAGGACATCTACTTTGTGCATGACACAAGTCATTTTT
CCAACAATTGTTTAAAGACAGATTATTTCACTTATAATTCACTGTATCACAATTCCAGTGGGTCAGAAGTTT
ACATACACTA
>chromosome26:25646406-25646632/1-226
CAGTTGAAGTCGGAAGTTTACATACACTTATGTTGGAGTCATTAAAACTTGTTTTTCAACCACTCCACAAAT
TTCTTGTTAACAAACTATAGTTTTGGCAAGTCGGTTAGGACATCTACTTTGTGCATGACACAAGTAATTTTT
CCAACAATTGTTTACAGACAGATTATTTCACTTATAACTCACTGTATCACAATTCCAGTGGGTCAGAAGTTT
ACATACACTA
>chromosome26:10411785-10412011/1-226
CAGTTGAAGTCGGAAGTTTACATACACTTAGGTTGGAGTCATTAAAACTCGTTTTTCAACCACTCCACAAAT
TTCTTGTTAACAAACTATAGTTTTGGCAAGTTGGTTAGGACATCTACTTTGTGCATGACACACGTAATTTTT
CCAACAATTGTTTACAGACAGATTATTTCACTTATAATTCACTGTATCACAATTCCAGTGGGTCAGAGGTTT
ACATACACTA
>chromosome26:26712887-26713113/1-226
CAGTTGAAGTTGGAAGTTTACATACACTTAGGTTGGTGTCATTAAAACTTGTTTTTCAACCACTACACAAAT
TTCTTGTTAACAAACTATAGTTTTGGCAAGTCGGTTAGGACATCTACTTTGTGCATGACACAAGTCATTTTT
CCAACAATTGTTTACAGACAGATTATTTCACTTATAATTCACTGTATCACAATTCCAGTGGGTCAGAAGTTT
ACATACACTA
>chromosome26:19505561-19505787/1-226
CAGTTGAAGTCGGAAGTTTACATACACTTAGGTTGGAGTCATTAAAACTTGTTTTTCAACCACTCCACAAAT
TTCTTGTTAACAAACTATAGTTTTGGCAAGTCGGTTAGGACATCTACTTCGTGCATGACACAAGTCATTTTT
CCAACAATTGTTTACGGACAGATTATTTCACCTATAATTCACTGTATCACAATTCCATTGGGTCAGAAGTTT
ACATACACTA
>chromosome26:14500388-14500614/1-226
CAGTTGAAGTCGGAAGTTTACATACGCTTAGGTTGGAGTCATTAAAACTCGTTTTTCAACCACTCCACAAAT
GTCTTGTTAACAAACTATAGTTTTGGCAAGTCGGTTAGGACATCTACTTTGTGCATGACAGAAGTAATTTTT
CCAACAATTGTTTACAGACAGATTATTTCACTTATAATTCACTGTATCACAATTCCAGTGGGTCAGAAGTTT
ACATACACTA
>chromosome26:21428408-21428634/1-226
CAGTTGAAGTCTGAAGTTTCCATACACTTAGATTGGAGTCATTAAAACTCATTTTTCAACCACTCCACAAAT
TTCTTGTTAACAAACTATAGTTTTGGCAAGTCGGTTAGGACATCTACTTTGTGCATGACACAAGTCATTTTT
CCAACAATTGTTTACAGACAGATTATTTCACTTGTAATTCACTGTATCACAATTCCAGTGGGTCAGAAGTTT
ACATACACTA
>chromosome26:42486986-42487212/1-226
CAGTTGAAGTCGGACGTTTACATACACTTAGGTTGGAGTCATTAAAACTCGTTTTTCAACCACTCCACAAAT
GTCTTGTTAACAAACTATAGTTTTGGCAAGTCGGTTAGGACATCTACTTTGTGCATGACACAAGTAATTTTT
CCAACAATTGTTTACAGAAAGATTATTTCACTTATAATTCACTGTATCACAATTCCAGTGGGTCAGAAGTTT
ACATACACTA
>chromosome26:19359365-19359591/1-226
CAGTTGAAGTTGGAAGTTTACATACACTTAGGTTCGAGTCATTAAAACTCGTTTTTCAACCACTCCACAAAT
TTCTTGTTAACAAAATATTGTTTTGGCAAGTCAGTTAGGACATCTACTTTGTGCATGACACAAGTCATTTTT
CCAACAATTGTTTACAGACAGATTTTTTCACTTATAATTCACTGTATCACAATTCCAGTGGGTCAGAAGTTT
ACATACACTA
>chromosome26:1685320-1685546/1-226
CAGTTGAAGTCGGAAGTTTACATACACTTAGGTTGGAGTAATTAAAACTTGTTTTTCAACCAATCCACAAGT
TTCTTGTTAACAAACTATAGTTTTGGCAAGTCGGTTAGGACATCTACTTTGTGCATGACACAAGACATTTTT
CCAACAATTGTTTACAGACAGATTATTTCACTTATAATTCACTGTATCACAATTCCAGTGGGTCAGAAGTTT
ACATACACTA
>chromosome26:32894948-32895174/1-226
CAGTTGAAGTCGGAAGTTTACATACACTTAGGTTGGAGTCATTAAAACTAGTTTTTCAACCACTCCACAAAT
TTCTTGTTAACAAATTATAGTTTTGGCAAGTCGGTTAGGACATCTACTTTGTGCATGACACAAATAATTTTT
CCAACAATTGTTTACAGACAGATTATTTCACTTATAATTCACTGTATCACAATTCCAGTGGGTCAGAAGTGT
ACATACACTA
>chromosome26:27710148-27710374/1-226
CAGTTGAAGTCGGAAGTTTACATACACTTAGGTTGGAGTTAATAAAACTCGTTTTTCAACCACTCCACAAAT
TTCATGTTAACAAACTATAGTTTTGGCAAGTCGGTTAGGACATCTACTTTGTGCATGACACAAGTCATTTTT
CCAACAATTGTTTACAGAAAGATTATTTCACTTATAATTCACTGTATCACAATTCCAGTGGGTCAGAAGTTT
ACATACACAA
>chromosome26:20308628-20308854/1-226
CAGTTGAAGTCGGAAGTTTACATACACTTAGGTTGTAGTCATTAAAACTCATTTTTCAACCACTCCACAAAT
TTCTTGTTAACAAACTATAGTTTTGGCAAGTCGGTTAGGACATCTACTTTGTGCATGACACAAGTAATTTTT
CCAACAATTGTTTACAGACAGATTATTTCACTTATAATTCACTGTATGACAATTCCAGTTGGTCAGAAGTTT
ACATACACTA
>chromosome26:15303551-15303775/1-224
CAGTTGAAGTCGGAAGTTTACATACACTTAGGTTGGAGTCATTAAAACACGTTTTTCAACCACTCCAAATTT
CTTGTTAACAAACTATAGTTTTGGCAAGTCGGTTAGGACATCTACTTTGTGCATGACACAAGTCATTTTTCC
AACAATTGTTTACAGACAGATTATTTCACTTATAATTCACTGTATCACAATTCCAGTGGGTCAGAAGTTTCC
ATACACTA
>chromosome26:2008822-2009048/1-226
AGTTGAAGTCGGAAGTTTACATACACTTAGGTTGGAGTCATTAAAACTCGTTTTTCAACCACTCCACAAATT
TCTTGTTAACAAACTATAGTTTTGTCAAGTCAGTTAGGACATCTACTTTGTGCATGACACAAGTCATTTTTC
CAACAATTGTTTACAGACAGATTATTTCACTTATAATTCACTGTATCACAATTCCAGTGGGTCAGAAGTTTA
CATACAATAA
>chromosome26:27577985-27578211/1-226
AGTTGAAGTCGGAAGTTTACATACACTTAGGTTGGAGTCATTAAAACTCGTTTTTCAACCACTCCACAAATT
TCTTGTTAACAAACTATAGTTTTGGCAAGTCGGTTAGGACATCTACTTTGTGCATGACACAAGTAACTTTTC
CAACAATTGTTTACAGACAGATTATTTCACTTATAATTCACTGTATCACAATTCCAGTGGGTCAGAAGTTTA
CATACACTAA
>chromosome26:16890640-16890866/1-226
AGTTGAAGTCGGAAGTTTACATACACTTAGGTTGGAGCCATTAAAACTCGTTTTTCAACCACTCCACAAATT
TCTTGTTAACAAACTATAGTTTTGGCAAGTCGGTTAGGACATCTACTTTGTGCATGACACAAGTCATTTTTC
CAACAATTGTTTACAGACAGATTATTTCACTTATCATTCACTGTATCACAATTCCAGTGGGTCAGAAGTTCA
CATACACTAA
>chromosome26:30409304-30409530/1-226
AGTTGAAGTCAGAAGTTTACATACACTTAGGTTGGAGTCATTAAAACTCATTTTTCAACCACTCCACAAATT
TCTTGTTAACAAACTATAGTTTTGGCAAGTCGGTTAGGACATCTACTTTGTGCATGACACAAGTAATTTTTC
CAACAATTGTTTACAGACAGATTATTTCACTTATAATTCACTGTATCACAATTCCAGTGGGTCAGAAGTTTA
CATACACTAA
>chromosome26:26622276-26622502/1-226
AGTTGAAGTCGGAAGTTTACGTACACTTAGGTTGGAGTCATTAAAACTTGTTTTTCAACCACTCCACAAATT
TCTTGTTAACAAACTATAGTTTTGGCAAGTTGGTTAGGATATCTACTTTGTGCATGACACAAGTCATTTTTC
CAACAATTGTTTACAGACAGATTATTTCACTTATAATTCACTGTATCACAATTCCAGTGGGTCAGAAGTTTA
CATACACTAA
>chromosome26:30445011-30445237/1-226
AGTTGATGTCGGAAGTTTACATACACTTAGGTTGGAGTCATTAAAACTCATTTTTCAACCACTCCACAAATT
TCTTGTTAACAAACTATAGTTTTGGCAAGTCGGTTAGGACATCTACTTTGTGCATGACACAAGTCATTGTTC
CAACAATTGTTTACAGACAGATTATTTCACTTATAATTCACTGTATCACAATTCCAGTGGGTCAGAAGTTTA
CATACACTAA
>chromosome26:19020173-19020399/1-226
AGTTGAAGTAGGAAGTTTACATACACTTAGGTTGGAGTCATTAAAACTTGTTTTTCAACCACTCCACAAATT
TCTTGTTAACAAACTATAGTTTTGGCAAGTCGGTTAGGACATCTACTTTGTGCATGACACAAGTAATTTTTC
CAACAATTGTTTACAGACAGATTATTTCACTTATAATTCACTGTATCACAATTCCAGTGGGTCAGAAGTTTA
CATACACTAA
>chromosome26:36262377-36262603/1-226
AGTTGAAGTCATAAGTTTACATACACTTAGGTTGGAGTCATTAAAACTTGTTTTTCAACCACTCCACAAATT
TCTTGTTAACAAACTATAGTTTTGGCAAGTCAGTTAGGACATCTACTTTGTGCATGACACAAGTCATTTTTC
CAACAATTGTTTACAGACAGATTATTTCACTTATAATTCACTGTATCACAATTCCAGTAGGTCAGAAGTTTA
CATATACTAA
>chromosome26:20156030-20156256/1-226
AGTTGAAGTCGGAAGTTTACATACAATTAGGTTGGAGTCATTAAAACTCATTTTTCAACCACTCCACAAATT
TCTTGTTAACAAACTATAGTTTTGGCAAGTCGGTTAGGACATCTACTTTGTGCATGACACAAGTCATTTTTC
CAACAATTGTTTACAGACAGATTATTTCATTTATAATTCACTGTATCACAATTCCAGTGGTTCAGAAGTTTA
CATACACTAA
>chromosome26:28513297-28513521/1-224
GTTGAAGTCGGAAGTTTACATACAGTTAGGTTGGAGTCATTAAAACTTGTTTTTCAACCACTCCACAAATTT
CTTGTTAACAAACTATAGTTTTGGCAAGTCGGTTAGGACATCTACTTTGTGCATGACACAAGTCATTTTTCC
AACAATTGTTTACAGACAGATTATTTCACTTATAACTCACTGTATCACAATTCCAATGGGTCAGAAGTTTAC
ATACACTA
>chromosome26:8733078-8733304/1-226
AGTTGAAGTCGGAAGTTTACATACACTTAGGTTGGAGTCATTAAAACTCGTTTTTCAACCACTCCACAAATT
TCTTGTTAACAAACTATAGTTTTGGCAAGTCGGTTAGGACATCTACTTTGTGCATGACACAAGTCATTTTCC
CAACAATTATTTACAGACAGATCATTTCACTTATAATTCACTGTATCACAATTCCAGTGGGTCACAAGTTTA
CATACACGAA
>chromosome26:18381265-18381490/1-225
AGTTGAAGTCGGAAGTTTACATACACTTAGGTTGGAGTCATTAAAACTCGTTTTTCAACCACTCCACAAATT
TCTTGTTAACAAACTATAGTTTTGGCAAGTCGGTTAGGAAATCTACTTTGTGCATGACACAAGTAATTTTTC
CAACAATTGTTTACAGACAGATTATTTAACTTATAATTCACTTTATCACAATTCCAGTGGGTCAGAAGTTTA
CATACACTA
>chromosome26:24831839-24832066/1-227
AGTTGTAAGTCGGAAGTTTACATACACTTAGGTTGGAGTCATTAAAACTTGTTTTTCAACCACTCTACAAAT
TTCTTGTTAACAAACTATAATTTTGGCAAGTCAGTTAGGACATCTACTTTGTGCATGACACAAGTAATTTTT
CCAACAATTGTTTACAGACAGTTTATTTCACTTATAATTCACTGTATCACAATTCCAGTGGGTCAGAAGTTT
ACATACACTAA
>chromosome26:26890383-26890610/1-227
AGTTGAAGTCGGAAGTTTACATACACTTAGGTTGGAGTCATTAAAACTAGTTTTTCAACCACTCCACAAATT
TCTTGTTAACAAACTATAGTTTTGGAAAGTACGTTAGGACATCTACTTTGTGCATGACACAAGTAATTTTTC
CAACCAATTGTTTACAGACAGATTATTTCACTTATAATTCACTGTATCACAATTCCAGTGGGTCAGAAGTTT
ACATACACTAA
>chromosome26:7765270-7765474/1-204
AGTTGAAGTCGGAAGTTTACATACACTTAGGTTGGAGTTATTAAAACTCGTTTTTCAACCACTCCACAAATA
TATTGTTAACAAACGATAGTTTTGGCAAGTCGGTTAGGACATCTACTTTGTGCATGACACAAGTCATTTTTC
CAACAATTGTTTACAGACAGATTATTTCACTTATAATTCACTGTATCACAATTCCAGTGG
>chromosome27:2154983-2155209/1-226
CAGTTGAAGTCGGAAGTTTACATACACTTAGGTTGGAGTCATTAAAACCCGTTTTTCAACCACTCCACAAAT
TTCTTGCTAACAAACTATAGTTTTGGCAAGTCGGTTAGGACATCTACTTTGTGCATGACACAAGTAATTTTT
CCAACAATTGCTTACAGACAGATTATTTCACTTATAATTCACTGTATCACAATTCCAGTGGGTCAGAAGTTT
ACATACACTA
>chromosome27:22136195-22136421/1-226
CAGTTGAAGTCGGAAGTTTACATACACTTAGGCTGGAGTCATTAAAACTCGTTTTTCAACCACTTCACAAAT
TTCTTGTTATCAAACTATAGTTTTGGCAAGTCGGTTAGGACATCTACTTTGTGCATGACACAAGTAATTTTT
CCAACAATTGTTTACAGACAGATTATTTCACTTATAATTCACTGTATCACAATTCCAGTGGGTCAGAAGTTT
ACATACACTA
>chromosome27:23047220-23047446/1-226
CAGTTGAAGTTGGAAGTTTACATACACTTAGGTTGGAGTCATTAAAACTCGTTTTTCAACCACTCCACAAAT
TTCTTGTTAACGAACTATAGTTTTGGCAAGTCGGTTTGGACATCTACTTTGTGCATGACACAAGTAATTTTT
CCAACAATTGTTTACAGACAGATTATTTCACTTATAATTCACTGTATCACAATTCCAGTGGGTCAGAAGTTT
ACATACACTA
>chromosome27:32046132-32046358/1-226
CAGTTGAAGTCGGAAGTTTACATACACTTAGGTTGGACTCATTAAAACTCGTTTTTCAACCACTCCACAAAT
TTCTTGTTAACAAACTATAGTTTTGGCAAGTCGGTTAGGACATTTACTTTGTGCATGACACAAGTCATTTTT
CCAACAATTGTTTACAGACAGATTATTTAACTTATAATTCACTGTATCACAATTCCAGTGGGCCAGAAGTTT
ACATACACTA
>chromosome27:14238893-14239119/1-226
CAGTTGAACTCGGAAGTTTACATACACTTAGGTTGGAGTCATTAAAACTCATTTTTCAACCACTCCACAAAT
TTCTTGTAAACAAACTATAATTTTGGCAAGTCGGTTAGGACATCTACTTTGTGCATGACACAAGTCATTTTT
CCAACAATTGTTTACAGACAGATTATTTCACTTATAATTCACTGTATCACAATTCCAGTGGGTCAGAAGTTT
ACATACACTA
>chromosome27:20229543-20229769/1-226
CAGTTGAAGTGGGAAGTTTACATACACTTAGGTTGGAGTCATTAAAACTCGTTTTTCAACCACTCCACAAAT
TTCTTGTTAACAAACTATAGTTTTGGCAAGTCAGTCAGGACATCTACTTTGTGTATGACACAAGTAATTTTT
CCAACAATTGTTTACAGACAGATTATTTCACTTATAATTCACTGTATCACAATTCCAGTGAGTCAGAAGTTT
ACATACACTA
>chromosome27:7027349-7027575/1-226
CAGTTGAAGTCGGAAGTTTACATACACTTAGGTTGGAGTCATTAAAACTCGTTTTTCAACCACTCCACAAAT
TTCTTGTTAACAAACTATAGTTTTGGCAAGTCGGTTAGGACATCTACTTCGTGCATTACGCAAGTCATTTTT
CCAACAATTGTTTACAGACAGATTATTTCACTTATAATTCACTGTATCACAATTCTAATGGGTCAGAAGTTT
ACATACACTA
>chromosome27:33685348-33685574/1-226
CAGTTGAAGTCGGAAGTTTACATACACTTAGGTTGGAGTCATTAAAACTCATTTTTCAACCACTCCACAAAT
TTCTTGTTAACAAACTATAGTTTTGGCAAGTCGGTTAGGACATCTACTTTGTGCATGACACAAGTACTTTTT
ACAACAATTGTTTACAGACAGATTATTTCACTTATAATTCACTGTATCACAATTCCAGTGGGTCAGAAGTTT
ACATACACTA
>chromosome27:27616161-27616387/1-226
CAGTTGAAGTCGATAGTTTACATACACTTAGGTTGGAGTCATTAAAACTCGTTTTTCAACCACTCCACAAAT
TTCTTGTTAAGAAACTATAGTTTTGGCAAGTCGGTTAGGACATCTACTTTGTGCATGACACAAGTAATTTTT
CCAACAATTGTTTACAGACAGATTATTTCACTTATAATTCACTGTATCACAATTCCAGTGGGTCAGAAGTTT
ACATACACTA
>chromosome27:10629020-10629246/1-226
CAGTTGAAGTCGGAAGTTTACATACACTTAGGTTGGAGTCATTAAACCTCGTTTTTCAACCACTCCACAAAT
TTCTTGCTAACAAACTATAGTTTTGGCAAGTCGGTTAGGACATCTACTTTGTGCATGACACAAGTCATTTTT
TCAACAATTGTTTACAGACAGATTATTTCACTTATAATTCACTGTATCACAATTCCAGTGGATCAGAAGATT
ACATACACTA
>chromosome27:838670-838896/1-226
CAGTTGAAGTCGGAAGTTTACATACACTTAAGTTGGAGTCATTAAAACTTGTTTTTCAACCACTCCACAAAT
TTCTTGTTAACAAACTATAGTTTTGGCAAGTCGATTAGGACATCTACTTTGTGCATGACACAAGTCATTTTT
CCAACAATTGTTTACAGACAGATTATTTAACTTATAATTCATTGTATCACAATTCCAGTGGGTTAGAAGTTT
ACATACACAA
>chromosome27:12062348-12062574/1-226
CAGTTGAAATCGGAAGTTTACATACACTTAGGTTGGAGTCATTAAAACTCGTTTTTCAACCACTCCACAAAT
TTCTTGTTAACAAACTTTAGTTTTGGCAAGTCGGTTAGGACATCTACTTTGTGCATGACACGTGTAATTTTT
CCAACAATTGTTTACAGACAGATTATTTCACTTATAATTCACTGTATCACAATTCCAGTGGGTCAGAAGTTT
ACATACACTA
>chromosome27:14540742-14540968/1-226
CAGTTGAAGTCGGAAGTTTACATACACTTAGGTTGGAGTCATTAAAACTTGTTTTTCAACCACTCCACAAAT
TTCTTTTTAACAAACTATAGTTTTGGCAAGTCGGTTAGGACATCTTCTCTGTGCATGACACAAGTCATTTTT
CCAACAATTGTTTACAGACAGATTATTTCACTTATAATTCACTGTATCACAATTACAGTGGGTCAGAAGTTT
ACATACACTA
>chromosome27:31175411-31175638/1-227
CAGTTGAAGTCGGAAGTTTACATACACTTAGGTTGGAGTCATTTAAAACTTGTTTTTCAACAACTCCACAAA
TGTCTTGTTAACAAACTATAGTTTTGGCAAGTCGGTTAGGACATCTACTTTGTGCATGACACAAGTCATTTT
TCCAACAATTGTTTACAGACAGATTGTTTCACTTATAATTCACTGTATCACAATTCCAGTGGGTCAGAAGTT
TACATACACTA
>chromosome27:8064452-8064678/1-226
CAGTTGAAGTCAGAAGTTTACATACACTTATGTTGGAGTCATTAAAACTCGTTTTTCAACCACTCCACAAAT
GTCTTGTTAACAAACTATAGTTTTGGAAAGTCGGTTAGGACATCTACTTTGTGCATGACACAAGTAATTTTT
CCAACAATTGTTTACAGACAGATTATTTCACGTATAATTCACTGTATCACAATTCCAGTGGGTCAGAAGTTT
ACATACACTA
>chromosome27:33535008-33535234/1-226
AGTTGAAGTCGGAAGTTTACATACACTTAGGTTGGAGTCATTAAAACTCGTTTTTCAACCACTCCACAAATT
TCTTGTTAACAAACTATAGTTTTGGCAAGTCAGTGAGGACATCTACTTTGTGCATGACACAAGTCATTTTTC
CAACAATTGTTTACAGACAGATTATTTCACTTATAATTCACTGTATCACAATTCCAGTGGGTCAGAAGTTTA
CATACACTAA
>chromosome27:12838893-12839119/1-226
AGTTGAAGTCGGAAGTTTACATACACTTAGGTTGGAGTCATTAAAACTCGTTTTTCAACCACTCCACAAATT
TCTTGTTAACAAACTATAGTTTTGGCAAGTTGGTTAGGACATCTACTTTGTGCATGACACAAGTAATTTTTC
CAACAATTGTTTACAGACAGATTATTTCACTTATAATTCACTGTATCACGATTCCAGTGGGTCAGAAGTTTA
CATACACTAA
>chromosome27:33451285-33451511/1-226
AGTTGAAGTCGGAAGTTTACATACACTTAGGTTGGAGTCATTAAAACTTGTTTTTCAACCACTCCACAAATT
TCTTGTTAACAAACTATAGTTTTGGCAAGTCGGTTAAGACATCTACTTTGTGCATGACACAAGTAATTTTTC
CAACAATTGTTTACAGACAGATTATTTCACTTATAATTCACTGTATCACAATTCCAGTGGGTCAGAAGTTTA
CATACACTAA
>chromosome27:18504767-18504993/1-226
AGTTGAAGTCGGATGTTTACATACACTTAGGTTGGAGTCATTAAAACTCGTTTTTCAACCACTCCACAAACT
TCTTGTTAACAAACTATAGTTTTGGCAAGTCAGTTAGGACATCTACTTTGTGCATGACACAAGTCATTTTTC
CAACAACTGTTTACAGACAGATTATTTCACTTATAATTCACTGTATCACAATTCCAGTGGGTCAGAAGTTTA
AATACACTAA
>chromosome27:12440458-12440684/1-226
AGTTGAAGTCGGAAGTTTACATACACTTACGTTGGAGTCATTAAAACTCGTTCTTCAACCACTCCACAAATT
TCTTGTTAACAAACTATAGTTTTGGCAAGTCGTTTAGGACATCTACTTTGTGCATGACACAAGTAATTTTTC
CAACAATTGTTTACAGACAGATTATTTCACTTATAATTCACTGTATCACAATTCCAGTGGGTCAGAAGTTTA
CATACACTAA
>chromosome27:8361735-8361961/1-226
AGTTGAAGTCGGAAGTTCACATACACTTAGGTTGGAGTCATTAAAACTCGTTTTTCAACCACTCCACAAATT
TCTAGTTAACATACTATAGTTTTGGCAAGTCGGTTAGGACATCTACTTTGTGCATGACACGAGTCATTTTTC
CAACAATTGTTTACAGACAGATTATTTCACTTATAATTCACTGTATCACAATTCCAGTGGGTCAGAAGTTTA
CATACACTAA
>chromosome27:43759301-43759527/1-226
AGTTGAAGTCGGAAGTTTACAGACACTTAGGTTGGAGTCATTAAAACTTGTTTTTCAACCACTCCACAAATG
TATTGTTAACAAACTATAGTTTTGGCAAGTCGGTTAGGACATCTACTTTGTGCATGACACAAGTCATTTTTC
CAACAATTGTTTACAGACAGATTATTTCACTTATAATTCACTGTATCACAATTCCAGTGGGTCAGAAGTTTA
CATACACTAA
>chromosome27:12830237-12830462/1-225
AGTTGAAATCGGAAGTTTACATACACTTAGGTTGGAGTCATTAAAACTCGTTTTTCAACCACTTCACAAATT
TCTTGTTAACAAACTATAGTTTGGCAAGTCGGTTAGGACATCTACTTTGTGCATGACACAAGTCATTTTTCC
AACAATTGTTTACAGACAGATTATTTCACTTATAATTCACTGTATCACAATTCCAGTGGGTCAGAAGTTTAC
ATACACTAA
>chromosome27:8515303-8515529/1-226
AGTTGAAGTTGGAAGTTTACATACACTTAGGTTGGAGTCATTAAAACTTGTTTTTCAACCACCCCACAAATT
TCTTGTTAACAAACTATAGTTTTGGCAAGTCGGTTAGGACATCTACTTTGTGCATGACACAAGTAATTTTTC
CAACAATTGTTTACAGACAGATTATTTCACTTATAATTCACTGTATCACAATTCCAGTGGGTCAGAAGTTTA
CATCCACTAA
>chromosome27:19945119-19945345/1-226
AGTTGAAGTGGGAAGTTTACATACACTTAGGTTGGAGTCATTAAAACTCGTTTTTCAACCACTCCACACATT
TCTTGTTAACAAACTATAGTTTTGGCAAGTCGGTTAGGACATCTACTTTGTGCATGACACAAGTAATTTTTC
CAACAATTGTTTACAGACAGAATATTTCACTTATAATTCACTGTATCACAATTCCAGTGGGTCAGAAGTTTA
CATACACTAA
>chromosome27:20050072-20050298/1-226
AGTTGAAGTGGGAAGTTTACATACACTTAGGTTGGAGTCATTAAAACTCGTTTTTCAACCACTCCACACATT
TCTTGTTAACAAACTATAGTTTTGGCAAGTCGGTTAGGACATCTACTTTGTGCATGACACAAGTAATTTTTC
CAACAATTGTTTACAGACAGATTATTTCACTTATAATTCACTGTATCACAATTCCAGTGGGTCAGAAGTTAA
CATACACTAA
>chromosome27:35393328-35393553/1-225
AGTTGAAGTTGGAAGTTTACATACACTTAGGTTGGAGTCATTAAAACTCGTTTTTCAACCACTCCACAAATT
TCTTGTTAACAAACTATAGTTTTGGCAAGTCAGTTAGGACATCGACTTTGTGCATGACACAAGTCATTTTTC
CAACAATTGTTACAGACAGATTATTTCACTTATAAATCACTGTATCACAATTCCAGTGGGTCAGAAGTTTAC
ATACACTAA
>chromosome27:1514092-1514318/1-226
AGTTGAAGTCGGAAGTTTACATACACTTAGGTTGGAGTCATTAAAACTCGTTTTTCAACCACTCTACAAATT
TATTGTGAACAAACTATAGTTTTGGCAAGTCGGTTAGGACATCTACTTTGTGCATGACACAAGTAATTTTTC
CAACAATTGTTAACAGACAGATTATTTCACTTATAATTCACTGTATCACAATTCCAGTGGGTCAGAAGTTTA
CATACACTAA
>chromosome27:3310770-3310996/1-226
AGTTGAAGTCGGAAGTTTACATACACTTAGTTTGGAGTCATTAAAACTTGTTTTTCAACCACTCCACAAATT
TCTTGTTAACAAACTATAGTTTTGTCAAGTCTGTTAGGACATCTACTTTGTGCTTGACACAAGTAATTTTTC
CAACAATTGTTTACAGACAGATTATTTCACTTATAATTCACTGTATCACAATTCCAGTGGGTCAGAAGTTTA
CATACACTAA
>chromosome28:22101693-22101919/1-226
CAGTTGAAGTCGGAAGTTTACATACACTTAGGTTGGAGTCATTAAAACTCGTTTTTCAACCACTCCACAAAT
TTCTTGTTAACAAACTATAGTTTTGGCAAGTCGGTTAGGACATCTACTTTGTGCATGACACAAGTAATTCTT
CCAACAATTGTTGACAGACAGATTATTTCACTTATAATTCACTGTATCACAATTCCAGTGGGTCAGAAGTTT
ACATACACTA
>chromosome28:27381829-27382055/1-226
CAGTTGAAGTCGGAAGTTTACATACACTTAGGTTGGAGTCATTAAAACTCGTTTTTCAACCACTCCACAAAT
TTCTTGTTAACACACTATAGTTTTGGCAAGTCGGTTAGGACATCTACTTTGTGCATGACACAAGTCATTTTT
ACAACAATTGTTTACAGACAGATTATTTCACTTATAATTCACTGTATCACAATTCCAATGGGTCAGAAGTTT
ACATACACTA
>chromosome28:25343466-25343690/1-224
GTTGAAGTCGGAAGTTTACATACACTTAGGTTGGAGTCATTAAAACTCGTTTTTCAACCACTCCACAAATTT
CTTGTTAACAAACTATAGTTTTGGCAAGTCGGTTAGGACATTTACTTTGTGCATGACACAAGTCATTTTTCC
AACAATTGTTTATAGACAGATTATTTCACTTATAATTCACTGTATCACAATTCCAGTGGGTCAGAAGTTTAC
ATGCACTA
>chromosome28:13961146-13961372/1-226
CAGTTGAAGTCGGAAGTTTACATACACTTAGGTTGGAGTCATTAAAACTCGTTTTTCAACCACTCCACAAAT
TTCTTGTTAACAAACTATAGTTTTGGCAAGTTGGTTAGGACATCTACTTTGTGCATGACATAAGTAATTTTT
CCAACAATTGTTTACAGACAGATTATTTCACTTATAATTCACCGTATCACAATTCCAGTGGGTCAGAAGTTT
ACATACACTA
>chromosome28:29369029-29369255/1-226
CAGTTGAAGTCGGAAGTTTACATACACTTAGGTTGGAGTCATTAAAACTCGTTTTTCAACCACTCCACAAAT
TTCTTGTTAACAAACTATAGTTTTGGCAAGTCAGTTAGGACATCTACTTTGTGAATGACACAAGTAATTTTT
CCAACAATTGTTTACAGACAGATTATTTCACTTATAATTCACTGTATCACAATTCCAGTGGATAAGAAGTTT
ACATACACTA
>chromosome28:21143813-21144039/1-226
CAGTTGAAGTCAGAAGTTTACATACACTTATGTTGGAGTCATTAAAACTCGTTTTTCAACCACTCCACACAT
TTCTTGTTAACAAACTATAGTTTTGGCAAGTCGGTTAGGACATCTACTTTGTGCATGACACAAGCCATTTTT
CCAACAATTGTTTACAGACAGATTATTTCACTTATAATTCACTGTATCACAATTCTAGTGGGTCAGAAGTTT
ACATACACTA
>chromosome28:34983481-34983707/1-226
CAGTTGAAGTCGAAAGTTTACATAAACTTAGGTTGGAGTCATTAAAACTCGTTTTTCAACCACTCCACAAAT
TTCTTGTTAACAAACTATAGTTTTGGCAGGTCGGTTAGGACATCTACTTTGTGCATGACACAAGTAATTTTT
CCAACAATTGTTTACAGACAGATTATTTCACTTATAATTCACTGTATCACAATTCCAGTGGGTCAGAAGTTT
ACATACACTA
>chromosome28:25604127-25604353/1-226
CAGTTGAAGTCAGAAGTTTACATACACTTAGGTTGGAGTCATTAAAACTCGTTTTTCAACCACTCCACAAAT
TTCTTGTTAACAAACTATAGTTTTGGCAAGTCGGTTAGGACATCTACTTTGTGCATGACACAAGTAATTTTT
CCAACAATTGTTTACAGACATATTATTTCATTTATAATTCACTGTATCACAATTCCAGTGGGTCAGAAGTTT
ACATACACTA
>chromosome28:1504382-1504607/1-225
AGTTGAAGTCGGAAGTTTACATACACTTAAGTTGGAGTCATTAAAACTCGCTTTTCAACCACTCCACAAATT
TCTTGTTAACAAACTATAGTTTTGGCAAGTCGATTAGGACATCTACTTTGTACATGACACAAGTAATTTTTC
CAACAATTGTTTACAGACAGATTATTTCACTTATAATTCACTGTATCACAATTCCAGTGGGTCAGAAGTTTA
CATGCACTA
>chromosome28:1656731-1656957/1-226
CAGTTGAAATCGGGAGTTTACATACACTTAGGTTGGAGTCATTAAAACTCGTTTTTCAACCACTCCACAAAT
TTCTTGTTAACAAACAATAGTTTTGGCTAGTCGGTTAGGACATCTACTTTGTGCATGACACAAGTAATTTTT
CCAACAATTGTTTACGGACAGATTATTTCACTTATAATTCACTGTATCACAATTCCAGTGGGTCAGAATTTT
ACATACACTA
>chromosome28:10492635-10492861/1-226
CAGTTGAAGTCGGAAGTTTACATACACTTAGGTTGGAGTCATTAAAACTCGTTTTTCAACCACTCCACAAAT
TTCTTGTTAACAAACTATAGTTTTGGCAAGTCGGTTAGGACATCTACTTTGTGCATGACACAAGTAATTTTT
CCAACAATTGTTTACAAACAGATTATTTCACTTATAATTCACTGTGTCACAATTCCAGTGGGTCAGACGTTT
ACATACAATA
>chromosome28:12159889-12160115/1-226
CAGTTGAAGTCGGAAGTTTACATACACTTAAGTTGGAGTCATTAAAACTCGTTTTTCAACCACTCCACAAAT
TTCTTGTTAACAAACTATAGTTTTGGCAAGTCGTTTGGGACATCTACTTTATGCATGACACAAGTAATTTTT
CCAACAATTGTTTACAGACAGATTACTTAACTTATAATTCACTGTATCACAATTCCAGTGGGTCAGAAGTTT
ACATACACTA
>chromosome28:6952533-6952759/1-226
CAGTTGAAGTCGGAAGTTTACATACACTTAGTTTGGAGTCATTAAAACTCGTTTTTCAACCACTCCACAAAT
TTCTTGTTAACAAACTATAGTTTTGGCAAGTCGGTTAGGACATCTACTTTGTGCATGACACAAGTAATTTTT
CCAACAATTGTTTACAGACAGATTATTTCACTTATAATTCACTGTATCACAATTCCAGTGGATCAGAATTTT
ACAAACACTA
>chromosome28:783719-783945/1-226
AGTTGAAGTCGGAAGTTTACATACACTTCAGTTGGAGTCATTAAAACTCATTTTTCAACCACTCCACAAATT
TCTTGTTAACAAACTATAGTTTTGGCAATTCGGTTAGGACATCTACTTTGTGCATGACACAAGTCATTTTTC
CAACAATTGTTTACAGACAGATTATTTCACTTATAATTCACTGTATCACAATTCCAGTGGGTCAGAAGTTTA
CATACACTAA
>chromosome28:8938982-8939208/1-226
AGTTGAAGTCGGAAGTTTACATACACTTAGGTTGGAGTCATTAAAACTCGTTTTTCAACCACTCCACAAATT
TCTCGTTAACAAACTATAGTTTTGGCAAGTCGGTTAGGACATCTACTTTGTGCATGACACAAGTAATTTTTC
CAACAAATGTTTACAGACAGATTATTTCACTTATAATTCACTGTATCACAATTCCAGTGGGTCAGAAGTTTA
CATACACTAA
>chromosome28:33113780-33114006/1-226
AGTTGAAGTCGGAAGTTTACATACACTTAGGTTGGAGTCATTAAAACTCGTTTTCCAAACACTCCACACATT
TCTTGTTAACAAACTATAGTTTTGGCAAGTCGGTTAGGACATCTACTTCGTGCATGACACAAGTCATTTTTC
CAACAATTGTTTACAGACAGATTATTTCACTTATAATTCACTGTATCACAATTCCAGTGGGTCAGAAGTTTA
CATACACTAA
>chromosome28:367098-367324/1-226
AGTTGAAATTGGAAGTTTACATACACTTAGGTTGGAGTCATTAAAACTCGTTTTTCAACCACTCCACAAATT
TCTTGTTAACAAACTATAGTTTTGGCAAGTCGGTTAGGACATCTACTTTGTGCATGACACAAGTCATTTTTC
CAACAATTGTTTACAGACAGATTGTTTCACTTATACCTCACTGTATCACAATTCCAGTGGGTCAGAAGTTTA
CATACACTAA
>chromosome28:13381687-13381913/1-226
AGTTGAAGTCAGAAGTTTACATACAATGAGGTTGGAGTCATTAAAACTCGTTTTTCAACCACTCCACACATT
TCTTGTTAACAAACTATAGTTTTGGCAAGTCGGTTAGGACATCTACTTTGTGCATGACACAAGTCATTTTTC
CAACAATTGTTTACAGACAGATTATTTCACTTATAATTCACTGTATCACAATTCCAGTGGGTCAGAAGTTTA
CATACACTAA
>chromosome28:29746020-29746245/1-225
GTTGAAGTTGGAAGTTTACATACACTTAGTTTGGAGTCATTAAAACTTGTTTTTCAACCACTCCACAAATTT
CTTGTTAACAAACTATAGTTTTGGCAAGTCGGTTAGGACATCTACTTTGTGCATGACACAAGTAATTTTTCC
AACAATTGTTTACAGACAGATTATTTCACTTATAATTCACTGTATCACAATTCCAGTGGGTCAGAAGTTTAC
ATACACTAA
>chromosome28:17385950-17386176/1-226
AGTTGAAGTCGGAAGTTTACATACACTTAGGTTGGAGTCATTAAAACTAGTTTTTCAACCACTCCACGAATT
TCTTGTTAACAAACTATAGTTTTGGCAAGTCGGTTGTGACATCTACTTTGTGCATGACACAAGTCATTTTTC
CAACAATTGTTTACAGACAGATTATTTCACTTATAATTCACTGTATCACAATTCCAGTGGGTCAGAAGTTCA
CATACACTAA
>chromosome28:39322950-39323175/1-225
TTGAAGTCGGAAGTTTACATACACTTAGGTTGGAGTCATTAAAACTCGTTTTTTCAACCACTCCACAAATTT
CTTGTTAACAAACTATAGTTTTGGCAAGTCGGTTAGGACATCTACTTTGTGCAAGACACAAGTCATTTTTCC
AACAATTGTTTACAGACAGATTATTTCACTTATAATTCACTGTATCACAATTCCAGTGGGTCAGAAGTTTAC
ATACACTAA
>chromosome28:8576984-8577209/1-225
AGTTGAAGTCGGAAGTTTACATACACTTAAGTTGGAGTCATTAAAACTTGTTTTTCAACCACTCCACAAATT
TCTTGTTAACAAACTATAGTTTTGGCAAGTCGGTTAGGACATCTACTTTGTGCATGACACAACTCATTTTTC
CAAAATTGTTTATAGACAGATTATTTCACTTATAATTCACTGTATCACAATTCCAGTGGGTCAGAAGTTTAC
ATACACTAA
>chromosome28:9511072-9511298/1-226
AGTTGAAGTCGGAAGTTTACATACACTTAGGTTGGAGTCATTAAAACTCGTTTTTCAACCACTCCACAAATT
TCTTGGTAACAAACTATAGTTTTGGCAAGTCGGTTAGGACATCTACTTAATGCATGACACAAGTCATTATTC
CAACAATTGTTTACAGACAGATTATTTCACTTATAATTCACTGTATCACAATTCCAGTGGGTCAGAAATTTA
CATACACTAA
>chromosome28:1205923-1206149/1-226
AGTTGAAGTCGGAAGTTTACATATTCTTAGGTAGGAGTCATTAAAACTCGTTTTTCAACCACTCCACAAATT
TCTTGTTAACAAACTATAGTTTTGGCAAGTTGGTTAGGACATCTACTTTGTGCATGACACAAGTAATTTTTC
CAACAATTGTTTACAGACAGATTATTTCACTTATAATTCACTGTATCACAATTCCAGTGGGTCAGAAGTTTA
CATACACTAA
>chromosome28:7110211-7110436/1-225
AGTTGAAGTCGGAAGTTTACATACACTTAGGTGGAGTCATTAAAACTCGTTTTTCAACCGCTCCACAAATTT
CTTGTTAACAAACTATAGTTTTGGCAAGTCGGTTAGGACATCTACTTTGTGCATGACACAAGTAATTTTTCC
AACAATTGTTTACAGACAGATTATTTCACTTATAATTCACTGTATCACAATTCCAGTGGGTCAGACGTTTAC
ATACACTAA
>chromosome29:11237619-11237845/1-226
CAGTTGAAGTCGGAAGTTTACATACACTTAGGTTGGAGTCATTAAAACTCGTTTTTCAACCACTCCACAAAT
TTCTTGTTAACAAACTATAGTTTTGGCAAGTCGGTTAGGACATCTACTTTGTGCATGACACAAGTAATTTTT
CCAACAATTGTTTACAGACAGATTATTTCACTTATAATTCACTGTATCACAATTCCAGTGGGTCAGAAGTTT
ACATACACTA
>chromosome29:40583067-40583293/1-226
CAGTTGAAGTCGGAAGTTTACATCCACTTAGGTTGGAGTCATTAAAACTCGTTTTTCAACCACCCCACAAGT
TTCTTGTTAACAAACTATAGTTTTGGCAAGTCAGTTAGGACATCTACTTTGTGCATGACACAAGTCATTTTT
CCAACAATTGTTTACAGACAGATTATTTCACTTATAATTCACTGTATCACAATTCCAGTGAGTCAGAAGTTT
ACATACACTA
>chromosome29:23270147-23270373/1-226
CAGTTGAAGTCGGAAGTTTACATACATTTAGGTTGGAGTCATTAAAACTCGTTTTTCAACCACTCCACAAAT
GTCTTGTTAACAAACTATAGTTTTGGCAAGTCGGTTAGGACATCTACTTTGTGCGTGACACAAGTCATTTTT
CCAACAATTGTTTACAGACAGATTATTTCACTTATAATTCACTGTATCATAATTCCAGTGGGTCAGAAGTTT
ACATACACTA
>chromosome29:8303011-8303237/1-226
CAGTTGAAGTCGGAAGTTTACATACACTTAGGTTGGAGTCATTAAAACTCGTTTTTCAACCACTCCACAAAT
TTCTTGTGAACAAAATATAGTTTTGACAAGTCGGTTAGGACATCTACTTTGTGCACGACACAAGTCATTTTT
CCAACAATTGTTTACAGACAGATTATTTCACTTATAATTCACTGTATCACAATTCCAGTGGGTCAGAAGTTT
ACATACACTA
>chromosome29:10236175-10236401/1-226
CAGTTGAAATCGGAAGTTTACATACACTTAGGTTGGAGTCATTAAAACTCGTTTTTCAACCACTCCACAAAT
TTCTTGTTAACAAACTATAGTTTTGGCAAGTCGGTTAGGACATCTACTTTGTGCATGACACAAGTAATTTTT
CCAACAATTGTTTACAGACAGATTATTTCACTCATCATTCACTGTATCACAATTCCAGTGGGTCAGAAGTTT
ACATACACTA
>chromosome29:16075566-16075792/1-226
CAGTTGAAGTTGGAAGTTTAAATACACTTAGGTTGGAGTCATTAAAACTCGTTTTTCAACCACTCCACAAAT
TTCTTGTTAACAAACTATAGTTTTGGCAAGTCGGTTAGGACATCTACTTTGTGCATGGCACAAGTCATTTTT
CCAACAATTGTTTACAGACAGATTATTTCACTTATAATTCACAGTATCACAATTCCAGTGGGTCAGAAGTTT
ACATACACTA
>chromosome29:21483781-21484007/1-226
CAGTTGAAGTCGGAAGTTTACATACACTTAGGTTGGAGTCATTAAAACTCGTTTTTCAACCACTCCACAAAT
TTCTTGTTAACAAACTATAGTTTTGGCATGTCGGTTAGGACATCTACTTTGTGCATGACACAAGTAATTTTT
CCAACAATTGTTTACAGACAGATTGTTTCACTTATAATTCACTGTATCACAATTCCAGTGGATCAGAAGTTT
ACATACACTA
>chromosome29:16760672-16760898/1-226
CAGTTGAAGTCGGAAGTTTACATACACTTAGGTTGGAGTCATTAAAACTAATTTTTCAACCACTCCACAAAT
TTCTTATTAACAAACTATAGTTTTGGCAAGTCGGTTAGGACATCTACTTTGTGCATGACACAAGTCATTTTT
CCAACAATTGTTTACAGACAGATTATTTAACTTATAATTCACTGTATCACAATTCCAGTGGGTCAGAAGTTT
ACATACACTA
>chromosome29:22312762-22312988/1-226
CAGTTGAAGTCGGAAGTTTACATACACTTAGGTTGGATTCATTAAAACTCATTTTTCAACCACTCCACAAAT
TTCTTGTTAACAAACTATAGTTTTGGCAAGTCGGTTAGGACATCTACTTTGTGCATGACACAAGTAATTTTT
CCAACAATTGTTTACAGACAGATTATTTCACTTATAATTCACTGTATCACAATTCCAGTAGGTCAGAAGTTT
ACATACACTA
>chromosome29:24791605-24791831/1-226
CAGTTGAAGTCGGAAGTTTACATACACTTAGGTTGGAGTCATTAAAACTCGTTTTTCAAACACTCCACAAAT
TTCTTGTTAACAAACTATAGTTTTGGCAAGTCGGTTAGGACATCTACTTCGTGCATGACACAAGTAATTTTT
CCAACAATTGTTTACAGACAGATTATTTCACTTATTATTCACTGTATCACAATTCCAGTGGGTCAGAAGTTT
ACATACACTA
>chromosome29:19927556-19927782/1-226
CAGTTGAAGTCGGAAGTTTACATATACTTAGGTTGGAGTCATTAAAACTCGTTTTTCAACCACTCCACAAAT
TTCTTGTTAACAAACTATAGTTTTGGCAAGTCGGTTAGGACATCTACTTTGCGCATGACACAAGTAATTGTT
CCAACAATTGTTTACAGACAGATTATTTCACTTATAATTCACTGTATCACAATTCCAGTGAGTCAGAAGTTT
ACATACACTA
>chromosome29:10390931-10391157/1-226
CAGTTGAAGTCGGAAGTTTACATACACTTAGGTTGGAGTCATTCAAACTCGTATTTCAACCACTCCACAAAT
TTCTTGTTAACAAACTATAGTTTTGGCAAGTCAGTTAGGACATCTACTTTGTGCATGACACAAGTAATTTTT
CCAACAATTGTTTACAGACAGATTATTTCACTTATAATTCACTGAATCACAATTCCAGTGGGTCAGAAGTTT
ACATATACTA
>chromosome29:12521465-12521689/1-224
CAGTTGAAGTCGGAAGTTTACATACACTTAAGTTGGAGTCATTAAAACTCGTTTTTCAACCACTCCACAAAT
TTCTTGTTAACAAACTAGTTTTGGCAAGGCGGTTAGGACATCTACTTTGTGCATGACACAAGTCATTTTTCC
AACAATTGTTTACAGACAGATTATTTCACTTATAATTCACTGTATCACAATTCCAATGGGACAGAAGTTTAC
ATACACTA
>chromosome29:21052622-21052848/1-226
CAGTTGAAGTCAGAAGTTTACATACACTTAGGTTGGAGTCATTAAAACTTGTTTTTCAACAACTCCACAAAT
TTCTTGTTAACAAACTATAGTTTTGGCAAGTCGGTTAGGCCATCTACTTTGTGCATGACACAAGTCATTTTT
CCAACAATTGTTTACAGACAAATTATTTCACTTATAATTCCCTGTATCACAATTCCAGTGGGTCAGAAGTTT
ACATACACTA
>chromosome29:25140347-25140573/1-226
CAGTTGAAGTTGGAAGTTTACATACACTTAGGTTGGAGTCATTAAAACTCGTTTTTCAACCACTCCACAAAT
TTCTTGTTAACAAACTATAGTTTTGGCAAGTTGGTTAGCACATCTACTTTGTGGATGACACAAGTAATTTTT
CCAACAATTGTTTACAGACAGATTATTTCACTTATAATTCACTGTATCACAATTCCAGTGGGTCAGAAGTTT
ACATACACTA
>chromosome29:4486711-4486937/1-226
CAGTTGAAGTCGGAAGTTTACATACACTAAAGTTGGAGTCATTAAAACTCGGTTTTCAACCACTCCACAAAT
GTCTTGTTAACAAACTATAGTATTGGCAAGTCGGTTAGGACATCTACTTTGTGCATGACACAAGTCATTTTT
CCAACAATTGTTTACAGACAAATTATTTCACTTATAATTCACTGTATCACAGTTCCAGTGGGTCAGAAGTTT
ACATACACTA
>chromosome29:41968548-41968774/1-226
AGTTGAAGTTGGAAGTTTACATACACTTAGGTTGGAGTCATTAAAACTTGTTTTTCAACCACTCCACAAATG
TCTTGTTAACAAACTATAGTTTTGGCAAGTCGGTTAGGACATCTACTTTGTGCATGACACAAGTCATTTTTC
CAACAATTGTTTACAGACAGATTATTTCACTTATAATTCACTGTATCACAATTCCAGTGGGTCAGAAGTTTA
CATACACTAA
>chromosome29:19698052-19698278/1-226
AGTTGAAATTGGAAGTTTACATACACTTAGGTTGGAGTCATTAAAACTCGTTTTTCAACCACTCCACAAATT
TCTTGTTAACAAACTATAGTTTTGGCAAGTCAGTTAGGACATCTACTTTGTGCATGACACAAGTAATTTTTC
CAACAATTGTTTACAGACAGATTATTTCACTTATAATTCACTGTCTCACAATTCCAGTGGGTCAGAAGTTTA
CATACACTAA
>chromosome29:9354254-9354480/1-226
AGTTGAAGTCGGAAGTTTACATACACTTAGGTTGGAGTCATTAAAACTCGTTTTTCAACCACTCCACAAATG
TCTTGTTAACAAACTATAGTTATGGCAAGTCGGTTAGGACATCTACTTTGTGCATGACACAAGTAATTTTTC
CAACAATTGTTTACAGACAGATTATTTCACTTATAATTCACTGTATCACAATTCCAGTGGGTCAGAAGTTTA
CATACACTAA
>chromosome29:24214034-24214259/1-225
GTTGAAGTCGGAAGTTTACATACACTTAGGTTGGAGTCATTAAAACTCGTTTTTAAACCACTCCACACATTT
CTTGTTAACAAACTATAGTTTTGGCAAGTCGGTTAGGACATCTACTTTGTGCATGACACAAGTAATTTTTCC
AACAATTGTTTACAGACAGATTATTTCACTTATAATTCACTGTATCACAATTCCAGTGGGTCAGAAGTTTAC
ATACACTAA
>chromosome29:41229074-41229300/1-226
AGTTGAAGTCGGAAGTTTACATCCACTTAGGTTGGAGTCATTAAAACTCGTTTTTCAACCGCTCCACAAATT
TCTTGTTAACAAACTATAGTTTTGGCAAGTCGGTTAGGACATCTACTTTGTGCATGACACAAGTATTTTTTC
CAACAATTGTTTACAGACAGATTATTTCACTTATAATTCACTGTATCACAATTCCAGTGGGTCAGAAGTTTA
CATACACTAA
>chromosome29:8890436-8890662/1-226
AGTTGAAGTCGGAAGTTTACATACACTTAGGTTGGAGTCATTAAAACTCGTTTTTCAACCACTCCACAAATT
TCTTGTTAACAAACTATAGTTTTGGCAAGTCGGTTAGGACATCTACCTTGTGCATGACACAAGTAATTTTTC
CAACGATTGTTTACAGATATATTATTTCACTTATAATTCACTGTATCACAATTCCAGTGGGTCAGAAGTTTA
CATACACTAA
>chromosome29:8587818-8588044/1-226
AGTTGAAGTCAGAAGCTTACATGCACTTAGGTTGGAGTCATTAAAACTCGTTTTTCAACCACTCCACAAATT
TCTTGTTACCAAACTATAGTTTTGGCAAGTCACTTAGGACATCTACTTTGTGCATGACACAAGTCATTTCTC
CAACAATTGTTTACAGACAGATTATTTCACTTATAATTCACTGTATCACAATTCCAGTGGGTCAGAAGTTTA
CATACACTAA
>chromosome29:27587753-27587979/1-226
AGTTGAAGTCGGAAGTCTACATACACTTAGGTTGGAGTCATTAAAACTCGTTTTTCAACCACTCCACAAATT
TCTTGTTAACAAACTATAGTTTTGGCAAGTCGGTTAGGGCATCTACTTTGTGGATGACACAATTCATTTTTC
CAACAATTGTTTACAGACAGATTATTTCACTTATAATTCACTGTATCACAATTCCAGTGGGTCGGAAGTTTA
CATACACTAA
>chromosome29:6888583-6888809/1-226
AGTTGAAGTCAGAAGCTTACATACACTTAGGTTGGAGTCATTAAAACTTGTTTTTCAACCACTCCACAAATT
TCTTGTTAACAAACTATAGTTTTGGCAAGTCTGTTAGGACATCTACTTTGTGCATGACACAAGCAATTTTTC
CAACAATTGTTTACAGACAGATTATTTCACTTATAATTCACTGTATCACAATTCCAGTGGGTCAGAAGTTTA
CATACACTAA
>chromosome29:23373103-23373327/1-224
AGTTGAAGTCGGAAGTTTACATACACTTAGGTTGGAGTCATTAAAACTCGTTTTTCAACCACTCCACAAATT
TCTTGTTAACAAACTATAGTTTTGGCAAGTCGGTTAGGACATCTACTTTGTGCATGACAAGTAATTTTTCCA
ACAATTGTTTACAGACAGATTATTTCACTTATAATTCACTGTATCACAATTCCAGTGGGTCAGAAGTTTACA
TACACTAA
>chromosome29:24250608-24250834/1-226
AGTTGAAGTCGGAAGTTTACAAACACTTAGGTTGGAGTCATTAAAACTCGTTTTTCAACCACTCCACAAATT
TCTTGTTAACAAACTATAGTTTTGGCAAGTCGGTTAGGACATCTACTTTGTGCATGACACAAGTAATTTTTC
CAACAATTGTTTACAGTCAGATTATTTCACTTATAATTCACTGTATCACAATTCCAGTGGGCTAGAAGTTTA
CATACACTAA
>chromosome29:22027669-22027895/1-226
ATTTGAAGTCAGAAATTTACATACACTTAGGTTGGAGTCAATAAAACTCATTTTTCAACCACTCCACAAATT
TCTTCTTAACAAACTATAGTTTTGGCAAGTCAGTTAGGACATCTACTTTGTGCATGACACAAGTCATTTTTC
CAACAATTGTTTACAGACAGATTATTTCACTTATAATTCACTGTATCACAATTCCAGTGGGTCAGAAGTTTA
CATACACTAA
>chromosome29:19674401-19674627/1-226
AGTTGAAGTCGGAAGTTTTCATACAGTAAGGTTGGAGTCATTGAAACTCGTTTTTCAACCACTCCACAAATT
TCTTGTTAACAAACTATAGTTTTGGCAAGTCGGTTAGGACATCTACTTTGTGCATGACACAAGTAATTTTTC
CAACAATTGTTTACAGACAGATTATTTCACTTATAATTCACTGTATCACAATTCCAGTGGGTCAGAAGTTTA
CATACACTAA
>chromosome29:19213729-19213955/1-226
AGTTGAAGTCGGAAGATTACATACACTTAGGTTGGAGTCATTAAAACTCGTTTTTCAACCACTCCACACATT
TCTTGTTAACAAACTATAGTTTTGGCAAGTCAGTTAGGTCATCTACTTTGTGCATGGCACAAGTAATATTTC
CAACAATTGTTTACAGACAGATTATTTCACTTATAATTCACTGTATCACAATTCCAGTGGGTCAGAAGTTTA
CATACACTAA
>chromosome29:1882498-1882723/1-225
AGTTGAACTCGGAAGTTTACATACACTTAGGTTGGAGTCATTAAAACTCGTTTTTCAACCACTCCACAAATT
TCTTGTTAACAAACCATAGTTTTGGCAAGTCGGTTAGGAATCTATTTTGTGCATGACACAAGTCATTTTTCC
AACAATTGTTTACAGACAGATTATTTCCCTTATAATTCACTGTATCACAATTCCAGTGGGTCAGAAGTTTAC
ATACACTAA
