# Supplementary material for: Evolution-guided evaluation of the inverted terminal repeats of the synthetic transposon Sleeping Beauty
Source: Sci Rep. 2019 Feb 4;9:1171. doi: 10.1038/s41598-018-38061-w (PMC6362248; doi:10.1038/s41598-018-38061-w)
Supplement: Supplementary file 2 — Supplementary File S1 [file 41598_2018_38061_MOESM2_ESM.zip › SingleSearchLeftInvertedRepeatEdited.mfa]

>chromosome1:51024780-51025006/1-226
-CAGTTGAAGTCGGAAGTTT-ACA-----TACACTTAGGTTGGAGTCA-TTAAAACTCG-T-TTTTCAACCA
CTCCACAAATTTCTTG----TT----AACAAACTATAGTTTTGGCAAATCGGTTAGGACATCTACTTTGTGC
ATGACAC-AAGTAA-TTTT-TCCAACAATTGTTTACAGAC-AGATTATTTCACTTA----TAATTCACTGTA
TCACAATTCCAGTGGGTCAGAAG-TTTACATACACTA-
>chromosome1:17242172-17242398/1-226
-CAGTTGAAGTCGGAGGTTT-ACA-----TACACTTAGGTTGGAGTCA-TTAAAACTCG-T-TTTTCAACCA
CTCCACAAATTTCTTG----TT----AACAAACTATAGTTTTGGCAAGTCGGTTAGGACATCTACTTTGTGC
ATGACAC-AAGTCA-TTTT-TCCAACAATTGTTTACAGAC-ACATTATTTCACTTA----TAATTCACTGTA
TCACAATTCCAGTGGGTCAGAAG-TTTACATACACTA-
>chromosome1:25053874-25054100/1-226
-CAGTTGAAGTCGGAGGTTT-ACA-----TACACTTAGGTTGGAGTCA-TTAAAACTCG-T-TTTTCAACCA
CTCCACAAATTTCTTG----TT----AACAAACTATAGTTTTGGCAAGTCGGTTAGGACATCTACTTTGTGC
ATGACAC-AAGTCA-TTTT-TCCAACAACTGTTTACAGAC-AGATTATTTCACTTA----TAATTCACTGTA
TCACAATTTCAGTGGGTCAGAAG-TTTACATACACTA-
>chromosome1:8702178-8702404/1-226
-CAGTTGAAGTCGGAAGTTT-ACA-----TACACTTAGGTTGGAGTCA-TTAAAACTCG-T-TTTTCAACCA
CTCCACAAATTTCTTA----TC----AACAAACTATAGTTTTGGCAAGTCGGTTAGGACATCTACTTTGTGC
ATGACAC-AAGTAA-TTTT-TCCAACAATTGTTTACAGAC-AGATTATTTCACTTA----TAATTCACTGTA
TCACAATTCCAGTGGGTCAGAAG-TTTACATACACTA-
>chromosome1:51592949-51593175/1-226
-CAGTTGAAGTTGGAAGTTT-ACA-----TACACTTAGGTTGGAGTCA-TTAAAACTCG-C-TTTTCAACCA
CTCCACAAATTTCTTG----TT----AACAAACTATAGTTTTGGCAAGTCGGTTAGGACATCTACTTTGTGC
ATGACAC-AAGTAA-TTTT-TCCAACAATTGTTTACAGAC-AGATTATTTCACTTA----TAATTCACTGTA
TCACAATTCCAGTGGGTCAGAAG-TTTACATACACTA-
>chromosome1:62034253-62034479/1-226
-CAGTTGAAGTTGGAAGTTT-ACA-----TACACTTAGGTTGGAGTCA-TTAAAACTCG-T-TTTTCAACCA
CTCCACAAATTTCTTG----TT----AACATACTATAGTTTTGGCAAGTCAGTTAGGACATCTACTTTGTGC
ATGACAC-AAGTAA-CTTT-TCCAACAATTGTTTACAGAC-AGATTATTTCACTTA----TAATTCACTGTA
TCACAATTCCAGTGGGTCAGAAG-TTTACATACACTA-
>chromosome1:121155586-121155811/1-225
-CAGTTGAAGTCGGAAGTTT-ACA-----TACACTTAGGTTGGAGTCA-TTAAAACTCG---TTTTCAACCA
CTCCACAAATTTCTTG----TA----AACAAACTATAGTTTTGGCAAGTCAGTTAGGACATCTACTTTGTGC
ATGACAC-AAGTCA-TTTT-TCCAACAATTGTTTACAGAC-AGATTATTTCACTTA----TAATTCACTGTA
TCACAATTCCAGTGGGTCAGAAG-TTTACATACACTA-
>chromosome1:136375359-136375585/1-226
-CAGTTGAAGTCGGAAGTTT-ACA-----TACACTTAGGTTGGAGTTA-TTAAAACTCG-T-TATTCAACCA
CTCCACAAATGTATTG----TT----AACAAACTATAGTTTTGGCAAGTCAGTTAGGACATCTACTTTGTGC
ATGACAC-AAGTCA-TTTT-TCCAACAATTGTTTACAGAC-AGATTATTTCACTTA----TAATTCACTGTA
TCACAATTCCAGTGGGTCAGAAG-TTTACATACACTA-
>chromosome1:100581471-100581697/1-226
-CAGTTGAAGTGGGAAGTTT-ACA-----TACACTTAGGTTGGAGTCA-TTAAAACTCG-T-TTTTCAACCA
CTCCACAAATTTCTTG----TT----AACAAACTATAGTTTTGGCAAGTCGGTTAGGACATCTACTTTGTGC
ATGACAC-AAGTCA-TTTT-TCCAACAATTGTTTACAGAC-AGATTATTTCACTTA----TATTTCACTGTA
TCACAATTCCAGTGGGACAGAAG-TTTACATACACTA-
>chromosome1:7917892-7918097/1-205
-----------------------A-----TACACTTAGGTTGTAGTCA-TTAAAACTTG-T-TTTTCAACCA
CTCCACAAATGTCTTG----TT----AACTAACTATAGTTTTGGCAAGTCTGTTAGGACATCTACTTTATGC
ATGACAC-AAGTCA-TTTT-TCCAACAATTGTTTACAGAC-AGATTACTTCACTCA----TAATTCACTGTA
TCACAGTTCCAGTGGGTCAGAAG-TGTACATACACTA-
>chromosome1:26199717-26199943/1-226
--AGTTGAAGTCGGAAGTTT-ACA-----TACACTTAGGTTGGAGTCA-TTAAAACTCA-T-TTTTCAACCA
CTCCACAAATTTCTTG----TT----AACAAACTGTAGTTTTGGCAAGTCGGTTAGGACATCTACTTTGTGC
ATGACAC-AAGTCA-TTTT-TCCAACAATTGTTTACAGAC-AGATTATTTCACTTA----TAATTCACTGTA
TCACAATTCCAGTGGGTCAGAAG-TTTACATACACTAA
>chromosome1:112362095-112362321/1-226
--AGTTGAAGTCGGAAGTTT-ACA-----TACACTTAGGTTGGAGTCA-TTAAAACTCG-T-TTTTCAACCA
CTCCACAAATTTCTTG----TT----AACAAACTATAGCTTTGGCAAGTCAGTTAGGACATCTACTTTGTGC
ATGACAC-AAGTAA-TTTT-TCCAACAATTGTTTACAGAC-AGATTATTTCACTTA----TAATTCACTGTA
TCACAATTCCAGTGGGTCAGAAG-TTTACATACACCAA
>chromosome1:37638259-37638485/1-226
--AGTTGAAGTCGGAAGTTT-ACA-----TACACTTAGGTTGGAGTCA-TTAAAACTTG-T-TTTTCAACCA
CTCCACAAATTTCTTG----TT----AACAAACTATAGTTTTGGCAAGTCGGTTAGGACATCTACTTTGTGC
ATGACAC-AAGTAA-TTTT-TCCAACAATTGTTTACAGAC-AGATTATTTCACTTA----TAATTCACTGTA
TCACAATTCCAGTGGGTCAGAAG-TTTACATACACTAA
>chromosome1:83151740-83151966/1-226
--AGTTGAAGTCGGAAGTTT-ACA-----TACACTTAGGTTGGAGTCA-TTAAAACTCG-T-TTTTCAACCA
CTCCACACATTTCTTG----TT----AACAAACTATAGTTTTGGCAAGTCGGTTAGGACATCTACTTTGTGC
ATGACAC-AAGTAA-TTTT-TCCAACAATTGTTTACAGAC-AGATTATTTCACTTA----TAATTCACTGTA
TCACAATTCCAGTGGGTCAGAAG-TTTACATACACTAA
>chromosome1:12497718-12497944/1-226
--AGTTGAAGTCGGAAGTTT-ACA-----TACACTTATGTTGGAGTCA-TTAAAACTCG-T-TTTTCAACCA
CTCCACAAATTTCTTG----TT----AACAAACTATAGTTTTGGCAAGTCGGTTAGGACATCTACTTTGTGC
ATGACAC-AAGTAA-TTTT-TCCAACAATTGTTTACAGAC-AGATTATTTCACTTA----TAATTCACTGTA
TCACAGTTCCAGTGGGTCAGAAG-TTTACATACACTAA
>chromosome1:39684428-39684654/1-226
--AGTTGAAGTCGGAAGTTT-ACA-----TACACTTAGGTTGGGGTCA-TTAAAACTCG-G-TTTTCAACCA
CTCCACAAATTTCTTG----TT----AACAAACTATAGTTTTGGCAAGTCGGTTAGGACATCTACTTTGTGC
ATGACAC-AAGTCA-TTTT-TCCAACAATTGTTTACAGAC-AGATTATTTCACTTA----TAATTCACTGTA
TCACAATTCCAGTGGGTCAGAAG-TTTATATACACTAA
>chromosome1:29847659-29847885/1-226
--AGTTGAAGTCAGAAGTTT-ACA-----TACACTTAGGTTGGAGTCA-TTAAAACTCG-T-TTTTCAACCA
CTCCACAAATTTCTTG----TT----AACAAACTATAGTTTTGGCAAGTCGGTTAGGACATCTACTTTGTGC
ATGACAC-AAGTCA-TTTT-TCTAACAATTGTTTACAGAC-AGATTATTTCACTTA----GAATTCACTGTA
TCACAATTCCAGTGGGTCAGAAG-TTTACATACACTAA
>chromosome1:115315270-115315496/1-226
--AGTTGAAATCGGAAGTTT-ACA-----TACACTTAGGTTGGAGTCA-TTAAAACTCG-T-TTTTCAACCA
CTCCACAAATTTCTTG----TT----AACAAACTATAGTTTTGGCAAGTCGGTTAGGACATCTACTTTGTGC
ATGACAC-AAGTCA-TTTT-TCCAACAATTGTTTACAGAC-AGATTATTTCATGTA----TAATTCACTGTA
TCACAATTCCAGTGGGTCAGAAG-TTTACATACACTAA
>chromosome1:112072221-112072447/1-226
--AGTTGAAGTTGGAAGTTT-ACA-----TACACTTAGGTTGGAGTCA-TTAAAACTCG-T-TTTTCAACCA
CTCCACAAATTTCTTG----TT----AACAAACTATAGTTTTGGCAAGTCGGTTAGGACATCTACTTTGTGC
ATGACAC-AAGTAA-TTTT-TCCAACAATTGTTTACAGAC-AGATTATTTCACTTA----TAATTCACTGTA
TCACAATTCCAGTGGATCAGAAG-TTTACATACACTAA
>chromosome1:114962791-114963017/1-226
--AGTTGAAGTCGGAAGTTT-ACA-----TACACTTAGGTTGGAGTCA-TTAGAACTCG-T-TTTTCAACCA
CTCCACAAATTTATTG----TT----AACAAACTATAGTTTTGGCAAGTCGGTTAGGACATCTACTTTGTGC
ATGACAC-AAGTAA-TTTT-TCCAACAATTGTTTACAGAC-AGATTATTTCACTTA----TAATTCACTGTA
TCACAATTCCAGTGGGTCAGAAG-TTTACATACACTAA
>chromosome1:35559717-35559943/1-226
--AGTTGAAGTCTGAAGTTT-ACA-----TACACTTCGGTTGGAGTCA-TTAAAACTCG-T-TTTTCAACCA
CTCCACAAATTTCTTG----TT----AACCAACTATAGTTTTGGCAAGTCGGTTAGGACATCTACTTTGTGC
ATGACAC-AAGTCA-TTTT-TCCAACAATTGTTTACAGAC-AGATTATTTCACTTA----TAATTCACTGTA
TCACAATTCCAGTGGGTCAGAAG-TTTACATACACTAA
>chromosome1:25511459-25511685/1-226
--AGTTGAAGTCGGAAGTTT-ACA-----TACACTTAGGTTGGAGTCA-TTAAAACTCA-T-TTTTCAACCA
CTCCACAAATGTATTG----TT----AACAAACTATAGTTTTGGAAAGTCAGTTAGGACATCTACTTTGTGC
ATGACAC-AAGTCA-TTTT-TCCAACAATTGTTTACAGAC-AGATTATTTCACTTA----TAATTCACTGTA
TCACAATTCCAGTGGGTCAGAAG-TTTACATACACTAA
>chromosome1:93909741-93909965/1-224
--AGTTGAAGTCGGAAGTTT-ACA-----TACACTTAGGTTGGAGTCA-TTAAAACTCG-T-TTTTCAACCA
CTC--CAAATTTCTTG----TT----AACAAACTATAGTTTTGGCAAGTCAGTTAGGACATCTACTTTGTGC
ATGACAC-AAGTCA-TTTT-TCCAACAATTGTTTACAGAC-AGATTATTTCACTTA----TAATTCACTGTA
TCGCAATTCCAGTGGGTCAGAAG-TTTACATACACTAA
>chromosome1:37909673-37909899/1-226
--AGTTGAAGTCGGAAGTTT-ACA-----TACACTTATGTTGGAGTCA-TTAAAACTCG-T-TTTTCAACCA
CTCCACAAATTTCTTG----TT----AACAAACTATAGTTTTGGCAAGTCAGTTAGGACATCTACTTTGTGC
ATGACAC-AACTAA-TTTT-TCCAACAATTGTTTACAGAC-AGACTATTTCACTTA----TAATTCACTGTG
TCACAATTCCAGTGGGTCAGAAG-TTTACATACACTAA
>chromosome1:24656983-24657209/1-226
--AGTTGAAGTCGGAAGTTT-ACA-----TACACTTAGGTTGGAGTCA-TTAAAACTCG-T-TTTTCAACCA
CTCCACACATTTCTTG----TT----AACAAACTATAGTTTTGGCAAGTCAGTTAGGACATGTACTTGGTGC
ATGACAC-AAGTAA-TTTT-TCCAACAATTGTTTACAGAC-AGATTATTTCACTTA----TAATTCACTGTA
TCACAATTCCAGTGGGTCAGAAG-TTTACATACACTAA
>chromosome1:39772932-39773149/1-217
-----------CGGAAGTTT-ACA-----TACACTTAGGTTGGGGTCA-TTAAAACTAG-T-TTTTCAACCA
CTCCACAAATTTCTTG----TT----AACAAACTATAGTTTTGGCAAGTCGGTTGGGACATCTACTTTGTGC
ATGACGC-AAGTAA-TTTT-TCCAACAATTGTTTACAGAC-AGATTATTTCACTTA----TAGTTCACTGTA
TCACAATTCCAGTGGCTCAGAAG-TTTACATACACTAA
>chromosome2:21545685-21545911/1-226
-CAGTTAAAGTCGGAAGTTT-ACA-----TATACTTAGGTTGGAGTCA-TTAAAACTCG-T-TTTTCAACCA
CTCCACAAATTTCTTG----TT----AACAAACTATAGTTTTGGCAAGTCGGTTAGGACATCTACTTTGTGC
ATGACAC-AAGTCA-TTTT-TCCAACAATTGTTTACAGAC-AGATTATTTCACTTA----TAATTCACTGTA
TCACAATTCCAGTGGGTCAGAAG-TTTACATACACTA-
>chromosome2:23916360-23916586/1-226
-CAGTTGAAGTCGGAAGTTT-ACA-----TACACTTAGGTTGGAGTCA-TTAAAACTCA-T-TTTTCAACCA
CTCCACAAATTTCTTG----TT----AACAAACTATAGTTTTGGCAAGTCAGTTAGGACATCTATTGTGTGC
ATGACAC-AAGTCA-TTTT-TCCAACAATTGTTTACAGAC-AGATTATTTCACTTA----TAATTCACTGTA
TCACAATTCCAGTGGGTCAGAAG-TTTACATACACTA-
>chromosome2:22712159-22712385/1-226
-CAGTTGAAGTCGGAAGTTT-ACA-----TACACTTAGGTTGGAGTCA-TTAAAACTCG-T-TTTTCAGCCA
CTCCACAAGTTTCTTG----TT----AACAAACTATAGTTTTGGCAAGTCGGTTAGGACATCTACTTCGTGC
ATGACAC-AAGTCA-TTTT-TCCAACAATTGTTTACAGAC-AGATTATTTCACTTA----TAATTCACTGTA
TCACAATTCCAGTGGGTCAGAAG-TTTACATACACTA-
>chromosome2:20275980-20276206/1-226
-CAGTTGAAGTCAGAAGTTT-ACA-----TACACTTAGGTTGGAGTCA-TTAAAACTCG-T-TTTTCAACCA
CTCCACAAATTTCTTG----TT----AACAAACTATAGTTTTGGCAAGTTAGTTAGGACATCTACTTTGTGC
ATGACAC-AAGTCA-TTTT-TCCAACAATTGTTTACAGAC-AGATTATTTCACTTA----TAATTCACTGTA
TCACAATTCCAGTTGGTCAGAAG-TTCACATACACTA-
>chromosome2:12347345-12347571/1-226
-CAGTTGAAGTCGGAAGTTT-ACA-----TACACTTAGGTTGGAGTCA-TTAAAACTCG-T-TTTTCAACCA
CTCCACAAATTTCTTG----TT----AACAAACTATACTTTTGGCAAGTCAGTTAGGACATCTACTTTGTGC
ATGACAC-AAGTAA-TTTT-TCCAACAATTGTTTACAGAC-AGATTATTTCACTTA----TAATTCACTGTA
TCACAATTCCAGTGGGTCAGAAG-TTTACATACAGTA-
>chromosome2:45097545-45097771/1-226
-CAGTTGAAGTTGGAAGTTT-ACA-----TCCACTTAGGTTGGAGTCA-TTAAAACTCG-T-TTTTCAACCA
CTCCACAAATTTCTTG----TT----AACAAATCTTAGTTTTGGCAAGTCGGTTAGGACATCTACTTTGTGC
ATGACAC-AAGTCA-TTTT-TCCAACAATTGTTTACAGAC-AGATTATTTCACTTA----TAATTCACTGTA
TCACAATTCCAGTGGGTCAGAAG-TTTACATACACTA-
>chromosome2:25378229-25378454/1-225
-CAGTTGAAGTAGGAAGTTT-ACA-----TACACTTAGGTTGGAGTCA-TTAAAACTCG-T-TTTTCAACCA
CTCCACAAATTTCTTG----TT----AACAAACTATAGTTTTGGCAAGTCAGTTAGGACATCTACTTTGTGC
ATGACAG-AAGTAA-TTTT-TCCAACAATTGTTTACAGAC-AGATTATTTCACTTA----TAGTTCACTGTA
TCACAATTCCAGTGGGTCAGAAG-TTTACATACACT--
>chromosome2:41541019-41541245/1-226
-CAGTTGAAGTCGGAAGTTT-ACA-----TACACTTAGGTTGGAGTCA-TTAAAACTCG-T-TTTTCAACCA
CTCCACAAATATCTTG----TT----AACAAACTATAGTTTTGGCAAGTCGGTTAGGACATCTACTTTGTGC
ATGACAC-AAGTAA-TTTT-TCCAACAATTGTTTACAGAC-AGATTATTTCACTTA----TAATTCACTGTA
TCACAATTCCATTGGGTCAGAGG-TTTACATACACTA-
>chromosome2:17192059-17192285/1-226
-CAGTTGAAGTCGGAAGTTT-ACA-----TACACTTAGGTTGGAGTCA-TTAAAACTAG-T-TTTTCAACCA
TTCCACAAATTTCTTG----TT----AACAAACTATAGTTTTGGCAAGTCGGTAAGGACATCTACTTTGTGC
ATGACAC-AAGTAA-TTTT-TCCAACAATTGTTTACAGAC-AGATTATTTCACTTA----TAATTCACTGTA
TCACAATTCCAGTGGGTCAGAAG-TTTACATACACTA-
>chromosome2:29505471-29505697/1-226
-CAGTTGAAGTCGGAAGTTT-ACA-----TACACTTAGGTTGGAGTCA-TTAAAACTCG-T-TTTTCAACCA
CTCCACAAATTTCTTG----TT----AACAAAATATAGTTTTGGCAAGTCGGTTAGGACATCTACTTTGTGC
ATGACAC-AAGTAA-TTTT-TCCAACAATTGTTTACAGAC-AGATTATTTCACTTA----TAATTCACTGTA
TCACAATTTCAGTGGGTCAGATG-TTTACATACACTA-
>chromosome2:6300400-6300626/1-226
-CAGTTGAAGTCGGAGGTTT-ACA-----TACACTTAGGTTGCTGTCA-TTAAAACTCG-T-TTTTCAACCA
CTCCACAAATTTCTTG----TT----AACAAACTATAGTTTTGGCAAGTCGGTTAGGACATCTACTTTGTGC
ATGACAC-AAGTAA-TTTT-TCCAACAATTGTTTACAGAC-AGATTATTTCACTTA----TAATTCACTGTA
TCACAATTCCAGTGGGTCAGAAG-TTTACATACACTA-
>chromosome2:38064056-38064282/1-226
-CAGTTGAAGTCGGAAGTTT-ACA-----TACACTTAGGTTGGAGTCA-TTAAAACTCG-T-TTTTCAGCGA
CTCCACCAATTTCTTG----TT----AACAAACTATTGTTTTGGCAAGTCGGTTAGGACATCTACTTTGTGC
ATGACAC-AAGTAA-TTTT-TCCAACAATTGTTTACAGAC-AGATTATTTCACTTA----TAATTCACTGTA
TCACAATTCCAGTGGGTCAGAAG-TTTACATACACTA-
>chromosome2:21973682-21973908/1-226
--AGTTGAAGTCGGAAGTTT-ACA-----TACACTTAGGTTGGAGTCA-TTAAAACTCG-T-TTTTCAAACA
CTCCACAAATTTCTTG----TT----AACAAACTATAGTTTTGGCAAGTCGGTTAGGACATCTACTTTGTGC
ATGACAC-AAGTCA-TTTT-TCCAACAATTGTTTACAGAC-AGATTATTTCACTTA----TAATTCACTGTA
TCACAATTCCAGTGGGTCAGAAG-TTTACATACACTAA
>chromosome2:71619275-71619501/1-226
--AGTTGAAGTCGGAAGTTT-ACA-----TACACTTAGGATGGAGTCA-TTAAAACTCG-T-TTTTCAACCA
CTCCACAAATTTCTTG----TT----AACAAACTATAGTTTTGGCAAGTCAGTTAGGACATCTACTTTGTGC
ATGACAC-AAGTCA-TTTT-TCCAATAATTGTTTACAGAC-AGATTATTTCACTTA----TAATTCACTGTA
TCACAATTCCAGTGGGTCAGAAG-TTTACATACACTAA
>chromosome2:48476612-48476838/1-226
--AGTTGAAGTCGGAAGTTT-ACA-----TACACTTAGGTTGGAGTCA-TTAAAACTCG-T-TTTTCAACCA
CTCCACAAATTTCTTG----TT----AACAAACTATAGTTTTGGCAAGTCGGTTAGGACATCTACTTTGTGC
ATGACAC-AAGTAA-TTTT-TCCAACAATTGTTTACAGAC-AGATTATTTCACTTA----TAATTCACTGTA
TCACAATTCCAATGGGTCAGAAG-TTTACATACACTAA
>chromosome2:24127365-24127591/1-226
--AGTTGAAGTCGGAAGTTT-ACA-----TACACTTAGGTTGGAGTCA-TTAAAACACG-T-TTTTCAACCA
CTCCACAAATTTCTTG----TT----AACAAACTATAGTTTTGGCAAGTAGGTTAGGACATCTACTTTGTGC
ATGACAC-AAGTCA-TTTT-TCCAACAATTGTTTACAGAC-AGATTATTTCACTTA----TAATTCACTGTA
TCACAATTCCAGTGGGTCAGAAG-TTTACATACACTAA
>chromosome2:17066934-17067160/1-226
--AGTTGAAGTCAGAAGTTT-ACA-----TACACTTAGGTTGGAGTCA-TTAAAACTCA-T-TTTTCAACCA
CTCCACTAATTTCTTG----TT----AACAAACTATAGTTTTGGCAAGTCGGTTAGGACATCTACTTTGTGC
ATGACAC-AAGTCA-TTTT-TCCAACAATTGTTTACAGAC-AGATTATTTCACTTA----TAATTCACTGTA
TCACAATTCCAGTGGGTCAGAAG-TTTACATACACTAA
>chromosome2:16403198-16403424/1-226
--AGTTGAAGTCGGAAGTTT-ACA-----TACACTTAGGTTGGAGTCA-TTAAAACTCG-T-TTTTCAACCA
CTCCACAAATTTCTTG----TT----AACAAACTATAGTTTTGGCAAGTCGGTTAGGACATCTACTTTGTGC
ATGACGC-AAGTCA-TTTT-TCCAAAAATTGTTTACAGAC-AGATTATTTCACTTA----TAATTCACTGTA
TCACAATTCCAGTGGATCAGAGG-TTTACATACACTAA
>chromosome2:6763881-6764107/1-226
--AGTTGAAGTCGGAAGTTT-ACA-----AACACTTAGGTTGAAGTCA-TTAAAACTCG-T-TTTTCAACCA
CTCCACAAATTTCTTG----TT----AACAAACTATAGTTTTGACAAGTCGGTTAAGACATCTACTTTGTGC
ATGACAC-AAGTCA-TTTT-TCCAACAATTGTTTACAGAC-AGATTATTTCACTTA----TAATTCACTGTA
TCACAATTCCAGTGGGTCAGAAG-TTTACATACACTAA
>chromosome2:10456109-10456335/1-226
--AGTTGAAGTTGGAAGTTA-ACA-----TACACTTAGGTTGGAGTCA-TTAAAACTCG-T-TTTTCAACCA
CTCCACAAATTTCTTG----TG----AACAAACTATAGTTTTGGCAAGTCAGTTAGGACATCTACTTTGTGC
ATGACAC-AAGTAA-TTTT-TCCAACAATTGTTTACAGAC-AGATTATTTCACTTA----TAATTCACTGTA
TCACAATTCCAGTGGGTCAGAAG-TTTACATACACTAA
>chromosome2:11763955-11764179/1-224
--AGTTGAAGTCGGAAGTTT-ACA-----TACACTTAGGTTGAAGTCA-TTAAAACTCG-T-TTTTCAACCA
CTCCACAAATTTCTTG----TT----AACAAACTATAGTTTTGGCAAGTCAGTTAGGACATCTACTT--TGC
ATGACAC-AAGTCA-TTTT-TCCAACAATTGTTTACAGAC-AGATTATTTCACTTA----TAATTCACTGTA
TCACAATTCCAGTGGGTCAGAAG-TTTACATACACTAA
>chromosome2:5244005-5244231/1-226
--AGTTGAAGTCGGAAGTTT-ACA-----TACACTTAGGTTGGAGTCA-TTAAAACTCG-T-TTTTCAACCA
CTCCACAAATTTCTTG----TT----AATAAACTACAGTTTTGGCAAGTCCGTTAGGACATCTACTTTGTGC
ATGACAC-AAGTAA-TTTT-TCCAACAATTGTTTACAGAC-AGATTATTTCACTTA----TAATTCACTGTA
TCACAATTCCAGTGGGTCAGAAG-TTTATATACACTAA
>chromosome2:21674677-21674902/1-225
--AGTTGAAGTCGGAAGTTT-ACA-----TACACTTAGGTTGGAGTCA-TTAAAACTAG-T-TTTTCAACCA
CTCCACAAATTTCTTG----TT----AAC-AACTATAGTTTTGGCAAGTCGGTTAGGACATCTACTTTGTGC
ATGACAC-AAGTCA-TTTT-TCCAACAATTGTTTACAGAC-AGATTATTTCACTTA----TAATTCACTGTA
TCACAATTCCAGTGGGTCAGAAG-TTTACATACACTAA
>chromosome2:18755638-18755864/1-226
--AGTTGAAGTCGGAAGTTT-ACA-----TACACTTAGGTTGGAGTCA-TTAAAACTCG-T-TTTTCAACCA
CTCCACACATTTCTTG----TT----AACAAACTATAGTTTTGGCAAGTCGGTTAGGACATCTACTTTGTGC
ATGACGC-AAGTAA-TGTT-TCCAACAATTGTTTACAGAC-AGATTATTTCACTTA----TAATTCACTGTA
TCACAATTCCAGTGGGTCAGAAG-TTTACATACACTAA
>chromosome2:11789223-11789447/1-224
--AGTTGAAGTCGGAAGTTT-ACA-----TACACTTAGGTTGGAGTCA-TTAAAACTCT-T-TTTTCAACCA
CTCCACAAATTTCTTG----TT----AACAAACTATAGTTTTGGCAAGTCAGTTAGGACATCTACTT--TGC
ATGACAC-AAGTCA-TTTT-TCCAACAATTGTTTACAGAC-AGATTATTTCACTTA----TAATTCACTGTA
TCACAATTCCAGTGGGTCAGAAG-TTTACATGCACTAA
>chromosome2:12415535-12415760/1-225
--AGTTGAAGTCGGAAGTTT-ACA-----TACACTTAGGTTGGAGTCA-TTAAAACTCG-T-TTTTCAACCA
CTCCACAAATTTCTTG----TT----AACAAACTATAGTTTTGGCAAGTTGGTTAGGACATCTAC-TTGTGC
ATGACAC-AAGTAA-TTTT-TCCAACAATTGTTTACAGAC-AGATTATTTCACTTA----TAATTCACTGTA
TCACAATTCCAGTGGGTCAGAAG-TTTACATACACTAA
>chromosome3:8557680-8557906/1-226
-CAGTTGAAGTCGGAAGTTT-ACA-----TACACTTAGGTTGGAGTCA-TTAAAACTCG-T-TTTTCAACCA
CTCCACAAATTTATTG----TT----AACAAACTATAGTTTTGGCAAGTCGGTTAGTACATCTACTTTGTGC
ATGACAC-AAGTCA-TTTT-TCCAACAATTGTTTACAGAC-AGATTATTTCACTTA----TAATTCACTGTA
TCACAATTCCAGTGGGTCAGAAG-TTTACATACACTA-
>chromosome3:51233494-51233720/1-226
-CAGTTGAAGTCGGAAGTTT-ACA-----TACACTAAGGTTGGAGTCA-TTAAAACTCG-T-TTTTCAACCA
CTCCACAAATTTCTTG----TT----AACAAACTATAGTTTTGGCAAGTCGGTTAGGACATCTACTTTGTGC
ATGACAC-AAGTCA-TTTT-TCCAACATTTGTTTACAGAC-AGATTATTTCACTTA----TAATTCACTGTA
TCACAATTCCAGTGGGTCAGAAG-TTTACATACACTA-
>chromosome3:21261789-21262015/1-226
-CAGTTGAAGTCGGAAGTTT-ACA-----TACACTTAGGTTGGAGTCA-TTAAAACTTG-T-TTTTCAACCA
CTCCACAAATTTCTTG----TT----AACAAACTATAGTTTTGGCAAGTCGGTTAGGACATCTACTTTGTGC
ATGACAC-AAGTAA-TTTT-TCCAACAATTGTTTACAGAC-AGATTATTTCACTTA----TAATTCACTGTA
TCACAATTCCAGTGGGTCAGAAG-TTTACGTACACTA-
>chromosome3:24904849-24905075/1-226
-CAGTTGAAGTCGGAAGTTT-ACA-----TACACTTAGGTTGGAGTCA-TTAAAACTTG-T-TTTTCAACCA
CTCCACAAATTTCTTG----TT----AACAAACTATAGTTTTGGCAAGTCGGTTAGGACATCTACTTTGTGC
ATGACAC-AAGTCA-TTTT-TCCAACAATTGTTTATAGAC-AGATTATTTCACTTA----TCATTCACTGTA
TCACAATTCCAGTGGGTCAGAAG-TTTACATACACTA-
>chromosome3:20636784-20637010/1-226
-CAGTTGAAGTCGGAAGTTT-ACA-----TACACTTAGGTTGGAGTCA-TTAAAACTTG-T-TTTTCAACCA
CTCCACACATTTCTTG----TT----AACAAACTATAGTTTTGGCAAGTCGGTTAGGACAGCTACTTTGTGC
ATGACAC-AAGTCA-TTTT-TCCAACAATTGTTTACAGAC-AGATTATTTCACTTA----TAATTCACTGTA
TCACAATTCCAGTGGGTCAGAAG-TTTACATACACTA-
>chromosome3:15857487-15857713/1-226
-CAGTTGAAGTGGGAAGTTT-ACA-----TACACTTAGGTTGGAGTCA-TTAAAACTTG-T-TTTTCAACCA
CTCCACACATTTCTTG----TT----AACAAACTATAGTTTTGGCAAGTCGGTTAGGACATCTACTTTGTGC
ATGACAC-AAGTCA-TTTT-TCCAACAATTGTTTACAGAC-AGATTATTTCACTTA----TAATTCACTGTA
TCACAATTCCAGTGGGTCAGAAG-TTTACATACACTA-
>chromosome3:3125300-3125525/1-225
--AGTTGAAGTTGGAAGTTT-ACA-----TACACTTAGGTTGGAGTCA-TTAAAACTCG-T-TTTTCAACCA
CTCCACAAATTTCTTG----TT----AACAAACTATAGTTTTGGCAAGTCGGTTAGGACATCTACTTTGTGC
ATGACAC-AAGTAA-TTTT-TCCAACAATTGTTTACAGAC-AGATTATTTCACTTA----TAACTCACTGTA
TCACAATTCCAGTGGGTCAGAAG-TTTACATACACTA-
>chromosome3:2966922-2967148/1-226
-CAGTTGAAGTCGGAAGTTT-ACA-----TACACTTAGGTTGGAGTCA-TTAAAACTCG-T-TTTTCAACCA
CTCCACAAATTTCTTG----TT----GACAAACTATAGTTTTGGCAAGTCGGTTAGGACATCTACTTTGTAC
ATGACAC-AAGTCA-TTTT-TCCAACAATTGTTTACACAC-AGATTATTTCACTTG----TAATTCACTGTA
TCACAATTCCAGTGGGTCAGAAG-TTTACATACACTA-
>chromosome3:22746669-22746894/1-225
--AGTTGAAGTCGGAAGTTT-ACA-----TACACTTAGGTTGGAGTCA-TTAAATCTTG-T-TTTTCAACCA
CTCCACAAATTTCTTG----TT----AACAAACTATAGTTTTGGCAAGTCGGTTAGGACATCTACTTTGTGC
ATGACAC-AAGTCA-TTTT-TCCAAAAATTGTTTACAGAC-AGATTATTTCACTTA----TAATTCACTGTA
TCACAATTCCAGTGGGTCAGAAG-TTTACATACACTA-
>chromosome3:13554800-13555026/1-226
-CAGTTGAAGTCGGAAGTTT-ACA-----CACACTTAGGTTGGAGTCA-TTAAAACTTG-T-TTTTCAACCA
CTCCACAAATTTCTTG----TT----AACAAACTATAGTTTTGGCAAGTCAGTTAGGACATCTACTTTGTGC
ATGACAA-AGGTAA-TTTT-TCCAACAATTGTTTACAGAC-AGATTATTTCACTTA----TAATTCACTGTA
TCACAATTCCAGTGGGTCAGAAG-TTTACATACACTA-
>chromosome3:22780620-22780846/1-226
-CAGTTGAAGTCGGAAGTTT-ACA-----TACACTTAGGTTGGAGTCA-TTAAAACTTG-T-TTTTCAACCA
CTCCACACATTTCTTG----TT----AACAAACTATAGTTTTGGCAAGTCGGTTAGGACATCTACTTTGTGA
ATGACAC-AAGTCA-TTTT-TCCAACAATTGTTTACAGAC-AGATTATTTCACTTA----TAATTCACTGTA
TCACAATTCTAGTGGGTCAGAAG-TTTACATACACTA-
>chromosome3:71554544-71554770/1-226
-CAGTTGAAGTCGGAAGTTT-ACA-----TACACTTAGGTTGGAGTCA-TTAAAACTCG-T-TTTTCAACTA
CTCCACAAATTTCTTG----TT----AACAAACTATAGTTTTGGCAAGTCGGTTAGGACATCTACTTTGTGC
ATGACAC-AATACA-TTTT-TCCAACAATTGTTTACAGAC-AGATTATTTCACTTA----TAATTCACTGTA
TCACAATTCCAGTGGGTCAGAAC-TTTACATACAATA-
>chromosome3:16483678-16483904/1-226
-CAGTTGAAGTCGGAAGTTT-ACA-----TGCACTTAGGTTGGAGTCA-TTAAAACTCG-T-TTTTCAACCA
CTCCACAAATTTCTTG----TT----AACAAACTATAGTTTTGGCAAGTCGGTTAGGACATCTACTTTGTGC
ATGACAC-AAGTAA-TTTT-TCCAACAATTGTTTACAGAC-AGATTATTTCACTTA----TAATTCCCTGTA
TCACAATTCCAGTGTGTCAGAAG-TTTACATACACTA-
>chromosome3:6859039-6859265/1-226
-CAGTTGAAGTCGGAAGTTT-ACA-----TACACTTAGGTTGGAGTCA-TCAAAACTCG-T-TTTTCAACCA
CTCCACAAATTTCTTG----TT----AACAAACTATAGTTTTGGCAAGTCAGTTAGGACATCTACTTTGTGC
ATGACAC-AAGTAA-TTTT-TCCAACAATTGTTTACAGAC-AGATGATTTCACTTA----TAATTCACTGTA
TCAGAATTCCAGTGGGTCAGAAG-TTTACGTACACTA-
>chromosome3:58659737-58659963/1-226
--AGTTGAAGTCGGAAGTTT-ACA-----TACACTTAGGTTGGAGTCA-TTAAAACTCA-T-TTTTCAACCA
CTCCACAAATTTCTTG----TT----AACAAACTATAGTTTTGGCAAGTCGGTTAGGACATCTACTTTGTGC
ATGACAC-AAGTCA-TTTT-TCCAACAATTGTTTACAGAC-AGATTATTTCACTTA----TAATTCACTGTA
TCACAATTCCAGTGGGTCAGAAG-TTTACATACACTAA
>chromosome3:10765721-10765947/1-226
--AGTTGAAGTCGGAAGTTT-ACA-----TACACTTAGGTTGGAGTCA-TTAAAACTCG-T-TTTTCAACCA
CTCCACAAATTTCTTG----TT----AACAAACTATAGTTTTGGCAAGTCGGTTAGGACATCTACTTTGTGC
ATGACAC-AAGTAA-TTTT-TCCAACAATTGTTTACAGAC-AGATTATTTCACTTA----TAATTCACTGTA
TCACAATTCCAGTGGGTCAGAAG-TTTACATACACTAA
>chromosome3:65353628-65353854/1-226
--AGTTGAAGTCGGAAGTTT-ACA-----TACACTTAGGTTGGAGTCA-TTAAAACTCG-T-TTTTCAACCA
CTCCACAAATTTCTTG----TT----AACAAACTATAGTTTTGGCAAGTCGGTTAGGACATCTACTTTGTGC
ATGACAC-AAGTCA-TTTT-TCCAACAATTGTTTACAGAC-AAATTATTTCACTTA----TAATTCACTGTA
TCACAATTCCAGTGGGTCAGAAG-TTTACACACACTAA
>chromosome3:36655431-36655657/1-226
--AGTTGAAGTCGGAAGTTT-ACA-----TACACTTAGGTTGGAGTCA-TTAAAACTCG-T-TTTTCAACCA
CTCCACAAATTTCTTG----TT----AACAAACTATAGTTCTGGCAAGTCGGTTAGGACATCTACTTTGTGC
ATGACAC-AAGTAA-TTTT-TCCAACAATTGTTTACAGAC-AGATTATTTCACTTA----TAATTCACTGTA
TCACAATTCCAGTGGGTCAGAAG-TTTACATACACTAA
>chromosome3:44011158-44011384/1-226
--AGTTGAAGTCGGAAGTTT-ACA-----TACACTTAGGTTGGAGTCA-TTAAAACTCG-T-TTTTCAAACA
CTCCACAAATTTCTTG----TT----AACAAACTATAGTTTTGGCAAGTCAGTTAGGACATCTACTTTGTGC
ATGACAC-AAGTAA-TTTT-TCCAACAATTGTTTACAGAC-AGATTATTTCACTTA----TAATTCACTGTA
TCACAATTCCAGTGGGTCGGAAG-TTTACATACACTAA
>chromosome3:15665531-15665757/1-226
--AGTTGAAGTCGGAAGTTT-ACA-----TACACTTAGGTTGGAGTCA-TTAAAACTTG-T-TTTTCAACCA
CTCCACAAATTTCTTG----TT----AACAAACTATAGTTTTGGCAAGTCTGTTAGGACATCTACTTTGTGC
ATGACAC-AAGTAA-TTTT-TCCAACAATTGTTTACAGAC-AGATTATTTCACTTA----TAATTCACTGTA
TCACAATTCCAGTGGGTCAGAAG-TTTACATACACTAA
>chromosome3:21629113-21629339/1-226
--AGTTGAAGTCGGAAGTTT-ACA-----TACACTTAAGTTGGAGTCA-TTAAAACTCG-T-TTTTCAACCA
CTCCACAAATTTCTTG----TT----AACAAACTATAGTTTTGGCAAGTCGGTTAGGACATCTACTTTGTGC
ATGACAC-AAGTCA-TTTT-TCCAACAATTGTTTACAGAC-ATATTATTTCACTTA----AAATTCACTGTA
TCACAATTCCAGTAGGTCAGAAG-TTTACATACACTAA
>chromosome3:50522859-50523085/1-226
--AGTTGAAGTCGGAAGTTT-ACA-----TGCACATAGGTTGGAGTCA-TTAAAACTCG-T-TTTTCAACCA
CACCACAAATTTCTTG----TT----AACAAACTATAGTTTTGGCAAGTCGGTTAGGACATCTACTTTGTGC
ATGACAC-AAGTCA-TTTT-TCCAACAATTGTTTACAGAC-AGATTATTTCACTTA----TAATTCACTGTA
TCACAATTCCAGTGGGTCAGAAG-TTTACATACACTAA
>chromosome3:86041947-86042173/1-226
--AGTTGAAGTCGGAAGTTA-ACA-----TACACTTAGGTTGGAGTCA-TTAAAACTCG-T-TTTTCAACCA
CTCCACAAATTTCTTG----TT----AACAAACTATAGTTTTGGCAAGTCGGTTAGGACATCTATTGTGTGC
ATGACAC-AAGTCA-TTTT-TCCAACAATTGTTTACAGAC-AGATTATTTCACTTA----TAATTCACTGTA
TCACAATTCCAGTGGGTCAGAAG-TTTACATACACTAA
>chromosome3:51279439-51279665/1-226
--AGTTGAAGTCGGACGTTT-ACA-----TACACTTAGGTTGGAGTCA-TTAAAACTCC-T-TTTTCAACCA
CTCCACAAATTTCTTG----TT----AACAAGCTATAGTTTTGGCAAGTCGGTTAGGACATCTACTTTGTGC
ATGACAC-AAGTCA-TTTT-TCCAACAATTGTTTACAGAC-AGATTATTTCACTTA----TAATTCACTGTA
TCACAATTCCAGTGGGTCAGAAG-TTTACATACACTAA
>chromosome3:22481695-22481922/1-227
--AGTTGAAGTCGGAAGTTT-ACA-----TACACTTAGGTTGGAGTCA-TTAAAACTCG-T-TTTTCAACCA
CTCCACAAATTTCTTG----TT----AACAAACTATAGTTTTGGCAAGTCGGTTAGGACATCTACTTTGTGC
ATGACAC-AAGTCATTTTT-TCCAACAATTGTTTACAGAC-AGATTATTTCACTTA----TAATTCACTGTA
TCACAATTCCAGTGGGTCAGAAG-TTGACATACACTAA
>chromosome3:55650774-55650999/1-225
--AGTTGAAGTCGGAAGTTT-ACA-----TACACTTAGGTTGGAGTCA-TTAAAACTCG-T-TTTTCAACCA
CTCCACAAATTTCTTG----TT----AACAAACTATAGTTTTGGCAAGGCAGTTAGGACATCTACTTTGTGC
ATGACAC-AAGTAA-TTTT-TTCAACAATTGTTTACAGAC-AGATTATTTCACTTA----TAATTCACTGTA
TCACAATTCCAGTGGGTCAGACG-TTTACATACACTA-
>chromosome3:65368953-65369175/1-222
--AGTTGAAGTCGGAAGTT----------TACACTTAGGTTGGAGTCA-TTAAAACTCG-T-TTTTCAACCA
CTCCACAAATTTCTTG----TT----AACAAACTATAGTTTTGGCAAGTCAGTTAGGACATCTACTTTGTGC
ATGACAC-AAGTCA-TTTT-TCCAACAATTGTTTACAGAC-AGATTATTTCACTTA----TAATTCACTGTA
TCACAATTCCAGTGGGTCAGAAG-TTTACATACACTAA
>chromosome3:41673304-41673520/1-216
------------GGAAGTTT-ACA-----TACACTTAGGTTGGAGTCA-TTATAACTCG-T-TTTTCAACCA
CTCCACAAATTTCTTG----TT----AACAAACTATAGTTTTGGCAAGTCAGTTAGGACATCTACCTTGTGC
ATGACAC-AATTCA-TTTT-TCCAACAATTGTTTACAGAC-AGATTATTTAATTTA----TAATTCACTGTA
TCACAATTCCAGTGGGTCAGAAG-TTTACATACACTAA
>chromosome4:67653641-67653867/1-226
-CAGTTGAAGTCGGAAGTTT-ACA-----TACACTTAGGTTGGAGTCA-TTGAAACTCG-T-TTTTCAACCA
CTCCACAAATTTCTTG----TT----AACAAACTATAGTTTTGGCAAGTCGGTTAGGACATCTACTTTGTGC
ATGACAC-AAGTCA-TTTT-TCCAACAATTGTTTACAGAC-AGATTATTTCACTTA----TAATTCACTGTA
TCACAATTCCAGTGGGTCAGAAG-TTTACATACACTA-
>chromosome4:33022381-33022607/1-226
-CAGTTGAAGTCGGAAGTTT-ACA-----TACACTTAGGTTGGAGTCA-TTAAAACTCG-T-TTTTCAACCA
CTCCACAAATTTCTTG----TT----AACAAACTATAGTTTTGGCAAGTCGGTTAGGACATCTACTTTGTGC
ATGACAC-AAGTCA-TTTT-TCCAACAATTGTTTGCAGAC-AGATTATTTCACTTA----GAATTCACTGTA
TCACAATTCCAGTGGGTCAGAAG-TTTACATACACTA-
>chromosome4:54577147-54577373/1-226
-CAGTTGAAGTTGGAAGTTT-ACA-----TACACTTAGGTTGGAGTCA-TTAAAACTCG-T-TTTCCAACCA
CTCCACAAATTTCTTG----TT----AACAAACTATAGTTTTGGTAAGTCGGTTAGGACATCTACTTTGTGC
ATGACAC-AAGTCA-TTTT-TCCAACAATTGTTTACAGAC-AGATTATTTCACTTA----TAATTCACTGTA
TCACAATTCCAGTGGGTCAGAAG-TTTACATACACTA-
>chromosome4:45228482-45228708/1-226
-CAGTTGAAGTCGGAAGTTT-ACA-----TACACTGAGGTTGGAGTCA-TTAAAACTCG-T-TTTTCAACCA
CTCCACAAATTTCTTG----TT----AACAAACTATAGTTTTGGCAAGTCGGTTAGGACATCTACTTTGTGC
ATGACAC-AAGTCA-TTTT-TCCCACAATTGTTTACAGAC-AGATTATTTCACTTA----TAATTCACTGTA
TCACAATTCCAGTGGGTCAGAAG-TTTACATACACTA-
>chromosome4:11729678-11729904/1-226
-CAGTTGAAGTCGGAAGTTT-ACA-----TACACTTAGGTTGGAGTCA-TTAAAACTCG-T-TTTTCAACCA
CTCCACAAATTTCTTG----TT----AACAAACTATAGTTTTGGCAAGTCGGTTAGGACATCTACTTTGTGC
ATGACAC-AAGTCA-TTTT-TCCAACAATTGTTTGCAGAC-AGATAATTTCACTTA----TAATTCACCGTA
TCACAATTCCAGTGGGTCAGAAG-TTTACATACACTA-
>chromosome4:35807470-35807696/1-226
-CAGTTGAAGTCGGAAGTTT-ACA-----TACACTTAGGTTGGAGTCA-TTAAAACTCA-T-TTTTCAACCA
CTCCACAAATTTCTTG----TT----AACAAACTATAGTTTTGGCAAGTCAGTTAGGACCTCTACTTTGTAC
ATGACAC-AAGTCA-TTTT-TCCAACAATTGTTTACAGAC-AGATTATTTCACTTA----TAATTCACTGTA
TCACAATTCCAGTGAGTCAGAAG-TTTACATACACTA-
>chromosome4:61850995-61851221/1-226
-CAGTTGAAGTAGGAAGTTT-ACA-----TACACTTAGGTTGGAGTCA-TTAAAACTTG-T-TTTTCAACCA
CTCCACAAATTTCTTG----TT----AACAAACTATAGTTTTGGCAAGTCGGTTAGGACATCTACTTTGTGC
ATGACAC-AAGTCA-TTTT-TCCAACAATTGTTTACAGAC-AGATTATTTCACTTA----TAATTCACTGTA
TCACAATTCCAGTGGGTCAGAAG-TTTACATAAACTA-
>chromosome4:36982064-36982289/1-225
-CAGTTGAAGTCGGAAGTTT-ACA-----TACACTTAGGTTGGAGTCA-TTAAAACTCG-T-TTTTCAACCA
CTCCACAAATGTCTTG----TT----AACAAACTATAGTTTTGGCAAGTCGGTTAGGACATCTACTTTGTGC
ATGACAC-AAGTCA--TTT-TCCAACAATTGTTTACAGAC-AGATTATTTCACTTA----TAATTCACTGTA
TCACAATTCCAGTGGGTCAGAAG-TTTACATACACTA-
>chromosome4:10351704-10351930/1-226
-CAGTTGAAGTCAGAAGTTT-ACA-----TACACTTAGGTTGGAGTCA-TTAAAACTCG-T-TTTTCAACCA
CTCCACAAATTTCTTG----TT----AACAAACTATAGTTTTGGCAAGTCGGGTAGGACATCTACTATGTGC
ATGACAC-AAGTCA-TTTT-TCCAACAATTGTTTACAGAC-ATATTATTTCACTTA----TAATTCACTGTA
TCACAATTCCAGTGGGTCAGAAG-TTTACATACACTA-
>chromosome4:38890143-38890369/1-226
-CAGTTGAAGTCGGAAGTTG-ACA-----TACAATTAGGTTGGAGTCA-TTAAAACTTG-T-TTTTCAACCA
CTCCACAAATTTCTTG----TT----AACAAACTATAGTTTTGGCAAGTCGGTTAGGACATCTACTTTGTGC
ATGACAC-AAGTAA-TTTT-TCCAACAATTGTTTACAGAC-AGATTATTTCACTTA----TAATTCACTGTA
TCACAATTCCAGTGGGTCAGAAG-TTTACATACACTA-
>chromosome4:17148017-17148243/1-226
-CAGTTGAAGTCAGAAGTTT-ACA-----TACACTTAGGTTGGAGTCA-TTAAAAATCG-T-TTTTCAACCA
CTCCAGAAATTTCTTG----TT----AACAAACTATAGTTTTGGCAAGTCAGTTAGGACATCTACTTTGTGC
ATGACAC-AAGTCA-TTTT-TCCAACAATTGTTTACAGAC-AGAATATTTGACTTA----TAATTCACTGTA
TCACAATTCCAGTGGGTCAGAAG-TTTACATACACTA-
>chromosome4:31888382-31888608/1-226
--AGTTGAAGTCGGAAGTTT-ACA-----TACACTTAGGTTGGAGTCA-TTAAAACTTG-T-TTTTCAACCA
CTCCACAAATTTCTTG----TT----AACAAACTATAGTTTTGGCAAGTCGGTTAGGACATCTACTTTGTGC
ATGACAC-AAGTCA-TTTT-TCCAACAATTGTTTACAGAC-AGATTATTTCACTTA----TAATTCACTGTA
TCACAATTCCAGTGGGTCAGAAG-TTTACATACACTAA
>chromosome4:48755535-48755761/1-226
--AGTTGAAGTCGGAAGTTT-ACA-----TACACTTATGTTGGAGTCA-TTAAAACTTG-T-TTTTCAACCA
CTCCACAAATTTCTTG----TT----AACAAACTATAGTTTTGGCAAGTCAGTTAGGACATCTACTTTGTGC
ATGACAC-AAGTCA-TTTT-TCCAACAATTGTTTACAGAC-AGATTATTTCACTTA----TAATTCACTGTA
TCACAATTCCAGTGGGCCAGAAG-TTTACATACACTAA
>chromosome4:47905458-47905684/1-226
--AGTTGAAGTCGGAAATTT-ACA-----TACACTTAGGTTGGAGTCA-TTAAAACTCG-T-TTTTCAACCA
CTCCACAAATTTCTTG----TT----AACAAACTATAGTTTTGGCAAGTCAGTTAGGACATCTACTTTGTGC
ATGACAC-AAGTCA-TTTT-TCCAAGAATTGTTTACAGAC-AGATTATTTCACTTA----TAATTCACTGTA
TCACAATTCCAGTGGGTCAGAAG-TTTACATGCACTAA
>chromosome4:61593412-61593637/1-225
--AGTTGAAGTCGGAAGTTT-ACA-----TACACTTAGGTTGGAGTCA-TTAAAACTCG-T-TTTTCAACCA
CTCCACAAATTTCTTG----TT----AACAAACTATAGTTTTGGCAAGTCGGTTAGGACATCTACTTTGTGC
ATGACAC-AAGTAA-CTTT-TCCAACAATTGTTTACAGAC-AGATTATTTCACTTA----TAATTCACTGTA
TCACAATTCCAGTGGGTCAGAAG-TTTACATACACTA-
>chromosome4:68799206-68799431/1-225
---GTTGAAGTCGGAAGTTT-ACA-----TACACTTAGGTTGGAGTCA-TTAAAACTCG-T-TTTTCAACCA
CTCCACACATTTCTTG----TT----AACAAACTATAATTTTGGCAAGTCGGTTAGGACATCTACTTTGTGC
ATGACAC-AAGTCA-TTTT-TCCAACAATTGTTTACAGAC-AGATTATTTCACTTA----TAATTCACTGTA
TCACAATTCCAGTGGGTCAGAAG-TTTACATACACTAA
>chromosome4:41445995-41446221/1-226
--AGTTGAAGTCAGAAGTTT-ACA-----TACACTTAGGTTGGAGTCA-TTAAAACTCG-T-TTTTCAACCA
CTCCACAAATTTATTG----TT----AACAAACTATAGTTTTGGCAAGTCGGTTAGGACATCTACTTTGTGC
ATGACAC-AAGTCA-TTTT-TCCAACGATTGTTTACAGAC-AGATTATTTCACTTA----TAATTCACTGTA
TCACAATTCCAGTGGGTCAGAAG-TTTACATACACTAA
>chromosome4:50385346-50385572/1-226
--AGTTGAAGTCGGAAGTTT-ACA-----TACACTTAGGTTGGAGTCA-TTAAAACTCG-T-TTTTCAACCA
CTCCACAAATTTCTTG----TT----AACAAACTATAGATTTGGCAAGTTGGTTAGGACATCTACCTTGTGC
ATGACAC-AAGTCA-TTTT-TCCAACAATTGTTTACAGAC-AGATTATTTCACTTA----TAATTCACTGTA
TCACAATTCCAGTGGGTCAGAAG-TTTACATACACTAA
>chromosome4:63953847-63954073/1-226
--AGTTGAAGTCAGAAGTTT-ACA-----TACACTTAGGTTGGAGTCA-TTAAAACTCG-T-TTTTCAACCA
CTTCACAAATTTCTTG----TT----AACAAACTATAGTTTTGGCAAGTCGGTTAGGACATCTACTTTGTGC
ATGACAC-AAGTAA-TTTT-TCCAACAATTGTTTACAGAC-AGATTATTTCACTTA----TAATTCACTGTA
TCACAATTCCAGTGGGTCAGAAG-TTTACATACACTAA
>chromosome4:25529051-25529277/1-226
--AGTTGAAGTCGGAAGTTT-ACA-----TACACTTAGGTTGGAGTCA-TTAAAACTCA-T-TTTTCAACCA
CTCCACAAATGTCTTG----TT----AACAAACTATAGTTTTGGCAAGTCGGTTAGGACATCTACTTTGTGC
ATGACAC-AAGTCA-TTTT-TCCAACAATTGTTTACAGAC-AGATTATTTCACTTA----TAATTCACTGTA
TCACAATTCCAGTGGGTCAGAAG-TTTACATACACAAA
>chromosome4:62367127-62367353/1-226
--AGTTGAAGTCGGAAGTTT-ACA-----TACACTTAGGTTGGAGTCA-TTAAAACTTG-T-TTTTCAACCA
CTCCACAAATGTCTTG----TT----AACAAACTATAGTTTTGGCAAGTCGGTTAGGACATCTACTTTGTGC
ATGACAC-AAGTAA-TTTT-TCCAACAATTGTTTACAGAC-AGATTATTTCACTTA----TAATTCACTGTA
TCACAATTCCAGTGGGTCAGAAG-TTTACATACACTAA
>chromosome4:7156119-7156344/1-225
---GTTGAAGTCAGAAGTTT-ACA-----TACAATTAGGTTGGAGTCA-TTAAAACTCG-T-TTTTCAACCA
CTCCACAAATTTCTTG----TT----AACATACTATAGTTTTGGCAAGTCGGTTAGGACATCTACTTTGTGC
ATGACAC-AAGTCA-TTTT-TCCAACAATTGTTTACAGAC-AGATTATTTCACTTA----TAATTCACTGTA
TCACAATTCCAGTGGGTCAGAAG-TTTACATACACTAA
>chromosome4:39275180-39275407/1-227
--AGTTGAAGTCAGAAGTTT-ACA-----TACACTTATGTTGGAGTCA-TTAAAACTCG-T-TTTTCAACCA
CTCCACAAATTTCCTG----TT---AAACAAACAATAGTTTTGGCAAGTCGGTTAGGACATCTACTTTGTGC
ATGACAC-AAGTAA-TTTT-TCCAACAATTGTTTACAGAC-AGATTATTTCACTTA----TAATTCACTGTA
TCACAATTCCAGTGGGTCAGAAG-TTTACATACACTAA
>chromosome4:16218731-16218956/1-225
--AGTTGAAGTCGGAAGTTA-ACA-----TACATTTAGGTTGGAGTCA-TTAAAACTCG---TTTTCAACCA
CTCCACAAATTTCTTG----TT----AACAAACTATAGTTTTGGCAAGTCGGTTAGGACATCTACTTTGTGC
ATGACAC-AAGTCA-TTTT-TCCAACAATTGTTTACAGAC-AGATTATTTCACTTA----TAATTCACTGTA
TCACAATTCCAGTGGGTCAGAAG-TTTACATACACTAA
>chromosome4:51657440-51657653/1-213
---------------AGTTT-ACA-----TACACTGAGGTTGGAGTCA-TTAAAACTCG-T-TTTTCAACCA
CTCCACACATTTCTTG----TT----ACCAAACTATAGTTTTGGCAAGTCGGTTAGGACATCTACTTTGTGC
ATGACAT-AAGCAA-TTTT-TCCAACAATTGTTTAAAGAC-AGATTATTTCACTTA----TAATTCACTGGA
TCACAATTCCAGTAGGTCAGAAG-TTTACATACACTAA
>chromosome4:34727238-34727442/1-204
--AGTTGAAGTCGGAAGTTT-ACA-----TAGACTTAGGTTGGAGTCA-TTAAAACTCG-T-TTTTCAACCA
CTCCACTAATTTCTTG----TT----AACAAACTATAGTTTTGGCAAGTCGGTTAGGACATCTACTTTGTCC
ATGACAA-AAGTAA-TTTT-TCCAACAATTGTTTACAGAC-AGATTATTTCACATA----TAATTGACTGTA
TCACAATTCCAGTGG-----------------------
>chromosome5:72922149-72922375/1-226
-CAGTTGAAGTCGGAAGTTT-ACA-----TACACTTAGGTTGGAGTCA-TTAAAACTTG-T-TTTTCAACCA
CTCCACAAATTTCTTG----TT----AACAAACTATAGTTTTGGCAAGTCGGTTAGGACATCTACTTTGTGC
ATGACAC-AAGTCA-TTTT-TCCAACAACTGTTTACAGAC-AGATTATTTCACTTA----TAATTCACTGTA
TCACAATTCCAGTGGGTCAGAAG-TTTACATACACTA-
>chromosome5:30187164-30187390/1-226
-CAGTTGAAGTCGGAAGTTT-ACA-----TACACTTAGGTTGGAGTTA-TTAAAACTCG-T-TTTTCAACCA
CTCCACAAATTTCTTG----TT----AACAAACTATAGTTTTGGCAAGTCGGTTAGGACATCTACTTTGTGC
ATGACAC-AAGTCA-TTTT-TCCAACAATTGTTTACAGAC-AGATTATTTCACATA----TAATTCACTGTA
TCACAATTCCAGTGGGTTAGAAG-TTTACATACACTA-
>chromosome5:43034886-43035112/1-226
-CAGTTGAAGTCAGAAGTTT-ACA-----TACACTTAGGTTGGAGTCA-TTAAACCTCG-T-TTTTCAACCA
CTCCACAAATTTCTTG----TT----AACAAACTATAGTTTTGGCAAGTCGGTTAGGACATCTACTTTGTGC
ATGACAC-AAGTAA-TTTT-TCCAACAATTGTTTACAGAC-AGATTATTTCACTTA----TAATTCACTGTA
TCACAATTCCAGTGGGTCAGAAG-TTTACATACACTA-
>chromosome5:1207952-1208179/1-227
-CAGTTGAAGTCGGAAGTTT-ACA-----TACACTTAGGTTGGAGTCA-TTAAAACTCG-TTTTTTCAACCA
CTCCACAAATTTCTTG----TT----AACAAACTATAGTTTTGGCAAGTCGGTTAGGACATCTACTTTGTGC
ATGACAC-AAGTCA-TTTT-TCCAACAATTGTTTACAGAC-AGATTATTTCACTTA----TAATTCACTGTA
TCACAATTCCAGTGGGTCAGAAG-TTCACATACACTA-
>chromosome5:641883-642109/1-226
-CAGTTGAAGTCGGAAGTTT-ACA-----TACACTTAGGTTGGAGTCA-TTAAAAATCG-T-TTTTCAACCA
CTCCACAAATTTCTTG----TT----AACAAACTATAGTTTTGGCAAGTCGGTTAAGACATCTACTTTGTGC
ATGACAC-AAGTCA-TTTT-TCCAACAATTGTTTACAGAC-AGATTATTTCACTTA----TAATTCACTGTT
TCACAATTCCAGTGGGTCAGAAG-TTTACATACACTA-
>chromosome5:66568569-66568795/1-226
-CAGTTGAAGTCGGAAGTTT-ACA-----TACACTTAGGTTGGAGTCA-TTAAAACTCG-T-TTTTCAACCA
CTCCACAAATTTCTTG----TT----AACAAACTATAGTTTTGGCAAGTCGGTTAGGACATCTACTTTGTGC
ATGACAC-AAGTAT-TTTT-TCCAACAATTGTTTACAGAC-AAATTATTTCACTTA----TAATTCACTGTA
TCACAATTCCAGTGGGTCAGAAG-TTTACATACACTA-
>chromosome5:49853748-49853974/1-226
-CAGTTGAAGTCGGAAGGTT-ACA-----TACACTTAGGTTGGAGTCA-TTAAAACTCG-T-TTTTCAACCA
CTCCACAAATTTCTTG----TT----AACAAACTATAGTTTTGGCAAGTCAGTTAGGACATCTACTTTGTGC
ATGACAC-AAGTAA-TTTT-TCCAACAATTGTTTACAGAC-AGATTATTTCACTTA----TAGTTCACTGTA
TCACAATTCCAGTGGGTCAGACG-TTTACATACACTA-
>chromosome5:39802487-39802713/1-226
-CAGTTGAAGTCGGAAGTTT-ACA-----TACACTTAGGTTGGAGTCA-ATAAAACTCG-T-TTTTCAACCA
CTCCACACATTTCTTG----TT----AACAAACTATAGTTTTGGCAAGTCGGTTAGGACATCTACTTTGTAC
ATGACAC-AAGTCA-TTTT-TCCAACAATTGTTTACAGAC-AGATTATTTCACTTA----AAATTCACTGTA
TCACAATTCCAGTGGGTCAGAAG-TTTACATACACTA-
>chromosome5:10361518-10361744/1-226
-CAGTTGAAGTCGTAAGTTT-ACA-----TACACTTAGGTTGGAGTCA-TTAAAACTTG-T-TTTTCAACCA
CTCCACAAATTTCTTG----TT----AACAAATTATAGTTTTGGCAAGTCAGTGAGGACATCTACTTTGTGC
ATGACAC-AAGTCA-TTTT-TCCAACAATTGTTTACAGAC-AGATTATTTCACATA----TAATTCACTGTA
TCACAATTCCAGTGGGTCAGAAG-TTTACATACACTA-
>chromosome5:26706286-26706513/1-227
-CAGTTGAAGTCGGAAGTTT-ACA-----TCCACTTAGGTTGGAGTCA-TTAAAACTTG-T-TTTTCAACCA
CTCCACACATTTCTTG----TT----AACAAACTATAGTTTTGGCAAGTCGGTTAGGACATCTACTTTGTGC
ATGACAC-AAGTCA-TTTTTTCCAACAATTGTTTACAGAC-AGATTATTTCACTTA----TAATTCACTGTA
TCACAATTCCAGTGGGTCAGAAG-TTTACATACACTA-
>chromosome5:8554851-8555065/1-214
-------------GAAGTTT-ACA-----TACACTTAGGTTGGAGTCA-TTAAAACTCG-T-TTTTCAACCA
CTCCACAAATTTCTTG----TT----AACAAACTATAGTTTTGGCAAGTCGGTTAGGACATCTACTTTGTGC
ATGACAC-AAGTCA-TTTT-TCCAACAATTGTTTACAGAC-AGATTATTTAACTTA----TAATTCACTGTA
TCACAATTCCAGTGGGTCAGAAG-TTTACATACACTA-
>chromosome5:65697521-65697747/1-226
--AGTTGAAGTCGGAAGTTT-ACA-----TACACTTAGGTTGGAGTCA-TTAAAACTCG-T-CTTTCAACCA
CTCCACAAATTTCTTG----TT----AACAAACTATAGTTTTGGCAAGTCGGTTAGGACATCTACTTTGTGC
ATGACAC-AAGTCA-TTTT-TCCAACAATTGTTTACAGAC-AGATTATTTCACTTA----TAATTCACTGTA
TCACAATTCCAGTGGGTCAGAAG-TTTACATACACTAA
>chromosome5:38962429-38962655/1-226
--AGTTGAAGTCAGAAGTTT-ACA-----TACACTTAGGTTGGAGTCA-TTAAAACTCG-T-TTTTCAACCA
CTCCACAAATTTCTTG----TT----AACAAACTATAGTTTTGGCAAGTCGGTTAGGACATCTACTTTGTGC
ATGACAC-AAGTCA-TTTT-TCCAACAATTGTTTACAGAC-AGATTATTTCACTTA----TAATTCACTGTA
TCACAATTCCAGTGGGTCAGCAG-TTTACATACACTAA
>chromosome5:72960865-72961091/1-226
--AGTTGAAGTTGGAAGTTT-ACA-----TACACTTAGGTTGGAGTCA-TTAAAACTCG-T-TTTTCAACCA
CTCCACAAATTTCTTG----TT----AACAAACTATAGTTTTGGCAAGTCGGTTAGGACATCTACTTTGTGC
ATGACAC-AAGTAA-TTTT-TCCAACAATTGTTTACAGAC-AGATTATTTCACTTA----TAATTCACTGTA
TCACAATTCCAGTGGGTCAGAAG-TTTACATACACTAA
>chromosome5:29045896-29046122/1-226
--AGTTGAAGTCGGAAGTTT-ACA-----TACACTTAGGTTGGAGTCA-TTAAAACTCG-T-TTTTCAACCA
CTCCACAAATTTCTTG----TT----AACAAACTATAGTTTTGGCAAATCGGTTAGGACATCTACTTTGTGC
ATGACAC-AAGTAA-TTTT-TCCAACAATTGTTTACAGAC-AGATTATTTCACTTA----GAATTCACTGTA
TCACAATTCCAGTGGGTCAGAAG-TTTACATACACTAA
>chromosome5:24842477-24842703/1-226
--AGTTGAAGTTGGAAGTTT-TCA-----TACACTTAGGTTGGAGTCA-TTAAAACTCG-T-TTTTCAACCA
CTCCACAAATTTCTTG----TT----AACAAACTATAGTTTTCGCAAGTCAGTTAGGACATCTACTTTGTGC
ATGACAC-AAGTCA-TTTT-TCCAACAATTGTTTACAGAC-GGATTATTTCACTTA----TAATTCACTGTA
TCACAATTCCAGTGGGTCAGAAG-TTTACATACACTAA
>chromosome5:38867801-38868027/1-226
--AGTTGAAGTCGGAAGTTT-ACA-----TACACTTAGGTTGGAGTCA-TTAAAACTCA-T-TTTTCAAGCA
CTCCACAAATTTCTTG----TT----AACAAACTATAGTTTTGGCAAGTCAGTTAGGACATCTACTTTATGC
ATGACAC-AAGTCA-TTTT-TCCAACAATTGTTTACAGAC-AGATTATTTCACTTA----TAATTCACTGTA
TCACATTTCCAGTGGGTCAGAAG-TTTACATACACTAA
>chromosome5:47746676-47746902/1-226
--AGTTGAAGTCGGAAGTTT-ACA-----TACACTTAGGTTGGAGTCA-TTAAAACTCG-T-TTTTCAACCA
CTCCACAAATTTCTTG----TT----TAAAAACTATAGTTTTGGCAAGTCGGTTAGGACATCTACTTTGTGC
ATGACAC-AAGTAA-TTTT-TCCAACAATTGTTTACAGAC-AGATTATTTCACTTA----TAATTCACTGTA
TCACAATTCCAGTGGGTCAGAAG-TTTACATACACTAA
>chromosome5:54754833-54755059/1-226
--AGTTGAAGTCGGAAGTTT-ACA-----TACACTTAGGTTGGAGTCA-TTAAAACTTG-T-TTTTCAACCA
CTCCACAAATTTCTTG----TT----AACAAACTATAGTTTTGGCAAGTCGGTTAGGACATCTACTTTGTGC
ATGACAC-AAGTAA-TTTT-TCCAACAATTGTTTACAGAT-AGATTATTTAACTTA----TAATTCACTGTA
TCACAATTCCAGTGGGTCAGAAG-TTTACATACACTAA
>chromosome5:36311300-36311526/1-226
--AGTTGAGGTCGGAAGTTT-ACA-----TACACTTAGGTTGGAGTCA-TTAAAACTCG-T-TTTTCAACCA
CTCCACACATTTCTTG----TT----AACAAACTATAGTTTTGGCAAATCAGTTAGGACATCTACTTTGTGC
ATGACAC-AAGTCA-TTTT-TCCACCAATTGTTTACAGAC-AGATTATTTCACTTA----TAATTCACTGTA
TCACAATTCCAGTGGCTCAGAAG-TTTACATACACTAA
>chromosome5:15638981-15639207/1-226
--AGTTGAAGTCGGAAGTTT-ACA-----TACACTTAGGTTGGAGTCA-TTAAAACTCG-T-TTTTAAACCA
CTCCACAAATTTCTTG----TT----AACAAACTATAGTTTTGGCAAGTCGGTTAGGACATATACTTTGTGC
ATGACAC-AAGTCA-TTTT-TCCAACAATTATTTACAGAC-AGATTATTTCACTTA----TAATTCAATGTA
TCACAATTCCAGTGGGTCAGAAG-TTTACATACACTAA
>chromosome5:57590997-57591219/1-222
--AGTTGAAGTCGGAAGTTT-ACA-----TACACTTAGGTTGGAGTCA-TTAAAACTCG-T-TTTTCAACCA
ATCCACAAATTTCTTG----TT----AACAAACTATAGTTTTGGCAAGTCAGTTAGGACATCTACTTTGTGC
ATGACAC-AAGTCA-TTTT-TCCAACAATTGTTTGCAGAC-AGATTATTTCACTTA----TAATTCACTGTA
TCACAAATCCAGTGGGTCAGAAG-TTTACATACA----
>chromosome5:4484122-4484348/1-226
--AGTTGAAGTCGGAAGTTT-ACA-----TACACTTAGGTTGGAGTCA-TTAAAACTCG-T-TTTTCAACCA
CTCCACAAATTTCTTG----TT----AACAAACTTTGGTTTTGGCAAGTTGGTTAGGACATCTACTTTGTGC
ATGACAC-AAGTAA-TTTT-TCCAACAATTGTTTACAGAC-AGATTATTTCACTTA----TAATTTACTGTA
TCACAATTCCAGTGGGTCAGAAG-TTTACATACACTAA
>chromosome5:24508391-24508616/1-225
--AGTTGAAGTCGGAAGTTT-ACA-----TACACTTAGGTTGGAGTCA--TTAAACTCG-T-TTTTCAACCA
CTCCACAAATTTCTTG----TT----AACAAACTATAGTTTTGGCAAGTCAGTTAGGACATCTACTTTGTGC
ATGACAC-AAGTAA-TTTT-TCCAACAGTTGTTTACAGAC-AGATTATTTCACTTA----TAATTCACTGCA
TCACAATTCCAGTGGGTCAGAAG-TTTACATACACTAA
>chromosome5:33821789-33822015/1-226
---GTTGAAGTCGGAAGTTT-ACA-----TACACTTAGGTTGGAGTCA-TTAAAACTCG-T-TTTTCAACCA
CTCCACAAATTTCTTG----TT---TAACAAACTATAGTTTTGGCAAGTCGGTTAGGACATCTACTTTGTGC
ATGACAC-AAGTAA-TTTT-TCCAACATTTGTTTACAGAC-AGATTATTTCACTTA----TAATTCACTGTA
TCACAATTCCAGTGGGTCAGAAG-TTTAAATACACTAA
>chromosome6:21883147-21883373/1-226
-CAGTTGAAGTCGGAAGTTT-ACA-----TACACTTAAGTTGGAGTCA-TTAAAACTCG-T-TTTTCAACCA
CTCCACAAATTTCTTG----TT----AACAAACTATAGTTTTGGCAAGTCGGTTAGGACATCTACTTTGTGC
ATGACAC-AAGTCA-TTTT-TCCAACAATTGTTTACAAAC-AGATTATTTCACTTA----TAATTCACTGTA
TCACAATTCCAGTGGGTCAGAAG-TTTACATACACTA-
>chromosome6:65631132-65631358/1-226
-CGGTTGAAGTCGGAAGTTT-ACA-----TACACTTAGGTTGGAATCA-TTAAAACTCG-T-TTTTCAACCA
CTCCACAAATTTCTTG----TT----AACAAACTATAGTTTTGGCAAGTCGGTTAGGACATCTACTTTGTGC
ATGACAC-AAGTCA-TTTT-TCCAACAATTGTTTACAGAC-AGATTATTTCACTTA----TAATTCACTGTA
TCACAATTCCAGTAGGTCAGAAG-TTTACATACACTA-
>chromosome6:35634175-35634401/1-226
-CAGTTGAAGTCTGAAGTTT-ACA-----TACACTTAGGTTGGAGTCA-TTAAAACTCG-T-TTTTCAACCA
CTCCACAAATTTCTTG----TT----AACAAACTATAGTTTTGGCAAGTCGGTTAGGACATCTACTTTGTGC
ATGACAC-AAGTCA-TTTT-TCCAACCATTGTTTACAGAC-AGATTATTTCACTTA----TAATTCACTGTA
TCACAATTCCAGTGGGTCAGAAG-TTTACATACACTA-
>chromosome6:5739811-5740036/1-225
--AGTTGAAGTCGGAAGTTT-ACA-----TACACTTAGGTTGGAGTCA-TTAAAACTCG-T-TTTTCAACCA
CTCCATAAATTTCTTG----TT----AACAAACTATAGTTTTGGCAAGTCGGTTAGGACATCTACTTTGTGC
ATGACAC-AAGTCA-TTTT-TCCAACAATTGTTTACAGAC-AGATTATTTCACTTA----TAATTCATTGTA
TCACAATTCCAGTGGGTCAGAGG-TTTACATACACTA-
>chromosome6:43908327-43908553/1-226
-CAGTTGAAGTCGGAAGTTT-ACA-----TACACTTAGGTTGGAGTCA-TTAAAACTCG-T-TTTTCAACTA
CTCCACAAATTTCTTG----TT----AACAAACTATAGTTTTGGTAAGTTGGTTAGGACATCTACTTTGTGC
ATGACAC-AAGTCA-TTTT-TACAACAATTGTTTACAGAC-AGATTATTTCACTTA----TAATTCACTGTA
TTACAATTCCAGTGGGTCAGAAG-TTTACATACACTA-
>chromosome6:54526531-54526757/1-226
-CAGTTGAAGTCGGAAGTTT-ACA-----TACACTTAGGTTGGAGTCA-TTAAAACTCG-T-TTTTCAACCA
CTCCACAAATTTCTTG----AT----AACAAACTATAGTTTTGGCAAGTCGGTTAGGACATCTACTTTGTGC
ATGACAC-AAGTCA-TTTT-TCCAACAATTATTTACAGAC-AGATTATTTCACTTA----TAATTCACTGTA
TCACAATTCCAGTGGGTCAGAAG-TTGACATACACTA-
>chromosome6:396395-396621/1-226
-CAGTTGAAGTTGGAAGTTT-ACA-----TACACTTAGGTTGGAGTCA-TTAAAACTCG-T-TTTTCAACCA
CTCCACAAATTTCTTG----TT----AACAAACTATGGTTTTGGCAAGTCGGTTAGGACATCTACTTTGTGC
ATGACAC-AAGTCA-TTTT-TCCAACAACTGTTTACAGAC-AGAATATTTCACTTA----TAATTCACTGTA
TCACAATTCCAGTGGGTCAGAAG-TTTACATACACTA-
>chromosome6:17754288-17754514/1-226
-CAGTTGAAGTCGGAAGTTT-ACA-----TACACTTAGGTTAGAGTCA-TTAAAACTCG-T-TTTTCAACCA
CTCCACAAATTTCTTG----TT----AACAAACTATAGTTTTGGCAAGTCGGTTAAGACATCTGCTTTGTGC
ATGACAC-AAGTAA-TTTT-TCCAACAATTGTTTACAGAC-AGATTATTTCACTTA----TAATTCACTGTA
TCACAATTCCAGTGGGTCAGAAG-TTTACATACACTA-
>chromosome6:20613093-20613319/1-226
-CAGTTGAAGTCGGAAGTTT-ACA-----TACACTTAGGTTGGAGTCA-TTAAAACTCG-T-TTTTCAACCA
CTCCACAAATTTCTTG----TT----AACAAACTATAGTTTTGGCAAGTCGGTTAGGACATCTACTTTGTGC
ATTGCAC-AAGTAA-TTTT-TCCAACAATTGTTTACAGAC-AGATTATTTCACTTA----TAATTCACTGTG
TCACAATTCCAGTGGGTCAGAAG-TTTACATACACTA-
>chromosome6:12138857-12139083/1-226
-CAGTTGAAGTCAGAAGTTT-ACA-----TACACTTAGGTTGGAGTCA-TTAAAACTCG-T-TTTTCAACCA
CTCCACAAATTTCTTG----TT----AACAAACTATAGTTTTGGCAAGTCGGTTAGGACATCTACTTTGTGC
ATAACAC-AAGTAA-TTTT-TCCAACAATTGTTTACAGAC-AGATTATTTCTCTTA----TAATTCACTGTA
TCACAATTCCAGTGGGTCAGAAG-TTTACATACACTA-
>chromosome6:34213226-34213452/1-226
-CAGTTGAAGTCAGAAGTTT-ACA-----TACACTTAGGTTGGAGTCA-TTAAAACTCA-T-TTTTCAACCA
CTCCACAAATGTCTTG----TT----AACAAACTATAGTTTTGGCAAGTCAGTTAGGATATCTACTTTGTGC
ATGACAC-AAGTCA-TTTT-TCCAACAATTGTTTACAGAC-AGATTATTTCACTTA----TAATTCACTGTA
TCACAATTCCAGTGGGTCAGAAG-TTTACATACACAA-
>chromosome6:23449656-23449881/1-225
-CAGTTGAAGTCGGAAGTTT-ACA-----TACACTTAGGTTGGAGTCA-TTAAAACTCG-T-TTTTCAACCA
CTCCACAAATTTCTTG----TT----AACAAACTATAGTTTTGGCAAGTCGGTTAGGACATCTACTTTGTGC
ATGACAC-AAGTAA-TTTT-TCCAACAATTGTTTACAGAC-AGATTATTTCACTTA----TAATTCACTGTA
TCACAATT-CAGTGGGTCAGAAG-TTTACATACACTA-
>chromosome6:37867873-37868099/1-226
-CAGTTGAAGTCGGAAGTTT-ACA-----TACACTTAGGTTGGAGACA-TTAAAACTCG-T-TTTTCAACCA
CTCCACAAATTTCTTG----TT----AACAAACTATAGTTTTGGCAAGTCGGTTAGGACATCTACTTTGTGC
ATGACAC-AAGTAA-TTTC-TCCAACAATTGTTTACAGAC-AGATTATTTCACTTA----TAATTCACTGTA
TCACAATTCCAGTGGGTCAGAAG-TATACATACACTA-
>chromosome6:67418955-67419176/1-221
------GAAGTCGGAAGTTT-ACA-----TACACTTAGGTTGGAGTCA-TTAAAACTCG-T-TTTTCAACCA
CTCCACAAATTTCTTG----TT----AACAAACTATAGTTTTGGCAAGTCAGTTAGGACATCTACTTTGTGC
ATGACAC-AAGTAA-TTTT-TCCAACAATTGTTTACAGAC-AGATTATTTCACTTA----TAATTCACTGTA
TCACAATTCCAGTGGGTCAGAAG-TTTAGATACACTA-
>chromosome6:9518998-9519224/1-226
-CAGTTGAAGTCGGAAGTTT-ACA-----TACACTTAAGTTGGAGTCA-TTAAAACTCG-T-TTTTCAACCA
CTCCACAAATTTCTTT----TT----AACAAACTATAGTTTTGGCAATTCAGTTAGGATATCTACCTTGTGC
ATGACAG-AAGTAA-TTTT-TCCAACAATTGTTTACAGAC-AGATTATTTCACTTA----TAATTCACTGTA
TCACAATTCCAGTGGGTCAGAAG-TTTACATACACTA-
>chromosome6:55924026-55924252/1-226
--AGTTGAAGTCGGAAGTTT-ACA-----TACACTTAGGTTGGAGTCA-TTAAAACTCG-T-TTTTCAACCA
CTCCACAAATTTCTTG----TT----AACAAACTACAGTTTTGGCAAGTCGGTTAGGACATCTACTTTGTGC
ATGACAC-AAGTCA-TTTT-TCCAACAATTGTTTACAGAC-AGATTATTTCACTTA----TAATTCACTGTA
TCACAATTCCAGTGGGTCAGAAG-TTTACATACACTAA
>chromosome6:22784451-22784677/1-226
--AGTTGAAGTCGGAAGTTT-ACA-----TACACTTAGGTTGGAGTCA-TTAAAACTCG-T-TTTTCAACCA
CTCCACAAATTTCTTG----TT----AACAAACTATAGTTTTGGCAAGTCGGTTAGGACATCTACTTTGTGC
ATGACAC-AAGTAA-TTTT-TCCAACAATTGTTTACAGAC-AGATTATTTCACTTA----TAATTCACTGTA
TCACAATTCCAGTGGGTCAGAAG-TTTACATACACTAA
>chromosome6:70527250-70527476/1-226
--AGTTGAAGTCGGAAGTTT-ACA-----TACACTTAGGTTGGAGTCA-TTAAAACTAG-T-TTTTCAACCA
CTCCACAAATTTCTTG----TT----AACAAACTATAGTTTTGGCAAGTCGGTTAGGACATCTACTTTGTGC
ATGACAC-AAGTCA-TTTT-TCCAACAATTGTTTACAGAC-AGATTATTTCACTTA----TAATTCACTGTA
TCACAATTCCAGTGGGTCAGAAG-TTTACATACACTAA
>chromosome6:80320982-80321208/1-226
--AGTTGAAGTCGGAAGTTT-ACC-----TACACTTAGGTTGGAGTCA-TTAAAACTCG-T-TTTTCAACAA
CTCCACAAATTTCTTG----TT----AACAAACTATAGTTTTGGCAAGTCGGTTAGGACATCTACTTTGTGC
ATGACAC-AAGTCA-TTTT-TCCAACAATTGTTTACAAAC-AGATTATTTCACTTA----TAATTCACTGTA
TCACAATTCCAGTGGGTCAGAAG-TTTACATACACTAA
>chromosome6:39946173-39946399/1-226
--AGTTGAAGTCGGAAGTTT-ACA-----TACACTTAGGTTGGAGTCA-TTAAAACTCA-T-TTTTCAACCA
CTCCACAAATTTCTTG----TT----AACAAACTATAGTTTTGGCAAGTCGGTTAGGACATCTACTTTGTGC
ATGACAC-AAGTCA-TTTT-TCCAACAATCTTTTACAGAC-AGATTATTTCACTTA----TAATTCACTGTA
TCACAATTCCAGTGGGTCAGAAG-TTTACATACACTAA
>chromosome6:17895880-17896106/1-226
--AGTTGAAGTCGGAAGTTT-ACA-----TACACTTAGGTTGGAGTCA-TTAAAACTCA-T-TTTTCAACCA
CTCCACAAATTTCTTA----TT----AACAAACCATAGTTTTGGCAAGTCAGTTAAGACAACTACTTTGTGC
ATGACAC-AAGTCA-TTTT-TCCAACAATTGTTTACAGAC-AGATTATTTCACTTA----TAATTCACTGTA
TCACAATTCCAGTGGGTCAGAAG-TTTACATACACTAA
>chromosome6:36528470-36528696/1-226
--AGTTGAAATCGGAAGTTT-ACA-----TACACTTAGGTTGGAGTCA-TTAAAACTCG-T-TTTTTAACCA
CTCCACAAATGTCTTG----TT----AACAAACTATAGTTTTGGCAAGTCGGTTAGGACATCTACTTTGTGC
ATGACAC-AAGTCA-TTTT-TCCAACAATTGTTTACAGAC-AGATTATTTCACTTA----TAATTCACTGTA
TCACAATTTCAGTGGGTCAGAAG-TTTACATACACTAA
>chromosome6:25700050-25700276/1-226
--AGTTGAAGTCGGAAGTTT-ACA-----TACACTTATGTTGGAGTCA-TTAAAACTCG-T-TTTTCAACCA
CTCCACAAATTTCTTG----TT----CACAAACTATAGTTTTGGCAACTCGGTTAGGACATCTACTTTGTGC
ATGACAC-AAGTCA-TTTT-TCCAACAATTGTTTACAGAC-AGATTATTTCACTTA----TAATTCACTGTA
TCACAATTCCAGTGGGTCAGAAG-TTTGCATACACTAA
>chromosome6:28896261-28896487/1-226
--AGTTGAAGTCGGAAGTTT-ACA-----TACACTTAGGTTGGAGTCA-TTAAAACTTG-T-TTTTCAACCA
CTCCACAAATTTCTTG----TT----AACAAACTATAGTATTGGCAAGTCGGTTAGGACATCTACTTTGTGC
ATGACAC-AAGTAA-TTTT-TCCAACAATTGTTTACAGAC-AGATTATTTCACTTA----TAATTCACTATA
TCACAATTCCAGTGGGTCAGAAG-TTTACATACACTAA
>chromosome6:9775042-9775268/1-226
--AGTTGAAGTGGGAAGTTT-ACA-----TACACTTAGGTTGGAGTCA-TTAAAACTCG-T-TTTTCAACCA
CTCCACAAATTTCTTG----TT----AACAAACTATAGTTTTGGCAGGTCGGTTAGGACATCTACTTTGTGC
ATGACAC-AAGTAA-TTTT-TCCAACAATTGTTTACAGAC-AGATTATTTCACTTA----TAATTCACTATA
TCACAATTCCAGTGGGTCAGAAG-TTTACATACACTAA
>chromosome6:46767084-46767310/1-226
--AGTTGAAGTCGGAAGTTT-ACA-----TACACTTAAGTTGGAGTCA-TTAAAACTAG-T-TTTTCAACCA
CTCCACAAATGTCTTG----TT----AACAAACTATAGTTTTGGCAAGTCGGTTAGGACATCTACTTCGTGC
ATGACAC-AAGTAA-TTTT-TCCAACAATTGTTTACAGAC-AGATTATTTCACTTA----TAACTCACTGTA
TCACAATTCCAGTGGGTCAGAAG-TTTACATACACTAA
>chromosome6:17868213-17868439/1-226
--AGTTGAAGTCAGAAGTTT-ACA-----TACACTTAGGTTGGAGTCA-TTAAAACTCG-T-TTTTCAACCA
CTCCACACATTTCTTG----TT----AACAAACTATAGTTTTGCCAAGTCGGTTAGGACATCTACTTTGTGC
ATGACAC-AAGTAA-TTTT-TCCAACAATTGTTTACAGAC-AGATTATTTCACTTA----TAATTCACTGTA
TCACAATTCCAGTGGGTCAGAAG-TTTACATACACTAA
>chromosome6:19495829-19496056/1-227
--AGTTGAAGTGGGAAGTTT-ACA-----TACACTTCGGTTGGAGTCATTTAAAACTCG-T-TTTTCAACCA
CTCCACAAATGTCTTG----TT----AACAAACTATAGTTTTGGCAAGTCGGTTAGGACATCTACTTTGTGC
ATGACAC-AAGTCA-TTTT-TCCAACAATTGTTTACAGAC-AGATTATTTCACTTA----TAATTCACTGTA
TCACAATTCCAGTGGGTCAGAAG-TTTACATACACTAA
>chromosome7:42227385-42227611/1-226
-CAGTTGAAGTCGGAAGTTT-ACA-----TACACTTAGGTTGGAGTCA-TTAAAACTCG-T-TTTTCAACCA
CTCCACAAATTTCTTA----TT----AACAAACTATAGTTTTGGCAAGTCGGTTAGGACATCTACTTTGTGC
ATGACAC-AAGTAA-TTTT-TCCAACAATTGTTTACAGAC-AGATTATTTCACTTA----TAATTCACTGTA
TCACAATTCCAGTGGGTCAGAAG-TTTACATACACTA-
>chromosome7:49947998-49948224/1-226
-CAGTTGAAGTCGGAAGTTT-ACA-----TACACTTAGGTTGGAGTCA-TTAAAACTCG-T-TTTTCAACCA
CTCCACAAATTTCTTG----TT----AACAAACTATAGTTTTGGCAAGTCGGTTAGGACATCTACTTTGTGC
ATGACAC-ACGTCA-TTTT-TCCAACAATTGTTTACAGAC-AGATTATTTCACTTA----CAATTCACTGTA
TCACAATTCCAGTGGGTCAGAAG-TTCACATACACTA-
>chromosome7:34841438-34841664/1-226
-CAGGTGAAGTCGGAAGTTT-ACA-----TACACTTAGGTTGGAGTCA-TTAAAACTCA-T-TTTTCAACCA
CCCCACAAATTTCTTG----TT----AACAAACTATAGTTTTGGCAAGTCAGTTAGGACATCTACTTTGTGC
ATGACAC-AAGTCA-TTTT-TCCAACAATTGTTCACAGAC-AGATTATTTCACTTA----TAATTCACTGTA
TCACAATTCCAGTGGGTCAGAAG-TTTACATACACTA-
>chromosome7:55992480-55992706/1-226
-CAGTTGAAGTCGGAGGTTT-ACA-----TACACTTAGGTTGGAGTCA-TTAAAACTCG-T-TTTTCAACCA
CTCCACAAATTTCTTG----TT----AACAAACTATAGTTTTGGCAAGTCGGTTAGGACATCTACTTTGTGC
ATGACAC-AAGTAA-TTTT-TCCAACAATTGTTTACAGAC-AGATTATTTCACTTA----TAATTTACTGTA
TCACAATTCCAGTGGGTCAGAAG-TTTACATACACTA-
>chromosome7:39637570-39637796/1-226
-CAGTTGAAGTCGGAAGTTT-ACA-----TACACTTAGGTTGGAGTCA-TTAAAACTCG-T-TTTTCAACCA
CTCCACAAATGTCTTG----TT----AACAAACTATAGTTTTGGCAAGTCGGTTAGGACATCTACTTTGTGC
ATGACGC-AAGTAA-TTTT-TCCAACAATTGTTTACAGAC-AGATTATTTCACTTA----TAATTCACTGTA
TCACAATTCCAGTGGGTCAGAAG-TTTACATACACTA-
>chromosome7:55264917-55265143/1-226
-CAGTTGAAGTCGGAAGTTT-ACA-----TACACTTAGGTTGGAGTCA-TTAAAACTAG-T-TTTTCAACCA
CTCCACAAATTTCTTG----TT----GACAAACTATAGTTTTGGCAAGTCGGTTAGGACATCTACTTTGTGC
ATGACAC-AAGTAA-TTTT-TCCAACAATTGTTTACAGAC-AGATTATTTCACTTA----TAATTCACTGTA
TCACAATTCCAGTGGGTCAGAAG-TTTACATACACTA-
>chromosome7:10460442-10460668/1-226
-CAGTTGAAGTCGGAAGTTT-ACA-----TACACTTAGGTTGGAGTCA-TTAAAACTCG-T-TTTTCAACCA
CTCCACAAATTTCTTG----TT----AACAAACTATAGTTTTGGCAAGTTGGTTAGGACATCTACTTTGTGC
ATGACAC-AAGTAA-TTTT-TCCAACAATTGTTTACAGAC-AGATTATTTCACTTA----TAATTCACTGTA
TCACAATTCCAGTGGGTCAGAAG-TTTACATAAACTA-
>chromosome7:32664157-32664383/1-226
-CAGTTGAAGTCGGAAGTTT-ACA-----TACACTTTGGTTGGAGTCA-TTAGAACTCG-T-TTTTCAACCA
CTCCACAAATTTCTTG----TT----AACAAACTATAGTTTTGGCAAGTCGGTTGGGACATCTACTTTGTGC
ATGACAC-AAGTAA-TTTT-TCCAACAATTGTTTACAGAC-AGATTATTTCACTTA----TAATTCACTGTA
TCACAATTCCAGTGGGTCAGAAG-TTTACATACACTA-
>chromosome7:12946821-12947047/1-226
-CAGTTGAAGTTGGAAGTTT-ACA-----TACACTTAGGTTGGAGTCA-TTAAAACTCG-T-TTTTCAACCA
CTTCACAAAATTCTTG----TT----AACAAACTATAGTTTTGGCAAGTCGGTTAGGACATCTACTTTGTGC
ATGACAC-AAGTAA-TTTT-TCCAACAATTGTTTACAGAC-AGATTATTTCACTTA----TAATTCACTGTA
TCACAATTCCAGTGGGTCAGAAG-TTTACATACACTA-
>chromosome7:4179866-4180092/1-226
-CAGTTGAAGTCAGAAGTTT-ACA-----TACACTTATGTTGGAGTCA-TTAAAACTCG-T-TTTTCAACCA
CTCCACAAATTTCTTG----TT----AACAAACTATAGCTTTGGCAAGTCGGTTAGGACATCTACTTTGTGC
ATGACAC-AAGTCA-TTTT-TCCAACAACTGTTTACAGAC-AGATTATTTCACTTA----TAATTCACTGTA
TCACAATTCCAGTGCGTCAGAAG-TTTACATACACTA-
>chromosome7:47915428-47915654/1-226
-CAGTTGAAGTCGGAAGTTT-ACA-----TACACTTAGGTTGGAGTCA-TTAAAACTCG-T-TTTTCAACCA
CTCCACAAATTTCTTG----TT----AACAAACTATAGTTTTGGCAAGTCGGTTAGGACATCTACCTTGTGC
ATGACAC-AAGTCA-TTTT-TCCAACAATTGTTTACAGAG-AAATTATTTCACATA----TAATTCACTGTA
TCACAATTCCAGTGGGTCAGAAG-TTTACATACACTA-
>chromosome7:10347148-10347374/1-226
-CAGTTGAAGTCGGAAGTTT-ACC-----AACACTTAGGTTGGAGTCA-TTAAAACTCG-T-TTTTCAACAA
CTCCACAAATTTCTAG----TT----AACAAACTATAGTTTTGGCAAGTCGGTTAGGACATCTACTTTGTGC
ATGACAC-AAGTCA-TTTT-TCCAACAATTGTTTACAGAC-AGATTATTTCACTTA----TAATTCACTGTA
TCACAATTCCAGTGGGTCAGAAG-TTTACATACACTA-
>chromosome7:32769944-32770170/1-226
-CAGTTGATGTCGGAAGTTT-ACA-----TACACTTAGGTTGGAGTCA-TTAAAACTCG-T-TTTTCAACCA
CTCCACACATTTCTTG----TT----AACAAACTATAGTTTTGGCAAGTCTGTTAGGACATCTACTTTGTGC
ATGACAC-AAGTAA-TTTT-TCCAACAATTGTTTACAGAC-AGATTATTTCACTTA----TAATTCACTGTA
TCACAATTCCAGTGGGTCAGAAG-TTTACATACACTA-
>chromosome7:20246111-20246337/1-226
-CAGTTGAAGTCGGAAGTTT-ACA-----TACACTTAGGTTGGAGTCA-TTAAAACTCG-T-TTTTCAACCA
CTCCACAAATTTCTTG----TT----AACAAACTATAGTTTTGGCAAGTCGGTTAGGACATCTACCTTGTGC
ATGACAC-AATTAC-TTTT-TCCAACAATTGTTTACAGAC-AGATTATTTCACTTA----TAATTCACTGTA
TCACAATTCCAGTGGGTCAGAAG-TTTACATACACTA-
>chromosome7:8488694-8488920/1-226
--AGTTGAAGTCGGAAGTTT-ACA-----TACACTTAGGTTGGAGTCA-TTAAAACTCG-T-TTTTCAACCA
CTCCACAAATTTCTTG----TT----AACAAACTATAGTCTTGGCAAGTCGGTTAGGACATCTACTTTGTGC
ATGACAC-AAGTCA-TTTT-TCCAACAATTGTTTACAGAC-AGATTATTTCACTTA----TAATTCACTGTA
TCACAATTCCAGTGGGTCAGAAG-TTTACATACACTAA
>chromosome7:36569942-36570168/1-226
--AGCTGAAGTCGGAAATTT-ACA-----TACACTTAGGTTGGAGTCA-TTAAGACTCG-T-TTTTCAACCA
CTCCACAAATTTCTTG----TT----AACAAACTATAGTTTTGGCAAGTCAGTTAGGACATCTACTTTGTGC
ATGACAC-AAGTCA-TTTT-TCCAACAATTGTTTACAGAC-AGATTATTTCACTTA----TAATTCACTGTA
TCACAATTCCAGTGGGTCAGAAG-TATACATACACTAA
>chromosome7:14641225-14641451/1-226
--AGTTGAAGTCGGAAGTTT-ACA-----TACACTTAGGTTGGAGTTA-TTAAAACTCG-T-TTTTCAACCA
CTCCACAAATTTCTTG----TT----AACAAACTATAGTTTTGGCAAGTCGGTTAGGACATCTACTTTGTGC
ATGACAC-AAGTAA-TTTT-TCCAACAATTGTTTACAGAC-AGATTATTTCACTTA----TAATTCACTGTA
TCATAATTCCAGTGGGTCAGAAG-TTTACATACACTAA
>chromosome7:9023634-9023860/1-226
--AGTTGAAGTCGGAAGTTT-ACA-----TACACTTAGGTTGGAGTCA-TTAAAACTTG-T-TTTTCAACCA
CTCCACAAATTTCTTG----TT----AACAAACTATAGTTTTGGCAAGTCGGTTAGGACATCTACTTTGTGC
ATGACAC-AAGTAA-TTTT-TCCAACAATTGTTTACAGAC-CGATTATTTCACTTA----TAATTCACTGTA
TCACAATTCCAGTGGGTCAGAAG-TTTACATACACTAA
>chromosome7:47238609-47238835/1-226
--AGTTGAAGTCGGAAGTTT-ACA-----TACACTTAGGTTGGAGTCA-TTAAAACTCG-T-TTTTCAACCA
CTCCACAAATTTCTTG----TT----AACAAACTATAGTTTTGGCAAGTCGGTTAGGACATCTACTTTGTGC
ATGACTT-AAGTAA-TTTT-TCCAACAATTGTTTACAGAC-AGATTATTTCACTTA----TAATTCACTGTA
TCACAATTCCAGTGGGTCAGAAG-TTTACATACACTAA
>chromosome7:27605936-27606162/1-226
--AGTTGAAGTCGGAAGTTT-ACA-----TACACTTAGGTTGGAGTCA-TTAAAACTCG-T-TTTTCAACCA
CTCCACAAATGTCTTG----TT----AACAAACTGTAGTTTTGGCAAGTCGGTTAGGACATCTACTTTGTGC
ATGACAC-AAGTCA-TTTT-TCCAACAATTGTTTACAGAC-AGATTATTTCACTTA----TAATTCACTGTA
TCACAATTCCAATGGGTCAGAAG-TTTACATATACTAA
>chromosome7:9253205-9253431/1-226
--AGTTGAAGTCGGAAGTTT-ACA-----TACACTTAGGTTGGAGTCA-TTAAAACTCG-T-TTTTCAACCA
CTCCACAAATTCCTTG----TT----AACAAACTATAGTTTTGGCAAGTCGGTTAGGACATCTACTTTGTGC
ATGACAC-AAGTAA-TTTT-TACAACAATTGTTTATAGAC-AGATTATTTCACTTA----TAATTCACTGTA
TCACAATTCCAGTGGGTCAGAAG-TTTACATACACTAA
>chromosome7:32655445-32655671/1-226
--AGTTGAAGTCGGAAGTTT-ACA-----TACACTTAGGTTGGAGTCA-TTAAAACTCG-T-TTTTCAACCA
CTCCACAAATTTCTTG----TT----AACAAACTATAGTTTTGGCAAGTCGGTTAGGACATCTACTTTGTGC
ATGATAC-AAGTCA-TTTT-TCCAACAATTGTTTACAGAC-AGATAATATCATTTA----TAATTCACTGTA
TCACAATTCCAGTGGGTCAGAAG-TTTACATACACTAA
>chromosome7:53832659-53832880/1-221
--AGTTGAAGTCGGAAGTTT-ACA-----TACACTTAGGTTGGAGTCA-TTAAAACTCA-T-TTTTCAACCA
CTCCACAAATTTCTTG----TT----AACAAACTATAGTTTTGGCAAGTTGGTTAGGACATCTACTTTGTGC
ATGACAC-AAGTCA-TTTT-TCCAACAATTGTTTACAGAC-AGATTATTTCACTTA----TAATTCACTGTA
TCACAATTCCAGTGGGTCAGAAG-TTTACATAC-----
>chromosome7:20358349-20358575/1-226
--AGTTGAAGTCGGAAGTTT-ACA-----TACACTTAGGTTGGAGTCA-TTAAAACTCG-T-TTTTCAACCA
CTCCACACATTTCTTG----TT----AACAAAGTATAGTTTTGGCAAGTCAGTTAGGACATCTACTTTGTGG
ATGACAC-AAGTCA-TTTT-TCCAACAATTGTTTACAGAC-AGATTATTTCACTTA----TAATTCACTGTA
TCACAATTCCAGTGGGTCAGAAG-TTTACATACACAAA
>chromosome7:20682516-20682742/1-226
--AGTTGAAGTCGGAAGTTT-ACA-----TTCACTTAGGTTGGAGTCA-TTAAAACTCG-T-TTTTCAACCA
CTCCACAAATTTCTTG----TT----AACAAACTATAGTTTTGGCAAGTCGGTTAGGACATCTACTTTGTGC
ATGACAC-AAGTAA-TTTT-TCCAACAATTGTTTACAGAC-AGATTATTTGACTTA----TAATTCACTGTA
TCACAATTCCAGTGGGTCAGAAG-TTTACATAAACTAA
>chromosome7:38453330-38453556/1-226
--AGTTGAAGTCGGAAGTTT-ACA-----TACACTTAAGTTGGAGTCA-TTAAAACTCG-T-TTTTCAACCA
CTCCACACATTTCTTG----TT----AACAAACTATAGTTTTGGCAAGTCGGTTAGGACATCTAGTTTGTGT
ATGACAC-AAGTAA-TTTT-ACCAACAATTGTTTACAGAC-AGATTATTTCACTTA----TAATTCACTGTA
TCACAATTCCAGTGGGTCAGAAG-TTTACATACACTAA
>chromosome7:43689797-43690022/1-225
---GTTGAAGTCAGAAGTTT-ACA-----TACACTTAGGTTGGAGTCA-TTAAAACTCG-T-TTTTCAACCA
CTCCACAAATTTCTTG----TT----AACAAACTATAGTTTTGGCAAGTCGGTTAGGACATCTACTTTGTGC
ATGACAC-AAGTCA-TTTT-TACAACAATTGTTTACAGAC-AGATTATTTAACTTA----TAATTCACTGTA
TCACAATTCCAGTGGTTCAGAAG-TTTACATACACTAA
>chromosome7:13716394-13716620/1-226
--AGTTGAAGTCGGAAGTTT-ACA-----TACACTTATGTTGGAGTCA-TTAAAACTCG-T-TTTTCAACCA
CTCCACAAATTTCTTG----TT----AACAAACTATAGTTTTGGCAAGTCGGTTAGGACATCGACATTGTGC
ATGACAC-AAGTAA-TTTT-TCCAACAATTGTTTACAGAC-AGATTATTTCACTTA----TAATTCAGTGTA
TCACAATTCCAGTGGGTCAGAAG-TTTACATACACTAA
>chromosome7:2260292-2260518/1-226
--AGTTGAAGTCGGAAGTTT-ACA-----TACACTTACGTTGGAGTCA-TTAAAACTCG-T-TTTTCAAATA
CTCCACAAATGTCTTG----TT----AACAAACTATAGTTTTGGCAAGTCGGTTAAGACATCTACTTTGTGC
ATGACAC-AAGTCC-TTTT-GCCAACAATTGTTTACAGAC-AGATTATTTCACTTA----TAATTCACTGTA
TCACAATTCCAGCGGGTCAGAAG-TTTACATACACTAA
>chromosome8:8833184-8833410/1-226
-CAGTTGAAGTCGGAAGTTT-ACA-----TACACTTAGGTTGGAGTCA-TTAAAACTCA-T-TTTTCAACCA
TTCCACAAATTTCTTG----TT----AACAAACTATAGTTTTGGCAAGTCGGTTAGGACATCTACTTTGTGC
ATGACAC-AAGTAA-TTTT-TCCAACAATTGTTTACAGAC-AGATTATTTCACTTA----TAATTCACTGTA
TCACAATTCCAGTGGGTCAGAAG-TTTACATACACTA-
>chromosome8:17437220-17437446/1-226
-CAGTTGAAGTCGGAAGTTT-ACA-----TACAATTAGGTTGGAGTCA-TTAAAACTCG-T-TTTTCAACCA
CTCCACAAATTTCTTG----TT----AACAAACTATAGTTTTGGCAAGTCGGTTAGGACATCTACTTTGTGC
ATGACAC-AAGTAA-TTTT-TCCAACAATTGTTTACAGAC-AGATTATTTCACTTA----TAATTCACTGTA
TCACAATTCCAGTGGGTCAGAAG-ATTACATACACTA-
>chromosome8:17665340-17665566/1-226
-CAGTTGAAGTCGGAAGTTT-ACA-----TACAATTAGGTTGGAGTCA-TTAAAACTCG-T-TTTTCAACCA
CTCCACAAATTTCTTG----TT----AACAAACTATAGTTTTGGCAAGTCGGTTAGGACATCTACTTTGTGC
ATGACAC-AAGTAA-TTTT-TCCAACAATTGTTTACAGAC-AGATTATTTCACTTA----TAATTCACTGTA
TCACAATTCCAGTGGGTCAGAAG-ATTACATACACTA-
>chromosome8:6477119-6477345/1-226
-CAGTTGAAGTCGGAAGTTT-GCA-----TACACTTAGGTTGGCGTCA-TTAAAACTTG-T-TTTTCAACTA
CACCACAAACTTCTTG----TT----AACAAACTATAGTTTTGGCAAGTCAGTTAGGACATCTACTTTGTGC
ATGACAC-AAGTCA-TTTT-TCCAACAATTGTTTACAGAC-AGATTATTTCATTTA----TAATTCACTGTA
TCACAATTCCAGTGGGTCAGAAG-TTTACATACACTA-
>chromosome8:6923167-6923393/1-226
-CAGTTGAAGTCGGAAGTTT-ACA-----TACACTTAGGTTGGAGTCA-TTAAAACTAG-T-TTTTTAACCA
CTCCACACATTTCTTG----TT----AACAAACTATAGTTTTGGCAAGTCGGTTAGGACATCTACTTTGTGC
ATAACAC-AAGTAA-TTTT-TCCAACAATTGTTTACAGAC-AGATTATTTCACTTA----TAATTCACTGTA
TCACAATTCCAGTGGGTCAGAAG-TTTACATACACTA-
>chromosome8:4808640-4808866/1-226
-CAGTTGAAGTCGGAAGTTT-ACA-----TACACTTAGGTTGGAGTCA-TTAAAACTAG-T-TTTTCAACCA
CTCCACACATTTCCTG----TT----AACAAACTATAGTTTTGGCAAGTCGGTTAGGACATCTACTTTGTGC
ATGACAC-AAGTAA-TTGT-TCCAACAATTGTTTACAGAC-AGATTATTTCACTTA----TAATTCACTGTA
TCACAATTCCAGTGGGTCAGAAG-TTTACATACACTA-
>chromosome8:554951-555177/1-226
-CAGTTGAAGTCGGAAGTTT-ACA-----TACACTTAGGTTGGAGTCA-TTAAAACTCG-T-TTTTCAACCA
CTCCACACATTTCTTG----TT----AACAAACTATAGTTTTGGCAAGTTGGTTAGGTCATCTACTTTATGC
ATGACAC-AAGTAA-TTTT-TCCAACAATTGTTTACAGAC-AGATTATTTCACTTA----TAATTCACTGTG
TCACAATTCCAGTGGGTCAGAAG-TTTACATACACTA-
>chromosome8:18812408-18812634/1-226
-CAGTTGAAGTCGGAAGTTT-ACA-----TACACTTAGGTTGGAGTCA-TTAAAACTTG-T-TTTTCAACCA
CTCCACAAATTTCTTG----TT----ATCAAACTATAGTTTTGGCAAGCCGGTTAGGACATCTACTTTGTAC
ATTACAC-AAGTAA-TTTT-TCCAACAATTGTTTACAGAC-AGATTATTTCACTTA----TAATTCACTGTA
TCACAATTCCAGTGGGTCAGAAG-TTTACATACACTA-
>chromosome8:19437292-19437518/1-226
-CAGTTGAAGTCGGAAGTTT-ACA-----TACACTTAGGTTTGAGTCA-TTAAAACTTG-T-TTTTCAACCA
CTCCACAAATTTCTTG----TT----AACAAACTATAGTTTTGGCAAGTCGGTTAGGACATCTACTTTGTGT
ATGACAC-AAGTAA-TTTT-TCCAACAATTGTTTACAGAC-AGATTATTTCACTTA----TAATTCACTGTA
TCACAATTCCAGTGGGTCATAAA-TTTACATACACTA-
>chromosome8:10565134-10565359/1-225
-CAGTTGAAGTCGGAAGTTT-ACA-----TACACTTAGGTTGGAGACA-TTAAAACTCG-T-TTTTCAACCA
CTTCACAAATTTCTTG----TT----AACAAACTATAGTTTTGGCAAGTCGGTTGGGACATCTACTTTGTGC
ATGACAC-AAGTCA-TTTT-TCCAACATTTGTTTACAGAC-AGATTATTTCACTTA----TAATTCACTGTA
TCACAAGTCCAATGGGTCAGAAG-TTTACATACACT--
>chromosome8:7952218-7952444/1-226
-CAGTTGAAGTCGGAAGTTT-ACA-----TATACTTAGGTTGGAGTCA-TTAAAACTCG-T-TTTTCAACCT
CTCCACAAATTTCTTC----CT----AACAAACTATAGTTTTGGCAAGTCGGTTAGGACATCTACTTTGTGC
ATGACAC-AAGTAA-TTTT-TCCAACAATTGTTTACAGAC-AGATTATTTCACTTA----TAATTCACAGTA
TCACAATTCCAGTGGGTCAGAAG-TTTACATACACTA-
>chromosome8:2323435-2323661/1-226
-CAGTTGAAGTCAGAAGTTT-ACA-----TACACTTAGGTTGGAGTCA-TTAAAACGTG-T-TTTTCAACCA
CTACACAAATTTCATG----TT----AACAAACTATAGTTTTGGCAAGTCGGTTAGGACATCTACTTTGTGC
ATGACAC-AAGTCA-TTTT-TCCAACAATTGATTACAGAC-AGATTATTTCACTTA----TAATTCACTGTA
TCACAATTCCAGTGGGTCAGAAG-ATTACATACACTA-
>chromosome8:6199013-6199239/1-226
--AGTTGAAGTCGGAAGTTT-ACA-----TACACTTAGGTTGGAGTCA-TTAAAACTCG-T-TTTTCAACCA
CTCCACAAGTTTCTTG----TT----GACAAACTACAGTTTTGGCAAGTCGGTTAGGACATCTACTTTGTGC
ATGACAC-AAGTAA-TTTT-TCCAACAATTGTTTACAGAC-AGATTATTTCACTTA----TAATTCACTGTA
TCACAATTCCAGTGGGTCAGAAG-TTTACATACACTAA
>chromosome8:3060898-3061124/1-226
--AGTTGAAGTCGGAAGTTT-ACA-----TACACTTAGGTTGGAGTCA-TTAAAACTCG-T-TTTTCAACCA
CTCCACACATTTATTG----TT----AACAAACTATAGTTTTGGCAAGTCGGTTAGGACATCTACCTTGTGC
ATGACAC-AAGTCA-TTTT-TCCAACAATTGTTTACAGAC-AGATTATTTAACTTA----TAATTCACTGTA
TCACAATTCCAGTGGGTCAGAAG-TTTACATACACTAA
>chromosome8:9500779-9501005/1-226
--AGTTGAAGTCGGAAGTTT-ACA-----TACACTTAGGTTGGAGTCA-TTAAAACTTG-T-TTTTCAACCA
TTCCACAAATTTCTTG----TT----AACAAACTATAGTTTTGGCAAGTCGGTTAGGACATCTACTTTGTGC
ATGACAC-AAGTAA-TTTT-TCCAACAATCGTTTACAGAC-ATATTATTTCACTTA----TAATTCACTGTA
TCACAATTCCAGTGGGTCAGAAG-TTTACATACACTAA
>chromosome8:23029177-23029403/1-226
--AGTTGAAGTCGGAAGTTT-ACA-----TACACTTAGGTTGGAGTCA-TTAAAACAAA-T-TTTTCAACCA
CTCCACAAATGTCTTA----TT----AACAAACTATAGTTTTGGCAAGTCGGTTAGGACATCTACTTTGTGC
ATGACAC-AAGTCA-TTTT-TCCAACAATTGTTTACAGAC-AGATTATTTCACTTA----TAATTCACTGTA
TCACAATTCCAGTGGGTCAGAAG-TTTACATACACTAA
>chromosome8:23538070-23538296/1-226
--AGTTGAAGTCGGAAGTTT-ACA-----TACACTTAGGTTGGAGTCA-TTAAAACTCA-T-TTGTCAACCA
CTCCTCAAATTTCTTG----TT----AACAAACTATAGTTTTGGCAAGTCGGTTAGGACATCTACTTTGTGC
ATGACAC-AAGTCA-TTTT-TCCAACAATTGTTAACAGAC-AGATTATTTCACTTA----TAATTCACTGTA
TCACAATTCCAGTGAGTCAGAAG-TTTACATACACTAA
>chromosome8:24161503-24161729/1-226
--AGTTGAAGTCGGAAGTTT-ACA-----TACACTTAGGTTGGAGTAA-TTAAAACTCG-T-TTTTCAACCA
CTCCACAAATTTCTTG----TT----AACAAACTATAGTTTTGGCAAGTCGGTTAGGACAATTACTTTGTGC
ATGACAC-AAGTAA-TTTT-TCCAACAATTGTTTACAGAC-AGATTATTTCACTTA----TAATTCACTGTA
TCACAGTTCCAGTGGGTCAGAAG-TTTACATACACTAA
>chromosome8:10300471-10300697/1-226
--AGTTGAATTCGGGAGTTT-ACA-----TACACTTAGGTTGGAGTCA-TTAAACCTTG-T-TTTTCAACTA
CTCCACACATTTCTTG----TT----AACAAACAATAGTTTTGGCAAGGCGGTTAGGACATCTACTTTGTGC
ATGACAC-AAGTCA-TTTT-TCCAACAATTGTTTACAGAC-AGATTATTTCACTTA----TAATTCACTGTA
TCACAATTCCAGTGGGTCAGAAG-TATACATACACTAA
>chromosome8:323522-323748/1-226
--AGTTGAAGTCAGAAGTTT-ACA-----TACACTTAGGCTGGAGTCA-TTAAAACTCA-T-TGTTCAACCA
CTCCACAAATTTCTTG----TT----AACAAACTATAGATTTGGCAAGTCAGTTAGGACATCTACTTTGTGC
ATGGCAC-AAGTAA-TTTT-TCCAACAATTGTTTACAGAC-AGATTATTTCACTTA----TAATTCACTGTA
TCACAATTCCAGTGGGTCAGAAG-TTTACATACACTAA
>chromosome8:3020893-3021119/1-226
--AGTTGAAGTCAGAAGTTT-ACA-----TACACTTAGGTTGGAGTCA-TTAAAACTTG-T-TTTTCAACCA
CTCCTCAAATTTCTTG----AT----AACAAACTATAGTTTTGGCAAGTCGGTTAGGACATCTACTTTGTGC
ATGACAC-AAGTAA-TTTT-TCCAACAATTGTTTACAAAC-AGATTATTTCACTTA----TAATTCACTGTA
TCACAATTCCAGTGGGTCAGAAG-TTTACATACACTAA
>chromosome8:9009883-9010107/1-224
---GTTGAAGTCGGAAGTTT-ACA-----TACACTTAGGTTGGAGTCA-TTAAAACTCG-T-TTTTCAACCA
CTCCACAAATTTCTTG----TT----AACAAACTATAGTTTTGGCAAGTCGGTTAGGACATCTAC-TTGTGC
ATGACAC-AAGTAA-TTTT-TCCAACAATTGTTTACAGAC-AGATTATTTCACTTA----TAATTGACTGTA
TCACAATTCCAGTGGGTCAGAAG-TTTATATACACTAA
>chromosome8:4259523-4259749/1-226
--AGTTGAAGTCGGAAGTTT-ACA-----TACACTTAGGTTGGAGTCT-TTAAAACTAG-T-TTGTCAACTA
CTCCACAAATTTCTTC----TT----AACAAACTATAGTTTTGGCAAGTCGGTTAGGACATCTACTTTGTGC
ATGACAC-AAGTAA-TTTT-TCCAACAATTGTTTACAGAC-AGATTATTTCACTTA----TAACTCACTGTG
TCACAATTCCAGTGGGTCAGAAG-TTTACATACACTAA
>chromosome8:676133-676359/1-226
--AGTTGAAGTCGGAAGTTT-ACA-----TACACTTAGCTTGGAGTCA-TTAAAACTCG-T-TTTTCAACCA
CTCCACAAATTTCTTG----TT----AACAAACTATAGTTTTGGCAAGTCGGTTAGGACATCTACTTTGTGC
ATGAGAC-AAGTCA-TTTT-CCCAAAAATTGTTTACAGAC-AGATTATTTCAATTA----TAATTCACTGTA
TCACAAATCCAGTGGGTCAGAAG-TTTACATACACTAA
>chromosome8:11862683-11862909/1-226
--AGTTGAAGTCGGAAGTTT-ACA-----TAGACTTAGGTTGGAGTCA-TTTAAACTCG-T-TTTTCAACCA
CTCCACAAATTTCATG----TT----AACAAACTATTGTTTTGGCAAGTCGGTTAGGACATCTACTTTGTGC
ATGACAC-AAGTAA-TTTT-TCCAACAATTGTTTACAGAC-AGATTATTTCCCTTA----TAATTCACTGTA
TCACAATTCCAGTGGGTCAGAAG-TTTACATACACTAA
>chromosome8:11311931-11312158/1-227
--AGTTGAAGTCGGAAGTTT-ACA-----TACACTTAGGTTGGAGTCA-TTAAAACTCG-T-TTTTCAACCA
CTCCACAAATGTCTTG----TT---TAACAAACAATCGTTTTGGCAAGTCGGTTAGGACATATACTTTGTGC
ATGACAC-AAGTAC-TTTT-TCCAACAATTGTTTACAGAC-AGATTATTTCACTTA----TAATTCTCTGTA
TCACAATTCCAGTGGGTCAGAAG-TTTACATACACTAA
>chromosome9:120829728-120829954/1-226
-CAGTTGAAGTCGGAAGTTT-ACA-----TACACTTAGGTTGGAGTCA-TTAAAACTCG-T-TTTTCAACCA
CTCCACAAATTTCTTG----TT----AACAAACTATAGTTTTGGCAAGTCAGTTAGGACATCTACTTTGTGC
ATTACAC-AAGTAA-TTTT-TCCAACAATTGTTTACAGAC-AGATTATTTCACTTA----TAATTCACTGTA
TCACAATTCCAGTGGGTCAGAAG-TTTACATACACTA-
>chromosome9:102436200-102436426/1-226
-CAGTTGAAGTCGGAAGTTA-ACA-----TACACTTAGGTTGGAGTCA-TTAAAACTCG-T-TTTTCAACCA
CTCCACAAATTTCTTG----TT----AACAAACTATAGTTTTGGCAAGTCGGTTAGGACATCTACTTTGTGC
ATGACAC-AAGTAA-TTTT-TCCAACAATTGTTTACAGAC-AGATTATTTCACTTA----TAATTCACTGTA
TCACAATTCCAGTGGGTCAGAAG-TTTACATACACTA-
>chromosome9:9504170-9504396/1-226
-CAGTTGAAGTCGGAAGTTT-ACA-----TACACTTAGGTTGGAGTCA-TTAAAACTCG-T-TTTTCAACCA
CTCCACAAATTTCTTG----TT----AACAAACTATAGTTTTGGCAAGTCGGTTAGGACATCTACTTTGTGC
ATGACAC-AAGTAA-TTTT-TCCAACAATTGTTTACAGGC-AGATTATTTCACTTA----TAATTCACTGTA
TCACAATTCCAGTGGGTCAGAAG-TTTACATACATTA-
>chromosome9:114804468-114804694/1-226
-CAGTTGAAGTCGGAAGGTT-ACA-----TACACTTAGGTTGGAGTCA-TTAAAACTCG-T-TTTTCAACCA
CTCCACAAATGTCTTG----TT----AACAAACTATAGTTTTGGCAAGTCAGTTAGGACATCTACTTTGTGC
ATGACAC-AAGTCA-TTTT-ACCAACAATTGTTTACAGAC-AGATTATTTCACTTA----TAATTCACTGTA
TCACAATTCCAGTGGGTCAGAAG-TTTACATACACTA-
>chromosome9:136146410-136146635/1-225
--AGTTGAAGTGGGAAGTTT-ACA-----TACACTTAGGTTGGAGTCA-TTAAAACTCG-A-TTTTCAACCA
CTCCACAAATTTCTTG----TT----AACAAACTATAGTTTTGGCAAGTCGGTTAGGACATCTACTTTGTGC
ATGACAC-AAGTCA-TTTT-TCCAACAATTGTTTACAGAC-AGATTATTTCACTTA----TAATTCACTGTA
TCACAATTCCAGTGGGTCAGAAG-TTTACATACACTA-
>chromosome9:16251861-16252087/1-226
-CAGTTGAAGTCGGAAGTTT-ACA-----TACACTGAGGTTGGAGTCA-TTAAAACTCG-T-TTTTCAACCA
CTCCACAAATTTCTTG----TT----AACAAACTATAGTTTTGGCAAGTCGGTTAGGACATCTACTTTGTGC
ATGACAC-AAGTAA-TTTT-TCCAACAATTGTTTACAGAC-AGATTATTTCACTTA----TAATTCACTGTA
TCACAATCCCAGTGGGTCAGAAG-TTTACATACACTA-
>chromosome9:121670319-121670545/1-226
-CAGTTGAAGTCGGAAGTTT-ACA-----TACACTTAGGTTGGAGTCA-TTAAAACTCG-T-TTTTCAACCA
CTCCACAAATTTCTTG----TG----AACAAACTATAGTTTTGGCAAGTCGGTTAGGATATCTACTTTGTGC
ATGACAC-AAGTAA-TTTT-TCCAACAATTGTTTACAGAC-AGATTATTTCACTTA----TAATTCACTGTA
TCACAATTCCAGTGGGTCAGAAG-TTTACATACACTA-
>chromosome9:35293440-35293666/1-226
-CAGTTGAAGTCGGAAGTTT-ACA-----TACACTTAGGTTGGAGTCA-TTAAAACTTG-T-TTTTCAACCA
CTCCACAAATTTCTTG----TT----AACAAACTATAGTTTTGGCAAGTCGGTTAGGACATCTACTTTGTGC
ATGACAC-AAGTAA-TTTT-TCCAAAAATTGTTTACAGAC-AGATTATTTCACTTA----TAATTCACTGTA
TCACAATTCCAGTGGGTCAGAAG-TTTACATACACTA-
>chromosome9:32550004-32550231/1-227
-CAGTTGAAGTCGGAAGTTT-ACA-----TACACTTAGGTTGGAGTCA-TTAGAACTCG-T-TTTTCAACCA
CTCCACAAATTTCTTG----TT----AACAAACAATAGTTTTGCCAAGTCAGTTAGGACATCTACTTTGTGC
ATGACACAAAGTCA-TTTT-TCCAACAATTGTTTACAGAT-AGATTATTTCACTTA----TAATTCACTGTA
TCACAATTCCAGTGGGTCAGAAG-TTTACATACACTA-
>chromosome9:44507789-44508015/1-226
-CAGTTGAAGTCGGAAGTTT-ACA-----TATACTGAGGTTGGAGTCA-TTAAAACTCG-T-TTTTCAACCA
CTCCACACATTTCTTG----TT----AACAAACTATAGTTTTGGCAAGTCAGTTAGGACATCTACTTTGTGC
ATGACAC-AAGTAA-TTTT-TCCAACAATTGTTTACAGAC-AGATTATTTCACTTA----TAATTCACTGTA
TCACAATTCCAGTGGGTCAGAAG-TTTACATACACTA-
>chromosome9:103796440-103796666/1-226
-CAGTTGAAGTCGGAAGTTT-ACA-----TACACTTAGGTTGGCGTCA-TTAAAACTCG-T-TTTTCAACCA
CTCCACAAATTTCTTG----TT----AACTAACTATAGTTTTGGCAAGTCGGTTAGGACATCTACTTTGTGC
ATGACAC-AAGTCA-TTTT-TCCAACAATTGTTTACAGAC-AGATTATTTCACTTA----TAATTCAATGTA
TCACAATTCCAGTGGGTCAGAAG-TTTACATACACTA-
>chromosome9:26340418-26340645/1-227
-CAGTTGAAGTCGGAAGTTT-ACA-----TACACTTAGGTTGGAGTCA-TTAAAACTCG-T-TTTTCAACCA
CTCCACAAATTTCTTG----TT----AACAAACTATAGTTTTGGCAAGTCGGTTAGGACATCTACTTTGTGC
ATGACAC-AAGTAA-TTTTGTCCAACAATTGTTTACAGAC-AGATTATTTCACTTA----TAATTCACTGTA
TCACAATTCCAGTGGGTCAGAAA-TTTACATACACTA-
>chromosome9:115109915-115110141/1-226
--AGTTGAAGTCGGAAGTTT-ACA-----TACACTTAGGTTGGAGTCA-TTAAAACTCG-T-TTTTCAACCA
CTCCACAAATTTCTTG----TT----AACAAACTATAGTTTTGGCAAATCAGTTAGGACATCTACTTTGTGC
ATGACAC-AAGTCA-TTTT-TCCAACAATTGTTTACAGAC-AGATTATTTCACTTA----TAATTCACTGTA
TCACAATTCCAGTGGGTCAGAAG-TTTACATACACTAA
>chromosome9:14228347-14228573/1-226
--AGTTGAAGTCGGAAGTTT-ACA-----TACACTTAGGTTGGAGTCA-TTAAAACTCG-T-TTTTCAACCA
CTCCACAAATGTCTTG----TT----AACAAACTATAGTTTTGGCAAGTCGGTTAGGACATCTACTTTGTGC
ATGACAC-AAGTCA-TTTT-TCCAACAATTGTTTACAGAC-AGATTATTTCACTTA----TAATTCACTGTA
TCACAATTCCAGTGGGTCAGAAG-TTTACATACACTAA
>chromosome9:16216775-16217001/1-226
--AGTTGAAGTCGGAAGTTT-ACA-----TACACTTAGGTTGGAGTCA-TTAAAACTCG-T-TTTTCAACCA
CTCCACAAATTTCTTG----TT----AACAAACTATAGTTTTGGCAAGTCGGTTAGGACATCTACTTTGTGC
ATGACAC-AAGTAA-TTTT-TCCAACAATTGTTTACAGAC-AGATTATTTCACTTA----TAATTCACTGTA
TCACAATTCCAGTGGGTCAGAAG-TTTACATACACTAA
>chromosome9:382125-382351/1-226
--AGTTGAAGTCGGAAGTTT-ACA-----TACACTTAGGTTGGAGTCA-TTAAAACTTG-T-TTTTCAACCA
CTCCACAAATTTCTTG----TT----AACAAACTATAGTTTTGGCAAGTCGGTTAGGACATCTACTTTGTGC
ATGACAC-GAGTCA-TTTT-TCCAACAATTGTTTACAGAC-AGATTATTTCACTTA----TAATTCACTGTA
TCACAATTCCAGTGGGTCAGAAG-TTTACATACACTAA
>chromosome9:31073922-31074148/1-226
--AGTTGAAGTCGGAAGTTT-ACA-----TACATTTAGGTTGGAGTTA-TTAAAACTCG-T-TTTTCAACCA
CTCCACAAATTTCTTG----CT----AACAAACAATAGTTTTGGCAAGTCAGTTAGGACATCTACTTTGTGC
ATGACAC-AAGTCA-TTTT-TACAACAATTGTTTACAGAC-AGATTATTTCACTTA----TAATTCACTGTA
TCACAATTCCAGTGGGTCAGAAG-TTTACATACACTAA
>chromosome9:1257393-1257619/1-226
--AGTTGAAGTCGGAAGTTT-ACA-----TACACTTAGGTTGGAGTCA-TTAAAACTCG-T-TTTTCAACCA
CTCCACAAATTTCTTG----TT----AGCAAACTATAGTTTTGGCAAGTCGGTTAGGACATCTACTTTGTGC
ATGACGC-AAGTCA-TTTT-TCCAATAATTGTTTACAGAC-AGATTATTTCACTTA----TAATTCACTGTA
TCACAATTCCAGTGGGTCAGAAG-TTTACATACACTAA
>chromosome9:116817245-116817470/1-225
---GTTGAAGTCGGAAGTTT-ACA-----TACACTTAGGTTGGAGTCA-TTAAAACTCG-T-TTTTCAACCA
CTCCACAAATTTCTTG----TT----AACAAACTATAGTTTTGGCAAGTCGGTTAGGACATCTACTTTGTGC
ATGACAC-AAGTAA-TTTT-TCCAACAATTGTTTACAGAC-AGATTATTTCACTTA----CAATTCACTGTA
TCACAATTCCAGTGGGTCAGAAG-TTTACATACACTAA
>chromosome9:6165735-6165961/1-226
--AGTTGAAGTCGGAAGTTT-ACA-----TACACTTAGGTTGGAGTCA-TTAAAACTCG-T-TTTTCAACCA
CTCCACAAATTTCTTG----TT----AACAAACTATAGTTTTGGCAAGTCGGTTAGGACATCTACTTTGTGC
ATGACAC-AAGTCA-TTTT-TCCAACAATTGTTTACAGAC-AGATGATTTCACTTA----TAATTCACTGTA
TTACAATTCCAGGGGGTCAGAAG-TTTACATACACTAA
>chromosome9:1990580-1990806/1-226
--AGTTGAAGTCGGAAGTTT-ACA-----TACACTTAGGTTGGAGTCA-TTAAAACTCA-T-TTTTCAACCA
CTCCACAAATTTCTTG----TT----AACAAACTATAGTTTTGGCAAGTCGGTTAGGACATCTACTTTGTGC
ATGACAC-AAGTCA-TTTT-TCCAACAATTGTTTACAGAC-AGATTATTTCACTTT----TAATTCACTGTA
TCACAATTCCAGTGGGTCAGAAG-TTTACCTACACTAA
>chromosome9:24037134-24037360/1-226
--AGTTGAAGTCGGAAGTTT-ACA-----TACACTTAGGTTGGAGTCA-TTAAAACTCA-T-TTTTCAACAA
CTCCACAAATTTCTTG----TT----AACAAACTATAGTTTTGGCAAGTCAGTTAGGACATCTACTTTGTGC
ATGACAC-AAGTCA-TTTT-TCCAACAATTCTTTACAGAC-AGATTATTTCCCTTA----TATTTCACTGTA
TCACAATTCCAGTGGGTCAGAAG-TTTACATACACTAA
>chromosome9:31082656-31082874/1-218
----------TCGGAAGTTT-ACA-----TACACTTAGGTTGGAGTCA-TTAAAACTCG-T-TTTTCAACCA
CTCCACAAATTTCTTG----CT----AACAAACAATAGTTTTGGCAAGTCGCTTAGGACATCTACTTTGTGC
ATGACAC-AAGTCA-TTTT-TCCAACAATTGTTTACAGAC-AAATTATTTCACTTA----TAATTCACTGTA
TCACAATTCCAGTGGGTCAGAAG-TTTACATACACTAA
>chromosome9:58437964-58438173/1-209
-------------------T-ACA-----TACACTTAGGTTGGAGTCA-TTAAAACTCG-T-TTTTCAACCA
CTCCACAAATTTCTTG----TT----AACAAACAATAGTTTTGGCAAGTCGGTTAGGACATCTAATTTGTGC
ATGACTC-AAGTAA-TTTT-CCCAACAATTGTTTACAGAC-AGATTATTTCACTTA----CAATTCACTGTA
TCACAATTCCAGTGGATCAGAAG-TTTACATACACTAA
>chromosome10:33631519-33631745/1-226
-CAGTTGAAGTCGGAAGTTT-ACA-----TACACTTAGGTTGGAGTCA-TTAAATCTCG-T-TTTTCAACCA
CTCCACAAATTTCTTG----TT----CACAAACTATAGTTTTGGCAAGTCGGTTAGGACATCTACTTTGTGC
ATGACAC-AAGTCA-TTTT-TCCAACAATTGTTTACAGAC-AGATTATTTCACTTA----TAATTCACTGTA
TCACAATTCCAGTGGGTCAGAAG-TTTACATACACTA-
>chromosome10:6887796-6888022/1-226
-CACTTGAAGTCGGAAGTTT-ACA-----TACACTTAGGTTGGAGTCA-TTAAAACTCG-T-TTTTCAACCA
CTCCACAAATTTCTTG----TT----AACAAACTACTGTTTTGGCAAGTCAGTTAGGACATCTACTTTGTGC
ATGACAC-AAGTCA-TTTT-TCCAACAATTGTTTACAGAC-AGATTATTTCACTTA----TAATTCACTGTA
TCACAATTCCAGTGGGTCAGAAG-TTTACATACACTA-
>chromosome10:81104789-81105015/1-226
-CAGTTGAAGTCGGAAGTTT-ACA-----TACACTTAGGTTGGAGTCA-TTAAAACTCG-T-TTTTCAACCA
CTCCACAAATGTCTTG----TT----AACAAACTATAGTTTTGGCAAGTCAGTTAGGACATCTACTTTGTGC
ATGACAC-AAGTCA-TTTT-TCCAACGATTGTTTGCAGAC-AGATTATTTCACTTA----TAATTCACTGTG
TCACAATTCCAGTGGGTCAGAAG-TTTACATACACTA-
>chromosome10:100167336-100167562/1-226
-CAGTTAAAGTTGGAAGTTT-ACA-----TACACTTAGGTTGGAGTCA-TTAAAACTCG-T-TTTTCAACCA
CTCCACAAATTTCTTG----TT----AACAAACTATAGTTTTGGCAAGTCGGTTAGGACATCTACTTTGTGC
ATGACAC-AAGTAA-TTTT-TCCAACAATTGTTTACAGAC-AGATTATTTCACTTA----TAATTCACTGTA
TCACAATTCCAGTGGGTCAGAAG-TTTACATACACTA-
>chromosome10:48642879-48643105/1-226
-CAGTTGAAGTCGGAAGTTT-ACA-----TACACTTAAGTTACAGTCA-TTAAAACTCG-T-TTTTCAACCA
CTCCACAAATTTCTTG----TT----AACAAACTATAGTTTTGGCAAGTCAGTTAGGACATCTACTTTCTGC
ATGACAC-AAGTAA-TTTT-TCCAACAATTGTTTACAGAC-AGATTATTTCACTTA----TAATTCACTGTA
TCACAATTCCAGTGGGTCAGAAG-TTTACATACACTA-
>chromosome10:35337175-35337401/1-226
-CAGTTGAAGTCGGAAGTTT-ACA-----TACACTTAGGTTGGAGTCA-TTAAAACTTG-T-TTTTCAACCA
CTCCACAAATTTCTTG----TT----AACAAACTATAGTTTTGGCAAGTCAGTTAGGACATCTACTTTGTGC
ATGACAC-AAGTCA-TTTT-TACAACAATTGTTTACAGAC-AAATTATTTCACTTA----TAATTCAATGTA
TCACAATTCCAGTGGGTCAGAAG-TTTACATACACTA-
>chromosome10:2791493-2791719/1-226
-CAGTTGAAGTCGGAAGTTT-ACA-----TACACATAGGTTGGAGTCA-TTAAAACTCG-T-TTTTCAACCA
CTCCACAAATTTCTTG----TT----AACAAACTATAGTTTTGGCAAGTCAGTTAGGACTTCTACTTTGTGC
ATGACAC-AAGTCA-TTTT-TCCAACAATTGTTTACAGAC-AGATTATTTCACTTA----TAATTCACTGTA
TTACAATTCCAGTGGGTCAGAAG-TTTCCATACACTA-
>chromosome10:104322633-104322859/1-226
-CAGTTGAAGTCGGAAGTTT-ACA-----TACACTTAGGTTGGAGTCA-ATAAAACTCG-T-TTTTCAACCA
CTCCACAAATTTCTTG----TT----AACAAACTATAGTTTTGGCAAGTCGGTTAGGACATCTACTTTGTGC
ATGACAC-AAGTAA-TTTT-TCCAACAATTGTTTACAGAC-AGATTATTTCACTTA----TAATTAACTGTA
TCACAATTCCAGTGGGTCAGAAG-TTTACATACACTA-
>chromosome10:31297270-31297481/1-211
------------GGAAGTTT-ACA-----TACACTTAGGTTGGAGTCA-TTAAAACTCA-T-TTTTCAACCA
CTCCACACATTTCTTG----TT----AACAAACTATAGTTTTGGCAACTCGGTTAGGACATCTACTTTGTGC
ATGACAC-AAGTAA-TTTT-TCCAACAACTGTTTACAGAC-AGATTATTTCACTTA----TAATTCACTGTA
TCACAATTACAGTGGGTCAGAAG-TTTACATAC-----
>chromosome10:93231750-93231976/1-226
--AGTTGAAGTCGGAAGTTT-ACA-----TACACTTAGGTTGGAGTCA-TTAAAACTCG-T-TTTTCAACCA
CTCCACAAATTTCTTG----TT----AACAAACTATAGTTTTGGCAAGTCGGTTAGGACATCTACTTTGTGC
ATGACAC-AAGTCA-TTTT-TCCAACAATTGTTTACAGAC-AGATTATTTCACTTA----TAATTCACTGTA
TCACAATTTCAGTGGGTCAGAAG-TTTACATACACTAA
>chromosome10:92408313-92408539/1-226
--AGTTGAAGTCGGAAGTTT-ACA-----TACACTTAGGTTGGAGTCA-TTAAAACTCG-T-TTTTCAACCA
CTCCACAAATTTCTTG----TT----AACAAACTATAGTTTTGGCAAGTCGGTTAGGACATCTACCTTGTGC
ATGACAC-AAGTCA-TTTT-TCCAACAATTGTTTACAGAC-AGATTATTTCACTTA----TAATTCACTGTA
TCACAATTCCAATGGGTCAGAAG-TTTACATACACTAA
>chromosome10:80260118-80260344/1-226
--AGTTGAAGTCGTAAGTTT-ACA-----TACACTTAGGTTGGAGTCA-TTAAAACTAG-T-TTTTCAACCA
CTCCACAAATTTCTTG----TT----AACAAACTATAGTTTTGGCAAGTCAGTTAGGACATCTACTTTGTGC
ATGACAC-AAGTCA-TTTT-TCCAACAATTGTTTACAGAC-AGATTATTTCACTTA----TAATTCACTGTA
TCACAATTCCAGTGGGTCAGAAG-TTTACATACACTAA
>chromosome10:12478248-12478474/1-226
--AGTTGAAGTCGGAAGTTT-ACA-----TACACTTAGGTTGGAGTCA-TTAAAACTCA-T-TTTTCAACCA
CTCCACACATTTCTTG----TT----AACAAACTATAGTTTTGGCAAGTCGGTTAGGACATCTACTTTGTGC
ATGACAC-AAGTCA-TTTT-TCCAACAATTGTTTACAGAC-AGATTATTTCACTTA----TAATTCACTGTA
TCACAATTCCAGTGGGTCAGAAG-TTTACATACACTAA
>chromosome10:39904294-39904520/1-226
--AGTTGAAGTCGGAAGTTT-ACA-----TACACTTAGGTTGGAGTCA-TTAAAACTCT-T-TTTTCAACCA
CTCCACAAATTTCTTG----TT----AACAAACTATAGTTTTGGCAAGTTGGTTAGGACATCTACTTTGTGC
ATGACAC-AAGTCA-TTTT-TCCAACAATTGTTTACAGAC-AGATTATTTCACTTA----TAATTCACTGTA
TCACAATTCCAGTGGGTCAGAAG-TTTACATACACTAA
>chromosome10:69901094-69901320/1-226
--AGTTGAAGTCGGAAGTTT-ACA-----TACACTTAGGTTGGAGTCA-TTAAAACTCG-T-TTTTCAACCA
CTCCACAAATTTCTTG----TT----AACAAACTATAGTTTTGGCAAGTCGGTTAGGACATCTACTTTGTGC
ATGACAC-AAGTAA-TTTT-TCCAACAATTGTTTACAGAC-AGATTATTTCACTTA----TAATTCACTATA
TCACAATTCCAGTGGGTCAGAAG-TTTACATACACTAA
>chromosome10:81721252-81721478/1-226
--AGTTGAAGTCGGAAGTTT-ACA-----TACACTTAGGTTGGAGTCA-TTAAAACTTG-T-TTTTCAACCA
CTCCACAAATTTCTTG----TT----AACAAACTATAGTTTTGGCAAGTCGGTTAGGACATCTACTTTGTGC
ATGACAC-AAGTAA-TTTT-TCCAACAATTGTTTACAGAC-AGATTATTTCACTTA----TAATTCACTGTA
TCACAATTCCAGTGGGTCAGAAG-TTTACATACACTAA
>chromosome10:96211333-96211558/1-225
---GTTGAAGTCGGAAGTTT-ACA-----TACTCTTAGGTTGGAGTCA-TTAAAACTCG-T-TTTTCAACCA
CTCCACAAATTTCTTG----TT----AACAAACTATAGTTTTGGCAAGTCGGTTAGGACATCTACTTTGTGC
ATGACAC-AAGTCA-TTTT-TCCAACAATTGTTTACAGAC-AGATTATTTCATTTA----TAATTCACTGTA
TCACAATTCCAGTGGGTCAGAAG-TTTACATACACTAA
>chromosome10:9201601-9201827/1-226
--AGTTGAAGTCGGAAGTTT-ACA-----TACACTTAGGTTGGGGTCA-TTAAAACTCG-T-TTTTCAACCA
CTCCACAAATTTCTTG----TT----ACCAAACTATAGTTTTGGCAAGTCGGTTAGGACATCTACTTTGTGC
ATGACAC-AAGTCA-TTTT-TCCAACAATTGTTTACAGAC-AGATTATTTCACTTA----TAATTCACTGTA
TCACAATTCCAGTGGCTCAGAAG-TTTACATACACTAA
>chromosome10:23478620-23478846/1-226
--AGTTGAAGTCGGAAGTTT-ACA-----TACACTTAGGTTGGAGTCA-TTAAAACTAG-T-TTTTCAACCA
CTCCACAAATTTCTTG----TT----AACAAACTATAGTTTTGGCAAGTCGGTTAGGACATCTACTTTGTGC
ATGACAC-AAGTAA-TTTT-TCCAACAATTGTTTACAGAC-AGATTATTTCACTTA----TAATTTACTGTA
TCACAATTCCAGTGGGTCAGAAG-TTTACATACACTAA
>chromosome10:20868687-20868913/1-226
--AGTTGAAGTCGGAAGTTT-ACA-----TACACTTAGGTTGGAGTCA-TTAAAACTTG-T-TTTTCAACCA
CTCCACAAATTTCTTG----TT----AACAAACTATATTTTTCGCAAGTCAGTTAGGACATCTACTTTGTGC
ATGACAC-AAGTAA-TTTT-TCCAACAATTGTTTACAGAC-AGATTATTTCACTTA----TAATTCACTGTA
TCACAATTCCAGTGGGTCAGAAG-TTTACATACACTAA
>chromosome11:52148949-52149175/1-226
-CAGTTGAAGTCGGAAGTTT-ACA-----TACATTTAGGTTGGAGTTA-TTAAAACTCG-T-TTTTCAACCA
CTCCACAAATTTCTTG----TT----AACAAACTATAGTTTTGGCAAGTCGGTTAGGACATCTACTTTGTGC
ATGACAC-AAGTCA-TTTT-TCCAACAATTGTTTACAGAC-AGATTATTTCACTTA----TAATTCACTGTA
TCACAATTCCAGTGGGTCAGAAG-TTTACATACACTA-
>chromosome11:26293937-26294163/1-226
-CAGTTGAAGTCGGAAGTTT-ACA-----TACATTTAGGTTGGAGTCA-TTAAAACTCG-T-TTTTCAACCA
CTCCACAAATTTCTTG----TT----AACAAACTATAGTTTTGGCAAGTCGGTTAGTACATCTACTTTGTGC
ATGACAC-AAGTCA-TTTT-TCCAACAATTGTTTACAGAC-AGATTATTTCACTTA----TAATTCACTGTA
TCACAATTCCAGTGGGTCAGAAG-TTTACATACACTA-
>chromosome11:5727845-5728071/1-226
-CAGTTGAAGTCGGAAGTTT-ACA-----TACACTTAGGTTGGAGTCA-TTAAAACTCG-T-TTTTCAACCA
CTCCACAAATTTCTTG----TT----AACAAACTATAGTTTTGGCAAGTCCGTTGGGACATCTACTTTGTGC
ATGACAC-AAGTAA-TTTT-TCCAACAATTGTTTACAGAC-AGATTATTTCACTTA----TAATTCACTGTA
TCACAATTCCAGTGGGTCAGAAG-TTTACATACACTA-
>chromosome11:81426752-81426978/1-226
-CAGTTGAAGTCGGAAGTTT-ACC-----TACACTTAGGTTGGAGTCA-TTAAAACTCG-T-TTTTCAACCA
CTCCACAAATTTCTTG----TT----AACAAACTATAGTTTTGGCAAGTCGGTTAGGACATCTACTTTGTGC
ATGACAC-AAGTAA-TTTT-TCCAACAATTGTTTACAGAC-AGATTATTTCACTTA----TAATTCACTGTA
TCACAATTCCAGTGGGTCAGAAG-TTTACATACACTA-
>chromosome11:5961666-5961892/1-226
-CAGTTGAAGTCGGAAGTTT-ACA-----TACACTTAGGTTGGAGTCA-TTAAAACTTG-T-TTTTCAACCA
CTCCACAAATTTCTTG----TT----AACAAACTATAGTTTTGGCAAGTCGGTTAGGACATCTACTTTGTGC
ATGACAC-AAGTAA-TTTT-TCCAACAATTGTTTACAGAC-AGGTTATTTCACTTA----TAATTCACTGTA
TCACAATTCCAGTGGGTCAGAAG-TTTACATACACTA-
>chromosome11:15796676-15796902/1-226
-CAGTTGAAGTCGGAAGTTT-ACA-----TACACTTAGGTTGGAGTCA-TTAAAACTAG-T-TTTTCAACCA
CTCCACAAATTTCTTG----TT----AACAAACTATAGTTTTGGCAAGTCGGTTAGGACATCTACTTCGTGC
ATGACAC-AAGTCA-TTTT-TCCAACAATTGTTTACAGAC-AGATTATTTCATTTA----TAATTCACTGTA
TCACAATTCCAGTGGGTCAGAAG-TTTACATACACTA-
>chromosome11:37048666-37048891/1-225
--AGTTGAAGTCGGATGTTT-ACA-----TACACTTAGGTTGGAGTCA-TTAAAACTCG-T-TTTTCAACCA
CTCCACAAATTTCTTG----TT----AACAAACTATAGTTTTGGCAAGTCAGTTAGGACATCTACTTTGTGC
ATGACAC-AAGTCA-TTTT-TCCAACAATTGTTTACAGAC-AAATTATTTCACTTA----TAATTCACTGTT
TCACAATTCCAGTGGGTCAGAAG-TTTACATACACTA-
>chromosome11:71663566-71663792/1-226
-CAGTTGAAGTTGGAAGTTT-ACA-----TACACTTAGGTTGGAGTCA-TTTAAACTCA-T-TTTTCAACCA
CTCCACAAATTTCTTG----TT----AACAAACTATAGTTTTGGCAAGTCAGTTAGGACATCTACTTTGTGC
ATGACAC-AAGTCA-TTTT-TCCAACAATTGTTTACAGAC-AGATTATTTCACTTA----TAATTCACTGTA
TCACAATTCCAGTGGGTCAGAAG-TTTACATACACGA-
>chromosome11:79862689-79862915/1-226
-CAGTTGAAGTCGGAAGTTT-ACA-----TACACTTAGGTTGGAGTCA-TTAAAACTCG-T-TTTTCAACCA
CTCCACAAATTTCTTG----TT----AACAAACTATAGTTTTGGCAAGTCGGTTAGGACATCTACTTTGTCC
ATGACAC-AAGTAA-TTTT-TCCAACAATTGTTTACAGAC-AGATTATTTCACTTA----TAATTCACTGTA
TCACATTTCCAGTGGGTCAGAAG-TTTACATACACTA-
>chromosome11:34895547-34895772/1-225
-CAGTTGAAGTCGGAAGTTT-ACA-----TACACTTAGGTTGGAGTCA-TTAAAACTTG-T-TTTTCAACTA
CTCCACAAATTTCTAG----TT----TACAAATGATAGTTTTGGCAAGTCAGTTAGGACATCTACTTTGTGC
ATGACAC-AAGTCA-TTTT-TCCAACAAATGTTTACAGAC-AGATTATTTCACTTA----TAATTCACTGTA
TCACAATTCCAGTGGGTCAGAAG-TTTACATACACT--
>chromosome11:9194212-9194438/1-226
-CAGTTGAAGTCGGAAGTTT-ACA-----TACACTTAGGTTGGAGTCA-TTAAAACTCG-T-TTTTCAACCA
CTCCACAAATTTCTTG----TT----AACAAACTATAGTTTTGGCAAGTCGGTTAGGACATCTACTTTGTGC
ATGATCC-AAGTAA-TTTT-TCCAACAATTGTTTACAGAC-AGATTATTTCACTTA----TAACTCACTGTA
TCACAATTCCAGTGGGTCAGAAG-TTTACATACACTA-
>chromosome11:18199429-18199655/1-226
-CAGTTGAAGTCGGAAGTTT-ACG-----TACACTTAGGTTGGAGTCA-TTAAAACTCA-T-TTTTCAACCA
CTCCACAAATGTATTG----TT----AACAAACTATAGTTTTGGCAAGTCGGTTAGGACATCTACTTTGTGC
ATGACAC-AAGTCA-TTTT-TCCAACAATTGTTTACAGAC-AGATTATTTCACTTA----TAATTCACTGTA
TCACAATTCCAGTGGGTCAGAAG-TTTACATACACTA-
>chromosome11:8354644-8354870/1-226
-CAGTTGAAGTCTGAAGTTT-ACA-----TACACTTAGGTTGGAGTCA-TTAAAAATTG-T-TTTTCAACCA
CTCCACAAATTTCTTG----TT----AACAAACTATAGTTTTGGCAAGTCGGTTAGGACATCTACTTTGTGC
ATGACAC-AAGTCA-TTTT-TCCAACAATTGTTTACAGAC-AGATTATTTCACTTA----TAATTCACTGTA
TCACAATTTCAGTGGGTCAGAAG-TTTACATACACTA-
>chromosome11:23200536-23200762/1-226
-CAGTTGAAGTCGGAAGTTT-ACA-----TACACTTAGGTTGGAGTCA-TTAACACTCG-T-TTTTCGACAA
CTCCACAAATTTCTTG----TT----AACAAACTATAGTTTTGGCAAGTCGGTTAGGACATCTACTTTGTGC
ATGACAC-AAGTCA-TTTT-TCCAACAATTGTTTACAGAC-AGATTATTTCATTTA----TAATTCACTGTA
TCACAATTCCAGTGGGTCAGAAG-TTTACAAACACTA-
>chromosome11:49793613-49793839/1-226
-CAGTTGAAGTCGAAAGTTT-ACA-----TACACTTAGGTTGGAGTCA-TTAAAACTCG-T-TTTTCAACCA
CTCCACAAATTTCTTG----TT----AACAAACTATAGTTTTGGCAAGTCGGTTAGGACATCTACTTTGTGC
ATGACAC-AAGTAA-TTTT-TACAACAATTGTTTACAGAC-AGATAATTTCACTTA----TAATTCACTGTA
TCACAATTCCAGTGGGTCAGAAG-TTTACATACACTA-
>chromosome11:50467146-50467372/1-226
--AGTTGAAGTCGGAAGTTT-ACA-----TACACTTAGGTTGGAGTCA-TTAAAACTCG-T-TTTTCAACCA
CTCCACAAATTTCTTG----TT----AACAAACTATAGTTTTGGCAAGTCGGTTAGGACATCTACTTTGTGC
ATGACAC-AAGTAA-TTTT-TCCAACAATTGTTTACAGAC-AGATTATTTCACTTA----TAATTCACTGTA
TCACAATTCCAGTGGGTCAGAAG-TTTACATACACTAA
>chromosome11:93780466-93780692/1-226
--AGTTGAAGTCGGAAGTTT-ACA-----TGCACTTAGGTTGGAGTCA-TTAAAACTCG-T-TTTTCAACCA
CTCCACAAATTTCTTG----TT----AACAAACTATAGTTTTGGCAAGTCGGTTAGGACATCTACTTTGTGC
ATGACAC-AAGTCA-TTTT-CCCAACAATTGTTTACAGAC-AGATTATTTCACTTA----TAATTCACTGTA
TCACAATTCCAGTGGGTCAGAAG-TTTACATACACTAA
>chromosome11:66933856-66934082/1-226
--AGTTGAAGTCGGAAGTTT-ACA-----TACACTTAGGTTGGAGTCA-TTAAAACTCG-T-TTTTCAACCA
CTCCACAAATTTCTTG----TT----AACAAACGATAGTTTTGGCAAGTCGGTTAGGACATCTACTTTGTGC
ATGACAC-AAGTAA-TTTT-TCCAACAATTGTTTACAGAC-AGATTATTTCACTTA----TAATTCACTATA
TCACAATTCCAGTGGGTCAGAAG-TTTACATACACTAA
>chromosome11:24983750-24983976/1-226
--AGTTGAAGTCGGAAGTTT-ACA-----TACACTTAGGTTGGAGTCA-GTAAAACTCG-T-TTCTCAACTA
CTCCACAAATTTCTTG----TT----AACAAACTATAGTTTTGGCAAGTCAGTTAGGACATCTACTTTGTGC
ATGACAC-AAGTAA-TTTT-TCCAACAATTGTTTACAGAC-AGATTATTTCACTTA----TAATTCACTGTA
TCACAATTCCAGTGGGTCAGAAG-TTTACATACACTAA
>chromosome11:10075422-10075648/1-226
--AGTTGAAGTCGGAAGTTT-ACA-----TACACTTAGGTTGGAGTCA-TTAAAACTCG-T-TTTTCAACCA
CTCCACAAATTTCTTG----TT----AACAAACTATAGTTTTGGCAAGTCGGTTAGGACATCTACTTTGTGC
ATGACAC-AAGTCA-TTTT-TCCTACAATTGTTTACAGAC-AGATTATTTCACTTA----TAATTCACTGTA
TCACAATTCCAGTGGATCAGAAG-TTTACATACACTAA
>chromosome11:14291796-14292021/1-225
---GTTGAAGTCGGAAGTTT-ACA-----TACACTTAGGTTGGAGTCA-TTAAAACTCG-T-TTTTCAACCA
CTCCACAAATTTCTTG----TT----AACAAACTATAGTTTTGGCAAGTCGGTTAGGACATCTATTTTGTGC
ATGACAC-AAGTCA-TTTT-TCCAACAATTGTTTACAGAC-AGATTATTTCACTTA----TAATTCACTGTA
TCACACTTCCAGTGGGTCAGAAG-TTTACATACACTAA
>chromosome11:76764744-76764969/1-225
---GTTGAAGTCGGAAGTTT-ACA-----TACACTTAGGTTGGAGTCA-TTAAAACTCG-T-TTTTCAACCA
CTCCACAAATTTCTTG----TT----AACAAACTATAGTTTTGGCAAGTCGGTTAGAACATCTACTTTGTGC
ATGACAC-AAGTCA-TTTT-TCCAACAATTGTTTACAGAC-AGATTATTTCACTTA----TAATTCAATGTA
TCACAATTCCAGTGGGTCAGAAG-TTTACATACACTAA
>chromosome11:11028608-11028834/1-226
--AGTTGAAGTCGGAAGTTT-ACA-----TACACTTAGGTTGGAGTCA-TTAAAACTCA-T-TTTTCAACCA
CTCCACAAATTTCTTG----TT----AACAAACTATAGTTTTGGCAAGTCGGTTAGGACATCTACTTTGTGC
ATGACAC-AAGTCA-TTTT-TCCAACAATTGTTTACAGAC-AGATTATTTCACTTA----TAATTCACTGTA
TAACAATTCTAGTGGGTCAGAAG-TTTACATACACTAA
>chromosome11:18593749-18593975/1-226
--AGTTGAAGTCGGAAGTTT-ACA-----TACACTTAGGTTGGAGTCA-TTAAAACTCG-T-TTTTCAACCA
CTCCACAAATTTCTTG----TT----AACAAACTATAGTTTTGGCAAGTCGGTTAGGACATCTACTTTGTGC
ATGACAC-AACTCA-TTTT-TCCAACAATTGTTTACAGAC-AGATTATTTCACTTA----TAATTCACTGTA
TCACAACTCCAGTGAGTCAGAAG-TTTACATACACTAA
>chromosome11:71669131-71669357/1-226
--AGTTGAAGTCGGAAGTTT-ACA-----TACACTTAAGTTGGAGTCA-TTAAAACTCA-T-TTTTCAACGA
CTCCACAAATTTCTTG----TT----AACAAAATATAGTTTTGGCAAGTCGGTTAGGACATCTACTTTGTGC
ATGACAC-AAGTCA-TTTT-TCCAACAATTGTTTACAGAC-AGATTATTTCACTTA----TAATTCACTGTA
TCACAATTCCAGTGGGTCAGAAG-TTTACATACACAAA
>chromosome11:3151753-3151979/1-226
--AGTTGAAGTCGGAAGTTT-ACA-----TACACTTAGGCTGGAGTCA-TTAAAACTCA-T-TTTTCAACCA
CTCCACAAATTTCTTG----TT----AACAAACTATAGTTTTGGCAAGTCTGTTAGGACATCTACTTTGTGC
ATGACAC-AAGTAA-TTTT-TCCAACAATTGTTTACAGAC-AGATTATTTCACTTA----TAATTCACTGTA
TCACAATTCCAGTGGGTCAGAAG-TTTACATACACTAA
>chromosome11:15470662-15470888/1-226
--AGTTGAAGTCGGAAGTTT-ACA-----TACACTTATGTTGGAGTCA-TTAAAACTCG-T-TTGTCAACCA
CTCCACAAATTTCTTG----TT----AACAAACTATGGTTTTGGCAAGTCGGTTAGGACATCTACTTTGTGC
ATGACAC-AAGTCA-TTTT-TACAACAATTGTTTACAGAC-AGATTATTTCACTTA----TAATTCACTGTA
TCACAATTCCAGTGGGTCAGAAG-TTTACATACACTAA
>chromosome11:20238825-20239050/1-225
--AGTTGAAGTCGGAAGTTT-ACA-----TACACTTAGGTTGGAGTCA-TTAAAACTCG-T-TTTTCAACCA
CTCCACAAATTTCTTG----TT----AACAAACTATAGTTTTGGCAAGTCGGTTAGGACATCTAC-TTGTGC
ATGACAC-AAGTCA-TTTT-TCCAACAATTGTTTACAGAC-AGATTATTTCACTTA----TAATTCACGGTA
TCACAATTCCAGTGGGTCAGAAG-TTTACATACACTAA
>chromosome11:68497654-68497885/1-231
--AGTTGAAGTCGGAAGTTT-ACATACAGTACACTTAGGTTGGAGTCA-TTAAAACTCG-T-TTTTCAACCA
CTCCACAAATTTCTTG----TT----AACAAACTATAGTTTTGGCAAGTCGGTTAGGACATCTACTTTGTGC
ATGACAC-AAGTCA-TTTT-TCCAACAATTGTTTACAGAC-AGATTATTTCACTTA----TAATTCACTGTA
TCACAATTCCAGTTGGTCAGAAG-TTTACATACACTAA
>chromosome11:46257227-46257452/1-225
--AGTTGAAGTCGGAAGTTT-ACA-----TACACTTAGGTTGGAGTCA-TTAAAACTCG-T-TTTTCAACCA
CTCCACACATTTCTTG----TT----AACAAACTATAGTTTTGGCAAGTCAGTTAGGACATCAACTTTGTGC
ATGACAC-AAGTCA--TTT-TCCAACAATTGTTTACAGAC-AGATTATTTCACTTA----TAATTCACTGTA
TCACAATTCCAGTGGGTCAGAAG-TTTACATACACTAA
>chromosome12:17672727-17672953/1-226
-CAGTTGAAGTCGGAAGTTT-ACA-----TACACTTAGGTTGAAGTCA-TTAAAACTCG-T-TTTTCAACCA
CTCCACAAATTTCTTG----TT----AACAAACTATAGTTTTGGCAGGTCAGTTAGGACATCTACTTTGTGC
ATGACAC-AAGTAA-TTTT-TCCAACAATTGTTTACAGAC-AGATTATTTCACTTC----TAATTCACTGTA
TCACAATTCCAGTGGGTCAGAAG-TTTACATACACTA-
>chromosome12:26786291-26786517/1-226
-CAGTTGAAGTCGGAAGTTT-ACA-----TACACTTAGGTTGGAGTCA-TTAAAACTCG-T-TTTTCAACCA
CTCCACAAATTTCTTG----TT----AACAAACTATAGTTTTGGCAAGCCGGTTAGGACATCTACTTTGTGC
ATGACAC-AATTCA-TTTT-TCCAACAATTGTTTAAAGAC-AGATTATTTCACTTA----TAATTCACTGTA
TCACAATTCCAGTGGGTCAGAAG-TTTACATACACTA-
>chromosome12:85010400-85010627/1-227
-CAGTTGAAGTCGGAAGTTT-ACA-----TACACTTAGGTTGGAGTCAATTAAAACTCG-T-TTTTCAACCA
CTCCACAAATTTCTTG----TT----AACAAACTATAGTTTTGGCAAGTCGGTTAGGACATCTACTTTGTGC
ATGACAC-AAGTCA-TTTT-TCCAACAATTGTTTACAGAT-AGATTATTTCACTTA----TAATTCACTGTA
TCACAATTCCAGTGGGTCAGAAG-TTTACATACACTA-
>chromosome12:30112638-30112864/1-226
-CAGTTGAAGTCGGAAGTTT-ACA-----TACACTTAGGTTGGAGTCA-TTAAAACTCG-T-TTTTCAACTA
CTCCACAAATTTCTTG----TT----AGCAAACTATAGTTTTGGCAAGTCGGTTGGGACATCTACTTTATGC
ATGACAC-AAGTCA-TTTT-TCCAACAATTGTTTACAGAC-AGATTATTTCACTTA----TAATTCACTGTA
TCACAATTCCAGTGGGTCAGAAG-ACTACATACACTA-
>chromosome12:36172766-36172992/1-226
-CAGTTGAAGTCAGAAGTTT-ATA-----TACACTTAGGTTGGAGTCA-TTAAAACTTG-T-TTTTCAACCA
CTCCACAAATTTCTTG----TT----AACAAACTATAGTTTTGGCAAGTCGGTTAGGACATCTACTTTGTGC
ATGACAC-AAGTAA-TTTT-TCCAACAATTGTTTACAGAC-AGATTATTTCACTTA----TAATTCACTGTA
TCACAATTCCAGTGGGTCAGAAG-TTTACATACACTA-
>chromosome12:60709737-60709963/1-226
-CAGTTGAAGTCGGAAGTTT-ACA-----TACACTTAGGTTGGAGTCA-TTAAAACTCG-T-TTTTCAACCA
CTCCACAAATTTCTTG----TT----AACAAACTATAGTTTTGGCAAGTCGGTTAGGACATCTACTTTGTGC
ATGACAC-AAGTAA-TTTT-CCCAGCAATTGTTTACAGAC-AGATTATTTCACTTA----TACTTCACTGTA
TCACAATTCCAGTGGGTCAGAAG-TTTACATACACTA-
>chromosome12:41947932-41948158/1-226
-CAGTTGAAGTCGGAAGTTT-ACA-----TACACTTAGGTTGGAGTCA-TTAAAACTCG-T-TTTTCAACCA
CTCCACAAATTTCTTG----TT----AACAAACTATAGTTTTGGCAAGTCGGTTAGGACATCTACTTTGTGC
ATGACAC-AAGTCC-TTTT-TTCAGCAATTGTTTACAGAC-AGATTATTTAACTTA----TAATTCACTGTA
TCACAATTCCAGTGGGTCAGAAG-TTTACATACACTA-
>chromosome12:3672610-3672836/1-226
-CAGTTGAAGTCGGAAGTTT-ACA-----TACACTTAGGTTGGAGTCA-TTAAAACTTG-T-TTTTCAACCA
CTCCACAAATTTCTTG----TT----AACAAATTATAGTTTTGGCAAGTCGGTTAGGACATCTACTTTGTGC
ATGACAC-AAGTAC-TTTT-TCCAACAATTGTTTACAGAC-AGATTATTTCACTTA----TAATTCACTGTA
TCACAATTCCAGTGGGTCAGAAG-TTTACATACACTA-
>chromosome12:57449429-57449655/1-226
-CAGTTGAAGTCGGAAGTTT-ACA-----TACACTTAAATTGGGGTCA-TTAAAACTCG-T-TTTTCAACCA
CTCCACAAATTTCTTG----TT----AACAAACTATAGTTTTGGCAAGTCGGTTAGGACATCTACTGTGTGC
ATGACAC-AAGTAA-TTTT-TCCAACAATTGTTTACAGAC-AGATTATTTCACTTA----TAATTTACTGTA
TCACAATTCCAGTGGGTCAGAAG-TTTACATACACTA-
>chromosome12:57355497-57355723/1-226
-CAGTTGAAGTCGGAAGTTA-ACA-----TAGACTTAGGTTGGAGTCA-TTAAAACTCG-T-TTTTCAATCA
CTCCACAAATTTCTTG----TT----AACAAACTATAGTTTTGGCAAGTTGGTTAGGACATCTACTTTGTGC
ATGACAC-AAGTCA-TTTT-TCCAACAATTGTTTACAGAC-AGATTATTTCACTTA----TAATTCACTGTA
TCACAATTCCAGTGGGTCAGAAG-TTTACATACACTA-
>chromosome12:19839321-19839547/1-226
-CAGTTGAAGTCGGAAGTTT-ACA-----TACACTTAGGTTGGAGTCA-TTAAAACTTG-T-TTTTCAACCA
CTCCACAAATTTCTTG----TT----AACAAACTATAGTTTTGGCAAGTCGGTTAGGACATCTACTTTGTGG
ATGACAC-AAGTAA-TTTT-TCCAACAATTGTTTACAGAC-AGATTATTTCACTTA----TAATTCACTGTA
TCACAATTCCCGTGGGTCAGAAG-TTTACATACACTA-
>chromosome12:47695344-47695570/1-226
-CAGTTGAAGTCCGAAGTTT-ACA-----TACACTTAGGTTGGAGTCA-TTAAAACTGG-T-TTTTCAACCA
CTCCACAAATTTCTTG----TT----AACAAACTATAGTTTTGGCAAGTCGGTTAGGACATCTACTTTGTTC
ATGACAC-AAGTCA-TTTT-TCCAACAATTGTTTACAGAC-AGATTATTTCACTTA----TCATTCACTGTA
TCACAATTCCAGTGGGTCAGAAG-TTTACATACACTA-
>chromosome12:29968437-29968664/1-227
-CAGTTGAAGTCGGAGGTTT-ACA-----TACACTTAGGTTGGAGTCA-TTAAAACTCG-T-TTTTCAACCA
CTCCACAAATTTCTTT----TT----AACAAACTATAGTTTTGGCAAGTCGGTTAGGACATCTACTTTGTGC
ATGACAC-AAGTCA-TTTT-TCCAACAATTGTTTACAGAC-AGATTATTTCACTTA----TAATTCACTGTA
TCACAATTCCAGTGGGTCAGAAGTTTTACATACACAA-
>chromosome12:22980039-22980265/1-226
--AGTTGAAGTCGGAAGTTT-ACA-----TACACTTAGGTTGGAGTCA-TTAAAACTCG-T-TTTTCAACCA
CTCCACAAATTTCTTG----TT----GACAAACTATAGTTTTGGCAAGTCAGCTAGGACATCTACTTTGTGC
ATGACAC-AAGTAA-TTTT-TCCAACAATTGTTTACAGAC-AGATTATTTCACTTA----TAATTCACTGTA
TCACAATTCCAGTGGGTCAGAAG-TTTACATACACTAA
>chromosome12:36537494-36537720/1-226
--AGTTGAAGTTGGAAGTTT-ACA-----TACACTTAGGTTGGAGTCA-TTAAAACTCG-T-TTTTCAACCA
CTCCACAAATTTCTTG----TT----AACAAACTACAGTTTTGGCAAGTCAGTTAGGACATCTACTTTGTGC
ATGACAA-AAGTCA-TTTT-TCCAACAATTGTTTACAGAC-AGATTATTTCACTTA----TAATTCACTGTA
TCACAATTCCAGTGGGTCAGAAG-TTTACATACACTAA
>chromosome12:51579280-51579506/1-226
--AGTTGAAGTCGGAAGTTT-ACA-----TACACTTAGGTTAGAGTCA-TGAAAACTCG-T-TTTTCAACCA
CTCCACAAATTTCTTA----TT----AACAAACAATAGTTTTGGCAAGTCGGTTAGGACATCTACTTTGTGC
ATGACAC-AAGTCA-TTTT-TCCAACAATTGTTTACAGAC-AGATTATTTCACTTA----TAACTCACTGTA
TCACAATTCCAGTGGGTCAGAAG-TTTACATACACTAA
>chromosome12:17506652-17506878/1-226
--AGTTGAAGTCGGAAGTTT-ACA-----TACACTTAGGTTGTAGTCA-TTAAAACTCG-T-TTTTCAACCT
CTCCACAAATTTCTTG----TT----AACAAACTATAGTTTTGGCAAGTCGGTTAGGACATCTACTTTGTGC
ATGACAC-AAGTCA-TTTT-TCCAACAATTGTTTACAGAC-AGATTATTTCACTTA----TAATTCACTGTA
TCACAATTCCAGTGGGTCAGAAG-TTTACATGCACTAA
>chromosome12:66364068-66364294/1-226
--AGTTGAAGTCGGAAGTTT-ACA-----TACACTTAGGTTGGAGTCA-TTAAAACTTG-T-TTTTCAACCA
CTCCACACATTTCTTG----TT----AACAAACTATAGTTTTGGCAAGTCGGTTAGGACATCTACTTCGTGC
ATGACAC-AAGTAA-TTTT-TCCAACAATTGTTTACAGAC-AGATTATTTCACTTA----TAATTCACTGTA
TCACAATTCCAGTGGGTCAGAAG-TTTACATACACTAA
>chromosome12:20330009-20330235/1-226
--TGTTGAAGTCAGAAGTTT-ACA-----TACACTTAGGTTGGAGTCA-TTAAAACTCG-T-TTTTCAACCA
CTCCGCAAATTTCTTG----TT----AACAAACTATAGTTTTGGCAAGTCGGTTAGGACATCTACTTTGTGC
ATGACAC-AAGTCA-TTTT-TCCAACAATTGTTTACAGAC-AGATTATTTCACTTA----TAATTCACTGTA
TCACAATTCCAGTGGGTCAGAAG-TTTACATACAATAA
>chromosome12:51259164-51259390/1-226
--AGTTGAAGTCGGAAGTTT-ACA-----TACACTTAGGTTGGAGTCA-TTAAAACTCG-T-TTTTCAACCA
CTCCACAAATGTCTTG----TT----AACAAACTATAGTTTTGGCAAGTCTGTTAGGACATCTACTTTGTGC
ATGACAC-AAGTCA-TTTT-TCCAACAATTGTATACAGAC-TGATTATTTCACTTA----TAATTCACTGTA
TCACAATTCCAGTGGGTCAGAAG-TTTACATACACTAA
>chromosome12:24088438-24088664/1-226
--AGTTGAAGTCAGAAGTTT-ACA-----TACACTTAGGTTGGAGTCA-TTAAAACTTG-T-TTTTCAACCA
CTCCACAAATTTCTTG----TT----AACAAACTATAGTTTTGGCAAGCCGGTTAGGACATCTACTTTGTGC
ATGACAC-AAGTAA-TTTT-TCCAACAATTGTTTACAGAC-AGATTATTTCACTTA----TAATTTACTGTA
TCACAATTCCAGTGGGTCAGAAG-TTTACATACACTAA
>chromosome12:54671484-54671710/1-226
--AGTTGAAGTCGGAAGTTT-ACA-----TACACTTAGGTTGGAGTCA-TTAAAAATCA-T-TTTTCAACCA
CTCCACAAATGTCTTG----TT----AACAAACTATAGTTTTGGCAAGTCGGTTAGGACATCTACTTTGTGC
ATGACAC-AAGTCA-TTTT-TCCAACAATTGTTTACAGAC-AGATTATTTCACTTA----GAATTCACTGTA
TCACAATTCCAGTGGGTCAGAAG-TTTACATACACTAA
>chromosome12:20694142-20694368/1-226
--AGTTGAAGTCGGAAGTTT-ACA-----TACACTTAGGTTGGAGTTA-TGAAAACTCG-T-TTTTCAACCA
CTCCACAAATTTCTTG----TT----AACAAACTATAGTTTTGACAAGTCGGTTAGGACATCTCCTTTGTGC
ATGACAC-AAGTCA-TTTT-TCCAACAATTGTTTACAGAC-AGATTATTTCACTTA----TAATTCATTGTA
TCACAATTCCAGTGGGTCAGAAG-TTTACATACACTAA
>chromosome12:12557260-12557486/1-226
--AGTTGAAGTCGGAAGTTT-ACA-----TACACTTAGGTTGGAGTCA-TTAAAATTTG-T-TTTTCAACCA
CTCCACAAATTTCTTG----TT----AACAAACTATAGTTTTGGCAAGTCGGTTAGGACATCTTCTTTGTTC
ATGACAC-AAGTCA-TTTT-TCCAGCAATTGTTTACAGAC-AGATTATTTCACTTA----TAATTCACTGTA
TCACAATTCCAGTGGGTCAGAAG-TTTACATACACTAA
>chromosome12:4831039-4831265/1-226
--AGTTGAAGTCGGAACTTT-ACA-----TACACTTAGGTTGGAGTCA-TTAAAACTTG-T-TTTTCAACCA
CTCCACAAATGTCTTG----TT----AACAAACTATAGTTTTTGCAAGTTGGTTAGGACATCTACTTTGTGC
ATGACAC-AAGTCA-TTTT-TCCAACAATTGTTTACAGAC-AGATTATTTCACTTA----TAATTCACTGTA
TCACAATTCCAGTGGGTCAGAAG-TTTACATACACTAA
>chromosome12:1392314-1392540/1-226
--AGTTGAAGTCGGAAGTTT-ACA-----TACACTTAGGTTGGAGTCA-ATAAAACTCG-T-TTTTCAACCA
CTCCACAAATTTCTTG----TT----AACAAACTATAGTTTTGGCAAGTCGGTTAGGACATCCACTTTGTGC
ATGACAC-AAGTAA-TTGT-TCCAACAATTGTTTACAGAC-AGATTATTTCACTTA----TAATTCACTGTA
TCACAATTCCAGTGGGTCAGAAG-TTTACTTACACTAA
>chromosome12:1797375-1797601/1-226
--AGTTGAAGTCGGAAGTTT-ACA-----TACACTTAGGTTGGAGTCA-TTAAAACTCG-G-TTTACAACCA
CTCCACAAATTTCTTG----TT----AACAAACTATAGTTTTGGCAAGTCAGTTAGGACATTTACTTTGTGC
ATGGCAC-AAGTAA-TTTT-TCCAACAATTGTTTACAGAC-AGATTATTTCACTTA----TAATTCACTGTA
TCAGAATTCCAGTGGGTCAGAAG-TTTACATACACTAA
>chromosome13:100666204-100666430/1-226
-CAGTTGAAGTCGGAAGTTT-ACA-----TACACTTAGGTTGGAGTCA-TTAAAACTCG-T-TTTTCAACCA
CTCCACAAATTTCTTG----TT----AACAAACTATAGTTTTGGCAAGTCGGTTAGGACATCTACTTTGTGC
ATGACAC-AAGTAA-TTTT-TCCAACAATTGTTTACAGAC-AGATTATTTCACTTA----TAATTCACTGTA
TCACAATTCCAGTGGGTCAGAAG-TTTACATACACTA-
>chromosome13:47592756-47592982/1-226
-CAGTTGAAGTCGGAAGTTT-ACA-----TACACTTAGGTTGGAGTCA-CTAAAACTCG-T-TTTTCAACCA
CTCCACACATTTCTTA----TT----AACAAACTATAGTTTTGGCAAGTCGGTTAGGACATCTACTTTGTGC
ATGACAC-AAGTCA-TTTT-TCCAACAATTGTTTACAGAC-AGATTATTTCACTTA----TAATTCACTGTA
TCACAATTCCAGTGGGTCAGAAG-TTTACATACACTA-
>chromosome13:15593107-15593333/1-226
-CAGTTGAAGTTGGAAGTTT-ACA-----TACACTTAGGTTGGAGTCA-TTAAAACTCG-T-TTTTCAACCA
CTCCACAAATTTCTTG----TT----AACAAACTATAGTTTTGGCAAGTCAGTTAGGACATCTACTTTGTGC
ATGACAC-AAGTAA-TTTT-TCCAACAATTGTTTACAGAC-AGATTATTTCACTTA----TAATTCACTGCA
TCACAATTCCAGTAGGTCAGAAG-TTTACATACACTA-
>chromosome13:19718537-19718763/1-226
-CAGTTGAAGTCGGAAGTTT-ACA-----TATACTTAGGTTGGAGTCA-TTAAAACTCA-T-TTTTCAACCA
CTCCACAAATTTCTTG----TT----AACAAACTATAGTTTTGGCAAGTCGGTTAGGACATCTACTTTGAGC
ATGACAC-AAGTCA-TTTT-TCCAACAATTGTTTACAGAC-AGATTATTTCACTTA----TAATTCACTGTA
TCACAATTCCAGTGGGTCAGAAG-TTTACATACACTA-
>chromosome13:50121594-50121820/1-226
-CAGTTGAAGTCGGAAGTTT-ACA-----TACACTTAGGTTGGAGTCA-TTAAAACTCG-T-TTTTCAACCA
CTCCACAAATTTCTTG----TA----AACAAACTATAGTTTTGGCAAGTCGGTTAAGACATCTACTTTGTGC
ATGACAC-AAGTCA-TTTT-TCCAACAATTGTTTACAGAC-AGATTATTTCATTTA----TAATTCACTGTA
TCACAATTCCAGTGGGTCAGAAG-TTTACATACACTA-
>chromosome13:88018863-88019089/1-226
-CAGTTGAAGTCGGAAGTTT-ACA-----TACACTTAGGTTGGAGTCA-TTAAAACTCG-T-TTTTCAACCA
CTCCACAAATTTCTTG----TT----AACAAACTATAGTTTTGGCAAGTCGGTTAGGACATCTACTTTGCGC
ATGACAC-AAGGCA-TTTT-TCCAAGAATTGTTTACAGAC-AGATTATTTCACTTA----TAATTCACTGTA
TCACAATTCCAGTGGGTCAGAAG-TTTACATACACTA-
>chromosome13:83236811-83237037/1-226
-CAGTTGAAGTCGGAAGTTT-ACA-----TACACTTAGGTTGGAGTCA-TTAAAAATCG-T-TTTTCAACCA
CTCCACAAATTTCTTG----TT----AACAAACTATAGTTTTGTCAAGTCGGTTAGGACATCTACTTTGTGC
ATGACAC-AAGTAA-TTTT-TCCAACAATTGTTTACAGAC-AGATTATTTCACTTA----TAATTCACTGTA
TCACAATTCCAGTGGGTCAGAAG-TTTACATACACTA-
>chromosome13:38647436-38647663/1-227
-CAGTTGAAGTCGGAAGTTT-ACA-----TACACTTAGGTTGGAGTCATTTAAAACTCG-T-TTTTCAACCA
CTCCACAAATTTCTTG----TT----AACAAACTATAGTTTTGGCAAGTCGGTTAGGACATCTACTTTGTGC
ATGACAC-AAGTAA-TTTT-TCCAACAATTGTTTACAGAC-AGATTATTTCACTTA----TAATTCACTGTA
TCACAATTCCAGTGGGTCAGAAG-TTTACATACACTA-
>chromosome13:72046370-72046597/1-227
CAGTTGAAGTTCGGAAGTTT-ACA-----TACACTTAGGTTGGAGTCA-TTAAAACTCG-T-TTTTCAACCA
CTCCACAAATTTCTTG----TT----AACAAACTATAATTTTGGCAAGTCGGTTAGGACATCTACTTTGTGC
ATGACAC-AAGTCA-TTTT-TCCAACAATTGTTTACAGAC-AGATTATTTCACTTA----TAATTCACTGTA
TCACAATTCCAGTGGGTCAGAAG-TTTACAAACACTA-
>chromosome13:86855037-86855264/1-227
-CAGTTGAAGTCGGAAGTTT-ACA-----TACACTTAGGTTGGAGTCA-TTAAAACTCG-TTTTTTCAACCA
CTCCACAAATTTCTTG----TT----AACAAACTATAGTTTTGGCAAGTCGGTTAGGACATCTACTTTGTGC
ATGACAC-ATGTAA-TTTT-TCCAACAATTGTTTACAGAC-AGATTATTTCACTTA----TAATTCACTGTA
TCACAATTCCAGTGGGTCAGAAG-TTTACATACACTA-
>chromosome13:89348608-89348838/1-230
-CAGTTGAAGTCAGAAGTTT-ACA-----TACACTTAGGTTGGAGTCA-TTAAAACTCG-T-TTATCAACCA
CTCCACAAATTTCTTGTTAATT----AACAAACTATAGTTTTGGCAAGTCGGTTAGGACATCTACTTTGTGC
ATGACAC-AAGTCA-TTTT-TCCAACAATTGTTTACAGAC-AGATTATTTCACTTA----TAATTCACTGTA
TCACAATTCCAGTGGGTCAGAAG-TTTACATACACTA-
>chromosome13:43415051-43415272/1-221
------GAAGTCGGAAGTTT-ACA-----TCCACTTAAGTTGGAGTCA-TTAAAACTCG-T-TTTTCAACCA
CTCCACAAATGTCTTG----TT----AACAAACTATAGTTTTGGCAAGTCGATTAGGACATCTACTGTGTGC
ATGACAC-AAGTAT-TTTT-TACAACAATTGTTTACAGAC-AGATTATTTCACTTA----TAATTCACTGTG
TCAAAATTCCAGTGGGTCAGAAG-TTTACATACACTA-
>chromosome13:82155372-82155598/1-226
--AGTTGAAGTCGGAAGTTT-ACA-----TACACTTAGGTTGGAGTCA-TTAAAACTCG-T-TTTTCAACCA
CTCCACAAATTTCTTG----TT----AACAAACTATAGTTTTGGCAAGTCGGTTAGGACATCTACTTCGTGC
ATGACAC-AAGTCA-TTTT-TCCAACAATTGTTTACAGAC-AGATTATTTCACTTA----TAATTCACTGTA
TCATAATTCCAGTGGGTCAGAAG-TTTACATACACTAA
>chromosome13:86444352-86444578/1-226
--AGTTGAAGTCGGAAGTTT-ACA-----TACACTTAGGTTGGAGTCA-TTAAAACTCG-T-TTTTCAACCA
CTCCACAAATATCTTG----TT----AACAAACTATAGTTTTGGCAAGTCGGTTAGGACATCTACTTTGTGC
ATGACAC-AAGTCA-TTTT-TCCAACAATTGCTTACAGAC-AGATTATTTCACTTA----TAATTCACTGTA
TCACAATTCCAGTGGGTCAGAAG-TTTACATACACTAA
>chromosome13:80663913-80664139/1-226
--AGTTGAAGTCGGAAGTTT-ACA-----TAGACTTAGGTTGGAGTCA-TTAAAACTCG-T-TTTTCAACTA
CTCCACAAATTTCTTG----TT----AACAAACGATAGTTTTGTCAAATCGGTTAGGACATCTACTTTGTGC
ATGACAC-AAGTCA-TTTT-TCCAACAATTGTTTACAGAC-AGATTATTTCACTTA----TAATTCACTGTA
TCACAATTCCAGTGGGTCAGAAG-TTTACATACACTAA
>chromosome13:23857282-23857508/1-226
--AGTTAAAGTCAGAAGTTT-ACT-----TACACTTAGGTTGGAGTCA-TTAAAACTCG-T-TTTTCAACCA
CTCCACAAATTTCTTG----TT----AACAAACTATAGTTTTGGCAAGTCGGTTAGGACATCTACTTTGTGC
ATGACAC-AAGTCA-TTTT-TCCAACAATTGTTTACAGAC-AGATTATTTCACTTA----TAATTCACTGTA
TCACAATTCCAGTGGGTCAGAAG-TTTACATACACTAA
>chromosome13:69693298-69693524/1-226
--AGTTGAAGTCGGAAGTTT-ACA-----TACACTTAGGTTGGAGTCA-TTAAAACTCA-T-TTTTCTACCA
CTCCACAAATTTCTTG----TT----AACAAACTATAGTTTTGGCAAGTTGGTTAGGACATCTACTTTGTGC
ATGACAC-AAGTCA-TTTT-TCCAACAATTGTTTACAGAC-AGATTATTTCACTTA----TAATTCACTGTA
TCACAATTCCAGTGGGTCAGAAG-TTTACATACACTAA
>chromosome13:67250021-67250246/1-225
--AGTTGAAGTCGGAAGTTT-ACA-----TACACTTAGGTTGGAGTCA-TTAAAACTCG-T-TTTTCAACCA
CTCCACAAATTTCTTG----TT----AACAAACTATAGTTTTGGCAAGTCGGTTAGGACATCTACTTTGTGC
ATGACAC-AAGTAA-TTTT-TCCAACAATTGTTTACAGAC-AGATTATTTCACTTA----TAAATCACTGTA
TCACAATTCCAGTGGGTCAGAAG-TTTACATACACTA-
>chromosome13:77336645-77336871/1-226
--AGTTGAAGTCGAAAGTTT-ACA-----TACACTTAAGTTGGAGTCA-TTAAAACTCG-T-TTTTCAACCA
CTCCACAAAGTTCTTG----TT----AACAAACTATAGTTTTGGCAAGTCGGTTAGGACATCTACTTCGTGC
ATGACAC-AAGTCA-TTTT-TCCAACAATTGTTTACAGAC-AGAGTATTTCACTTA----TAATTCACTGTA
TCACAATTCCAGTGGGTCAGAAG-TTTACATACACTAA
>chromosome13:38786755-38786981/1-226
--AGTTGAAGTTGTAAGTTT-ACA-----TACACTTAGGTTGGAGTCA-TTCAAACTCG-T-TTTTCAACCA
CTCCACAAATTTCTTG----TT----AACAAACTATAGTTTTGGCAAGTCGGTTAGGACATCTACTTTGTGC
ATGACAC-AAGTCA-TTTT-TCCAACAATTGTTTACAGAC-AGATTATTTCACTTA----TAATTCACTGTA
TCACAATTCCAGTGGGTCAGAAG-TTTACATACACTAA
>chromosome13:77488261-77488487/1-226
--AGTTGAAGTCGGAAGTTT-ACA-----TACACTTAGGTTGGAGTCA-TTAAAACTCG-T-TCTTCAACCA
CTCCACAAATTTCTTG----TT----AACAAACTATAGTTTTGGCAAGTCGGTTAGGACATCTACTTTGTGC
ATGACAC-AAGTCA-TTTT-TCCAACAATTGTTTACAGAC-AGATTATTTCACTTA----TAATTCACTGTA
TCACAATTCCATTGGGTCAGAAG-TTTACAAACACTAA
>chromosome13:84664238-84664464/1-226
--AGTTGAAGTCGGAAGTTT-ACA-----TACACTTAGGTTGGAGTCA-TTAAAACTCG-T-TTTTCAACCA
CTACACAAATTTCTTG----TT----AACAAACTATAGTTTTGGCAAGTTGGTTAGGACATCTACTTTGTGC
ATGACAC-AAGTAA-TTTT-TCCAACAATTGTTTACAGAC-AGATTATTTCACTTA----TAATTCACTGTA
TCACAATTCCAGTGGGTCAGAAG-TTTACATACACTAA
>chromosome13:96592234-96592460/1-226
--AGTTGAAGTCGGAAGTTT-ACA-----TACACTTAGGTTGGAGTCA-TTAAAACTCG-T-TTTTCAACCA
CTCCACAAATTTCTTG----TT----AACAAACTATAGTTTTGGAAAGTCGGTTAGGACATCTACTTTGTGC
ATGACAC-AAGTAA-TTTT-TCCAACAATTGTTTACAGAC-AGATTATTTCACTTA----TAATTCACTGTA
TCACAATTCCAGTGAGTCAGAAG-TTTACATACACTAA
>chromosome13:43636771-43637000/1-229
--AGTTGAAGTCGGAAGTTT-ACA-----TACACTTAGGTTGGAGTCA-TTAAAACTCG-T-TTTTCAACCA
CTCCACAAATTTCTTG----TT-ATTAACAAACTATAGTTTTGGCAAATCGGTTAGGACATCTACTTTGTGC
ATGACAC-AAGTCA-TTTT-TCCAACAATTGTTTACAGAC-AGATTATTTCACTTA----TAATTCACTGTA
TCACAATTCCAGTGGGTCAGAAG-TTTACATACACTAA
>chromosome13:47313937-47314164/1-227
--AGTTGAAGTCGGAAGTTT-ACA-----TACACTTAGGTTGGAGTCA-TTAAAAGTCGTT-TTTTCAACCA
CTCCACAAATTTCTTG----TT----AGCAAACTATAGTTTTGGCAAGTCGGTTAGGACATCTACTTTGTGC
ATGACAC-AAGTCA-TTTT-TCCAACAATTGTTTACAGAC-AGATTATTTCACTTA----TAATTCACTGTA
TCACAATTCCAGTGGGTCAGAAG-TTTACATACACTAA
>chromosome14:40973266-40973492/1-226
-CAGTTGAAGTCGGAAGTTT-ACA-----TACACTTAAGTTGGAGTCA-TTAAAACTCG-T-TTTTCAACCA
CTCCACAAATTTCTTG----TT----AACAAACTATAGTTTTGGCAAGTCGGTTAGGACATCTACTTTGTGC
GTGACAC-AAGTCA-TTTT-TCCAACAATTGTTTACAGAC-AGATTATTTCACTTA----TAATTCAATGTA
TCACAATTCCAGTGGATCAGAAG-TTTACATACACTA-
>chromosome14:76363517-76363743/1-226
-CAGTTGAAGTCGGAAGTTT-ACA-----TACACTTAGGTTGGAGTCA-TTAAAACTTG-T-TTTTCAACCA
CTCCACAAATTTCTTG----TT----AACAAACTATAGTTTTGGCAAGTCGGTTAGGACATCTACTTTGTGC
ATGACAC-AAGTCA-TTTT-TCCAACAATTGTTTACAGAC-AGATTATTTCATTTA----TAATTTACTGTA
TCACAATTCCAGTGGGTCAGAAG-TTTACATACACTA-
>chromosome14:33791938-33792164/1-226
-CAGTTGAAGTCGGAAGTTT-ACA-----TACACTTAGGTTGGAGTCA-TTAAAACTCG-T-TTTTCAACCA
CTCCACAAATTTCTTG----TT----AACAAACTATAGTTTTGGCAAGTCGGTTAGGACATCTACTTTGTGC
ATGACAC-AAGTAA-TTTT-TCCAACAATTCTTTACAGAC-AGATTATTTCACTTA----TAATTCACTGTA
TCACAATTCCAGTGGGTCAGAAG-TTTACATACACTA-
>chromosome14:83701609-83701835/1-226
-CAGTTGAAGTCGGAAGTTT-ACA-----TACACTTAGATTGGAGTCA-TTAAAACTCA-T-TTTTCAACCA
CTCCACAAATTTCTTG----TT----AACAAACTATAGTTTTGGCAAGTCGGTTAGGACATCTACTTTGTGC
ATGACAC-AAGTCA-TTTT-TCCAACAATTGTTTCCAGAC-AGATTATTTCACTTA----TAATTCACTGTA
TCACAATTCCAGTGGGTCAGAAG-TTTACATACACTA-
>chromosome14:9359914-9360140/1-226
-CAGTTGAAGTCGGAAGTTT-ACA-----TACACTTAGGTTGGAGTCA-TTAAAACTAG-T-TTTACAACCA
CTCCACAAATTTCTTG----TT----AACAAACTATAGTTTTGGCAAGTCGGTTAGGACATCTACTTTGTGC
ATGACAC-AAGTCA-TTTT-TCCAACAATTGTTTACAAAC-AGATTATTTCACTTA----TAATTCACTGTA
TCACAATTCCAGTGGGTCAGAAG-TTTACATACACTA-
>chromosome14:42638385-42638611/1-226
-CAGTTGAAGTCGGAAGTTT-ACA-----TACACTTAGGTTGCAGTCA-TTAAAACTCG-T-TTTTCAACCA
CTCCACAAATTTCTTG----TT----AACAAACTATAGTTTTGGCAAGTCGGTTAGGACATCTACTTTGTGC
ATGCCAC-AAGTCA-TTTT-TTCAACAATTGTTTACAGAC-AGATTATTTCACTTA----TAATTCACTGTA
TCACAATTCCAGTGGGTCAGAAG-TTTACATACACTA-
>chromosome14:10251181-10251407/1-226
-CAGTTGAAGTCGGAAGTTT-ACA-----TACACTTAGGTTGGAGTCA-TTAAAACTCG-T-TTTTCAACCA
CTCCACAAATTTCTTG----TT----AACAAACTATAGTTTTGGCAAGTCGGTTAGGACATCTACTTTGTGC
ATGACAC-AAGTCA-TTTT-TCTAACAATTGTTTACAGAC-AGATTATTTCACTTA----TAATTCACTGTA
CCAAAATTCCAGTGGGTCAGAGG-TTTACATACACTA-
>chromosome14:11706991-11707217/1-226
-CAGTTGAAGTCGGAAGTTT-ACA-----TACACTTAGGTTGGAGTCA-TTAAAACTCA-T-TTTTCAACCA
CTCCACAAATTTCTTG----TT----AACAAACTATAGTTTTGGCAAGTTGGTTAGGACATCTACTTTGTGC
ATGACAC-AAGTCA-TTTT-TCCAACAATTGTTTACAGAC-AGATTATTTCACTTA----CAATTCACTGGA
TCACAATTCCAGTGGGTCAGAAG-TTTACATACACTA-
>chromosome14:34209644-34209869/1-225
--AGTTGAAGTCGGAAGTTG-ACA-----TACACTTAGGTTGGAGTCA-TTAAAACTCG-T-TTTTCAACCA
CTCCACAAATCTCTTG----TT----AACAAACTATAGTTTTGGCAAGTCGGTTAGGACATCTACTTTGTGC
ATGACAC-AAGTCA-TTTT-TCCAACAATTGTTTACAGAC-AGATTATTTCCCTTA----TAATTCACTGTA
TCACAATTCCAGTGGGTCAGAAG-TTTACATACACTA-
>chromosome14:67501791-67502017/1-226
-CAGTTGAAGTCGGAAGTTT-ACA-----TACACTTAGGTTGGAGTCA-TTAAAACTCG-T-TTTTCCACCA
CTCCACAAATGTCTTG----TT----AACAAACTATAGTTTTGGCAAGTCAGTTAGGACATCTACTTTGTGC
ATGACAC-AACTCA-TTTT-TCCAACAATTGTTTACAGAC-AGATTATTTCACTTA----TAATTCACTGTA
TCACAATTCCAGTGGGTCAGAAG-TTTACATACAGTA-
>chromosome14:13745224-13745450/1-226
-CAGTTGAAGTCGGAAGTTT-ACA-----TTCACTTAGGTTGGAGTCA-TTAAAACTCG-T-TTTTCAACCA
CTCCACAAATTTCTTG----TT----AACAAACTATAGTTTTGGCAAGTCGGTTAGGACATCTAGTTTGTGC
ATGACAC-AAGTCA-TTTT-TCCAACAATTGTTTACAGAC-AGATTATTTCTCTTA----TAATTCACTGTA
TCACAATTCCAGTGGGTCAGAAG-TTTACATATACTA-
>chromosome14:34239331-34239557/1-226
--AGTTGAAGTCGGAAGTTT-ACA-----TACACTTAGGTTGGAGTCA-TTAAAACTCG-T-TTTTCAACCA
CTCCACAAATTTCTTG----TT----AACAAACTATAGTTTTGGCAAGTTGGTTAGGACATCTACTTTGTGC
ATGACAC-AAGTCA-TTTT-TCCAACAATTGTTTACAGAC-AGATTATTTCACTTA----CAATTCACTGTA
TCACAATTCCAGTGGGTCAGAAG-TTTACATACACTAA
>chromosome14:38549214-38549439/1-225
---GTTGAAGTCGGAAGTTT-ACA-----TACACTTAGGTTGGAGTGA-TTAAAACTCG-T-TTTTCAACCA
CTCCACAAATTTCTTG----TT----AACAAACTATAGTTTTGGCAAGTCAGTTAGGACATCTACTTTGTGC
ATGACAC-AAGTCA-TTTT-TCCAACAATTGTTTACAGAC-AGATTGTTTCACTTA----TAATTCACTGTA
TCACAATTCCAGTGGGTCAGAAG-TTTACATACACTAA
>chromosome14:85033811-85034036/1-225
---GTTGAAGTGGGAAGTTT-ACA-----TACACTTAGGTTGGAGTCA-TTAAAACTCG-T-TTTTCAACCA
CTCCACAAATTTCTTG----TT----AACAAACTATAGTTTTGGCAAGTCGGTTAGGACATCTACTTTGTGC
ATGACAC-AAGTCA-TTTT-TCCAACAATTGTTTACAGAC-AGATTATTTCACTTA----TAATTCACTGTA
TCACAATTCCAGTGGGTCAGAAG-TTTACATACACTAA
>chromosome14:13056461-13056687/1-226
--AGTTGAAGTCGGAAGTTT-ACA-----TACGCTTAGGTTGGAGTCA-TTAAAACTCG-T-TTTTCAACCA
CTCCCCAAATTTCTTG----TT----AACAAACTATAGTTTTGGCAAGTCGGTTAGGACATCTACTTTGTGC
ATGACAC-AAGTCA-TTTT-TCCAACAATTGTTTACAGAC-AGATTATTTCACTTA----TAATTCACTGTA
TCACAATTCCAGTGGGTCAGAAG-TTTACATACACTAA
>chromosome14:22281248-22281474/1-226
--AGTTGAAGTCGGAAGTTT-ACA-----TACACTTAGGTTGGAGTCA-TTAAAACTCG-T-TTTTCAACGA
CTTCACAAATTTCTTG----TT----AACAAACTATAGTTTTGGCAAGTCGGTTAGGACATCTACTTTGTGC
ATGACAC-AAGTAA-TTTT-TCCAACAATTGTTTACAGAC-AGATTATTTCACTTA----TAATTCACTGTA
TCACAATTCCAGTGGGTCAGAAG-TTTACATACACTAA
>chromosome14:69091376-69091602/1-226
--AGTTGAAGTTGGAAGTTT-ACA-----TATACTTAGGTTGGAGTCA-TTAAAACTAG-T-TTTTCAACCA
CTCCACAAATTTCTTG----TT----AACAAACTATAGTTTTGGCAAGTCGGTTAGGACATCTACTTTGTGC
ATGACAC-AAGTCA-TTTT-TCCAACAATTGTTTACAGAC-AGATTATTTCACTTA----TAATTCACTGTA
TCACAATTCCAGTGGGTCAGAAG-TTTACATACACTAA
>chromosome14:57798074-57798300/1-226
--AGTTGAAGTCGGAAGTTT-ACA-----TACACTTAGGTTGGAGTCA-TTAAAACTCG-T-TTTTCAACCA
CTCCACAAATGTCTTG----TT----AACAAACTATAGTTTTGGCAAGTCGGTTAGGACATCTACTTTGTGC
ATGACAC-AAGTAA-TTTT-TCCAACAATTGTTTACAGAC-AGATTATTTCACTTA----TAATTCACTGTG
TCACAATTCCAGTGGGTCAGAAG-TTTACATACACTAA
>chromosome14:42087802-42088028/1-226
--AGTTGAAGTCGGAAGTTT-ACA-----TACACTTAGGTTGGAGTCA-TTAAAACTCG-T-TTTTCAACCA
CTCTACACATTTCTTG----TT----AACAAACTATAGTTTTGGCAAGTCGGTTTGGACATCTACTTTGTGC
ATGACAC-AAGTCA-TTTT-TCCAACAATTGTTTACAGAC-AGATTATTTCACTTA----TAATTCACTGTA
TCACAATTCCAGTGGGTCAGAAG-TTTACATACACTAA
>chromosome14:11405111-11405337/1-226
--AGTTGAAGTCGGAAGTTT-ACA-----TACACTTAGGTTGGAGTCA-TTAAAACTCG-T-TTTTCAACCA
CTCCACAAATTTCTTG----TT----AACAAACTATAGTTTTGGCAAGTCGGTTAGGACATCTACTTTGTGC
ATGACAC-AAGTCA-TTTG-TCCAACAATTGTTTACAGAC-AGATTATTTCACTTA----TAATTCACTGTA
TCACAAATCCAGTGGGTCAGAAG-ATTACATACACTAA
>chromosome14:17916254-17916480/1-226
--AGTTGAAGTCGGAAGTTT-ACA-----TACACTTAGGTTGGAGTCA-TTAAAACTCG-T-TTTTCAACCA
CTCCACAAATTTCTTG----TT----AACCAACTATAGTTTTGGCAAGTCGGTTAGGACATCTACTTTGTGC
ATGACAC-AAGTAA-TTTT-TCCAACAATTGTTTACAGAC-AGATTATTTCACTTA----TAATTCACTGTA
TCACATTTCCAGTGGGTCAGAAG-TTTACATACACTAA
>chromosome14:76162526-76162752/1-226
--AGTTGAAGTCGGAAGTTT-ACA-----TACTCTTAGGTTGGAGTCA-TTAAAACTCG-T-TTTTCAACCA
CTCCACAAATTTCTTG----TT----AACAAACTATAGTTTTGGCAAGTCGGTTAGGACATCTACTTTGTGC
ATGACAC-AAGTAA-TTTT-TCCTACAATTGTTTACAGAC-AGATTATTTCACTTA----TAATTCACTGTA
TCACAATTCCAGTGGGTCAGAAG-TTTACATACACTAA
>chromosome14:9237253-9237478/1-225
--AGTTGAAGTCGGAAGTTT-ACA-----TACACTTAGGTTGGAGTCA-TTAAAACTCG-T-TTTTCAACCA
CTCCACAAATTTCTTG----TT----AACAAACTATAGTTTTGGCAAGTCAGTCAGGACATCTAC-TTGTGC
ATGACAC-AAGTCA-TTTT-TCCAACAATTGTTTACAGAC-AGATTATTTCACTTA----TAATTCACTGTA
TCACAATTCCAGTTGGTCAGAAG-TTTACATACACTAA
>chromosome14:17160008-17160235/1-227
--AGTTGAAGTCGGAAGTTT-ACA-----TACACTTAGGTTGGAGTCA-TTAAAACTCA-T-TTTTCAACCA
CTCCACAAATTTCTTG----TT----AACAAACTATAGTTTTGGCAAGTCAGTTAGGACATCTACTTTGTGC
ATGACAC-AAGTAA-TTTT-CCCAACAATTGTTTACAGACAAGATTATTTCACTTA----TAATTCACTGTA
TCACAATTCCAGTGGGTCAGAAG-TTTACATACACTAA
>chromosome15:8156647-8156873/1-226
-CAGTTGAAGTCGGAAGTTT-ACA-----TACACTTAGGTTGGAGTCA-TTAAAACTCG-T-TTTTCAACCA
CTCCACAAATTTCTTG----TT----AACAAACTATAGTTTTGGCAAGTCGGTTAGGACATCTACTTTGTGC
ATGACAC-AAGTAA-TTTT-TCCAACAATTGTTTACAGAC-AGATTATTTCACTTA----TAATTCACTGTA
TCACAATTCCAGTGGGTCAGAAG-TTTACATACACTA-
>chromosome15:102804372-102804598/1-226
-CAGTTGAAGTCGGAAGTTT-ACA-----TACACTTAGGTTGGAGTCA-TTAAAACTCG-T-TTTTCAACCA
CTCCACAAATTTCTTG----TT----AACAAACTATAGTTTTGGCAAGTCGGTTAGGACATCTACTTTGTGC
ATGACAC-AAGTCA-TTTT-TCCAACAATTGTTTACAGAG-AGATTATTTCACTTA----TAATTCACTGTA
TCACAATTCCAGTGGGTCAGAAG-TTTACATACACTA-
>chromosome15:19804742-19804968/1-226
-CAGTTGAAGTTGGAAGTTT-ACA-----TACACTTAGGTTGGAGTCA-TTAAAACTCG-T-TTTTGAACCA
CTCCACAAATTTCTTG----TT----AACAAACAATAGTTTTGGCAAGTCGGTTAGGACATCTACTTTGTGC
ATGACAC-AAGTCA-TTTT-TCCAACAATTGTTTACAGAT-AGATTATTTCACTTA----TAATTCACTGTA
TCACAATTCCAGTGGGTCAGAAG-TTTACATACACTA-
>chromosome15:25904374-25904600/1-226
-CAGTTGAAGTCGGAAGTTT-ACA-----TACACTTAGGTTGGAGTTA-TTAAAACTAG-T-TTTTCAACCA
TTCCACAAATTTCTTG----TT----AACAAACTATAGTTTTGGCAAGTCGGTTAGGACATCTACTTTGTGC
ATGACAC-AAGTCA-TTTT-TCCAACAATTGTTTACAGAC-AGATTATTTCACTTA----TAATTCACTGTA
TCACAATTCCAGTGGGTCAGAAG-TTTACATACACTA-
>chromosome15:76128686-76128912/1-226
-CAGTTGAAGTCGGAAGTTT-ACA-----TACACTTAGGTTGGAGTCA-TTAAAACTCA-T-TTTTCAACCA
CTCCACAAATTTCTTG----TT----AACAAACTATAGTTTTGGCAAGTCGGTTAGGACATCTACTTTGTGC
ATGACAC-AAGTCA-TTTT-TCCAACAATTGTTTACAGAT-AGATTATTTCACTTA----TAATTCACTGTA
TCACAATTCCAGTGGGTTAGAAG-TTTACATACATTA-
>chromosome15:33105049-33105275/1-226
-CAGTTGAAGTCAGAAGTTT-ACA-----TACACTTAGGTTGGAGTCA-TTAAAACTCG-T-TTTTCAACCA
CTCCACACATTTCTTG----TT----AACAAACTATAGTTTTGGCAAGTCGGTTAGGACATCTACTTTGTGC
ATGAAAC-AAGTCA-TTTT-TCCAACAATTGTTTACAGAC-AGATTATTTCACTTA----TAATTCACTGTA
TCACAATTCCAGTGGGTCAGAAG-TTTACATACACTA-
>chromosome15:78830024-78830250/1-226
-CAGTTGAAGTCGGAAGTTT-ACA-----TACACTTAGGTTGGAGTCA-TTGAAACTCG-T-TTTTCAACCA
CTCCACAAATTTCTTG----TT----AACAAACTATAGTTTTGGCAAGTCGGTAAGGACATCTACTTTGTGC
ATGACAC-AAGTAA-TTTT-TCCAACAATTGTTTACAGAC-AGATTATTTCACTTA----TAATTCACTGTA
TCACAATTCCAGTGGGTCAGAAG-TTTACATACACTA-
>chromosome15:73679556-73679782/1-226
-CATTTGAAGTCGGAAGTTT-ACA-----TACACTTAGGTTGGAGTCA-TTAAAACTCG-T-TTTTCAACCA
CTCCACAAATTTCTTG----TT----AACAAACTATAGTTTTGGCAAGTCGGTTAGGACATCTACTTTGTGC
ATGACAC-AAGTAA-TTTT-TCCAACAATTGTTTATAGAC-AGATTATTTCACTTA----TAATTCACTGTA
TCACAATTCCAGTGGGTCAGAAG-TTTACATACACTA-
>chromosome15:5274713-5274939/1-226
-CAGTTGAAGTGGGAAGTTT-ACA-----TATACTTAGGTTGGAGTCA-TTAAAACTCG-T-TTTTCAACCA
CTCCACAAATTTCTTG----TT----AACAAACTATAGTTTTGGCAAGTCAGTTAGGACATCAACTTTGTGC
ATGATAC-AAGTCA-TTTT-TCCAACAATTGTTTACAGAC-AGATTATTTCACTTA----TAATTCACTGTA
TCACAATTCCAGTGGGTCAGAAG-TTTACATACACTA-
>chromosome15:2413464-2413690/1-226
-CAGTTGAAGTCGGAGGTTT-ACA-----TACACTTAGGTTGGAGTTA-TTAAAACTCA-T-TTTTCAACCA
CTCCACAAATTTCTTG----TT----AACAAACTATAGTTTTGGCAAGTCGGTTAGGACATCTACTGTGTGC
ATGACAC-AAGTCA-TTTT-TCCAACAATTGTTTACAGAC-AGATTATTTCACTTA----TAATTCACTGTA
TCACAATTCCAGTGGGTCAGAAG-TTTACATACACTA-
>chromosome15:5075213-5075439/1-226
-CAGTTGAAGTCGGAAGTTT-ACA-----TACACTTAGGTTGGAGTCA-TTAAAACTCG-T-TTTTCAACCA
CTCCACACATTTCTTG----TT----AACAAACTATAGTTTTGGCAAGTCGGTTAGGACATCTACTTTGTGC
ATGACAC-AAGTCA-TGTT-TCCAACAATTGTTCACAGAC-AGACTATTTCACTTA----TAATTCACTGTA
TCACAATTCCAGTGGGTCAGAAG-TTTACATACACTA-
>chromosome15:5865451-5865677/1-226
-CAGTTGAAGTTGAAAGTTT-ACA-----TACACTTAGGTTGGAGTCA-TTAAAACTCG-T-TTTTCAACCA
CTCCACAAATTTCTTG----TT----AACAAACTATAGTTTTGGCAAGTCGGTTAGGACATCTACTTTGTGC
ATGACAC-AAGTAA-TATT-TCCAACAATTGTTTACAGAC-AGATTATTTCACTTA----TAATTCACTGTA
TCACAATTCCAGTGGGTCAGAAG-TTTACATACACTA-
>chromosome15:1364347-1364573/1-226
-CAGTTGAAGTCAGAAGTTT-ACA-----TACACTTAAGTTGGAGTCA-TTAAAACTCG-T-TTTTCAACCA
CTCCACACATTTCTTG----TT----AACAAACTATAGTTTTGACAAGTCGGTTAGGACATCTACTTTGTGC
ATGACAC-AAGTAA-TTTT-TCCAACAATTGTTTACAGAC-AGATTATTTCACTTA----GAATTCACTGTA
TCACAATTCCAGTGGGTCAGAAG-TTTACATACACTA-
>chromosome15:19049104-19049330/1-226
-CAGTTGAAGTCGGAAGTTT-ACA-----TACACTTAGGATGGAGTCA-TTAAAACTTG-T-TTTTCAACCA
CTCCACAAATTTCTTG----TT----AACAAACTATAGTTTTGGCAAGTCGGTTAGGACATCTACTTTGTGC
ATGACAC-AAGACA-TTTT-TCCAACAATTGTTTACAGAC-AGATTATTTCACTTA----TCATTCACTGTA
TCACAATTCCAGTGGGTCAGAAG-TTTACATACACTA-
>chromosome15:48936183-48936409/1-226
-CAGTTGAAGTCGTAAGTTT-ACA-----TACACTTAGGTTGGAGTCA-TTAAAACTCG-T-TTTTCAACCA
CTCCACAAATTTCTTG----TT----AACAAACTATAGTTTTGGCAAGTCGGTTAGGACGTCTACTTTGTGC
ATGACAC-AAGTAA-TTTT-TCCAACAATTGTTTACAGAC-AGATTATTTAACTTA----TAATTCACTGTA
TCACAATTCCAGTGGGTCAGAAG-TTTACATACACTA-
>chromosome15:94733776-94734002/1-226
--AGTTGAAGTCGGAAGTTT-ACA-----TACACTTAGGTTGGAGTCA-TTAAAACTCG-T-TTTTCAACCA
CTCCACAAGTTTCTTG----TT----AACAAACTATAGTTTTGGCAGGTCGGTTAGGACATCTACTTTGTGC
ATGACAC-AAGTCA-TTTT-TCCAACAATTGTTTACAGAC-AGATTATTTCACTTA----TAATTCACTGTA
TCACAATTCCAGTGGGTCAGAAG-TTTACATACACTAA
>chromosome15:102397156-102397382/1-226
--AGTTGAAGTCGGAAGTTT-ACA-----TACACTTATGTTGGAATCA-TTAAAACTTG-T-TTTTCAACCA
CTCCACAAATTTCTTG----TT----AACAAACTATAGTTTTGGCAAGTCAGTTAGGACATCTACTTTGTGC
ATGACAC-AAGTCA-TTTT-TCCAACAATTATTTACAGAC-AGATTATTTCACTTA----TAATTCACTGTA
TCACAATTCCAGTGGGTCAGAAG-TTTACATACACTAA
>chromosome15:62487875-62488101/1-226
--AGTTGAAGTCAGAAGTTT-ACA-----TACACTTAGGTTGGAGTCA-TTAAAACTCG-T-TTTTCAACCA
CTCCACAAATTTCTTG----TT----AACAAACTATAGTTTTGGCAAGTCGGTTAGGACATCTACTTTGTGC
ATGACAC-AAGTAA-TTTT-TCCAACAATTGTTTACAGAC-AGATTATTTCACTTA----TAATTCACTGTG
TCACAATTCCAGTGGGTCAGAAG-TTTACATACACTAA
>chromosome15:65417582-65417808/1-226
--AGTTGAAGTCGGAAGTTT-ACA-----TACACTTAGGTTGGAGTCA-TTAAAACTAG-T-TTTTCAACCA
CTCCACAAATTTCTTG----TT----AACAAACTATAGTTTTGGCAAGTCGGTTAGGACATCTACTTTGTGC
ATGACAT-GAGTCA-TTTT-TCCAACAATTGTTTACAGAC-AGATTATTTCACTTA----TAATTCACTGTA
TCACAATTCCAGTGGGTCAGAAG-TTTACATACACTAA
>chromosome15:84955968-84956194/1-226
--AGTTGAAGTCGGAAGTTT-ACA-----TACACTTAGGTTGGAGTCA-TTAAAACTTG-T-TTTTCAACCA
CTCCACAAATTTCTTG----TT----AACAAACTACAGTTTTGGCAAGTCGGTTAGGACATCTACTTTGTGC
ATGACAC-AAGTAA-TTTT-TCCAACAATTGTTTACAGAC-AGATTATTTCACTTA----TAATTCACTGTA
TCACAATTCCAGTGGGTCAGAAG-TTTACATACACTAA
>chromosome15:403304-403530/1-226
--AGTTGAAGTCGGAAGTTT-ACA-----TACACTTAGGTTGCAGTCA-TTAAAACTCG-T-TTTTCAACCA
CTCCACAAACTTCTTG----TT----AACAAACTATAGTTTTGGCAAGTCGGTTAGGGCATCTACTTTGTGC
ATGACAC-AAGTCA-TTTT-TCCAACAATTGTTTACAGAC-AGATTATTTCACTTA----TAATTCACTGTA
TCACAATTCCAGTGGGTCAGAAG-TTTACATACACTAA
>chromosome15:89280674-89280900/1-226
--AGTTGAAGTCAGAAGTTT-ACA-----TACACTTAGGTTGGAGTCA-TTAAAACTTG-T-TTTTCAACCA
CTCCACAAATTTCTTG----TT----AACAATCTATAGTTTTGGCAAGTCGGTTAGGACATCTACTTTGTGC
ATGACAC-AAGTCA-TTTT-TCCAACAATTGTTTACAGAC-AGATTATTTCACTTA----TAATTCACTGTA
TCACAATTCCAGTGGGTCAGAAG-TTTACATACACTAA
>chromosome15:57339618-57339844/1-226
--AGTTGAAGTCGGAAGTTT-ACA-----TACACTTAGGTTGGAGTCA-TTAAAACTCG-T-TTTTCAACCA
CTCCACAAATTTCTTG----TC----AACAAACTATAGTTTTGGCAAGTCGGTTAGGACATCGACTTTGTGC
ATGACAC-AAGTCA-TTTT-TCCAACAATTGTTTACAGAC-AGATTATTTCACTTA----TAATTCACTGTA
TCACAATTCCAGTGGGTCAGAAG-TGTACATACACTAA
>chromosome15:80052184-80052409/1-225
---GTTGAAGTCGGATGTTT-ACA-----TACACTTAGGTTGGAGTCA-TTAAAACTCG-T-TTTTCAACCA
CTCCACAAATTTCTTG----TT----AACAAACTATAGTTTTGGCAAGTCAGTTAGGACATCTACTTTGTGC
ATGACAC-AAGTCA-TTTT-TCCAACAATTGTTTACAGAC-AAATTATTTCACTTA----TAATTCACTGTT
TCACAATTCCAGTGGGTCAGAAG-TTTACATACACTAA
>chromosome15:98275187-98275413/1-226
--AGTTGAAGTCGGAAGTTT-ACA-----TGCACTTAGGTTGGAGTCA-TTAAAACTCG-T-TTTTCAACCA
CTCCACAAATGTCTTG----TT----AACAAACTATAGTTTTGGCAAGTCGGTTAGGACATCTACTTTGTGC
ATGACAC-AAGTAA-TTTT-TCCAACAATTGTTTACAGAC-AGATTATTTCACTTA----TAATTCACTGTA
TCACAATTCCAGTGGGTCAGAAG-TTTACATACACTAA
>chromosome15:40964444-40964670/1-226
--AGTTGAAGTCAGAAGTTT-ACA-----TACACTTAGGTTGGAGTCA-TTAAAACTCG-T-TTTTCAACCA
CTCCACAAATTTCTTG----TT----AACAAACTATAGTTTTGGCAAGTCGGTTAGGACATCTACTTTGTGC
ATGACAC-AAGTCA-TTTT-TCCAACAATTGTTTACAGCC-AGATTATTTCACTTA----TAATTCACTCTA
TCACAATTCCAGTGGGTCAGAAG-TTTACATACACTAA
>chromosome15:56520557-56520782/1-225
--AGTTGAAGTCGGAAGTTT-ACA-----TACACTTAGGTTGGAGTCA-TTAAAACTCG-T-TTTTCAACCA
CTCAACAAATTTCTTG----TC----AACAAACTATAGTTTTGACAAGTCAGTTAGGACATCTACTTTGTGC
ATGACAC-AAGTAA-TTTT-TCCAACAATTGTTTACAGAC-AGATTATTTCACTTA----TAATTCACTGTA
TCACAATTCCAGTGGGTCAGAAG-TTTACATACACTA-
>chromosome15:87575651-87575875/1-224
---GTTGAAGTCGGAA-TTT-ACA-----TACACTTAGGTTGGAGTCA-TTAAAACTCG-T-TTTTCAACCA
CTCCACAAATTTCTTG----TT----AACAAACTATAGTTTTGGCAAGTCGGTTAGGACATCTACTTTGCGC
ATGACAC-AAGTCA-TTTT-TCCAACAATTGTTTACAGAC-AGATTATTTCACTTA----TAATTCACTGTA
TCACAATTCCAGTGGGTCAGAAG-TTTACATACACTAA
>chromosome15:45985553-45985783/1-230
--AGTTGAAGTCGGAAGTTT-ACA-----TACACTTAGGTTGGAGTCA-TTAAAACTCG-T-TTTTCAACCA
CTCCACAAATTTCTTG----TT----AACAAACTATAGTTTTGGCAAGTCGGTTAGGACATCTACTTTATGC
ATGACAC-AAGTCA-TTTT-TCCAACAATTGTTTACAGAC-AGATTATTTCACTTATAATTAATTCACTGTA
TCACAATTCCAGTGGGTCAGAAG-TTCACATACACTAA
>chromosome15:8985129-8985355/1-226
--AGTTGAAGTCGGAAGTTT-ACA-----TACACTTATGTTGGAGTCA-TTAAAACTCG-T-TTTTCAACCA
CTCCACAAAATTCTTG----TT----AACAAACTATAGTTTTGGCAAGTCGGTTAGGACATCTACTTTGTGC
ATGACAC-AAGTAA-TTTT-TCCAACAGTTGTTTACAGAC-AGATTATTTCACTTA----TAATTCACTGTA
TCACAATTCCAGTGGGTCAGACG-TTTACATACACTAA
>chromosome16:57184838-57185064/1-226
-CAGTTGAAGTTGGAAGTTT-ACA-----TACACTTAGGTTGGAGTCA-TTAAAACTCG-T-TTTTCAACTA
CTCCACAAATTTCTTG----TT----AACAAACTATAGTTTTGGCAAGTCGGTTAGGACATCTACTTTGTGC
ATGACAC-AAGTAA-TTTT-TCCAACAATTGTTTACAGAC-AGATTATTTCACTTA----TAATTCACTGTA
TCACAATTCCAGTGGGTCAGAAG-TTTACATACACTA-
>chromosome16:37020509-37020735/1-226
-CAGTTGAAGTTGGAAGTTT-ACA-----TACACTTAGGTTGGAGTCA-TTAAAACTCG-T-TTTTCAACGA
CTCCACAAATTTCTTG----TT----AACAAACTATAGTTTTGGCAAGTCAGTTAGAACATCTACTTTGTGC
ATGACAC-AAGTCA-TTTT-TCCAACAATTGTTTACAGAC-AGATTATTTCACTTA----TAATTCACTGTG
TCACAATTCCAGTGGGTCAGAAG-TTTACATACACTA-
>chromosome16:9548434-9548660/1-226
-CAGTTGAAGTCGGAAGTTT-ACA-----TACACTTAGGTTGGAGTCA-TTAAAACTCG-T-TTTTCAACCA
CTCCACAAATTTCTTG----TT----AACAAACTATAGTTTTGGCAAGTCGGTTAGGACATCTACTTCATGC
ATGACAC-AAGTCA-TTTT-TCCAACAACTGTTTACAGAC-AAATTATTTCACTTA----TAATTCACTGTA
TCACAATTCCAGTGGGTCAGAAG-TTTACATACACTA-
>chromosome16:66117206-66117432/1-226
-CAGTTGAAGTCGGAAGTTT-ACA-----TACATTTAGGTTGGAGTCA-TTAAAACTCG-T-TTTTCAACCA
CTCCACACATTTCTTG----TT----AACAAACTATAGTTTTGGCAAGTCGGTTAGGACATCTACTTTGTGC
ATGACAC-AAGTAA-TTTT-TCCAACAATTGTTTACAGAC-AGATTATTTCACTTA----TAATTCACTGTA
TCACAATTCCAGTGGGTCAGAAG-TTTACATACACTA-
>chromosome16:65830876-65831102/1-226
-CAGTTGAAGTCGGAAGTTT-ACA-----TACACTTAGGTTGGAGTCA-TTAAAACTTG-T-TTTTCAACCA
CTCCACAAATTTCTTG----TT----AACAAACTATAGTTTTGGCAAGTCGGTTAGGACATCTACTTTGTGC
ATGACAC-AAGTAA-TTTT-TCCAACAATTGTTTACAGAC-AGATTATTTCACTTA----TAATTCACTGTA
TCACAATTCCAGTGGTTCAGAAG-TTTACATACACTA-
>chromosome16:67842754-67842980/1-226
-CAGTTGAAGTCGGAAGTTT-ACA-----TACACTTAGGTTAGAGTCA-TTAAAACTCG-T-TTTTCAACCA
CTCCACAAATTTCATG----TT----AACAAACTATAGTTTTGGCAAGTCGGTTAGGACATCTACTTTGTGC
ATGACAC-AAGTAA-TTTT-TCCAACAATTGTTTACAGAC-AGATTATTTCACTTA----TAATTCACTGTA
TCACAATTCCAGTGGGTCAGAAG-TTTACATACACTA-
>chromosome16:65647419-65647645/1-226
-CTGTTGAAGTCGGAAGTTT-ACA-----TGCACTTAGGTTGGAGTCA-TTAAAACTCG-T-TTTTCAACCA
CTCCACAAATTTCTTG----TT----AACAAACTATAGTTTTGGCAAGTCGGTTAGGACATCTACTTTGTCC
ATGACAC-AAGTCA-TTTT-TCCAACAATTGTTTACAGAC-AGATTATTTCACTTA----TAATTCACTGTA
TCACAATTCCAGTGGGTCAGAAG-TTTACATACACTA-
>chromosome16:23763138-23763364/1-226
-CAGTTGAAGTCGGAAGTTT-ACA-----TACACTTAGGTTGGAGTCA-TTAAAACTCG-T-TTTTCAACCA
CTACACAAATTTCTTG----TT----AACAAACTATAGTTTTGGCTCGTCAGTTAGGACATCTACTTTGTGC
ATGACAC-AAGTCA-TTTT-TCCAACAATTATTTACAGAC-AGATTATTTCACTTA----TAATTCACTGTA
TCACAATTCCAGTGGGTCAGAAG-TTTACATACACTA-
>chromosome16:23991197-23991423/1-226
-CAGTTGAAGTCGGAAGTTC-ACA-----TACACTTAGGTTGGAGTCA-TTAAAACTAG-T-TTTTCAACCA
CTCCACAAATTTCTTG----TT----AACAAACTATAGTTTTGGCAAGTCGGTTAGGACATCTACTTTGTGC
ATGACAC-AAGTCA-TTTT-TCCAACAATTGTTTACAGAC-AGACTATTTCACTTA----GAATTCACTGTA
TCACAATTCCAGTGGGTCAGAAG-TTTACATACACTA-
>chromosome16:8551241-8551467/1-226
-CAGTTGAAGTCGGAAGTTT-ACA-----TACACTTATGTTGGAGTCA-TTAAAACTTG-T-TTTTCAACCA
CTCCACAAATTTCTTG----TT----AACAAACTATAGTTTTGGCAAGTTGGTTAGGACATCTACTTTGTGC
ATGACAC-AAGTAA-TTTT-TCCAACAATTGTTTACAGAC-AGATTATTTCACTTA----TAATTCACTGTA
TCACAATTCCAGTGAGTCAGAAG-TTTACATACACTA-
>chromosome16:53504346-53504572/1-226
-CAGTTGAAGTCGGAAGTTT-ACA-----TACACTTTGGTTGGAGTCA-TTAAAACTCG-T-TTTTCAACCA
CTCCACAAATTTCTTG----TG----AACAAACTATAGTTTTGGCAAGTCAGTTAGGACATCTACTTTGTGC
ATGACAC-AAGTAA-TTTT-TCCAACAATTGTTTACAGAC-AGATTATTTCACTTA----TAATTCACTGTA
TGACAATTCCAGTGGGTCAGAAG-TTTACATACACTA-
>chromosome16:22178326-22178552/1-226
-CAGTTGAAGTTGGAAGTTT-ACA-----TACACTTAGCTTGGAGTCA-TTAAAACTTG-T-TTTTCAACCA
CTCCACAAATGTCTTG----TT----AACAAACTATAGTTTTGGCAAGTCAGTTAGGACATCTACTTTGTGC
ATGACAC-AAGTAA-TTTT-TCCAACAATTGTTTACAGAC-AGATTATTTCACTTA----TAATTCACTGTA
TCACAATTCCAGTGGGTCAGAAG-TTTACATACACTA-
>chromosome16:38094586-38094812/1-226
--AGTTGAAGTCGGAAGTTT-ACA-----TACACTTAGGTTGGAGTCA-TTAAAACTCG-T-TTTTCAACCA
CTCCACAAATTTCTTG----TT----AACAAACTATAGTTTTGGCAAGTCGGTTAGGACATCTACTTTGTGC
ATGACAC-AAGTCA-TTTT-TCCAACAATTGTTTACAGAC-AGATTATTTCACTTA----TAATTCACTGTA
TCACAATTCCAGTGTGTCAGAAG-TTTACATACACTAA
>chromosome16:29417731-29417957/1-226
--AGTTGAAGTCGGAAGTTA-AAA-----TACACTTAGGTTGGAGTCA-TTAAAACTCG-T-TTTTCAACCA
CTCCACAAATTTCTTG----TT----AACAAACTATAGTTTTGGCAAGTCGGTTAGGACATCTACTTTGTGC
ATGACAC-AAGTCA-TTTT-TCCAACAATTGTTTACAGAC-AGATTATTTCACTTA----TAATTCACTATA
TCACAATTCCAGTGGGTCAGAAG-TTTACATACACTAA
>chromosome16:25179891-25180117/1-226
--AGTTGAAGTCGGAAGTTT-ACA-----TACACTTAGGTTGGAGTCA-TTAAAACTCG-T-TTTTCAACCA
CTCCACAAATTTCTTG----TT----AACAAATTATAGTTTTGGCAAGTCGGTTAGGACATCTACTTCGTGC
ATGACAC-AAGTAA-TTTT-TCCAACAATTGTTTACAGAC-AGATTATTTCACTTA----TAATTCACTGTG
TCACAATTCCAGTGGGTCAGAAG-TTTACATACACTAA
>chromosome16:51113105-51113331/1-226
--AGTTGAAGTCGGAAGTTT-ACA-----TACACTTAGGTTGGAGTCA-TTAAAACTCG-T-TTTTCAACCA
CTCCACAAATTTCTTG----TT----AACAAACTATAGTTTTGGTAAGTCGATTAGGACATCTACTTTGTGC
ATGACAC-AAGTCA-TTTT-TCCAACAATTGTTTACATAC-AGATTATTTCACTTG----TAATTCACTGTA
TCACAATTCCAGTGGGTCAGAAG-TTTACATACACTAA
>chromosome16:39416544-39416770/1-226
--AGTTGAAGTCGGAAGTTT-ACA-----TACGCTTAGGTTGGAGTCA-TTAAAACTCG-T-TTTTCAACCA
CTCCACAAATTTCTTG----TT----AACAAACTATAGTTTTGGCAACTCGGTTAGGACATCTACTTTGTGC
ATGACAC-AAGTCA-TTTT-TTCAACAATTGTTTACAGAC-AGATTATTTCACTTA----TAACTCACTGTA
TCACAATTCCAGTGGGTCAGAAG-TTTACATACACTAA
>chromosome16:68157273-68157499/1-226
--AGTTGAAGTCGGAAGTTT-ACA-----TACACTTAGGTTGGAGTCA-TTAAAACTCG-T-TTTTCAACCA
CTCCACACATTTCTTG----TT----AACAAACTATAGTTTTGGCAAGTCGGTTAGGACATTTACTTTGTGC
ATGACAC-AAGTCA-TTTT-TCCAACAATTGTTTGCAGAC-AGATTATTTCACTTA----TAATTCACTGTA
TCACAATTCCAGTGGCTCAGAAG-TTTACATACACTAA
>chromosome16:75138128-75138354/1-226
--AGTTGAAGTCGGAAGTTT-ACA-----TTCACTTAAGTTGGAGTCA-TTAAAACTCG-T-TTTTCAACCA
CTCCACAAATTTCTTG----TT----AACAAACTATAGTTTTGGCAAGTCGGTTAGGACATCTACTTTGTGC
ATGACAC-AAGTAA-TTTT-TCCAACAATTGTTTACAGAC-AGATTATTTCACTTA----TTATTCACTGTA
TCACAATTCCAGTGGGTCAGAAG-TTTACATACAATAA
>chromosome16:29834268-29834494/1-226
--AGTTGAAGTCGGAAGTTT-ACA-----TACACTTAGGTTGGACTCA-TTAAAACTTG-T-TTTTCAACCA
CTCCACAAATTTCTTG----TT----AACATACTATAGTTTTGGCAAGTCGGTTAGGACATCTACTTTGTGC
ATGACAC-AAGGCA-TTTT-TCCAACAATTGTTTACAGAC-AGATTATTTCACTTA----TAATTCACTGTA
TCACAATTCCAGTGGGTCAGAAG-TTTACATACACTAA
>chromosome16:33879845-33880071/1-226
--AGTTGAAGTCTGAAGTTT-ACA-----TACACTTAGGTTGGAGTCA-TTAAAACTCA-T-TTTTCAACCA
CTCCACAAATTTCTTG----TT----AACAAACTATAGTTTTGGCAAGTCAGTTAGGACATCTACTTTGTGC
ATGACAC-AAGTAA-TTTT-TCCAACAATTGTTTACAGAC-AGATTATGTCACTTA----TAATTCACTGTT
TCACAATTCCAGTGGGTCAGAAG-TTTACATACACTAA
>chromosome16:14429006-14429232/1-226
--AGTTGAAGTCAGAAGATT-ACA-----TACACTTAAGTTGGAGTCA-TTAAAACTCG-T-TTTTCAACCA
CTCCACAAATTTCTTG----TT----ATCAAACTATAGTTTTGGCATGTCGGTTAGGACATCTACTTTGTGC
ATGACAC-AAGTCA-TTTT-TCCAACAATTGTTTACAGAC-AGATTATTTCACTTA----TAATTCACTGTA
TCACAATTCCAGTGGGTAAGAAG-TTTACATACACTAA
>chromosome16:2100396-2100622/1-226
--AGTTGAAGTCGGAAGTTT-GCA-----TACACTTAGGTTGGAGTCA-TTAAAACTCG-T-TTTTCAACCA
CTCCACACATTTCTTG----TT----AACAAAATATAGTTTTGGCAAGTCGGTTAGGACATCTACTTTGTGC
ATGACAC-AAGTCA-TTTT-TCCAACAATTGTTTACAGAC-AGATTATTTCACTTA----TCATTCACTGTA
TCACAATTCCAGTGGGTCAGAAG-TTTACACACACTAA
>chromosome16:3307932-3308158/1-226
--AGTTGAATTCGGAAGTTT-ACA-----TACACTTAGGTTGGAGTCA-TTAAAACTCG-T-TTTTCAACCA
CTCCACAAATTTCTAG----TT----AACAAACTATAGTTTTGGCAAGTCGGTTAGGACATCTACTTTGTGC
ATGACAC-AAGTAA-TTTT-TCCAACAATTGTTTACAAAC-AGATTATTTCACTTA----TAATTCACTGTG
TCACAATTCCAGTGGGTCAGAAG-TTTACATACACTAA
>chromosome16:64898749-64898976/1-227
--AGTTGAAGTCGGAAGTTTTACA-----TACACTTAGGTTGGAGTCA-TTAAAACTCG-T-TTTTCAACCA
CTCCACAAATTTCTTG----TT----AACAAACTATAGTTTTGGCAAGTCAGTTAGGACATCTACTTTGTGC
ATGACAC-AAGTCA-TTTT-TCCAACAATTGTTTACAGAC-AGATTATTTCACTTA----TAATTCACTGTA
TCACAATTCCAGTGTGTCAGAAC-TTTACATAAACTAA
>chromosome16:2145601-2145827/1-226
--AGTTGAAGTCGGAAGTTT-ACA-----TACACTTAGGTTGGAGTCA-TTAAAACTCG-T-TTTTCAACCA
CTCCACACATTTCTTG----TT----AACCAACTATAGTTTTGGCAAGTCGGTTAGCACATCTACTTTGTGC
ATGACAC-AAGTAA-TCTT-TCCAACAATTGTTTACAGAC-AGATTATTTCACTTA----TAATTCACTGTA
TCACAATTCCAGTGGGTCAGAAG-TTTACATACACTAA
>chromosome17:8172391-8172617/1-226
-CAGTTGAAGTCGGAAGTTT-ACA-----TACACTTAAGTTGGAGTCA-TTAAAACTCG-T-TTTTCAACCA
CTCCACAAATTTCTTG----TT----AACAAACTATAGTTTTGGCAAGTCAGTTAGGACATCTACTTTGTGC
ATGACAC-AAGTCA-TTTT-TACAACTATTGTTTACAGAC-AGATTATTTCACTTA----TAATTCACTGTA
TCACAATTCCAGTGGGTCAGAAG-TTTACATACACTA-
>chromosome17:49440999-49441225/1-226
-CAGTTGAAGTCAGAAGTTT-ACA-----TACACTTAGGTTGGAGTCA-TTAAAACTCG-T-TTTTCAACCA
CTCCACAAATTTCTTG----TC----AACAAACTATAGTTTTGGCAAGTCGGTTAGGACATCTACTTTGTGC
ATGACAC-AAGTAA-TTTT-TCCAACAATTGTTTACAGAC-AGATTATTTCACTTA----TAATTCACCGTA
TCACAATTCCAGTGGGTCAGAAG-TTTACATACACTA-
>chromosome17:43541201-43541427/1-226
-CAGTTGAAGTCGGAAGTTT-ACA-----TACACTTAGGTTGGAGTCA-TTAAAACTCG-T-TTTTCAACCA
CTCCACAAATGTCTTG----TT----AACAAACTAGAGTTTTGGCAAGTCGGTTAGGACATCTACTTTGTGC
ATGACAC-AAGTAA-TTTT-TCCAACAATTGTTTACAGAC-AGATTATTTCACTTA----TAATTCACTGTA
TCACAATTCCAGTGGGTCAGAAG-TTTACATACACTA-
>chromosome17:9097390-9097616/1-226
-CAGGTGAAGTCGGAAGTTT-ACA-----TACACTTAGGTTGGAGTCA-TTAAAACTTG-T-TTTTCAACAA
CTCCACAAATGTCTTG----TT----AACAAACTATAGTTTTGGCAAGTCGGTTAGGACATCTACTTTGTGC
ATGACAC-AAGTCA-TTTT-TCCAACAATTGTTTACAGAC-AGATTATTTCACTTA----TAATTCACTGTA
TCACAATTCCAGTGGGTCAGAAG-TTTACATACACTA-
>chromosome17:56699286-56699512/1-226
-CAGTTGAAGTGGGAAGTTT-ACA-----TACACTTAGGTTGGAGTCA-TTAAAACTCG-T-TTTTCAACCA
CTCCACAAATTTCTTG----TT----AACAAACTATAGTTTTGGCAAGTCGGTTAGGACATCTACTTTGTGC
ATGACAC-AAGTCA-TTTT-TCCAACTATTGTTTACAGAC-ATATTATTTCACTTA----TAATTCACTGTA
TCACAATTCCAGTGGGTCAGAAG-TTTACATACACTA-
>chromosome17:8216465-8216691/1-226
-CAGTTGAAGTCGGAAGTTT-ACA-----TACACTTAGGTTGGAGTCA-TTAAAACTCG-T-TTTTCAACCA
CTCCACAAATGTCTTG----TT----AACAAACTATAGTTTTGGCAAGTTAGTTAGGACATCTACTTTGTGC
ATGACAC-AAGTCA-TTTT-TCCAACAATTGTATACAGAC-GGATTATTTCACTTA----TAATTCACTGTA
TCACAATTCCAGTGGGTTAGAAG-TTTACATACACTA-
>chromosome17:10175288-10175514/1-226
-CAGTTAAAGTCGGAAGTTT-ACA-----TACACTTAGGTTGGAGTCA-TTAAAACTCG-T-TTTTCAACCA
CTCCACAAATTTCTTG----TT----GACAAACTATAGTTTTGGCAAGTCAGTTAGGACATCTACTTTGTGC
ACGACAC-AAGTCA-TTTT-TCCAACAATTGTTTACAGAC-AGATTATTTCCGTTA----TAATTCACTGTA
TCACAATTCCAGTGGGTCAGAAG-TTTACATACACTA-
>chromosome17:48918511-48918737/1-226
-CAGTTGAAGTCGGAAGTTT-ACA-----TACACTTAGGTTGGAGTCA-TTAAAACTCG-T-TTTTCAACCA
CTCCACAAATTTCTTA----TT----AACAAACTATAGTTTTGGCAAGTCGGTTAGGACATCTACTTTGTGC
ATGACAC-AATATA-TTTT-TCCAACAATTGTTTACAGAC-AGATTATTTCACTTA----TAATTCACTGTA
TCACAATTCCAGTGGGTCAGAAG-TTTACATACACTA-
>chromosome17:7657500-7657726/1-226
-CAGTTGAAGTTGGAAGTTT-ACA-----TACACTTAGGTTGGAGTCA-TTAAAACTGG-T-TTTTCAACCA
CTCCACAAATTTCTTG----TT----AACAAACTATAGTTTTGGCAAGTCGGTTAGGACATCTACTTTGTGT
ATGTCAC-AAGTCA-TTTT-TCCAACAATTGTTTACAGAC-AGATTATTTCACTTA----TAATTCACTGTA
TCACAATTCCAGTGGGTCAGAAG-TTTACATACACTA-
>chromosome17:13001630-13001856/1-226
-CAGTTGAAGTAGGAAGTTT-ACA-----TACACTTAGGTTGGAGTCA-TTAAAACTTG-T-TTTTCAACCA
CTCCACAAATTTCTTG----TT----AACAAACTATAGTTTTGGCAAGTCGGTTAGGACATCTACTGTGTGC
ATGACAC-AAGTCA-TTTT-TCCAACAATTGTTTACAGAC-AGATTATTTCACTTA----TAATTCACTGTA
TCACAATTCCAGTGTGTCAGAAG-TTTACATACACTA-
>chromosome17:55341711-55341936/1-225
--AGTTGAATTCGGAAGTTT-ACA-----TACACTTAGGTTGGAGTCA-TTAAAACTTG-A-TTTTCAACCA
CTCCACAAATTTCTTG----TT----AACAAACTATAGTTTTGGCAAGTCGGTTAGGACATCTACTTTGTGC
ATGACAC-AAGTCA-TTTT-TCCAACAATTGTTTATAGAC-AGATTATTTCACTTA----TAATTCACTGTA
TCACAATTCCAGTGGGTCAGAAG-TTTACATACACTA-
>chromosome17:5138168-5138394/1-226
-CAGTTGAAGTCGGAAGTTT-ACA-----TACACTTACGTTGGAGTCA-TTAAAACTCG-T-TTTTCAACCG
CTCCACAAATTTCTTG----TT----AACAAACTATAGTTTTGGCAAGTCGGTTAGGACATCTACTTTGTGC
ATGACAC-AAGTAA-TTTT-TCCAACAATTGTTTACAGAC-AGATTATTTCACTTA----AAATTCACTGTA
TCACTATTCCAGTGGGTCAGAAG-TTTACATACACTA-
>chromosome17:9476896-9477123/1-227
-CAGTTGAAGTCGGAAGTTT-ACA-----TACACTTAGGTTGGAGTCA-TTAGAACTCG-TTTTTTCAACCA
CTCCACACATTTCTTG----TT----AACAAACTATAGTTTTGTCAAGTCAGTTAGGACATCTACTTTGTGC
ATGACAC-TAGTAA-TTTT-TCCAACAATTGTTTACAGAC-AGATTATTTCACTTA----TAATTCACTGTA
TCACAATTCCAGTGGGTCAGAAG-TTTACATACACTA-
>chromosome17:1206583-1206801/1-218
--------AGTCGGAAGTTT-ACA-----TACACTTAGGTTGGAGTCA-TTAAAACTCG-T-TTTTCAACCA
CTCCACAAATTTCTTG----TT----AACAAACTATAGTTTTGGCAAGTCGGTTAGAACATCTACTTTGTGC
ATGACAC-AAGTAA-TTTA-TCCAACAATTGTTTACAGAC-AGATTATTTCACTTA----TAATTCACTGTA
TCACAATTCCAGTAGGTCAGAAG--TTACATACACCA-
>chromosome17:4525408-4525634/1-226
--AGTTGAAGTCGGAAGTTT-ACA-----TACACTTAGGTTGGAGTTA-TTAAAACTTG-T-TTTTCAACCA
CTCCACAAATTTCTTG----TT----AACAAACTATAGTTTTAGCAAGTCGGTTAGGACATCTACTTTGTGC
ATGACAC-AAGTCA-TTTT-TCCAACAATTGTTTACAGAC-AGATTATTTCACTTA----TAATTCACTGTA
TCACAATTCCAGTGGGTCAGAAG-TTTACATACACTAA
>chromosome17:18229278-18229504/1-226
--AGTTGAAGTCGGAAGTTT-ACA-----TACACTTAGGTTGGAGTCA-TTAAAACTAG-T-TTTTCAACCA
CTCCACAATTTTCTTG----TT----AACAAACTATAGTTTTGGCAAGTCGGTTAGGACATCTACTTTGTAC
ATGACAC-AAGTCA-TTTT-TCCAACAATTGTTTACAGAC-AGATTATTTCACTTA----TAATTCACTGTA
CCACAATTCCAGTGGGTCAGAAG-TTTACATACACTAA
>chromosome17:37115765-37115991/1-226
--AGTTGAAGTCGGAAGTTT-ACA-----TACACTTAGGTTGGAGTCA-TTAAAACTCA-T-TTTTCAACCA
CTCCACAAATTTCTTG----TT----TACAAACTATAGTTTTGGCAAGTCGGTTAGGACATCTACTTTGTGC
ATGACAC-AAGTCT-TTTT-TCCAACAATTGTTTACAGAC-AGATTATTTCACTTA----TAATTCACTGTA
TCATAATTCCAGTGGGTCAGAAG-TTTACATACACTAA
>chromosome17:42850539-42850763/1-224
----TTGATGTCGGAAGTTT-ACA-----TACACTTAGGTTGGAGTCA-TTAAAACTCG-T-TTTTCAACCA
CTCCACAAATTTCTTG----TT----AACAAACTATAGTTTTGGCAAGTCGGTTAGGACATCTACTTTGTGC
ATGACAC-AAGTCA-TTTT-TCCAACAATTGTTTACAGAC-AGATCATTTCACTTA----AAATTCACTGTA
TCACAATTCCAGTGGGTCAGAAG-TTTACATACACTAA
>chromosome17:38720313-38720539/1-226
--AGTTGAAGTCGGAAGTTT-ACA-----TACACTTAGGTTGGAGTCA-TTAAAACTCA-T-TTTTCAACCA
CTCCACAAATTTCTTG----TT----AACAAACTATAGTTTTGCCAAGTCAGTTAGGACATCTACTTTGTGC
ATGACAC-AAGTAA-TTTT-TACAACAATTGTTTACAGAC-AGATTATTTCACTTA----TAATTCACTGTA
TCACAATTCCAGTGGGCCAGAAG-TTTACATACACTAA
>chromosome17:30076565-30076791/1-226
--AGTTGAAGTCGGAAGTTT-ACA-----TACACTTAGGTTGGAGTCA-TTAAAACTCG-T-TTTTCAACCA
CTCCACAAATTTCTTG----TT----AACAAATTATAGTTTTGGCAAGTCAGTTAGGATATCTACTTTGTGC
ATGACAC-AAGTCA-TTTT-TCCAGCCATTGTTTACAGAC-AGATTATTTCACTTA----TAATTCACTCTA
TCATAATTCCAGTGGGTCAGAAG-TTTACATACACTAA
>chromosome17:4627915-4628141/1-226
--AGTTGAAGTCGGAAGTTT-ACA-----TTCACTTAGGTTGGAGTCA-TTAAAACTCG-T-TTTTCAACCA
CTCCACAAATTTCTTG----TT----ATCCAACTATAGTTTTGGCAAGTCGGTTAGGACATCTACTTTGTGC
ATGACAC-AAGTCA-TTTT-TCCAACAATTGTTTACAGAC-AGATTATTTCACTTA----TAATTCACTGTA
TCACAATTCCAGTGGGTCAGAAG-TTTACATACAGTAA
>chromosome17:26321937-26322163/1-226
--AGCTGAAGTCGGAAGTTT-ACA-----TACACTTAGGTTGGAGTCA-TTAAAACTAG-T-TTTTCAACCA
CTCCACAAATTTCTTG----TT----AACAAACTATAGTTTTGGCAAGTCGGTTAGGACATCTACTTTGTGC
ATGACAT-AAGTAA-TTTT-TCCAACAATTGTTTACAGAC-AGATTATTTCACTTA----TAATTCACTGTA
TCACAATTCCAGAGGGTCAGAAG-TTTACATACACTAA
>chromosome17:45743167-45743393/1-226
--AGTTGTAGTCGGAAATTT-ACA-----TATACTTAGGTTGGAGTCA-TTAAAACTCG-T-TTTTCAACCA
CTCCACAAAATTCTTG----TT----AACAAACTATAGTTTTGGCAAGTCGGTTAGGACATCTACTTTGTGC
ATGACAC-AAGTAA-TTTT-TCCAACAATTGTTTACAGAC-AGATTATTTCACTTA----TAATTCACTGTA
TCACAATTCCAGTGGGTCAGAAG-TTTACATACACTAA
>chromosome17:10195838-10196064/1-226
--AGTTGAAGTCGGAAGTTT-ACA-----TACACTTAGGTTGGAGTCA-TTAAAACTCA-T-TTTTCAACCA
CTTCACAAATTTCTTG----TT----AACAAACTATAGTTTTGGCAAGTCGGTTAGGACATCTACTTTCTGC
ATGACAC-AAGTAA-TTTT-TCCAACAATTGTTTAGAGAC-AGATTATTTCACTTA----TAATTCACTGTA
TCACAATTCCAGTGGGTCAGAAG-TTTACATACACTAA
>chromosome17:45047414-45047640/1-226
--AGTTGAATTTGGAAGTTT-ACA-----TACACTTAGGTTGGAGTCA-ATAAAACTTG-T-TTTTCAACCA
CTCCACAAATTTCTTG----TT----AACAAACAATAGTTTTGGCAAGTCAGTTAGGACATCTACTTTGTGC
ATGACAC-AAGTAA-TTTT-TCCAACAATTGTTTACAGAC-AGATTATTTCACTTA----TAATTCACTGTA
GAACAATTCCAGTGGGTCAGAAG-TTTACATACACTAA
>chromosome17:27925428-27925654/1-226
--AGTTGAAGTTGGAAGTTT-ACA-----TACTCTTATGTTGGAGTCA-TTAAAACTCG-T-TTTTCAACCA
CTCCACAAATTTCTTG----TT----AACAAACTATAGTTTTGGCAAGTCGGTTAGGACATCTACTTTGTGC
ATGACAC-AAATAA-TTTT-TCCAACAATTGTTTACAGAC-AGATTATTTCACTTA----TAATTCACTGTA
TCACAATTCCAGTGGGTGAGAAG-TTTACATACACTAA
>chromosome17:57660405-57660631/1-226
--AGTTGAAGTCGGATGTTT-ACA-----TACACTTAAGTTGGAGTCA-TTAAAACTCG-T-TTTTCAACCA
CTCCACAAATGACTTG----TT----AACAAACTATAGTTTTGGCAAGTCGGTTAGGACATCTACTTTCTGC
ATGACAC-AAGTAA-TCTT-TCCAACAATTGTTTACAGAC-AGATTATTTCACTTA----TAATTCACTGTA
TCACAATTCCAGTGGGTCAGAAG-TTTACATACACTAA
>chromosome17:5364088-5364314/1-226
--AGTTGAAGTCGGACGTTT-ACA-----TACACTTAGGTTGGAGTCA-TTAAAACTCG-T-TTTTCAAACA
CTCCACAAATTTCTTG----TT----AACAAACTATAGTTTTGGCAAGTCGGTTAGGACATCTACTTTGTGC
ATGACAC-GAGTAA-TATT-TCCAACAATTGTTTACAGAC-AGATTATTTCACTTA----TAATTCACTGTA
TCACAATTCCAGTTGGTCAGAAG-TTTACATACACTAA
>chromosome17:523177-523403/1-226
--AGTTGAAGTGAGAAGTTT-ACA-----TACACTTAGGTTGGAGTCA-TTAAAACTTG-T-TTTTCAACCA
CTCCACAAATTTCTTG----TA----AACAAACTAAAGTTTTGGCAAGTCAGTTAGGACATCTACTTTGTGC
ATGACAC-AAGTCA-TTTT-TCCAACAATTGTTTACAGAC-AGATTATTTAACTTA----TAATTCACTGTA
TCACAATTCCAGTGGGTCAGAAG-TTTACATACTCTAA
>chromosome17:14129547-14129774/1-227
--AGTTGAAGTAGGAAGTTT-ACA-----TACACTTAGGTTGGAGTCATTTAAAACTCG-T-TTTTCAACCA
CTCCACAAATTTCTTG----TT----AACAAACTATAGTTTTGGCAAGTCGGTTAGGACATCTACTTTGTGC
ATGACAC-AAGTCA-TTTT-TCCAACAATTGTTTACAGAC-ATATTATTTCACTTA----TACTTCACTGTA
TCACAATTCCAGTGGGTCAGAAC-TTTACATACACTAA
>chromosome18:53388600-53388826/1-226
-CAGTGGAAGTCGGAAGTTT-ACA-----TACACTTAGGTTGGAGTCA-TTAAAACTCG-T-TTTTCAACCA
CTCCACAAATTTCTTG----TT----AACAAACTATAGTTTTGGCAAGTCGGTTAGGACATCTACTTTGTGC
ATGACAC-AAGTCA-TTTT-TCCAACAATTGTTTACAGAC-AGATTATTTCACTTA----TAATTCACTGTA
TCACAATTCCAGTGGGTCAGAAG-TTTACATACACTA-
>chromosome18:6614307-6614533/1-226
-CAGTTGAAGTCGGAAGTTT-ACA-----TACACTTAGGTTGGAGTCA-TTAAAACTCG-T-TTTTCAACCA
CTCCACAAATTTCTTG----TT----AACAAACTATAGTTTTGGCAAGTCGGTTAGGACATCTACTTTGTGC
ATGACAC-AAGTAA-TTTT-TCCAACAATTGTTTACAGAC-AGATTATTTCACTTA----TAATTCACTGTA
TCACAATTCCAGTGGGTCAGAAG-TTTATATACACTA-
>chromosome18:70281367-70281593/1-226
-CAGTTGAAGTCGGAAGTTT-ACA-----TACACTTAGGTTGGAGTCA-TTAAAACTTG-T-TTTTCAACCA
CTCCACAAATTTCTTG----TT----AATAAACTATAGTTTTGGCAAGTCGGTTAGGACGTCTACTTTGTGC
ATGACAC-AAGTCA-TTTT-TCCAACAATTGTTTACAGAC-AGATTATTTCACTTA----TAATTCACTGTA
TCACAATTCCAGTGGGTCAGAAG-TTTACATACACTA-
>chromosome18:11021159-11021385/1-226
-CAGCTGAAGTCGGAAGTTT-ACA-----TACACTTAGGTTGGAGTCA-TTAAAACTCA-T-TTTTCAACCA
CTCCACAAATTTCTTG----TT----AACAAACTATAGTTTTGGCAGGTCGGTTAGGACATCTACTTTGTGC
ATGACAC-AAGTAA-TTTT-TCCAACAATTGTTTACAGAC-AGATTATTTCACTTA----TAATTCACTGTA
TCACAATTCCAGTGGGTCAGAAG-TTTACATACACTA-
>chromosome18:13592524-13592750/1-226
-CAGTTGAAGTCGGAAGTTT-ACA-----TACACTTAGGTTGGAGTCA-TTAAAACTCG-T-TTTTCAACCA
CTCCACAAATTTCTTG----TT----AACAAACTATAGTTTTGGCAAGTTGGTTAGGACACCTACTTTGTGC
ATGACAC-AAGTCA-TTTT-TCCAACAATTGTTTACAGAC-AGATTATTTCACTTA----TAATTCACTGTA
TCACAATTCCAGTGGATCAGAAG-TTTACATTCACTA-
>chromosome18:1835098-1835324/1-226
-CAGTTGAAGTCGGAAGTTT-ACA-----TACACTTAGGTTGGAGTCA-TTAAAACTCG-T-TTTTAAACCA
CTCCACAAATGTCTTG----TT----AACAAACTATAGTTTTGGCAAGTCGGTTAGGACATCTACTTTGTGC
ATGACAC-ATGTCA-TTTT-TCCAACAATTGTTTACAGAC-AGATTATTTCACTTA----TAATTCACTGTA
TCACAATTCCAGTGGGTCAGAAG-TTTACATACACTA-
>chromosome18:30375242-30375468/1-226
-CAGTTGAAGTCGGAAGTTT-ACA-----TACACTTAGGTTGGAGTCA-TTGAAACTCG-T-TTTTCAACCA
CTCCACAAATTTCTTG----TT----AACAAACTATAGTTTTGGCAAGTCGGTTAGGACATCTACTTTGTGC
ATGACAC-AAGTCA-TTTT-TCCAACAATGGTTTACAGAC-AGATTATTTCACTTA----TAATTCACTGTA
TCACAATTCCACTGGGTCAGAAG-TCTACATACACTA-
>chromosome18:11096847-11097073/1-226
-CAGTTGAAGTCGGAAGTTT-ACA-----TACACTTAGGTTGGAGTCA-ATAAAACTTG-T-TTTTCAACCA
CGCCACAAATTTCTTG----TT----AACAAACTATAGTTTTGGCAAGTCGATTAGGACATCTACTTTGTGC
ATGACAC-AAGTCA-TTTT-TCCAACAATTGTTTACAGAC-AGATTATTTCACTTA----TAATTCACTGTA
TCACAATTCCAGTGGGTCAGAAG-TTTACATACACTA-
>chromosome18:12914332-12914558/1-226
-CAGTTGAAATCGGAAGTTT-ACA-----TACACTTAGGTTGGAGTCA-TTAAAACTTG-T-TTTTCAACCA
CTCCACAAATGTCTTG----TT----AACAAACTATAGTTTTGGCAAGTCGGTTAGGACATCTACTTTGTGC
ATGACAC-AAGTAA-TTTT-TCCAACAATTGTTTACAGAC-AGATTATTTCACTTA----TAATTCACTGTA
TCACAATTCCAGTGGGTCAGAAG-TTTACATACACTA-
>chromosome18:28410520-28410746/1-226
-CAGTTGAAGTGGGAAGTTT-ACA-----TACACTTAGGTTGGAGTCA-TTAAAACTAG-T-TTTTCAGCCA
CTCCACAAATTTCTTG----TT----AACAAACTATAGTTTTGGCAAGTTGGTTAGGACATCTACTTTGTGC
ATGACAC-AAGTCA-TTTT-TCCAACAATTGTTTACAGAC-AGATTATTTCACTTA----TAATTCACTGTA
TCACAATTCCAGTGGGTCAGAAG-TTTACATACACTA-
>chromosome18:7157741-7157967/1-226
-CAGTTGAAGTCGGACGTTT-ACA-----TACACTTAGGTTGGAGTCA-TTAAAACTTG-T-TTTTCAACCA
CTCCACAAATTTCTTG----TT----AACAAACTATAGTTTTGGCAAGTCGGTTAGGACATCTACTTTGTGC
ATGACAC-AAGTAA-TTTT-TCCAACAATTGTTTACAGAC-AGATTATTTCACTTA----TAATTCACTGTA
TCACAATTCCAGTGGGTCAGAAG-TTAACATACACTA-
>chromosome18:8519841-8520067/1-226
-CAGTTGAAGTCGGAAGTTT-ACA-----TACACTTTGGTTGGAGTCA-TTAAAACTCG-A-TTTTCAACCA
CTCCACAAATTTCTTG----TT----AACAAACTATAGTTTTGGCAAGTCGGTTAGGACATCTACTTTGTGC
ATGACAC-AAGTCA-TTTT-TCCAACAATTGTTTACAGAC-AGATTATTTCACTTA----TAACTCACTGTA
TCACAATTCCAGTGTGTCAGAAG-TTTACATACACTA-
>chromosome18:38325103-38325329/1-226
--AGTTGAAGTCAGAAGTTT-ACA-----TACACTTAGGTTGGAGTCA-TTAAAACTCG-T-TTTTCAACCA
CTCCACAAATTTCTTG----TT----AACAAACTATAGTTTTGGCAAGTCGGTTAGGACATCTACTTTGTGC
ATGACAC-AAGTCA-TTTT-TCCAACAATTGTTTACAGAC-AGATTATTTCACTTA----TAATTCACTGTA
TCACAATTCCAGTGGGTCAGAAG-TTTACATACACTAA
>chromosome18:8639105-8639331/1-226
--AGTTGAAGTCGGAAGTTT-ACA-----TACACTTAGGTTGGAGTCA-TTAAAACTTG-T-TTTTCAACCA
CTCCACAAATTTCTTG----TT----AACAAACTATAGTTTTGGCAAGTCGGTTAGGACATCTACTTTGTGC
ATGACAC-AAGTCA-TTTT-TCCAACAATTGTTTACAGAC-AGATTATTTCACTTA----TAATTCACTGTA
TCACAATTCCAGTGGGTCAGAAG-TTTACATGCACTAA
>chromosome18:13614053-13614279/1-226
--AGTTGAAGTTGGAAGTTT-ACA-----TACACTTAGGTTGGAGTCA-TTAAAACTCG-T-TTTTCAACCA
CTCCACAAATTTCTTG----TT----AACAAACTATAGTTTTGGCAAGTCGGTTAGGACATCTACTTTGTGC
ATGACAC-AAGTCA-TTTT-CCCAACAATTGTTTACAGAC-AGATTATTTCACTTA----TAATTCACTGTA
TCACAATTCCAGTGGGTCAGAAG-TTTACATACACTAA
>chromosome18:66310408-66310634/1-226
--AGTTGAAGTCGGAAGTTT-ACA-----TACACTTAGGTTGGAGTCA-TTAAAACTCG-T-TTTTCAACCA
CTCCACAAATTTCTTG----TT----TACAAATTATAGTTTTGGCAAGTCGGTTAGGACATCTACTTTGTGC
ATGACAC-AAGTCA-TTTT-TCCAACAATTGTTTACAGAC-AGATTATTTCACTTA----TAATTCACTGTA
TCACAATTCCAGTGGGTCAGAAG-TTTACATACACTAA
>chromosome18:26380373-26380599/1-226
--AGTTGAATTCGGAAGTTT-ACA-----TACACTTAGGTTGGAGTCA-TTAAAACTCG-T-TTTTCAACCA
CTCCACAAGTTTCTTG----TT----AACAAACTATAGTTTTTGCAAGTCGGTTAGGACATCTACTTTGTGC
ATGACAC-AAGTCA-TTTT-TCCAACAATTGTTTACAGAC-AGATTATTTCACTTA----TAATTCACTGTA
TCACAATTCCAGTGGGTCAGAAG-TTTACATACACTAA
>chromosome18:56803140-56803366/1-226
--AGTTGAAGTCGGAAGTTT-ACA-----TACACTTAGGTTGGAGTCA-TTAAAACTCG-T-TTTTCAACCA
CTCCACAAATTTCTTG----TT----AACAAACTATAGTTTTGGCAAGTCGGTTAGGACATCTACTTTGTGC
ATGACAC-ATGTAA-TTTT-TCCAACAATTGTTTACAGAC-AGATTATTTCACTTA----TAATTCACTGTA
TCACAATTCCAGTGGGCCAGAAG-TTTACATACACTAA
>chromosome18:28349408-28349634/1-226
--AGTTGAAGTCAGAAGTTT-ACA-----TACACTTATGTTGGAGTCA-TTAAAACTCG-T-ATTTCAACCA
CTCCACAAATTTCTTG----TT----AACAAACTATAGTTTTGGCAAGTCGGTTAGGACATCTACTTTGTGC
ATGACAC-AAGTCA-TTTT-TCCAACAATTGTTTACAGAC-AGATTATTTCACTTA----TAATTCACTGTA
TCACAATTTCAGTGGGTCAGAAG-TTTACATACACTAA
>chromosome18:60035109-60035335/1-226
--AGTTGAAGTCGGAAGTTT-ACA-----TAAACTTAAGTTGGAGTCA-TTAAAACTCA-T-TTTTCAACCA
CTCCACAAATTTCTTG----TT----AACAAACTATAGTTTTGGCAAGTCGGTTAGGACATCTACTTTGTGC
ATGATAC-AAGTAA-TTTT-TCCAACAATTGTTTACAGAC-AGATTATTTCACTTA----TAATTCACTGTA
TCACAATTCCAGTGGGTCAGAAG-TTTACATACACTAA
>chromosome18:13003254-13003480/1-226
--AGTTGAAGTCAGAAGTTT-ACA-----TACACTTAGGTTGGAGTCA-TTAAAACTTG-T-TTTTCAACCA
CTCCACAAATTTCTTG----TT----AACAAACTATAGTTTTGGCAAGTCAGTTAGGACATCTACTGTGTGC
ATGACAC-AAGTAA-TTTT-TCCAACAATTGTTTACAGAC-AGATTATTTCACTTA----TAATTCACTGTA
TCACAATTCCAGTGGGTCAGAAG-TTCACATACACTAA
>chromosome18:21894938-21895164/1-226
--AGTTGAAGTCGGAAGTTA-ACA-----TACACTTAGGTTGGAGTCA-TTAAAACTTG-T-TTTTCAACCA
CTCCACAAATGTCTTG----TT----AACAAACTATAGTTTTAGCAAGTCGGTTAGGACATCTACTTTGTGC
ATGACAC-AAGTCA-TTTT-TCCAACAATTGTTTACAGAC-AGATTATTTCACTTA----TAATTCACTGTA
TCACAATTCCAGTGGGTCAGAAG-TTTACATACACTAA
>chromosome18:45351497-45351723/1-226
--AGTTGAAGTCGGAAGTTT-ACA-----TACACTTAGCTTGGAGTCA-TTAAAACTCA-T-TTTTCAACCA
CTCCACAAATTTCCTG----TT----AACAAACTATAGTTTTGGCAAGTCGGTTAGGACATCTACTTTGTGC
ATGACAC-AAGTCA-TTTT-TCCAACAATTGTTTACAGAC-AGATTATTTGACTTA----TAATTCACTGTA
TCACAATTCCAGTGGGTCAGAAG-TTTACATACACTAA
>chromosome18:50217482-50217708/1-226
--AGTTGAAGTCGGAAGTTT-ACA-----TACACTTAGGTTGGAGTCA-TTAAAACTCG-T-TTTTCAACCA
CTCCACAAATTTCATG----TT----AACAAACTATAGTTTTGGCAAGTCGGTTAGGACATCTACTTTGTGC
ATGACAC-AAGTAA-TTTT-TCCAACAATTGTTTACAGAC-AGATTATTTCACTTA----TAATTCACTGTA
TCACAATTCCAGTGGGTCATAAG-TTTAAATACACTAA
>chromosome18:55157163-55157390/1-227
--AGTTGAAGTCGGAAGTTT-ACA-----TACACTTAGGTTGGAGTCA-TTAAAACTCGTT-TTTCCAACCA
CTCCACAAATTTCTTG----TT----AACAAACTATAGTTTTGGCAAGTCGGTTAGGACATCTACTTTGTGC
ATGACAC-AAGTAA-TTTT-TCCAACAATTGTTTACAGAC-AGATTATTTCACTTA----TCATTCACTGTA
TCACAATTCCATTGGGTCAGAAG-TTTACATACACTAA
>chromosome18:1644052-1644278/1-226
---GTTGAAGTCGGAAGTTT-ACA-----TACACTTAGGTTGGAGTCATTTAAAACTCA-T-TTTTCAACCA
CTCCACACATTTCTTG----TT----AACAAACTATAGTTTTGGCAAGTCGGTTAGGACATCTACTTTGTGC
ATGACAC-AAGTCA-TTTT-TCCAACAATTGTTTACAGAC-AGATTATTTCACTTA----TATTTCACTGTA
TCACAATTCCAGTGGGTCAGAAG-TTTACATACACTAA
>chromosome19:31949724-31949950/1-226
-CAGTTGAAGTCGGAAGTTT-ACA-----TACACTTAGGTTGGAGTCA-TTAAAACTCG-T-TTTTCAACCA
CTCCACAAATTTCTTG----TT----AACAAACTATAGTTTTGGCAAGTCGGTTAGGACATCTACTTTGTGC
ATGACAC-AAGTAA-TTTT-TCCAACAATTGTTTACAGAC-AGATTATTTCACTTA----TAATTCACTGTA
TCACAATTCCAGTGGGTCAGAAG-TTTACATACACTA-
>chromosome19:73365851-73366077/1-226
-CAGTTGAAGTCGGAAGTTT-ACA-----TACACTTAGGTTGGAGTCA-TTAAAACTCG-T-TTTTCAACCA
CTCCACAAATTTCTTG----TT----AACAAACTATAGTTTTGGCAAGTCGGTTACGACATCTACTTTGTGC
ATGACAC-AAGTCA-TTTT-TCCAACAATTGTTTACAGAC-AGATTATTTCACTTA----TAATTCACTGTA
TCACAATTCCAGTGGGTCAGAAG-TTTACATACACTA-
>chromosome19:61585611-61585836/1-225
-CAGTTGAAGTCGGAAGTTT-ACA-----TACACTTAGGTTGGAGTCA-TTAAAACTCG-T-TTTTCAACCG
CTCCACAAATTTCTTG----TT----AGCAAACTATAGTTTTGGCAAGTCGGTTAGGACATCTACTTTGTGC
ATGACAC-AAGTCA-TTTT-TCCAACAATTGTTTACAGAC-AGATTATTTCACTTA----TAATTCACTGTA
TCACAATTCCAGTGGGTCAGAAG-TTTACATACACT--
>chromosome19:69182929-69183152/1-223
----TTGAAGTCGGAAGTTT-ACA-----TACACTTAAGTTGGAGTCA-TTAAAACTCG-T-TTTTCAACCT
CTCCACAAATTTCTTG----TT----AACAAACTATAGTTTTGGCAAGTCAGTTAGGACATCTACTTTGTGC
ATGACAC-AAGTAA-TTTT-TCCAACAATTGTTTACAGAC-AGATTATTTCACTTA----TAATTCACTGTA
TCACAATTCCAGTGGGTCAGAAG-TTTACATACACTA-
>chromosome19:34749701-34749927/1-226
-CAGTTGAAGTTGGAAGTTT-ACA-----TACACTTAGGTTGGAGTCA-TTAAAACTCA-T-TTTTCAACCA
CTCCACAAATTTCTTG----TT----AACAAACTATAGTTTTGGCAAGTCGGTTAGGACATCTACTTTGTGC
ATGACAC-AAGTAA-TTTT-TCCAACAATTGTTTACAGAC-AGATTATTTCACTTA----TAATTCACTGTA
TCACAATTCCAGTGGGTCAGAAG-TTTACATACACTA-
>chromosome19:9612759-9612985/1-226
-CAGTTGAAGTCGGAAGTTT-ACA-----TACACTTAGGTTGGAGTCA-TTAAAACTCG-T-TTTTCAATCA
CTCCACACATTTCTTG----TT----AACAAACTATAGTTTTGGCAAGTCGGTTAGGACATCTACTTTGTGC
ATGACAC-AAGTCA-TTTT-TCCAACAATTGTTTACAGAC-AGATTATTTCACTTA----TAATTCACTGTA
CCACAATTCCAGTGGGTCGGAAG-TTTACATACACTA-
>chromosome19:40570586-40570812/1-226
-CAGTTGAAGTCGGGAGTTT-ACA-----TACACTTAGGTTGGAGTCA-TTAAAACTCA-T-TTTTCAACCA
CTCCACAAATGTCTTG----TT----AACAAACTATAGTTTTGGCAAGTCAGTTAGGACATCTACTTTGTGC
ATGACAC-AAGTCA-TTTT-TCCAACAATTGTTTACAGAC-AGATTATTTCACTTA----TAATTCAATGTA
TCACAATTCCAGTGGGTCGGAAG-TTTACATACACTA-
>chromosome19:19459211-19459437/1-226
-CAGTTGAAGTCGGAAGTTT-ACA-----TACACTTAGGTTGGAGTCA-TTAAAACTTG-T-TTTTCAACCA
CTTCACAAATCTCTTG----TT----AACAAACTATAGTTTTGGCAAGTCAGTTAGGACATCTTCTTTGTGC
ATGACAC-AAGTCA-TTTT-TCCAACAATTGTTTACAGAC-AGATTATTTCACTTA----TAATTCACTGTA
TCACAATTCCAGTGGGTCAGAAG-TTTCCATACACTA-
>chromosome19:9977883-9978109/1-226
-CAGTTGAAGTCGGAAGTTT-ACA-----TACACTTAGGTTGGAGTCA-TAAAAACTAG-T-TTTTCAACCA
CTCCACAAATTTCTTG----TT----AACAAACTATAGTTTTGGCAAGTCGGTTAGGACATCTACTTTGTGC
ATGACAC-AAGTAA-TTTT-TCCAATAATTGTTTACAGAC-AGATTATTTCACTTA----TAATTCACTGTA
TCACAATTCCAGTGGGTCAGAAG-TTTACATACACTA-
>chromosome19:16257604-16257830/1-226
-CAGTTGAAGTCGGAAGTTT-ACA-----TACACTTAGGTTGGAGTCA-TTAAAACTCG-T-TTTTCAACCA
CTCCACAAATTTCTTG----TT----AACAAACTATAGTTTTGGCAAGTCGGTTAGGACATCTACTTTGTGC
ATGACAC-AAGTAA-TTTT-TCCAACAATTGTTTACAGCC-AGATTATTTCACTTA----TAATTCACTGTA
TCACAATTCCAGTGGGTTAGAAG-TTTACATACAGTA-
>chromosome19:27963601-27963827/1-226
-CAGTTGAAGTCGGAAGTTT-ACA-----TACACTTAGGTTGGAGTGA-TTAAACCTCG-T-TTTTCAACCA
CTCCACACATTTCTTG----TT----AACAAACTATAGTTTTGGCAAGTCGGTTAGGACATCTACTTTGTGC
ATGACAC-AAGTCA-TTTT-TCCAACAATTGTTTACAGAC-AGATTATTTCACTTA----TAATTCACTGTA
TCACAATTCCAGTGGGTCAGAAG-TTTACATAAACTA-
>chromosome19:25250524-25250750/1-226
-CAGTTGAAGTCGGAAGTTT-ACA-----TACAGTTACGTTGGTGTCA-TTAAAACTCG-T-TTTTCAACCA
CTCCACAAATTTCTTG----TT----AACAAACTATTGTTTTGGCAAGTCGGTTAGGACATCTACTTTGTGC
ATGACAC-AAGTAA-TTTT-TCCAACAATTGTTTACAGAC-AGATTATTTCACTTA----TAATTCACTGTA
TCACAATTCCAGTGGGTCAGAAG-TTTACATACACTA-
>chromosome19:4895333-4895559/1-226
-CAGTTGAAGTCTGAAGTTT-ACA-----TACACTTAGGTTGGAGTCA-TTAAAACTAG-T-TTTTCAACCA
CTCCACAAATTTCTTG----TT----AACAAACTATAGTTTTGGCAAGTCAGTTAGGACATCTACTTTGTCC
ATGACAC-AAGTAA-TTTT-TCCAACAATTGTTTACAGAC-AGATTATTTCACTTA----TAATTCACTGTA
TCACAATTCCAGTGGTTCAGAAG-TTTACATACACTA-
>chromosome19:82461923-82462149/1-226
--AGTTGAAGTCGGAAGTTT-ACA-----TACACTCAGGTTGGAGTCA-TTAAAACTTG-T-TTTTCAACCA
CTCCACAAATTTCTTG----TT----AACAAACTATAGTTTTGGCAAGTCAGTTAGGACATCTACTTTGTGC
ATGACAC-AAGTCA-TTTT-TCCAACAATTGTTTACAGAC-AGATTATTTCACTTA----TAATTCACTGTA
TCACAATTCCAGTGGGTCAGAAG-TTTACATACACTAA
>chromosome19:61767251-61767477/1-226
--AGTTGAAGTTGGAAGTTT-ACA-----TACACTGAGGTTGGAGTCA-TTAAAACTCG-T-TTTTCAACCA
CTCCACAAATTTCTTG----TT----AACAAACAATAGTTTTGGCAAGTCGGTTAGGACATCTACTTTGTGC
ATGACAC-AAGTCA-TTTT-TCCAACAATTGTTTACAGAC-AGATTATTTCACTTA----TAATTCACTGTA
TCACAATTCCAGTGTGTCAGAAG-TTTACATACACTAA
>chromosome19:58372432-58372658/1-226
--AGTTGAAGTTGGAAGTTT-ACA-----TACACTTAGGTAGGAGTCA-TTAAAACTCG-T-TTTTCAACCA
CTCCACAAATTTCTTG----TT----AACAAACTATAGTTTTGGCAAGTCGGTTAGGACATCTACTTTGTGC
ATGACAC-AAGTCA-TTTT-TCCAACAATTGTTTACAGAC-AGATTATTTCACTTA----TAATTCATTGTA
TCACAATTCCAGTGGGTCAGAAG-TTTACATACACTAA
>chromosome19:8270754-8270980/1-226
--AGTTGAAGTCGGAAGTTT-ACA-----TACACTTATGTTGGAGTCA-TTAAAACTCG-T-TTTTCAACCA
CTCCACAAATTTCTTG----TT----AACAAACTATAGTTTTGGCAAGTCGGTTAAGACATCTACTTTGTGC
ATGACAC-AAGTCA-TTTT-TCCAACAATTGTTTACAGAC-AGATTATTTCACTTA----TAATTCACTGTA
TCACAATTCCAGTGGGTCAGAAG-GTTGCATACACTAA
>chromosome19:9985452-9985678/1-226
--AGTTGAAGTCGAAAGTTT-ACA-----TACACTTAGGTTGGAGTCA-TTAAAACTCG-T-TTTTCAACCA
CTCCACAAATTTCTTG----AT----AACAAACTATAGTTTTGGCAAGTCGGTTAGGACATCTACTTTGTGC
ATGACAC-AAGTCA-TTTT-TCCAACAATTGTTTACAGAC-AGATAATTTCACTTA----TAATTCACTGTA
TCACAATTCCAGTGGGTCAGAAG-TTTACATACACTAA
>chromosome19:31040101-31040327/1-226
--AGTTGAAGTCGGAAGTTT-ACA-----TACACTTAGGTTGGAGTCA-TTACGACTCG-T-TTTTCAACCA
CTCCACAAATTTCTTG----TT----AATAAACTATAATTTTGGCAAGTCGGTTAGGACATCTACTTTGTGC
ATGACAC-AAGTCA-TTTT-TCCAACAATTGTTTACAGAC-AGATTATTTCACTTA----TAATTCACTGTA
TCACAATTCCAGTGGGTCAGAAG-TTTACATACACTAA
>chromosome19:30321171-30321397/1-226
--AGTTGAAGTCGGAAGTTT-ACA-----TACACTTAGGTTGGAGTCA-TTAAAACTTG-T-TTTTCAACCA
CTCCACAAATCTCTTG----TT----AACAAACTATAGTTTTGGTAAGTCGGTTAGGACATCTACTTTGTGC
ATGACAC-AAGTCA-TTTT-TACAACAATTGTTTACAGAC-AGATTATTTCACTTA----TAATTCACTGTA
TCACAATTCCAGTGGGTCAGAAG-TTTACATACACTAA
>chromosome19:58539813-58540043/1-230
--AGTTGAAGTCGGAAGTTT-ACA-----TACACTTAGGTTGGAGTCA-TTAAAACTCG-T-TTTTCAACCA
CTCCACAAATTTCTTG----TTAATTAACAAACTATAGTTTTGGCAAGTCAGTTAGGACATCTACTTTGTGC
ATGACAC-AAGTAA-TTTT-TCCAACAATTGTTTACAGAC-AGATTATTTCACTTA----TAATTCACTGTA
TCACAATTCCAGTGGGTCAGAAG-TTTACATACACTAA
>chromosome19:67707704-67707929/1-225
---GTTGAAGTCGGAAGTTT-ACA-----TACACTTAGGTTGGAGTCA-TTAAAACTCA-T-TTTTCAACCA
CTCCACACATATCTTG----TT----AACAAACTATAGTTTTGGCAAGTCGGTTAGGACATCTACTTTGTGC
ATGACAC-AAGTCA-TTTT-TCCAACAATTGTTTACAGAC-AGATTATTTCACTTA----TAATTCACTGTA
TCACAATTCCAGTGGGTCAGAAG-TTTACATACACTAA
>chromosome19:14565232-14565458/1-226
--AGTTGAAGTCGGAAGTTT-ACA-----TACACTTAGGTTGGAGTCA-TTAAAACTTG-T-TTTTCAACCA
CTCCACAAATTTCTTG----TT----AACAAACTATAGTTTTGGCAAGTCGGTTAGGACATCTACTTTGTGC
ATGACAC-AAGTAA-TTTT-TCCAACAATTGTTTACAGAC-AGATTATTTCACTTA----TAATTCACTGTA
TCACAATTCCAGTGGGTCAGAAG-TTTAAATACGCTAA
>chromosome19:31530630-31530856/1-226
--AGTTGAAGTCGGAAGTTT-ACA-----TACACTTAGGTTGGAGTCA-TTAAAACTCG-T-TTTTCAACCA
CTCCACACATTTCTTG----TT----AACAAACTATAGTTTTGGCAAGTCAGTTAGGACATGTACTTGGTGC
ATGACAC-AAGTAA-TTTT-TCCAACAATTGTTTACAGAC-AGATTATTTCACTTA----TAATTCACTGTA
TCACAATTCCAGTGGGTCAGAAG-TTTACATACACTAA
>chromosome19:75168132-75168358/1-226
--AGTTGAAGTTGGAAGTTT-ACA-----TACACTTATGTTGGAGTCA-TTAAAACTCG-T-TTTTCAACCA
CTCCACAAATTTCTTG----TT----AACAAACTATAGTTTTGGCAAGTCAGTTAGGACATCTACTTTGTGC
ATGACAC-AAGTAA-TTTT-TCCAACAATTGTTTACAGAC-AGATTATTTCACTTT----AAATTCACTGTA
TCACAATTCCAGTGGGTCAGAAG-TTTACATACACTAA
>chromosome19:75379731-75379957/1-226
--AGTTGAAGTTGGAAGTTT-ACA-----TACACTTATGTTGGAGTCA-TTAAAACTCG-T-TTTTCAACCA
CTCCACAAATTTCTTG----TT----AACAAACTATAGTTTTGGCAAGTCAGTTAGGACATCTACTTTGTGC
ATGACAC-AAGTAA-TTTT-TCCAACAATTGTTTACAGAC-AGATTATTTCACTTT----AAATTCACTGTA
TCACAATTCCAGTGGGTCAGAAG-TTTACATACACTAA
>chromosome19:35364251-35364477/1-226
--AGTTGAAGTCAGAAGTTT-ACA-----TACACTTAGGTTGGAGTCA-TTAAAACTCG-T-TTTTCAACCA
CTCCACAAATTTCTTG----TT----AACAAACTATAGTTTTGGCAAGTCTGTTTGGACATCTACTTTGTGC
ATGACAC-AAGTCA-TTTT-TCCAACAATTGTTTTCAGAC-GGATTATTTCACTTA----TAATTCACTGTA
TCACAATTCCAGTGGGTCAGAAG-TTTACATACACTAA
>chromosome19:4233705-4233931/1-226
--AGTTGAAGTCGGAAGTTT-ACA-----TACACTTAGGTTGGAGTCA-TTACAACTCG-T-TTTTCAACCA
CTCCACAAATTTCTTG----TA----AACAAACTATAGTTTTGGCAAGTCTGTTAGGACATCTACTTTATGC
ATGACAC-AAGTAA-TTTT-TCCAACAATTGTTTACAGAC-AGATTATTTCACTTA----TAATTCACTGTA
TCACAATTCCAGTGGGTCAGAAG-TTTACATACACTAA
>chromosome20:50994828-50995054/1-226
-CAGTTGAAGTCGGAAGTTT-ACA-----TACACTTAGGTTGGAGTCA-TTAAAACTCG-T-TTTTCAACCA
CTCCACAAATTTCTTG----TT----AACAAACTATAGTTTTGGCAAGTCGGTTAGGACATCTACTTTGTGC
ACGACAC-AAGTCA-TTTT-TCCAACAATTGTTTACAGAC-AGATTATTTCACTTA----TAATTCACTGTA
TCACAATTCCAGTGGGTCAGAAG-TTTACATACACTA-
>chromosome20:51482997-51483223/1-226
-CAGTTGAAGTCGGAAGTTT-ACA-----TACACTTAGGTTGGAGTCA-TTAAAACTCG-T-TTTTCAACCA
CTCCACAAATTTCTTG----TT----AACAAACTATAATTTTGGCAAGTCGGTTAGGACATCTACTTTGTGC
ATGACAC-AAGTCA-TTTT-TCCAACAATTGTTTACAGAC-AGATTATTTAACTTA----TAATTCACTGTA
TCACAATTCCAGTGGGTCAGAAG-TTTACATACACTA-
>chromosome20:16981867-16982093/1-226
-CAGTTGAAGTCGGAAGTTT-ACA-----TACACTTAGGTTGGAGTCA-TTAAAACTTG-T-TTTTCAACTA
CTCCACAAATTTCTTG----TT----AACAAACAATCGTTTTGGCAAGTTGGTTAGGACATCTACTTTGTGC
ATGACAC-AAGTCA-TTTT-TCCAACAATTGTTTACAGAC-AGATTATTTCACTTA----TAACTCACTGTG
TCACAATTCCAGTGGGTCAGAAG-TTTACATACACTA-
>chromosome20:74918863-74919089/1-226
-CAGTTGAAGTCGGAAGTTT-ACA-----TACACTTAGGTTGGAGTCA-TTAAAACTCG-T-TTTTCAACCA
CTCCACAAATTTCTTG----TT----AACAAACTATAGTTTTGGAAAGTCGGTTAGGACATCTACTTTGTGC
ATGACAC-AAGTCA-TTTT-TCCAACAATTGTTTTCAGAC-AGATTATTTCACTTA----TAATTCACTGTA
TCACAATTCCAGTGGGTCAGAAG-TTTACATACACTA-
>chromosome20:48993904-48994130/1-226
-CAGTTGAAGTCGGAAGTTT-ACA-----TACACTTAGGTTGGAGTCA-TTAAAACTCG-T-TTTTCAACCA
CTCCACAAATTTCTCG----TT----AACAAACTATAGTTTTGGCAAGTCGGTTAGGACATCTACTGTGTGC
ATGACAC-AAGTCA-TTTT-TCCAACAATTGTTTACAGAC-AGATTATTTCACTTA----TAATTCATTGTA
TCACAATTCCAGTGGGTCAGAAG-TTTACATACACTA-
>chromosome20:28059113-28059339/1-226
-CAGTTGAAGTCGGAAGTTT-ACA-----TACACTTAGGTTGGAGTCA-TTAAAACTCG-T-TTTTCAACCA
CTCCACAAATTTCTTG----TT----AACAAACTATAGTTTTGGCAAGTCGGTTAGGACATCTACTTTGTGC
ATGACAC-AAGTAA-TTTT-TCAAACAATTGTTTACAGAC-AGATTATTTCACTTA----TAATTCACTGTA
TCACAATTCCAGTGGGCCAGAAG-TTTACATACACTA-
>chromosome20:42110858-42111084/1-226
-CAGTTGAAGTCGGAAGTTT-ACA-----TACACTTAGGTTGGAGTCA-TTAAAACTAG-T-TTTTCAACCA
GTCCACAAATTTCTTG----TT----AACAAACTATAGTTTTGGCAAGTCGGTTAGGACATCTACTTTGTGC
ATGACAC-AAGTCA-TTTT-TCCAACAATTGTTTACAGAC-AGATTATTTCACTTA----TAATTCACTGTA
TCACAATTCTAGTGGGTCAGAAG-TTTACATACACTA-
>chromosome20:29682251-29682477/1-226
-CAGTTGAAGTCGGAAGTTT-ACA-----TACACTTAGGTTGGACTCA-TTAAAACTCG-T-TTTTCAACCA
CTCCACAAATTTCTTG----TT----AACAATCTATAGTTCTGGCAAGTCGGTTAGGACATCTACTTTGTGC
ATGACAC-AAGTAA-TTTT-TCCAACAATTGTTTACAGAC-AGATTATTTCACTTA----TAATTCACTGTA
TCACAATTCCAGTGGGTCAGAAG-TTTACATACACTA-
>chromosome20:8250977-8251182/1-205
-----------------------A-----TACACTTAGGTTGGAGTCA-TTAAAACTCG-T-TTTTCAACCA
CTCCACAAATTTCTTG----TT----AAGAAACTATAGTTTTGGCAAGTTGGTTAGGACATCTACTTTGTGC
ATGGCAC-AAGTAA-TATT-TCCAACAATTGTTTACAGAC-AGATTATTTCACATA----TAATTCACTGTA
TCACAATTCCAGTGGGTCAGAAG-TTTACATACACTA-
>chromosome20:4442112-4442338/1-226
--AGTTGAAGTCGGAAGTTT-ACA-----TACACTTAGGTTGGAGTCA-TTAAAACTCG-T-TTTTCAACCA
CTCCACAAATTTCTTG----TT----AACAAACTATAGTTTTGGCAAGTCGGTTAGGACATCTACTTTGTGC
ATGACAC-AAGTCA-TTTT-ATCAACAATTGTTTACAGAC-AGATTATTTCACTTA----TAATTCACTGTA
TCACAATTCCAGTGGGTCAGAAG-TTTACATACACTAA
>chromosome20:80211198-80211424/1-226
--AGTTGAAGTCGGAAGTTT-ACA-----TACACTTAGGTTAGAGTCA-GTAAAACTCA-T-TTTTCAACCA
CTCCACAAATTTCTTG----TT----AACAAACTATAGTTTTGGCAAGTCGGTTAGGACATCTACTTTGTGC
ATGACAC-AAGTCA-TTTT-TCCAACAATTGTTTACAGAC-AGATTATTTCACTTA----TAATTCACTGTA
TCACAATTCCAGTGGGTCAGAAG-TTTACATACACTAA
>chromosome20:28003208-28003434/1-226
--AGTTGAAGTCGGAAGTTA-ACA-----TACACTTAGGTTGGAGTCA-TTAAAACTTG-T-TTTTCAACCA
CTCCACAAATTTCTTG----TT----AACAAACTATAGTTTTGACAAGTCGGTTAGGACATCTACTTTGTGC
ATGACAC-AAGTCA-TTTT-TCCAACAATTGTTTACAGAC-AGATTATTTCACTTA----TAATTCACTGTA
TCACAATTCCAGTGGGTCAGAAG-TTTACATACACTAA
>chromosome20:30152662-30152888/1-226
--AGTTGAAGTCGGAAGTTT-ACA-----TACACTTAGGTTGGAGTCA-TTAAAACTCG-T-TTTTCAACCA
CTCCACAAATTTCTTG----TT----AGCAAACTATAGTTTTGGCAAGTCGGTTAGGACATCTACTTTGTGC
ATGATAC-AAGTCA-TTTT-CCCAACAATTGTTTACAGAC-AGATTATTTCACTTA----TAATTCACTGTA
TCACAATTCCAGTAGGTCAGAAG-TTTACATACACTAA
>chromosome20:35837242-35837468/1-226
--AGTTGAAGTCGGAAATTT-ACA-----TACACTTAGGTTGGAGTCA-TTAAAACTTG-T-TTTTCAACCA
CTCCACAAATTTCTTG----TT----AACAAACTATAGTTTTGGCAAGTCGGTTAGGACATCTACTTTGTGC
ATGACAC-AAGTCA-CTTT-TCCAACAATTGTTTACAGAC-AGATTATTTCACCTA----TAATTCACTGTA
TCACAATTCCAGTGGGTCAGAAG-TTTACATACACTAA
>chromosome20:22314378-22314604/1-226
--AGTTGAAGTTGGAAGTTT-ACA-----TACACTTATGTTGGAGTCA-TTAAAACTCG-T-TTTCCAACCA
CTCCACAAATTTCTTG----TT----AACAAACTATAGTTTTGGCAAGTCAGTTAGGACAACTACTTTGTGC
ATGACAC-AAGTCA-TTTC-TCCAACAATTGTTTACAGAC-AGATTATTTCACTTA----TAATTCACTGTA
TCACAATTCCAGTGGGTCAGAAG-TTTACATACACTAA
>chromosome20:24041888-24042114/1-226
--AGTTGAAGTCGGAAGTTT-ACA-----TACACTTAGGTTGGAGTCA-TTAAAACTCA-T-TTTTCAACCA
CTCCACAAATTTCTTG----TT----AACAAACTATAGTTTTGGCAAGTCGGTTAGGACATCTACTTTGTGC
ATGACAC-AAGTAA-TTTT-TCCAACAATTGTTTACAGAC-AGATTATTTCACTTA----TAATTCACTGTA
TCACAATTCCAGTGGGTCAGAAG-TTTACATACAATAA
>chromosome20:23062359-23062585/1-226
--AGTTGAAGTTGGAAGTTT-ACA-----TACACTTAGGTTGGAGTCA-TTAAAACTCG-T-TTTTCAACCA
CTCCACAAATTTCTTG----TT----AACAAACTATAGTTTTGGCAAGTCGGTTAGGACATCTACTTTGTGC
ATGACAC-AAGTAA-TTTT-TCCAACAATTGTTTACAGAC-AGATTATTTCAGTTA----TAATTCACTGTA
TCACAATTCCAGTGGGTCAGAAG-TTTACATACACTAA
>chromosome20:35725244-35725470/1-226
--AGTTGAAGTCCGAAGTTT-ACA-----TACACTTAGGTTGGAGTCA-TTAAAACTTG-T-TTTTCAACCA
CTCCACAAATTTCTTG----TT----AACAAACTATAGTTTTGGCAAGTCAGTTAGGACATCTACTTTGTGC
ATGACAC-AAGTAA-TTTT-TCCAACAATTGCTTACAGAC-AGATTATTTCACTTA----TAATTCACTGTA
TCACAATTCCAGTGGGTCAGAAG-TTTACATACACTAA
>chromosome20:55404297-55404523/1-226
--AGTTGAAGTCGGAAGTTT-ACA-----TACACTTAGCTTGGAGTCA-TTAAAACTCC-T-TTTTCAACCA
CTCCACAAATTTCTTG----TT----AACAAACAATAGTTTTGGCAAGTCAGTTAGGGCATCTACTTTGTGC
ATGACAC-AAGTCA-TTTT-TCCAACAATTGTTTACAGAC-AGATTATTTCATTTA----TAATTCACTGTA
TCACAATTCCAGTGTGTCAGAAG-TTTACATACACTAA
>chromosome20:32897695-32897921/1-226
--AGTTGAAGTCGGAAGTTT-ACA-----TACACTTAGGTTGGAGTCA-TTAAAACTCG-T-TTTTCAACCA
CTCCACAAATTTCTTG----TT----AACAAACTATAGTTTTGGCAAGTCGATTAGGACATCTACTTTGTGC
ATGACAC-AAGTAA-CTTT-TCCAACAATTGTTTACAGAC-AGATTATTTCACTTA----TAATTCACTGTG
TCACAATTCCAGTGGGTCAGAAG-TTTACATACACTAA
>chromosome20:77540896-77541122/1-226
--AGTTGAAGTCTGAAGTTT-AAA-----TACACTTAGGTTGGAGTCA-TTAAAACTCG-T-TTTTTAACCA
CTCCACAAATTTCTTG----GT----AACAAACTATAGTTTTGGCAAGTCAGTTAGGACATCTACTTTGTGC
ATGACAC-AAGTCA-TTTT-TCCAACAATTGTTTACAGAC-AGATTATTTCACTTA----TAATTCACTGTA
TCACAATTCCAGTGGGTCAGAAG-TTTACATACACTAA
>chromosome20:28929410-28929636/1-226
--AGTTGAAGTCAGAAGTTT-ACA-----TACACTTAGGTTGGTGTCA-TTAAAACTCG-T-TTTTCAACCA
CTGCACAAATTTCTTG----TT----AACAAACTATAGTTTTGGCAAGTCGGTTAGGACGTCTACTTTGTGC
ATGACAC-AAGTCA-TTTT-TCCAACAATTGTTTACAGAC-AGATTATTTCACTTA----TAATTCACTGTA
TCACAATTCCAGTGGGTCAGAAG-TTTACATACACTAA
>chromosome20:33039668-33039894/1-226
--AGTTGAAGTCGGAAGTTT-ACA-----TACACTTAGGTTGGAGTCA-TTAAAACTCG-T-TTTTCAACCA
CTCCACAAATTTCTTG----TT----AACAAAGTATAGTTTTGGCAAGTCGGTTAGGACATCTACTTTGTGC
ATGACAC-AAGTAA-CTTT-TCCAACAATTGTTTACAGAC-AGATTATTTCACTTA----TAATTCACTGTA
TCACAATTCCAGTGGATCAGAAG-TTTACATACACTAA
>chromosome20:28581159-28581385/1-226
--AGTTGAAGTCGGAAGTTT-ACG-----TACACTTAGGTTGGAGTCA-TTAAAACTCG-T-TTTTCAACCA
CTCCACAAATGTATTG----TT----AACAAACTATAGTTTTGGCAAGTCGGTTAGGACATCTACTTTGTGC
ATGACAC-AAGTAA-TTTT-TCCAACAATTGTTTACAGAC-AGATTATTTCACTTA----TAATTCACTGTA
TCACAATTCCAGTGGGTCAGAAG-TTTACATACACTAA
>chromosome21:46686921-46687147/1-226
-CAGTTGAAGTCGGAAGTTT-ACA-----TACACTTAGGTTGGAGTCA-TTAAAACTCG-T-TTTTCAACCA
CTCCACAAATTTCTTG----TT----AACAAACTATAGTTTTGGCAAGTCGGTTAGGACATCTACTTTGTGC
ATGACAC-AAGTAA-TTTT-TCCAACAATTGTTTACAGAC-AGATTATTTCACTTA----TAATTCACTGTA
TCACAATTCCAGTGGGTCAGAAG-TTTACATACACTA-
>chromosome21:18841227-18841453/1-226
-CAGTTGAAGTGGGAGGTTT-ACA-----TACACTTAGGTTGGAGTCA-TTAAAACTCG-T-TTTTCAACCA
CTCCACATATTTCTTG----TT----AACAAACTATAGTTTTGGCAAGTCAGTTAGGACATCTACTTTGTGC
ATGACAC-AAGTCA-TTTT-TCCAACAATTGTTTACAGAC-AGATTATTTCACTTA----TAATTCACTGTA
TCACAATTCCAGTGGGTCAGAAG-TTTACATACACTA-
>chromosome21:41300873-41301099/1-226
-CAGTTGAAGTCGGAAGTTT-ACA-----TACACTTAGGTTGGAGTCA-TTAAAACTTT-T-TTTTCAACCA
CTCCACAAATTTCTTG----TC----AACAAACTATAGTTTTGGCAAGTCGGTTAGGACATCTACTTTGTGC
ATGACAC-AAGTCA-TTTT-TCCAACAATTGTTTACAGAC-AGATTATTTCACTTA----TAATTCACTGTA
TCACAATTCCAGTGGGTCAGAAG-TTTACATACACTA-
>chromosome21:11451588-11451814/1-226
-CAGTTGAAGTCGGAAGTTT-ACA-----TACACTTAGGTTGGAGTCA-TTAAAACTAG-T-TTTTCAACCA
CTCCACAAATTTCTTG----TT----AACAAACTATAGTTTTGGCAAGTCGGTTAGGACATCTACTTTGTGC
ATGACAC-AAGTAA-TTTT-TCCAACAATTGTTTACAGAC-AGATTATTTCACTTA----TAATTCACTGTA
TCACAATTCCAGTAGGTCAGAAG-TTTACATACACTA-
>chromosome21:16953899-16954125/1-226
-CAGTTGAAGTCGGAAGTTT-ACA-----TACACTTAGGTTGGAGTCA-TTAAAACTTG-T-TTTTCAACCA
CTCCACAAATTTCTTG----TT----AACAAACTATAGTTTTGGCAAGTCAGTTAGGACATCTACTTTGTGC
ATGACAC-AAGTCA-TTTT-TCCAACAATTGTTTACGGAC-AGATTATTTCACATA----TAATTCACTGTA
TCACAATTCCAGTGGGTCAGAAG-TTTACATTCACTA-
>chromosome21:44733049-44733275/1-226
-CAGTCGAAGTTGGAAGTTT-ACA-----TACACTTAGGTTGGAGTCA-TTAAAACTCG-T-TTTTCAACAA
CTCCACACATTTCTTG----TT----AACAAACTATAGTTTTGGCAAGGCAGTTAGGACATCTACTTTGTGC
ATGACAC-AAGTCA-TTTT-TCCAACAATTGTTTACAGAC-AGATTATTTCACTTA----TAATTCACTGTA
TCACAATTCCAGTGGGTCAGAAG-TTTACATACACTA-
>chromosome21:13979282-13979508/1-226
-CAGTTGAAGTCGGAAGTGT-ACA-----TACACTTAGGTTGGAGTCA-TTAAAACTCA-T-TTTTCAACCA
CTCCACAAATTCCTTG----TT----AACAAACTATAGTTTTGGCAAGTCGGTTAGGACATCTACTTTGTGC
ATGACAC-AAGTAA-TTTT-TCCAACAATTGTTTACAGAC-AGATTATTTCACTTA----TAATTCACTGTA
TCACAATTCCAGTGGGTCAGAAG-TTTACATACACTA-
>chromosome21:11655163-11655389/1-226
-CAGTTGAAGTCAGAAGTTT-ACA-----TACACTTAGGTTGGAGTCA-TTAAAACTCG-T-TTTTCAACCA
CTACACAAATTTCATG----TT----AACAAACTATAGTTTTGGCAAGTCGGTTAGGACATCTACTTTGTGC
ATAACAC-AAGTCA-TTTT-TCCAACAATTGTTTACAGAC-AGATTATTTCACTTA----TAATTCACTGTA
TCACAATTCCAGTGGGTCAGAAG-TTTACATACACTA-
>chromosome21:43100918-43101144/1-226
-CAGTTGAAGTCAGAAGTTT-ACA-----TACACTTAGGCTGGAGTCA-TTAAAACTCG-T-TTTTCAACCA
CTCCACAAATGTCTTG----TT----AACAAACTATAGTTTTGGCAAGTCAGTTAGGACATTTACTTTGTGC
ATGACAC-AAGTCA-TTTT-TCCAACAATTGTTTACAGAG-AGATTATTTCACTTA----TAATTCACTGTA
TCACAATTCCAGTGGGTCAGAAG-TTTACATACACTA-
>chromosome21:1781045-1781271/1-226
-CAGTTGAAGTCGGAAGTTT-ACA-----TACACTTAGGTTGGAGTCA-TTAAAACTCG-T-TTTTCAACTA
CTCCACAAATTTATTG----TT----AACAAACTATAGTTTTGGCAAGTCGGTTAGGACATCTACTTTGTGC
ATGACAC-CAGTAA-TTTT-TCCAACAATTGTTTACAGAC-AGATTATTTCACTTA----TAATTCACTGAA
TCACAATTCCAGTGGGTCAGAAG-TTTACATACACTA-
>chromosome21:16277578-16277804/1-226
-CAGTTGAAGTCGGAAGTTT-ACA-----TACACTTAGGTTGGAGTCA-TTAAAACTTG-T-TTTTCAACCA
CTCCACAAATTTCTTG----TT----AACAAACTATAGTTTTGGCAAGTCAGTTAGGACATCTACTTTGTGC
ATGACAC-AAGTAA-TTTT-TCCAACAATTGTTTACAGAC-AGATTATTTCACTTA----TAATTCAAGGTA
TCACAATTCCAGTGGGTCAGAAG-TTTACATACATTA-
>chromosome21:23144060-23144285/1-225
-CAGTTGAAGTCGGAAGTTT-ATA-----TACACTTA-GTTGGAGTCA-TTAAAACTCG-T-TTTTCAACCA
CTCCACAGATTTCTTG----TT----AACAAACTATAGTTTTGGCAAGTCAGTTAGGACATCTACTTTGTGC
ATGACAC-AAGTAA-TTTT-TCCAACAATTGTTTACAGAC-AGATTATTTCACTTA----TAATTCACTGTA
TCACAATTCCAGTGAGTCAGAAG-TTTACATACACTA-
>chromosome21:52750168-52750394/1-226
--AGTTGAAGTCGGAAGTTT-ACA-----TACACTTAGGTTGGAGTCA-ATAAAACTCG-T-TTTTCAACCA
CTCCACAAATTTCTTG----TG----AACAAACTATAGTTTTGGCAAGTCGGTTAGGACATCTACTTTGTGC
ATGACAC-AAGTCA-TTTT-TCCAACAATTGTTTACAGAC-AGATTATTTCACTTA----TAATTCACTGTA
TCACAATTCCAGTGGGTCAGAAG-TTTACATACACTAA
>chromosome21:23343638-23343861/1-223
-----TGAAGTCGGAAGTTT-ACA-----TACACTTAGGTTGGAGTCA-TTAAAACTCG-T-TTTTCAACCA
CTCCACAAATTTCTTG----TT----AACAAACTATAGTTTTGACAAGTCAGTTAGGACATCTACTTTGTGC
ATGACAC-AAGTCA-TTTT-TCCAACAATTGTTTACAGAC-AGATTATTTCACTTA----TAATTCACTGTA
TCACAATTCTAGTGGGTCAGAAG-TTTACATACACTAA
>chromosome21:7167780-7168006/1-226
--AGTTGAAGTCGGAAGTTT-ACA-----TACACTTAGGTTGGAGTCA-TTAAAACTCA-T-TTTTCAACCA
CTCCACAAATTTCTTG----TT----AACAAACTATAGTTTTGGCAAGTCAGTTAGGACATCTACTTTGTGC
ATGACAC-AAGTCA-TTTT-TCCAACAATTGTTTACAGAC-AGATTATTTCACTTA----TCATTCAGTGTA
TCACAATTCCAGTGGGTCAGAAG-TTTACATACACTAA
>chromosome21:17048278-17048504/1-226
--AGTTGAAGTCGGAAGTTT-ACA-----TACACTTAGGTTGGAGTCA-TTAGAACTCG-T-TTTTCAACCA
CTCCACAAATTTCTTG----TT----TACAAACTATAGTTTTGGCAAGTCGGTTAGGACATCTACTTTGTAC
ATGACAC-AAGTCA-TTTT-TCCAACAATTGTTTACAGAC-AGATTATTTCACTTA----TAATTCACTGTA
TCACAATTCCAGTGGGTCAGAAG-TTTACATACACTAA
>chromosome21:13789470-13789696/1-226
--AGTTGAAGACAGAAGTTT-ACA-----TACACTTAAGTTGGAGTCA-TTAAAACTCG-T-TTTTCAACCA
CTCCACAAATTTCTTG----TT----AACAAACTATAGTTTTGGCAAGTCGGTTAGGACATCTACTTTGTGC
ATGACAC-AAGTAA-TTTT-TCCAACAATTGTTTACAGAC-AGATTATTTCACTTA----TAATTCACTGTA
TCACAATTCCAGTGGGTCAGAAA-TTTACATACACTAA
>chromosome21:50526335-50526561/1-226
--AGTTGAAGTCGGAAGTTT-AAA-----TACACTTAGGTTGGAGTCA-TTAAAACTAG-T-TTTTCAACCA
CTCCACAAATGTCTTG----TT----AACAAACTATAGTTTTGGCAAGTCGGTTAGGACATCTACTTTGTGC
ATGACAC-AAGTCA-TTTT-TCCAACAATTGTTTACAGAC-AGATTATTTCACTTA----TAATTCACTGTA
TCACAATTCCAGTGGGTCAGAAG-TTTACATACACTAA
>chromosome21:1968667-1968893/1-226
--AGTTGAAGTCGGAAGTTT-ACA-----TACACTTAGGTTGGAGTCA-TTAAAACACG-T-TTTTCAACCA
CTCCACAAATTTATTG----TT----AACAAACTATAGTTTTGGCAAGCCACTTAGGACATCTACTTTGTGC
ATGACAC-AAGTCA-TTTT-TCCAACAATTGTTTACAGAC-AGATTATTTCACTTA----TAATTCACTGTA
TCACAATTCCAGTGGGTCAGAAG-TTTACATACACTAA
>chromosome21:14587409-14587635/1-226
--AGTTGAAGTCGGAAGTTT-ACA-----TACACTTAGGTTGGAGTCA-TTACAACTCA-C-TTTTCAACCA
CTCCACACATTTCTTG----TT----AACAAACTATAGTTTTGGCAAGTCAGTTAGGACATCTACTTTGTGC
ATGACAC-AAGTCA-TTTT-CCCAACAATTGTTTACAGAC-AGATTATTTCACTTA----TAATTCACTGTA
TCACAATTCCAGTGGGTCAGAAG-TTTACATACACTAA
>chromosome21:38776191-38776417/1-226
--AGTTGAAGTCAGAAGTTT-ACA-----TACACTTAGGTTGGCGTCA-TTGAAACTCG-T-TTTTCAACCA
CTCCACAAATTTCTTG----TT----AACAAACTATAGTTTTGGCAAGTCGGTTAGGACATCTACTTTGTGC
ATGACAC-AAGTCA-TTTT-TCCAACAATTGTTTACCGAC-AGATTATTTCACTTA----TAATTCACTGTA
TCACAATTCCAGTGGGTCAGAAG-TTTACATACACTAA
>chromosome21:6353630-6353856/1-226
--AGTTGAAGTCGGAAGTTT-ACA-----TACACTTAGGTTGGAGTCA-TTAAAACTTG-T-TTTTCAACCA
CTCCACAAATTTCTTG----TC----CACAAACTATAGTTTTGGCAAGTCAGTTAGGACATCTACTTTGTGC
ATGACAC-AAGTAA-TTTT-TCTAACAATTGTTTACAGAC-AGATTATTTCACTTA----TAATTCACTGTA
TCACAATTCCAGTGGGTCAGAAG-TTTACATACACTAA
>chromosome21:6029358-6029584/1-226
--AGTTGAAGTCGGAAGTTT-ACA-----TACACTTAGGTTGGAGTCA-TTAAAACTCG-T-TTTTCAACCA
CTCCACAAATTTCTTG----TT----AAAAAACTATCGTTTTGGCAAGTCGGTTAGGACATCTACTTTGTGC
ATGACAC-AAGTAA-TTTT-TCCAACAATTGTTTACAGAC-AGATTATTTCACTTA----TAATTCACTGTA
TCACAATTCCAGTGGGTCAAAAG-TTTACATACACTAA
>chromosome21:26704906-26705132/1-226
--AGTTGAAGTCGGAAGTTT-ACA-----TACACTTAGGTTGGAGTCA-TTAAAACTCG-T-TTTTCAGCCA
CTCCACAAATTTCTTG----TT----AACAAACTATAGTTTTGGCAAGTCGGTTAGGACATCTACTTTGTGC
ATGACAC-AAGTAA-TTTT-TCCAACAATTGTTTACAGAC-AGATTATTTCACTTA----TAATTCACTGTA
TCACAATAACAGTGGGTCAGAAG-TTTACATACACTAA
>chromosome21:21423340-21423566/1-226
--AGTTGAAGTCGGAAGTTT-ACA-----TACACTTAGGTTGGAGTCA-TTAAAACTTG-T-TTTTCAACCA
CTCCACAAATTTCTTG----TT----AACAAACTATAGTTTTGGCAAGTCAGTTAGGACATCTACTTTGTGC
ATGACAC-AAGTAA-TTTT-TCCAACAATTATTTACAGAC-AGATTATTTCACTTA----TAAATCACAGTA
TCACAATTCCAGTGGGTCAGAAG-TTTACATACACTAA
>chromosome21:42966250-42966476/1-226
--AGTTGAAGAGGGAAGTTT-ACA-----TACACTTAGGTTCGAGTCA-TTAAAACTCG-T-TTTTCAACCA
CTCCACAAATTTCTTG----TT----AACAAACTATAGTTTTGGCAAGTCGGTTAGGACATCTACTTTGTGC
ATGACAC-AAGTCA-TTTT-TCCAACAATTGTTTACAGAC-AGATTATTTCACTTA----TAATTCACTGTA
TCACAATTCCAGTGGGTCAGAAG-TTTACATGCACTAA
>chromosome21:26811356-26811580/1-224
--AGTTGAAGTCGAAAGTTT-ACA-----TACACTTAGGTTGGAGTCA-TTAAAACTCA-T-TTTTCAACCA
CTCCACAAATTTCTTG----TT----AACAAAC--TAGTTTTGGCAAGTCAGTTAGGACATCTACTTTGTGC
ATGACAC-AAGTCA-TTTT-TCCAACAATTGTTTACAGAC-AGATTATTTCACTTA----TAATTCACTGTA
TCACAATTCCACTGGGTCAGAAG-TTTACATACACTAA
>chromosome22:50055622-50055848/1-226
-CAGTTGAAGTCGGAAGTTT-ACA-----TACACTTATGTTGGAATCA-TTAAAACTCG-T-TTTTCAACCA
CTCCACAAATTTCTTG----TT----AACAAACTATAGTTTTGGCAAGTCGGTTAGGACATCTACTTTGTGC
ATGACAC-AAGTCA-TTTC-TCCAACAATTGTTTACAGAC-AGATTATTTCACTTA----TAATTCACTGTA
TCACAATTCCAGTGGGTCAGAAG-TTTACATACACTA-
>chromosome22:24829316-24829542/1-226
-CAGTTGAAGTCGGAAGTTT-ACA-----TACACTTAGGTTGGAGTTA-TTAAAACTCG-T-TTTTCAACCA
CTCCACAAATTTCTTG----TT----AACAAGCGATAGTTTTGGCAAGTCGGTTAGGACATCTACTTTGTGC
ATGACAC-AAGTCA-TTTT-TCCAACAATTGTTGACAGAC-AGATTATTTCACTTA----TAATTCACTGTA
TCACAATTCCAGTGGGTCAGAAG-TTTACATACACTA-
>chromosome22:39230605-39230831/1-226
-CAGTTGAAGTCGGAAGTTT-ACA-----TACACTTAGGTTGGAGTCA-TTAAAACTTG-T-TTTTCAACCA
CTCCACAAATTTCTTG----TT----AACAAACTATAGTTTTGGCAAGTCGGTTAGGACATCTACTTTGTGC
ATGACAT-AAGTCA-TTTT-TCCAACAATTGTTTATAGAC-AGATTATTTCACTTA----TAATTCACTGTA
TCACAATTCCAGTGGGTCAGAAG-TTTACATACACTA-
>chromosome22:7037046-7037272/1-226
-CAGTTGAAGTCAGAAGTTT-ACA-----TACACTTAGGTTGGTGTCA-TTAAAACTCG-T-TTTTCAACCA
CTCCACAAATTTCTTG----TT----AACAAACTATAGTTTTGGCAAGTCGGTTAGGACATCTACTTTGTGC
ATGACAC-AAGTCA-TTTT-TCCAACAATTGTTTACAGAC-AGACTATTTCACTTA----TAATTCACTGTA
TCACAATTCCAGTGGGTCAGAAG-TTTACATACACTA-
>chromosome22:25694898-25695124/1-226
-CAGTTGAAGTCGGAAGTTT-ACA-----TACACTTAGGTTGGAGTCA-TTAAAACTCG-T-TTCTCAACCA
CTCCACAAATGTCTTG----TT----AACAAACTATAGTTTTGGCAAGTCGGTTAGGACATCTACTTTGTGC
ATGACAC-AAGTCA-TTTT-TCCAACTATTGTTTACAGAC-AGATTATTTCACTTA----TAATTCACTGTA
TCACAATTCCAGTGGGTCAGAAG-TTTACATACACTA-
>chromosome22:47378073-47378299/1-226
-CAGTTGAAGTCGGACGTTT-ACA-----TACACTTAGGTTGGAGTCA-TTAAAACTCG-T-TTTTCAACCA
TTCCACAAATTTCTTG----TT----AACAAACTATAGTTTTGGCAAGTCGGTTAGGACATCTACTTTGTGC
ATGACAC-AAGTAA-TTTT-TCCAACAATTGTTTACAGAC-AGATTATTTCACTTA----TAATTCACTGTA
TCACAATTCCAGTGGGTCAGAAG-TTTACATACACTA-
>chromosome22:28635018-28635244/1-226
-CAGTTGAAGTCGGAAGTTT-ACA-----TACACTTAGGTTGGAGTCA-TTAAAACTTG-T-TTTTCAACCA
CTCCACAAATGTCTTG----TT----AACAAACTATAGTTTTGGCAAGTCAGTTAGGACATCTACTTTGTGC
ATGACAC-AAGTCA-TTTT-TCCAACAATTGTTTACAGAC-AGATTATTTCACTTA----TAATTCACTGTT
TTACAATTCCAGTGGGTCAGAAG-TTTACATACACTA-
>chromosome22:48107542-48107768/1-226
-CAGTTGAAGTCGGAAGTTT-ACA-----TACACTTAGGTTAGAGTCA-TTAAAAATAG-T-TTTTCAACCA
CTCCACAAATTTCTTG----TT----AACAAACTATAGTTTTGGCAAGTCGGTTAGGACATCTACTTTGTGC
ATGACAC-AAGTCA-TTTT-TCCAACAATTGTTTACAGAC-AGATTATTTCACTTA----TAATTCACTGTA
TCACAATTCCAGTGGGTCAGAAG-TTTACATACACTA-
>chromosome22:60564508-60564734/1-226
-CAGTTGAAGTCGGAAGTTT-ACA-----TACACTTAGGTTGGAGTCA-TTAAAACTCG-T-TTTTCAACCA
CTCCACAAATTTCTTG----TT----AACAAACAATAGTTTTGCCAAGTCGGTTAGGACATCTACTTTGTGT
ATGACAC-AAGTCA-TTTT-TCCAACAATTGTTTACAGAC-AGATTATTTCACTTA----TAAATCACTGTA
TGACAATTCCAGTGGGTCAGAAG-TTTACATACACTA-
>chromosome22:26289744-26289970/1-226
-CAGTTGAAGTCGGAAGTTT-ACA-----TACACTTAGGTTGGAGTCA-TTAAAACTCG-T-TTTTCAACCA
CTCCACAAATTTCTTG----TT----AACAAACTATAGTTTTGGCAAGTCGGTTAGGACATCTACTTTGTAC
ATGACAC-AAATCA-TTTT-TCCAACAATTGTTTACCGAC-AGATTATTTAACTTA----TAATTCACTGTA
TCACAATTCCAGTGGGTCAGAAG-TTTACATACACTA-
>chromosome22:10069811-10070037/1-226
-CAGTTGAAGTCGGAAGTTT-ACA-----TACACTTAGGTTGGAGTCA-TTAAAACTTG-T-TTTTCAACGA
CTCCACAAATTTCTTG----TT----AACAAACTATAGTTTTGGCAAGTCGGTTAGGACATCTACTTTGTGC
ATGACAC-AAGAAA-TTCT-TCCAACAATTGTTTACAGAC-AGATTATTTCACTTA----TAATTCACTGTA
TCACAATTCCAGTGGGTCAGAAG-TTTACATACACTA-
>chromosome22:42653492-42653718/1-226
--AGTTGAAGTCGGAAGTTT-ACA-----TACACTTAGGTTGGAGTCA-TTAAAACTCG-T-TTTTCAACCA
CTCCACAAATTTCTTG----TT----AACAAACTATAGTTTTGGCAAGTCGGTTAGGACATCTACTTTGTGC
ATGACAC-AAGTAA-TTTT-TCCAACAATTGTTTACAGAC-AGATTATTTCACTTA----TAATTCATTGTA
TCACAATTCCAGTGGGTCAGAAG-TTTACATACACTAA
>chromosome22:24938966-24939192/1-226
--AGTTGAAGTCGGATGTTT-ACA-----TACACTTAGGTTGGAGTCA-TTAAAACCTG-T-TTTTCAACCA
CTCCACAAATTTCTTG----TT----AACAAACTATAGTTTTGGCAAGTCGGTTAGGACATCTACTTTGTGC
ATGACAC-AAGTCA-TTTT-TCCAACAATTGTTTACAGAC-AGATTATTTCACTTA----TAATTCACTGTA
TCACAATTCCAGTGGGTCAGAAG-TTTACATACACTAA
>chromosome22:50027655-50027881/1-226
--AGTTGAAGTCGGAAGTTT-ACA-----TACACTTAGGTTGGAGTCA-TTAAAACTCG-T-TTTTCAACCA
CTCCACAAATTTCTTG----TT----AACAAACTATAGTTTTGGCAAGTCGGTAAGGACATCTACTTTGTGC
ATGACAC-AAGTAA-TTTT-TCCAACAATTGTTTACAGAC-AGATTATTTCACTTA----TAATTCACTGTA
TCACAATTCCAGTGGGTCAGAAG-TTTACATATACTAA
>chromosome22:62058967-62059193/1-226
--AGTTGAAGTCGGAAGTTT-ACA-----TCCACTTAGGTTGGAGTCA-GTAAAACTCG-T-TTTTCAACCA
CTCCACAAATTTCTTG----TT----AACAAACTATAGTTTTGGCAAGTCGGTTAGGACATCTACTTTGTGC
ATGACAC-AAGTAA-TTTT-TCCAACAATTGTTTACAGAC-AGATTATTTCACTTA----TAATTCACTGTA
TCACAATTCCAGTGGGTCAGAAG-TTTACATACACTAA
>chromosome22:14641225-14641451/1-226
--AGTTGAAGTCGGAAGTTT-ACA-----TACCCTTAGGTTGGAGTCA-TTAAAACTCA-T-TTTTCAACCA
CTCCACAAATTTCTTG----TT----AACAAACTATAGTTTTGGCAAGTCGGTTAGGACATCTACTTTGTGC
ATGACAC-AAGTCC-TTTT-TCCAACAATTGTTTACAGAC-AGATTATTTCACTTA----TAATTCACCGTA
TCACAATTCCAGTGGGTCAGAAG-TTTACATACACTAA
>chromosome22:11401660-11401886/1-226
--AGTTGAAGTCGTAAGTTT-ACA-----TACACTTAAGTTGGAGTCA-TTAAAACTCG-T-TTTTCAACCA
CTCCACAGATTTCTTG----TT----AACAAACTATAGTTTTGGCAAGTCGGTTAGGACATCTACTTTGTAC
ATGACAC-AAGTCA-TTTT-TCCAACAATTGTTTACAGAC-AGATTATTTCACTTA----TAATTCTCTGCA
TCACAATTCCAGTGGGTCAGAAG-TTTACATACACTAA
>chromosome22:42438044-42438270/1-226
--AGTTGAAGTCGGAGGTTT-ACA-----TACACTTAGGTTGGAGTCA-TTAAAACTCG-T-TTTTCAACCA
CTCCACAAATTTCATG----TT----AACAAACTATAGTTTTGGCAAGTCGGTTAGGACATCTACTTTGTAC
ATGACAC-AAGTCA-TTTT-TCCAACAATTGTTTACAGAC-AGATTATTTCACTTA----TAATTCACTGTA
TCACAATTCCAGTGGGTCAGAAG-TTTACATACTCTAA
>chromosome22:37929549-37929775/1-226
--AGTTGAAGTCGGAAGTTT-ACA-----TACACTTAGGTTGGAGTCA-TTAAAACTAA-T-TTTTCAACCA
CTCCACAAATTTCTTG----TT----AACAAACTATAGTTTTGGCAAGTCAGTTAGAACATCTACTGTGTGC
ATGACAC-AAGTCA-TTTT-TCCAACAATTGTTTACAGAC-AGATTATTTCACTTA----TAATTCACTGTA
TCATAATTCCAGTGGGTCAGAAG-TTTACATACACTAA
>chromosome22:7815506-7815728/1-222
--AGTTGAAGTCGGAAGTTT-ACA-----TACACTTAGGTTGGAGTAA-TTAAAACTTG-T-TTTTCAACCA
CTCCACAAATTTCTTG----TT----AACAAACTATAGTTTTGGCAAGTCGGTTAGGACATCTACTTTGTGC
ATGACAC-AAGTCA-TTTT-TCCAACAATTGTTTACAGAC-AGATTATTTCACTTA----TAATTCACTGTA
TCACAATTCCAGTGGGTCAGAAG-TTTACATACA----
>chromosome22:41605166-41605392/1-226
--AGTTGAAGTGGGAAGTTT-AAA-----TACACTTATGTTGGAGTCA-TTAAAACTCG-T-TTTTCAACCA
CTCCACAAATATCTTG----TT----AACAAACTATAGTTTTGGCAAGTCAGTTAGGACATCTACTTTGTGC
ATGACAC-AAGTCA-TTTT-TCCAACAATTGTTTACAGAC-AGATTACTTCACTTA----TAATTCACTGTA
TCACAATTCCAGTGGGTCAGAAG-TTTACATACACTAA
>chromosome22:21286286-21286512/1-226
--AGTTGAAGTCGGAAGTTT-ACA-----TACACCTATGTTGGAGTCA-TTAAAACTCG-T-TTTTCAACCA
CTCCACAAATTTCTTG----TT----AACAAACTATAGTTTTGGCAAGTCGGTTAGGACATCTACTTTGGGC
ATGACAC-AAGTCA-TTTT-TCCAACAATTGTTTACAGAC-AGATTATTTCACTTC----TAATTCACTGTA
TCACAATTCCAGCGGGTCAGAAG-TTTACATACACTAA
>chromosome22:18741645-18741871/1-226
--AGTTGAAGTCGGCAGTTT-ACA-----TACACTTTGGTTGGAGTCA-TTAAAACTCG-T-TTTTCAACCA
CTCCACAAATTTCTTG----TT----AACAAACTATAGTTTTGGCAAGTCGGTTAGGACATCTACTTTGTGC
ATGACAC-AAGTCA-TTTT-TCCAACAATTGTTTACAGAC-AGATTATTTCACTTA----TAATTCACTGTA
TCACAATTCCAGTGGGTCAGAAA-TGTACATACACTAA
>chromosome22:33381199-33381425/1-226
--AGTTGAAGTCGGAAGATT-ACA-----TACACTTAGGTTGCAGTCA-TTAAAACTCG-T-TTTTCAACCA
CTCCACAAATTTCTTG----TT----AACAAACTATAGCTTTGGCAAGTCGGTTAGGACATCTACTTTGTCC
ATGACAC-AAGTCA-TTTT-TCCAACAATTGTTTACAGAC-AGATTATTTCACTTA----TAATTCACTGTA
TCACAATTCCAGTGGGTCAGAAG-TTTACATACACTAA
>chromosome23:41666450-41666676/1-226
-CAGTTGAAGTCGGAAGTTT-ACA-----TACACTTAGGTTGGAGTCA-TTGAAACTCG-T-TTTTCAACCA
CTCCACAAATTTCTTG----TT----AACAAACTATAGTTTTGGCAAGTCAGTTAGGACATCTACTTTGTGC
ATGACAC-AAGTCA-TTTT-TCCAACAATTGTTTACAGAC-AGATTATTTCACTTA----TAATTCACTGTA
TCACAATTCCAGTGGGTCAGAAG-TTTACATACACTA-
>chromosome23:8367141-8367367/1-226
-CAGTTGAAGTCGGAAGTTT-ACA-----TACACTTAGGTTGGAGTCA-TTAAAACTCG-T-TTTTCAACCA
CTCCACAAATTTCTTG----TT----AACAAACTATAGTTTTGGCAAGTCAGTTAGGACATCTACTTTGTGC
ATGACAC-AAGTAA-TTTT-TCCAACAATTGTTTACAGAC-AGATTATTTCACTTA----TAAATCACTGTA
TCACAATTCCAGTGGGTCAGAAG-TTTACATACACTA-
>chromosome23:7980136-7980362/1-226
-CAGTTGAAGTCGGAAGTTT-ACA-----TACACTTAGGTTGGAGTCA-TTAAAACTCA-T-TTTTCAACCA
CTCCACAAATTTCTTG----TT----AACAAACTATAGTTTTGGCAAGTCGGTTAGGACATCTACTTTGTGC
ATGGCAC-AAGTCA-TTTT-TCCAACAATTGTTTACAGAC-AGATTATTTCACTTA----TAATTCACTGTA
TCACAATTCCAGTGGGTCAGAAG-TTCACATACACTA-
>chromosome23:30554700-30554926/1-226
-CAGTTGAAGTCGGAAGTTT-ACA-----TACATTTAGGTTGGAGTCA-TTAAAACTCG-T-TTTTCAACCA
CTTCACAAATTTCTTG----TT----AACAAACTATAGTTTTGGCAAGTCGGTTAGGACATCTACTTTGTGC
ATGACAC-AAGTCA-TTTT-TCCAACAATTGTTTATAGAC-AGATTATTTCACTTA----TAATTCACTGTA
TCACAATTCCAGTGGGTCAGAAG-TTTACATACACTA-
>chromosome23:31780945-31781171/1-226
-CAGTTGAAGTCGGAAGTTT-ACA-----TACACTTAGGTTAGAGTCA-TTAAAACTCG-T-TTTTCAATCA
CTCCACAAATTTCTTG----TT----AACAAACTATAGTTTTGGCAAGTCAGTTAGGACATCTACTTTGTGC
ATGACAC-AAGTAA-TTTT-TCCAACAATTGTTTACAGAC-AGATTATTTCACTTA----TAATTCACTGTA
TTACAATTCCAGTGGGTCAGAAG-TTTACATACACTA-
>chromosome23:30140159-30140385/1-226
-CAGTTGAAGTCGGAAGTTT-ACA-----TACACTTAGGTTGGAGTCA-TTAAAACTTG-T-TTTTCAACCA
CTCCACAAATTTCTTG----TT----AACAAACTATAGTTTTGGCAAGTCGGTTAGGACATCTACCTCGTGC
ATGACAC-AAGTAA-TTTT-TCCAACAATTGTTTACAGAC-AGATTATTTCACTTA----TAATTCACTGTA
TCACAATTCCAGTGGGTCAGAAG-TTTACATACACTA-
>chromosome23:43445118-43445344/1-226
-CAGTTGAAGTCGGAAGTTT-ACA-----TACACTTAGGCTGGAGCCA-TTAAAACTCG-T-TTTTCAACCA
CTCCACAAATTTCTTG----TT----AACAAACTATAGTTTTGGCAAGTCGGTTAGGACATCTACTTTGTGC
ATGACAC-AAGTAA-TTTT-TCCAACAATTGTTTACAGAA-AGATTATTTCACTTA----TAATTCACTGTA
TCACAATTCCAGTGGGTCAGAAG-TTTACATACACTA-
>chromosome23:44101923-44102149/1-226
-CAGTTGAAGTCGGAAGTTT-ACA-----TACACTTAGGTTGGAGTCA-TTAAAACTCG-T-TTTTCAACCA
CTCCACAAATTTCTTG----TT----AACAAACTGTAGTTTTCGCAAGTCGGTTAGGACATCTACTTTGTGC
ATGACAC-AAGTCA-TTTT-ACCAACAATTGTTTACAGAC-AGATTATTTCACTTA----TAATTCACTGTA
TCACAATTCCAGTGGGTCAGAAG-TTTACATACATTA-
>chromosome23:14853558-14853784/1-226
-CAGTTGAAGTCGGAAGTTT-ACA-----TACACTTAGATTGGAGTCA-TTAAAACTTG-T-TTTTCAACCA
CTCCACAAATTTCTTG----TT----AACAAACTATAGTTTTGGCAAGTCGGTTAGGACATCTACTTTGTGC
ATGACAC-AAGTCA-TTTT-TCCAACATTTCTTTACAGAC-AGATTATTTCACTTA----TAATTCACTGTA
TCACAATTCCAGTGGGTCAGAAG-TTTACATACACTA-
>chromosome23:1276870-1277094/1-224
-CAGTTGAAGTCAGAAGTTT-ACA-----TACACTTAGGTTGGAGTCA-TTAAAACTTG-T-TTTTCAACCA
CTCCACAAATTTCTTG----TT----AACAAACTATAGTTTTGGCAAGTCGGTTAGGACATCTACTTTGTGC
ATGACAC-AAGTCA-TTTT-TCCAACAATTGTTTACAGAC-AGATTATTTCACTTA----TAATTCACTGTA
TCACAATTCCAGTGGGTCAGCAG-TTTACATGCAC---
>chromosome23:30851333-30851558/1-225
-CAGTTGAAGTCGGAAGTTT-ACA-----TACACTTAGGTTGGAGTCA-TTAAAACTCG-T-TTTTCAACCA
CTCCACAAATTTCTTG----TT----AACAAACTATAGTTTTGGCAAGTCGGTTAGGACATATACTTTGTGC
ATGACAC-AAGTTA-TTTT-TCCAACAATTGTTTACAGAC-AGATTATTTCACTTA----TAACTCACTGTA
TCACAATTCCAGTGGTTCAGAAG-TTTACATACACT--
>chromosome23:35521488-35521714/1-226
-CAGTTGAAGTCGGAATTTT-ACA-----TACACTTAGGTTGGAGACA-TTAAAACTCG-T-TTTTCAACCA
CTCCACAAATTTCTTG----TT----AACAAACTATAGTTTTGGCAAGTCGGTTAGGACATCTACTTTGTGC
ATGACAC-AAGTAA-TTTT-TCCAACAATTGTTTACAGAC-AGATTATTTCACTTA----TAATTCATTGTA
TCACAATTCCAGTGGGTCAGAAG-TTTACATACACTA-
>chromosome23:5654919-5655145/1-226
-CAGTTGAAGTCGGAAGTTT-AAA-----TACACTTAGGTTAGAGTCA-TTAAAACTCG-T-TTTTCAACCA
CTCTACAAATTTCTTG----TT----AACAAACTATAGTTTTGGCAAGTCGGTTAGGACATCTACTTTGTGC
ATGACAC-AAGTAA-TTTT-TCCAACAATCGTTTACAGAC-AGATTATTTCACTTA----TAATTCACTGTA
TCACAATTCCAGTGGGTCAGAAG-TTTACATACACTA-
>chromosome23:8058188-8058414/1-226
-CAGTTGAAGTCGGAAGTTT-ACA-----TACACTTAGGTTGGAGTCA-TTAAAACTCG-T-TTTTCAACCC
CTCCACAAATTTCTTG----TT----AACAAACTATAGTTTTAGCAAGTCGGTTAGGACATCTACTTTGTGC
ATGACAC-AAGTCA-TTTT-TCCAACAATTGCTTACAGAC-AGATTATTTCACTTA----TAATTCACTGTA
TCACAATTCCAGTGGCTCAGAAG-TTTACATTCACTA-
>chromosome23:6297731-6297957/1-226
-CAGTTGAAGTCGGAAGTTT-ACA-----TACACTTAGGTTGGAGTCT-TTAAAACTCG-T-TTTTCAACCA
CTCCACAAATTTCTTG----TT----AACAAACTATAGTTTTGGCAAGTCGGTTAGGACATCTACTTTGTCC
ATGACAC-AAGTTA-TTTT-TCCAACAATTGTTTACAGAC-AGATTATTTCACTTA----TAATTCATTGTA
TCACAATTCCAGTGGGTCAGAAG-TTTAAATACACTA-
>chromosome23:37638311-37638537/1-226
--AGTTGAAGTCGGAAGTTT-ACA-----TACACTTAGGTTGGAGTCA-TTAAAACTCGTT-TTTTCAACCA
CTCCACAAATTTCTTG----TT----AACAAGCTATAGTTTTGGCAAGTCGGTTAGGACATCTACTTTGTGC
ATGACAC-AAGTCA-TTTT-TCCAACAATTGTTTACAGAC-AGACTATTTCACTTA----TAATTCACTGTA
TCACAATTCCAGTGGGTCAGAAG-TTTACATACACAA-
>chromosome23:34339297-34339523/1-226
--TGTTGAAGTTGGAAGTTT-ACA-----TACACTTAGGTTGGAGTCA-TTAAAACTCG-T-TTTTCAACCA
TTCCACAAATTTCTTG----TT----AACAAACAATAGTTTTGGCAAGTCGGTTAGGACATCTACTTTGTGC
ATGACAC-AAGTCA-TTTT-TCCGACAATTGTTTACAGAC-AGGTTATTTCACTTA----TAATTCACTGTA
TCACAATTCCAGTGGGTCAGAAG-TTTACATACACTAA
>chromosome23:46346961-46347187/1-226
--AGTTGAAGTCGGAAGTTT-ACA-----TACACTTAGGTTGGAGTCA-TTAAAACTCA-T-TTTTCAACCA
CTGCACAAATTTCTTG----TT----AACAAACTATAGTTTTGGCAAGTCGGTTAGGACATCTACTTTGTGC
ATGACAC-AAGTCA-TTTT-TCCAACAAATGTTTACAGAC-AGATTATTTCACTTA----TAATTCACTGTA
TCACAATTCCAGTGGGTCAGAAG-TTTACATACACTAA
>chromosome23:7409209-7409435/1-226
--AGTTGAAGTCGGAAGTTT-ACA-----TACACTTAGGTTGGAGTCA-TTAAAACTCA-T-TTTTCAACCA
CTCCACAAATTTCTTG----TC----AACAAACTATAGTTTTGGCAAGTCAGTTAGGACATCTACTTTGTGC
ATGACAC-AAGTAA-TTTT-TCCAACAATTGTTTACAGAC-AGATTATTTCACGTA----TAATTCACTGCA
TCACAATTCCAGTGGGTCAGAAG-TTTACATACACTAA
>chromosome23:35077992-35078218/1-226
--AGTTGAAGTCGGAAGTTT-ACA-----TACACTTAGGTTGGAGTCA-TTAAAACTTG-T-TTTTCAACCA
CCCCACAAATGTCTTG----TT----AACAAACTATAGTTTTGGCAAGTCGGTTAGGACATCTACTTTGTGC
ATGACAC-AAGTAA-TTTT-TCCAACAATTGTTTACAGAC-AGATTATTTCACTTA----TAATTCACTGTA
TCACAATTCCAGTGGGTCAGAAG-TTTACATACACTAA
>chromosome23:8967026-8967252/1-226
--AGTTGAAGTCGGAAGTTT-ACA-----TACACTTAGGTTGGAGTCA-TTAAAAGTTG-T-TTTTCAACCA
CTCCACAAATTTCTTG----TT----AACAAACTATAGTTTTGGCAAGTCGGTTAGGACATCTACTTTGTGC
ATGACAC-AAGTCA-TTTT-TCCAACAATTGTTTACAGAC-AGATTATTTAATTTA----TAATTCACTGTA
TCACAATTCCAGTGGGTCAGAAG-TTTACATACACTAA
>chromosome23:17407871-17408097/1-226
--AGTTGAAGTCGGAAGTTT-ACA-----AACACTTAGGTTGGAGTCA-TTAAAACTTG-T-TTTTCAACCA
CTCCACAAATTTCTTG----TT----AACAAACTATAGTTTTGGCAAGTCGGTTAGGACATCTACTTTGTGC
ATGACAC-AAGTCA-TTTT-TCCAAACATTGTTTACAGAC-AGATTATTTCACTTA----TAATTCACTGTA
TCACAATTCCAGTGGGTCAGAAG-TTTACATACACTAA
>chromosome23:40886517-40886743/1-226
--AGTTGAAGTCGGAAGTTT-ACA-----TACACTTAGGTTGGAGTCA-TTAAAACTCG-T-TTTTCAACCA
CTCCACAAAGTTCTTG----TT----AACAAACTATAGTTTTGGCAAGTCGGTTAGGACATCTACTTTGTGC
ATGACAC-AAGTAA-TTTT-TCCAACAATTGTTTACAGAC-AGATTATTTCACTTA----TAATTTACTGTA
TCACAATTCCAGTGGGTCAGAAG-ATTACATACACTAA
>chromosome23:2729247-2729473/1-226
--AGTTGAAGTCAGAAGTTT-TCA-----TACACTTAGGTTGAAGTCA-TTAAAACTCG-T-TTTTCAACCA
CTCCACAAATTTCTTG----TT----AACAAACTATAGTTTTGGCAAGTCGGTTAGGACATCTACTTTGTGC
ATGACAC-AAGTCA-TTTT-TCCAACAATTGTTTACAGAC-AGATTATTTCGCTTA----TAATTCACTGTA
TCACAATTCCAGTGGGTCAGAAG-TTTACATACACTCA
>chromosome23:8920949-8921175/1-226
--AGTTGAAGTCGGAAGTTT-ACA-----TACACTTAGGTTGGAGTCA-TTAAAACTTG-T-TTTTCAACCA
CTCCACAAATTTCTTG----TT----AACAAACTATAGTTTTGGCAAGTCGGTTAGGACATCTGCTTTGTGC
ATGACAC-AAGTCA-TTTT-TCCAACAATTGTTTACAGAC-AGATTATTTCACTAA----AGATTCACTGTA
TCACAATTCCAGTGGGTCAGAAG-TTTACATACACTAA
>chromosome23:45132239-45132466/1-227
-AGTTGGAAGTCGGACGTTT-ACG-----TACACTTAGGTTGGAGTCA-TTAAAACTCA-T-TTTTCAACCA
CTCCACAAATTTCTTG----TT----AACAAACTATAGTTTTGGCAAGTCGGTTAGGACATCTACTTTGTGC
ATGACAC-AAGTCA-TTTT-TCCAACAATTGTTTACAGAC-AGATTATTTCACTTA----TAATTCACTGTA
TCACAATTCCAGTGGGTCAGAAG-TTTACATACACTAA
>chromosome23:5813532-5813758/1-226
--AGTTGAAGTCAGAAGTTT-ACA-----TACACTTAGGTTGGAGTCA-TTAAAACTGG-T-TTTTCAACCA
CTCCACAAATTTCTTG----TT----AACAAACTATAGTTTTGGCAAGTCAGTTAGGACATCTACTTTGCGC
ATGACAC-AAGTAA-TTTT-TCCAACAATTGTTTACAGAC-AGATTATTTCATTTA----TAATTCACTGTA
TCACAATTCCAGTGGGTCAGAAG-TTTACTTACACTAA
>chromosome23:2360663-2360889/1-226
--AGTTGAAGTCGGAAGTTT-ACA-----TACACTTAGGTTGGAGTCA-TTAAATCTCG-T-TTTTCAACCA
CTCCACAAGTTTCTTG----TT----AACAAACTATAGTTTTGGCAAGTCGGTTAGGACATCTACTTTGTGC
TTGACAC-AAGTCA-TTTT-TCCAACAATTGTTTACAGAC-CGATTATTTCACTTA----TAATTCACTGTA
TCAGAATTCCAGTGGGTCAGAAG-TTTACATACACTAA
>chromosome24:16665156-16665382/1-226
-CAGTTGAAGTTGGAAGTTT-ACA-----TACACTTAGGTTGGAGTCA-TTAAAACTCG-T-TTTTCAACCA
CTCCACAAATTTCTTG----TT----CACAAACTATAGTTTTGGCAAGTTGGTTAGGACATCTACTTTGTGC
ATGACAC-AAGTCA-TTTT-TCCAACAATTGTTTACAGAC-AGATTATTTCACTTA----TAATTCACTGTA
TCACAATTCCAGTGGGTCAGAAG-TTTACATACACTA-
>chromosome24:18925207-18925433/1-226
-CAGTTGAAGTCGGAAGTTT-ACA-----TACACTTAGGTTGGAGTCA-TTAAAACTTG-T-TTTTCAACCA
CTCCACAAATTTCTTG----TT----AATAAACTATAGTTTTGGCAAGTCGGTTAGGACATCTACTTTGTGC
ATGACAC-AAGTCA-TTTT-TCCAACAATTGTTTACAGAC-AGATTATTTCACTTA----TAATTCACTGTA
TCACAATTCCAGTGGGTCAGAAG-TTTACATACAGTA-
>chromosome24:45696351-45696577/1-226
-CAGTTGAAGTCGGAAGTTT-ACC-----TACACTTAGGTTGGAGTCA-TTAAAACTTG-T-TTTTCAACCA
CTCCACAAATTTCTTG----TT----AACAAACTATAGTTTTGGCAAGTCAGTTAGGACATCTACTTTGTGC
ATGACAC-AAGTCA-TTTT-TCCAACAATTGTTTACAGAC-AGATTATTTCACTTA----TATTTCACTGTG
TCACAATTCCAGTGGGTCAGAAG-TTTACATACACTA-
>chromosome24:18552271-18552497/1-226
-CAGTTGAAGTTGAAAGTTT-ACA-----TACACTTAGGTTGGAGTCA-TTAAAACTCG-T-TTTTCAACCA
CTCCACACATTTCTTG----TT----AACAAACTATAGTTTTGGCAAGTCGGTTAGGACATCTACTTTGTGC
ATGACAC-AAGTAA-TTTT-TCCAACAATTGTTTACAGAC-AGATTATTTCACTTA----TAATTCACTGTA
TCACAATTCCAGTGGGTCAGAAG-TTTACATACACTA-
>chromosome24:46742449-46742675/1-226
-CAGTTGAAGTTGGAAGTTT-ACA-----TACACTTAGGTTGGAGTCA-TTAAAACTCA-T-TTTTCAACCA
CTCCACAAATTTCTTG----TT----AACAAACTATAGTTTTGGCAAGTCGGTTAGGACATCTACTTTGTGC
ATGACAC-AAGTAA-TTTT-TCCAACAATTGTTTACAGAC-AGATTATTTCACTTA----TAATTCACTGTA
TCACAATTCCAGTGGGTCAGAAG-TTTCCATACACTA-
>chromosome24:47556216-47556442/1-226
-CAGTTGAAGTCTGAAGTTT-ACA-----TACACTTAGGTTGGAGTCA-TTAAAACTCG-T-TTTTCAACCA
CTCCACAAATGTCTTG----TT----AACAAACTATAGTTTTGGCAAGTCGGTTAGGACATCTACTTTGTGC
ATGACAC-AAGTCA-TTTT-TCCAACAATTGTTTAGAGAC-AGATTATTTCACTTA----TAATTCACTGTA
TCACAATTCCAGTGGATCAGAAG-TTTACATACACTA-
>chromosome24:27472130-27472356/1-226
-CAGTTGAAGTCGGAAGTTT-ACA-----TACACTTAGGTTGGAGTCA-TTAAAACTTG-T-TTTTCAACCA
CTCCACAAATTTCTTC----TT----AACAAACTATAGTTTTGGCAAGTCGGTTAGGACATCTACTTTGTGC
ATGACAC-AAGTAA-TTTT-TCCAACAATTGTTTACAGAC-AGATTATTTCACTTA----TAATTCATTGCA
TCACAATTCCAGTGGGTCAGAAG-TTTACATACACTA-
>chromosome24:29134256-29134482/1-226
-CAGTTGAAGTCGGAAGTTT-ACA-----TACACTTAGGTTGGAGTCA-TTAAAACTTG-T-TTTTCAACCA
CTCCACAAATTTCTTC----TT----AACAAACTATAGTTTTGGCAAGTCGGTTAGGACATCTACTTTGTGC
ATGACAC-AAGTAA-TTTT-TCCAACAATTGTTTACAGAC-AGATTATTTCACTTA----TAATTCATTGCA
TCACAATTCCAGTGGGTCAGAAG-TTTACATACACTA-
>chromosome24:5723088-5723312/1-224
-CAGTTGAAGTCGGAAGTTT-ACA-----TACACTTAAGTTGGAATCA-TTAAAACTCG-T-TTTTCAACCA
C--CACAAATTTCTTG----TT----AACAAACTATAGTTTTGGCAAGTCGGTTAGGACATCTACTTTGTGC
ATGACAC-AAGTCA-TTTT-TCCAACAATTGTTTACAGAC-AGATTATTTTACTTA----TAATTCACTGTA
TCACAATTCCAGTGGGTCAGAAG-TTTACATACACTA-
>chromosome24:20744484-20744710/1-226
-CAGTTGAAGTCGGAAGTTT-ACA-----TACACTTAGGTTGGAGTCA-TTAAAACTTG-T-TTTTCAACCA
CTCCACAAATTTCTTG----TT----AACAAACATTCGTTTTGGCAAGTCGGTTAGGACATCTACTTTGTGC
ATGACAC-AAGTAA-TTTT-TCCAACAATTCTTTACAGAC-AGATTATTTCACTTG----TAATTCACTGTA
TCACAATTCCAGTGGGTCAGAAG-TTTACATACACTA-
>chromosome24:18155779-18156005/1-226
-CAGTTGAAGTCGGAAGTTT-ACA-----TACACTTAGGTTGGAGTCA-TTAAAACTCG-T-TTTTCAACCA
CTCCACAAATTTCTTG----TT----AACAAAATATAGTTTTGGCAAGTCGGTTAGGACATCTACTTTGTGC
ATGAGAC-AAGTAA-TTTT-TCCAACAATTGTTTACAGAC-AGATTATTTCACTTA----TAATTCACTGTA
TCACAATTCTAGTGGGTCAGAGG-TTTACATACACTA-
>chromosome24:31235812-31236038/1-226
-CACTTGAAGTCAGAAGTTT-ACA-----TACACTTAGGTTGGAGTCA-TTAAAACTCA-T-TTTTCAACCA
CTCCACAAATTTCTTG----TT----AACAAACTATAGTTTTGGCAAGTCGGTTAGGACATCTACTTTGAGC
ATGACAC-AAGTAA-TTTT-TCCAACAATTGTTTACAGAC-AGATTATTTCACTTA----TAATTCACTGTA
TCACAATTCCAGTGGGTCAGAAG-TTTACATACACTA-
>chromosome24:21342269-21342495/1-226
-CAGTTGAAGTCGGAAGTTT-ACA-----TACACTTAGGTTGGAGTCA-TTAAAACTCG-T-TTTTCAACCA
CTCCACAAATTTCTTG----TT----AACAAACTATAGTTTTGGCAAGTCGGTAAGGACATCTCCTTTGTGC
ATGACAT-AAGTAA-TTTT-TCCAACAATTGTTTACAGAC-AGATTATTTCACTTA----TCATTCACTGTA
TCACAATTCCAGTGGGTCAGAAG-TTTACATACACTA-
>chromosome24:20836184-20836409/1-225
-CAGTTGAAGTCGGAAGTTT-ACA-----TACACTGAGGTTGGAGTCA-TTAAAACTCG-T-TTTTCAACCA
CTCCACAAATTTCTTG----TT----AACAAACTATAGTTTTGGCAAGTCGGTTAGGACATCTACTTTGTGC
ATGACAC-AAGTCA-TTTT-TCCAACAATTGTT-ACAGAC-AGATTATTTCACTTA----TAATTCAATGTA
TCACAATTCCAGTGGGTCAGAGG-TTTACATACACTA-
>chromosome24:8854501-8854727/1-226
-CAGTTGAAGTCGGAAGTTT-ACA-----TACACTTAAGTTGTAGTCA-TTAAAACTCG-T-TTTTCAACCA
CTCCACAAATTTCTTG----TT----AACAAACTATCGTTTTGGGAAGTCTGTTAGGACATCTACTTTGTGC
ATGACAC-AAGTAA-TTTT-TCCAACAATTGTTTACAGAC-AGATTATTTCACTTA----TAATTCATTGTA
TCACAATTCCAGTGGGTCAGACG-TTTACATACACTA-
>chromosome24:5284696-5284922/1-226
--AGTTGAAGTCGGAAGTTT-ACA-----TACACTTAGGTTGGAGTCA-TTAAAACTCG-T-TTTTCAACCA
CTCCACACATTTCTTG----TT----AACAAACTATAGTTTTGGCAAGTCAGTTAGGACATCTACTTTGTGC
ATGACAC-AAGTAA-TTTT-TCCAACAATTGTTTACAGAC-AGATTATTTCACTTA----TAATTCACTGTA
TCACAATTCCAGTGGGTCAGAAG-TTTACATACACTAA
>chromosome24:19106539-19106765/1-226
--AGTTGAAGTGAGAAGTTT-ACA-----TACACTTAGGTTGGAGTCA-TTAAAACTCG-T-TTTTCAACCA
CTCCACAAATTTCTTG----TT----AACAAACTATAGTTTTGGCAAGTCGGTTAGGACATCTACTTTGTGC
ATGACAC-AAGTCA-TTTT-TCCAACAATTGTTTACAGAC-AGATTATTTCACTTA----TAATTCACTATA
TCACAATTCCAGTGGGTCAGAAG-TTTACATACACTAA
>chromosome24:6442462-6442688/1-226
--AGTTGAAGTCGGAAGTTT-ACA-----TACACTTAGGTTGGAGTCA-TTAAAACTCA-T-TTTTCAACCA
CTCCACAAATTTCTTG----AT----AACAAACTATAGTTTTGGCAATTCAGTTAGGACATCTACTTTGTGC
ATGACAC-AAGTCA-TTTT-TCCAACAATTGTTTACAGAC-AGATTATCTCACTTA----TAATTCACTGTA
TCACAATTCCAGTGGGTCAGAAG-TTTACATACACTAA
>chromosome24:7950523-7950749/1-226
--AGTTGAAGTCGGAAGTTT-ACA-----TACACTTAGGTTGGAGTCA-TTAAAACTCG-T-TTTTCAACCA
CTCCACAAATTTCTTG----TA----AACAAACTATAGTTTTGGCAAGTCGGTTAGGACATCTACTTTGTGC
ATAACAC-AAGTAA-TTTT-TCCAACAATTGTTTACAGAC-AGATTATTTCACTTA----TAATTCACTGTA
TCACAATTCCAGTGGGTCAGAAG-TTTACATACACTAA
>chromosome24:42157614-42157840/1-226
--AGTTGAAGTCGGAAGTTT-ACC-----TACACTTAGGTTGGAGTCA-TTAAAACTAG-T-TTTTCAACCA
CTCCACAAATTTCTTG----TT----AACAAACTATAGTTTTGGAAAGTCGGTTAGGACATCTACTTTGTGC
ATGACAC-AAGTCA-TTTT-TCCAACAATTGTTTACAGAC-AGATTATTTCACTTA----TAATTCACTGTA
TCACAATTCCAGTGGGTCAGAAG-TTTACATACACTAA
>chromosome24:12678495-12678721/1-226
--AATTGAAGTCGGAAGTTT-ACA-----TACACTCAGGTTGGAGTCA-TTAAAACTCG-T-TTTTCAACCA
CTCCACACATTTCTTG----TT----AACAAACTATAGTTTTGGCAAGTCGGTTAGGACATCTACTTTGTGC
ATGACAC-AAGTAA-TTTT-TCCAACAATTGTTTACAGAC-AGATTATTTCACTTA----TAATTCACTGTA
TCACAATTCCAGTGGGTCAGAAG-TTTACATACACTAA
>chromosome24:44890428-44890654/1-226
--AGTTGAAGTCGGAAGTTT-ACA-----TACACTTAGGTTGGAGTCA-TTAAAACTCG-T-TTTTCAACCA
CTCCACAAATGTCTTG----TT----AACAAACTATAGTTTTGGCAAGTCGGTTAGGACATCTACTTTGTAT
ATGACAC-AAGTAA-TTTT-TCCAACAATTGTTTACAGAC-AGATTATTTCACTTA----TAATTCACTGTA
TCACAATTCCAGTGGGTCAGAAG-TTTACATACACTAA
>chromosome24:1687194-1687420/1-226
--AGTTGAAGTCAGAAGTTT-ACA-----TACATTTAGGTTGGAGTCA-TTAAAACTCA-T-TCTTCAACCA
CTCCACAAATTTCTTG----TT----AACAAACTATAGTTTTGGCAAGTCGGTTAGGACATCTACTTTGTGC
ATGACAC-AAGTAA-TTTT-TCCAACAATTGTTTACAGAC-AGATTATTTCACTTA----TAATTCACTGTA
TCACAATTCCAGTGGGTCAGAAG-TTTACATACACTAA
>chromosome24:38715520-38715746/1-226
--AGTTGAATTCGGAAGTTT-ACA-----TACACTTAGGTTGGAGTCA-TTAAAACTCG-T-TTTTCAACCA
CTCCACAAATTTCTTG----TT----AACAAACTATAGTTTTGGCAAGTCGGTTAGGACATCTACTTTGTGC
ATGACAC-AAGTAA-TTTT-TCCAACAATTGTTTACTGAC-AGATTATTTCACTTA----TAATTCACTGTA
TCACAATTCCAGTGGGTCAGAAG-TTCACATACACTAA
>chromosome24:5401816-5402042/1-226
--AGTTGAAGTCGGAAATTT-ACA-----TACACTTAGGTTGGAGTCA-TTAAAACTCG-T-TTTTCAACCA
CTCCACAAATTTCTTG----TT----AATAAACTAGAGTTTTGGCAAGTCGGTTAGGACATCTACTTTGTGC
ATGACAC-AAGTAA-TTTT-TCCAACAATTGTTTACAGAC-AGATTATTTCATTTA----TAATTCACTGTA
TCACAATTCCAGTGGGTCAGAAG-TTTACATACACTAA
>chromosome24:9651262-9651488/1-226
--AGTTGAAGTCGGAAGTTT-ACA-----TACACTTAGGTTGGAGTCA-TTAAAACTCA-T-TTTTCAACCA
CTCCACAAATTTCTTG----TT----AATAAACTATAGTTTTGGCAAGTCGGTTAGGACATCTACTTTGTGC
ATGACAC-AAGTCA-TTTT-TCCAATAATTGTTTACAGAC-AGATTATTTCACTTC----TAATTCACTGTA
TCACAAATCCAGTGGGTCAGAAG-TTTACATACACTAA
>chromosome24:790233-790459/1-226
--AGTTGAAGTCGGAAGTTT-ACA-----TACACTTAGGTTGGAGTCA-TTAAAACTCA-T-TTTTCAACCA
CTCCACAAATTTCTTG----TT----AACAAACTATAGTTTTGGCAAGTCGGTGAGGACATCTACTGTGTGC
ATGACAC-AAGTAA-TTCT-TCCAACAATTGTTTACAGAC-AGATTATTTCACTTA----TAATTCACTGTA
TCACAATTCCAGTGGGTCAGAAG-TTTACATACACTAA
>chromosome24:47142291-47142516/1-225
---GTTGAAGTCGGAAGTTT-ACA-----TACACTTAGGTTGGAGTCA-TTAAAACTCG-T-TTTTCAACCA
CTCCACAAATTTCTTG----TT----AACAAACTATAGTTTTGGCAAGTCGGTTAGGACATCTACTTTGTGG
ATGAGAC-AAGTCA-TTTT-TCCAACAATTGTTTACAGAC-AGATTATTTCACTTA----TAATTCACTGTA
TCACAATTCCAGTGGATCAGAAG-TTTCCATACACTAA
>chromosome24:6483088-6483314/1-226
--AGTTGAAGTCGGAAGTTT-ACA-----TACACTTAGGTTGGAGTCA-TTAAAACTCA-T-TTTTCAACCA
CTCAACAAATTTCTTG----TT----AACAAACTATAGTTTTGGCAAGTCAGTTAGGACATCTACGTTGTGC
ATGACAC-AAGTCA-TTTT-TCCAACAATGGTTTACAGAC-AGATTATTTCACTTA----TAATTCACTGTA
TCACACTTCCAGTGGGTCAGAAA-TTTACATACACTAA
>chromosome24:4432172-4432400/1-228
--AGTTGAAGTCGGAAGTTT-ACA-----TACACTTAGGTTGGAGTCA-TTAAAACTCA-T-TTTTCAACCA
CTCCACAAATTTCTTG----TT----AACAAACTATAGTTTTGGCAAGTCGGTTAGGACATCTACTTTGTGC
ATGACAC-AAGTAA-TTTT-TCCAACAATTGTTTACAGAC-AGATTATTTCACTGT--ATGAATTCACTGTA
TCACAATTCCAGTGGGTCAGAAG-TTTACATACACTAA
>chromosome25:20290204-20290429/1-225
--AGTTGAAGTCGGAAGTTT-ACA-----TACACTGAGGTTGGAGTCA-TTAAAACTCG-T-TTTTCAACCA
CTCCACAAATTTCTTG----TT----AACAAACGATAGTTTTGGCAAGTCGGTTAGGACATCTACTTTGTGC
ATGACAC-AAGTCA-TTTT-TCCAACAATTGTTTACAGAC-AGATTACTTCACTTA----TAATTCACTGTA
TCACAATTCCAGTGGGTCAGAAG-TTTACATACACTA-
>chromosome25:27327115-27327341/1-226
-CAGGTGAAGTCGGAAGTTT-ACA-----TACACTTAGGTTGGAGTCA-TTAAAACTCG-T-TTTTCAACCA
CTCCACAAATTTCTTG----TT----ATCAAACTATAGTTTTGGCAAGTCGGTTAGGACATCTACTTTGTGC
ATGACAC-AAGTCA-TTTT-TCCAACAATTGTTTACAGAC-AGATTATTTCACTTA----TAATTCACTGTA
TCACAATTCCAGTGGGTCAGAAG-TTTACATACGCTA-
>chromosome25:28098470-28098696/1-226
-CAGTTGAAGTCGGAAGTTT-ACA-----TACACTTAGGTTGGAGTCA-TTAAAACTCG-T-TTTTCAACCA
CTCCACAAATTTCTTG----TT----AACAAACTATAGTTTTGGCAAGTAGGTTAGGACATCTACTTTGTGC
ATGACAC-AAGTCA-TTTT-TCCAACAACTGTTTACAGAC-AGATTATTTCACTTA----TAAATCACTGTA
TCACAATTCCAGTGGGTCAGAAG-TTTACATACACTA-
>chromosome25:35934355-35934581/1-226
-CAGTTGAAGTCGGAAGTTT-ACA-----TACACTTAGGTTGGAGTCA-TTAAAACTCG-T-TTTTCAACCA
CTCCACAAATTTCTTG----TT----AACAAACTATAGTTTTGGCAAGTTGGTTAGGACATGTACTTTGTGC
ATGACAC-AAGTCA-TTTT-TCCAACAATTGTTTACAGAC-AGATAATTTCACTTA----TAATTCACTGTA
TCACAATTCCAGTGGGTCAGAAG-TTTACATACACTA-
>chromosome25:16996680-16996906/1-226
-CAGTTGAAGTCGGATGTTT-ACA-----TACACTTAGGTTGGAGTCA-TTAAAACTAG-T-TTTTCAACTA
CTCCACAAATTTCTTG----TT----AACAAACCATAGTTTTGGCAAGTCAGTTAGGACATCTACTTTGTGC
AAGACAC-AAGTCA-TTTT-TCCAACAATTGTTTACAGAC-AGATTATTTCACTTA----TAAGTCACTGTA
TCACAATTCCAGTGGGTCAGAAG-TTTACATACACTA-
>chromosome25:8717045-8717271/1-226
-CAGTTGAAGTCGGAAGTTT-ACA-----TACACTTAGGTTGGAGTCA-TTAAAACTCG-T-TTTTCAACCA
CTCCACAAATTTCTTG----TT----AACAAACTATAGTTTTGGCAAGTCAGTTAGGACATCTACTTGGTGC
ATGACAC-AAGTAA-TTTT-TCCAACAATTGTTTACAGAC-AGATTATTTCACTTA----TAATTCACTGTA
ACACAATTCCAGTGGGTCAGAAG-TGTACATACACTA-
>chromosome25:8883167-8883393/1-226
-CAGTTGAAGTCGGAAGTTT-ACA-----TACACTTAGGTTGGAGTCA-TTAAAACTCA-T-TTTTCAACCA
CTCCACAAATTTCCTG----TT----AACAAACTATAGTTCTGGCAAGTCGGTTAGGACATCTACTTTGTGC
ATGACAC-AAGTAA-TTTT-TCTAACAATTGTTTACAGAC-AGATTATTTCACTTA----TAATTCACTGTA
TCACAATTCCAGTGGGTCAGAAG-TTTACATACACTA-
>chromosome25:14671613-14671839/1-226
-CAGTTGAAGTCGGAAGTTT-ACA-----TACACTTAGGTTGGAGTCA-TTAAAACTCG-T-TTTTCAACCA
CTCCGCAAATTTCTTG----TT----AACAAACTATAGTTTTGGCAAGTCGGTTAGGACATCTACTTTGTGC
ATGACAC-AAGTAA-TTTT-TCCAACAATTGTTTACAGAC-AGATTATTTCACTTA----TAATTCACTGTA
TAAAAATTCCAGTGGGTCAGAAG-TTTACATACACTA-
>chromosome25:15531700-15531926/1-226
-CAGTTGAAGTCGGAAGTTT-ACA-----TACACTTAGATTGGAGTCA-TTAAAACTCG-T-TTTTCAACCA
CTCAACAAATTTCTTG----TT----AACAAACTATAGTTTTGGCAAGTCGGTTAGGACATCTACTTTGTGC
ATGACAC-AAGTAA-TTTT-TCCAACAATGGTTTACAGAC-AGATTATTTCACTTA----TAATTCACTGTA
TCACAATTCCAGTGGGTCAGAAG-TTTACATACACTA-
>chromosome25:32908593-32908819/1-226
-CATTTGAAGTCAGAAGTTT-ACA-----TACACTTAGGTTGGAGTCA-TTAAAACTCG-T-TTTTCAACTA
CTTCACAAATTTCTTG----TT----AACAAACTATAGTTTTGGCAAGTCGGTTAGGACATCTACTTTGTGC
ATGACAC-AAGTCA-TTTT-TCCAACAATTGTTTACAGAC-CGATTATTTCACTTA----TAATTCACTGTA
TCACAATTCCAGTGGGTCAGAAG-TTTACATAAACTA-
>chromosome25:15317899-15318125/1-226
-CAGTTGAAGTCGGAAGTTT-ACA-----TACACTTAGGTTGGAGTCA-TTAAAACTCG-T-TTTTCAACCA
CTCCACAAATTTGTTG----TT----AACAAACTATCGTTTTGGCAAGTCGGTTAGGACATCTACTTTGTGC
ATGACAC-AAGTAA-TTTT-TCCAACAATTGTTTACAGAC-AGATTATTTCACTTA----TAATTCACTGTA
TCATAATTCCAGTGGGTCAGAAG-TTTACATACACTA-
>chromosome25:20423218-20423443/1-225
-CAGTTGAAGTCGGAAGTTT-ACA-----TACACTTAGGTTGGAGTCA-TTAAAACTCG-T-TTTTCAACCA
CTCCACAAATTTCTTG----TT----AACAAACTATAGTTTTGGCAAATCGGTTAGGACATCTACTTTGTGC
ATGATAC-AAGTCA-TTTT-TCCAACAATTGTTTACAGAC-AGATTATTTCACTTA----TAATTCAATGTA
TCACAATTCCAGTGGGTCAGAAG-TTTACATTCACT--
>chromosome25:28123520-28123745/1-225
-CAGTTGAAGTCGGAAGTTT-ACA-----TACACTTAGGTTGGAGTCA-TTAAAACTTG-T-TTTTCAACCA
CTCCACAAATTTCTTG----TT----AACAAACAATAGTTTTGGCAAGTCGGTTAGGACATCTAATTTGTGC
ATGACAC-AAGTAA-TTTT-TCCAACAATTGTTTACAGAC-AGATTATTTCACTTA----TAAATCACTGTA
TTACAATTCCAGTGGGTCAGAAG-TTTACATACACT--
>chromosome25:20563140-20563365/1-225
--AGTTGAAGTCGGAAGTTT-ACA-----TACACTTAGGTTGGAGTCA-TTAAAACTCG-T-TTTTCAACCA
CTCCACACATTTCTTG----TT----AACAAACTATAGTTTTGGCAAGTCGGTTAGGACATCTACTTTGTGC
ATGACAC-AAGTAA-TTTT-TCAAACAATTGTTTACAGAC-AGATTATTTCACTTA----TAATTCACTATA
TCACAATTCCAGTGGGTCAGAAG-TTTACATACACTA-
>chromosome25:9044125-9044350/1-225
-CAGTTGAAGTCGGAAGTTT-ACA-----TACACTTAGGTTGGAGTCA-TTAAAACTTG-T-TTTTCAACCA
CTCCACAAAATTCTTG----TT----AACAAACTATAGTTTTGGCAAGTCAGTTAGGACATCTACTTTGTGC
ATGACAC-AAGTAA-TTTT-TACAACAATTGTTTACAGAC-AGATTATTTCACTTA----TAATTCACTGTA
TCACAATTCCAGTGGGTCAGAAG-TTTACAT-CACTA-
>chromosome25:48254163-48254389/1-226
--AGTTGAAGTCGGAAGTTT-ACA-----TGCACTTAGGTTGGAGTCA-TTAAAACTAG-T-TTTTCAACCA
CTCCACAAATTTCTTG----TT----AACAAACTATAGTTTTGGCAAGTCGGTTAGGACATCTACTTTGTGC
ATGACAC-AAGTCA-TTTT-TCCAACAATTGTTTACAGAC-AGATTATTTCACTTA----TAATTCACTGTA
TCACAAGTCCAGTGGGTCAGAAG-TTCACATACACTAA
>chromosome25:19715820-19716046/1-226
--AGTTGAAGTCGGAAGTTT-ACA-----TACACTTAGGTTGGAGTCA-TTAAAACTTG-T-TTTTCAACCA
CTCCACAAATTTCTTG----TT----AACAAACTATAGTTCTGGCAAGTCGGTTAGGACATCTACTTTGTGC
ATGACAC-AAGTCA-TTTT-TCCAACTATTGTTTACAGAC-AGATTATTTAACTTA----TAATTCACTGTA
TCACAATTCCAGTGGGTCAGAAG-TTTACATACACTAA
>chromosome25:11775305-11775530/1-225
---GTTGAAGTCGGAAGTTT-ACA-----TAAACTTAAGTTGGAGTCA-TTAAAACTCA-T-TTTTCAACCA
CTCCACAAATTTCTTC----TT----AACAAACTATAGTTTTGGCAAGTCGGTTAGGACATCTACTTTGTGC
ATGACAC-AAGTCA-TTTT-TCCAACAATTGTTTACAGAG-AGATTATTTCACTTA----TAATTCACTGTA
TCACAATTCCAGTGGGTCAGAAG-TTTACATACACTAA
>chromosome25:42655875-42656101/1-226
--AGTTGAAGTCGGAAGTTT-ACA-----TACACTTAGGTTGGAGTCA-ATAAAACTCG-T-TTTTCAACCA
CTCCACAAATTTCTTG----TT----AACAAACAATAGTTTTGGCAAGTCGATTAGGACATCTACTTTGTGG
ATGACAC-AAGTAA-TTTG-TCCAACAATTGTTTACAGAC-AGATTATTTCACTTA----TAATTCACTGTA
TCACAATTCCAGTGGGTCAGAAG-TTTACATACACTAA
>chromosome25:15953911-15954137/1-226
--AGTTGAAGTCGGAAGTTT-ACA-----TACACTTAGGTTGGAGTCA-TTAAAACTCG-T-TTTTCAACCA
CTCAACAAATTTCTTG----TT----AACAAAGTATAGTTTTGGCAAGTTGGTTAGGACATCTACTTTGTGC
ATGACAC-AAGTAA-TTTT-TCCAACAATTGTTTACAGAC-AGATTATTTCACTTA----TAATTCACTGTA
TCACAATTCCAGTGGGTCAGAAG-TTTACATACACTAA
>chromosome25:2758251-2758477/1-226
--AGTTGAAGTCGGAAGTTT-ACA-----TACACTTAGGTTGGAGTCA-TTAAAACTCA-T-TTTTCAACCA
CTCCACAAATTTCTTG----TT----AACAAATTATAGTTTTGGCAAGTCGGTTAGGACATCTACTTTGTGC
ATGACAC-CAGTAA-TTTT-TCCAACAATTGTTTACAGAC-AGATTATTTCACTTA----CAATTCACTGTA
TCACAATTCCAGTGGGTCAGAAG-TTTACATACACTAA
>chromosome25:8736277-8736503/1-226
--AGTTGAAGTCGGAAGTTT-ACA-----TACACTTAGGTTGGAGTCA-TTAAAACTAG-T-TTTTCAACCT
CTCCACAAATTTCTTG----TT----AACAAACTATAGTTTTGGCAAGTCGGTTAGGACATCTACTTTGTGC
ATGACAC-AAGTCA-TTTT-TCTAACAATTGTTTACAGAC-AGATTATTTCACTTA----TAATTCGCTGTA
TCACAATTCCAGTGGGTCAGAAG-TTTACATACACTGA
>chromosome25:24584311-24584537/1-226
--AGTTGAAGTTGGAAGTTT-ACA-----TACACTTAGGTTGGAGTCA-TTAAAACTCG-C-TTTTCAAACA
CTCCACAAATTTCTTG----TT----AACAAACTATAGTTTTGGCAAGTCGGTTAGGACATCTACTTTGTGC
ATGACAC-AAGTAA-TTTT-TCCAACAATTGTTTACAGAC-AGATTATTTCACTTA----TAATTCACTGTA
TCACAATTCCAGTGGGTCAGAAG-TTTACATACACCAA
>chromosome25:13123171-13123397/1-226
--AGTTGAAGTCGGAAGTTT-ACA-----TACCCTTAGGTTGGAGTCA-TTAAAACTCG-T-TTTTCAACCA
CTCCACAAATTTCTTG----TT----AACAAACTATAGTTTTGGCAAGTCAGTTAGGACATCTACTGTGTGC
ATGACAC-AAGTAA-TTTT-TCCAACAATTGTTTACAGAC-AGATTATTTCACTTA----TAATTCACTGTA
TCACAATTCCAGTGGGTCGGAAG-TTTAAATACACTAA
>chromosome25:29833053-29833279/1-226
--AGTTGAAGTCAGAAGTTT-ACA-----TACACTTAGGTTGGAGTCA-TTAAAACTCG-T-TTTTCAACCA
CTCCACAAATTGCTTG----TT----AACAAACTATAGTTTTGGCAAGTCAGTTAGGACATCTACTTTGGGC
ATGACAC-AAGTAA-TTTT-TCCAACAATTGTTTACAGAC-AGATTATTTCACATA----TAATTCACTGTA
TCACAATTCCAGTGGGTCAGAAG-TTTACATACACTAA
>chromosome25:13663095-13663321/1-226
--AGTTGAAGTCGGAAGTTT-ACA-----TATACTAAGGTTGGAGTCA-TTAAAACTCG-T-TTTTCAACCA
CTCCACAAATTTCTTG----TG----AACAAACTATAGTTTTGGCAAGTCGGTTAGAACATCTACTTTGTGC
ATGACAC-AAGTCA-TTTT-TCCAACAATTGTTTACAGAC-AGATTATGTCACTTA----TAATTCACTGTA
TCACAATTCCAGTGGGTCAGAAG-TTTACATACACTAA
>chromosome25:21595503-21595729/1-226
--AGTTGAAGTCAGAAGTTT-ACA-----TACACTTAGGTTGGAGTCA-TTAAAACTAG-T-TTTTCAACCA
CTCCACAAAATTCTTG----TT----AACAAGCTATAGTTTTGGCAAGTCGGTTAGGACATCTACTTTGTGC
ATGACAC-AAGTAA-TTTT-TCCAACAATTGTTTACAGAC-AGATTATTTCACTTA----TAATTCACTGTA
TCACAATTCCAGTGGGTCAGAAG-TTTACATACACTAA
>chromosome25:7374949-7375175/1-226
--AGTTGAAGTCGGAAGTTT-ACA-----TACACTTAGGTTGGAGTCA-TTAAAACTGG-T-TTTTCAACCA
CTCCACAAATTTCTTG----TT----AACAAACTATGGTTTTGGCAAGTCGGTTAGGACATCTACTTTGTGC
ATGACTC-AAGTAA-TTTT-TCCAACAATTGTTTACAGAC-AGATTATTTCACTTA----TAATTCACTGTA
TCACAATTTCAGTGGGTCAGAAG-TTTACATACACTAA
>chromosome25:8635186-8635412/1-226
--AGTTGAAGTCGGAAGTTT-ACA-----TACACTTAGGTTGGAGTCA-TTAAAACTCG-T-TTTTCAACCA
CTCCACAAAATTCTTG----TT----AACAAACTATAGTTTTGGCAAGTCGGTTAGGACATCTACTTTGTGC
ATGACAC-AAGTAA-TTTT-TCCAACAATTGTTTACAGAC-AAATTATTTCACTTA----TAAATCACTTTA
TCACAATTCCAGTGGGTCAGAAG-TTTACATACACTAA
>chromosome26:31645960-31646186/1-226
-CAGTTGAAGTCGGAAGTTT-ACA-----TACACTTAGGTTGGAGTCA-TTAAAACTCG-T-TTTTCAACCA
CTCCACAAATTTCTTG----TT----AACAAACTATAGTTTTGGCAAGTCGGTTAGGACATCTACTTTGTGC
ATGACAC-AAGTCA-TTTT-TCCAACAATTGTTTACAGAC-AAATTATTTCACTTA----TAATTCACTGTA
TCACAATTCCAGTGGGTCAGAAG-TTTACATACACTA-
>chromosome26:7861738-7861964/1-226
-CAGTTGAAGTCGGAAGTTT-ACA-----TACACTTAGGTTGGAGTCA-TTAAAACTCA-T-TTTTCAACCA
CTCCACAAGTTTCTTG----TT----AACAAACTATAGTTTTGGCAAGTCGGTTAGGACATCTACTTTGTGC
ATGACAC-AAGTCA-TTTT-TCCAACAATTGTTTAAAGAC-AGATTATTTCACTTA----TAATTCACTGTA
TCACAATTCCAGTGGGTCAGAAG-TTTACATACACTA-
>chromosome26:25646406-25646632/1-226
-CAGTTGAAGTCGGAAGTTT-ACA-----TACACTTATGTTGGAGTCA-TTAAAACTTG-T-TTTTCAACCA
CTCCACAAATTTCTTG----TT----AACAAACTATAGTTTTGGCAAGTCGGTTAGGACATCTACTTTGTGC
ATGACAC-AAGTAA-TTTT-TCCAACAATTGTTTACAGAC-AGATTATTTCACTTA----TAACTCACTGTA
TCACAATTCCAGTGGGTCAGAAG-TTTACATACACTA-
>chromosome26:10411785-10412011/1-226
-CAGTTGAAGTCGGAAGTTT-ACA-----TACACTTAGGTTGGAGTCA-TTAAAACTCG-T-TTTTCAACCA
CTCCACAAATTTCTTG----TT----AACAAACTATAGTTTTGGCAAGTTGGTTAGGACATCTACTTTGTGC
ATGACAC-ACGTAA-TTTT-TCCAACAATTGTTTACAGAC-AGATTATTTCACTTA----TAATTCACTGTA
TCACAATTCCAGTGGGTCAGAGG-TTTACATACACTA-
>chromosome26:26712887-26713113/1-226
-CAGTTGAAGTTGGAAGTTT-ACA-----TACACTTAGGTTGGTGTCA-TTAAAACTTG-T-TTTTCAACCA
CTACACAAATTTCTTG----TT----AACAAACTATAGTTTTGGCAAGTCGGTTAGGACATCTACTTTGTGC
ATGACAC-AAGTCA-TTTT-TCCAACAATTGTTTACAGAC-AGATTATTTCACTTA----TAATTCACTGTA
TCACAATTCCAGTGGGTCAGAAG-TTTACATACACTA-
>chromosome26:19505561-19505787/1-226
-CAGTTGAAGTCGGAAGTTT-ACA-----TACACTTAGGTTGGAGTCA-TTAAAACTTG-T-TTTTCAACCA
CTCCACAAATTTCTTG----TT----AACAAACTATAGTTTTGGCAAGTCGGTTAGGACATCTACTTCGTGC
ATGACAC-AAGTCA-TTTT-TCCAACAATTGTTTACGGAC-AGATTATTTCACCTA----TAATTCACTGTA
TCACAATTCCATTGGGTCAGAAG-TTTACATACACTA-
>chromosome26:14500388-14500614/1-226
-CAGTTGAAGTCGGAAGTTT-ACA-----TACGCTTAGGTTGGAGTCA-TTAAAACTCG-T-TTTTCAACCA
CTCCACAAATGTCTTG----TT----AACAAACTATAGTTTTGGCAAGTCGGTTAGGACATCTACTTTGTGC
ATGACAG-AAGTAA-TTTT-TCCAACAATTGTTTACAGAC-AGATTATTTCACTTA----TAATTCACTGTA
TCACAATTCCAGTGGGTCAGAAG-TTTACATACACTA-
>chromosome26:21428408-21428634/1-226
-CAGTTGAAGTCTGAAGTTT-CCA-----TACACTTAGATTGGAGTCA-TTAAAACTCA-T-TTTTCAACCA
CTCCACAAATTTCTTG----TT----AACAAACTATAGTTTTGGCAAGTCGGTTAGGACATCTACTTTGTGC
ATGACAC-AAGTCA-TTTT-TCCAACAATTGTTTACAGAC-AGATTATTTCACTTG----TAATTCACTGTA
TCACAATTCCAGTGGGTCAGAAG-TTTACATACACTA-
>chromosome26:42486986-42487212/1-226
-CAGTTGAAGTCGGACGTTT-ACA-----TACACTTAGGTTGGAGTCA-TTAAAACTCG-T-TTTTCAACCA
CTCCACAAATGTCTTG----TT----AACAAACTATAGTTTTGGCAAGTCGGTTAGGACATCTACTTTGTGC
ATGACAC-AAGTAA-TTTT-TCCAACAATTGTTTACAGAA-AGATTATTTCACTTA----TAATTCACTGTA
TCACAATTCCAGTGGGTCAGAAG-TTTACATACACTA-
>chromosome26:19359365-19359591/1-226
-CAGTTGAAGTTGGAAGTTT-ACA-----TACACTTAGGTTCGAGTCA-TTAAAACTCG-T-TTTTCAACCA
CTCCACAAATTTCTTG----TT----AACAAAATATTGTTTTGGCAAGTCAGTTAGGACATCTACTTTGTGC
ATGACAC-AAGTCA-TTTT-TCCAACAATTGTTTACAGAC-AGATTTTTTCACTTA----TAATTCACTGTA
TCACAATTCCAGTGGGTCAGAAG-TTTACATACACTA-
>chromosome26:1685320-1685546/1-226
-CAGTTGAAGTCGGAAGTTT-ACA-----TACACTTAGGTTGGAGTAA-TTAAAACTTG-T-TTTTCAACCA
ATCCACAAGTTTCTTG----TT----AACAAACTATAGTTTTGGCAAGTCGGTTAGGACATCTACTTTGTGC
ATGACAC-AAGACA-TTTT-TCCAACAATTGTTTACAGAC-AGATTATTTCACTTA----TAATTCACTGTA
TCACAATTCCAGTGGGTCAGAAG-TTTACATACACTA-
>chromosome26:32894948-32895174/1-226
-CAGTTGAAGTCGGAAGTTT-ACA-----TACACTTAGGTTGGAGTCA-TTAAAACTAG-T-TTTTCAACCA
CTCCACAAATTTCTTG----TT----AACAAATTATAGTTTTGGCAAGTCGGTTAGGACATCTACTTTGTGC
ATGACAC-AAATAA-TTTT-TCCAACAATTGTTTACAGAC-AGATTATTTCACTTA----TAATTCACTGTA
TCACAATTCCAGTGGGTCAGAAG-TGTACATACACTA-
>chromosome26:27710148-27710374/1-226
-CAGTTGAAGTCGGAAGTTT-ACA-----TACACTTAGGTTGGAGTTA-ATAAAACTCG-T-TTTTCAACCA
CTCCACAAATTTCATG----TT----AACAAACTATAGTTTTGGCAAGTCGGTTAGGACATCTACTTTGTGC
ATGACAC-AAGTCA-TTTT-TCCAACAATTGTTTACAGAA-AGATTATTTCACTTA----TAATTCACTGTA
TCACAATTCCAGTGGGTCAGAAG-TTTACATACACAA-
>chromosome26:20308628-20308854/1-226
-CAGTTGAAGTCGGAAGTTT-ACA-----TACACTTAGGTTGTAGTCA-TTAAAACTCA-T-TTTTCAACCA
CTCCACAAATTTCTTG----TT----AACAAACTATAGTTTTGGCAAGTCGGTTAGGACATCTACTTTGTGC
ATGACAC-AAGTAA-TTTT-TCCAACAATTGTTTACAGAC-AGATTATTTCACTTA----TAATTCACTGTA
TGACAATTCCAGTTGGTCAGAAG-TTTACATACACTA-
>chromosome26:15303551-15303775/1-224
-CAGTTGAAGTCGGAAGTTT-ACA-----TACACTTAGGTTGGAGTCA-TTAAAACACG-T-TTTTCAACCA
CTCCA--AATTTCTTG----TT----AACAAACTATAGTTTTGGCAAGTCGGTTAGGACATCTACTTTGTGC
ATGACAC-AAGTCA-TTTT-TCCAACAATTGTTTACAGAC-AGATTATTTCACTTA----TAATTCACTGTA
TCACAATTCCAGTGGGTCAGAAG-TTTCCATACACTA-
>chromosome26:2008822-2009048/1-226
--AGTTGAAGTCGGAAGTTT-ACA-----TACACTTAGGTTGGAGTCA-TTAAAACTCG-T-TTTTCAACCA
CTCCACAAATTTCTTG----TT----AACAAACTATAGTTTTGTCAAGTCAGTTAGGACATCTACTTTGTGC
ATGACAC-AAGTCA-TTTT-TCCAACAATTGTTTACAGAC-AGATTATTTCACTTA----TAATTCACTGTA
TCACAATTCCAGTGGGTCAGAAG-TTTACATACAATAA
>chromosome26:27577985-27578211/1-226
--AGTTGAAGTCGGAAGTTT-ACA-----TACACTTAGGTTGGAGTCA-TTAAAACTCG-T-TTTTCAACCA
CTCCACAAATTTCTTG----TT----AACAAACTATAGTTTTGGCAAGTCGGTTAGGACATCTACTTTGTGC
ATGACAC-AAGTAA-CTTT-TCCAACAATTGTTTACAGAC-AGATTATTTCACTTA----TAATTCACTGTA
TCACAATTCCAGTGGGTCAGAAG-TTTACATACACTAA
>chromosome26:16890640-16890866/1-226
--AGTTGAAGTCGGAAGTTT-ACA-----TACACTTAGGTTGGAGCCA-TTAAAACTCG-T-TTTTCAACCA
CTCCACAAATTTCTTG----TT----AACAAACTATAGTTTTGGCAAGTCGGTTAGGACATCTACTTTGTGC
ATGACAC-AAGTCA-TTTT-TCCAACAATTGTTTACAGAC-AGATTATTTCACTTA----TCATTCACTGTA
TCACAATTCCAGTGGGTCAGAAG-TTCACATACACTAA
>chromosome26:30409304-30409530/1-226
--AGTTGAAGTCAGAAGTTT-ACA-----TACACTTAGGTTGGAGTCA-TTAAAACTCA-T-TTTTCAACCA
CTCCACAAATTTCTTG----TT----AACAAACTATAGTTTTGGCAAGTCGGTTAGGACATCTACTTTGTGC
ATGACAC-AAGTAA-TTTT-TCCAACAATTGTTTACAGAC-AGATTATTTCACTTA----TAATTCACTGTA
TCACAATTCCAGTGGGTCAGAAG-TTTACATACACTAA
>chromosome26:26622276-26622502/1-226
--AGTTGAAGTCGGAAGTTT-ACG-----TACACTTAGGTTGGAGTCA-TTAAAACTTG-T-TTTTCAACCA
CTCCACAAATTTCTTG----TT----AACAAACTATAGTTTTGGCAAGTTGGTTAGGATATCTACTTTGTGC
ATGACAC-AAGTCA-TTTT-TCCAACAATTGTTTACAGAC-AGATTATTTCACTTA----TAATTCACTGTA
TCACAATTCCAGTGGGTCAGAAG-TTTACATACACTAA
>chromosome26:30445011-30445237/1-226
--AGTTGATGTCGGAAGTTT-ACA-----TACACTTAGGTTGGAGTCA-TTAAAACTCA-T-TTTTCAACCA
CTCCACAAATTTCTTG----TT----AACAAACTATAGTTTTGGCAAGTCGGTTAGGACATCTACTTTGTGC
ATGACAC-AAGTCA-TTGT-TCCAACAATTGTTTACAGAC-AGATTATTTCACTTA----TAATTCACTGTA
TCACAATTCCAGTGGGTCAGAAG-TTTACATACACTAA
>chromosome26:19020173-19020399/1-226
--AGTTGAAGTAGGAAGTTT-ACA-----TACACTTAGGTTGGAGTCA-TTAAAACTTG-T-TTTTCAACCA
CTCCACAAATTTCTTG----TT----AACAAACTATAGTTTTGGCAAGTCGGTTAGGACATCTACTTTGTGC
ATGACAC-AAGTAA-TTTT-TCCAACAATTGTTTACAGAC-AGATTATTTCACTTA----TAATTCACTGTA
TCACAATTCCAGTGGGTCAGAAG-TTTACATACACTAA
>chromosome26:36262377-36262603/1-226
--AGTTGAAGTCATAAGTTT-ACA-----TACACTTAGGTTGGAGTCA-TTAAAACTTG-T-TTTTCAACCA
CTCCACAAATTTCTTG----TT----AACAAACTATAGTTTTGGCAAGTCAGTTAGGACATCTACTTTGTGC
ATGACAC-AAGTCA-TTTT-TCCAACAATTGTTTACAGAC-AGATTATTTCACTTA----TAATTCACTGTA
TCACAATTCCAGTAGGTCAGAAG-TTTACATATACTAA
>chromosome26:20156030-20156256/1-226
--AGTTGAAGTCGGAAGTTT-ACA-----TACAATTAGGTTGGAGTCA-TTAAAACTCA-T-TTTTCAACCA
CTCCACAAATTTCTTG----TT----AACAAACTATAGTTTTGGCAAGTCGGTTAGGACATCTACTTTGTGC
ATGACAC-AAGTCA-TTTT-TCCAACAATTGTTTACAGAC-AGATTATTTCATTTA----TAATTCACTGTA
TCACAATTCCAGTGGTTCAGAAG-TTTACATACACTAA
>chromosome26:28513297-28513521/1-224
---GTTGAAGTCGGAAGTTT-ACA-----TACAGTTAGGTTGGAGTCA-TTAAAACTTG-T-TTTTCAACCA
CTCCACAAATTTCTTG----TT----AACAAACTATAGTTTTGGCAAGTCGGTTAGGACATCTACTTTGTGC
ATGACAC-AAGTCA-TTTT-TCCAACAATTGTTTACAGAC-AGATTATTTCACTTA----TAACTCACTGTA
TCACAATTCCAATGGGTCAGAAG-TTTACATACACTA-
>chromosome26:8733078-8733304/1-226
--AGTTGAAGTCGGAAGTTT-ACA-----TACACTTAGGTTGGAGTCA-TTAAAACTCG-T-TTTTCAACCA
CTCCACAAATTTCTTG----TT----AACAAACTATAGTTTTGGCAAGTCGGTTAGGACATCTACTTTGTGC
ATGACAC-AAGTCA-TTTT-CCCAACAATTATTTACAGAC-AGATCATTTCACTTA----TAATTCACTGTA
TCACAATTCCAGTGGGTCACAAG-TTTACATACACGAA
>chromosome26:18381265-18381490/1-225
--AGTTGAAGTCGGAAGTTT-ACA-----TACACTTAGGTTGGAGTCA-TTAAAACTCG-T-TTTTCAACCA
CTCCACAAATTTCTTG----TT----AACAAACTATAGTTTTGGCAAGTCGGTTAGGAAATCTACTTTGTGC
ATGACAC-AAGTAA-TTTT-TCCAACAATTGTTTACAGAC-AGATTATTTAACTTA----TAATTCACTTTA
TCACAATTCCAGTGGGTCAGAAG-TTTACATACACTA-
>chromosome26:24831839-24832066/1-227
-AGTTGTAAGTCGGAAGTTT-ACA-----TACACTTAGGTTGGAGTCA-TTAAAACTTG-T-TTTTCAACCA
CTCTACAAATTTCTTG----TT----AACAAACTATAATTTTGGCAAGTCAGTTAGGACATCTACTTTGTGC
ATGACAC-AAGTAA-TTTT-TCCAACAATTGTTTACAGAC-AGTTTATTTCACTTA----TAATTCACTGTA
TCACAATTCCAGTGGGTCAGAAG-TTTACATACACTAA
>chromosome26:26890383-26890610/1-227
--AGTTGAAGTCGGAAGTTT-ACA-----TACACTTAGGTTGGAGTCA-TTAAAACTAG-T-TTTTCAACCA
CTCCACAAATTTCTTG----TT----AACAAACTATAGTTTTGGAAAGTACGTTAGGACATCTACTTTGTGC
ATGACAC-AAGTAATTTTT-CCAACCAATTGTTTACAGAC-AGATTATTTCACTTA----TAATTCACTGTA
TCACAATTCCAGTGGGTCAGAAG-TTTACATACACTAA
>chromosome26:7765270-7765474/1-204
--AGTTGAAGTCGGAAGTTT-ACA-----TACACTTAGGTTGGAGTTA-TTAAAACTCG-T-TTTTCAACCA
CTCCACAAATATATTG----TT----AACAAACGATAGTTTTGGCAAGTCGGTTAGGACATCTACTTTGTGC
ATGACAC-AAGTCA-TTTT-TCCAACAATTGTTTACAGAC-AGATTATTTCACTTA----TAATTCACTGTA
TCACAATTCCAGTGG-----------------------
>chromosome27:2154983-2155209/1-226
-CAGTTGAAGTCGGAAGTTT-ACA-----TACACTTAGGTTGGAGTCA-TTAAAACCCG-T-TTTTCAACCA
CTCCACAAATTTCTTG----CT----AACAAACTATAGTTTTGGCAAGTCGGTTAGGACATCTACTTTGTGC
ATGACAC-AAGTAA-TTTT-TCCAACAATTGCTTACAGAC-AGATTATTTCACTTA----TAATTCACTGTA
TCACAATTCCAGTGGGTCAGAAG-TTTACATACACTA-
>chromosome27:22136195-22136421/1-226
-CAGTTGAAGTCGGAAGTTT-ACA-----TACACTTAGGCTGGAGTCA-TTAAAACTCG-T-TTTTCAACCA
CTTCACAAATTTCTTG----TT----ATCAAACTATAGTTTTGGCAAGTCGGTTAGGACATCTACTTTGTGC
ATGACAC-AAGTAA-TTTT-TCCAACAATTGTTTACAGAC-AGATTATTTCACTTA----TAATTCACTGTA
TCACAATTCCAGTGGGTCAGAAG-TTTACATACACTA-
>chromosome27:23047220-23047446/1-226
-CAGTTGAAGTTGGAAGTTT-ACA-----TACACTTAGGTTGGAGTCA-TTAAAACTCG-T-TTTTCAACCA
CTCCACAAATTTCTTG----TT----AACGAACTATAGTTTTGGCAAGTCGGTTTGGACATCTACTTTGTGC
ATGACAC-AAGTAA-TTTT-TCCAACAATTGTTTACAGAC-AGATTATTTCACTTA----TAATTCACTGTA
TCACAATTCCAGTGGGTCAGAAG-TTTACATACACTA-
>chromosome27:32046132-32046358/1-226
-CAGTTGAAGTCGGAAGTTT-ACA-----TACACTTAGGTTGGACTCA-TTAAAACTCG-T-TTTTCAACCA
CTCCACAAATTTCTTG----TT----AACAAACTATAGTTTTGGCAAGTCGGTTAGGACATTTACTTTGTGC
ATGACAC-AAGTCA-TTTT-TCCAACAATTGTTTACAGAC-AGATTATTTAACTTA----TAATTCACTGTA
TCACAATTCCAGTGGGCCAGAAG-TTTACATACACTA-
>chromosome27:14238893-14239119/1-226
-CAGTTGAACTCGGAAGTTT-ACA-----TACACTTAGGTTGGAGTCA-TTAAAACTCA-T-TTTTCAACCA
CTCCACAAATTTCTTG----TA----AACAAACTATAATTTTGGCAAGTCGGTTAGGACATCTACTTTGTGC
ATGACAC-AAGTCA-TTTT-TCCAACAATTGTTTACAGAC-AGATTATTTCACTTA----TAATTCACTGTA
TCACAATTCCAGTGGGTCAGAAG-TTTACATACACTA-
>chromosome27:20229543-20229769/1-226
-CAGTTGAAGTGGGAAGTTT-ACA-----TACACTTAGGTTGGAGTCA-TTAAAACTCG-T-TTTTCAACCA
CTCCACAAATTTCTTG----TT----AACAAACTATAGTTTTGGCAAGTCAGTCAGGACATCTACTTTGTGT
ATGACAC-AAGTAA-TTTT-TCCAACAATTGTTTACAGAC-AGATTATTTCACTTA----TAATTCACTGTA
TCACAATTCCAGTGAGTCAGAAG-TTTACATACACTA-
>chromosome27:7027349-7027575/1-226
-CAGTTGAAGTCGGAAGTTT-ACA-----TACACTTAGGTTGGAGTCA-TTAAAACTCG-T-TTTTCAACCA
CTCCACAAATTTCTTG----TT----AACAAACTATAGTTTTGGCAAGTCGGTTAGGACATCTACTTCGTGC
ATTACGC-AAGTCA-TTTT-TCCAACAATTGTTTACAGAC-AGATTATTTCACTTA----TAATTCACTGTA
TCACAATTCTAATGGGTCAGAAG-TTTACATACACTA-
>chromosome27:33685348-33685574/1-226
-CAGTTGAAGTCGGAAGTTT-ACA-----TACACTTAGGTTGGAGTCA-TTAAAACTCA-T-TTTTCAACCA
CTCCACAAATTTCTTG----TT----AACAAACTATAGTTTTGGCAAGTCGGTTAGGACATCTACTTTGTGC
ATGACAC-AAGTAC-TTTT-TACAACAATTGTTTACAGAC-AGATTATTTCACTTA----TAATTCACTGTA
TCACAATTCCAGTGGGTCAGAAG-TTTACATACACTA-
>chromosome27:27616161-27616387/1-226
-CAGTTGAAGTCGATAGTTT-ACA-----TACACTTAGGTTGGAGTCA-TTAAAACTCG-T-TTTTCAACCA
CTCCACAAATTTCTTG----TT----AAGAAACTATAGTTTTGGCAAGTCGGTTAGGACATCTACTTTGTGC
ATGACAC-AAGTAA-TTTT-TCCAACAATTGTTTACAGAC-AGATTATTTCACTTA----TAATTCACTGTA
TCACAATTCCAGTGGGTCAGAAG-TTTACATACACTA-
>chromosome27:10629020-10629246/1-226
-CAGTTGAAGTCGGAAGTTT-ACA-----TACACTTAGGTTGGAGTCA-TTAAACCTCG-T-TTTTCAACCA
CTCCACAAATTTCTTG----CT----AACAAACTATAGTTTTGGCAAGTCGGTTAGGACATCTACTTTGTGC
ATGACAC-AAGTCA-TTTT-TTCAACAATTGTTTACAGAC-AGATTATTTCACTTA----TAATTCACTGTA
TCACAATTCCAGTGGATCAGAAG-ATTACATACACTA-
>chromosome27:838670-838896/1-226
-CAGTTGAAGTCGGAAGTTT-ACA-----TACACTTAAGTTGGAGTCA-TTAAAACTTG-T-TTTTCAACCA
CTCCACAAATTTCTTG----TT----AACAAACTATAGTTTTGGCAAGTCGATTAGGACATCTACTTTGTGC
ATGACAC-AAGTCA-TTTT-TCCAACAATTGTTTACAGAC-AGATTATTTAACTTA----TAATTCATTGTA
TCACAATTCCAGTGGGTTAGAAG-TTTACATACACAA-
>chromosome27:12062348-12062574/1-226
-CAGTTGAAATCGGAAGTTT-ACA-----TACACTTAGGTTGGAGTCA-TTAAAACTCG-T-TTTTCAACCA
CTCCACAAATTTCTTG----TT----AACAAACTTTAGTTTTGGCAAGTCGGTTAGGACATCTACTTTGTGC
ATGACAC-GTGTAA-TTTT-TCCAACAATTGTTTACAGAC-AGATTATTTCACTTA----TAATTCACTGTA
TCACAATTCCAGTGGGTCAGAAG-TTTACATACACTA-
>chromosome27:14540742-14540968/1-226
-CAGTTGAAGTCGGAAGTTT-ACA-----TACACTTAGGTTGGAGTCA-TTAAAACTTG-T-TTTTCAACCA
CTCCACAAATTTCTTT----TT----AACAAACTATAGTTTTGGCAAGTCGGTTAGGACATCTTCTCTGTGC
ATGACAC-AAGTCA-TTTT-TCCAACAATTGTTTACAGAC-AGATTATTTCACTTA----TAATTCACTGTA
TCACAATTACAGTGGGTCAGAAG-TTTACATACACTA-
>chromosome27:31175411-31175638/1-227
-CAGTTGAAGTCGGAAGTTT-ACA-----TACACTTAGGTTGGAGTCATTTAAAACTTG-T-TTTTCAACAA
CTCCACAAATGTCTTG----TT----AACAAACTATAGTTTTGGCAAGTCGGTTAGGACATCTACTTTGTGC
ATGACAC-AAGTCA-TTTT-TCCAACAATTGTTTACAGAC-AGATTGTTTCACTTA----TAATTCACTGTA
TCACAATTCCAGTGGGTCAGAAG-TTTACATACACTA-
>chromosome27:8064452-8064678/1-226
-CAGTTGAAGTCAGAAGTTT-ACA-----TACACTTATGTTGGAGTCA-TTAAAACTCG-T-TTTTCAACCA
CTCCACAAATGTCTTG----TT----AACAAACTATAGTTTTGGAAAGTCGGTTAGGACATCTACTTTGTGC
ATGACAC-AAGTAA-TTTT-TCCAACAATTGTTTACAGAC-AGATTATTTCACGTA----TAATTCACTGTA
TCACAATTCCAGTGGGTCAGAAG-TTTACATACACTA-
>chromosome27:33535008-33535234/1-226
--AGTTGAAGTCGGAAGTTT-ACA-----TACACTTAGGTTGGAGTCA-TTAAAACTCG-T-TTTTCAACCA
CTCCACAAATTTCTTG----TT----AACAAACTATAGTTTTGGCAAGTCAGTGAGGACATCTACTTTGTGC
ATGACAC-AAGTCA-TTTT-TCCAACAATTGTTTACAGAC-AGATTATTTCACTTA----TAATTCACTGTA
TCACAATTCCAGTGGGTCAGAAG-TTTACATACACTAA
>chromosome27:12838893-12839119/1-226
--AGTTGAAGTCGGAAGTTT-ACA-----TACACTTAGGTTGGAGTCA-TTAAAACTCG-T-TTTTCAACCA
CTCCACAAATTTCTTG----TT----AACAAACTATAGTTTTGGCAAGTTGGTTAGGACATCTACTTTGTGC
ATGACAC-AAGTAA-TTTT-TCCAACAATTGTTTACAGAC-AGATTATTTCACTTA----TAATTCACTGTA
TCACGATTCCAGTGGGTCAGAAG-TTTACATACACTAA
>chromosome27:33451285-33451511/1-226
--AGTTGAAGTCGGAAGTTT-ACA-----TACACTTAGGTTGGAGTCA-TTAAAACTTG-T-TTTTCAACCA
CTCCACAAATTTCTTG----TT----AACAAACTATAGTTTTGGCAAGTCGGTTAAGACATCTACTTTGTGC
ATGACAC-AAGTAA-TTTT-TCCAACAATTGTTTACAGAC-AGATTATTTCACTTA----TAATTCACTGTA
TCACAATTCCAGTGGGTCAGAAG-TTTACATACACTAA
>chromosome27:18504767-18504993/1-226
--AGTTGAAGTCGGATGTTT-ACA-----TACACTTAGGTTGGAGTCA-TTAAAACTCG-T-TTTTCAACCA
CTCCACAAACTTCTTG----TT----AACAAACTATAGTTTTGGCAAGTCAGTTAGGACATCTACTTTGTGC
ATGACAC-AAGTCA-TTTT-TCCAACAACTGTTTACAGAC-AGATTATTTCACTTA----TAATTCACTGTA
TCACAATTCCAGTGGGTCAGAAG-TTTAAATACACTAA
>chromosome27:12440458-12440684/1-226
--AGTTGAAGTCGGAAGTTT-ACA-----TACACTTACGTTGGAGTCA-TTAAAACTCG-T-TCTTCAACCA
CTCCACAAATTTCTTG----TT----AACAAACTATAGTTTTGGCAAGTCGTTTAGGACATCTACTTTGTGC
ATGACAC-AAGTAA-TTTT-TCCAACAATTGTTTACAGAC-AGATTATTTCACTTA----TAATTCACTGTA
TCACAATTCCAGTGGGTCAGAAG-TTTACATACACTAA
>chromosome27:8361735-8361961/1-226
--AGTTGAAGTCGGAAGTTC-ACA-----TACACTTAGGTTGGAGTCA-TTAAAACTCG-T-TTTTCAACCA
CTCCACAAATTTCTAG----TT----AACATACTATAGTTTTGGCAAGTCGGTTAGGACATCTACTTTGTGC
ATGACAC-GAGTCA-TTTT-TCCAACAATTGTTTACAGAC-AGATTATTTCACTTA----TAATTCACTGTA
TCACAATTCCAGTGGGTCAGAAG-TTTACATACACTAA
>chromosome27:43759301-43759527/1-226
--AGTTGAAGTCGGAAGTTT-ACA-----GACACTTAGGTTGGAGTCA-TTAAAACTTG-T-TTTTCAACCA
CTCCACAAATGTATTG----TT----AACAAACTATAGTTTTGGCAAGTCGGTTAGGACATCTACTTTGTGC
ATGACAC-AAGTCA-TTTT-TCCAACAATTGTTTACAGAC-AGATTATTTCACTTA----TAATTCACTGTA
TCACAATTCCAGTGGGTCAGAAG-TTTACATACACTAA
>chromosome27:12830237-12830462/1-225
--AGTTGAAATCGGAAGTTT-ACA-----TACACTTAGGTTGGAGTCA-TTAAAACTCG-T-TTTTCAACCA
CTTCACAAATTTCTTG----TT----AACAAACTATAG-TTTGGCAAGTCGGTTAGGACATCTACTTTGTGC
ATGACAC-AAGTCA-TTTT-TCCAACAATTGTTTACAGAC-AGATTATTTCACTTA----TAATTCACTGTA
TCACAATTCCAGTGGGTCAGAAG-TTTACATACACTAA
>chromosome27:8515303-8515529/1-226
--AGTTGAAGTTGGAAGTTT-ACA-----TACACTTAGGTTGGAGTCA-TTAAAACTTG-T-TTTTCAACCA
CCCCACAAATTTCTTG----TT----AACAAACTATAGTTTTGGCAAGTCGGTTAGGACATCTACTTTGTGC
ATGACAC-AAGTAA-TTTT-TCCAACAATTGTTTACAGAC-AGATTATTTCACTTA----TAATTCACTGTA
TCACAATTCCAGTGGGTCAGAAG-TTTACATCCACTAA
>chromosome27:19945119-19945345/1-226
--AGTTGAAGTGGGAAGTTT-ACA-----TACACTTAGGTTGGAGTCA-TTAAAACTCG-T-TTTTCAACCA
CTCCACACATTTCTTG----TT----AACAAACTATAGTTTTGGCAAGTCGGTTAGGACATCTACTTTGTGC
ATGACAC-AAGTAA-TTTT-TCCAACAATTGTTTACAGAC-AGAATATTTCACTTA----TAATTCACTGTA
TCACAATTCCAGTGGGTCAGAAG-TTTACATACACTAA
>chromosome27:20050072-20050298/1-226
--AGTTGAAGTGGGAAGTTT-ACA-----TACACTTAGGTTGGAGTCA-TTAAAACTCG-T-TTTTCAACCA
CTCCACACATTTCTTG----TT----AACAAACTATAGTTTTGGCAAGTCGGTTAGGACATCTACTTTGTGC
ATGACAC-AAGTAA-TTTT-TCCAACAATTGTTTACAGAC-AGATTATTTCACTTA----TAATTCACTGTA
TCACAATTCCAGTGGGTCAGAAG-TTAACATACACTAA
>chromosome27:35393328-35393553/1-225
--AGTTGAAGTTGGAAGTTT-ACA-----TACACTTAGGTTGGAGTCA-TTAAAACTCG-T-TTTTCAACCA
CTCCACAAATTTCTTG----TT----AACAAACTATAGTTTTGGCAAGTCAGTTAGGACATCGACTTTGTGC
ATGACAC-AAGTCA-TTTT-TCCAACAATTGTT-ACAGAC-AGATTATTTCACTTA----TAAATCACTGTA
TCACAATTCCAGTGGGTCAGAAG-TTTACATACACTAA
>chromosome27:1514092-1514318/1-226
--AGTTGAAGTCGGAAGTTT-ACA-----TACACTTAGGTTGGAGTCA-TTAAAACTCG-T-TTTTCAACCA
CTCTACAAATTTATTG----TG----AACAAACTATAGTTTTGGCAAGTCGGTTAGGACATCTACTTTGTGC
ATGACAC-AAGTAA-TTTT-TCCAACAATTGTTAACAGAC-AGATTATTTCACTTA----TAATTCACTGTA
TCACAATTCCAGTGGGTCAGAAG-TTTACATACACTAA
>chromosome27:3310770-3310996/1-226
--AGTTGAAGTCGGAAGTTT-ACA-----TACACTTAGTTTGGAGTCA-TTAAAACTTG-T-TTTTCAACCA
CTCCACAAATTTCTTG----TT----AACAAACTATAGTTTTGTCAAGTCTGTTAGGACATCTACTTTGTGC
TTGACAC-AAGTAA-TTTT-TCCAACAATTGTTTACAGAC-AGATTATTTCACTTA----TAATTCACTGTA
TCACAATTCCAGTGGGTCAGAAG-TTTACATACACTAA
>chromosome28:22101693-22101919/1-226
-CAGTTGAAGTCGGAAGTTT-ACA-----TACACTTAGGTTGGAGTCA-TTAAAACTCG-T-TTTTCAACCA
CTCCACAAATTTCTTG----TT----AACAAACTATAGTTTTGGCAAGTCGGTTAGGACATCTACTTTGTGC
ATGACAC-AAGTAA-TTCT-TCCAACAATTGTTGACAGAC-AGATTATTTCACTTA----TAATTCACTGTA
TCACAATTCCAGTGGGTCAGAAG-TTTACATACACTA-
>chromosome28:27381829-27382055/1-226
-CAGTTGAAGTCGGAAGTTT-ACA-----TACACTTAGGTTGGAGTCA-TTAAAACTCG-T-TTTTCAACCA
CTCCACAAATTTCTTG----TT----AACACACTATAGTTTTGGCAAGTCGGTTAGGACATCTACTTTGTGC
ATGACAC-AAGTCA-TTTT-TACAACAATTGTTTACAGAC-AGATTATTTCACTTA----TAATTCACTGTA
TCACAATTCCAATGGGTCAGAAG-TTTACATACACTA-
>chromosome28:25343466-25343690/1-224
---GTTGAAGTCGGAAGTTT-ACA-----TACACTTAGGTTGGAGTCA-TTAAAACTCG-T-TTTTCAACCA
CTCCACAAATTTCTTG----TT----AACAAACTATAGTTTTGGCAAGTCGGTTAGGACATTTACTTTGTGC
ATGACAC-AAGTCA-TTTT-TCCAACAATTGTTTATAGAC-AGATTATTTCACTTA----TAATTCACTGTA
TCACAATTCCAGTGGGTCAGAAG-TTTACATGCACTA-
>chromosome28:13961146-13961372/1-226
-CAGTTGAAGTCGGAAGTTT-ACA-----TACACTTAGGTTGGAGTCA-TTAAAACTCG-T-TTTTCAACCA
CTCCACAAATTTCTTG----TT----AACAAACTATAGTTTTGGCAAGTTGGTTAGGACATCTACTTTGTGC
ATGACAT-AAGTAA-TTTT-TCCAACAATTGTTTACAGAC-AGATTATTTCACTTA----TAATTCACCGTA
TCACAATTCCAGTGGGTCAGAAG-TTTACATACACTA-
>chromosome28:29369029-29369255/1-226
-CAGTTGAAGTCGGAAGTTT-ACA-----TACACTTAGGTTGGAGTCA-TTAAAACTCG-T-TTTTCAACCA
CTCCACAAATTTCTTG----TT----AACAAACTATAGTTTTGGCAAGTCAGTTAGGACATCTACTTTGTGA
ATGACAC-AAGTAA-TTTT-TCCAACAATTGTTTACAGAC-AGATTATTTCACTTA----TAATTCACTGTA
TCACAATTCCAGTGGATAAGAAG-TTTACATACACTA-
>chromosome28:21143813-21144039/1-226
-CAGTTGAAGTCAGAAGTTT-ACA-----TACACTTATGTTGGAGTCA-TTAAAACTCG-T-TTTTCAACCA
CTCCACACATTTCTTG----TT----AACAAACTATAGTTTTGGCAAGTCGGTTAGGACATCTACTTTGTGC
ATGACAC-AAGCCA-TTTT-TCCAACAATTGTTTACAGAC-AGATTATTTCACTTA----TAATTCACTGTA
TCACAATTCTAGTGGGTCAGAAG-TTTACATACACTA-
>chromosome28:34983481-34983707/1-226
-CAGTTGAAGTCGAAAGTTT-ACA-----TAAACTTAGGTTGGAGTCA-TTAAAACTCG-T-TTTTCAACCA
CTCCACAAATTTCTTG----TT----AACAAACTATAGTTTTGGCAGGTCGGTTAGGACATCTACTTTGTGC
ATGACAC-AAGTAA-TTTT-TCCAACAATTGTTTACAGAC-AGATTATTTCACTTA----TAATTCACTGTA
TCACAATTCCAGTGGGTCAGAAG-TTTACATACACTA-
>chromosome28:25604127-25604353/1-226
-CAGTTGAAGTCAGAAGTTT-ACA-----TACACTTAGGTTGGAGTCA-TTAAAACTCG-T-TTTTCAACCA
CTCCACAAATTTCTTG----TT----AACAAACTATAGTTTTGGCAAGTCGGTTAGGACATCTACTTTGTGC
ATGACAC-AAGTAA-TTTT-TCCAACAATTGTTTACAGAC-ATATTATTTCATTTA----TAATTCACTGTA
TCACAATTCCAGTGGGTCAGAAG-TTTACATACACTA-
>chromosome28:1504382-1504607/1-225
--AGTTGAAGTCGGAAGTTT-ACA-----TACACTTAAGTTGGAGTCA-TTAAAACTCG-C-TTTTCAACCA
CTCCACAAATTTCTTG----TT----AACAAACTATAGTTTTGGCAAGTCGATTAGGACATCTACTTTGTAC
ATGACAC-AAGTAA-TTTT-TCCAACAATTGTTTACAGAC-AGATTATTTCACTTA----TAATTCACTGTA
TCACAATTCCAGTGGGTCAGAAG-TTTACATGCACTA-
>chromosome28:1656731-1656957/1-226
-CAGTTGAAATCGGGAGTTT-ACA-----TACACTTAGGTTGGAGTCA-TTAAAACTCG-T-TTTTCAACCA
CTCCACAAATTTCTTG----TT----AACAAACAATAGTTTTGGCTAGTCGGTTAGGACATCTACTTTGTGC
ATGACAC-AAGTAA-TTTT-TCCAACAATTGTTTACGGAC-AGATTATTTCACTTA----TAATTCACTGTA
TCACAATTCCAGTGGGTCAGAAT-TTTACATACACTA-
>chromosome28:10492635-10492861/1-226
-CAGTTGAAGTCGGAAGTTT-ACA-----TACACTTAGGTTGGAGTCA-TTAAAACTCG-T-TTTTCAACCA
CTCCACAAATTTCTTG----TT----AACAAACTATAGTTTTGGCAAGTCGGTTAGGACATCTACTTTGTGC
ATGACAC-AAGTAA-TTTT-TCCAACAATTGTTTACAAAC-AGATTATTTCACTTA----TAATTCACTGTG
TCACAATTCCAGTGGGTCAGACG-TTTACATACAATA-
>chromosome28:12159889-12160115/1-226
-CAGTTGAAGTCGGAAGTTT-ACA-----TACACTTAAGTTGGAGTCA-TTAAAACTCG-T-TTTTCAACCA
CTCCACAAATTTCTTG----TT----AACAAACTATAGTTTTGGCAAGTCGTTTGGGACATCTACTTTATGC
ATGACAC-AAGTAA-TTTT-TCCAACAATTGTTTACAGAC-AGATTACTTAACTTA----TAATTCACTGTA
TCACAATTCCAGTGGGTCAGAAG-TTTACATACACTA-
>chromosome28:6952533-6952759/1-226
-CAGTTGAAGTCGGAAGTTT-ACA-----TACACTTAGTTTGGAGTCA-TTAAAACTCG-T-TTTTCAACCA
CTCCACAAATTTCTTG----TT----AACAAACTATAGTTTTGGCAAGTCGGTTAGGACATCTACTTTGTGC
ATGACAC-AAGTAA-TTTT-TCCAACAATTGTTTACAGAC-AGATTATTTCACTTA----TAATTCACTGTA
TCACAATTCCAGTGGATCAGAAT-TTTACAAACACTA-
>chromosome28:783719-783945/1-226
--AGTTGAAGTCGGAAGTTT-ACA-----TACACTTCAGTTGGAGTCA-TTAAAACTCA-T-TTTTCAACCA
CTCCACAAATTTCTTG----TT----AACAAACTATAGTTTTGGCAATTCGGTTAGGACATCTACTTTGTGC
ATGACAC-AAGTCA-TTTT-TCCAACAATTGTTTACAGAC-AGATTATTTCACTTA----TAATTCACTGTA
TCACAATTCCAGTGGGTCAGAAG-TTTACATACACTAA
>chromosome28:8938982-8939208/1-226
--AGTTGAAGTCGGAAGTTT-ACA-----TACACTTAGGTTGGAGTCA-TTAAAACTCG-T-TTTTCAACCA
CTCCACAAATTTCTCG----TT----AACAAACTATAGTTTTGGCAAGTCGGTTAGGACATCTACTTTGTGC
ATGACAC-AAGTAA-TTTT-TCCAACAAATGTTTACAGAC-AGATTATTTCACTTA----TAATTCACTGTA
TCACAATTCCAGTGGGTCAGAAG-TTTACATACACTAA
>chromosome28:33113780-33114006/1-226
--AGTTGAAGTCGGAAGTTT-ACA-----TACACTTAGGTTGGAGTCA-TTAAAACTCG-T-TTTCCAAACA
CTCCACACATTTCTTG----TT----AACAAACTATAGTTTTGGCAAGTCGGTTAGGACATCTACTTCGTGC
ATGACAC-AAGTCA-TTTT-TCCAACAATTGTTTACAGAC-AGATTATTTCACTTA----TAATTCACTGTA
TCACAATTCCAGTGGGTCAGAAG-TTTACATACACTAA
>chromosome28:367098-367324/1-226
--AGTTGAAATTGGAAGTTT-ACA-----TACACTTAGGTTGGAGTCA-TTAAAACTCG-T-TTTTCAACCA
CTCCACAAATTTCTTG----TT----AACAAACTATAGTTTTGGCAAGTCGGTTAGGACATCTACTTTGTGC
ATGACAC-AAGTCA-TTTT-TCCAACAATTGTTTACAGAC-AGATTGTTTCACTTA----TACCTCACTGTA
TCACAATTCCAGTGGGTCAGAAG-TTTACATACACTAA
>chromosome28:13381687-13381913/1-226
--AGTTGAAGTCAGAAGTTT-ACA-----TACAATGAGGTTGGAGTCA-TTAAAACTCG-T-TTTTCAACCA
CTCCACACATTTCTTG----TT----AACAAACTATAGTTTTGGCAAGTCGGTTAGGACATCTACTTTGTGC
ATGACAC-AAGTCA-TTTT-TCCAACAATTGTTTACAGAC-AGATTATTTCACTTA----TAATTCACTGTA
TCACAATTCCAGTGGGTCAGAAG-TTTACATACACTAA
>chromosome28:29746020-29746245/1-225
---GTTGAAGTTGGAAGTTT-ACA-----TACACTTAGTTTGGAGTCA-TTAAAACTTG-T-TTTTCAACCA
CTCCACAAATTTCTTG----TT----AACAAACTATAGTTTTGGCAAGTCGGTTAGGACATCTACTTTGTGC
ATGACAC-AAGTAA-TTTT-TCCAACAATTGTTTACAGAC-AGATTATTTCACTTA----TAATTCACTGTA
TCACAATTCCAGTGGGTCAGAAG-TTTACATACACTAA
>chromosome28:17385950-17386176/1-226
--AGTTGAAGTCGGAAGTTT-ACA-----TACACTTAGGTTGGAGTCA-TTAAAACTAG-T-TTTTCAACCA
CTCCACGAATTTCTTG----TT----AACAAACTATAGTTTTGGCAAGTCGGTTGTGACATCTACTTTGTGC
ATGACAC-AAGTCA-TTTT-TCCAACAATTGTTTACAGAC-AGATTATTTCACTTA----TAATTCACTGTA
TCACAATTCCAGTGGGTCAGAAG-TTCACATACACTAA
>chromosome28:39322950-39323175/1-225
----TTGAAGTCGGAAGTTT-ACA-----TACACTTAGGTTGGAGTCA-TTAAAACTCGTT-TTTTCAACCA
CTCCACAAATTTCTTG----TT----AACAAACTATAGTTTTGGCAAGTCGGTTAGGACATCTACTTTGTGC
AAGACAC-AAGTCA-TTTT-TCCAACAATTGTTTACAGAC-AGATTATTTCACTTA----TAATTCACTGTA
TCACAATTCCAGTGGGTCAGAAG-TTTACATACACTAA
>chromosome28:8576984-8577209/1-225
--AGTTGAAGTCGGAAGTTT-ACA-----TACACTTAAGTTGGAGTCA-TTAAAACTTG-T-TTTTCAACCA
CTCCACAAATTTCTTG----TT----AACAAACTATAGTTTTGGCAAGTCGGTTAGGACATCTACTTTGTGC
ATGACAC-AACTCA-TTTT-TCCAA-AATTGTTTATAGAC-AGATTATTTCACTTA----TAATTCACTGTA
TCACAATTCCAGTGGGTCAGAAG-TTTACATACACTAA
>chromosome28:9511072-9511298/1-226
--AGTTGAAGTCGGAAGTTT-ACA-----TACACTTAGGTTGGAGTCA-TTAAAACTCG-T-TTTTCAACCA
CTCCACAAATTTCTTG----GT----AACAAACTATAGTTTTGGCAAGTCGGTTAGGACATCTACTTAATGC
ATGACAC-AAGTCA-TTAT-TCCAACAATTGTTTACAGAC-AGATTATTTCACTTA----TAATTCACTGTA
TCACAATTCCAGTGGGTCAGAAA-TTTACATACACTAA
>chromosome28:1205923-1206149/1-226
--AGTTGAAGTCGGAAGTTT-ACA-----TATTCTTAGGTAGGAGTCA-TTAAAACTCG-T-TTTTCAACCA
CTCCACAAATTTCTTG----TT----AACAAACTATAGTTTTGGCAAGTTGGTTAGGACATCTACTTTGTGC
ATGACAC-AAGTAA-TTTT-TCCAACAATTGTTTACAGAC-AGATTATTTCACTTA----TAATTCACTGTA
TCACAATTCCAGTGGGTCAGAAG-TTTACATACACTAA
>chromosome28:7110211-7110436/1-225
--AGTTGAAGTCGGAAGTTT-ACA-----TACACTTAGG-TGGAGTCA-TTAAAACTCG-T-TTTTCAACCG
CTCCACAAATTTCTTG----TT----AACAAACTATAGTTTTGGCAAGTCGGTTAGGACATCTACTTTGTGC
ATGACAC-AAGTAA-TTTT-TCCAACAATTGTTTACAGAC-AGATTATTTCACTTA----TAATTCACTGTA
TCACAATTCCAGTGGGTCAGACG-TTTACATACACTAA
>chromosome29:11237619-11237845/1-226
-CAGTTGAAGTCGGAAGTTT-ACA-----TACACTTAGGTTGGAGTCA-TTAAAACTCG-T-TTTTCAACCA
CTCCACAAATTTCTTG----TT----AACAAACTATAGTTTTGGCAAGTCGGTTAGGACATCTACTTTGTGC
ATGACAC-AAGTAA-TTTT-TCCAACAATTGTTTACAGAC-AGATTATTTCACTTA----TAATTCACTGTA
TCACAATTCCAGTGGGTCAGAAG-TTTACATACACTA-
>chromosome29:40583067-40583293/1-226
-CAGTTGAAGTCGGAAGTTT-ACA-----TCCACTTAGGTTGGAGTCA-TTAAAACTCG-T-TTTTCAACCA
CCCCACAAGTTTCTTG----TT----AACAAACTATAGTTTTGGCAAGTCAGTTAGGACATCTACTTTGTGC
ATGACAC-AAGTCA-TTTT-TCCAACAATTGTTTACAGAC-AGATTATTTCACTTA----TAATTCACTGTA
TCACAATTCCAGTGAGTCAGAAG-TTTACATACACTA-
>chromosome29:23270147-23270373/1-226
-CAGTTGAAGTCGGAAGTTT-ACA-----TACATTTAGGTTGGAGTCA-TTAAAACTCG-T-TTTTCAACCA
CTCCACAAATGTCTTG----TT----AACAAACTATAGTTTTGGCAAGTCGGTTAGGACATCTACTTTGTGC
GTGACAC-AAGTCA-TTTT-TCCAACAATTGTTTACAGAC-AGATTATTTCACTTA----TAATTCACTGTA
TCATAATTCCAGTGGGTCAGAAG-TTTACATACACTA-
>chromosome29:8303011-8303237/1-226
-CAGTTGAAGTCGGAAGTTT-ACA-----TACACTTAGGTTGGAGTCA-TTAAAACTCG-T-TTTTCAACCA
CTCCACAAATTTCTTG----TG----AACAAAATATAGTTTTGACAAGTCGGTTAGGACATCTACTTTGTGC
ACGACAC-AAGTCA-TTTT-TCCAACAATTGTTTACAGAC-AGATTATTTCACTTA----TAATTCACTGTA
TCACAATTCCAGTGGGTCAGAAG-TTTACATACACTA-
>chromosome29:10236175-10236401/1-226
-CAGTTGAAATCGGAAGTTT-ACA-----TACACTTAGGTTGGAGTCA-TTAAAACTCG-T-TTTTCAACCA
CTCCACAAATTTCTTG----TT----AACAAACTATAGTTTTGGCAAGTCGGTTAGGACATCTACTTTGTGC
ATGACAC-AAGTAA-TTTT-TCCAACAATTGTTTACAGAC-AGATTATTTCACTCA----TCATTCACTGTA
TCACAATTCCAGTGGGTCAGAAG-TTTACATACACTA-
>chromosome29:16075566-16075792/1-226
-CAGTTGAAGTTGGAAGTTT-AAA-----TACACTTAGGTTGGAGTCA-TTAAAACTCG-T-TTTTCAACCA
CTCCACAAATTTCTTG----TT----AACAAACTATAGTTTTGGCAAGTCGGTTAGGACATCTACTTTGTGC
ATGGCAC-AAGTCA-TTTT-TCCAACAATTGTTTACAGAC-AGATTATTTCACTTA----TAATTCACAGTA
TCACAATTCCAGTGGGTCAGAAG-TTTACATACACTA-
>chromosome29:21483781-21484007/1-226
-CAGTTGAAGTCGGAAGTTT-ACA-----TACACTTAGGTTGGAGTCA-TTAAAACTCG-T-TTTTCAACCA
CTCCACAAATTTCTTG----TT----AACAAACTATAGTTTTGGCATGTCGGTTAGGACATCTACTTTGTGC
ATGACAC-AAGTAA-TTTT-TCCAACAATTGTTTACAGAC-AGATTGTTTCACTTA----TAATTCACTGTA
TCACAATTCCAGTGGATCAGAAG-TTTACATACACTA-
>chromosome29:16760672-16760898/1-226
-CAGTTGAAGTCGGAAGTTT-ACA-----TACACTTAGGTTGGAGTCA-TTAAAACTAA-T-TTTTCAACCA
CTCCACAAATTTCTTA----TT----AACAAACTATAGTTTTGGCAAGTCGGTTAGGACATCTACTTTGTGC
ATGACAC-AAGTCA-TTTT-TCCAACAATTGTTTACAGAC-AGATTATTTAACTTA----TAATTCACTGTA
TCACAATTCCAGTGGGTCAGAAG-TTTACATACACTA-
>chromosome29:22312762-22312988/1-226
-CAGTTGAAGTCGGAAGTTT-ACA-----TACACTTAGGTTGGATTCA-TTAAAACTCA-T-TTTTCAACCA
CTCCACAAATTTCTTG----TT----AACAAACTATAGTTTTGGCAAGTCGGTTAGGACATCTACTTTGTGC
ATGACAC-AAGTAA-TTTT-TCCAACAATTGTTTACAGAC-AGATTATTTCACTTA----TAATTCACTGTA
TCACAATTCCAGTAGGTCAGAAG-TTTACATACACTA-
>chromosome29:24791605-24791831/1-226
-CAGTTGAAGTCGGAAGTTT-ACA-----TACACTTAGGTTGGAGTCA-TTAAAACTCG-T-TTTTCAAACA
CTCCACAAATTTCTTG----TT----AACAAACTATAGTTTTGGCAAGTCGGTTAGGACATCTACTTCGTGC
ATGACAC-AAGTAA-TTTT-TCCAACAATTGTTTACAGAC-AGATTATTTCACTTA----TTATTCACTGTA
TCACAATTCCAGTGGGTCAGAAG-TTTACATACACTA-
>chromosome29:19927556-19927782/1-226
-CAGTTGAAGTCGGAAGTTT-ACA-----TATACTTAGGTTGGAGTCA-TTAAAACTCG-T-TTTTCAACCA
CTCCACAAATTTCTTG----TT----AACAAACTATAGTTTTGGCAAGTCGGTTAGGACATCTACTTTGCGC
ATGACAC-AAGTAA-TTGT-TCCAACAATTGTTTACAGAC-AGATTATTTCACTTA----TAATTCACTGTA
TCACAATTCCAGTGAGTCAGAAG-TTTACATACACTA-
>chromosome29:10390931-10391157/1-226
-CAGTTGAAGTCGGAAGTTT-ACA-----TACACTTAGGTTGGAGTCA-TTCAAACTCG-T-ATTTCAACCA
CTCCACAAATTTCTTG----TT----AACAAACTATAGTTTTGGCAAGTCAGTTAGGACATCTACTTTGTGC
ATGACAC-AAGTAA-TTTT-TCCAACAATTGTTTACAGAC-AGATTATTTCACTTA----TAATTCACTGAA
TCACAATTCCAGTGGGTCAGAAG-TTTACATATACTA-
>chromosome29:12521465-12521689/1-224
-CAGTTGAAGTCGGAAGTTT-ACA-----TACACTTAAGTTGGAGTCA-TTAAAACTCG-T-TTTTCAACCA
CTCCACAAATTTCTTG----TT----AACAAAC--TAGTTTTGGCAAGGCGGTTAGGACATCTACTTTGTGC
ATGACAC-AAGTCA-TTTT-TCCAACAATTGTTTACAGAC-AGATTATTTCACTTA----TAATTCACTGTA
TCACAATTCCAATGGGACAGAAG-TTTACATACACTA-
>chromosome29:21052622-21052848/1-226
-CAGTTGAAGTCAGAAGTTT-ACA-----TACACTTAGGTTGGAGTCA-TTAAAACTTG-T-TTTTCAACAA
CTCCACAAATTTCTTG----TT----AACAAACTATAGTTTTGGCAAGTCGGTTAGGCCATCTACTTTGTGC
ATGACAC-AAGTCA-TTTT-TCCAACAATTGTTTACAGAC-AAATTATTTCACTTA----TAATTCCCTGTA
TCACAATTCCAGTGGGTCAGAAG-TTTACATACACTA-
>chromosome29:25140347-25140573/1-226
-CAGTTGAAGTTGGAAGTTT-ACA-----TACACTTAGGTTGGAGTCA-TTAAAACTCG-T-TTTTCAACCA
CTCCACAAATTTCTTG----TT----AACAAACTATAGTTTTGGCAAGTTGGTTAGCACATCTACTTTGTGG
ATGACAC-AAGTAA-TTTT-TCCAACAATTGTTTACAGAC-AGATTATTTCACTTA----TAATTCACTGTA
TCACAATTCCAGTGGGTCAGAAG-TTTACATACACTA-
>chromosome29:4486711-4486937/1-226
-CAGTTGAAGTCGGAAGTTT-ACA-----TACACTAAAGTTGGAGTCA-TTAAAACTCG-G-TTTTCAACCA
CTCCACAAATGTCTTG----TT----AACAAACTATAGTATTGGCAAGTCGGTTAGGACATCTACTTTGTGC
ATGACAC-AAGTCA-TTTT-TCCAACAATTGTTTACAGAC-AAATTATTTCACTTA----TAATTCACTGTA
TCACAGTTCCAGTGGGTCAGAAG-TTTACATACACTA-
>chromosome29:41968548-41968774/1-226
--AGTTGAAGTTGGAAGTTT-ACA-----TACACTTAGGTTGGAGTCA-TTAAAACTTG-T-TTTTCAACCA
CTCCACAAATGTCTTG----TT----AACAAACTATAGTTTTGGCAAGTCGGTTAGGACATCTACTTTGTGC
ATGACAC-AAGTCA-TTTT-TCCAACAATTGTTTACAGAC-AGATTATTTCACTTA----TAATTCACTGTA
TCACAATTCCAGTGGGTCAGAAG-TTTACATACACTAA
>chromosome29:19698052-19698278/1-226
--AGTTGAAATTGGAAGTTT-ACA-----TACACTTAGGTTGGAGTCA-TTAAAACTCG-T-TTTTCAACCA
CTCCACAAATTTCTTG----TT----AACAAACTATAGTTTTGGCAAGTCAGTTAGGACATCTACTTTGTGC
ATGACAC-AAGTAA-TTTT-TCCAACAATTGTTTACAGAC-AGATTATTTCACTTA----TAATTCACTGTC
TCACAATTCCAGTGGGTCAGAAG-TTTACATACACTAA
>chromosome29:9354254-9354480/1-226
--AGTTGAAGTCGGAAGTTT-ACA-----TACACTTAGGTTGGAGTCA-TTAAAACTCG-T-TTTTCAACCA
CTCCACAAATGTCTTG----TT----AACAAACTATAGTTATGGCAAGTCGGTTAGGACATCTACTTTGTGC
ATGACAC-AAGTAA-TTTT-TCCAACAATTGTTTACAGAC-AGATTATTTCACTTA----TAATTCACTGTA
TCACAATTCCAGTGGGTCAGAAG-TTTACATACACTAA
>chromosome29:24214034-24214259/1-225
---GTTGAAGTCGGAAGTTT-ACA-----TACACTTAGGTTGGAGTCA-TTAAAACTCG-T-TTTTAAACCA
CTCCACACATTTCTTG----TT----AACAAACTATAGTTTTGGCAAGTCGGTTAGGACATCTACTTTGTGC
ATGACAC-AAGTAA-TTTT-TCCAACAATTGTTTACAGAC-AGATTATTTCACTTA----TAATTCACTGTA
TCACAATTCCAGTGGGTCAGAAG-TTTACATACACTAA
>chromosome29:41229074-41229300/1-226
--AGTTGAAGTCGGAAGTTT-ACA-----TCCACTTAGGTTGGAGTCA-TTAAAACTCG-T-TTTTCAACCG
CTCCACAAATTTCTTG----TT----AACAAACTATAGTTTTGGCAAGTCGGTTAGGACATCTACTTTGTGC
ATGACAC-AAGTAT-TTTT-TCCAACAATTGTTTACAGAC-AGATTATTTCACTTA----TAATTCACTGTA
TCACAATTCCAGTGGGTCAGAAG-TTTACATACACTAA
>chromosome29:8890436-8890662/1-226
--AGTTGAAGTCGGAAGTTT-ACA-----TACACTTAGGTTGGAGTCA-TTAAAACTCG-T-TTTTCAACCA
CTCCACAAATTTCTTG----TT----AACAAACTATAGTTTTGGCAAGTCGGTTAGGACATCTACCTTGTGC
ATGACAC-AAGTAA-TTTT-TCCAACGATTGTTTACAGAT-ATATTATTTCACTTA----TAATTCACTGTA
TCACAATTCCAGTGGGTCAGAAG-TTTACATACACTAA
>chromosome29:8587818-8588044/1-226
--AGTTGAAGTCAGAAGCTT-ACA-----TGCACTTAGGTTGGAGTCA-TTAAAACTCG-T-TTTTCAACCA
CTCCACAAATTTCTTG----TT----ACCAAACTATAGTTTTGGCAAGTCACTTAGGACATCTACTTTGTGC
ATGACAC-AAGTCA-TTTC-TCCAACAATTGTTTACAGAC-AGATTATTTCACTTA----TAATTCACTGTA
TCACAATTCCAGTGGGTCAGAAG-TTTACATACACTAA
>chromosome29:27587753-27587979/1-226
--AGTTGAAGTCGGAAGTCT-ACA-----TACACTTAGGTTGGAGTCA-TTAAAACTCG-T-TTTTCAACCA
CTCCACAAATTTCTTG----TT----AACAAACTATAGTTTTGGCAAGTCGGTTAGGGCATCTACTTTGTGG
ATGACAC-AATTCA-TTTT-TCCAACAATTGTTTACAGAC-AGATTATTTCACTTA----TAATTCACTGTA
TCACAATTCCAGTGGGTCGGAAG-TTTACATACACTAA
>chromosome29:6888583-6888809/1-226
--AGTTGAAGTCAGAAGCTT-ACA-----TACACTTAGGTTGGAGTCA-TTAAAACTTG-T-TTTTCAACCA
CTCCACAAATTTCTTG----TT----AACAAACTATAGTTTTGGCAAGTCTGTTAGGACATCTACTTTGTGC
ATGACAC-AAGCAA-TTTT-TCCAACAATTGTTTACAGAC-AGATTATTTCACTTA----TAATTCACTGTA
TCACAATTCCAGTGGGTCAGAAG-TTTACATACACTAA
>chromosome29:23373103-23373327/1-224
--AGTTGAAGTCGGAAGTTT-ACA-----TACACTTAGGTTGGAGTCA-TTAAAACTCG-T-TTTTCAACCA
CTCCACAAATTTCTTG----TT----AACAAACTATAGTTTTGGCAAGTCGGTTAGGACATCTACTTTGTGC
ATGA--C-AAGTAA-TTTT-TCCAACAATTGTTTACAGAC-AGATTATTTCACTTA----TAATTCACTGTA
TCACAATTCCAGTGGGTCAGAAG-TTTACATACACTAA
>chromosome29:24250608-24250834/1-226
--AGTTGAAGTCGGAAGTTT-ACA-----AACACTTAGGTTGGAGTCA-TTAAAACTCG-T-TTTTCAACCA
CTCCACAAATTTCTTG----TT----AACAAACTATAGTTTTGGCAAGTCGGTTAGGACATCTACTTTGTGC
ATGACAC-AAGTAA-TTTT-TCCAACAATTGTTTACAGTC-AGATTATTTCACTTA----TAATTCACTGTA
TCACAATTCCAGTGGGCTAGAAG-TTTACATACACTAA
>chromosome29:22027669-22027895/1-226
--ATTTGAAGTCAGAAATTT-ACA-----TACACTTAGGTTGGAGTCA-ATAAAACTCA-T-TTTTCAACCA
CTCCACAAATTTCTTC----TT----AACAAACTATAGTTTTGGCAAGTCAGTTAGGACATCTACTTTGTGC
ATGACAC-AAGTCA-TTTT-TCCAACAATTGTTTACAGAC-AGATTATTTCACTTA----TAATTCACTGTA
TCACAATTCCAGTGGGTCAGAAG-TTTACATACACTAA
>chromosome29:19674401-19674627/1-226
--AGTTGAAGTCGGAAGTTT-TCA-----TACAGTAAGGTTGGAGTCA-TTGAAACTCG-T-TTTTCAACCA
CTCCACAAATTTCTTG----TT----AACAAACTATAGTTTTGGCAAGTCGGTTAGGACATCTACTTTGTGC
ATGACAC-AAGTAA-TTTT-TCCAACAATTGTTTACAGAC-AGATTATTTCACTTA----TAATTCACTGTA
TCACAATTCCAGTGGGTCAGAAG-TTTACATACACTAA
>chromosome29:19213729-19213955/1-226
--AGTTGAAGTCGGAAGATT-ACA-----TACACTTAGGTTGGAGTCA-TTAAAACTCG-T-TTTTCAACCA
CTCCACACATTTCTTG----TT----AACAAACTATAGTTTTGGCAAGTCAGTTAGGTCATCTACTTTGTGC
ATGGCAC-AAGTAA-TATT-TCCAACAATTGTTTACAGAC-AGATTATTTCACTTA----TAATTCACTGTA
TCACAATTCCAGTGGGTCAGAAG-TTTACATACACTAA
>chromosome29:1882498-1882723/1-225
--AGTTGAACTCGGAAGTTT-ACA-----TACACTTAGGTTGGAGTCA-TTAAAACTCG-T-TTTTCAACCA
CTCCACAAATTTCTTG----TT----AACAAACCATAGTTTTGGCAAGTCGGTTAGGA-ATCTATTTTGTGC
ATGACAC-AAGTCA-TTTT-TCCAACAATTGTTTACAGAC-AGATTATTTCCCTTA----TAATTCACTGTA
TCACAATTCCAGTGGGTCAGAAG-TTTACATACACTAA
>Sleeping/1-227 Beauty Left Inverted Repeat and Transposase binding sites consensus sequence
-CAGTTGAAGTCGGAAGTTT-ACA-----TACACTTAAGTTGGAGTCA-TTAAAACTCG-T-TTTTCAACTA
CTCCACAAATTTCTTG----TT----AACAAACAATAGTTTTGGCAAGTCAGTTAGGACATCTACTTTGTGC
ATGACAC-AAGTCA-TTTT-TCCAACAATTGTTTACAGAC-AGATTATTTCACTTA----TAATTCACTGTA
TCACAATTCCAGTGGGTCAGAAG-TTTACATACACTAA
