# Supplementary material for: Evolution-guided evaluation of the inverted terminal repeats of the synthetic transposon Sleeping Beauty
Source: Sci Rep. 2019 Feb 4;9:1171. doi: 10.1038/s41598-018-38061-w (PMC6362248; doi:10.1038/s41598-018-38061-w)
Supplement: Supplementary file 2 — Supplementary File S1 [file 41598_2018_38061_MOESM2_ESM.zip › SingleSearchRightInvertedRepeat.mfa]

>chromosome1:135211228-135211454/1-226
TGAGTGTATGTAAACTTCTGACCCACTGGGAATGTGATGAAAGAAATAAAAGCTGAAATGAATCATTCTCTC
TACTATTATTCTGACATTTCACATTCTTAAAATAAAGTGGTGATCCTAACTGACCTAAGACGGGGAATTTTT
ACTAGGATTAAATATCAGGAATTGTGAAAAACTGAGTTTAAATGTATTTGGCTAAGGTGTATGTAAACTTCC
GACTTCAACT
>chromosome1:102375743-102375968/1-225
GAGTGTATGTAAACTTCTGACCCACTGGGAATGTGATGAAAGAAATAAAAGCTGAAATAAATCATTCTCTCT
ACTATTATTCTGATGTTTCACATTCTTAAAATAAAGTGGTGATCCTAACTGACCTAAGACAGGGAATTTTTA
CTAGGATTAAATGTCAGGAATTGTGAAAAACTGAGTTTAAATGTATTTGGCTAAGGTGTATGTAAACCTCCG
ACTTCAACT
>chromosome1:58434839-58435065/1-226
TGAGTGTATGTAAACTTCTGACCCACTGGGAATGTGATGAAAGAAATAAAAGCTGAAATAAATCATTCTCCC
TACTATTATTCTGACATTTCACATTCTTAAAATAAAGTGGGGATCCTAACTGACCTAAGACAGGGAATTTTT
ACTAGGATTAAATGTCAGGAATTGTGAAAAACTGAGTTTAAATGTATTTGGCTAAGGTGTATGTAAACTTCC
GACTTCAACT
>chromosome1:13899152-13899378/1-226
TGAGTGTATGTAAACTTCTGACCCACTGGGAATGTGATGAAAGAAATAAAAGCTGAAATAAATCATTCTCTC
TACTATTATTCTGACTTTTCACATTCTTAAAATAAAGTGGTGATCCTAACTGACCTAAGACAGGGAATTTTT
ACTAGGATTAAATATCAGGAATTGTGAAAAACTGAGTTTAAATGTATTTGGCTAAGGTGTATGTAAACTTCC
GACTTCAACT
>chromosome1:79312726-79312952/1-226
TGAGTGTATGTAAACTTCTGACCCACTGGGAATGTGATGAAAGAAATAAAAGCTGAAATAAATCATTCTCTC
TACTATTATTCTGACATTTCACATTCTTAAAATAAAGTGGTGATCCTAACTGACCTAAAACAGGGAATTTTT
ACTAGGATTAAATGTCAGGAATTGTGAAAAACAGAGTTTAAATGTATTTGGCTAAGGTGTATGTAAACTTCC
GACTTCAACT
>chromosome1:775911-776137/1-226
TGAGTGTATGTAAACTTCTGACCCACTGGGAATGTGATGAAAGAAATAAAAGCTGAAATAAATCATTCTCTC
TACTATTATTCTGACATTTCACATTCTTAAAATAAAGTGGTGATCCTAACTGACCTAAGACAGGGAATTTTT
ACTAGGATTAAATGTCAGAAATTGTGGAAAACTGAGTTTAAATGTATTTGGCTAAGGTGTATGTAAACTTCT
GACTTCAACT
>chromosome1:31786609-31786835/1-226
TGAGTGTATGTAAACTTCTGACCCACTGGGAATGTGATGAAAGAAATAAAAGCTGAAATAAATCATTCTCTC
TACTATTATTCTGACATTTCACATTCTTAAAATAAAGTGGTGATCCTAACTGACCTAAGACAGGGCATTTTT
ACTAGGATTAAATGTCAGGAATTGTGAAAAACTGAGTTGAAATGTATTTGGCTAAGGTGTATGTAAACTTCC
GACTTCAACT
>chromosome1:58172692-58172918/1-226
TGAGTGTATGTAAACTTCTGACCCACTGGGAATGTGATGAAAGAAATAAAAGCTGAAATAAATCATTCTCTC
TACTATTATTCTGACATTTCACATTCTTAAAATAAAGTGTTGATCCTAACTGACCTAAGACAGGGAATTGTT
ACTAGGATTAAATGTCAGGAATTGTGAAAAACTGAGTTTAAATGTATTTGGCTAAGGTGTATGTAAACTTCC
GACTTCAACT
>chromosome1:93301966-93302192/1-226
TGAGTGTATGTAAACTTCTGACCGACTGGGAATGTGATGAAAGAAATAAAAGCTGAAATAAATCATTCTCTC
TACTATTATTCTGACATTTCACATTCTTAAAATAAAGTGGTGATCCTAACTGACCTAAGACAGGGAATTTTT
ACTAGGATTAAATGTCAGGAATTGTGAAAAACTGAGTTTAAATGTATTTGGCTTAGGTGTATGTAAACTTCC
GACTTCAACT
>chromosome1:2199166-2199392/1-226
TGAGTGTATGTAAACTTCTGACCCACTGGGAATGTGATGAAAGAAATAAAAGCTGAAATAAATCATTCTCTC
TACTATTATTCTGACATTTCACATTCTTAAAATAAAGTAGTGATCCTAACTGACCTAAGACAGGGAATTTTT
ACTAGGATTAAATGTCAGGAATTGTGAAAAACTGAGTTTAAATGTATTTGACTAAGGTGTATGTAAACGTCC
GACTTCAACT
>chromosome1:68521882-68522108/1-226
TGAGTGTATGTACATTTCTGACCCACTGGGAATGTGATGAAAGAAATAAAAGCTGAAATAAATCATTCTCTC
TACTATTATTCTGACATTTCACATTCTTAAAATAAAGTGGTGATCCTAACTGACCTAAGACAGGGAATTTTT
ACTAGGATTAAATGTCAGGAATTGTGAAAAACTGAGTTTAAATGTATTTGGCTAAGGTGTATGTAAACTTCT
GACTTCAACT
>chromosome1:95478382-95478608/1-226
TGAGTGTATGTAAACTTCTGACCCACTGGGAATGTGATGAAAGAAATAAAAGCTGAAATAAATCATTCTCTC
TACTATTATTCTGACATTTCACATTCTTAAAATAAAGTGGTGATCCTAACTGACCTAAGACAGGGAATTTTT
ACTAGGATTAAATGTCAGGAATTGTGAAAAACTGAGTTTAAATGTATTTGGCTAAGGTGCATGTAAACTTCT
GACTTCATCT
>chromosome1:44755585-44755811/1-226
TGAGTGTATGTAAACTTCTGACCCACTGGGAATGTGATGAAAGAAATAAAAGCTGAAATAAATCATTCTCTC
TACTATTATTCTGACATTTCACATTCTTAAAATAAAGTGGTGATCCTAACTGACCTAAGACAGGGAATTTTT
ACTAGGATTAAATGTCAGGAATTGTGAAAAACTGAGTTTAAATGCATTTGTCTACGGTGTATGTAAACTTCC
GACTTCAACT
>chromosome1:70577282-70577508/1-226
TGAGTGTATGTAAACTTCTGACCCACTGGGAATGTGATGAAAGAAATAAAAGCTGAAATAAATCATTCTCTC
TACTATTGTTCTGAAATTTCACATTCTTAAAATAAAGTGGTGATCCTAACTGACCTAAAACAGGGAATTTTT
AGTAGGATTAAATGTCAGGAATTGTGAAAAACTGAGTTTAAATGTATTTGGCTAAGGTGTATGTAAACTTCC
GACTTCAACT
>chromosome1:51971246-51971472/1-226
GAGTGTATGTAAACTTCTGACCCACTGGGAATGTGATGAAAGAAATAAAAGCTGAAATAAATCATTCTCTCT
ACTATTATTCTGACATTTCACATTCTTAAAATAAAGTGGTGATCCTAACTGACCTAAGACAGGGAATTCTTA
CTAGGATTAAATGTCAGGAATTGTGAAAAACTGAGTTTAAATGTATTTGGCTAAGGTGTATGTAAACTTCCG
ACTTCAACTG
>chromosome1:13541517-13541743/1-226
GAGTGTATGTAAACTTCTGACCCACTGGGAATGTGATGAAAGAAATAAAAGCTGAAATAAATCATTCTCTCT
ACTATTATTCTGACATTTCACATTCTTAAAATAAAGTGGTGATCCTAACTGACCTAAGACAGGGAATTTTTA
CTAGGATTAAATGTCAGGAATTGTGAAAAACTGAGTTGAAATGTATTTGGCTAAGGTGTATGTAAACTTCCG
ACTTCAACTG
>chromosome1:57675165-57675391/1-226
GAGTGTATGTAAACTTCTGACCCACTGGGAATGTGATGAAAGAAATAAAAGCTGAAATAAATCATTCTCTCT
ACTATTATTCTGACATTTCACATTCTTAAAATAAAGTGGTGATCCTAACTGACCTAAGACAGGGAATTTTTA
CTAGGATTAAATGTCAGGAATTGTGAAAAACTGAGTTTAAATGTATTTGGCTTAGGTGTATGTAAACTTCCG
ACTTCAACTG
>chromosome1:35148553-35148779/1-226
GAGTGTATGTAAACTTCTGACCCACTGGGAATGTGATGAAAGAAATAAAAGCTGAAATAAATCATTCTCTCT
ACTATTATTCTGACATTTCACATTCTTAAAATAAAGTGGTGATCCTAACTGACCTAAGACAGGGAATTTTTA
CTAGGATTAAATGTCAGGAATTGTGAAAAACTGAGTTTAAATGTATTTGGCTAAGGTGTATGTAAAGTTCCG
ACTTCAACTG
>chromosome1:138679575-138679801/1-226
GAGTGTATGTAAACTTCTGACCCACTGGGAATGTGATGAAAGAAATAAAAGCTGAAATAAATCATTCTCTCT
ACTATTATTCTGACATTTCACATTCTTAAAATAAAGTGGTGATCCTAAGTGACCTAAGACAGGGAATTTTTA
CTAGGATTAAATGTCAGGAATTGTGAAAAACTGAGTTTAAATGTATTTGGCTAAGGTGTATGTAAACTTCCG
ACTTCAACTG
>chromosome1:95683778-95684004/1-226
GGGTGTATGTAAACTTCTGACCCACTGGGAATGTGATGAAAGAAATAAAAGCTGAAATAAATCATTCTCTCT
ACTATTATTCTGACATTTCACATTCTTAAAATAAAGTGGTGATCCTAACTGACCTAGGACAGGGAATTTTTA
CTAGGATTAAATGTCAGGAATTGTGAAAAACTGAGTTTAAATGTATTTGGCTAAGGTGTATGTAAACTTCCG
ACTTCAACTG
>chromosome1:68444423-68444649/1-226
GAGTGTATGTAAACTTCTGACCCACTGGGAATGTGATGAAAGAAATAAAAGCTGAAATAAATCATTCTCTCT
ACTATTATTCTGACATTTCACATTCTTAAAATAAAGTGGTGATCCTAACTGACCTAAGACAGGGAATTGTTA
CTAGGATTAAATGTCAGGAATTGTGAAAAACTGAGTTTAAATGTATTTGGCTAAGGTGTATGTAAACTTCCA
ACTTCAACTG
>chromosome1:85975144-85975370/1-226
GAGTGTATGTAAACTTCTGACCCACTGGGAATGTGATGAAAGAAATAAAAGCTGAAATAAATCATTCTCTCT
ACTATTATTCTGACATTTCACATTCTTAAAATAAAGTGGTGATCCTAACTGACCTAAGACAGAGCATTTTTA
CTAGGATTAAATGTCAGGAATTGTGAAAAACTGAGTTTAAATGTATTTGGCTAAGGTGTATGTAAACTTCCG
ACTTCAACTG
>chromosome1:156086514-156086740/1-226
GAGTGTATGTAAACTTCTGACCCACTGGGAATGTGATGAACGAAATAAAAGCTGAAATAAATCATTCTCTCT
ACTATTATTCTGACATTTCACATTCTTAAAATAAAGTGGTGATCCTAACTGACCTAAGACAGGGAATTTTTA
CTAGGATTAAATGTCAGGAATTGTGAAAAACTGAGTTTAAATGTATTTGGCTAAGGTGTATGTAAACTTCTG
ACTTCAACTG
>chromosome1:38384694-38384920/1-226
GAGTGTATGTAAACTTCTGACCCACTGGGAATGTGATGAAAGAAATAAAAGCTGAAATAAATCATTCTCTCT
ACTATTATTCTAACATTTCACATTCTTAAAATAAAGTGGTGATCCTAACTGACCTAAGACAGGGAATTTTTA
CTAGGATTAAATGTCAGGAATTGTGAAAAACTGAGTTTAAATGTATTTGGCTAAGGTGTATGAAAACTTCCG
ACTTCAACTG
>chromosome1:28813513-28813739/1-226
GAGTGTATGTTAACTTCTGACCCACTGGGAATGTGATGAAAGAAATAAAAGCTGAAATAAATCATTCTCTCT
ACTATTATTCTGACATTTCACATTCTTAAAATAAAGTGGTGATCCTAACTGACCTAAGACAGGGCATTTTTA
CTAGGATTAAATGTCAGGAATTGTGAAAAACTGAGTTTAAATGTATTTGGCTAAGGTGTATGTAAACTTCCG
ACTTCAACTG
>chromosome1:5210224-5210449/1-225
AGTGTATGTAAACTTCTGACCCACTGGGAATGTGATGAAAGAAATAAAAGCTGAAATAAATCATTCTCTCTA
CTATTATTCTGACATTTCACATTCTTAAAATAAAGTGGTGATCCTAACTGACCTAAGACAGGGAATTTTTAC
TAGGATTAAATGTCAGGAATTGTTAAAAACTGAGTTTAAATGTATTTGGCTAAGGTGTATGTAAACTTCTGA
CTTCAACTG
>chromosome2:31785601-31785827/1-226
TGAGTGTATGTAAACTTCTGACCCACTGGGAATGTGATGAAAGAAATAAAAGCTGAAATAAATCATTCTCTC
TACTATTATTCTGACATTTCACATTCTTAAAATAAAGTGGTGATCCTAACTGACCTAAGACAGGGAATTTTT
ACAAGGGTTAAATGTCAGGAATTGTGAAAAACTGAGTTTAAATGTATTTGGCTAAGGTGTATGTAAACTTCC
GACTTCAACT
>chromosome2:56501338-56501564/1-226
TGAGTGTATGTAAACTTCTGACCCACTGGGAATGTGGTGAAAGAAATAAAAGCTGAAATAAATCATTCTCTC
TACTATTATTCTGACATTTCACATTCTTAAAATAAAGTGGTGATCGTAACTGACCTAAGACAGGGAATTTTT
ACTAGGATTAAATGTCAGGAATTGTGAAAAACTGAGTTTAAATGTATTTGGCTAAGGTGTATGTAAACTTCC
GACTTCAACT
>chromosome2:48944131-48944357/1-226
TGAGTGTATGTAAACTTCTGACCCACTGAGAACGTGATGAAAGAAATAAAAGCTGAAATAAATCATTCTCTC
TACTATTATTCTGACATTTCACATTCTTAAAATAAAGTGGTGATCCTAACTGACCTAAGACAGGGAATTTTT
ACTAGGATTAAATGTCAGGAATTGTGAAAAACTGAGTTTAAATGTATTTGGCTAAGGTGTATGTAAACTTCT
GACTTCAACT
>chromosome2:67675391-67675617/1-226
TGAGTGTATGTAAACTTCTGACCCACTGGGAATGTGATGAAAGAAATAAAAGCTGAAATAAATCATTCTCTC
TACTATTATTCTGACATTTCACATTCTTAAAATAAAGTGGTGATCCTAACTGACCTAAGACAGGGAATTTGT
ACTAGGATTAATTGTCAGGAATTGTGAAAAACTGAGTTTAAATGTATTTGGCTAAGGTGTATGTAAACTTCC
GACTTCAACT
>chromosome2:30097899-30098125/1-226
TGAGTGTATGCAAACTTCTGACCCACTGGGAATGTGATGAAAGAAATAAAAGCTGAAATAAATCATTCTCTC
TACTATTATTCTGACATTTCACATTCTTAAAATAAAGTGGTGATCCTAACTGACCTAAGACAGGGAATTTTT
ACTTGGATTAAATGTCAAGAATTGTGAAAAACTGAGTTTAAATGTATTTGGCTAAGGTGTATGTAAACTTCC
GACTTCAACT
>chromosome2:34536556-34536782/1-226
TGAGTGTATGTAAACTTCTGACCCACTGGGAATGTGATGAAAGAAATAAAAGCTGAAATAAATCATTCTCTC
TACTATTATTCTGACATTTCACATTCTTAAACTAAAGTGGTGATCCTAACTGACCTAAGACAGGGAATTTTT
ACTAGGATTAAATGTCAGGAATTGTGAAAAACTGAGTTGAAATGTATTTGGCTAAAGTGTATGTAAACTTCC
GACTTCAACT
>chromosome2:19191569-19191795/1-226
TGAGTGTATGTAAATGTCTGACCCACTGGGAATGTGATGAAAGAAATAAAAGCTGAAATAAATCATTCTCTC
TACTATTATTCTGACATTTCACATTCTTAAAATAAAGTGGTGATCCTAACTGACCTAAAACAGGGAATTTTT
ACTAGGATTAAATGTCAGGAATTGTGAAAAACTGAGTTTAAATGTATTTGGCTAAGGTGTATGTAAACTTCT
GACTTCAACT
>chromosome2:10894095-10894321/1-226
TGAGTGTATGTAAACTTCTGACCCACTGGGAATGTGATGAAAGAAATACAAGCTGAAATAAATAATTCTCTC
TACTATTATTCTGACATTTCACATTCTTAAAATAAAGTGGTGATCCTAACTGACCTAAGACAGGGAATTTTT
ACTAGGATTAAATGTCAGGAATTGTGAAAAACTGAGTTTAAATGTATTTGGCTAAGGAGTATGTAAACTTCC
GACTTCAACT
>chromosome2:22043263-22043489/1-226
TGAGGGTATGTAAACTTCTGACCCACTGGGAATGTGATGAAAGAAATAAAAGCTCAAATAAATCATTCTCTC
TGCTATTATTCTGACATTTCACATTCTTAAAATAAAGTGGTGATCCTAACTGACCTAAGACAGGGAGTTTTT
ACTAGGATTAAATGTCAGGAATTGTGAAAAACTGAGTTTAAATGTATTTGGCTAAGGTGTATGTAAACTTCC
GACTTCAACT
>chromosome2:38883963-38884189/1-226
TGAGTGTATGCAAACTTCTGACTCACTGGGAATCTGATGAAAGAAATAAAAGCTGAAATAAATCATTCTCTC
TACTATTATTCTGACATTTCACATTCTTAAAATAAAGTGGTGATCCTAACTGACCTAAGACAGGGAATTTTT
ACTAGGATTAAATGTCAGGAATTGTGAAAAACTGAGTTTAAATGTATTTGCCTAAGGTGTATGTAAACTTCC
GACTTCAACT
>chromosome2:8563073-8563299/1-226
TGAGTGTATGTAAACTTCTGACCCACTGGGAATGTGATTAAAGAAATTAAAGCAGAAATAAATCGTTCTCTC
TACTATTATTCTGACATTTCACATTCTTAAAATAAAGTGGTGATCCTAACTGACCTAAGACAGGGAATTTTT
ACTAGGATTAAATGTCAGGAATTGTGAAAAACTGAGTTTAAATGTATTTGGCTAAGGTGTATGTAAACTTCC
GACTTCAACT
>chromosome2:25125053-25125279/1-226
TGAGTGTATGTAAACTTCTGACCCACTGGGAATGTGATGAAAGAAATAAAAGCTGAAATAAAAAAATTTCTC
TACTATTATTCTGATATTTCACATTCTTAAAATAAAGTGGTGATCCTAACTGACCTAAGACAGGGAATTTTT
ACTAGGATTAAATGTCAGGAATTGTGAAAAACTGAGTTTAAATGTATTTGGCTAAGGTGTATGTAAACTTCT
GACTTCAACT
>chromosome2:2201438-2201662/1-224
AGTGTATGTAAACTTCAGACCCACTGGGAATGTGATGAAAGAAATAAAAGCTGAAATAAATCATTCTCTCTA
CTATTATTCTGACATTTCACATTCTTAAAATAAAGTGCTGATCCTAACTGACCTAAGACAGGGAATTTTTAC
TAGGATTAAATGTCAGGAATTGTGAAAAACTGAGTTTAATTGTATTTGGCTAAGGTGTATGTAAACTTCCGA
CTTCAACT
>chromosome2:25789349-25789575/1-226
TGAGTGTATGTAAGCTTCTGACCCACTGGGAATGTGATGAAAGAAATAAAAGCTGAAATAAATAATTCTCTC
TACTATTATTCTGAGATTTCACATTCTTAAAATAAAGTGGTGATCCTAACTGACCTTAGACAGGGAATTTTT
ACTAGGATTAAATGTCAGGAATTGTGAAAAACTGAGTTTAAATGTATTTGGCTAAGGTGTATGTAAACTTCC
GTCTTCAACT
>chromosome2:32811979-32812206/1-227
TGAGTGTATGTAAACGTCTGACCCACTGGGAATGTGATGAAAGAAATAAAAGCTGGAATAAATCATTCTCTC
TACTATTATTCTGATATTTCACATTATTAAAATAAAGTGGTGATCCTAACTGACCTAAAGACAGGGAATTTT
TACTTGGATTAAATGTCAGGAATTGTGAAAAACTGAGTTTAAATGTATTTGGCTAAGGTGTATGTAAACTTC
CGACTTCAACT
>chromosome2:15320872-15321098/1-226
GAGTGTATGTAAACTTCTGACCCACTGGGAATGTGATGAAAGAAATAAAAGCTGAAATAAATCATTCTCTCT
ACTATTATTCTGACATTTCACATTCTTAAAATAAAGTGGTGATCCTAACTGACCTAAGACAGGGAATTTTTA
CTAGGATTAAATGTCAGGAATTGTGAAAAACTGTGTTTAAATGTATTTGGCTAAGGTGTATGTAAACTTCCG
ACTTCAACTG
>chromosome2:55165276-55165502/1-226
GAGTCTATGTAAACTTCTGACCCACTGGGAATGTGATGAAAGAAATAAAAGCTGAAATAAATCATTCTCTCT
ACTATTATTCTGACATTTCACATTCTTAAAATAAAGTGGTGATCCTAACTGACCTAAGACAGGGAATTTTTA
CTAGGATTAAATGTCAGGAATTGTGAAAAACTGAGTTTAAATGTATTTGGCTAAGGTGTATGTAAACTTCCG
ACTTCAACTG
>chromosome2:58026338-58026564/1-226
GAGTGTATGTGAACTTCTGACCCACTGGGAATGTGATGAAAGAAATAAAAGCTGAAATAAATCATTCTCTCT
ACTATTATTCTGACATTTCACATTCTTAAAATAAAGTGGTGATCCTAACTGACGTAAGACAGGGAATTTTTA
CTAGGATTAAATGTCAGGAATTGTGAAAAACTGAGTTTAAATGTATTTGGCTAAGGTGTATGTAAACTTCCG
ACTTCAACTG
>chromosome2:16692313-16692539/1-226
GAGTGTATGTAAACTTCTGACCCACTGGGAATGTGATGAAAGAAATAAAAGCTGAAATAAATCATTCTCTCT
ACTATTATTCTGATATTTCACATTCTTAAAATATAGTGGTGATCCTAACTGACCTAAAACAGGGAATTTTTA
CTAGGATTAAATGTCAGGAATTGTGAAAAACTGAGTTTAAATGTATTTGGCTAAGGTGTATGTAAACTTCTG
ACTTCAACTG
>chromosome2:25764383-25764609/1-226
GAGTGTATGTAAACTTCTGACCCACTGGGAATGTGATGAAAGAAATTAAAGCTGAAATAAATCATTCTCTCT
ACTATTATTCTGACATTTCACATTCTTAAAATAAAGTGGTGATCCTAACTGACCTAAGACAGGGAATTTTTA
CTAGGATTAAATGTCAGGAATTGTTAAAAACTGAGTTTAAATGTATTTGGCTAAGGTGTATGTAAACTTCCG
ACTTCAACTG
>chromosome2:26708812-26709038/1-226
GAGTGTATGCAAACTTCTGACCCACTGGGAATGTGATGAAAGAAATAAAAGCTGAAATAAATCATTCTCTCT
ACTATTATTCTGACATTTCACATTCTTAAAATAAAGTGGTGGTCCTAACTGACCTAAGACAGGGAATTTTTA
CTAGGATTAAATGTCAGGAATTGTGAAAAACTGAGTTTAAATGTATTTGGCTAAGGTGTATGTAAACTTCCG
ACATCAACTG
>chromosome2:16280265-16280491/1-226
GAGTGTATGTAAACTTCTGACCCACTGGGAATGTGATGAAAGAAGTAAAAGTTGAAATAAATCATTCTCTCT
ACTATTATTCTGACATTTCACATTCTTAAAATAAAGCGGTGATCCTAACTGACCTAAGACAGGGAATTTTTA
CTAGGGTTAAATGTCAGGAATTGTGAAAAACTGAGTTTAAATGTATTTGGCTAAGGTGTATGTAAACTTCCG
ACTTCAACTG
>chromosome2:20754698-20754924/1-226
GAGTGTATGTAAACTTCTGACCCACTGGGAATGTGATGAAAGAAATAAAAGCTGAAATAAATCATTCTCTCT
ACTATTATTCTGACATTTCACATTCTTAAAATAAAGTGGTGATCCTAACTGACATAAGACAGGGACTTTTTA
CTAGGATTAAATGTCAGGAATTGTGAAAAACTGAGTTTAAATGTATTTGGCTAAGGTGTATGTAAACTTCTG
ACTTCAACTG
>chromosome2:21525368-21525594/1-226
GAGTGTATGTAAACTTCTGACCCACTGGGAATGTGATGAAAGAAATAAAAGCTGAAATAAATCATTCTCTCT
ACTATTATTCGGACATTTCACATTCTTAAAATAAAGTGATGATCCTAACTGACCTAAGACAGGGAATTTTTA
CTAGGATTAAATGTCAGGAATTGTGTAAAACTGAGTTTAAATGTATTTGGCTAAGGTGTATGTAAACTTCCG
ACTTCAACTG
>chromosome2:59419374-59419600/1-226
GAGTGTATGTAAACTTCTGACCCACTGGGAATGTGATAAAAGAAATAAAAGCTGAAATAAATCATTCTCTCT
ACTATTATTCTGACATTTCACATTCTTAAAATAAAGTGGTGATCCTAACTGACCTAAGACAGGGAATTTTTA
CTAGGATTAAATGTCAGGAATTGTGAAAAACTGAGTTTAAATGTATTTGGCTAAGGTGGATGTAAACTTCCG
ACATCAACTG
>chromosome2:41607051-41607277/1-226
GAGTGTATGTAAACTTCTGACCCACTGGGAATGTGATGAAAGAAATAAAAACTCAAATAAATCTTTCTCTCT
ACTATTATTCTGACATTTCACATTCTTAAAATAAAGTGGTGATCCTAACTGACCTAAGACAGGGAATTTTTA
CTAGGATTAAATGTCAGGAATTGTGAAAAACTGAGTTTAAATGTATTTGGCTAAGGTGTATGTAAACTTCCG
ACTTCAACTG
>chromosome2:19125413-19125639/1-226
GAGTGTATGTAAACTTCTCACCCACTGGGAACGTGATGAAAGAAATAAAAGCTGAAATAAATCATTCTCTCT
ACTATTATTCTGACATTTCACATTCTTAAAATAAAGTGGTGATCCTAACTCACCTAAGACAGGGAATTTTTA
CTAGGATTAAATGTCAGGAATTGTGAAAAACTGAGTTTAAATGTATTTGGCTAAGGTGTATGTAAACTTCCG
ACTTCAACTG
>chromosome2:17988385-17988611/1-226
GAGTGTATGTAAACTTCTGACCCACTGGGAATGTGATGAAAGAAATAAAAGCTGAAATAAATCATTCTCTCT
ACTATTATTCTGACATTTCACATTCTTAAAATAAAGTGGTGATTCTAACTGACCTATGACAAGGGATTTTTA
CTAGGATTAAATGTCAGGAATTGTGAAAAACTGAGTTTAAATGTATTTGGCTAAGGTGTATGTAAACTTCCG
ACTTCAACTG
>chromosome2:32247429-32247655/1-226
GAGTGTATGTAAACTTCTGACCCACTGGGAATGTGATGAAAGAAATAAAAGCTGAAATAAATCATTCTCTCT
ACTATTATTCTGACATTTCTCATTCTTAAAATAAAGTGGTTATCCTAACTGACCTAAGACAGGGAATTTTTA
CGAGGATTAAATGTCAGGAATTGTGAAAAACTGAGTTTAAATGTATTTGGCTAAGGTGTATGTAAACTTCCG
ACTTCAACTG
>chromosome2:19877686-19877912/1-226
GAGTGTATGTACACTTCTGACCCACTGGGAATGTGATGAAAGAAATAAAAGCTGAAATAAATCATTCTCTCT
ACTATTATTCTGACATTTCACATTCTTAAAATAAAGTGGTGATCCTAACTGACCTAAGACAGGGAATCTTTA
CTAGGATTAAATGTCAGGAATTGTGAAAAATGTAGTTTAAATGTATTTGGCTAAGGTGTATGTAAACTTCCG
ACTTCAACTG
>chromosome2:21529232-21529458/1-226
GAGTGTATGTAAACTTCTGACCCACTGGGAATGTGATGAAAGAAATAAAAGCTGAAATAAATAATTCTCTCT
ACTATTATTCTGACATTTCAGATTCTTACAATAAAGTGATGATCCTAACTGACCTAAGACAGGGAATTTTTA
CTAGGATTAAATGTCAGGAATTGTGAAAAACTGAGTTTAAATGTATTTGGCTAAGGTGTATGTAAACTTCCG
ACTTCAACTG
>chromosome3:58936819-58937045/1-226
TGAGTGTATGTAAACTTCTGACCCACTGGGAATGTGATGAAAGAAATAAAAGCTGAAATAAATCATTCTCTC
TACTATTATTCTGACATTTCACATTCTTAAAATAAAGTGGTGATCCTAACTGACCTAAGACAGGGAATTTTT
ACTAGGATTAAATGTCAGGAATTGTGAAAAACGGAGTTTAAATGTATTTGGCTAAGGTGTATGTAAACTTCC
GACTTCAACT
>chromosome3:5507903-5508129/1-226
TGAGTGTATGTAAACTTCTGACCCACTGGGAATGTGATGAAAGAAATAAAAGCTGAAATAAATCATTCTCTC
TACTATTATTCTGACATTTCACATTCTTAAAATAAAGTGGTGATCCTAACTGACCTAAAACAGGGAATTTTT
ACTAGGATTAAATGTCAGGAATTGTGAAAAACTGAGTTTAAATGTATTTGGCTAAGGTGTATGTAAACCTCC
GACTTCAACT
>chromosome3:40913196-40913422/1-226
TGAGTGTATGTAAACTTCTGACCCACTGGGAATGTGATGAAAGAAATAAAAGCTGAAATAAATCATCCTCTC
TACTATTATTCTGACATTTCACATTCTTAAAATAAAGTGGTGATCCTAACTGACCTAAGACAGGGAATTTTT
ACTAGGATTAAATGTCAGGAATTGTGAAAAACAGAGTTTAAATGTATTTGGCTAAGGTGTATGTAAACTTCC
GACTTCAACT
>chromosome3:16557855-16558081/1-226
TGTGTGTATGTAAACTTCTGACCCACTGGGAGTGTGATGAAAGAAATAAAAGCTGGAATAAATCATTCTCTC
TACTATTATTCTGACATTTCACATTCTTAAAATAAAGTGGTGATCCTAACTGACCTAAGACAGGGAATTTTT
ACTAGGATTAAATGTCAGGAATTGTGAAAAACTGAGTTTAAATGTATTTGGCTAAGGTGTATGTAAACTTCC
GACTTCAACT
>chromosome3:39666740-39666966/1-226
TGAGTGTATGTAAACTTCTGACCCACTGGGAATGTGATGAAAGAAATAAAAGCTGAAATAAATCATTCTCTC
TACTATTATTCTGACATTTCACATTCTTAAAATAAAGTGGTGATCCTAACTGACCTAAGGCATGGAATTTTT
ACTAGGATTAAATGTCAGGAATTGTGAAAAACTGAGTTTAAATGTATTTGGCTAAAGTGTATGTAAACTTCC
GACTTCAACT
>chromosome3:45846226-45846452/1-226
TGAGTGTATGTAAACTTCTGACCCACTGGGAATGTGATGAAAGAAATAAAAGCTGAAATAAATCATTCTCTC
TACTATTATTCTGACATTTCACAATCTTAAAATAAAGTGGTGATCCTAACTGACCTAAGACAGGGAATTTTT
ACTAGAACTAAATGTCAGGAATTGTGAAAAACTGAGTTTAAATGTATTTGGCTAAGGTGTATGTAAACTTCC
GACTTCAACT
>chromosome3:65644135-65644361/1-226
TGAGTGTATGGAAACTTCTGACCCACTGGGAATGTGATGAAAGAAATAAAAGCTTAAATAAATCATTCTCTC
TACTATTATTCAGACATTTCACATTCTTAAAATAAAGTGGTGATCCTAACTGACCTAAGACAGGGAATTTTT
ACTAGGATTAAATGTCAGGAATTGTGAAAAAGTGAGTTTAAATGTATTTGGCTAAGGTGTATGTAAACTTCT
GACTTCAACT
>chromosome3:62222107-62222333/1-226
TGAGTGTATGTAAACTTCTGACCCACTGGGAATGTGATGAAAGAAATAAAAGCTGAAATAAATCATTCTCTC
TACTATTATTCTGACATTTCACATTCTTTAAATAAAGTGGTGATCCTAACTGACCTAAGACAGGGAATTTTG
ACTAGGATTAAATGTCAGGAATTGTGAAAAACTGAGTTTAAATGTGTTTGGCTAAGGTGTATGTAAACTTCC
GACTTCAACT
>chromosome3:3006987-3007213/1-226
TGAGTGTATGTAAACTTCTGACCCACTGGGAATGTGATGAAAGAAATAAAAGCTGAAATAAATCATTCTCTC
TTCTATTATTCTGACATTTCACATTCTTAAAATAAAGTGGTGATCCTAACTGACCTAAGACAGGGAATTGTT
ACTAGGATTAAATGTCAGGAATTGTGAAAAACTGAGTTTAAATGTATTTGGCTAAGGTGTATATAAACTTCC
GACTTCAACT
>chromosome3:36756329-36756555/1-226
TGAGTGTATGTAAACTTCTGACCCACTGGGAATGTGATGAAAGAAATAAAAGCTGAAATAAATCATTCTCTC
TACTATTATTCTGACATTTCACATTCTTAAAATAAAGTGGTGATCCTAACTGACCTAAAACAGGGAATTGTT
ACTAGGATTAAATGTCAGGAATTGTGAAAATCTGAGTTTAAATGTATTTGGCTAAGGTGTATGTAAACTTCC
GACTTCAACT
>chromosome3:26588854-26589080/1-226
TGAGTGTACGTAAACTTCTGACCCACTGGGAATGTGATGAAAGAAATAAAAGCTGAAATAAATCATTCTCTC
TACTATTATTCTGACATTTCACATTCTTAAAATAAAGTGGTGATCCTAACTGACCTAAAACAGGGAATTTTT
ACCAGGATTAAATGTCAGGAATTGTGAAAAACTGAGTTTAAATGTATTTGTCTAAGGTGTATGTAAACTTCC
GACTTCAACT
>chromosome3:43958660-43958886/1-226
TGAGTTTATGTAAACTTCTGACCCACTGGGAATGTGATGAAAGAAATAAAAGCTGAAATAAATCATTCTCTC
TACTATTATTCTGACATTTCCCATTCTTAAAATAAAGTGGTGATCCTAACTGACCTAAGACAGGGAATTTTT
ACTAGGAATAAATGTCAGGAATTGTGAAAAACTGAGTTTAAATGTATTTGGCTAAGGTGTATGTAAACTTCC
GACTTCAACT
>chromosome3:42329261-42329494/1-233
TGAGTGTATGTAAACTTCTGACCCACTGGGAATGTGATGAAAGAAATAAGAAATAAAAGCTGAAATAAATCA
TTCTCTCTACTATTATTCTGACATTTCACATTCTTAAAATAAAGTGGTGATCCTAACTGACCTAAGACAGGG
AATTCTTACTAGGATTAAATGTCAGGAATTGTGAAAAACTGAGTTTAAATGTATTTGGCTAAGGTGTATGTA
AATTTCCGACTTCAACT
>chromosome3:5916046-5916272/1-226
GAGTGTATGTAAACTTCTGACCCACTGGGAATGTGATGAAAGAAATAAAAGCTGAAATAAATCATTCTCTCT
ACTATTATTCTGACATTTCACATTCTTAAAATAAAGTGGTGATCCTAACTGACCTAAGACAGGGAATTTTTA
CTAGGATTAAATGTCAGGAATTGTGAAAAACTGAGTTTAAATGTATTTGGCTAAGGTGTATGTAAACTTCCG
ACTTCAACTG
>chromosome3:79985-80211/1-226
GAGTGTATGTAAACTTCTGACCCACTGGGAATGTGATGAAAGAAATAAAAGCTGAAATAAATCATTCTCTCT
ACTATTATTCTGACATTTCACATTCTTAAAATAAAGTGGTGATCCTAACTGACCTAAGACAGGGAATTTTTA
CTAGGATTAAATATCAGGAATGGTGAAAAACTGAGTTTAAATGTATTTGGCTAAGGTGTATGTAAACTTCCG
ACTTCAACTG
>chromosome3:20328550-20328776/1-226
GAGTGTATGTAAACATCTGACCCACTGGGAATGTGATGAAAGAAATAAAAGCTGAAATAAATCATTCTCTCT
ACTATTATTCTGACGTTTCACATTCTTAAAATAAAGTGGTGATCCTAACTGACCTAAGACAGGGAATTTTTA
CTAGGATTAAATGTCAGGAATTGTGAAAAACTGAGTTTAAATGTATTTGGCTAAGGTGTATGTAAACTTCCG
ACTTCAACTG
>chromosome3:26629741-26629967/1-226
GAGTGTATGTAAACTTCTGACCCACTGGGAATGTGATGAAAGAAATAAAAGCTGAAATAAATAATTCTCTCT
ACTATTATTCTGACATTTCACATTCTTAAAATAAAGTGGTGATCCTAACTTACCTAAGACAGGGAATTTTTA
CTAGGATTAAATGTCAGGAATTGTGAAAAACTGAGTTTAAATGTATTTGGCTAAGGTGTATGTAAACTTCCG
ACTTCAACTG
>chromosome3:92386914-92387140/1-226
GAGTGTATGTAAACTTCTGACCCACTGGGAATGTGATGAAAGAAATAAAAGCTGAAATAAATCATTCTCTCT
ACTATTATTCTGACATTTCACATTCTTAAAATAAAGTGGTGATCCTAACTGACCTAAAACAGGGAATTTTTA
CTAGGATTAAATGTCAGGAATTGTGAAAAACTGAGTTTAAATGTATTTGGCAAAGGTGTATGTAAACTTCTG
ACTTCAACTG
>chromosome3:30111105-30111331/1-226
GAGTGTATGTAAACTTCTGACCCACTGGGAATGTGATGAAAGAAATAAAAGCTGAAATAAATCATTCTCTCT
ACTCTTATTCTGACATTTCACATTCTTAAAATAAAGTGGTAATCCTAACTGACCTAAGACAGGGAATTTTTA
CTAGGATTAAATGTCAGGAATTGTGAAAAACTGAGTTTAAATGTATTTGGCTAAGGTGTATGTCAACTTCCG
ACTTCAACTG
>chromosome3:10085280-10085506/1-226
GAGTGTATGTAAACTTCTGACCCACTGGGAATGTGATGAAAGAAATAAAAGCTGAAATAAATCATTCTCTCT
ACTATTATTCTGACATTTCACATTCTTAAAATAAAGTGGTGATCCTAACTGACCTAAGACAGGGAATTTTTA
CTAGGATTATATGTCAGGAATTGTGAAAAACAGAATTTAAATGTATTTGGCTAAGGTGTATGTAAACTTCCG
ACTTCAACTG
>chromosome3:39241525-39241751/1-226
GAGTGTATGTAAACTTCTGACCCACTGGGAATGTGATGAAAGAAATATAAGCTGAAATAAATCATTCTCTCT
ACTATTATTCTGACATTTCACATTCTTAAAATAAAGTGGTGATCCTAACTGACCTAAGACATGGAATTTTTA
CTAGGATTAAATGTCAGGAATTGTGAAAAACTGAGTTTAAATGTATTTGGCTAAAGTGTATGTAAACTTCCG
ACTTCAACTG
>chromosome3:39253925-39254151/1-226
GAGTGTATGTAAACTTCTGACCCACTGGGAATGTGATGAAAGAAATAAAAGCTGAAATAAATCATTCTCTCT
ACTATTATTCTGACATTTCACATTCTTAAAATAAAGTGGTGATCCTAACTGACCTAAGACATGGAATTTTTA
CTAGGATTAAATGTCAGGAATTGTGAAAAACTGAGTTTAAATGTATTTGGCTAAAGTGAATGTAAACTTCCG
ACTTCAACTG
>chromosome3:31457335-31457561/1-226
GAGTGTATGTAAACTTCTGACCCACTGGGAATGTGATGAAAGAAATAAAAGCTGAAGTAAATCATTCTCTCT
ACTATTATTCTGACATTTCACATTCTTAAAATAAAGTGGTGGTCCTAACTGACCTAAGACAGGGAATTTTTA
CTAGGATTAAATGTCAGGAATTGTGAAAAACTGAATTTAAATGTATTTGGCTAAGGTGTATGTAAACTTCCG
ACTTGAACTG
>chromosome3:37253648-37253873/1-225
GAGTGTATGTAAACTTCTGACCCACTGGGAATGTGATGAAAGAAATAAAAGCTGAAATAAATCATTCTCTCT
ACTATTATTCTGACATTTCACATTCTTAAAATAAAGTGGTGATCCTAACTGACCTAAACAGGGAATTTTTAC
TGGGATTAAATGTCAGGAATTGTGAAAAACTGAGTTTAAATGTATTTGGCTAAGGTGTATGTAAACTTCCGA
CTTCAACTG
>chromosome3:4092417-4092643/1-226
GAGTGTATGTAAACTTCTGACCCACTGGGAATGTGATGAAAGAAATAAAAGCTGAAATAAATCATTCTCTCT
ACTATTATTCTGACATTTCACATTCTTAAAATAAAGTGGTGATCCTAACTGACCTAAAACAGGGAATTTTTA
CTAGGATTAAATGTCAGGAATTGTGAAAAACTGAGTTTAAATGTATTTGTCCAAGGTGTATGTCAACTTCCG
ACTTCAACTG
>chromosome3:45710403-45710629/1-226
GAGTGTATGTAAACTTCTGACCCACTGGGAATGTGATGAAAGAAATTAAAGCTGAAATAAATCATTCTCTCT
ACTATTATTCTGACATTTCACATTCTTAAAATAAAGTGGTGATCCTAACTGACCTAAGACAGGGAATTTTTA
CTAGGATGAAATGTCAGGAATTGTGAAAAACTGAGTTTTAATGTATTTGGCTAAGGTGTATGTAAACTTCTG
ACTTCAACTG
>chromosome3:30026703-30026929/1-226
GAGTGTATGTAAACTTCTGACCCACTGGGAATGTAATGAAAGAAATAAAAGCTGAAATGAATCATTCTCTCA
ACTATTATTCTGACATTTCACATTCTTAAAATAAAGTGGTGATCCTAACTGACCTAAGACAGGGAATTTTTA
CAAGGATTAAATGTCAGGAATTGTGAAAAACAGAGTTTAAATGTATTTGGCTAAGGTGTATGTAAACTTCCA
ACTTCAACTG
>chromosome3:31779150-31779376/1-226
GAGTGTATGTAAACTTCTGACCCACTGGGAATGTGATGAAAGAAATAAAAGCTGAAATAAATCATTCTCTCT
GCTATTATTCTGACATTTGACATTCTTAAAATAAAGTGTTGATCCTAACTGACCTAAGACAGGGAATTTTTA
CTATGATTAAATGTCAGGAATTGTGAAAAACTGAGTTTAAATGTATTTGGCTAAGGTGTATGTAAACTTCCG
ACTTCAACTG
>chromosome4:61003398-61003624/1-226
TGAGTGTATGTAAACTTCTGACCCACTGGGAATGTGATGAAAGAAATAAAAGCTGAAATAAATCATTCTCTC
TACTATTATTCTGACATTTCACATTCTTAAAATAAAGTGGTGATCCTAACTGACCTAAGACAGGGAATTTCT
ACTAGGATTAAATGTCAGGAATTGTGAAAAACTGAGTTTAAATGCATTTGGCTAAGGTGTATGTAAACTTCC
GACTTCAACT
>chromosome4:17093336-17093562/1-226
TGAGTGTATGTAAACTTCTGACCCACTGGGAATGTGATGAAAGAAATAAAAGCTGAAATAAATCATTCTCTC
TACTATTATTCTGACATTTCACATTCTCAAAATAAAGTGGTGATCCTAACTGACCTAAGACAGGGAAGTTTT
ACTAGGATTAAATGTCAGGAATTGTGAAAAACTGAGTTTAAATGTATTTGGCTAAGGTGTATGTAAACTTCC
GACTTCAACT
>chromosome4:32997623-32997849/1-226
TGAGTGTATGTAAACTTCTGACCCACTGGGAATGTGATGAAAGAAATAAAAGCTGAAATAAATAATTCTCTC
TACTATTATTCTGACATTTCACATTCTTAAAATAAAGTGGTGATCCTAACTGACCTAAGACAGGGAATTTTT
ACTAGGATTAAATGTCAGGAATTGTGAGAAACTGAGTTTAAATGTATTTGGCTAAGGTGTATGTAAACTTCC
GACTTCAACT
>chromosome4:66813627-66813853/1-226
TGAGTGTATGTAAACTTCTGACCCACTGGGAATGTGATGAAAGAAATAAAAGCTGAAATAAATCATTCTCTC
TACTATTATTCTGACATTTCACATTCTTAAAACAAAGTGGTGATCCTAACTGACCTAAGACAGGGAATTTTT
ACTAGGATTAAATGTCAGGAATTGTGAAAAACTGAGTTTAAATGTATTTGGCTAAGGTGTATGTAAACTTCC
GAATTCAACT
>chromosome4:45069801-45070027/1-226
TGAGTGTATGTAAACTTCTGACCCACTGGGAATGTGATGAAAGAAATAAAAGCTGAAATAAATAATTCTCTC
TACTATTGTTCTAACATTTCACATTCTTAAAATAAAGTGGTGATCCTAACTGACCTAAGACAGGGAATTTTT
ACTAGGATTAAATGTCAGGAATTGTGAAAAAATGAGTTTAAATGTATTTGGCTAAGGTGTATGTAAACTTCC
GACTTCAACT
>chromosome4:17000354-17000580/1-226
TGATTGTATGTAAACTTCTGACCCACTGGGAATGTGATGAAAGAAATGAAAGCTGAAATAAATCATTCTCTC
TACTATTATTCTGACATTTCACATTCTTAAAATAAAGTGGTGATCCTAACTGACCTAAAACAGGGAATTTTT
ACTAGGATTAAATGTCAGGAATTGTGAAAAACTGAGTTTAAATGTATTTGGCTAAGGTGTATGTAAACTTCC
GACTTCAACT
>chromosome4:54582048-54582274/1-226
TGAGTGTATGTAAACTTCTGACCCACTGGGAATGTGATGAAAGAAATTAAAGCTGAAATAAATCATTCTCTC
TACTATTATTCTGACATTTCACATTCATAAAATAAAGTGGTGATCCTAACTGACCTAAGACAGGGAATTTTT
ACTAGGATTAAATGTCAGGAATTGTGAAAAACTGAGTTTAAATGTATTTGGCTAAGGTGTATGTAAACTTCT
GACTTCAACT
>chromosome4:26074025-26074251/1-226
TGAGTGTATGTAAACTTCTGACCCACTGGGAATGTGATGAAAGAAATAAAACCTGAAATAAATCATTCTCTC
TATTATTATTCTGACATTTCACATTCTTAAAATAAAGTGGTGATCCTAACTGACCTAAGACAGGGAATTTTT
ACTAGGATTAAATGTCAGGAATTGTGAAAAACTGAGTTTAAATGTATTTTGCTAAGGTGTATGTAAACTTCC
GACTTCAACT
>chromosome4:13145521-13145747/1-226
TGAGCGTATGTAAACTTCTGACCCACTGGGAATGTGATGAAAGAAATAAAAGCTGAAATAAATCATTCTCTC
TACTATTATTCAGACATTTCACATTCTTAAAATAAAGTGGTGATCCTAACTGACCTAAAACAGGGAATTTTT
ACTAGGATTAGATGTCAGGAATTGTGAAAAACTGAGTTTAAATGTATTTGGCTAAGGTGTATGTAAACTTCC
GACTTCAACT
>chromosome4:45318613-45318839/1-226
TGAGTGTATGTAAACTTCTGACCCACTGGGAATGTGATGAAAGAAATAAAAGCTGAACTAAATCATTCTCTC
TACTATTATTCTGACATTTCACATTCTTAAAATAAAGTGGTGATCCTAACTGACCTAAGACAGGGAATTTTG
ACTAGGATTAAATGTCAGGAATTGTGAAAAACTGAGTTTAAATGTATTTGGCTAAGGTGTATGTAAACTTCC
GACTTCAACG
>chromosome4:55231262-55231488/1-226
TGAGTGTATGTAAACTTCTGACCCACTGTGAATGTGATGAAAGAAATAAAAGCTGAAATAAATCATTCTCTC
TACTATTATTCTGACATTTCACATTCTTAAAATAAAGTGGTGATCCGAACTGACCTAAGACAGGGAATTTTT
ACTAGGATTAAATGTCAGGAATTGTGAAAAACTGAGTTTACATGTATTTGGCTAAGGTGTATGTAAACTTCC
GACTTCAACT
>chromosome4:35966958-35967184/1-226
TGAGTGTATGTAAACTTCTGACCCACTGGGAATGTGATGAAAGAAATAAAAGCTGAAAGAAATAATTCTCTC
TACTATTATTCTGACATTTCACATTCTTAAAATAAAGTGGTGATCCTAACTGACCTAAGACAGGGATTTTTT
ACTAGGATTAAATGTCAGGAATTGTGAAAAACTGAGTTTAAATGTATTTGGCTAAGGTGTATGTAAACTTCC
GACTTCAACT
>chromosome4:48545702-48545928/1-226
TGAGTGTATGTAAACTTCTGACCCACTGGGAATGTGATGAAAGAAATAAAAGCTGAAATAAATCATTCTCTC
TACTATTATTCTGACATTTCACATTCTTAAAATAAAGTGGTGATCCTAACTGACCTAAGACAGGGAATTTTT
ACTCTGATTAAATGTCAGGAAATGTGAAAAACTGAGTTTAAATGTATTTGGCTAAGGTGTATGTAAACTTCC
GACTTCAACT
>chromosome4:49448584-49448809/1-225
TGAGTGTTTGTAAACTTCTGACCCACTGGGAATGTGATGAAAGAAATAAAAGCTGAAATAAATCATTCTCTC
TACTATTATTCTGACATTTCACATTCTTAAAATAAAGTGGTGATCCTAACTGACCTAAGACAGGGAATTTTT
ACTTGGATTAAATGTCAGGAATTGTGAAAAACTGAGCTTAAATGTATTTGGCTAAGGTGTATGTAAACTTCC
GACTTCAAC
>chromosome4:11779643-11779869/1-226
TGAGTGTATGTAAACTTCTGACCCACTGGGAATGTGATGAAAGAAATAAAAGCTGAAATAAATCATTCTCTC
TACTATTATTCTGACATTTCACATTCTTAAAATAAAGTGGTGATCCTAACTGACCTAAAACAGGGAATTTTT
ACTCAGATTAAATGTCAGGAATTGTGAAAAACTGAGTTTAAATGTATTTGGCTAAGGTGTATGTAAACTTCA
GACTTCAACT
>chromosome4:10350323-10350549/1-226
TGAGTGTATGTAAACTTCTGACCCACTGGGAATGTGATGAAAGAAATAAAAGCTGAAATAAATAATTCTCTC
TACTATTATTCTGACATTTCACATTCTTAAAATAAAGTGGTGATCCTAACTGACCTAAAACATGGAATTTAT
ACTAGGATTAAATGTCAGGAATTGTGAAAAACTGAGTTTAAATGTATTTGGCTAAGGTGTATGTAAACTTCC
GACTTCAACT
>chromosome4:38167892-38168118/1-226
GAGTGTATGTAAACTTCTGACCCACTGGGAATGTGATGAAAGAAATAAAAGCTGAAATAAATCATTCTCTCT
ACTATTATTCTGACATTTCACATTCTTAAAATAAAGTGGTGATCCTAGCTGACCTAAGACAGGGAATTTTTA
CTAGGATTAAATGTCAGGAATTGTGAAAAACTGAGTTTAAATGTATTTGGCTAAGGTGTATGTAAACTTCCG
ACTTCAACTG
>chromosome4:8614875-8615101/1-226
GAGTGTATGTAAACTTCTGACCCACTGGGAATGTGATGAAAGAAATAAAAGCTGAAATAAATAATTCTCTCT
ACTATTATTCTGACATTTTACATTCTTAAAATAAAGTGGTGATCCTAACTGACCTAAGACAGGGAATTTTTA
CTAGGATTAAATGTCAGGAATTGTGAAAAACTGAGTTTAAATGTATTTGGCTAAGGTGTATGTAAACTTCCG
ACTTCAACTG
>chromosome4:53630441-53630666/1-225
GAGTGTATGTAAACTTCTGACCCACTGGGAATGTGATGAAAGAAATAAAAGTTGAAATAAATCATTCTCTCT
ACTATTATTCTGACATTTCACATTCTTAAAATAAAGTGGTGATCCTAACTGACCTAAGACAGGGAATTTTTA
CTAGGATTAAATGTCAGGAATTGTGAAAAACCGAGTTTAAATGTATTTGGCTAAGGTGTATGTAAACTTCCG
ACTTCAACT
>chromosome4:12524299-12524525/1-226
GAGTGTATGTAAACTTCTGACCCACTGGGAATGTGATGAAAGAAATAAAAGCTGAAATAAATCATTCTCTCT
ACTATTATTCTGACATTTCACATTCTTAAAATAAAGTGGTGATCCTAACTGACCTAAAACAGGGAATTCTTA
CTAGGATTAAATATCAGGAATTGTGAAAAACTGAGTTTAAATGTATTTGGCTAAGGTGTATGTAAACTTCCG
ACTTCAACTG
>chromosome4:54567767-54567993/1-226
GAGTGTATGTAAACTTCTGACCCACTGGGAATGTGATGAAAGAAATAAAAGCTGAAATAAATCATTCTCCCT
ACTATTATTCTGACATTTCACATTCTTAAAATAAAGTGGTGATCCTAACTGACCTAAGACAGAGACTTTTTA
CTAGGATTAAATGTCAGGAATTGTGAAAAACTGAGTTTAAATGTATTTGGCTAAGGTGTATGTAAACTTCCG
ACTTCAACTG
>chromosome4:71184048-71184274/1-226
GAGTGTATGTAAACTTCTGACCCACTGGGAATGTGATGAAAGAAATAAAAGCTGAAATAAATCATTCTCTCC
ACTATTATTCTGACATTTCACATTCTTAAAATAAAGTGGTGATCCTAACTGACTTAAGACAGGGAATTTTTA
CTAGGATTAAATGTCAGGAATTGTGAAAAACTGAGTTTACATGTATTTGGCTAAGGTGTATGTAAACTTCCG
ACTTCAACTG
>chromosome4:17534724-17534950/1-226
GAGTGTATGTAAACTTCTGTCCCACTGGGAATGTGATGAAAGAAATAAAAGCTGAAATAAATCATTCTCTCT
ACTATTATTCTGACATTTCACATTCTTAAAATAAAGTGGTGATCCTAACTGACCTAAGACAGGGAATTTTTA
CAGGGATTAAATGTCAGGAATTGTGAAAAACTGAGTTTAAATGTATTTGGCTAAGGTGTATGTAAACTTCCG
ACTTCAACTG
>chromosome4:54790666-54790892/1-226
GAGTGTATGTAAACTTCTGACCCACTGGGAATGTGATGAAAGAAATAAAAGCTGAAATAAATCATTCTCTCT
ACTATTATTCTGACATTTCATATTCTTAAAATTAAGTGGTGATCCTAACTGACCTAAGACAGGGAATTTGTA
CTAGGATTAAATGTCAGGAATTGTGAAAAACTGAGTTTAAATGTATTTGGCTAAGGTGTATGTAAACTTCCG
ACTTCAACTG
>chromosome4:75545154-75545380/1-226
GAGTGTATGTAAACTTCTGACCCACTGGGAATGTGATGAAAGAAATAAAAGCTGAAATAAATCATTCTCTCT
ACTATTATTATGACATTTCAAATTCTTGAAATAAAGTGGTGATCCTAACTGACCTAAGACAGGGAATTTTTA
CTAGGATTAAATGTCAGGAATTGTGAAAAACTGAGTTTAAATGTATTTGGCTAAGGTGTATGTAAACTTCCG
ACTTCAACTG
>chromosome4:60051267-60051492/1-225
GAGTGTATGTAAACTTCTGACCCACTGGGAATGTGATGAAAGAAATAAAAGCTGAAATAAATAATTCTCTCT
ACTATTATTCTGACATTTCACATTCTTAAAATAAAGTGGTGATCCTAACTGACCTAAGACAGGGAATTTTTA
CTCGGATCAAATGTCAGGAATTGTGAAAAACTGAGTTTAAATGTATTTGGCTAAGGTGTATGTAAACTTCCG
ACTTCAACT
>chromosome4:25776168-25776394/1-226
GAGTGTATGTAAACTTCTGACCCACTGGGAATGTGATGAAAGAAATAAAAGCTTAAATAAATCATTCTCTCT
ACTTTTATTCTGACATTTCACATTCTTAAAATAAAGTGGTGATCCTAACTGACCTAAGACAGTGAATTTTTA
CTAGGATTAAATGTCAGGAATTGTGAAAAACTGAGTTTAAATGTATTTGGCTAAGGTGTATGTAAACTTCCG
ACTTCAACTG
>chromosome4:15988688-15988914/1-226
GAGTGTATGTAAACTTCTGACCCACTGGGAATGTGATGAAATAAATAAAAGCTGAAATAAATCATTCTCTCT
ACTATTATTCTGACATTTCACATTCTTAAAATAAGGTGGTGATCCTAACTGACCTAAGACAGGGAATTTTTA
CTAGGATTAAATGTCAGGAATTGTGAAAAACTGAATTTAAATGTATTTGTCTAAGGTGTATGTAAACTTCCG
ACTTCAACTG
>chromosome4:17497673-17497899/1-226
GAGTGTATGTAAACTTCTGACCCACTGGGAATGTGATGAAAGAAATAAAAGCTGAAATATATCATTCTCTCT
ACTATTATTCTGACATTTCACATTCTTAAAATAAAGTGGTGATCCTAACTGACCTAAGACAGGGACTTTTTA
CTAGGATTAAATGTCAGGAATTGTGAAAAACTGAGTTTAAATGTAATTGGCTAAGGTGTATGTAAATTTCCG
ACTTCAACTG
>chromosome4:15345472-15345699/1-227
GAGTGTATGTAAACTTCTGACCCACTGGGAAAGTGATGAAAGAAATAAAAGCTGAAATAAATCATTCTCTCT
ACTATTATTCTGACATTTCACATTCTTAAAATAAAGTGGTGATCCTAACTGACCTAAGACAGGGAATTTTTA
CCAGGATTAAATGTCAGGAATTGTGAAAAACTGAGTTTAAATGTATTTGGCTAAGGTGTAATGTAAACTTCC
GACTTCAACTG
>chromosome4:20787288-20787514/1-226
GAGTGTATGTAAACTTCTGACCCACTGGGAATGTGATGAAAGAAATAAAATCTGAAATAAATAATTCTCTCT
ACTATTATTCTGACATTTCACATTCTTAAAAAAAAGTGGTGATCCTAACTGACCTAAGACAGGGAATTTTTA
CTAGGATTAAATGTCAGGAATTGTGAAAAACTGAGTTTAAATGTATTTGACTAAGGTGTATGTAAACTTCCG
ACTTCAACTG
>chromosome4:37648271-37648497/1-226
GAGTGTATGTAAACTTCTGACCCAGTGGGAATGTGATGAAAGAAATAAAAGCTGAAATAAATCATTCTCTCT
ACTATTATTCTGACATTTCACATTCTTAAAATATAGTGGTGATCCTAACTGACCTAAGACAGGGAATTTTTA
CTAGGATTAAATGTCAGGAATTGTGAAAAACTGAGTTTAAATGTATTTTGCTAAGGTGTATGTAAACTTCCG
ACTTCAACGG
>chromosome5:78519720-78519946/1-226
TGAGTGTGTGTAAACTTCTGACCCACTGGGAATGTGATGAAAGAAATAAAAGCTGAAATAAATCATTCTCTC
TACTATTATTCTGACATTTCACATTCTTAAAATAAAGTGGTGATCCTAACTGACCTAAGACAGGGAATTTTT
ACTAGGATTAAATGTCAGGAATTGTGAAAAACTGAGTTGAAATGTATTTGGCTAAGGTGTATGTAAACTTCC
GACTTCAACT
>chromosome5:41068991-41069217/1-226
TGAGTGTATGTAAACTTCTGACCCACTGGGAATGTGATGAAAGAAATAAAAGCTGAAATAAATCATTCTCTC
TACTATTATTCTGACATTTCACATTCTTAAAATAAAGTGGGGATCCTAACTGACCTAAGACAGGGAATTTTT
ACTAGGATTAAATGTCAGGAATTGTGAAAAACTGAGTTTAAATGTATTTGGCTAAGGTGTATGTAAACTTCT
GACTTCAACT
>chromosome5:72921003-72921229/1-226
TGAGTGTATGTAAACTTCTGACCCACTGGGAATGTGATGAAAGAAATAAAAGCTGAAATAAATCATTCTCTC
TACTATTATTCTGACATTTCACATTCTTAAAATAAAGTGGTGATCCTAACTGACCTAAAACAGGGAATTGTT
ACTAGGATTAAATGTCAGGAATTGTGAAAAACTGAGTTTAAATGTATTTGGCTAAGGTGTATGTAAACTTCC
GACTTCAACT
>chromosome5:39284357-39284583/1-226
TGAGTGTATGTAAACTTCTGACCCACTGGGAATGTGATGAAAGAAATAAAAGCTGAAATAAATCATTCTCTC
AACTATTATTCTGACATTTCACATTCTTAAAATAAAGTGGTGATCCTAACTGACCTAAGACAGGGAATTTTT
ACTAGGATTAAATGTCAGGAATTGTGAAAAACTGAGTTTAAATGTATTTGGCTAAGGTGTATGTAAACTTCT
GACTTCAACT
>chromosome5:32926805-32927031/1-226
TGAGTGTATGTAAACTTCTGACCCACTGGGAATGTGATGAAAGAAATAAAAGCTGAAATGAATCATTCTCTC
TACTATTATTCTGACATTTCACATTCTTAAAATAAAGTGGTGATGCTAACTGATCTAAGACAGGGAATTTTT
ACTAGGATTAAATGTCAGGAATTGTGAAAAACTGAGTTTAAATGTATTTCGCTAAGGTGTATGTAAACTTCC
GACTTCAACT
>chromosome5:38940626-38940852/1-226
TGAGTGTATGTAAACTTCTGACCCACTGGGAATGTGATGAAAGAAATAAAAGCTGAAATAAATCATTCTCTC
TATTATTATTCTGACATTTCACATTCTTAAAATAAAGTGGTGACCCTAACTGACCTAAGACAGGGAATTTAT
ACTAGGATTAAATGTCAGGAATTGTGAAAAACTGAGTTTAAATGTATTTGGCTAAGGTGTATGTAAACTTCC
GACTTCAACT
>chromosome5:55371870-55372096/1-226
TGAGTGTATGTAAACTTCTGACCCACTGGGAATGTGATGAAAGAAATAAAAGCTGAAATAAATCATTCTCTC
TACTATTATTCTGACATTTCACATTCTTAATATAAAATGGTGATCCTAACTGACCTAAGACAGGGAATTTTT
ACTAGGATTAAATGTCAGGAATTGTGAAAAACTGAGTTTAAATGTATTTGGCTAAGGTGTATGTAAACTTCT
GACTTCAACT
>chromosome5:23289951-23290177/1-226
TGAGTGTATGTAAACTTCTGACCCACTGGGAATGTGATGAAAGAAATAAAAGCTGAAATAAATCATTCTCTC
TACTATTATTCTGACATTTCACATTCTTAAAATAAAGTGGTGATCCTAACTGACCTAAGACAGGGATTTTTT
ACTAGGAGTAAATGCCAGGAATTGTGAAAAACTGAGTTTAAATGTATTTGGCTAAGGTGTATGTAAACTTCC
GACTTCAACT
>chromosome5:49856782-49857008/1-226
TGAGTGTATGTAAACTTCTGACCCACTGGGAATGTGATGAAAGAAATAAAAGCTGAAATAAATCATTCTCTC
TACTGTTATTCTGACATTTCACCTTCTTAAAATAAAGTGGTGATCCTAACTGACCTAAGACAGGGAATTTTT
ACTAGGATTAAATGTCAGGAATTGTGAAAAACTGAGTTTAAATGTATTTGGCTAAGGTGTATGTAAACTTCC
GACTACAACT
>chromosome5:67046365-67046591/1-226
TGTGTGTATGTAAACTTCTGACCCACTGGGAATGTGATGAAAGAAATAAAAGCTGAAATAAATCATTCTCTC
TACTATTATTCTGACATTTCACATTCTTAAAATAAAGTGGTGATCCTAACTGACCTAAGACAGGGAATTTTT
ATGAGGATTAAATGTCAGGAATTGTGAAAAACTGAGTTTAAATGTATTTGGCTAAGGTGTATGTAAACTTCC
GACTTCAACT
>chromosome5:66516219-66516445/1-226
TGAGTGTATGTAAACTTCTGACCCACTAGGAATGTGATGAAAGAAATAAAAGGTGAAATAAATCATTCTCTC
TACTATTATTCTGACATTTCACATTCTTAAAATAAAGTGGTGATCCTAACTGACCTAAGACAGGGAATTGTT
ACTAGGATTAAATGTCAGGAATTGTGAAAAACTGAGTTTAAATGTATTTGGCTAAGGTGTATGTAAACTTCC
GACTTCAACT
>chromosome5:71431105-71431331/1-226
TGAGTGTATGTAAACTTCTGACCCACTGGGAATGTGATGAAAGAAATAAAAGCTGAAATAAATCATTATCTC
TACTATTATTCTGACATTTCACATTCTTAAAATAAAGTGGTGATCCTAACTGACCTAAGACAGGGAATTTTT
ACTTGGATTAAATGTCAGGAATTGTGAAAAATTGAGTTTAAATGTATTTGGCTAAGGTGTATGTAAACTTCC
GACTTCAAAT
>chromosome5:15316665-15316891/1-226
TGAGTGTATGTAAACTTCTGACCCACTGGGAATGTGATGAAATAAATAAAAGCTGAAATAAATCATTCTCTC
TACTATTATTCTGACATTTCACATTCTTAAAATAAAGTGGTGATCCTAACTGACCTAAGAAAGGGATTTTTT
ACTAGGATTAAATGTCAGGAATTGTGAAAAACTGAGTTTAAATGTATTTGGCTAAGGTGTATGTAAACTTCC
GACTTCAACT
>chromosome5:11001366-11001592/1-226
TGAGTGTATGTAAACTTCTGACCCACTGGGAATGTGATGATAGAAATAAAAGCTGAAATAAATCATTCTCTC
TACTATTATTCTGAAATTTCACATTCTTAAAATAAAGTGGTGATCCTAACTGACCTAAGACAGGGAATTTTT
AGTAGGATTAAATGTCAGGAATTGTGAAAAACTGAGTTTAAATGTATTTGGCTAAGGTGTATGTAAACTTCC
AACTTCAACT
>chromosome5:19174548-19174774/1-226
TGAGTGTATGTAAACTTCTGACCCACTGGGAATGTGATGAAATAAATAAAAGCTGAAATAAATCATTCTCTC
TACTGTTATTCTGACATTTCACATTCTTAAAATAAAGTGGTGATCCTAACTGACCTAAGACAGGGGATTTTT
ACTAGGATTAAATGTCAGGAATTGTGAAAAACTGAGTTTAAATGTATTTGGCTAAGGTGTATGTAAACTTAC
GACTTCAACT
>chromosome5:653353-653579/1-226
GAGTGTATGTAAACTTCTGACCCACTGGGAATGTGATGAAAGAAATAAAAGCTGAAATAAATCATTCTCTCT
ACTATTATTCTGACATTTCACATTCTTAAAATAAAGTGGTGATCCTAACTGACCTAAGACAGGGGATTTTTA
CTAGGATTAAATGTCAGGAATTGTGAAAAACTGAGTTTAAATGTATTTGGCTGAGGTGTATGTAAACTTCTG
ACTTCAACTG
>chromosome5:80252715-80252941/1-226
GAGTGTATGTAAACTTCTGACCCACTGGGAATGTGATGAAAGAAATAAAAGCTGAAATAAATCATTCTTTCT
ACTATTATTCTGACATTTCACATTCTTAAAATAAAGTGGTGATCCTAGCTGACCTAAGACAGGGAATTTTTA
CTAGGATTAAATGTCAGGAATTGTGAAAAACTGAGTTTAAATGTATTTGGCTAAAGTGTATGTAAACTTCCG
ACTTCAACTG
>chromosome5:8547186-8547412/1-226
GAGTGTATGTAAACTTCTGACCCACTGGGAATGTGATGAAAGAAATAAAAGCTGAAATAAATCATTCTCTCT
ACTATTATTCTAACATTTCACATTCTTAAAATAAAGTGGTGATCCTAACTGACCTAAGACAGGGAATTTTTA
CTAGGATTAAATGTCAGGAATTGTGAAAAACTGAGTTTAAATGTATTTAGCTAAGGTGTATGTAAACTTCCA
ACTTCAACTG
>chromosome5:19513844-19514070/1-226
GAGTGTATGTAAACTTCTGACCCACTGGGAATGTGATGAAATAAATAAAAGCTGAAATAAATCATTCTCTCT
ACTATTATTCTGACATTTCACATTCTGAAAATAAAGTGGTGATCCTAACTGACCTAAGACAGGGAATTTTTA
CTAGGATTAAATGTCAGGAATTGTGAAAAACTGAGTTTAAATGTATTTGGCTAAGGTGTATGTAAACTTCCG
ACTTCAACTG
>chromosome5:55310997-55311223/1-226
GAGTGTATGTAAACTTCTGACCCACTGGGAATGTGATGAAAGAAATAAAAGCTGAAATCAATCATTCTCTCT
ACTATTATTCTGACATTTCGCATTCTTAAAATAAAGTGGTGATCCTAACTGACCTAAGACAGGGAAATTTTA
CTAGGATTAAATGTCAGGAATTGTGAAAAACTGAGTTTAAATGTATTTGGCTAAGGTGTATGTAAACTTCCG
ACTTCAACTG
>chromosome5:50030296-50030522/1-226
GAGTGTATGTAAACTTCTGACCCACTGGGAATGTGATGAAAGAAATAAAAGCTGAAATAAATCATTCTCTCT
ACTATTATTCTGACATTTCACATTCTTCAAATAAAGTGGTGATCCTAACTGACCTAAGACAGGGAATTTTTA
CTAGGATTAGATGTCAGGAATTGTGAAAAACTGAGTTTAAATGTATTTGGCTAAGGTGTATGTAAACTTCCT
ACTTCAACTG
>chromosome5:16147816-16148042/1-226
GAGTGTATGTAAACTTCTGACCCACTGGGAATGTGATGCAAGAAATAAAAGCTGAAATAAATCATTCTCTCT
ACTATTATTCTGACATTTCACATTCTCAAAATAAAGTGGTGATCCTAACTGACCTAAGACAGGGAATTTTTA
TTAGGATTAAATGTCAGGAATTGTGAAAAACTGAGTTCAAATGTATTTGGCTAAGGTGTATGTAAACTTCCG
ACTTCAACTG
>chromosome5:47790526-47790752/1-226
GAGTGTATGTAAACTTCTGATCCACTGGGAATGTGATGAAAGAAATAAAAGCTGAAATGAATAATTCTCTCT
ACTATTATTCTGACATTTCACATTCTTAAAATAAAGTGGTGATCCTAACTGACCTAAAACAGGGAATTTTTA
CTGGGATTAAATGTCAGGAATTGTGAAAAACTGAGTTTAAATGTATTTGGCTAAGGTGTATGTAAACTTCCA
ACTTCAACTG
>chromosome5:63149153-63149380/1-227
GAGTGTATGTAAACTTCTGACCAACTGGGAATGTGATGAAAGAAATAAAAGCTGAAATAAATCATTCTCTCT
ACTATTATTCTGACATTTCACATTCTTAAAATAAAGTGGTGATCCTAACTGACCTAAAGACAGGGAATTTTT
ACTAGGATTAAATGTCAGGAATTGTGAAAAACTGAGTTTAAATGTATTTGGCTAAGGTGTATGTAAACTTCC
GACTTCAACTG
>chromosome5:63141456-63141681/1-225
GAGTGTATGTAAACTTCTGACCCACTGGGAATGTGATGAAAGAAATAAAAGCTGAAATAAATCATTCTCTCT
ACTATTATTCTGACATTTCACATTCTTAAAATAAAGTGGTGATCCTAACTGACCTAAGACACGGAATTTTTA
CGAGGATTAAATGTCAGGAATTGTGAAAAACTGAGTTTAAATGTATTTGGCTAAGGTGTATGTGAACTTCCG
ACTTCAACT
>chromosome5:48556538-48556764/1-226
TAGTGTATGTAAACTTCTGACCCACTGGGAATGTGATGAAAGAAATAAAAGCTGAAATAAATCATTCTCTCT
ACTATTATTCTGACATTTCACATTCTTAAAATAAAGTGGTGATCCTAACTGATCTAAGACAGGGAATTATTA
CTAGGATTAAATGTCAGGAATTGTGAAAAACTGAGTTTAAATGTATTTGGCTGAGGTGTATGTAAACTTCCG
ACTTCAACTG
>chromosome5:49878068-49878294/1-226
GAGTGTATGTAAACTTCTGACCCACTGGGAATGTGATGAAAGAAATAAAAGCTGAAATAAATCATTCTCTCA
ACTATTATTCTGACATTTCACATTCTTAAAATAAAGTGGTGATCCTAACTGACCTAAGACAGGGCATTTTTA
CTAGGATTAAATGTCAAGAATTGTGAAAAACTGAGTTTAAATGTATTTGGCTAAGGTGTATGTAAACTTCTG
ACTTCAACTG
>chromosome5:597297-597523/1-226
GAGTGTATGTAAACTTCTGACCCACTGGGAATGTGATGAAACAAATAAAAGCTGTAATTAATCATTCTCTCT
ACTATTATTCTGACATTTCACATTCTTAAAATAAAGTGGTGATCCTAACTGACCTAAGACAGGGAATTTTTA
CTAGGATTAAATGCCAGGAATTGTGAAAAACTGAGTTTAAATGTATTTGGCTAAGGTGTATGTAAACTTCTG
ACTTCAACTG
>chromosome5:55614018-55614244/1-226
GAGTGTATGTAAACTTCTGACCCACTGGGAATGTGATGAAATAAATAAAAGCTGAAATAAATCATTCTCTCT
ACTATTATTCTGACATTTCAAGTTCTTAAAATAAACTGGTGATCCTAACTGACCTAAGACAGGGAATTTTTA
CTAGGATTAAATGTCAGGAATTGTGAAAAACTGAGTTTAAATGTATTTGGCTAAGGTGTATGTAAACTTCCG
ACTTCAACTG
>chromosome6:38900239-38900465/1-226
TGAGTGTATGTAAACTTCTGACCCACTGGGAATGTGATGAAAGAAATAAAAGCTGAAATAAATCATTCTCTC
TACTATTATTCTGACATTTCACATTCTTAAAATAAAGTGGTGATCCTAACTGACCTAAGACAGGGAATTTTT
ACTAGGATTAAATGTCAGGAATTGTGAAAAACTGAGTTTAAATGTATTTGGCTAAGGTGTATGTAAACTTCC
GACTTCAACT
>chromosome6:58245793-58246019/1-226
TGAGTGTATGTAAACTTCTGACCCACTGGGAATGTGATGAAAGAAATAAAAGCTGAAATAAATCATTCTCTC
TACTATTATTCTGACATTTCACATTCTTAAAATAAAGTGGTGATCCTAACTGACCTAAGACAGGGAATTTTT
ACTAGGATTAAATGTCAGGAATTGTGAAAAACTGAGTTTAAATGTATTTGGCTAAGGTGTATGTAAACTTCC
GACTTCAACT
>chromosome6:7277606-7277832/1-226
TGAGTGTATGTAAACTTCTGACCCACTGGGAATGTGATGAAAGAAATAAAAGCTGAACTAAATCATTCTCTC
TACCATTATTCTGACATTTCACATTCTTAAAATAAAGTGGTGATCCTAACTGACCTAAGACAGGGAATTTTT
ACTAGGATTAAATGTCAGGAATTGTGAAAAACTGAGTTTAAATGTATTTGGCTAAGGTGTATGTAAACTTCC
GACTTCAACT
>chromosome6:42627620-42627846/1-226
TGAGCGTATGTAAACTTCTGACCCACTGGGAATGTAATGAAAGAAATAAAAGCTGAAATAAATCATTCTCTC
TACTATTATTCTGACATTTCACATTCTTAAAATAAAGTGGTGATCCTAACTGACCTAAGACAGGGAATTTTT
ACCAGGATTAAATGTCAGGAATTGTGAAAAACTGAGTTTAAATGTATTTGGCTAAGGTGTATGTAAACTTCC
GACTTCAACT
>chromosome6:64660326-64660552/1-226
TGAGTGTATGTAAACTTCTGACCCACTGGGAATGTGATGAAAGAAATAAAAGCTGAAATAAATCATTCTCTC
TACTATTATTCTGACATTTCACATTCTTACAATAAAGTGTTGATCCTAACTGACCTAAGACAGGGAATTTTT
ACTAGGATTAAATGTCAGGAATTGTGAAAAACTGAGTTTAAATGTATTTGGCTAAGGTGTATGTAAACTTCC
GACTTCAACT
>chromosome6:62318895-62319121/1-226
TGAGTGTATGTAAACTTCTGACCCACTGGGAATGTGATGAAAGAAATAAAAGCTGAAATAAATCATTCTCTC
TACTATTATTCTGATATTTCACATTCTTAAAATAAAGTGGTGATCCTAACTGGCCTAAGACAGGGAATTTTT
ACTTGGATTAAATGTCAGGAATTGTGAAAAACTGAGTATAAATGTATTTGGCTAAGGTGTATGTAAACTTCC
GACTTCAACT
>chromosome6:60568026-60568252/1-226
TGAGTGTATGTAAACTTCTGACCCACTGGGAATGTGATGAAAGAAATAAAAGCTGAAATAAATCATTCTCTC
TACTATTATTCTGACATTTCACATTCTTAAAATAAAGTGGTGATCCTAACTGACCTAAGACAGGGAATTTTT
ACTAGGATTAAATGTCAGGAATTGTGAAAAACTGAGTTTAAATGTACTTGGCCTAGGTGTATGTAAACTTCC
GACTTCAACT
>chromosome6:50707226-50707452/1-226
TGAGTGTATGTAAACTTCTGACCCACTGGGAATGTGATGAAAGAAATAAAAGCTGAAATAAATCATTCTCTC
TACTATTATTCTGACATTTCACATTCTTAAAATAAAGTGGTGATCCTAACTGACCTAAGACAGGGGATTTTT
ACTAGGATTAAATGTCAGGAATTGCGAAAAACTGAGTTTAAATGTATTTGGCTGAAGTGTATGTAAACTTCC
GACTTCAACT
>chromosome6:51502950-51503176/1-226
TGAGTGTATGTAAACTTCTGACCCACTGGGAATGTGATGAAAGAAATAAAAGCTGAAATAAATCATTCTCTC
TACTATTATTCTGACATTTCACATTCTTAAAATAAGGTGGTGATCCTAACTGACCTAAGACAGGGAAGTTTT
ACTATGATTAAATGTCAGGAATTGTGAAAAACTGAGTTTAAATGTATTTGGCTAAGGTGTATGTAAACTTCC
GACTTCAACT
>chromosome6:17752057-17752283/1-226
TGAGTGTATGTAAACTTCTGACCCACTGGGAATGTGATGAAAGAAATAAAAGCTGAAATAAATAATTCTCTC
TACTATTATTCTGACATTTCACATTCTTAAAATAAAGTGGCGATCCTAACTGACCTAAGACAGGGAATTTTT
ACTAGGATTAAATGTCAGGAATTGTGAAAAACTGAGTTTAAATGTATTTGGCTAAGGTGTATGTAAACTTAC
GACTTCAACT
>chromosome6:67692464-67692690/1-226
TGAGTGCATGTAAACTTCTGACCCACTGGGAATGTGATGAAAGAAATAAAAGCTGAAATAAATAATTCTCTC
TACTATTATTCTGATATTTCACATTCTTAAAATAAAGTGGTGATCCTAACTGTCCTAAAACAGGGAATTTTT
ACTAGGATTAAATGTCAGGAATTGTGAAAAACTGAGTTTAAATGTATTTGGCTAAGGTGTATGTAAACTTCC
GACTTCAACT
>chromosome6:49098888-49099114/1-226
TGAGTGTATGTAAACTTCTGACCCACTGGGAATGTAATGAAAGAAATAAAAGCTGAAATAAATCATTCTCTC
TACTATTAGTCTGACATTTCACATTCTTAAAATAAAGTGGTGATCCTAACTGACCTAAGACAGGGAATTTTT
ACTAGGATTAAATGTCAGGAATTGTGAAAAACTGAGTTTAAATGCATTTGGCTAAGGTGTATGTAAACTTCC
GACTTCAGCT
>chromosome6:40148975-40149201/1-226
TGAGTGTTCGTAAACTTCTGACCCACTGGGAATGTGATGAAAGAAATAAAAGCTGAAATAAATCATTCTCTC
TACTATTATTTTGACATTTCACATTCTTAAAATAAAGTGGTGATCCTAACTGACCTAAGACAGGGAATTTTT
ACTAGGATTAAATGTTAGGAATTGTGAAAAACTGAGTTTAAATGTATTTGGCTAAGGTGTATGTAAACTTCC
GACTTCAACT
>chromosome6:32504025-32504251/1-226
TGAGTGTATGTAAACTTCTGACCCACTGGGAATATGATGAAAGAAATAAAAGCTGAAATAAATAATTCTCTC
TACTATTATTCTGACATTTCACATTCTTAAAATAAAGTGGTGATCCTAACTGACCTAAGACAGGGCAATTTT
ACTAGGATTAAATGTCAGGAATTGTGAAAAACTGAGTTTAAATGTATTTGGCTAAGGTGTATGTAAACTTCC
GACTTCAACT
>chromosome6:26805970-26806197/1-227
TGAGTGTATGTAAACTTCTGACCCACTGGGAATGTGATGAAATAAATAAAAGCTGAAATAAATCATTCTCTC
TGCTATTATTCTGACATTTCACATTCTTAAAATAAAGTGGTGATCCTAACTGACCTAAGACAGGGAATTTTT
ACTTGGATTAAATGTCAGGAATTGTGAAAAAATGAGTTTAAATGTATTTGGCTAAGGTGTATGTAAACTTCC
CGACTTCAACT
>chromosome6:25302651-25302878/1-227
TGAGTGTATGTAAACTTCTGACCCACTGGGAATGTGATGAAAGAAATAAAAGCTGAAATTAATCATTCTCTC
TACTATTATTCTGACATTTCACATTCTTAAAATAAAGTGGTGATCCTAACTGACCTAAGACAGGGAATTTGT
ACTTGGATGAAATGTCAGGAATTGTGAAAAACTGAGTTTAAATGTATTTGGCTAAGGTGTATGTAAACTTCC
CGACTTCAACT
>chromosome6:17702516-17702741/1-225
AGTGTATGTAAACTTCTGACCCACTGGGAATGTGATGAAAGAAATAAAAGCTGAAATAAATCATTCTCTCTA
CTATTATTCTGATATTTCACATTCTTAAAATAAAGTGGTGATCCTAACTGACCTAAGACAGGGAATTTTTAC
TAGGATTAAATGTCAGGAATTGTGAAAAACTGAGTTTAAATGTATTTGGCTAAGGTGTATGTAAACTTCCGA
CTTCAACTG
>chromosome6:12287544-12287770/1-226
GAGTGTATGTAAACTTCTGACCCACTGGGAATGTGATGAAAGAAATAAAAGCTGAAATAAATCATTCTCTCT
ACTATTATTCTGACATTTCACATTCTTAAAATAAAGTAGTGATCCTAACTGACCTAAGACAGGGAATTTTTA
CTAGGATTAAATGTCAGGAATTGTGAAAAACTGAGTTTAAATGTATTTGGCTAAGGTGTATGTAAACTTCCG
GCTTCAACTG
>chromosome6:26689681-26689907/1-226
GAGTGTATGTAAACTTCTGACCCACTGGGAATGTGATGAAAGAAATAAAAGCTGAAATAAATCATTCTCTCT
ACTATTATTCTGACATTTCACATTCTTAAAATAAAGTGGTGATTCTAACTGACCTAAGACAGGGAATTTTTA
CTAGGATTAAATGTCAGGAAGTGTGAAAAACTGAGTTTAAATGTATTTGGCTAAGGTGTATGTAAACTTCCG
ACTTCAACTG
>chromosome6:77420260-77420486/1-226
GAGTGTATGTAAACTTCTGACCCACTGGGAATGTGATGAAAGAAATAAAATCTGAAATAAATCATTCTCTCT
ACTATTATTCTGACATTTCACATTCTTAAAATAAAGTGGTGATCCTAACTGACCTAAGACAGGGAATGTTTA
CTAGGATTAAATGTCAGGAATTGTGAAAAATTGAGTTTAAATGTATTTGGCTAAGGTGTATGTAAACTTCCG
ACTTCAACTG
>chromosome6:51935522-51935748/1-226
GAGTGTATGTAAACTTCTGACCCACTGGGAATGTGATGAAAGAAATAAACGCTGAAATAAATCATTCTCTCT
ACTATTATTCTGACATTTCACATTCTTAAAATAAAGTGGTGATCCTAACTGACCTAAGACAGGGAATTTTTA
CTAGGATTAAATGTCAGGAATGGTGAAAAACTGAGTTTAAATGTATTTGGCTAAGGTGTATGTAAACTTCCG
ACTTCAACTG
>chromosome6:69458564-69458790/1-226
GAGTGTATGTAAACTTCTGACCGACTGGGAATGTGATGAAAGAAATAAAAGCTGAAATAAATCATTCTCTCT
ACTATTATTCTCACATTTCACATTCTTAAAATAAAGTGGTGATCCTAACTGACCTAAGACAGGGAATTTTTA
CTAGGATTAAATGTCAGGAATTGTGAAAAACTGAGTTTAAATGTATTTGGCTAAGGTGTATGTAAACTTCCG
ACTTCAACTG
>chromosome6:39610193-39610419/1-226
GAGTGTATGTAAACTTCTGACCCACTGGGAATGTGATGAAAGAAATAAAAGCTGAAATAAATCATTCTCTCT
ACTATTATTCTGACATTTCACATTCTTAAAATAAAGTGGTGATCCTAACTGACCTAAAACAGGGAATTTTTA
CTAGGATTAAATGTCAGGAATTGTGAAAAACTGAGTTTAAATGTATTTGGCTAAGGTGTATGTAGACTTCCG
TCTTCAACTG
>chromosome6:57136345-57136571/1-226
GAGTGTATGTAAACTTCTGACCCACTGGGAATGTGATGAAAGAAATAAAAGCTGAAATAAATCATTCTCTCT
ACTATTATTCTGACTTTTCACATTCTTAAAATAAAGTGGTGATCCTAACTGATTTAAGACAGGGAATTTTTA
CTAGGATTAAATGTCAGGAATTGTGAAAAACTGAGTTTAAATGTATTTGGCTAAGGTGTATGTAAACTTCCG
ACTTCAACTG
>chromosome6:86519408-86519634/1-226
GAGTGTATGTAAACTTCTGACCCACTGGGAATGTGATGAAAGAAATAAAAGCTGAAATAAATCATTCTCTCT
ACTATTATTCTGACATTTCACATTCTTAAAATAAAGTGGTGATCCTAGCTGACCTAAGACAGGGCATTTTTA
CTAGGATTAAATGTCAGGAATTGTGAAAAACTGAGTTTAAATGTAATTGGCTAAGGTGTATGTAAACTTCCG
ACTTCAACTG
>chromosome6:86688867-86689093/1-226
GAGTGTATGTAAACTTCTGACCCACTGGGAATGTGATGAAATAAATAAAAGCTGAAATAAATCATTCTCTCT
ACTATTATTCTGACATTTCACATTCTTAAAATAAAGTGGTGATCCTAACTGACCTAAGACAGGGAATTTTTA
CTAGGATTAAATGTCAGGAATTGTTAAAAACTGAGTTTAAATGTATTTGGCTAAGGTGTATGTAAACCTCCG
ACTTCAACTG
>chromosome6:64169129-64169355/1-226
GAGTGTATGTAAACTTCTGACCCACTGGGAATGTGATGAAAGAAATACAAGCTGAAATAAATCATTCTCTCT
ACTATTATTCTGACATTTCACAATCTTAAAATAAAGTGGTGAACCTAACTGACCTAAGACAGGGAATTTTTA
CTAGGATTAAATGTCAGGAATTGTGAAAAACTGAGTTTAAATGTATTTGGCTAAGGTGTATGTAAACTTCCG
ACTTCAACTG
>chromosome6:9351433-9351659/1-226
GAGTGTATGTAAACTTCTGACCCACTGGGAATGTGATGAAAGAAATAAAAGCTGAAATTAATCATTCTCTCT
ACTATCATTCTGACATTTCACATTCTTAAAATAAAGGGGTGATCCTAACTGACCTAAGACAGGGAATTTTTA
CTAGGATTAAATGTCAGGAATTGTGAAAAACTGAATTTAAATGTATTTGGCTAAGGTGTATGTAAACTCCCG
ACTTCAACTG
>chromosome6:33353646-33353873/1-227
GAGTGTATGTAAACTTCTGACCCACTGGGAATGTGATGAAAGAAATAAAATCTGAAATAAATCATTCTCTCT
ACTATTATTCTGACATTTCACATTCTTAAAATAAAGTGGTGATCCTAACTGACCTAAGACAGGGAATGTTTT
ACTAGGATTAAATGTCAGGAATTGTGAAAAACTGAGTTTAAATGTATTTGGCTAAGGTGTATGTAAACTTAC
GACTTCAACTG
>chromosome6:8950438-8950663/1-225
GAGTGTATGTAAACTTCTGACCCACTGGGAATGTGATGAAAGAAATAAAGCTGAAATAAATCATTCTCTCTA
CTATTATTCTGACATTTCACATTCTTAAAATAAAGTGGTGATCCTAACTGACCTAAGACAGGGAATTTTTAC
TAGGATTAAATGTCAGGAATTGTGAAAAACTGAGTTTAAATGTATTTGGCAAAGGTGTATGTAAACTTCCAA
CTTCAACTG
>chromosome7:15750074-15750300/1-226
TGAGTGTATGTAAACTTCTGACCCACTGGGAATGTGATGAAAGAAATAAAAGCTGAAATAAATCATTCTCTC
TGCTATTATTCTGACATTTCACATTCTTAAAATAAAGTGGTGATCCTAACTGACCTAAGACAGGGAATTTTT
ACTAGGATTAAATGTCAGGAATTGTGAAATACTGAGTTTAAATGTATTTGGCTAAGGTGTATGTAAACTTCC
GACTTCAACT
>chromosome7:48313300-48313526/1-226
TGAGTGTATGTAAACTTCTGACCCACTGGGAATGTGATGAAAGAAATAAAAGCTGAAATAAATCATTCTCTC
TACTATTATTCTGACATTTCACATTCATAAAATAAAGTGGTGATCCTAACTGACCTAAGCCAGGGAATTTTT
ACTAGGATTAAATGTCAGGAATTGTGAAAAACTGAGTTTAAATGTATTTGGCTAAGGTGTATGTAAACTTCC
GACTTCAACT
>chromosome7:34072302-34072528/1-226
TGAGTGTATGTAAACTTCTGACCCACTGGAAATGTGATGAAAGAAATAAAAGCTGAAATAAATCATTCTCTC
TACTATTATTCTGACATTTCACATTCTTAAAATAAAGTGGTGATCCTAACTGACTTAAGACAGGGAATTTTT
ACTAGGATTAAATGTCAGGAATTGTTAAAAACTGAGTTTAAATGTATTTGGCTAAGGTGTATGTAAACTTCC
GACTTCAACT
>chromosome7:43568392-43568618/1-226
TGAGTGTATGTAAACTTCTGACCCACTGGGAATGTGATGAAAGAAATAAAAGCTGAAATAAATCATTCTCTC
TACTATTATTCTGACATTTCACATTCTTAAAATAAAGTGGTGATTCTAACTGACTTAAGACAGGGCATTTTT
ACTGGGATTAAATGTCAGGAATTGTGAAAAACTGAGTTTAAATGTATTTGGCTAAGGTGTATGTAAACTTCC
GACTTCAACT
>chromosome7:14047167-14047393/1-226
TGAGTGTATATAAACTTCTGACCCACTGGGAATGTGATGAAAGAAATAAAAGCTGAAATAAATAATTCTCTC
TACTATTATTCTGACATTTCACATTCTTAAAATAAAGTGGTGATCCTAACTGACTTAAGACAGGGAATTTTT
ACTAGGATTAAATGTCAGGAATTGTGAAAAACTGAGCTTAAATGTATTTGGCTAAGGTGTATGTAAACTTCC
GACTTCAACT
>chromosome7:55945919-55946145/1-226
TGAGTGTATGTAAACTTCTGACCCACTGGGAATGTGATGAAAGAAATAAAAGCTGAAATAAATCATTCTCTC
TACTATTATTCTGACATTTCACATTCTTCAAATAAAGTGGTGATCCTAACTGACCTAAGACAGGGGATTTTT
ACTAGGATTAAATGTCAGGAATTGTGAAAAACTGAGTTTAAATGTATTTGGCTAAGGTGTAAGCAAACTTCC
GACTTCAACT
>chromosome7:17439217-17439443/1-226
TGAGTGTATGTAAACTTCTGACCCACTGGGAATGTGATGAAAGAAATAGAAGCTGAAATAAATAATTCTCTC
TACTATTATTCTGACATTTCACATTCTTAAAATAAAGTGGTGATCCTAACTGACCTAAGACAGGGAATTGTT
ATTAGGATTAAATGTCAGGAATTGTGAAAAACTGAGTTTAAATGTATTTGGCTAAGGTGTATGTAAACTTCC
GACTTCAACT
>chromosome7:41701853-41702079/1-226
TGAGTGTATGTAAACTTCTGACCCACTGGGAATGTGTTGAAAGAAATAAAATCTGAAATAAATCATTCTCTC
TACTATTATTCTGACATTTCACATTCTTAAAATAAAGTGGTGATCCTAACTGACCTAAGACAGGGAATTTTT
ACTAGGATTAAATGTCAGGAATTATGAAAAACTGAGTTTAAATGTATTTGGCTAAGGTGTATGTAAACTTCT
GACTTCAACT
>chromosome7:32722003-32722229/1-226
TGAGTGTATGTAAACTTCTGACCCACTGGGAATGTGATGAAAGAAATAAAAGCTGAAATAAATCATTCTCTC
TACTATTATTCTGACATTTCACATTCTTAAAATAAAGTGGTGATCCTAACTGACCTAAGACAGGGAATTTTT
ACTAGGATTAAATGTCAGGCATTGTGAAAAACTGAGTTGAAATGTATTTGGCTAAGGTGTATGTACATTTCC
GACTTCAACT
>chromosome7:52171187-52171413/1-226
TGAGTGTATGTAAACTTCTGACCCACTGGGAATGTGATGAAAGAAATAAAAGCTGAAATAAATTATTCTCTC
TACTATAATTCTGACATTTCACATTCTTAAAATAAAGTGGTGATCCTAACTGACCTAAGACAGGGAATTTTT
ACTAGGATTAAATGTCAGGAATTGTGAAAAACTGAGTTGAAATGTATTTGGCTAAGGTGTATGTAAACGTCC
GACTTCAACT
>chromosome7:23685271-23685497/1-226
TGAGTGTATGTAAACTTCTGACCCACTGGGAATGTGATGAAAGAAATAAAAGCTGAAATAAATCATTATCTC
TACTATTATTCTGACATTTCACATTCTTCAAATAAAGTGGTGATCCTAACTGACCTAAGACAGGGAATTTTT
ACTTGGATTAAATGTCAGGAATTGTGAAAAACTGAGTTTAAATGTATTTGGCTAAGGTGTATGTAAACTTCT
GACTTCAACT
>chromosome7:15526478-15526704/1-226
TGAGTGTATGTAAACTTCTGACCCACTGGGAATGTGATGAAAGAAATAAAAGCTGAAATAAATCATTCTCTC
TACTATTATTCTGACATTTCACATTCTTAAAATAAAGTGGTGATCCTAACTGACCTAAAACAGGGAATTTTT
ACTTGGATTATATGTCAGGAATTGTGAAAAACTGAGTTTAAATGTATTTGGCTAAGGTGTATGTAAACTTCA
GACTTCAACT
>chromosome7:17276104-17276330/1-226
TGAGTGTATGTAAACTTCTGACCCACTGGGAATGTGATGCAAGAAATAAAAGCTGAAATAAATAATTCTCTG
TACTATTATTCTGACATTTCACATTCTTAAAATAAAGTGGTGATCCTAACTGACCTAAGACAGGGAATTTTT
ACTAGGATTAAATGTCAAGAATTGTGAAAAACTGAGTTTAAATGTATTTGGCTAAGGTGTATGTAAACTTCC
GACTTCAACT
>chromosome7:10421788-10422014/1-226
TGAGTGTATGTAAACTTCTGACCCACGGGGAATGTGATGAAAGAAATAAAAGCTGAAATAAATCATTCTCTC
TATTATTATTCTGACATTTCACATTCTTAAAATAAAGTGGTGATCCTAACTGACCCAAGACAGGGAATTTTT
ACTAGGATTAAATGTCAGGAATTGAGAAAAACTGAGTTTAAATGTATTTGGCTAAGGTGTATGTAAACTTCC
GTCTTCAACT
>chromosome7:13120568-13120794/1-226
TGAGTGTATGTAAACTTCTGACCCACTGGGAATGTGATGAAAGAAATAAAAGCTGAAATAAATCATTCTCTC
TACTATTATTCTGACATTTCACATTCTTAATTTAAAGTGGTGATCCTAACTGACCTAAGACAGGGAATTTTT
ACTACGATTAAATGTCAGGAATTGTGAAAAACTGAGTTTAAATGTACTTGGCTAAGGTGCATGTAAACTTCC
GACTTCAACT
>chromosome7:5381817-5382043/1-226
TGAGTGTATGTAAACTTCTGACCCACTTGGAATGTGATGAAAGAAATAAAAGCTGAAATAAATCATTCTCTC
TACTATTATTCTGACATTTCACATTCTTAAAATAAAGTGGTGATCCTAACTGACCTAAGACAGGGAATTTTT
ACTAGGATTAAATGTCAGTAATTGTGAAAAACAAAGTTTAAAAGTATTTGGCTAAGGTGTATGTAAACTTCC
GACTTCAACT
>chromosome7:58400707-58400933/1-226
GAGTGTATGTAAACGTCTGACCCACTGGGAATGTGATGAAAGAAATAAAAGCTGAAATAAATCATTCTCTCT
ACTATTATTCTGACGTTTCACATTCTTAAAATAAAGTGGTGATCCTAACTGACCTAAGACAGGGAATTTTTA
CTAGGATTAAATGTCAGGAATTGTGAAAAACTGAGTTTAAATGTATTTGGCTAAGGTGTATGTAAACTTCCG
ACTTCAACTG
>chromosome7:20008135-20008361/1-226
GAGTGTATGTAAACTTCTGACCCACTGGGAATGTGATGAAAGAAATAAAAGCTGAAATAAATTATTCTCTCT
ACTATTATTCGGACATTTCACATTCTTAAAATAAAGTGGTGATCCTAACTGACCTAAGACAAGGAATTTTTA
CTAGGATTAAATGTCAGGAATTGTGAAAAACTGAGTTTAAATGTATTTGGCTAAGGTGTATGTAAACTTCCG
ACTTCAACTG
>chromosome7:40572068-40572294/1-226
GAGTGTATGTAAACTTCTGACCCACTGGGAATGTGATGAAAGAAATAAAAGCTGAAATAAATCATTCTCTCC
ACTATTATTCTGACATTTCACATTCTTAAAATAAAGTGGTGATCCTAACTGACCTAAGACAGGGAATTTTTA
CTAGGATTAAATGTCAGGAATTGTGAAAAACTGAGTTTAAATGTACTTGGCTAAGGTATATGTAAACTTCTG
ACTTCAACTG
>chromosome7:21707095-21707321/1-226
GAGTGTATGTAAACTTCTGACCCACTGGGAATGTGATGAAAGAAATAAAAGCTGAAATAAATCATTCACTCT
ACTATTAATCTGACATTTCACATTCTTAAAATAAAGTGGTGATCCTAACTGACCTAAAACAGGGAATTTTTA
CTAGGATTAAATGTCAGGAATTGTGAAAAACTGAGTTTAAATGTATTTGGCTAAGGTGTATGTAAACTTCCG
ACTTCAACTG
>chromosome7:44901808-44902034/1-226
GAGTGTATGGAAACTTCTGACCCACTGGGAATGTGATGAAAGAAATAAAAGCTGAAATAAATCATTCTCTCT
ACTATTATTCTGACATTTCACATTCTTAAAATAAAGTGGTGATCCTAACTGACCTAAGATAGGGAATTCTTA
CTAGGATTAAATGTCAGGGATTGTGAAAAACTGAGTTTAAATGTATTTGGCTAAGGTGTATGTAAACTTCCG
ACTTCAACTG
>chromosome7:23371399-23371625/1-226
GAGTGTATGTAAACTTTTGACCCACTGGGAATGTGATGAAAGAAATAAAAGCTGAAATAAGTCATTCTCTCT
ACTATTATTCTGACATTTCACATTCTTAAAATAAAGTGGTGATCCTAACTGACCTAAGACAGGGAATTTTTA
CTCGGATTAAATGTCAGGAATTGTGAAAAACTGAGTTTAAATGTATTTGGCTAAGGTGTATGTAAATTTCCG
ACTTCAACTG
>chromosome7:23408221-23408447/1-226
GAGTGTATGTAAACTTCTGACCCACTGGGAATGTGATGAAAGAAGTAAAAGCTGAAATAAATCATTCTCTCC
ACTATTATTCTGCCATTTCACATTCTTAAAATAAAGTGGTGATCCTAACTGACCTAAGACAGGGAATTTTTA
CTAGGATTAAATGTCAGGAATTGTGAAAAACTGAGTTTAAATGTAGTTGGCTAAGGTGTATGTAAACTTCCG
ACTTCAACTG
>chromosome7:35265511-35265737/1-226
TAGTGTATGTAAACTTCTGACCCACTGAGAATGTGATGAAAGAAATAAAAGCTGAAATAAATCATTCTCTCT
ACTATTATTCTGACATTTCACATTCTTAAAATAAAGTGTTGATCCTAACTGACCTAAGACAGGGAATTTTTA
TTAGGATTAAATGTCAGGAATTGTGAAAAACTGAGTTTAAATGTATTTGGCTAAGGTGTATGTAAACTTCCG
ACTTCAACTG
>chromosome7:150585-150811/1-226
GAGTGTATGTAAACTTCTGACCCACTGGGAATGTGATGAAAGAAATAAAAGCTGAAATAAATCATTCTCTCT
ACTATTATTCTGACATTTCACATTCTTAAAATAAAGTGGTGATCCTAACTGACCTCAGACAGGGAATTTTTA
CTAGGATTAAATGTCAGGAATTGTGAAGAACAGAGTTTAAATGTATTTGCCTAAGGTGTATGTAAACTTCCG
ACTTCAACTG
>chromosome7:35401923-35402149/1-226
GAGTGTATGTAAACTTCTGACCCACTGGGAATGTGATGAAAGAAATAAAAGCTGAAATAAATCATTCTGTCT
ACTATTAGTCTGACATTTCACATTCTTAAAATAAAGTGGTGATCCTAACTGACCTAAGATAGGGAATTTTTA
CTAGGATTAAATGTCAGGAATTGTGAAAAACTGAGTTGAAATGTATTTGGCTAAGGTGTATGTAAACTTCCG
ACTTCAACTG
>chromosome7:46116470-46116696/1-226
GAGTGTATGTAAACTTCTGACCCACTGGCAATGTGATGAAAGAAATAAAAGCTGAAATAAATCATTCTCGCT
ACTATTATTCTGACATTTCACATTCTTAAAATAAAGTGGTGATCCTAACTGACCTACGACAGGGAATTTTTA
CTAGGATTAAATGTCAGGAATTGTGAAAAACTGAGTTTAAATGTATTTGGCTAAGGTGTATGTAAACTTCCG
ACTTCAATTG
>chromosome7:50101300-50101525/1-225
GAGTGTATGTAAACTTCTGACCCACTGGGAATGTGATGAAAGAAATAAAAGCTGACATAAATCATTCTCTCT
ACTATTATTCTGACATTTCACATTCTTAAAATAAAGTGGTGATCTTAACTGACCTAAGACAGGAAATTTGTA
CTAGGATTAAATGTCAGGAATTGTGAAAAACTGAGTTTAAATGTATTTGGCTAAGGTGTATGTAAACTTCCG
ACTTCAACT
>chromosome7:32292158-32292384/1-226
GAGTGTATGTAAACTTCTGACCCACTAGGAATGTGATGAAAGAAATAAAAGCTGAAATAAATCATTATCTCT
ACTATTATTCTGACATTTCACATTCTTAAAATAAAGTGGTGATCCTAACTGACCTAAGACAGGGAATTTTTA
CTAGGATTAAATGTCAGGAATAGTGAAAAACTGAGTTTAAATGTATTTGGCTATGGTGTATGTAAACTTCCG
ACTTCAACTG
>chromosome7:11767199-11767425/1-226
GAGTGTATGTTAACTTCTGACCCACTGGGAATGTGATGAAATAAATAAAATATGAAATAAATCATTCTCTCT
ACTATTATTCTGACATTTCACATTCTTAAAATAAAGTGGTGATCCTAACTGACCTAAGACAGGGAATTTTTA
CTAGGATTAAATGTCAGGAATTGTGAAAAACTGAGTTTAAATGTATTTGGCTAAGGTGTATGTAAACTTCCG
ACTTCAACTG
>chromosome7:44468775-44468999/1-224
GAGTGTATGTAAACTTCTGACCCACTGGGAATGTGATGAAAGAAATAAAAGCTGAAATAAATCACTCTCTAC
TATTATTCTGACATTTCACATTCTTAAAATAAAGTGGTGATCCTAACTGACCTAAGACAGGGAATTTTTACT
AGGTTTAAATGTCAGGAATTGTGAAAAACTGAGTTTAAATGTATTTGGCTAAGGTGTATGTAAACTTCCGAC
TTCAACTG
>chromosome8:15869851-15870077/1-226
TGAGTGTATGTAAACTTCTGACCCACTGGGAATGTGATGAAAGAAATAAAAGCTGAAATAAATCATTCTCTC
TACTATTATTCTGACATTTCACATTCTTAAAATAAAGTGGTGATCCTAACTGACCTAAGACAGGGAATTTTT
ACTAGGATTAAATGTCAGGAATTGTGAAAAACTGAGTTTAAATGTATTTAGCTAAGGTGTATGTAAACTTCC
GACTTCAACT
>chromosome8:16481111-16481337/1-226
TGAGTGTATGTAAACTTCTGACCCACTGGGAATGTGATAAAAGAAATAAAAGCTGAAATAAATCATTCTCTC
TACTATTATTCTGACATTTCACATTCTTAAAATAAAGTGGTGATCCTAACTGACCTAAGACAGGGAATTTCT
ACTAGGATTAAAAGTCAGGAATTGTGAAAAACTGAGTTTAAATGTATTTGGCTAAGGTGTATGTAAACCTCC
GACTTCAACT
>chromosome8:6056080-6056306/1-226
TGAGTGTATGTAAACTTCTGACCCACTGGGAATGTGATGAAAGAAATAAAAGCTCAAATAAATCATTCTCTC
TACTATTATTCTGACATTTCACATTCTTAAAATAAAGTGGTGATCTTAACTGACCTAAGACAGGGATTATTT
ACTAGGATTAAATGTCAGGAATTGTGAAAAACTGAGTTTAAATGTATTTGGCTAAGGTGTATGTAAACTTCC
GACTTCAACT
>chromosome8:22446774-22447000/1-226
TGAGTGTATGTAAACTTCTGACCCACTGGGAATGTGATGAAAGAAATAAAAGCTGAAATAAATCATTCTCTC
TACTATTATTTTGACATTTCATATTCTTAAAATAAAGTGGTGATCCTAACTGACCTAAGACAGGGAATTGTT
ACTAGGATTAAATGTCAGGAATTGTGAAATACTGAGTCTAAATGTATTTGGCTAAGGTGTATGTAAACTTCC
GACTTCAACT
>chromosome8:5799503-5799729/1-226
TGAGTGTATGTAAACTTCTGACCCACTGGGAATGTGATGAAAGAAATTAAAGCTGAAATTAATCATTCTCTC
TACTATTATTCTGACATTTCACATTCTTAAAATAAAGTGGTAATCCTAACTGACCTCAAACAGGGAATTTTT
ACTAGGATTAAATGTCAGGAATTGTGAAAAACTGAGTCTAAATGTATTTGGCTAAGGTGTATGTAAACTTCC
GACTTCAACT
>chromosome8:10243436-10243662/1-226
TGAGTGTATGTAAACTTCTGACCCACTGGGAATGTGATGAAAGAAATAAAAGCTGAAATAAATCATTCTCTC
TACTATTATTCTGACATTTCACATTCTTAAAATAAAGTGGTGATCCTAACTGACCTAAGACAGCAAATTTAT
TCTAGGATTAAATGTCAGGAATTGTGAAAAACTGAGTTTAAATGTATTTGGCTAAGGTGCATGTAAACTTCC
GACTTCAACT
>chromosome8:4776099-4776322/1-223
TGAGTGTATGTAAACTTCTGACCCACTGGGAATGTGATGAAAGAAATAAAAGCTGAAATAAATCATTCTCTC
TACGATTATTCTGACATTTCACATTCTTAAAATAAAGTGGTGATCCTAACTGACCTAAGACAGGGAATTTTT
ACTAGGATTAAATGTCAGGAATTGTGAAAAACTGAGTTTAAATGTATTTGGCTAAGGTGTATGTAAACCGAC
TTCAACT
>chromosome8:5413201-5413427/1-226
TGAGTGTATGTAAACTTCTGACCCACTGGGAATGTGATGAAAGAAATAAAAGCTGATATATATCATTCTCTC
TACTATTATTCTGACATTTCACATTCTTAAAATAAAGTGGTAATCCTAACTGACCTAAAACAGGGAACTTTT
ACTAGGATTAAATGTCAGGAATTGTGAAAAACGGAGTTTAAATGTATTTGGCTAAGGTGTATGTAAACTTCC
GACTTCAACT
>chromosome8:24383456-24383682/1-226
TGAGTGTATGTAAACTTCTGACCCACTGGGAATGTGATGAAAGAAATAAAAGCTGAAATAAATCATTCTCTC
TACTATTATTCTGACATTTCACATTCTTAAAATAAAGTGGTGATCCTAACTGACCAAAGACAGGGAATTTTT
ACTAGGATTAAATGTCAGGAATTATGAAAAACAGAGTTTAAATGTATTTGGCTGATGTGTAAGTAAACTTCC
GACTTCAACT
>chromosome8:19537644-19537870/1-226
TGAGTGTATGTAAACTTCTGACCCACTGGGAATGTGATGAAAGAAAAAAAAGCTGAAATAAATAATTCTCTC
TACTATTATTCTGACATTTCACATTCTTAAAATAAAGTGGTGATCCTAACTGACCTTAGACAGGGATTTTTT
ACTAGAATTAAATGTCAGGAATTGTGAAAAACTGAGTTTAAATGTATTTGGCTAAGGTGTATGTAAACTTCC
GACTTCAATT
>chromosome8:12396479-12396705/1-226
TGAGTGTATGTAAACTTCTGACCCACTGGGAATGTGATGAAAGAAATAAAAACTGAAATAAATCATTCTCTG
TAGTATTATTCTGATATTTCACATTCTTAAAATAAAGTGGTGATCCTAACTGACCTAAGACAGGGCATTTTT
ACTAGGATTAAATGTCAGGAATTGTGAAAAACTGAGTTTAAATATATTTGGCTAAGGTGTATTTAAATTTCC
GACTTCAACT
>chromosome8:19268512-19268738/1-226
TGAGTGTATGTAAACTTCTGACCCACTGGGAATGTGATGAAAGAAATAAAAGCTGAAATAAATCATTCTCTC
AACAGTTATTCTGACATTTCACATTCTTAAAATAAAGTGGTGATCCTAACTGACCTAAGACAGGGAATTTTT
ACTAGGATTAAATGTCAGTAATTGTGAAAAACTGAGTTTAAATGTATTTTGCTAAGCTGTACGTAAACTTCC
GACTTCAACT
>chromosome8:5091985-5092211/1-226
TGAGTGTATGTAAACTTCTGACCCACTGGGAATGTGATGAAAGAAATAAAATCTGAAATAAATCATTCTCTC
TACTATTATTCTGACATTTCACATTCTTAAAATAAAGTGGTGATCCTAACTGACCTAAGACAGGGAATTTTT
ACTCGGATTAAATGTCAGGAATTGTGAAAAACTGAGTTGAAATGTATTATGCTAAGTTGTATGTAAACTTCT
GACTTCAACT
>chromosome8:7069914-7070141/1-227
TGAGTCTATGTAAACTTCTGACCCACTGGGAATGTGATGAAAGAAATAAAAGCTGAAATAAATCATTCTCGC
TACTATTATTCTGACATTTCACATTTTTTAAATAAAGTGGTGATCCTAACTGACCTAAGACAGGGAATTTTT
TTACTAGGATTAAATATCAGGAATTGTGAAAAACTGAGTTTAAATGTATTTGGCTAAGGTGTATGTAAACTT
CCGACTTCAAC
>chromosome8:12623962-12624187/1-225
TGAGTGTATGTAAACTTCTGACCCACTGGGAATGTGATGAAAGAAATAAAAGCTGAAATAATCATTCTCTCT
ACTATTTTTCTGACATTTCACATTCTTAAAATAAAGTGGTGATCCTAACTGACCTAACACAGGGAATTTGTT
CTAGGATTGAATGTCAGGAATTGTGAAAAACTGAGTTTAAATGTATTTGGCTAAGGTGTATGTAAACATCCG
ACTTCAACT
>chromosome8:10810872-10811098/1-226
GAGTGTATGTAAACTTCTGACCCACTGGGAATGTGATGAAAGAAATAAAAGCTGAAATAAATCATTCTCTCT
ACTATTATTCTGACATTTCACATTCTTAAAATAAAGTGGGGATCCTAACTGACCTAAGACAGGGAATTTTTA
CTAGGATTAAATGTCAGGAATTGTGAAAAACTGAGTTTAAATGTATTTGGCTAAGGTATATGTAAACTTCCG
ACTTCAACTG
>chromosome8:19128783-19129009/1-226
GAGTGTATGTAAACTTCTGACCCACTGGGAATGTGATGAACGAAATAAAAGCTGAAATAAATCATTCTCTCT
ACTATTATTCTGACATTTCACATTCTTAAAATAAAGTGGTAATCCTAACTGACCTAAGACAGGGAATTTTTA
CTAGGATTAAATGTCAGGAATTGTGAAAAACTGAGTTTAAATGTATTTGGCTAAGGTGTACGTAAACTTCCG
ACTTCAACTG
>chromosome8:1361321-1361547/1-226
GAATGTATGTAAACTTCTGACCCACTGGGAATGTGATGAAAGAAATAAAAGCTGAAATAAATCATTCTCTCT
ACTATTATTCTGACATTTCACATTCTTAAAATAAAGTGGTGATCCTAACTGACCGAAGACAGGGAATTTTTA
CTAGGATTAAATGTCAGGAATTGTGAAAAACTGAGTTTAAATGTATTTGGCTATGGTGTATGTAAACTTCCG
ACTTCAACTG
>chromosome8:15181095-15181321/1-226
GAGTGTATGTAAACTTCTGACCCACTGGGAATGTGATGAAAGAAATAAAAGCTGAAATAAATCCTTCTCTCT
GCTATTATTCTGATATTTCAGATTCTTAAAATAAAGTGGTGATCCTAACTGACCTAAGACAGGGAATTTTTA
CTAGGATTAAATGTCAGGAATTGTGAAAAACTGAGTTTAAATGTATTTGGCTAAGGTGTATGTAAACTTCTG
ACTTCAACTG
>chromosome8:329397-329623/1-226
GAGTGTATGTAAACTTCTGACCCACTGGGAATGTGATGAAAGAAATAAAAGCTGAAATAAATCATTCGCTCT
ACTATTATTCTGACATTTCACATTCTTAAAATAAAGTGGTGATCCTAACTGACCTAAGACAGGGCATTTTTA
CTAGGATTAAATGTCAGGAATTGTGAAAAACTGAGTTTAAACCTATTTGGCTAAGGTGTATGTAAACTTCCG
ACTTCAACTG
>chromosome8:9412773-9412999/1-226
GAGTGTATGTAAACTTCTGACCCACTGGGAATGTGATGAAATAAATAAAAGCTGAAATAAATCATTCTCTCT
ACTATTATTCTGACATTTCACATTCTTAAAATAAAGTGGTGATCCTAACTGCCCTAAGACAGGGAATTTTTA
CTAGGATTAAATGTCAGGAATTGTGAAAAACTGAGTTTAAATGTATTTGTCTAAGGTGTATGTAAACTTCCA
ACTTCAACTG
>chromosome8:10301880-10302106/1-226
GAGTGTATGTAAACTTCTGACCCACTGGGAATGTGATGAAAGAAATAAAAGCTGAAATAAATCATTCTCTCT
ACTATTATTCTGACATTTCACATTCTTAAAATAAAGTGTTGATTCTAACTGACCTAAGACAGGGACTTTTTA
CTAGGATTAAATGTCAGGAATTGTGAAAAACTGAGTTTAAATGTATTTGGCTAAAGTGTATGTAAACTTCTG
ACTTCAACTG
>chromosome8:20586117-20586342/1-225
GAGTGCATGTAAACTTCTGACCCACTGGGAATGTGATGAAAGAAATAAAAGCTGAAATAAATCATTATCTCT
ACTATTATTCTGACATTTCACATTCTTAAAATAAAGTGGTGATCCTAACTGACCTAAGACAGGGACTTTTTA
CTAGGATTAAATGTCAGGAATTGTGAAAAACTGAGTTTAAATGTATTTGGCTAAGGTGTATGTAAACATCCG
ACTTCAACT
>chromosome8:4846267-4846493/1-226
GAGTGTATGTAAACTTCTGACCCACTGGGAATGTGATAAAAGAGATAAAAGCTGAAATAAATCATTCTCTCT
ACTATTATTCTGACATTTCACATTCTTAAAATAAAGTGGTGATCCTAACTGACCTAAGACAGGGAATTTTTA
CTAGGATTAAATGTCAGGAATTGTTTAAAACGGAGTTTAAATGTATTTGGCTAAGGTGTATGTAAACTTCCG
ACTTCAACTG
>chromosome8:9953826-9954052/1-226
GAGTGTTTGTAAACTTCTGACACACTGGGAATGTGATGAAAGAAATAAAAGCTGAAATAAATCATTCTCTCT
GCTATTATTCTGACATTTCACATTCTTAAAATAAAGTGGTGATCCTAACTGACCTAAGACAGGGAATTTTTA
CTAGGATTAAATGTCAGGTGTTGTGAAAAACTGAGTTTAAATGTATTTGGCTAAGGTGTATGTAAACTTCCG
ACTTCAACTG
>chromosome8:11553268-11553494/1-226
CAGTGTATGTAAACTTCTGACCCACTGGGAATGTGATGAAAGAAATAAAAGCTGAAATAAATCATTCTCTCT
ACTATTATTCTGACATTTCACATTCTTAAAATGAAGTTGTGATCCTAACTGACCTAAGACAGGGAATTTTTA
TTTGGATTAAATGTCAGGAATTGTGAAAAACTGAGTTTAAATGTATTTGGCTAAGGTGTATGTAAACTTCCG
ACTTCAACTG
>chromosome8:333499-333725/1-226
GAGTGTATGTACATTTCTGACCCACTGGGAATGTGATGAAAGAAATGAAAGCTGAACTAAATCATTCTCTCT
ACTATTATTCTGACATTTCACATTCTTAAAATAAAGTGGTGATCCTAACTGACCTAAGACAGGGAATTTTTA
CTAGGATTAAATGTCAGGAATTGTGAAGAACTGAGTTTAAATGTATTTGGCTAAGGTGTATGTAAACTTTCG
ACTTCAACTG
>chromosome8:25216085-25216311/1-226
GAGTGAATGTAAACTTCTGACCCACTGGGAATGTGATGAAAGAAATAAAAGCTGAAATAAATCATTCTCTCT
ACTATTATTCGGACTTTTCACATTCTTAAAATAAAGTGGTGATCCTAACTGAGCTAAGACAGGGAATTTTTA
CTAGGATTAAATGTCAGGAATTGTGAAAAACTGAGTTTAAATGTATTTGGCTAAGGTGTATGTAAACTTCTG
ACTTCAACTG
>chromosome8:14645931-14646154/1-223
TGTATGTAAACTTCTGACCCACTGGGAATGTGATGAAAGAAATAAAAGCTGAAGTAAATCATTCTCTCTACT
ATTATTCTGACATTTCACATTCTTAAAATAAAAGTGGTGATCCTAACTGACCTAAGACAGGGAATTTTTACT
AGGATTAAATGTCAGGAATTGTGAAAAACTGAGTTTAAATGTATTTGGCTAAGGTGTATGTAAACTTCTGAC
TTCAACT
>chromosome8:21581732-21581961/1-229
GAGTGTATGTAAACTTCTGACCCACTGGGAATGTGATGAAAGAAATAAAAGCTGAAATAATTCATTCTTTCT
ACTATTATTCTGACATTTCACATTCTTAAAATAAAGTGGTGATACTAACTGACCTAAGACAGGGCATTTTTA
GGACTAGGATTAAATGTCAGGAATTGTGAAAAACTGAGTTTAAATGTATTTGGCTAAGGTGTATGTAAACTT
CCGACTTCAACTG
>chromosome8:12014713-12014925/1-212
TTCTGACCCACTGGGAATGTGATAAAATAAATAAAAGCTGAAATAAATCATTCTCTCTACTATTATTCTGAC
ATTTCACATTCTTAAAATAAAGTGGTGATCCTAACTGACCTAAGACAGGGAATTTTTACTAGGATTAAATGT
CAGGAATTGTGAAAAACTGAGTTTAAATGTATTTGGCTAATGTGTATGTAAACTTCCGACTTCAACTG
>chromosome9:111583776-111584002/1-226
TGAGTGTATGTAAACTTCTGACCCACTGGGAATGTGACGAAAGAAATAAAAGCTGAAATAAATCATTCTCTC
TACTATTATTCTGACATTTCACATTCTTAAAATAAAGTGGTGATCCTAACTGACCTAAGACAGGGAATTTTT
ACTAGGATTAAATGTCAGGAATTGTGAAAAACTGAGTTTAAATGTATTTGGCTAAGGTGTATGTAAACTTCC
GACTTCAACT
>chromosome9:2783169-2783395/1-226
TGAGTGTATGTAAACTTCTGACCCACTGGGAATGTGATGAAAGAAATAAAAGCTGAAATAAATCATTCTCTC
TACTATTATTCTGACATTTCACATTCTTAAAATAAAGTGGTGATCCTAACTGACCTAAGACAGGGAATTTTT
ACTAGGATTAAATGTCAGGAATTGTGAAAAACTGAGTTTAAATGTATTTGGCTAAGGTGTATGTAAACTTCC
GACTTCAATT
>chromosome9:16102552-16102778/1-226
TGAGTGTATGTAAACTTCTGACCCACTGGGAATGTGATGAAAGAAATAAAAGCTGAAATAAATCATTCTCTC
TACTATTATTCTGACATTTCACATTCTTAAAATAAAGTGGTGATCCTAACTGACCTAAGACAGGGAATTTTT
ACTAGGATTAAATGTCAGTAATTGTGAAAAACTGAGTTTAAATGTATTTGGCTAAGGTGTATGTAAACTTCC
GACTTCAACT
>chromosome9:18964196-18964422/1-226
TGAGTGTATGTAAACTTCTGACCCACTGGGAATGTGATGAAAGAAATAAAAGCTGAAATAAATCATTCTCTC
TACTATTATTCTGACATTTCACATTGTTAAAATAAAGTGGTGATCCTAACTGACCTAAGACAGGGAATTTTT
ACCAGGATTAAATGTCAGGAATTGTGAAAAACTGAGTTTAAATGTATTTGGCTAAGGTGTATGTAAACTTCC
GACTTCAACT
>chromosome9:110295418-110295644/1-226
TGAGTGTATGTAAACTTCTGACCCACTGGGAATGTGATGAATGAAATAAAAGCTGAAATAAATCATTCTCTC
TACTATTATTCTGACATTTCACATTCTTAAAATAAAGTGGTGATCCTAACTGACCTAAGACAGGGAATATTT
ACTAGGATTAAATGTCAGGAATTGTGAAAAACTGAGTTTAAATGTATTTGGCTAAGGTGTATGTAAACTTCC
GACTTCAACT
>chromosome9:107297112-107297338/1-226
TGAGTGTATGTAAACTTCTGACCCACTGGGAATGTGATGAAAGAAATTAAAGCTGAAATGAATCATTCTCTC
TACTATTACTCTGACATTTCACATTCTTAAAATAAAGTGGTGATCCTAACTGACCTAAGACAGGGGATTTTT
ACTAGGATTAAATGTCAGGAATTGTGAAAAACTGAGTTTAAATGTATTTGGCTAAGGTGCATGTAAACTTCC
GACTTCAACT
>chromosome9:6851970-6852196/1-226
TGAGTGTATGTAAACTTCTGACCCACTGGGAATGTGATGAAAGAAATGAAAGCTGAAATAAATCATTCTCTC
TACTATTATTCTGACATTTCACATTCTTAAAATAAAGTGGTGATCCTAACTGACCTAAGACAGGGAATTTTT
ACTAGGATTAAATGTCAGGAATTGTGAAAAACTGAGTTTAAATGTATTTGGCTAAGTTGTATGTAAACTTCT
GACTTCAACT
>chromosome9:34158880-34159106/1-226
TGAGTGTATGTAAACTTCTGACCCACTGGGAATGTGATGAAAGAAATGAAAGCTGAAATAAATCATTCTCTC
TACTATTATTCTGACATTTCTCATTCTTAAAATAAAGTGGTGATCCTAACTGACCTAAGACAGGGAATTTTT
ACTAGGATTAAATGTCAGGAATTGTGAAAAACTGAGTTTAAATGTATTTGGCTAAGGTGTATGTAAACTTCT
GACTTCAACT
>chromosome9:131741810-131742036/1-226
TGAGTGTATGTAAACTTCTGACCTACTGGGAATGTGATGAAAGAAATAAAAGCTGAAATAAATCATTCTCTC
TACTATTATTCTGACATTTCACATTCTTATAATAAAGTGGTGATCCTAACTGACCTAAGACAGGGAATTTGT
ACTAGGATTAAATGTCAGGAATTGTGAAAAACTGAGTTTAAATGTATTTGGCTAAGGTGTATGTAAACTTCC
GACTTCAACT
>chromosome9:39109242-39109466/1-224
TGAGTGTATGTAAACTTCTGACCCACTGGGAATGTGATGAAAGAAATAAAAGCTGAAATAAATAATTCTCTC
TACTATTATTCTGATTTCACATTCTTAAAATAAAGTGGTGATCCTAACTGACCTAAGACAGGGAATTTTTAC
TAGGATTAAATGTCAGGAATTGTGAAAAACTGAGTTTAAATGTATTTGGCTAAGGTGTATGTAAACTTCCGA
CTTCAACT
>chromosome9:53603056-53603281/1-225
TGAGTGTATGTAAACTTCTGACCCACTGGGAATGTGATGAAAGAAATAAAAGCTGAAATAAATCATTCTCTT
TACTATTATTCTGATATTTCACATTCTTAAAATAAAGTGGTGATCATAACTGACCTAAGACAGGGATTTTTA
CTAGGATTAAATGTCAGGAATTGTGAAAAACTGAGTTTAAATGTATTTGGCTAAGGTGTATGTAAACTTCCG
ACTTCAACT
>chromosome9:1979209-1979435/1-226
TTAGTGTATGTAAACTTCTGACCCACTGGGAATGTGATGAAAGAAATAAAAGCTGAAATAAATAATTCTCTC
TACTATTATTCTGACATTTCACATTCTTAAAATAAATTGGTGATCCTAACTGACCTAAGACAGGGAATTTGT
ACTAGGATTAAATGTCAGGAATTGTGAAAAACTGAGTTTAAATGTATTTGGCTAAGGTGTATGTAAACTTCC
GACTTCAACT
>chromosome9:118870375-118870606/1-231
TGAGTGTACATTATGTAAACTTCTGACCCACTGGGAATGTGATGAAAGAAATAAAAGCTGAAATAAATCATT
CTCTCTACTATTATTCTGACATTTCACAATCTTAAAATAAAGTGGTGATCCTAACTGACCTAAGACAGGGAA
TTTTTACTAGGATTAAATGTCAGGAATTGTGAAAAACTGAGTTTAAATGTATTTGGCTAAGGTGTATGTAAA
CGTCCGACTTCAACT
>chromosome9:37833283-37833509/1-226
GAGTGTATGTAAACTTCTGACCCACTGGGAATGTGGTGAAAGAAATAAAAGCTGAAATAAATCATTCTCTCT
ACTATTATTCTGACATTTCACATTCTTAAAATAAAGTGGTGATCCTAACTGACCTAAGACAGGGAATTTTTA
CTAGGATTAAATGTCAGGAATTGTGAAAAACTGAGTTTAAATGTATTTGGCTAAGGTGTATGTAAACTTCCG
ACTTCAACTG
>chromosome9:35635083-35635309/1-226
GAGTGTATGTAAACTTCTGACCCACTGGGAATGTGATGAAAGAAATAAAAGCTGAAATAAATCATTCTCTCT
ACTATTATTCTGATATTTCACATTCTTAAAATTAAGTGGTGATCCTAACTGACCTAAGACAGGGAATTTTTA
CTAGGATTAAATGTCAGGAATTGTGAAAAACTGAGTTTAAATGTGTTTGGCTAAGGTGTATGTAAACTTCCG
ACTTCAACTG
>chromosome9:113273657-113273883/1-226
GAGTGTATGTAAACTTCTGACCCACTGGGAATGTGATGAAAGAAATAAAAGCTGAAATAAATCATTCTCTCT
ACTATTATTCTGACATTTCACATTCTTAAAATAAAGTGGTGATCCTAACTGACCTAAGACAGGGAATTTTTA
CTAGGATTAAATGTCAGGAATTGTGAAAAACTGAGTTTAAATGTATTTGGCTAAGGTGTACGTACACTTCCG
ACTTCAACTG
>chromosome9:45089538-45089764/1-226
GAGTGTATGTAAACTTCTGACCCACTGGGAATGTGATGAAAGAAATAAAAGCTGAAATAAATCATTCTCTCT
ACTATTATTCTGACATTTCACATTCTTAAAATAAAGTGGTGATCCTAACTGACCTAAGACAGGGAATTGTTA
CTAGGATTAAATGTCAGGAATTGTGAAAAACTGAGTTTAAATGTATTTGGCTAAGGTGTATGTAAACTTCTG
ACTTCAACTG
>chromosome9:60387268-60387494/1-226
GAGTGTATGTAAACTTCTGACCCACTGGGAATGTGATGAAAGAAATAAAAGCTGAAATAAATCATTCTCTCT
ACTATTATTCTGACATTTCACATTCTTAAAATAAAGTGGTGATCCTAACTGACCTAAGACAGGGAATTTTTA
CTAGGATTAAATGTCAGGAATTGTGAAAAACTGAGTTGAAATGTATTTGGCTAAGGTGTATGTAAACTTTCG
ACTTCAACTG
>chromosome9:106752696-106752922/1-226
GAGTGTATGTAAACTTCTGACCCACTGGGAATGTGATGAAAGAAATAAAAGTTGAAATGAATCATTCTCTCT
ACTATTATTCTGACATGTCACATTCTTAAAATAAAGTGGTGATCCTAACTGACCTAAGACAGGGAATTTTTA
CTAGGATTAAATGTCAGGAATTGTGAAAAACTGAGTTTAAATGTATTTGGCTAAGGTGTATGTAAACTTCTG
ACTTCAACTG
>chromosome9:115265777-115266003/1-226
GAGTGTATGTAAACTTCTGACCCACTGGGAATGTGATGAAAGAAATAAAAGCTGAAATAAATCATTCTCTCT
ACTATTATTCTGACATTTCACATTCTTAAAATAAAGTGGTGATCCTAACTGACCTAAGACAGGGAATTTTTA
CTAGGATTAAATGTCAGGAATTGTGAAAAACTGAGTTTAAATGTATTTGGTTAAGGTGTATGTAAGCTTCCG
GCTTCAACTG
>chromosome9:48709999-48710225/1-226
GAGTGTATGTAAACTTCTGACCCACTGGGAATGTGATGAAAGAAGTAAAAGCTGAAATAAATCATTCTCTCT
ACTATTATTCTGACATTTCACATTCCTAAAATAAAGTGGTGATCCTAACTGACCTAAGACAGGGATTTTTTA
CTAGGATTAAATGTCAGGAATTGTGAAAAACTGAGTTTAAATGTATTTGGCTAAGGTGTATGTAAACTTCCG
ACTTCAACTG
>chromosome9:64827659-64827885/1-226
GAGTGTATGTAAACTTCTGACCCACTGGGAATGTGATGAAAGAAATAAAAGCTGAAATAAATCATTCTCTCT
ACTATTATTCTGACATTTCACGTTCCAAAAATAAAGTGGTGATCCTAACTGACCTAAGACAGGGAATTTTTA
CTAGGATTAAATGTCAGGAATTGTGAAAAACTGAGTTTAAATGTATTTGGCTAAGGTGTATGTAAACTTCCG
ACTTCAACTG
>chromosome9:135200901-135201127/1-226
GAGTGTATGTAAACTTCTGACCCACTGGGAATGTGATTAAAGAAATAAAAGCTGAAATAAATCATTCTCTCT
ACTGTTATTCTGACATTTCACATTCTTAAAATAAAGTGGTGATCCTAACTGACCTAAGACAGGGAATCTTTA
CTAGGATTAAATGTCAGGAATTGTGAAAAACTGAGTTTAAATGTATTTGGCTAAGGTGTATGTAAACTTCCG
ACTTCAACTG
>chromosome9:51621037-51621263/1-226
GAGTGTATGTAAACTTCTGACCCACTGGGAATGTGATGAAAGAAATAAAAGCTGAAATAAATCATTCTCTCT
ACTATTATTCTGACATTTCACATTCTTAAAATAAAGTGGTGATCCTAACTGACCTAAGACAGGGTATTTTTA
CTAGGATTAAATGTCAGGAATTGTGAAAAACTGAGTTTAAATGTATTTGGCTAAGGTGTGTGTAAACTTCCA
ACTTCAACTG
>chromosome9:114009691-114009917/1-226
GAGTGTATGTAAACTTCTGACCCACTGGGAATGTGATGAAAGAAATAAAAGCTGAAATAAATCATTCTCTCT
ACTATTATTCTGACATTTCACATTCTTAAAATAAACTGGTGATCCTAACTGACCTAAGACAGGGAATTTTTA
CTAGGATTAAATGTCAGGAATTGTGAAAAACTGAGTTTAAATGTATTTGGCTAAGGTGTTTGTAAACTTCCA
ACTTCAACTG
>chromosome9:3618105-3618331/1-226
GAGTGTATGTAAACTTCTGACCCACTGGGAATGTGATGAAAGTAATAAAAGCTGAAATAAATAATTCTCTCT
ACTATTATTCTGACATTTCACATTCTTAAAATAAAGTGGTGATCCTAACTGACCTAAGACAGGGAATATTTA
CTAGGATTAAATGTCAGGAATTGTGAAAAACTGAGTTTAAATGTATTTGGCTAAGGTGTATGTAAACTTCCG
ACTTCAACTG
>chromosome9:34097625-34097851/1-226
GAGTGTATGTAAACTTCTGACCCACTGGGAATGTGATGAAAGAAATAAAAGCTGAAATAAATCATTCTCTCT
ACTATTATTCTGACATTTCACATTCTTAAAATAAAGTGGTGATCCTAACTGACATAAGACAGGGAATTTTTA
CTAGGAATAAATGTCAGGAATTGTGATAAACTGAGTTTAAATGTATTTGGCTAAGGTGTATGTAAACTTCCG
ACTTCAACTG
>chromosome10:92322464-92322690/1-226
TGAGTGTATGTAAACTTCTGACCCACTGGGAATGTGATGAAAGAAATAAAAGCTGAAATAAATCCTTCTCTC
TACTATTATTCTGACATTTCACATTCTTAAAATAAAGTGGTGATCCTAACTGACCTAAGACAGGGAATTTTT
ACTAGGATTAAATGTCAGGAATTGTGAAAAACTGAGTTTAAATGTATTTGGCTAAGGTGTATGTAAACTTCC
GACTTCAACT
>chromosome10:77314002-77314228/1-226
TGAGTGTATGTAAACTTCTGACCCACTGGGAATGTGATGAAAGAAATAAAAGCTGAAATAAATCATTCTCTC
TACTATTATTCTGATATTTCACATTCTTAAAATAAAGTGGTGATCCTAACTGACCTAGGACAGGGAATTTTT
ACTCAGATTAAATGTCAGGAATTGTGAAAAACTGAGTTTAAATGTATTTGGCTAAGGTGTATGTAAACTTCC
GACTTCAACT
>chromosome10:16383807-16384033/1-226
TGAGTGTATGTAAACTTCTGACCTACTGGGAATGTGATGAAAGAAATAAAAGCTGAAATAAATCATTCTCTC
TTCTATTATTCTGACATTTCACATTCTTAAAATAAAGTGGTGATCCTAACTGACCTAAGACAGGGAATTTTT
ACTAGGATTAAATGTCAGGAATTGTGAAAAACTGAGTTTAAATGTATTTGGCTAAGGTGTATGTAAACTTCC
GACTTCAACT
>chromosome10:22295686-22295912/1-226
TGAGTGTATGTAAACTTCTGATCCACTGGGAATGTGATGAAAGAAATAAAAGCTGAAATAAATCATTCTCTC
TACTATTATTCTGACATTTCACATTCTTAAAATAAAGTGGTGATCCTAACTGACCTAAGACAGGGTATTTTT
ACTAGGATTAAATGTCAGGAATTGTGAAAAACTGAGTTTAAATGTATTTGGCTAAGGTGTATGTAAACTTCC
GACTTCAACT
>chromosome10:70481508-70481734/1-226
TGAGTGTATGTAAACTTCTGACCCACTGGGAATGTGATGAAAGAAATAAAAGCTGAAATAAATCATTCTCTC
TACTATTATTCTGACATTTCACATTCTTAAAATAAAGTGGTGATCCTAACTGACCTAAAACAGGGAATTTTT
ACTAGGATTAAATGTCAGGAATTGTGAAAAACTGAGTTTAAATGTATTTGGCTAAGGTGTATGTAAACTTCC
GAGTTCAACT
>chromosome10:9899720-9899946/1-226
TGAGTGTATGTAAACTTCTGACCCACTGGGAATGTGATGAAAGAAATAAAAGCTGAAATAAATCATTCTCTC
TACTATTATCCTGACATTTCACATTCTTAAAATAAAGTGGCGATCCTAACTGACCTAAGACAGGGAATTTTT
ACTAGGGTTAAATGTCAGGAATTGTGAAAAACTGAGTTTAAATGTATTTGGCTAAGGTGTATGTAAACTTCC
GACTTCAACT
>chromosome10:23103180-23103406/1-226
TGAGTGTATGTTAACTTCTGACCCACTGGGAATGTGATGAAAGAAATAAAAGCTGAAATAAATCATTCTCTC
TACTATTATTCTGACATTTCACATTCTTAAAATAAAGTGGTGATCCTAACTGACCTAAGACAGGGAATTTTT
ACTAGGATTAAATGTAAGGAATTGTGAAAAACTGAGTTTAAATGTATTTGGCTAAGGTGTATGTAAACTTCC
GACTTCAACT
>chromosome10:74250378-74250604/1-226
TGAGTGTATGTAAACTTCTGGCCCACTGGGAATGTAATGAAAGAAATAAAAGCTTAAATAAATCATTCTCTC
TACTATTATTCTGACATTTCACATTCTTAAAATAAAGTGGTGATCCTAACTGACCTAAGACAGGGAATTTTT
ACTAGGATTAAATGTCAGGAATTGTGAAAAACTGAGTTTAAATGTATTTGGCTAAGGTGTATGTAAACTTCC
GACTTCAACT
>chromosome10:40168157-40168383/1-226
TGAGTGTATGTAAACTTCTGACCCACTGGGAATGTGATGAAAGAAATAAAAGCAGAAATAAATCATTCTCTC
TACTATTATTCTGACATTTCACATTCTTAAAATAAAGTGGTGATCCTAACTGACCTAAGACAGGGACTTTTT
ACTAGAATTAAATGTCAGGAATTGTGAAAAACTGAGTTTAAATGTATTTGGCTAAGGTGTATGTAAACTTCC
GACTTCAACT
>chromosome10:23123049-23123275/1-226
TGAGTGTATGTTAACTTCTGACCCACTGGGAATGTGATGAAAGAAATAAAAGCTGAAATAAATCATTCTCTC
TACTATTATTCTGACATTTCACATTCTTAAAATGAAGTGGTGATCCTAACTGACCTAAGACAGGGAATTTTT
ACTAGGATTAAATGTCAGGAATTGTGAAAAACTGAGTTTAAATGTATTTGTCTGAGGTGTATGTAAACTTCC
GACTTCAACT
>chromosome10:12873001-12873227/1-226
TGAGTGTATGTAAACTTCTGACCCACTGGGAATGTGATGAAAGAAATAAAAGCTGAAATAAATCATTCTCTC
AACTATTATTCAGATATTCCACATTCTTAAAATAAAGTGGTGATCCTAACTGACCTAAGACAGGGAATTTTT
ACTAGGATTAAATGTCAGGAATTGTGAAAAACTGAGTTTAGATGTATTTGGCTAAAGTGTATGTAAACTTCC
GACTTCAACT
>chromosome10:22216636-22216860/1-224
TGAGTGTATGTAAACTTCTGACCCACTGGGAATGTGATGAAAGAAATAAAAGCTGAAATAAATCATTCTCTC
TACTATTATTCTGACATTTCACATTCTTAAAATAAAGTGGTGATCCTAACTGACCTAAGACAGAGAATTTTT
ACTAGGATTAAATGTCAGGAATTGTGAAAACGGAGTTTAAATGTATTTGGCTAAGGTGTATGTAAACTTCCG
ACTTCAAC
>chromosome10:114130282-114130507/1-225
TGAGTGTATGTAAACTTCTGACCCACTGGGAATGTGATGAAAGAAATAAAAGGTGAAATAAATCATTCTCTC
TACTATTATTCTGACATTTCACATTCTTAAAATAAAGTGGTGATCCTAACTGACCTAAGACAGGGCATTTTT
ACTAGGATTAAATGTCAGGAATTGTGAAAAACTGAGTTTAAATGTATTTGGCTAAGGTTTATGTAAACTTCC
GACTTCAAC
>chromosome10:19251737-19251963/1-226
TGAGTGTATGTACACTTCTGACCCACTGGGAATGTGATGAAAGAAATAAAAGCTGAAATAAATCATTCTCTC
TACTATTATTCTGACATTTCACTTTCTTAAAATAAAGTGGTGATCCTAACTGACCTAAGACAGGGAATTTTT
ACTAGGATCAAATGTCAGGAATAGTGAAAAACTGAGTTTAAATGTATTTGGCTAAGGTGTATGTAAACTTCC
GACTTCAACT
>chromosome10:44288144-44288367/1-223
TGAGTGTATGTAAACTTCTGACCCACTGGGAATGTGATGAAAGAAATAAAAGCTGAAATAAATCATTCTCTC
TACTATTATTCTGACATTTCACATTCTTAAAATAAAGTGGTGATCCTAACTGACCTAAGACAGGGAATTTTT
ACTAGGATTAAATGTCAGGAATTGTGAAAAACTGAGTTTAAATGTATTTGGCTAAGGTGTATGTAAACTTCC
GACAACT
>chromosome10:8826311-8826537/1-226
TGAGTGTATGTAAACTTCTGACCCACTGGGAATGTGATGAAAGAAATAAAAGCTGAAATAAATAATTCTCTC
TACTATTATTCTGACATTTCACATTCATAAAATAAAGTGGTGATCCTAACTGACCTAAGACCGGGAATTTGT
ACTAGGATTAAATGTCAGGAATTGTGAAAAACTGAGTTTAAATGTATTTGGCTAAGGTGTATGTAAACTTCC
GACTTCAACT
>chromosome10:69762843-69763069/1-226
GAGTGTATGTAAACTTCTGACCCACTGGGAATGTGATGAAAGAAATAAAAGCTGAAATAAATAATTCTCTCT
ACTATTATTCTGACATTTCACATTCTTAAAATAAAGTGGTGATCCTAACTGACCTAAGACAGGGAATTTTTA
CTAGGATTAAATGTCAGGAATTGTGAAAAACTGAGTTTAAATGTATTTGGCTAAGGTGTATGTAAACTTCCG
ACTTCAACTG
>chromosome10:9009849-9010075/1-226
GAGTGTATGTAAACTTCTGACCCACTGGGAATGTGATGAAAGAAATAAAAGCTGAAATAAATCATTCTCTCT
GCTATTATTCTGACATTTCACATTCTTAAAATAAAGTGGTGATCCTAACTGACCTAAGACAGGGAATTTTTA
CTAGGATTAAATGTCAGGAATTGTGAAAAACTGAGTTTAAACGTATTTGGCTAAGGTGTATGTAAACTTCCG
ACTTCAACTG
>chromosome10:22659684-22659910/1-226
GAGTGTATGTAAACTTCTGACCCACTGGGAATGTGATGAAAGAAATAAAAGCTGAAATAAATCATTCTCTCT
ACTATTATTCTGACATTTCACATTCTTAAAATAAAGTGGTGATCCTAACTGACCTAAAACAGGGAATTTTTA
CTAGGATTAAATGTCAGGGATTGTGAAAAACTGAGTTTAAATGTATTTGGCTAAGGTGTATGTAAACTTCCG
ACTTCAACTG
>chromosome10:113891335-113891561/1-226
GAGTGTATGTAAACTTCGGACCCACTGGGAATGTGATGAAAGAAATAAAAGCTGAAATAAATCATTCTCTCT
ACTATTATTCTGACATTTCACATTCTTAAAATAAAGTGGTGATCCTAACTGACCTAAGACAGGGAATTTTTA
CTAGGATTAAATGTCAGGAATTGTGAAAAACTGAGTTTAAATGTGTTTGGCTAAGGTGTATGTAAACTTCCG
ACTTCAACTG
>chromosome10:61023559-61023785/1-226
GAGTGTATGTAAACTTCTGACCCACTGGGAATGTGATGAAAGAAATAAAAGCTGAAATAAATCATTCTCTCT
ACTATTATTCTGACATTTCACATTCTTAAAATAAAGTGGTGATCCTAACTGACCTAAGACAGGGAATTTTTA
CTAGGATTAAATGTCAGGAATTGTGAAAAACTGAGTTGAAATGTATTTGGCTAAGGTGTATGTAAACTTCCA
ACTTCAACTG
>chromosome10:113570497-113570723/1-226
GAGTGTATGTAAACTTCTGACCCACTGGGAATGTGATGAAAGAAATAAAAGCTGAAATAAATCATTCTCTCT
ACTATTATTCTGACATTTCACATTCTTAAAATAAAGTGGTGATCCTAACTGACCTAAAACAGGGAATTTTTA
CGAGGATTAAATGTCAGGAATTGTGAAAAACTGAGTTTAAATGTATTTGGCTAAGGTGTATGTAAACTTCCG
ACTTCAACTG
>chromosome10:96789392-96789618/1-226
GAGTGTATGTAAACTTCTGACCCACTGGGAATGTGATGAAAGAAATAAAAGCTGAAATAAATCATTCTCTCT
ACCATTATTCTGACATTTCACATTCTTAAAATAAAGTGGTGATCCTAACTGACCTAAGACAGGGAATTTTTA
CTAGGATTAAATGTCAGGGATTGTGAAAAACTGAGTTTAAATGTATTTGGCTAAGGTGTACGTAAACTTCCG
ACTTCAACTG
>chromosome10:44426073-44426299/1-226
GAGTGTATGTAAACTTCTGACCCACTGGGAATGTGATGAAAGAAATAAAAACTGAAATAAATCATTCTCTCT
ACTATTATTCTGACCTTTCACATTCTTAAAATAAAGTGGTGATCCTAACTGACCTAAGACAGGGAATTTTTA
CTAGGATTAAATGTCAGGAATTGTGAAAAAGTGAATTTAAATGTATTTGGCTAAGGTGTATGTAAACTTCTG
ACTTCAACTG
>chromosome10:67075180-67075406/1-226
GAGTGTATGTAAACTTCTGACCCACTGGGAATGTGATGAAAGAAATAAAAGCTGAAATAAATCATTCTCTCT
ACTATTATTCTGACATTTCACATTCTTAAAATAAAGTTGTGATCATAACTGACCTAAGACAGGGAATTTTTA
CTAGGATTAAATGTCAGGAATTGTGAAAAACTGAGTTTAAATGTATTTGGCTAAGGTGTATGTAAACTTCCG
ACTTCAACTG
>chromosome10:98601825-98602051/1-226
GAGTGTATGTAAACTTCTGACCCACTGGGAATGTGATGAAAGAAATAAAAGCTGAAATAAATCATTCTCTCT
ACTATTATTCTGACATTTCACATTCTTAAAATAAAGTGGTGATCCTAACTGACCTAAGACAGGGAATCTTTA
CTTGGATTAAATGTCAGGAATTGTGAAAAACTGAGTTTAAATGTATTTGGCTAAGGTGTATGTAAACTTCCA
ACTTCAACTG
>chromosome10:85596839-85597065/1-226
GAGTGTATGTAAACTTCTGACCCACTGGGAATGTGATGAAAGCAATAAAAGCTGAAATAAATCATTCTCTCT
ACTATTATTCTGACATTTCACATTCTTAAAATAAAGTGGTGATCCTAACTGACCTAAAACAGGGAATTTTTA
CTAGGATTAAATGTCAGGAATTGTGAAAAACTGAGTTTAAATGTATTTGGCTAAGGTGGATGTAAACTTCCG
ACTTCAACTG
>chromosome10:72623404-72623630/1-226
GAGTGTATGTAAACTTCTGACCCACTGGGAATGTGATGAAAGAAATTAAAGCTGAAATAAATCATTCTCTCT
ACTATTATTCTGACATTTCACATTCTTAAAATAAAGTGGTGATCCTAACTGACCTAAGACAGGGAATTTTTA
CTAGGATTAAATGTCAGGAATTTTGAAAAACTGAGTTTAAATGTATTTGGCTAAGGTGTATGTAAACTTCCA
ACTTCAACTG
>chromosome10:78950827-78951053/1-226
GAGTGTACGTAAACTTCTGACCCACTGGGAATGTGATGAAAGAAATAAAAGCTGAAATAAATCATTCTCTCT
ACTATTATTCTGTTATTTCACATTCGTAAAATAAAGTGGTGATCCTAACTGACCTAAGACAGGGAATTTTTA
CTAGGATTAAATGTCAGGAATTGTGAAAAACTGAGTTTAAATGTATTTGGCAAAGGTGTATGTAAACTTCCG
ACTTCAACTG
>chromosome10:18334977-18335203/1-226
GAGTGTATGTAAACTTCTGACCCACTGGAAATGTGATGAAAGAAATAAAAGCTGAAATAAATCATTCTCTCT
ACTATTATTCTGACATTACACATTCTTAAAATAAAGTGGTGATCCTAACTGACCTAAAACAGGGAATTTTTA
CTATGATTAAATGTCAGGAATTGTGAAAAACTGAGTTTAAATGTATTTGGCTAAGGTGTATGTAAACTTCCG
ACTTCAACTG
>chromosome11:31264226-31264452/1-226
TGAGTGTATGTAAACTTCTGACCCACTGGGAATGTGATGAAAGAAACACAAGCTGAAATAAATCATTCTCTC
TACTATTATTCTGACATTTCACATTCTTAAAATAAAGTGGTGATCCTAACTGACCTAAGACAGGGAATTTTT
ACTAGGATTAAATGTCAGGAATTGTGAAAAACTGAGTTTAAATGTATTTGGCTAAGGTGTATGTAAACTTCC
GACTTCAACT
>chromosome11:71355084-71355310/1-226
TGAGTGTATGTAAACTTCTGACCCACTGGGAATGTGATGAAAGAAATAAAAGCTGAAATAAATCATTCTCTC
TACTATTATTCTGACATTTCACATTCTTAAAATAAAGTGGTGATCCTAACTGACCTAAGACAGGGAATTTTT
ACTAGGATTAAATGTCAGGAATTGTGAAAAACTGAGTTTAAATGTATTTGGCTAAGGTGTTTGTAAACTTCC
GGCTTCAACT
>chromosome11:15006322-15006548/1-226
TGAGTGTATGTAAACTTCTGACCCACTGGGAAAGTGATGAAAGAAATAAAAGCTGAAATAAATCATTCTCTC
TACTATTATTCTGACATTTCACATTCTTAAAATAAAGTGGTGATCCTAACTGACCTAAGACAGGGAATTTTT
ACTAGGATTAAATGTCAGGAATTGTGAAAAACTGAGTTTAAATGTATTTGGCTAAGGTGTATGTAAACTTCC
GATTTCAACT
>chromosome11:31602516-31602742/1-226
TGAGTGTATGTAAACTTCTGACCCACTGGGAATGTGATGAAAGAAATAAAAGCTGAAATAAATCATTATCTC
TACTATTATTCTGATATTTCACATTCTTAAAATAAAGTGATGATCCTAACTGACCTAAGACAGGGAATTTTT
ACTAGGATTAAATGTCAGGAATTGTGAAAAACTGAGTTTAAATGTATTTGGCTAAGGTGTATGTAAACTTCT
GACTTCAACT
>chromosome11:80839040-80839266/1-226
TGAGTGTATGCAAACTTCTGACCCACTGGGAATGTGATGAAAGAAATAAAAGCTGAAATAAATCATTCTCTC
TACTATTATTCTGACATTTCACATTCTTAAAATAAAGTGGTGATCCTAACTGACCCAAGACAGGGAATTTTT
ATTAGGATTAAATGTCAGGAATTGTGAAAAACTGAGTTTAAATGTATTTGGCTAAGGTGTATGTAAACTTCC
GACTTCAACT
>chromosome11:84863034-84863260/1-226
TGAGTGTATGTAAACTTCTGACCCACTGGGAATGTGATGAAAGAAATAAAAGCTGAAATAAATCATTCTCTC
TACTATTATTCTGACATTTCACATTCTTAAAATAAAGTGGTGATCCTAACTGACCTAAAACAGGGAATTTTT
ACTAGGATTAAATGTCAGGAATTGTGAAAAACTAAGTTTAAATGTATTTGGCTAAGGTGTATGTAAACTTCC
AACTTCAACT
>chromosome11:19023176-19023402/1-226
TGAGTGTATGTAAACTTCTGACCCACTGGGAATGTGATGAAAGAAATAAAAGCTGAAATAAATCATTCTCTC
TACTATTATTCTGACATTTCACATTCTTAAAATAAAGTGGTGATCCTAACTGACCTAAGACAGGGAATTTTT
ACCAGGATTAAAGGTCAGGAATTGTGAAAAACTGAGTTTAAATGTATTTGGCTAAGGTGTATGTAAACTTCT
GACTTCAACT
>chromosome11:78223259-78223485/1-226
TGAGTGTATGTAAACTTCTGACCCACTGGGAATGTGATGAAAGAAATAAAAGCTGAAATAAATCATTCTCTC
TACTATTATTCTGACATTTCACATTCTTAAAGTAAAGTGGTGATCCCAACTGACCTAAGACAGGGAATTTTT
ACTAGGATTAAATGTCAGGAATTGTGAAAAACTGAGTTTAAATGAATTTGGCTAAGGTGTATGTAAACTTCC
GACTTCAACT
>chromosome11:15663633-15663859/1-226
TGAGTGTATGTAAACTTCTGACCCACTGGGAATGTGATGAAAGAAATAAAAGCTGAAATAAATCATTCTCTC
TACTATTATTTTGACATTTCACATTCTTAAAATAAAGTGGTGATCCTAACTGACCTAAAACAGGGAATTTTT
ACTATGATTAAATGTCAGGAATTGTGAAAAACTGAGTTTAAATGTATTTGGCTAAGGTGTATGTAAACTTCC
GACTTCAACT
>chromosome11:51853191-51853417/1-226
TGAGTGTATGTAAACTTCTGACCCACTGGGAATGTGATGAAAGAAATAAAAGCTGAAATAAATCATTCTCTC
TACTATTATTCTGACATTTCACATTCTTAAAATAAAGTGGTGATCCTAACTGACCTAAGACAGGGAATTTTT
ACTAGGATTAAATGTCAGGAATTGTGAACAACTGAGTTTAAATGTAGTTGGCTAAGGTGTATGTAAACTTCT
GACTTCAACT
>chromosome11:969780-970006/1-226
TGAGTGTATGTAAACTTCTGACCCACTGGGAATGTGATGAAAGAAATAAAAGCTGAAATAAATAATTCTCTC
TACTATTATTCTGACCTTTCACATTCTTAAAATAAAGTGGTGATCCTAACTGACCTAAGACAGGGAATTTTT
ACTAGGATTAAATGTCAGGAATTGTGAAAAACTGAGTTTAAATGTATTTGGCTAAGATGTATGTAAACTTCC
GACTTCAACT
>chromosome11:20537507-20537733/1-226
TGAGTGTATGTAAACTTCTGACCCACTGGGAATGTGATGAAAGAAATAAAAGCTGAAATAAATAATTCTCTC
TACTATTATTCTGACATTTCACATTCTTAAAATAAAGTGGTGATCCTAACTGACCTAAAACAGGGCATTTTT
ACTAGGATTAAATGTCAGGAATTGTGAAAAACTGAGTTTAAATGTATTTGGCTAAGGTGTATGTAAACTTCC
GACTTCAACT
>chromosome11:72439048-72439274/1-226
TGAGTGTATGTAAACTTCTGACCCACTGGGAATGTGATGAAAGAAATAAAAGCTGAAATAAATCCTTCTCTC
TACTATTATTCTGACATTTCACATTCTTAAAATAAAGTGGTGATCCTAACTGACCTAAGACAGGGAATTTTT
AGTAGGATTAAATGTCAGGAATTGTGAAAAACTGAGTTTAAATGTATTTGGCTAAGGTGTATGTAAACTTCA
GACTTCAACT
>chromosome11:33881623-33881849/1-226
TGAGTGTATGTAAACTTCTGACCCACTGGGAATGTGATGAAAGAAATCAAAGCTGAAATAAATCATTCTCTC
TACTATTATTCTGACATTTCACATTCTTAAAATAAAGTGGTGTTCCTAACTGACCTAAGACAGGGAATTTTT
ACTAGGATTAAATGTCAGGAATTGTGAAAAACTGAGTTTAAATGTATTTGGCTGAGGTGTATGTAAACTTCC
AACTTCAACT
>chromosome11:2729310-2729536/1-226
TGAGTGTATGTAAACTTCTGACCCACTGGGAATGTGATGAAAGAAATACAAGCTGAAATAAATCATTCTCTC
TACTATTATTCTGACATTTCACATTCTTAAAATAAAGTGGTGATGTTAACTGACCTAAGACAGGGAATTTTT
ACTAGGATTAAATGTCAGGAATTGTGAAAAACTGAGTTTAAATGTATTTGGCTAAGGTGTATGTAAACTTCT
GACTTCAACT
>chromosome11:17702155-17702380/1-225
GAGTGTATGTAAACTTCTGACCCACTGGGAATGTGATGAAAGAAATAAAAGCTGAAATAAATCATTCTCTCT
ACTATTATTCTGACATTTCACATTCTTAAAATAAAGTGGTGATCCTAACTGACCTAAGACAGGGAATTTTTA
CTAGGATTAAATGTCAGGAATTGTGAAAAACTGAGTTTAAATGTATTTGGCTAAGGTGTATGTAAACTTCCG
ACTTCAACT
>chromosome11:17535797-17536023/1-226
GAGTGTATGTAAACTTCTGACCCACTGGGAATGTGATGAAAGAAATAAAAGCTGAAATAAATCATTCTGTCT
ACTATTATTCTGACATTTCACATTCTTAAAATAAAGTGGTGATCCTAACTGACCTAAGACAGGGAATTTTTA
CTAGGATTAAATGTCAGGAATTGTGAAAAACTGAGTTTAAATGTATTTGGCTAAGGTGTATGTAAACTTCCG
ACTTCAACTG
>chromosome11:9001885-9002111/1-226
GAGTGTACGTAAACTTCTGACCCACTGGGAATGTGATGAAAGAAATAAAAGCTGAAATAAATCATTCTCTCT
TCTATTATTCTGACATTTCACATTCTTAAAATAAAGTGGTGATCCTAACTGACCTAAGACAGGGAATTTTTA
CTAGGATTAAATGTCAGGAATTGTGAAAAACTGAGTTTAAATGTATTTGGCTAAGGTGTATGTAAACTTCCG
ACTTCAACTG
>chromosome11:80167349-80167575/1-226
GAGTGTATGTAAACTTCTGACCCACTGGGAATGTGTTGAAAGAAATAAAAGCTGAAATGAATCATTCTCTCT
ACTATTATTCTGACATTTCACATTCTTAAAATAAAGTGGTGATCCTAACTGACCTAAGACAGGGAATTTTTA
CCAGGATTAAATGTCAGGAATTATGAAAAACTGAGTTTAAATGTATTTGGCTAAGGTGTATGTAAACTTCTG
ACTTCAACTG
>chromosome11:14720774-14721000/1-226
GAGTGTATGTAAACTTCTGACCCACTGAGAATATGATGAAAGAAATAAAAGCTGAAATAAATCATTCTCTCT
ACTATTATTCTGACATTTCACATTCTTAAAATAAAGTGGTGATTCTAACTGACCTAAGACAGGGAATTTTTA
CTAGGATTAAATGTCAGGAATTGTGAAAAACTGAGTTTAAATGTATTTGGCCAAGGTGTATGTAAACTTCCG
ACTTCAACTG
>chromosome11:68498603-68498829/1-226
GAGTGTATGTAAACTTCTGACCCACTGGGAATGTGATGAAAGAAATAAAAGCTGAAATAAATCATTCTCTCT
ACTATTATTCTGACATTTCACATTCTTAAAATAAAGTTGTGATCCTAACTGACCTAAGACAGGGAATTTTTG
CTAGGATTAAATGTCAGGAATTGTGAAAAATTTAGTTTAAATGTATTTGGCTAAGGTGTATGTAAACTTCCG
ACTTCAACTG
>chromosome11:37126261-37126487/1-226
GAGTGTATGTAAACTTCTGACCCACTGGGAATTTGATGACAGAAATAAAAGCTGAAATAAATCATTCTCTCT
ACTATTATTCTGACATTTCACATTCTTAAAATGAAGTGGTGATCCTAACTGACCTAAGACAGGGAATTTTTA
CTAGGATTAAATGTCAGGAATTGTGAAAAACTGAGTTTAAATGTATTTGGCTAAGGTGTATGTAAACTTCCG
ACTTCAACTG
>chromosome11:8270016-8270242/1-226
GAGTGTATGAAAACTTCTGACCCACTGGGAATGTGATGAAAGAAATAAAAGCTGAAATAAATCATTCTCTCT
ACTATTATTCTGACATTTCACATTCTTAAAATAAAGTGGTGATCCTAACTGACCTAAAACAGGGAATTTTTA
CTAGGATTAAATGTCAGGAATTGTGAAAAACTGATTTTAAATGTATTTGGCTAAGGTGTATGTAAACTTCCG
ACTTCAACTG
>chromosome11:48007296-48007522/1-226
GAATGTATGTAAACTTCTGACCCACTGGGAATGTGATGAAAGAAATAAAAGCTGAAATAAATCATTCTCTCT
ACTATTATTCTGACATTTCACATTCTTAAAATAAAGTGGTGATCCTAACTGACCTAAGACAGGGATATTTTA
CTAGGATTAAATGTCAGGAATTGTGAAAAACTGAGTTTAAATGTATTTGGCTAAGGTGTATGTAAACTTCCG
ACTTCAACTG
>chromosome11:37059046-37059273/1-227
GAGTGTATGTAAACTTCTGACCCACTGGGAATGTGATGAAAGAAATAAAAGTTGAAATAAATCATTCTCTCT
ACTATTATTCTGACATTTCACATTCTTAAAATAAAGTGGTGATCCTAACTGACCTAAGACAGGGAAATTTTT
ACTAGGATTAAATGTCAGGAATTGTGAAAAACTGAGTTTAAATGTATTTGGCTAAGGTGTATGTAAACTTCC
GACTTCAACTG
>chromosome11:26425045-26425271/1-226
GAGTGTATGTTAACTTCCGACCCACTGGGAATGTGATGAAAGAAATAAAAACTGAAATAAATCATTCTCTCT
ACTATTATTCTGACATTTCACATTCTTAAAATAAAGTGGTGATCCTAACTGACCTAAGACAGGGGATTTTTA
CTAGGATTAAATGTCAGGAATTGTGAAAAACTGAGTTTAAATGTATTTGGCTAAGGTGTATGTAAACTTCCG
ACTTCAACTG
>chromosome11:16871699-16871925/1-226
GAGTGTATGTAAACTTCTGACCCACTGGGAATGTGATGAAAGAAATAAAAGCTGAAATAAATCATTCTCTCT
ACTATTATTCTGACATTTCACATTCTTAAAATAAAGTGGTGATCCTAACTGACCTAAGACAGGGAATTTTTA
CTAGGATAAAATGTCAGGAATTGTGAAAAACGGAGTATAAATGTATTTGGCTAAGGTGTATGTAAACTTCCG
ACTTCAACTG
>chromosome11:81324988-81325214/1-226
GAGTGTATGTAAACTACTGACCCACTGGGAATTTGATGAAAGAAATAAAAGCTGAAATAAATCATTCTCTCT
ACTATTATTCTGACATTTCACATTCTTAAAATAAAGTGGTGATCCTAACTGACCTAAGACAGGGAATTGTTA
CTAGGATTAAATGTCAGGAATTGTGAAAAACTGAGTTTAAATGTATTTGGCTAAGGTGTATGTAAACTTCCG
ACTTCAACTG
>chromosome11:15624159-15624385/1-226
GAGTGTATGTAAAATTCTGACCCACTGGGAATGTGATGAAAGAAATAAAAGCTGAAATAAATCATTCTCTCT
ACTATTATTCTGACATTTCACATTCTTAAAATAAAGTGGTGATCCTAACTGACCTAAAACAGGGAATTTTTA
CTAGGATTAAATGTCAGGAATTGTGAAAAACTGAGTTTAAATGTATTTGGTTAAGGTGTATGTATACTTCCG
ACTTCAACTG
>chromosome11:21064605-21064831/1-226
GAGTGTATGTAAACTTCTGACCCACTGGGAATGTGATGAAATAAATAAAAGCTGAAATAAATAATTCTCTCT
ACTATTATTCTGACATTTCACATTCTTAAAATAAAGTGGTGATCCTAACTGACCTAAGACAGGTAATTTTTA
CTAGGATTAAATGCCAGGAATTGTGAAAAACTGAGTTTAAATGTATTTGGCTAAGGTGTATGTAAACTTCCG
ACTTCAACTG
>chromosome12:20074514-20074740/1-226
TGAGTGTATGTAAACTTCTGACCCACTGGGAATGTGATGAAAGAAATAAAAGCTGAAATAAATCATTCTCTC
TACTATTATTCTGACATTTCGCATTCTTAAAATAAAGTGGTGATCCTAACTGACCTAAGACAGGGAATTTTT
ACTTGGATTAAATGTCAGGAATTGTGAAAAACTGAGTTTAAATGTATTTGGCTAAGGTGTATGTAAACTTCC
GACTTCAACT
>chromosome12:36469491-36469717/1-226
TGAGTGTATGTAAACTTCTGACCCACTGGGAATGTGATGAAAGAAATAAAAGCTGAAATAAATCATTCTCTC
TACTATTATTCTGACATTTCACATTCTTAAAATAAAGTGGTGATCCTAACTGACCTAAGACAGGGTATTTTT
ACTAGGATTAAATGTCAGGAATTGTGAAAAACTGAGTTTAAATGTATTTGGCTAAGGTGTATGTAAACTTCT
GACTTCAACT
>chromosome12:77845511-77845737/1-226
TGAGTGTGTGTAAACTTCTGACCCACTGGGAATGTGATGAAAGAAATAAAAGCTGAAATAAATCATTCTCTC
TACTATTATTCTGACATTTCACATTCTTAAAATAAAGTGGTGATCCTAACTGACCTAAGACAGGGATTTTTT
GCTAGGATTAAATGTCAGGAATTGTGAAAAACTGAGTTTAAATGTATTTGGCTAAGGTGTATGTAAACTTCC
GACTTCAACT
>chromosome12:15597788-15598014/1-226
TGAGTGTATGTAAACTTCTGATCCACTGGGAATGTGATGAAAGAAATAAAAGCTGAAATAAATCATTTTCTC
TACTATTATTCTGACATTTCACATTCTTAAAATAAAGTGGTGATCCTAACTGACCTAAGACAGGGAATTTTT
ACTAGGATTAAATGTCATGAATTGTGAAAAACTGAGTTTAAATGTATTTGGCTAAGGTGTATGTAAACTTCC
GACTTCAACT
>chromosome12:11801405-11801631/1-226
TGAGTGTATGTAAACTTCTGACCCACTGGGAATGTGATGAAAGAAATAAAAGCTGAAATAAATCATTCTCTC
TACTATTATTCTGACATTTCACATTCTTAAAATAAAGTGGTGATCCTAACTGACCTAAGACAGGGAATTTTT
ACTAGGATTAAATGTCAGGAATTGTGAAAAACTGAGTTTAAATCTATTTGGCTAAGATGTATGTAAACTTCC
AACTTCAACT
>chromosome12:5977482-5977708/1-226
TGAGTGTATGTAAACTTCTGACCCACTGGGAATGTGATGAAAGAAATAAAAGCTGAAATAAATCATTCTCTC
TGCTATTATCCTGACATTTCACATTCTTAAAATAAAGTGGTGATCCTAACTGACCTAAGACAGGGAATCTTT
GCTAGGATTAAATGTCAGGAATTGTGAAAAACTGAGTTTAAATGTATTTGGCTAAGGTGTATGTAAACTTCC
GACTTCAACT
>chromosome12:27017425-27017651/1-226
TGAGTGTATGTAAACTTCTGACCCACTGGGAATGTGATGAAAGAAATAAAAGCTGAAATAAATCATTCTCTC
TACTATTATTCTGACATTTCACATTCTTAAAATAAAGTGGTGATCCTAACTGACCTAAGACACGGAATTTTT
ACTAGGATTAAATGTCAGGAATTGTGAAAAACTGAATTTAAATGTATTTGGCTAAGGTGTATGAAAACTTCC
GACTTCAACT
>chromosome12:26784517-26784743/1-226
TGAGTGTATGTACATTTCTGACCCACTGGGAATGTGATGAAAGAAATAAAAGCTGAAATAAATCATTCTCTC
TACTATTATTCTGACATTTCACATTCTTAAAATAAAGTGGTGATCCTAACTGACCTAAGACAGGGAATTTTT
ACTAGGATTGAATGTCAGGAATTGTGAAAAACTGAGTTTAAATATATTTGGCTAAGGTGTATGTAAACTTCC
GACTTCAACT
>chromosome12:10916201-10916427/1-226
TGAGTGTATGTAAACTTCTGACCCACTGGGAATGTGATGAAAGAAATACAAGTTGAAATAAATCATTCTCTC
TACTATTATTCTGACATTTCACATTCTTAAAATAAAGTGGTGATCCTAACTGACCTAAAACAGGGAATTTTT
ACTAGGATTAAATGTCAGGAATTGTGAAAAACTGAGTTTAAATGTATTTGGCTAAGGTGTATGTAAACTTCC
AACTTCAACT
>chromosome12:64479779-64480005/1-226
TGAGTGTATGTAAACTTCTGACCCACTGGGAATGTGATGAAAGAAATAAAAGCAGAAATAAATCATTCTCTC
TACTATTATTCTGACATTTCACATTCTTAAAATAAAGTGGTGATCCTAACTGACCTAACACAGGGAATTTTT
ACTAGGATTAAATGTCAGGAATTGTGAAAAACTGAGTTTAAATGTATTTGGCTAAGGTGTATGTAAACATCC
GACTTCAACT
>chromosome12:27916653-27916879/1-226
TGAGTGTATGTAAACTTCTGACCCACTGGGAATGTGATGAAAGAAATAAAAGCTGAAATAAATCATTCTCTC
TACTATTATTCTGACATTTCACATTCTTAAAATGAAGTGGTGATCCTAACTGACCTAAGACAGGGAATTTGT
ACTAGGATTAAATGTCAGGAATTGTGAAAAACTGAGTTTTAATGTATTTGGCTAAGGTGTATGTAAACCTCC
GACTTCAACT
>chromosome12:27005656-27005882/1-226
TGAGTGTATGTAAACTTCTGACCCACTGGGAATGTGATGAAAGAAATAATAGCTGAAATAAATCATTCTCTC
CACTATTATTCTGACATTTCACATTCTTAAAATAAAGTGGTGATCCTAACTGACCTAAGACAGGGAATATTT
ACTAGGATTAAATGTCAGGAATTGTGAAAAACTGAGTTTAAATGCATTTGGCTAAGGTGTATGTAAACTTCC
GACTTCAACT
>chromosome12:44412399-44412625/1-226
TGAGTGTATGTAAACTTCTGACCCACTGGGAATGTGATGAAAGAAATAAAAGCTGAAATAAATAATTCTCTC
TACTATTATTCTGACATTTCACGTTCTTAAAATGAAGTGGTGATCCTAACTGACATAAGACAGGGAATTTTT
ACTAGGATTAAATGTCAGGAATTGTGAAAAACTGAGTTTAAATGTATTTGGCTAAGGTGTATGTAAACTTCC
GACTTCAACT
>chromosome12:43624805-43625031/1-226
TGAGTGTATGTAAACTTCTGACCCACTGGGAATGTGATGAAAGAATTAAAAGCTGAAATAAATCATTCTCTC
TACTATTATTCTGACATTTCACATTCTTAAAATAAAGTGGTGATCCTAACTGACCTAAGACAGGATATTTTT
ACTAAGATTAAATGTCAGGAATTGTGAAAAACTGAGTTTAAATGTATTTGGCTAAGGTGTATGTAAACTTCC
GACTTCAACT
>chromosome12:43221932-43222158/1-226
TGAGTGCATGTAAACTTCTGACCCACTGGGAATGTGATGAAAGAAATAAAAGCTGAAATAAATCATTCTCTC
TACTATTATTCTGACATTTCACATTCTTAAAATAAAGTGGTGATCCTAACTGACCTAAGACAGGGAATTTTT
ACTACGATTAAATGTCAGGAATTATGAAAAACTGAGTATAAATGTATTTGGCTAAGGTGTATGTAAACTTCC
GACTTCAACT
>chromosome12:58923385-58923612/1-227
TGAGTGTATGTAAACTTCTGACCCACTGGGAATGTGATGAAAGAAATAAAAGCTGAAATAAATCATTCTCTC
TACTATTATTCTGATATTTCACATTCTTAAAATAAAAGTGGTGATCCTAACTGACCTAAGACAGGGAATTTT
TACTAGGATTAAATGTCAGGACTTGTGAAAAACTGAGTTTAAATGTATTTGGCTAAGGTGTATGTGAACTTC
TGACTTCAACT
>chromosome12:73631494-73631720/1-226
GAGTGTATGTAAACTTCTGACCCACTGGGAATGTGATGAAAGAAATAAAAGCTGAAATTAATCATTCTCTCT
ACTATTATTCTGACATTTCACATTCTTAAAATAAAGTGGTGATCCTAACTGACCTAAGACAGGGAATTTTTA
CTTGGATTAAATGTCAGGAATTGTGAAAAACTGAGTTTAAATGTATTTGGCTAAGGTGTATGTAAACTTCCG
ACTTCAACTG
>chromosome12:29949181-29949407/1-226
GAGTGTATGTAAACTTCTGACCCACTGGGAATGTGATGAAAGAAATAAAAGCTGAAATAAATCATTCTCTCT
ACTATTATTCTGACATTTCACATTCTTAAAATAAAGTGGTGATCCTAACTGACCTAAGACAGGGAATTTTTA
CTAGGATTAAATGTCAGGAATTGTGAAAAGCTGAGTTTAAATGTATTTGGTTAAGGTGTATGTAAACTTCTG
ACTTCAACTG
>chromosome12:69811286-69811512/1-226
GAGTGTATGTAAACTTCTGACCCACTGGGAATGTGATGAAAGAAATAAAAGCTGAAATAAATAATTCTCTCT
ACTATTATTCTGACATTTCACATTCTTAAAATAAAGTGGTGATCCTAACTGACCTAAGACAGGGAATTTTTA
CTATGATTAAATGTCAGGAATTGTGAAAAACTGAGTTTAAATGTATTTGGCTAAGGTGTATGTAAACTTCCG
ACTTCAACTG
>chromosome12:69937049-69937275/1-226
GAGTGTATGTAAACGTCTGACCCACTGGGAATGTGATGAAAGAAATAAAAGCTGAAATAAATCATTCTCTCT
GCTATCATTCTGACATTTCACATTCTTAAAATAAAGTGGTGATCCTAACTGACCTAAGACAGGGAATTTTTA
CTAGGATTAAATGTCAGGAATTGTGAAAAACTGAGTTTAAATGTATTTGGCTAAGGTGTATGTAAACTTCCG
ACTTCAACTG
>chromosome12:47545939-47546165/1-226
GAGTGTATGTAAACTTCTGACCCACTGAGAATGTGATGAAAGAAATAAAAGCTGAAATAAATCATTCTCTCT
ACTATTATTCTGACATTTCACATTCTTAAAATAAAGTGGTGATCCTAACTGACCTAAGACAGGGAATTTTTA
CTAGGATTAAATGTCAGGAATTGTGAAAAACTGAGTTTAAATGTATTTGGCTAAGGTGTATGTACATTTCCG
ACTTCAACTG
>chromosome12:71103086-71103312/1-226
GAGTGTATGTAAACTTCTGACCCACTGGGAATGTGATGAAAGAAATAAAAGCTGAAATAAATCATTCTCTCT
ACTATTATTCTGACATTTCACATTCTTAAAATAAAGTGGTGATCCAAACTGACCTAAAACAGGGAATTTTTA
CTAGGATTAAATGTCAGGAATTGTGAAAAACTGAGTTTAAATGTATTTGGCTAGGGTGTATGTAAACTTCCG
ACTTCAACTG
>chromosome12:77765869-77766095/1-226
GAGTGTACGTAAACTTCTGACCCACTGGGAATGTGATGAAAGAAATAAAAACTGAAATAAATCATTCTCTCT
ACTATTATTCTGACATTTCACATTCTTAAAATAAAGTGTTGATCCTAACTGACCTAAGACAGGGAATTTTTA
CTAGGATTAAATGTCAGGAATTGTGAAAAACTGAGTTTAAATGTATTTGGCTAAGGTGTATGTAAACTTCCG
ACTTCAACTG
>chromosome12:11230489-11230715/1-226
GAGTGTGTGTAAACTTCTGACCCACTGGGAATGTGATGAAAGAAATAAAAGCTGAAATAAATCATTCTCTCT
ACTATTATTCTGACATTTCACATTCTTAAAATAAAGTGGTGATCCTAACTGACCTAAGACAGGGAATTTTTA
CTAGGATTAAATGTCAGGAATTGTGGAAAACTGAGTTTAAATGTATTTGGCTAAGGTGTATGTAAACTTCTG
ACTTCAGCTG
>chromosome12:52374186-52374412/1-226
GAGTGTATGTAAACTTCTGACCCACTGGGAATGTGATGAAAGAAATAAAAGCTGAAATAAATCATTCTCTCT
ACTATTATTCTGACATTTCACATTCTTAAAATGAAGTGGTGATCCTAACTGACCTAAAACAGGGAATTTTGA
CTAGGATTAAATGTCAGGAATTGTGAAAAACTGAGTTTAAATGTATTTGGCTAAGGTGTATGTAAACTTCCA
ACTTCAACTG
>chromosome12:5822263-5822489/1-226
GAGTGTATGTAAACTTCTGACCCACTGGTAATGTGATGAAAGAAATAAAAGCTGAAATAAATCATTCTCTCT
ACTATTATTCTGACATTTCACATTCTTAAAATAAAGTGGTGATCCTAACTGACCTAAGACACGGAATTATTA
CTAGGATTAAATGTCAGGAATTGTGAAAAACTGAGTTTAAATGTATTTGGCTAAGGTGTATGTAAACTTCCG
ACTTCAACTG
>chromosome12:44791723-44791949/1-226
GAGTGTATGTAAACTTCTGACCCACTGGGAATGTGATGAAAGAAATAAAAGCTGAAATAAATCATTCTCTCT
ACTATTATTCTGACATTTCACATTCTTAAAATAAAGTGGTGATCCTAACTGACCTAAGACAGGGAATTTTTA
CCAGGATTAAATTTCATGAATTGTGAAAAAATGAGATTAAATGTATTTGGCTAAGGTGTATGTAAACTTCCG
ACTTCAACTG
>chromosome12:69369914-69370140/1-226
GAGTGTATGTAAACTTCTGACCCACAGGGAATGTGATGAAAGACATAAAAGCTGAAATAAGTCATTCTCTCT
ACTATTATTCTGACATTTCACATTCTTAAAATAAAGTGGTGATCCTAACTGACCTAAGACAGGGAATTTTTA
CAAGGATTAAATGTCAGGAATTGTGAAAAACTGAGTTTAAATGTATTTGGCTAAGGTGTATGTAAACTTCCG
ACTTCAACTG
>chromosome12:53192479-53192705/1-226
GAGTGTCTGTAAACTTCTGACCCACTGGGAATGTGATGAAAGAAATAAAAGCTGAAATAAATCATTCTCTCT
ACTATTATTCTGACATTTCACATTCTTAAAATAAAGTGGTGATCCTAACTGACCTAAGACAGGGAATGTTTG
CTAGGATTAAATGTCAGGAATTGTGAAAAACTGAGTTTAAATGTATTTGGCTAAGGTGTATGTAAACTTCCG
ACTTGAACTG
>chromosome12:51678044-51678270/1-226
GAGTGTATGTAAACTTCTGACCCATTGGGAATGTGATGAAATAAATAAAAGCTGAAATAAATCCTTATCTCT
ACTATTATTCTGACATTTCACATTCTTAAAATAAAGTGGTGATCCTAACTGACCTAAGACAGGGAATTTTTA
CTAGGATTAAATGTCAGGAATTGTGAAAAACTGAGTTTAAATGTATTTGGCTAAGGTGTATGTAAACTTCCG
ACTTCAACTG
>chromosome12:4302257-4302483/1-226
GAGTGTATGTAAACTTCTGACCCACTGGGAATGTGATGAAATAAATAAAAGCTGAAATAAATAATTCTCTCT
ACTATTATTCTGACATTTCACATTCTTAAAATAAAGTGGTGATCCTAACTGACCTAAGACAGGGAATTTGTA
CTAGGATTAAATGTCAGGAATTGTGAAAAACTGAGTTTAAATGTATTTGGCTAAGGTGTATGTAACCTTCCG
ACTTCAACTG
>chromosome12:20121416-20121643/1-227
GAGTGTATGTAAACTTCTGACCCGCTGGGAATGTGATGAAAGAAATAAAAGCTGAAATAAATCATTCTCTCT
ACTATTATTCTGACATTTCACATTCTTAAAATAAAGTGTTGATCCTAACTGACCTAAGACAGGCAATGTTTT
ACTAGGATTAAATGTCAGGAATTGTGAAAAACTGAGTTTAAATGTATTTGGCTAAGGTGTATGTAAACTTCC
GACTTCAACTG
>chromosome13:82434762-82434988/1-226
TGAGTGTATGTAAACTTCTGACCCACTGGGAATGTGATGAAAGAAATAAAAGCTGAAATAAATCATTCTCTC
TACTATTATTCCGACATTTCACATTCTTAAAATAAAGTGGTGATCCTAACTGACCTAAGACAGGGAATTTTT
ACTAGGATTAAATGTCAGGAATTGTGAAAAACTGAGTTTAAATGTATTTGGCTAAGGTGTATGTAAACTTCC
GACTTCAATT
>chromosome13:34506117-34506343/1-226
TGAGTGTATGTAAACTTCTGACCCACTGGGAATGTGATGAAAGAAATAAAAGCTGAAATAAATCATTCTCTC
TACTATTATTCTGACATTTCACATTCTTAAAATAAAGTGGTGATCCTAACTGACCTAAGACAGGGAATTTTT
ACTAGGATTAAATGTCAGGAATTGTGAAAAACTGAGTATAAACGTATTTGGCTAAGGTGTATGTAAACTTCC
GATTTCAACT
>chromosome13:61196561-61196787/1-226
TGAGTGTATGTAAACTTCTGACCCACTGGGAATGTGATGAAAGAAATAAAAGCTGAAATAAATCATTCTCTC
TACTATTATTCTGACATTTCACATTCTTAAAATAAAGTGGTGATCCTAACTGACCTAAGACAGGGAATTTCT
ACTTGGATTAAATGTCAGGAATTGTGAAAAACTGAGTTTAAATGTATTTGGCTAAGGTGTATGTAAATTTCC
GACTTCAACT
>chromosome13:91974177-91974403/1-226
TGAGTGTATGTAAACTTCTGACCCACTGGGAATGTGATGAAAGAAATAAAAGCTGAAATAAATCATTCTCTC
TACTATTATTCTGACATTTCACATTCTTAAAATAAAGTGGTGATCCTAACTGACCTAAGACAGGGAATTTTT
ACTGGGATTAAATGTCAGGAATTGTGAAAAACTCAGTTTAAATGTATTTGGCTAAGGTGTGTGTAAACTTCC
GACTTCAACT
>chromosome13:33256025-33256251/1-226
TGAGTGTATGTAAACTTCTGACCCACTGGGAATGTGATGAAAGAAATAAAAGCTGAAATAAATCATTTTCTC
TACTATTATTCTGACATTTCACATTCTTAAAATAAAGTGGTGAATCTAACTGACCTAAGACAGGGAATTTTT
ACTAGGATTAAATGTCAGGAATTGTGAAAAACTGAGTTTAAATGTATTTGGCTAAGGTGTATGTAAACTTCC
GACTTCAACT
>chromosome13:75656341-75656567/1-226
TGAGTGTATGTAAACTTCTGACCCACTGGGAATGTGATGAAAGAAATAAAAGTTGAAATAAATCATTCTCTC
TACTATTATTCTGACATTTCACATTCTTAAAATAAAGTGGAGATCCTAACTGACCTAAGACAGGGAATTGTT
ACTAGGATTAAATGTCAGGAATTGTGAAAAACTGAGTTTAAATGTATTTGGCTAAGGTGTATGTAAACTTCC
GACTTCAACT
>chromosome13:827455-827681/1-226
TGAGTGTATGTAAACTTCTGACCCACTGGGAATGTGATGAAAGAAATAAAAGCTGAAATAAATAATTCTCTC
TACTATTATTCTGACATTTCACATTCTTAAAATAAAGTGGTGATCCTAACTGACCTAAGACAGGGAATTTTT
ACTAGGATTAAATGTCAGGAATTGTGAAAAACTGAGTTTAAATGTATTTGGCTAAGGTGTATGTAAACTTCT
GACTTCTACT
>chromosome13:8025930-8026156/1-226
TGAGTGTATGTAAACTTCTGACCCACTGGGAATGTGATGAAAGAAATAAAAGCTGAAATAAATCATTCTCTC
TACTATTATTCTGACATTTCACATTCTTAAAATAAAGTGGTGATTCTAACTGACCTAAGACAGGGAATTTTT
ACTAGGATTAAATGTCAGGAATTGTGAAAAACTGACTTGAAATGTATTTGGCTAAGGTGTATGTAAACTTCC
GACTTCAACT
>chromosome13:67321201-67321427/1-226
TGAGTGCATGTAAACTTCTTACCCACTGGGAATGTGATGAAAGAAATAAAAGCTGAAATAAATCATTCTCTC
TACTATTATTCTGACATTTCACATTCTTAAAATAAAGTGGTGATCCTAACTGACCTAAGACAGGGAATTTTT
ACTAGGATTAAATGTCAGGAATTGTGAAAAACTGAGTTTAAATGTATTTGCCTAAGGTGTATGTAAACTTCC
GACTTCAACT
>chromosome13:75277541-75277767/1-226
TGAGTGTATGTAAACTTTTGACCCACTGGGAATGTGATGAAAGAAATGAAAGCTGAAATAAATCATTCTCTC
TACTATTATTCTGACATTTCACATTCTTAAAATAAAGTGGTGATCCTAACTGACCTAAGAAAGGGAATTTTT
ACTAGGATTAAATGTCAGGAATTGTGAAAAACTGAGTTTAAATGTATTTGGCTAAGGTGTATGTAAACTTCT
GACTTCAACT
>chromosome13:48166556-48166782/1-226
TGAGTGTATGTAAACTTCTGACCCACTGGGAATGTGATGAAAGAAATAAAAACTGAAATAAATCATTCTCTC
TACTATTATTCTGACATTTCACATTCTTAAAATAAAGTGGTGATCCTAACTGACCTAAGACAGAGAATTATT
ACTAGGATTAAATGTCAGGAATTGTGAAATATTGAGTTTAAATGTATTTGGCTAAGGTGTATGTAAACTTCC
GACTTCAACT
>chromosome13:63442388-63442614/1-226
TGAGTGTATGTAAACTTCTGACCCACTGGGAATGTGATGAAAGAAATAAAAGCTGAAATAAATCATTCTCTC
TACTAATATTCTGACATTTCACATTCTTAAAATAAAGTGGTGATCTTAACTGACCTAAGACAGGGCATTTTT
ACTAGGATTAAATGTCAGGAATTGTGAAAAACTGAGTTTAAATGTATTTGGCTAAGGTGTATGTAAACTTCC
GACTTCATCT
>chromosome13:10838576-10838802/1-226
TGAGTCTATGTAAACTTCTGACCCACTGGGAATGTGATGAAAGAAATAAAAGCTGAAATAAATCCTTCTCTC
TACTATTATTCTGACATTTCACATTCTTAAAATAAAGTGGTGATCCTAACTGACCTAAGACAGGGAATTTTT
ACTAGAATTAAATGTCAGGAATTGTGAAAACCTGAGTTTAAATGTATTTGGCTAAGGTGTATGTAAACTTCC
GACTTCAACT
>chromosome13:17182790-17183016/1-226
TGAGTGTATGTAAACTTCTGACCCACTGGGAATGTGATGAAAGAAATAAAAGCTGAAATAAATCATTCTCTC
TACTATTATTCTGACAATTCACATTCTTAAAATAAAGTGGTGATCCTATCTGACCTAAGACAGGGAATTTTA
AATAGGATTAAATGTCAGGAATTGTGAAAAACTGAGTTTAAATGTATTTGGCTAAGGTGTATGTAAACTTCC
GACTTCAACT
>chromosome13:41348931-41349158/1-227
TGAGTGTATGTAAACTTCTGACCCACTGGGAATGTGATGAAAGAAATAAAAGCTGAAATAAATAATTCTCTC
TACTATTATTCTGACATTTCACATTCTTAAAATAAAGTGGTGATCCTAACTGACCTAAGACAGGGAATTTTT
TACTAGGATTAAATGTCAGGAATTGTGAAAACCTGAGTTTAAATGTATTTGGCTAAGGTGCATGTAAACTTC
CGACTTCAACT
>chromosome13:28460211-28460438/1-227
TGAGTGTATGTAAACTTCGTACCCACTGGGAATGTGATGAAAGAAATAAAAGCTGAAATAAATCATTCTCTC
TACTATTATTCTGACATTTCACATTCTTAAAATAAAGTGGTGATCCTAACTGACCTAAAACAGGGAATTTTT
ACTAGGATTAAATGTCAGGAATTGTGGAAAAACTGAGTTTAAATGTATTTGGCTAAGGTGTATGTAAACTTC
CGACTTCAACT
>chromosome13:95297234-95297460/1-226
GAGTGTATGTAAACTTCTGACCCACTGGGAATGTGATGAAAGAAATAAAAGCTGAAATAAATCATTCTCTCT
ACTATTATTCTGACATTTCACATTCTTAAAATAAAGTGGTGATCCTAACTGACCTAAGACAGGGAATTTTTA
CTAGGATTAAATGTCAGGAATTGTGAAAAACTGAGTTTAAATGTATTTGGCTAATGTGTATGTAAACTTCCG
ACTTCAACTG
>chromosome13:86445240-86445466/1-226
GAGTGTATGTAAACTTCTGACCCACTGGGAATGTGATGAAAGAAATAAAAGCTGAAATAAATCATTCTCTCT
ACTATTATTCTGACATTTCACATTCTTAAAATAAAGTGGTGATCCTAACTGACCTAAAACAGGGAATTTTTA
CTAGGATTAAATGTCAGGAATTGTGAAAAACTGAGTTTAAATGTATTTGGCTAAGGTGTATGTAAACTTCTG
ACTTCAACTG
>chromosome13:93046934-93047160/1-226
GACTGTATGTAAACTTCTGACCCACTGGGAATGTGATGAAAGAAATAAAAGCTGAAATAAATCATTCTCTCT
ACTATTATTCTGACATTTCACATTCTTAAAATAAAGTGGTGATCCTAACTGACCTAAGACAGGGAATTTTTA
CTAGGATTAAATGTCAGGAATTGTGAAAAACTGAGTTTAAATGTATTTGTCTAAGGTGTATGTAAACTTCCG
ACTTCAACTG
>chromosome13:67814160-67814386/1-226
GAGTGCATGTAAACTTCTGACCCACTGGGAATGTGATGAAAGAAATAAAAGCTGAAATAAATCATTCTCTCT
ACTATTATTCTGACATTTCACATTTTTAAAATAAAGTGGTGATCCTAACTGACCTAAGACAGGGAATTTTTA
CTAGGATTAAATGTCAGGAATTGTGAAAAACTGAGTTTAAATGTATTTGGCTAAGGTGTATGTAAACTTCAG
ACTTCAACTG
>chromosome13:20198101-20198327/1-226
GAGTGTATGTAAACTTCTGACCCACTGGCAATGCGATGAAAGAAATAAAAGCTGAAATAAGTCATTCTCTCT
ACTATTATTCTGACATTTCACATTCTTAAAATAAAGTGGTGATCCTAACTGACCTAAGACAGGGAATTTTTA
CTAGGATTAAATGTCAGGAATTGTGAAAAACTGAGTTTAAATGTATTTGGCTAAGGTGTATGTAAACTTCCG
ACTTCAACTG
>chromosome13:98360393-98360619/1-226
GAGTGTATGTAAACTTCTGACCCACTGGGAATGTGATGAAAGAAATAAAAGCTGAAATAAATCATTCTCTCT
ACTATTATTCTGACATTTCACATTCTTAAAATAAAGTGGTGATCTTAACTGACCTAAGACAGGGAATTTTTA
CTAGGATTAAATGTCAGGAATTGTGAAAAACTGAGTTTAAATGTATATGGCTAAGGTGTATGTAAACTTCTG
ACTTCAACTG
>chromosome13:69694635-69694861/1-226
GAGGGTATGTAAACTTCTGACCCACTGGGAATGTGATGAAAGAAATAAAAGCTGAAATAAATCATTCTCTCT
ACTATTATTCTGACATTTCACATTCTTAAAATAAAGTGGTGATCCTAACTGACCTAAGACAGGGAATGTTTA
CTAGGATTAAATGTCAGGAATTGTGAGAAACTGAGTTTAAATGTATTTGGCTAAGGTGTATGTAAACTTCCG
ACTTCAACTG
>chromosome13:60109181-60109407/1-226
GAGTGTATGTAAACTTCTGACCCACTGGGAATGTGATGAAAGAAATAAAAGCAGAAATAAATCATTCTCTCT
ACTATTATTCTGACATTTCACATTCTTAAAATAAAGTGGTGATCCTAACTGACCTAAGACAGGGAATTTTTA
CTAGGATTAAATGTCAGGAATTGTGAAAAACTGAGTTTAAATGTATTTGGCTAAGGTGAATGTAAGCTTCCG
ACTTCAACTG
>chromosome13:55279638-55279864/1-226
GAGTGTATGTAAACTTCTGACCCACTGGGAATGTGATAAAATAAATAAAAGCTGAAATAAATCATTCTCTCT
ACTATTATTCTGACATTTCACATTCTTAAAATAAAGTGGTGATCCTAACTGACCTAAGACAGGGAATTTTTA
CAAGGATTAAATGTCAGGAATTGTGAAAAACTGAGTTTAAATGTATTTGGCTAAGGTGTATGTAAACTTCCG
ACTTCAACTG
>chromosome13:103654254-103654480/1-226
GAGTGTATGTAAACTTCTGACCCACTGGGAATGTGATGAAAGAATTAAAAGCTGAAATAAATCATTCTCTCT
AATATTATTCTGACATTTCACATTCTTAAAATAAAGTGGTGATCCTAACTGACCTAAAACAGGGAATTTTTA
CTAGGATTAAATGTCAGGAATTGTGAAAAACTGAGTTTAAATGTATTTGGCTAAGGTGTATGTAAACTTCCG
ACTTCAACTG
>chromosome13:4797334-4797560/1-226
GAGTGTATGTAAACTTCTGACCCACTGGGAATGTGATGAAAGAAATAAAAGCTGAAATAAATCATTCTCTCT
ACTATTATTCTGACATTTCACATTTTTTAAATAAAGTGGTGATCCTAACTGACCTAAGACAGGGAATTTTTA
CTAGGATTAAATATCAGGAATTGTGAAAAACTGAGTTTAAATGTATTTGGCTAAGGTGTATGTAAACTTCTG
ACTTCAACTG
>chromosome13:33238849-33239076/1-227
GAGTGTATGTAAACTTCTGACCCACTGGGAATGTGATGAAAGAAATAAAATCTGAAATAAATCATTCTCTCT
ACTATTATTCTGACATTTCACATTCTTAAAATAAAGTGGTGATCCTAACTGACCTAAGACAGGGAATCTTTT
ACTAGGATTAAATGTCAGGAATTGTGAAAAACTGAGTTTAAATGTATTTGGCTGAGGTGTATGTAAACTTCC
GACTTCAACTG
>chromosome13:38511601-38511827/1-226
GAGTGTATGTAAACCTTCTACCCACTGGGAATGTGATGAAAGAAATAAAAGCTGAAATGAATCATTCTCTCT
ACTATTATTCTGACATTTCACATTCTTAAAATAAAGTGGTGATCCTAACTGACCTAAGACAGGGAATTTTTA
CTAGGATTAAATGTCAGGAATTGTGAAAAACTGAGTTTAAATGTATTTGGCTAAGGTGTATGTAAACTTCCG
ACTTCAACTG
>chromosome14:9594204-9594430/1-226
TGAGTGTATGTAAACTTCTGACCCACTGGGAATGTGATGAAAGAAATAAAAGCTGAAATAAATCATTCTCTC
TACTATTATTCTGACATTTCACATTCTTAAAATAAAGTGGTGATCCTAACTGACCTAAGACAGGGAATTTGT
ACTAGGATTAAATGTCAGGAATTGTGAAAAACTGAGTTTAAATGTATTTGGCTAAGGTGTATGTAAACTTCC
GACTTCAACT
>chromosome14:25247773-25247999/1-226
TGAGTGTATGTAAACTTCTGACCCACTGGGAATGTGATGAAAGAAATAAAAGCTGAAATAAATCATTCTCTC
TACTATTATTCTGACATTTCACATTCTTCAAATAAAGTGGTGATCCTAACTGACCTAAGACAGGGAATTTTT
ACTAGGATTAAATGTCAGGAATTGTGAAAAACTGAGTTTAAATGTATTTGGCTAAGGTGTATGTAAACTTCC
GACTTCAACT
>chromosome14:17558203-17558429/1-226
TGAGTATATGTAAACTTCTGACCCACTGGGAATGTGATGAAAGAAATAAAAGCTAAAATAAATCATTCTCTC
TACTATTATTCTGACATTTCACATTCTTAAAATAAAGTGGTGATCCTAACTGACCTAAGACAGGGAATTTTT
ACTAGGATTAAATGTCAGGAATTGTGAAAAACTGAGTTTAAATGTATTTGGCTAAGGTGTATGTAAACTTCC
GACTTCAACT
>chromosome14:92501083-92501309/1-226
TGAGTGTATGTAAACTTCTGACCCACTGGGAATGTGATGAAAGAAATAAAAGCTGAAATAAATCATTCTCTC
TACTATTATTCTGACATTTCACATTCTTAAAATAAAGTGGTGATCCTAACTGACCTAAGACAGGGAATTTTT
ACTAGGATTAAATGTCAGGAATTGTAAAAAACTGAGTTTAAATGTATTTGGCTAAGGTGTATGTAAACTTCT
GACTTCAACT
>chromosome14:10866049-10866275/1-226
TGAGTGTATGTAAACTTCTGACCCACTGGGAATGTGATGAAAGAAATAAAAGCTGAAATAAATCATTCTCTC
TACTATTATTCTGACATTTCACATTCTTAAAATAAAGTGGTGATCCTAACTGACCTAAGACAGGGAATTTTT
ACTAGGATTAAATGTCAGGAATCGTGAAAAACTGAGTTTAAATGTATTTGTCTAAGGTGTATGTAAACTTCC
GACTTCAACT
>chromosome14:29122616-29122842/1-226
TGAGTGTATGTAAACTTCTGACCCACTGGGAATGTGATGAAAGAAATAAAAGCTGAAATAAATCATTCTCTC
TACTATTATTCTGACATTTCACATTCTTAAAATAAAGTGGTGATCCTAACTGACCTAAGACAGGGAATTCTT
ACTAGGATTAAATGTCAGGAATTGTGAAAAACTGAGTTTAAATGTATTTGGCTTAGGTGTATGTAAACTTCC
GACTTCAACT
>chromosome14:73800719-73800945/1-226
TGAGTGTATGTAAACTTCTGACCCACTGGGAATGTGATGAAAGAAATAAAAGCTGAAATAAATCATTCTCTC
TACTATTATTCTGACATTTCACATTCTTAAAATAAAGTGGTGATCCTAACTGACCTAAAACAGGGAATTTGT
ACTAGGATTAAATGTCAGGAATTGTGAAAAACTGAGTTTAAATGTATTTGGCTAAGGTGTATGTAAACTTCC
GACTTCAACT
>chromosome14:88417006-88417232/1-226
TGAGTGTATGTAAACTTCTGACCCACTGGGAATGTGATGAAAGAAATAAAAGCTGAAATAAATCATTCTCTC
TACTATTATTCTGACATTTCACATTCATAAAATAAAGTGGTGATCCTAACTGACCTAAAACAGGGAATTTTT
ACTAGGATTAAATGTCAGGAATTGTGAAAAACTGAGTTTAAATGTATTTGGCTAAGGTGTATGTAAACTTCC
GACTTCAACT
>chromosome14:13288585-13288811/1-226
TGAGTGTATGTAAACTTCTGACCCACTGGGAATGTGATGAAAGAAATAAAAGCTGAAATAAATCGTTCTCTC
TACTATTATTCTGACATTTCACATTCTTAAAATAAAGTGGTGATCCTAACTGACCTAAGACAAGGAATTCTT
ACTAGGATTAAATGTCAGGAATTGTGAAAAACTGAGTTTAAATGTATTTGGCTAAGGTGTATGTAAACTTCC
GACTTCAACT
>chromosome14:83835036-83835262/1-226
TGAGTGTATGTAAACTTCTGACCCACTGGGAATGTGATGAAATAAATAAAAGCTGAAATGAATCATTCTCTC
TACTATTATTCTGACATTTCACATTCTTAAAATAAAGTGGTGATCCTAACTGACCTAAGACAGGGAATTTGT
ACTAGGATTAAATGTCAGGAATTGTGAAAAACTGAGTTTAAATGTATTTGGCTAAGGTGTATGTAAACTTAC
GACTTCAACT
>chromosome14:30329773-30329999/1-226
TGAGTGTATGTAAACTTCTGACCCACTGGGAATGTGATGAAAGAAATAGAAGCTGAAATAAATCATTCTCTC
TACTATTATTCTGACATTTCACATTCTTAAAATAAATTGGTGATCCTAACTGACCTAAGACAGGGACTTTTT
ACTAGGATTAAATGTCAGGAATTGTGAAAAACTGAGTTTAAATGTATTTGGCTAAGGTGTATGTAAACTTCC
GACTTCAACT
>chromosome14:20211136-20211362/1-226
TGAGTGTATGTAAACTTCTGACCCACTGGGAATGTGATGAAAGAAATAAAAGCTGAAATAAATAATTCTCTC
TACTATTATTCTGACATTTCACATTCTTAAAATAAAGTGGTGATCCTAACTGACCTAAGACAGGGAATATTT
ACTAGGATTAAATGTCAGGAATTGTGAAGAACTGAGTTTAAATGTATTTGGCTAAGGTGTATGTAAACTTCC
GACTTCAACT
>chromosome14:27853518-27853744/1-226
TGAGTGTATGTAAACTTCTGACCCACTGGGAATGTGATGAAAGAAATCAAAGCTGAAATAAATCATTCTCTC
TACTATTATTCTGACATTTCACATTCTTAAAATAAAGTGGTGATCCTAACTGACCTAAAACAGGGAATTTTT
ACTAGGATTAAATGTCAGGAATTGTGAAAATCTGAGTTTAAATGTATTTGGCTAAGGTGTATGTAAACTTCC
GACTTCAACT
>chromosome14:19055566-19055792/1-226
TGAGTGTATGTAAACTTCTGACCCACTGGGAATGTGATGAAAGAAATAAAAGCTGAAATGAATCATTCTCTC
TACTATTATTCTGACATTTCACATTCTTAAAATAAAGAGGTGATCCTAACTGACCTAAGACAGGGAATATTT
ACTAGGATTAAATGTCAGGAATTGTGAAAAACTGAGTTTAAATGTATTTGGCAAAGCTGTATGTAAACTTCC
GACTTCAACT
>chromosome14:93299798-93300024/1-226
GAGTGTATGTAAACTTCTGACCCACTGGGAATGTGATGAAAGAAATAAAAGCTGAAATAAATCATTCTCTCT
ACTATTATTCTGACATTTCACATTCTTAAAATAAAGTGGTGATCCTAACTGACCTAAAACAGGGAATTTTTA
CCAGGATTAAATGTCAGGAATTGTGAAAAACTGAGTTTAAATGTATTTGGCTAAGGTGTATGTAAACTTCCG
ACTTCAACTG
>chromosome14:26323386-26323612/1-226
GAGTGTATGTAAACTTCTGACCCACTGGGAATGTGATGAAAGAAATAAAAGCTGAAATAAATCATTCTCTCT
ACTATTATTCTGACATTTCACATTCTTAAAATAAAGTGGTGATCCTAACTGACCTAAGACAGGGAATTTTTA
CTAGGATTAAATGTCAGGAATTGTGAAAAACTGAGTTTAGTTGTATTTGGCTAAGGTGTATGTAAACTTCCG
ACTTCAACTG
>chromosome14:37062260-37062486/1-226
GAGTGTATGTAAACTTCTGACCCACTGGGAATGTGATGAAAGAAATAAAAGCTGAAATAAATAATTCTCTCT
ACTATTATTCTGACATTTCACATTCTTAAAATAAAGTGGTGATCCTAACTGACCTAAGACAGGGAATTTTTA
CTAGGATTAAATGTCAGGAATTGTGAAAAACTGAGTTTAAATGTATTTGGCTAAGGTGTATGTAAACTTCTG
ACTTCAACTG
>chromosome14:33859235-33859461/1-226
GAGTGTATGTAAACTTCTGACCCACTGGGAATGTGGTGAAAGAAATAAAAGCTGAAATAAATCATTCTCTCT
ACTATTATTCTGACATTTCACATTCTTAAAATAAAGTGGTGATCCTAACTGATCTAAGACAGGGAATTTTTA
CTAGGATTAAATGTCAGGAATTGTGAAAAACTGAGTTTAAATGTATTTGGCTAAGGTATATGTAAACTTCCG
ACTTCAACTG
>chromosome14:7854536-7854762/1-226
GAGTGTATGTAAACTTCTGACCCACTGGGAATGTGATGAAAGATATAAAAGCTGAAATAAATCATTCTCTCT
ACTATTATTCTGACATTTCACATTCTTAAAATAAAGTGGTGATCCTAACTGACCTAAGACAGGGAATTTTTA
CTAGGATTAAATGTCAGGAATTGTGAAAAAATGTGTTTAAATGTATTTGGCTAAGGTGTATGTAAACTTCTG
ACTTCAACTG
>chromosome14:15666522-15666748/1-226
GAGTGTATGTAAACTTCTGACCCACTGGGAATGTGATGAAAGAAATAAAAGCTGAAATAAATCATTCTCTCT
ACTATTATTCTGACATTTCACATTCTTAAAATAAAGTGGTGATCCTAACTGACTTGAGACAGGGAATTTTTA
CTAGGATTAAATGTCAGGAATTGTGAAAAACTGAGTTCAAATGTATTTGGCTAAGATGTATGTAAACTTCCG
ACTTCAACTG
>chromosome14:79324319-79324545/1-226
GAGTGTATGTAAACTTCTGACCCACTGGGAATGTGATGAAAGAAATAAAAGCTGAAATAAATCATTCTCTCT
ACTATTATTCTGACATTTCACATTCTTAAAATAAAGTGGTGATGCTAACTGACCTAAGACAGGGAATTTTTA
CTAGGGTTAAATGTCAGGAATTGTGAAAAACTGAGTTTAAATGTATTTGGCTAAGGTGTATGTAAACTTCCC
ACTTCAACTG
>chromosome14:5816052-5816278/1-226
GAGTGTATGTTAACTTCTGACCCACTGGGAATGTGATGAAAGAAATAAAAGCTGAAATAAATCATTCTCTCT
ACTATTATTCTGACATTTCACATTCTTAAAATAAAGTGGTGATCCTAACTGACCTAAAACAAGGAATTTTTA
CTAGGATTAAATGTCAGGAATTGTGAAAAACTGAGTTTAAATGCATTTGGCTAAGGTGTATGTAAACTTCCG
ACTTCAACTG
>chromosome14:9238660-9238886/1-226
GAGTGTATGTAAACTTCTGACCCACTGGGAATGTGATGAAAGAAATAAAAGCTGAAATAAATCATTCTCTCT
ACTATTATTCTGACATTTCACATTCTTAAAATAAAGTGGTGATCCTAACTGACCTAAGACGGGGAATCTTTA
CTAGGATTAAATGTCAGGAATTGGGAAAAACTTAGTTTAAATGTATTTGGCTAAGGTGTATGTAAACTTCCG
ACTTCAACTG
>chromosome14:24552450-24552676/1-226
GAGTGTATGTAAACTTCTGACCCACTAGGAATGTGATGAAAGAAATAAAAGCTGAAATAAATCATTCTCTCT
ACTATTATTCTGACATTTCACATTCTTAAAATAAAGTGGTGATCATAACTGACCTAAGACAGGGAATTTTTA
CTAGGATTAAATGTCAGGAATTGTGAAAAATGGAGTTTAAATGTATTTGGCTAAGGTGTATGTAAACTTCTG
ACTTCAACTG
>chromosome14:82953940-82954167/1-227
GAGTGTATGTAAACTTCTGACCCACTGGGAATGTGATGAAAGAAATAAAAGCTGAAATAAATCATTCTCTCT
ACTATTATTCTGACATTTCACATTCTTAAAATAAAGTGGTGATCCTAACTGACCTAAGACAGGGAATTCTTA
CTAGGATTAAATGTCAGGAATTGTGAAAAACTGAGTTTAAATGTATTTGGCTAAGGTGTATGTAAACTTCCC
GATTTCAACTG
>chromosome14:36716330-36716556/1-226
GAGTGTATGTAAACTTCTGACCCACTGGAAATGTGATGAAAGAAATTAAAGCTGAAATAAATCATTCTCGCT
ACTATTATTCTGACATTTCACATTCTTAAAATAAAGTGGTGATCCTAACTGACCTAAGACAGGGAATTTTTA
CTAGGATTAAATGTCAGGAATTGTGAAAAACTGAGTTTAAATGAATTTGGCTAAGGTGTATGTAAACTTCCG
ACTTCAACTG
>chromosome14:5179271-5179498/1-227
GAGTGTATGTAAACTTCTGACCCACTGGGAATGTGATGAAAGAAATAAAAGCTGAAATAAATCATTCTCTCT
ACTATTATTCTGACATTTCACACTCTTAAAATGAAGTGGTGATCCTAACTGACCTAAGACAGGGAATTTTTT
ACTAGGATTAAATGTCAGGAAGTGTGAAAAACTGAGTTTAAATGTATTTGGCTAAGGTGTATGTAAACTTCC
GACTTCAACTG
>chromosome14:39657061-39657286/1-225
GAGTGTATGTAAACTCTGACCCACTGGGAATGTGATGAAAGAAATAAAAGCTGAAATAAATCATTCTCTCTA
CTATTATTCTGACATTTCACATTCTTAAAATAAAGTCGTGATCCTAACTGACCTAAGACAGGGAATTTTTAC
AAGGATTAAATGTCAGGAATTGTGAAAAACTGAGTTTAAATGTATTTGGCTAAGGTGTATGTAAACTTCCGA
CTTCAACTG
>chromosome15:26101515-26101741/1-226
TGAGTGTATGTAAACTTCTGACCCACTGGGAATGTGATGAAAGAAATAAAAGCTGAAATAAATCATTCTCTC
TACTATTATTCTGACATTTCACATTCTTAAAATAAAGTGGTGATCCTAACTGACCTAAGACAGGGAATTTTT
ACTAGGATTAAATGTCAGTAATTGTGAAAAACTGAGTTTAAATGTATTTGGCTAAGGTGTATGTAAACTTCC
GACTTCAACT
>chromosome15:8863520-8863746/1-226
TGAGTGTATGTAAACTTCTGACCCACTGGGAATGTGATGAAAGAAATAAAAGCTGAAATAAATCATTCTCCC
TACTATTATTCTGACATTTCACATTCTTAAAATAAAGTGGTGATCCTAACTGACCTAAAACAGGGAATTTTT
ACTAGGATTAAATGTCAGGAATTGTGAAAAACTGAGTTTAAATGTATTTGGCTAAGGTGTATGTAAACTTCC
GACTTCAACT
>chromosome15:56109775-56110001/1-226
TGAGTGTATGTAAACTTCTGACCCACTGGGAATGTGATGAATGAAATAAAAGCTGAAATAAATCATTCTCTC
TACTATTATTCTGACATTTCACATTCTTAAAATAAAGTGGTGATCCTAACTGACCTAAGACAGGGAATTTTT
ACTAGGATTAAATGTCAGGAATTGTGAAAAACTGAGTTTAAATGCATTTGGCTAAGGTGTATGTAAACTTCC
GACTTCAACT
>chromosome15:73479404-73479630/1-226
TGAGTGTATGTAAACTTCTGACCCACTGGGAATGTGATGAAAGAAATAAAAGCTGAAATAAATCATTCTCTC
TACTATTATTCTGACATTTCACATTCTTAAAATAAAGTGGTGATCCTAACTGGCCTAAGACAGGGTATTTTT
ACTAGGATTAAATGTCAGGAATTGTGAAAAACTGAGTTTAAATGTATTTGGCTAAGGTGTATGTAAACTTCC
GACTTCAACT
>chromosome15:71976906-71977132/1-226
TGAGTGTATGTAAACTTCTCACCCACTGGGAATGTGATGAAAGAAATAAAAGCTGAAATAAATCATTCTCTC
TACTATTATTCTGACATTTCACATTCTTAAAATAAAGTGGTGATCCTAACTGACCTAAGACAGGGAATTTTT
ACTAGGATTAAATGTCAGGAATTGTGAAAAACTGAGTTTAAATGTATTTGGCTAAGGTATATGTAAACTTCC
GACTTCAACT
>chromosome15:48917169-48917395/1-226
TGAGTGTATGTAAACTTCTGACCCACTGGGAATGTGATGAAAGGAATAAAAGCTGAAATAAATCATTCTCTC
TACTGTTATTCTGACATTTCACATTCTTAAAATAAAGTGGTGATCCTAACTGACCTAAGACAGGGAATTTTT
ACTAGGATTAAATGTCAGGAATTGTGAAAAACTGAGTTTAAATGTATTTAGCTAAGGTGTATGTAAACTTCC
GACTTCAACT
>chromosome15:74993729-74993955/1-226
TGAGTGTATGTAAACTTCTGACCCACTGGGAATGTGATGAAAGAAATAAAAGCTGAAATAAATCATTCTCTC
TACTAATATTGTGACATTTCACATTCTTAAAATAAAGTGGTGATCCTAACTGACCTAAGACAGGGAATTTTT
ACTAGGATTAAATGTCAGGAATTGTGAAAAACTGAGTTTAAATGTATTTGGCTAAGGTGTATGTAAACTTCC
GACTTCAACT
>chromosome15:62192001-62192227/1-226
TGAGTGTATGTAAACTTCTGACCCACTGGGAATGTGATGAAAGAAATAAAAGCTGAAATAAATAATTCTCTC
TACTATTATTCTGACATTTCACATTCTTAAAATAAAGTGGTGATCCTAACTGACCTAAGATAGGGAATTTTT
ACCAGGATTAAATGTCAGGAATTGTGAAAAACTGAGTTTAAATGTATTTGGCTAAGGTGTATGTAAACTTCC
GACTTCAACT
>chromosome15:29948131-29948357/1-226
TGAGTGTATGTAAACTTCTGACCTAGTGGGAATGTGATGAAAGAAATAAAAGCTGAAATAAATCATTCTCTC
TACTATTATTCTGACATTTCACATTCTTAAAATAAAGTGGTGATCCTAACTGACCTAAGACAGAGAATTTTT
ACTAGGATTAAATGTCAGGAATTGTGAAAAACTGAGTTTAAATGTATTTGGCTAAGGTGTATGTAAACTTCC
GACTTCAACT
>chromosome15:63476020-63476246/1-226
TGAGTGTATGTAAACTTCTGACCCACTGGGAATGTGATGAAATAAATAAAAGCTGAAATGAATCATTCTCTC
TACTATTATTCTGACATTTCACATTCTTAAAATAAAGTGGTGATCCTAACTGACCTAAGACAGGGAATTTTT
ACTAGGATTAAATGTCAGGAATTGTGAAACACTGAGTTTAGATGTATTTGGCTAAAGTGTATGTAAACTTCC
GACTTCAACT
>chromosome15:65328796-65329022/1-226
TGAGTGCATGTAAACTTCTGACCCACTGGGAATGTGATGAAAGAAATAAAAGCTGAAATTAATCATTCTCTC
TACTATTATTCTGACATTTCACATTCTTAAAATAAAGTGGTGATCCTAACTGACCTAAGACAGGGAGTATTT
ACTAGGATTAAATGTCAGGAATTGTGAAAAACTGAGTTTAAATGTATTTGGCTAAGGTGTATGTAAACTTCC
GACTTCAACT
>chromosome15:38322703-38322929/1-226
TGAGTGTATGTAAACTTCTGACCCACTGGGAATGTGATGAAAGAAATACAAGCTGAAATAAATCATTCTCTC
TACTATTATTCTGACATTTCACATTCTTAAAATAAAGTGGTGATCCTAACTGACCTAAGACAGGGAATTTTT
ACTAGGATTAAATGTCAGGAATTGTAAAAAACTGAGTTTAAATGTATTTGGCTAAGGTGTATGTAAACTTCA
GACTTCAACT
>chromosome15:34768212-34768438/1-226
TGAGTGTATGTAAACTTCTGACCCACTGGGAATGTGATGAAAGAAATAAAAGCTGAAATAAATAATTCTCTC
TACTATTATTCTGACATTTCACATTCTTAAAATAAAGTGGGGATCCTATCTGACCTAAGACAGGGAATTTTT
ACTAGGATTAAATGTCAGGAATTGTGAAAAACTGAGTTTAAATGTATTTGGCTAAGGTGTATGTAAACTTCC
GACTTCAACT
>chromosome15:84762701-84762927/1-226
TGAGTGTATGTAAACTTCTGACCCACTGGGAATGTGATGAAAGAAATAAAAGCTGAAATAAATAATTCTCTC
TACTATTATTCTGATATTTCACATTCTTAAAATAAAGTGGTGATCCTTACTGACCTAAGACAGGGAATTTTT
ACTAGGATTAAATGTCAGGAATTGTGAAGAACTGAGTTTAAATGTATTTGGCTAAGGTGTATGTAAACTTCC
GACTTGAACT
>chromosome15:42446623-42446849/1-226
GAGTGTATGTAAACTTCTGACCCACTGGGAATGTGATGAAAGAAATAAAAGCTGAAATAAATAATTCTCTCT
ACTATTATTCTGACATTTCACATTCTTAAAATAAAGTGGTGATCCTAACTGACCTAAGACAGGGAATGTTTA
CTAGGATTAAATGTCAGGAATTGTGAAAAACTGAGTTTAAATGTATTTGGCTAAGGTGTATGTAAACTTCCG
ACTTCAACTG
>chromosome15:42136567-42136793/1-226
GAGTGTATGTAAACTTCTGACCCACTGGGAATGTGATGAAAGAAATAAAAGCTGAAATAAATCATTCTCTCT
ACTATTATTCTGACATTTCACATTCTTAAAATAAAGTGGTGATCCAAACTGACCTAAGACAGGGAATTTTTA
CTAGGATTTAATGTCAGGAATTGTGAAAAACTGAGTTTAAATGTATTTGGCTAAGGTGTATGTAAACTTCCG
ACTTCAACTG
>chromosome15:71703117-71703343/1-226
GAGTGTATGTAAACTTCTGACCCACTGGGAATGTGATGAAAGAAATAAAAGTTGAAATAAATCATTCTCTCT
ACTATTATTCTGACATTTCACATTCTTAAAATAAAGTGGTGATCCTAACTGACCTAAGACAGGGAATTTTTA
CTAGGATTAAATGTCAGGAATTGTGAAACACAGAGTTTAAATGTATTTGGCTAAGGTGTATGTAAACTTCCG
ACTTCAACTG
>chromosome15:8919205-8919431/1-226
GAGTGTATGTAAACTTCTGACCCACTTGGAATGTGATGAAAGAAATAAAAGCTGAAATAAATCATTCTCTCT
ACTATTATTCTGACATTTCACATTCTTAAAATAAAGTGGTGATCCTAACTGACCTAAGATAGGGAATTTTTA
CTAGGATTAAATGTCAGGAATTGTGAAAAACTGAGTTTAAATGTATTTGGCTAAGGTGTATGTAAACTTCCC
ACTTCAACTG
>chromosome15:64631947-64632173/1-226
GAGTGTATGTAAACTTCTGACCCACTGGGAATGTGATGAAAGAAATAAAAGCTGAAATAAATCATTCTCTCT
ATTATTATTCTGACATTTCACATTCTTAAAATAAAGTGGTGATCCTAACTGACCTAAGACAGGGAATTTTTA
CTAGGATTAAATGTCAGGAATTGTGAATAACTGAGTTTAAATGTATTTGGCTAAGGTGTATGTAAACTTCCC
ACTTCAACTG
>chromosome15:41651032-41651258/1-226
GAGTGTATGTAAACTTCTGACCCACTGGGAATGTGATGAAAGAAATAAAAGCTGAAATAAATCATTCTCTCT
ACTATTATTCTGACATTTCACATTCTTAAAATAAAGTGATGATCCTAACTGACCTAAGACAGGGAATTTTTA
TTTGGATTAAATGTCAGGAATTGTGAAAAACTGAGTTTAAATGTATTTGGCTAAGGTGTATGTAAACTTTCG
ACTTCAACTG
>chromosome15:38554969-38555195/1-226
GAGTGTATGTAAACTTCTGACCCACTGGGAATGTGATGAAAGAAATAAAAGCTGAAATAAATCATTCTCTCT
ACTATTATTCTGACATTTCACATTCTTAAAATAAAGTGGTGATCCTAACTGACCTAAGACAGGGAATTGTTA
CTAGGATTAAATGTCAGGAATTGTGAAAAACTGAGTTTAAATGTATTTGGCGAAGGTGTATGTTAACTTCCG
ACTTCAACTG
>chromosome15:15411684-15411910/1-226
GAGTGTATGTAAACTTCTGACCCACTTGGAATGTGATGAAAGAAATAAAAGCTGAAATCAATCATTCTCTCT
ACTATTATTCTGACATTTCACATTCTTAAAATAGAGTGGTGATCCTAACTGACCTAAGACAGGGAATTTTTA
CTTGGATTAAATGTCAGGAATTGTGAAAAACTGAGTTTAAATGTATTTGGCTAAGGTGTATGTAAACTTCCG
ACTTCAACTG
>chromosome15:112535-112761/1-226
GAGTGTATGTAAACTTCTGACCCACTGGGAATGTGATGAAAGAAATAAAAGCTGAAATAAATCCTTCTCTCT
ACTATTATTCTGACATTTCACATTCTTAAAATAAAGTGGTGATCCTAACTGACCTAAGACAGGACATTTTTA
CTAGGATTAAATGTCAGGAATTGTGAAAAACTGAATTTAAATGTATTTGGCTAAGGTGTATGTAAACTTCCG
ACTTCAACTG
>chromosome15:24106118-24106344/1-226
GAGTGTATGTAAACTTCTGACCCACTGGGAATGTGATGAAAGAAATACAAGTTGAAATAAATCATTCTCTCT
ACTATTATTCTGACATTTCACATTCTTAAAATAAAGTGGTGATCCTAACTGACCTAAAACAGGGCATTTTTA
CTAGGATTAAATGTCAGGAATTGTGAAAAACTGAGTTTAAATGTATTTGGCTAAGGTGTATGTAAACTTCCG
ACTTCAACTG
>chromosome15:26124356-26124582/1-226
GAGTGTTTGTAAACTTCTGACCCACTGGGAATGTGATGAAAGAAATAAAAGCTGAAATAAATCATTCTCTCT
ACTATTATTCTGACATTTCACATTCTTAAAATAAAGTGGTGACCCTAACTGACCTAAGACAGGGAATTCTTA
CTAGGATTAAATGTCAGTAATTGTGAAAAACTGAGTTTAAATGTATTTGGCTAAGGTGTATGTAAACTTCCG
ACTTCAACTG
>chromosome15:22995480-22995707/1-227
GAGTGTATGTAAACTTCTGACCCACTGGGAATGTGATGAAAGAAATAAAAGCTGAAATAAATCATTCTCTCT
ACTATTATTCTGACATTTCACATTCTTAAAATAAAGTGGTGATCCTAACTGACCTAAGACAGGGAATTTCTT
ACTAGGATTAAATGTCAGGAATTATGAAAAACTGAGTTTAAATGTATTTGGCTAAGGTGTATGTAAACTTCT
GACTTCAACTG
>chromosome15:15038806-15039032/1-226
GAGTGTATGTAAACTTCTGACCCACTGGGAATGTGATGAAAGAAATAAAAGCTGAAATAAATAATTCTCTCT
ACTATTATTCTGACATTTCACATTCTTAAAATAAAGTGGTGACCCTAACTGACCTAAGACAGGGACTTTTTA
CTAGGATTAAATGTCAGGAATTGTGAAAAACTGAGTTTAAATGTATTTGGCGAAGGTGTATGTAAACTTCCG
ACTTCAACTG
>chromosome15:15452396-15452622/1-226
CAGTGTATGTAAACTTCTGACCCACTGGGAATGTGATGAAAGAAATAAAAGCTGAAATAAATCATTCTCTCT
ACTATTATTATGACATTTCACATTCTTAAAATAAAGTGGTGATCCTAACTGACCGAAGACAGGGCATTTTTA
CTAGGATTAAATGTCAGGAATTGTGAAAAACTGAGTTTAAATGTATTTGGCTAAGGTGTATGTAAACTTCCG
ACTTCAACTG
>chromosome15:57139043-57139274/1-231
GAGTGTATGTAAACTTCTGACCCACTGGGAATGTGATGAAAGAAATAAAAGCTGAAATGAAATAAATCATTC
TCTCTACTATTATTCTGACATTTCACATTCTTAAAATAAAGTGGTGATCCTAACTGACCTAAGACAGGGAAT
TTTTACTAGGATTAAATGTCAGGAATTGTGAAAAACTGCGTTTAAATTTATTTGGCTAAGGTGTATGTAAAT
TTCCGACTTCAACTG
>chromosome16:23761778-23762004/1-226
TGAGTGTATGTAAACTTATGACCCACTGGGAATGTGATGAAAGAAATAAAAGTTGAAATAAATCATTCTCTC
TACTATTATTCTGACATTTCACATTCTTAAAATAAAGTGGTGATCCTAACTGACCTAAGACAGGGAATTTTT
ACTAGGATTAAATGTCAGGAATTGTGAAAAACTGAGTTTAAATGTATTTGGCTAAGGTGTATGTAAACTTCC
GACTTCAACT
>chromosome16:62561084-62561310/1-226
TGAGTGTATGTAAACTTCTGACCCACTGGGAATGTGATGAAAGAAATAAAAGCTGAAATAAATCATTCTCTC
TACTATTATTCTGACATTTCACATTCTTAAAATATAGTGGTGATCCTAACTGACCTAAAACAGGGAATTTTT
ACTAGGATTAAATGTCAGGAATTGTGAAAAACTGAGTTTAAATGTATTTGGCTAAGGTGTATGTAAACTTCC
GACTTCAACT
>chromosome16:43056653-43056879/1-226
TGAGTGTATGTAAACTTCTGACCCACTGGGAATGTGTTAAAAGAAATAAAAGCTGAAACAAATCATTCTCTC
TACTATTATTCTGACATTTCACATTCTTAAAATAAAGTGGTGATCCTAACTGACCTAAGACAGGGAATTTTT
ACTAGGATTAAATGTCAGGAATTGTGAAAAACTGAGTTTAAATGTATTTGGCTAAGGTGTATGTAAACTTCC
GACTTCAACT
>chromosome16:44669530-44669756/1-226
TGAGTGTATGTAAACTTCTGACCCACTGGGAATGTGATGAAAGAAATAAAAGCTGAAATAAATCATTCTCTC
TACTATTATTCTGACATTTCACATTCTTAAAATAAAGTGGTGAGCCTAACTGACCTAAGACAGGGAATTTTT
ACTAGGATTAAATGTTAGGAATTGTGAAAAACTGAGTTTAAATGTATTTGGCTAAGGTGTATGTAAACTTCC
AACTTCAACT
>chromosome16:20960939-20961165/1-226
TGAGTGTATGTAAACTTCAGACCCACTGGGAATGTGATGAAAGAAATAAAAGCTGAAATAAATCATTCTCTC
TACTATTATTCTGACATTTCACATTCTTAAAATAAAGTGGTGATCCTAACTGACCTAAGACAGGGAATTTGT
ACTGGGATTAAATGTCAGGAATTGTGAAAAACTGAGTTTAAATGTATTTGGCTAAGGTGTATGTAAACTTCC
GACTTCAACT
>chromosome16:46289747-46289973/1-226
TGAGTGTATGTAAACTTCTGACCCACTGGGAATGTGATGAAAGAAATAAAAGCTGAAATAAATCATTCTCTC
CACTATTATTCTGACATTTCACATTCTTAAAATAAAGTGGTGATCCTAACTGACATAAGACAGGGACTTTTT
ACTAGGATTAAATGTCAGGAATTGTGAAAAACTGAGTTTAAATGTATTTGGCTAAGGTGTATGTAAACTTCC
GACTTCAACT
>chromosome16:66247210-66247436/1-226
TGAGTGTATGTAAACTTCTGACCCACTGGGAATGTGATGAAAGAAATAAAAGCTGAAATAAATCATTCTCTC
TACTATTATTCTGACATTTCACATTCTTAAAATAAAGTGGTGATCCTAACTGACCTAAGACATGGAATTATT
ACTAGGATTAAATGTCAGGAATTGTGAAAAACTGAGTTTAAATGTATTTGGCTAAGGTGTATGTAAACTTCT
GACTTCAACT
>chromosome16:17819122-17819348/1-226
TGAGTGTATGTAAACTTCTGACCCACTGGGAATGTGATGAAGGAAATAAAAGCTGAAATAAATCATTCTCTC
TACTATTATTCTGACATTTCACATTCTTAAAATAAAGTGGTGATCTTAACTGACCTAAGACAGGGAATTTTT
ACTAGGATTAAATGTCAGGAATTGTGAAAAATGGAGTTTAAATGTATTTGGCTAAGGTGTATGTAAACTTCC
GACTCCAACT
>chromosome16:40299146-40299372/1-226
TGAGTGTATGTAAACTTCTGACCCACTGGGAATGTGATGAAAGAAATAAAAGCTGAAATAAATCATTCTCTC
TACTATTATTCTGACATTTCACATTCTTAAAATAAAGTGGTGATCCTAACTGACCTAAGACAGGGGATCTTT
ACTACGATTAAATGTCAGGAATTGTGAAAAACTGAGTTTAAATGTATTCGGCTAAGGTGTATGTAAACTTCC
GACTTCAACT
>chromosome16:40285828-40286054/1-226
TGAGTGTATGTAAACTTCTGACCCACTGGGAATGTGATGAAAGAAATAAAAGCTGAAATAAATCATTCTCTC
TACTATTATTCTGACATTTCACATTCTTAAAATAAAGTGGTGATCCTAACTGACCTAAGACAGGGGATCTTT
ACTACGATTAAATGTTAGGAATTGTGAAAAACTGAGTTTAAATGTATTTGGCTAAGGTGTATGTAAACTTCC
GACTTCAACT
>chromosome16:39554489-39554715/1-226
TGAGTGTATGTAAACTTCTGACCCACTGGAAATGTGATGAAAGAAATAAAAGCTGAAATAAATCATTCTCTC
TGCTATTATTCTGACATTTCACATTCTTAAAATAAAGTGGTGATCCTAACTGACCTAAGACAGGCAATTTTT
ACTAGGATTAAATGTTAGGAATTGTGAAAAAGTGAGTTTAAATGTATTTGGCTAAGGTGTATGTAAACTTCC
CACTTCAACT
>chromosome16:12128218-12128444/1-226
TGAGTGTATGTAAACTTCTGACCCACTGGGAATGTGATGAAAGAAATAAAAGCTGAAATAAATCATTCTCTC
TACTATTATTCTGACATTTCACATTCTTAAAATAAAGTGGTGATCCTAACTGACCTAAAACAGGGATTTTTT
ACTGGGATTAAATGTCAGGAATTGTGAAAAACTGAGTTTAAAAGTATTTGGCTAAGGTGTATGTAAACTTCC
GACTTCAACT
>chromosome16:17104345-17104571/1-226
TGAGTGTATGTAAACTTCTGACCCACTGGGAATGTGATGAAAGAAATAAAAACTGAAATAAATAATTCTCTC
TACTATTATTCTGACATTTCACATTCTTAAAATAAAGTGGTGATCCTAACTGACCTAAGACAGGGAATTTTT
ACTAGGATTAAATGTCAGGAATTGTGAAAAACTGAGTTTAAGTGTATTTGGCTATGGTGTATGTAAACTTCC
GACTTCAACT
>chromosome16:5816463-5816689/1-226
TGAGTGTATATAAACTTCTGACCCACTGGGAATGTAATGAAATAAATAAAAGCTGAAATAAATCATTCTCTC
TACTATTATTCTGACATTTCACATTCTTAAAATAAAGTGGTGATCCTAACTGACCTAAGACAGGTAATTTTT
ACTAGGATTAAATGTCAGGAATTGTGAAAAACTGAGTTTAAATGTATTTGGCTAAGGTGTATGTAAACTTCC
GACTTCAACT
>chromosome16:29585140-29585366/1-226
TGAGTGTATGTAAACTTCTGACCCACTGGGAATGTGATGAAAGAATTAAAAGCTGAAATAAATCATTCTCTC
TACTATTATTCTGACATTTCACATTCTTAAAATAAAGTGGTGATCCGAACTGACATAAGACAGGGAATTTTT
ACTAGGATTAAATGTCAGGAATTGTGAAAAACTGAGTTTAAATGTATTTGGCTAAGGTGTATGTAAACTTCT
GACTTCAACT
>chromosome16:33938193-33938419/1-226
TGAGTGTATGTAAACTTCTGACCCACAGGGAATGTGATGAAAGAAATAAAAGCTGAAATAAATCATTCTCTC
TACTATTATTCTGACATTTAACATTCTTAAAATAAAGTGGTTATCCTAACTGACCTAAGACAGGGAATTTTT
ACTGGGATTAAATGTCAGGAATTGTGAAAAACTGAGTTTAAATGTATTTGGCTAAGGTGTATGTAAACTTCC
GACTTCAACT
>chromosome16:33835578-33835804/1-226
GAGTGTATGTAAACTTCTGACCCACTGGGAATGTGATGAAAGAAATAAAAGCTGAAATAAATCATTCTCTCT
ACTATTATTCTGACATTTCACATTCTTAAAATAAAGTGGTGATCCTAACTGACCTAAGACAGGGAATTTTTA
CTAGGATTAAATGTCAGGAATTGTGAAAAACTGAGTTTAAATGTATTTGGCTAAGGTGTATGTAAACTTCCG
ACTTCAACTG
>chromosome16:30742387-30742613/1-226
GAGTGTATGTAAACTTCTGACCCACTGGGAATGTGATGAAAGAAATAAAAGCTGAAATAAATCATTCTCTCT
ACTATTATTCTGACATTTCACATTCTTAAAATAAAGTGGTGATCCTAACTTACCTAAGACAGGGAATTTTTA
CTAGGATTAAATGTCAGGAATTGTGAAAAACTGAGTTTAAATGTATTTGGCTAAGGTGTATGTAAACTTCCG
ACTTCAACTG
>chromosome16:30418272-30418498/1-226
GAGTGTATGTAAACTTCTGACCCACTGGGAATGTGATGAAAGAAATAAAAGCTGAAATAAATCATTCTCTCT
ACTATTATTCTGACATTTCACATTCTTAAAATAAAGTGGTGATCCTAACTGACCTAAGACAGGGAATTTTTA
CTCTGATTAAATGTCAGGAATTGTGAAAAACTGAGTTTAAATGTATTTGGCTAAGGTGTATGTAAACTTCCG
ACTTCAACTG
>chromosome16:79690436-79690662/1-226
GAGTGTATGTAAACGTCTGACCCACTGGGAATGTGATGAAAGAAATAAAAGCTGAAATAAATCATTCTCTCT
ACTATTATTCTGACATTTCACATTCTTAAAATAAAGTGGTGATCCTAACTGACCTAAAACAGGGAATTTTTG
CTAGGATTAAATGTCAGGAATTGTGAAAAACTGAGTTTAAATGTATTTGGCTAAGGTGTATGTAAACTTCCG
ACTTCAACTG
>chromosome16:39027256-39027482/1-226
GAGTGTATGTTAACTTCTGACCCACTGGGAATGTGATGAAAGAAATAAAAGCTGAAATAAATCATTCTCCCT
ACTATTATTCTGACATTTCACATTCTTAAAATAAAGTGGTGATCCTAACTGACCTAAGACAGGGAATTTTTA
CTAGGATTAAATGTCAGGAATTGTGAAAAACTGAGTTTAAATGTATTTGGCTAAGGTGTATGTAAACTTCCC
ACTTCAACTG
>chromosome16:31017396-31017621/1-225
GAATGTATGTAAACTTGTGACCCACTGGGAATGTGATGAAAGAAATAAAAGCTGAAATAAATCATTCTCTCT
ACTATTATTCTGACATTTCACATTCTTAAAATAAAGTGGTGATCCTAACTGACCTAAGACAGGGAATTTTTA
CTAGGATTAAATGTCAGGAATTGTGAAAAACTGAGTTTAAATGTATTTGGCTAAGGTGTATGTAAACTTCCA
ACTTCAACT
>chromosome16:13400156-13400382/1-226
GAGTGTATGTAAACTTCTGACCCACTGGGAATGTGATGAAAGAAATAAAAGCTCAAATGAATAATTCTCTCT
ACTATTATTCTGACATTTCACATTGTTAAAATAAAGTGGTGATCCTAACTGACCTAAAACAGGGAATTTTTA
CTAGGATTAAATGTCAGGAATTGTGAAAAACTGAGTTTAAATGTATTTGGCTAAGGTGTATGTAAACTTCCG
ACTTCAACTG
>chromosome16:15647552-15647778/1-226
GAGTGTATGTAAACTTCTGACCCACTGGGAATGTGATGAAAGAAATAAAAGCTGAAATAAATCACTCTCTCT
ACTATTATTCTGACATTTCACATTCTTAAAATAAAGTGGTGATCCTAACTGACCTAAGACTGGGAATTTTTA
CTAGGATTAAATGTCAGGAATTGTGAAAAACTGAGTTTAAATGTATTTGGCTTAGGTGTATGTAAACTTCCA
ACTTCAACTG
>chromosome16:49226325-49226551/1-226
GAGTGTATGTTAACTTCTGACCCACTGGGAATGTGATGAAAGAAATAAAAGGTGAAATAAATCATTCTCTCT
ACTATTATTCTGACATTTCACATTCTTAAAATAAAGTGGTGATCCTAACTGACCTAAGACAGGGAATTTTTA
CTAGGATTAAATGTCAGGAATTGTGAAAAACTGAGTTTAAATGTATTTGGCTGAGGTGTATGTGAACTTCCG
ACTTCAACTG
>chromosome16:27234940-27235166/1-226
GAGTGTATGTAAACTTCTGACCCACTGGGAATGTGATGAAAGAAATAAAAGCTGAAATAAATAATTCTCTCT
ACTATTATTCTGACATTTCACATTCTTAAAATAAAGTGGTGATCCTAACTGACCTAAAACAGGGAATTTTTA
CAAGGATTAAATGTCAGGAATTGTGAAAAACTGAGTTTAAATGTATTTGGCTAAAGTGTATGTAAACTTCCG
ACTTCAACTG
>chromosome16:21536164-21536390/1-226
GAGTGTATGTAAACTTCTGACCCAGTGGGAATGTGATGAAAGAAATAAAAGCTGAAGTAAATCATTCTCTCT
ACTATTATTCTGACATTTCATATTCTTAAAATAAAGTGGTGATCCTAACTGACCTAAGACAGGGATTTTTTA
CTAGGATTAAATGTCAGGAATTGTGAAAAACTGAGTTTAAATGTATTTGGCTAAGGTGTATGTAAACTTCCG
ACTTCAACTG
>chromosome16:21441580-21441806/1-226
GAGTGTATGTAAACTTCTGACCCACTGGGAATGTGATGAAAGAAATAAAAGCTGAAATAAATGATCCTCTCT
ACTATTATTCTGACATTTCACATTCTTAAAATAAAGTGGTGATCCTAACTGACCTAAGACAGTGAATTTTTA
CTAGGATTAAATGTCAGGAATTGTGAAAAACTGAGTTTAAATGTATTTGGCTAAGGTGTATGTACACTTCCG
ACTTCAACTG
>chromosome16:30591179-30591405/1-226
GAGTGTATGTAAACTTCTGACCCACTGGGAATGTGATGAAAGAAATAAAAGCTGAAATAAATCATTCTCTCT
ACTATTATTCTGACATTTCACATTCTTAAAATAAAGTGGTGATCCTAACTGACCTAAGACAGGGAATTTTTA
CAAGGATTAAATGTCAGGATTTGTAAAAAACTGAGTTTAAATGTATTTGGCTAAGGTGTATGTAAAATTCCG
ACTTCAACTG
>chromosome16:3990688-3990914/1-226
GAGTGTATGTAAACTTCTGACCCACTGGGAATGTGATGAAAGAAATAAAAGCTGAAATATATCATTCTCGCT
ACTATTATTCTGACATTTCACATTCTTAAAATAAAGTGGTGATCCTAACTGACCTAAGACAGGGAATTTTTA
CTAGGATTAAATGTCAGGAATTGTGAAAAACTGAGTTTAAATGTATTTGGCTAACGTGTATGTAAACGTCCG
ACTTCAACTG
>chromosome16:29743291-29743518/1-227
GAGTGTATGTAAACTTCTGACCCACTGGGAATGTGATGAAAGAAATAAAAGCTGAAATAAATCATTCTCTCT
ACTATTATTCTGACATTTCACATTCTTAAAATAAAGTGGTGATCCTAACTGACCTAAGACAGGGAATTTTAT
ACTAGGATTAAATGTCAGGAATTGTGAAAAACAGAGATTTAATGTATTTGGCTAAGGTGTATGTAAACTTCC
GACTTCAACTG
>chromosome17:18832060-18832286/1-226
TGAGTGTATGTAAACTTCTGACCCACTGGGAATGTGATGAAAGAAATAAAAGCTGAAATAAATTATTCTCTC
TACTATTATTCTGACATTTCACATTCTTAAAATAAAGTGGTGATCCTAACTGACCTAAGACAGGGAATTTTT
ACTAGGATTAAATGTCAGGAATTGTGAAAAACTGAGTTTAAATGTATTTGGCTAAGGTGTATGTAAACTTCC
GACTTCAACT
>chromosome17:20984717-20984943/1-226
TGAGTGTATGTAAACTTCTGACCGACTGGGAATGTGATGAAAGAAATAAAAGCTGAAATAAATCATTCTTTC
TACTATTATTCTGACATTTCACATTCTTAAAATAAAGTGGTGATCCTAACTGACCTAAGACAGGGAATTTTT
ACTAGGATTAAATGTCAGGAATTGTGAAAAACTGAGTTTAAATATATTTGGCTAAGGTGTATGTAAACTTCC
GACTTCAACT
>chromosome17:8215723-8215949/1-226
TGAGTGTATGTGAACTTCTGACCCACTGGGAATGTGATGAAAGAAATAAAAGCTGAAATAAATCCTTCTCTC
TACTATTATTCTGACATTTCACATTCTTAAAATAAAGTGGTGATCCTAACTGACCTAAGACAGGGAATTTTT
ACTAGGATTAAATGTCAGGAATTGTGAAAAACTGAGTTTAAATGTTTTTGGCTAAGGTGTATGTAAACTTCC
GACTTCAACT
>chromosome17:6903700-6903926/1-226
TGAGTGTATGTAAACTTCTGACCCACTGGGAATGTGATGAAAGAAATAAAAGCTGAAATAAATCATTCTCTC
TACTATTATTCTGACATTTCACATTCTTAAAATAAAGTGGTGATCCTAACTGACCCAAGACAGGGAATTTTT
ACTAGGATTAAATGTCAGGAATTGTGAAAAACTGAGTTTAAATCTATTTGGCTAAGGTGTATGTAAACTTAC
GACTTCAACT
>chromosome17:39979413-39979639/1-226
TGAGTGTATGTAAACTTTTGACCCATTGGGAATGTGATGAAAGAAATAAAAGCTGACATAAATCATTCTCTC
TACTATTATTCTGACATTTCACATTCTTAAAATAAAGTGGTGATCCTAACTGACCTAAGACAGGGAATCTTT
ACTAGGATTAAATGTCAGGAATTGTGAAAAACTGAGTTTAAATGTATTTGGCTAAGGTGTATGTAAACTTCC
GACTTCAACT
>chromosome17:52308842-52309068/1-226
TGAGTGTATGCAAACTTCTGACCCACTGGGAATGTGATGAATGAAGTAAAAGCTGAAATAAATCATTCTCTC
TACTATTATTCTGACATTTCACATTCTTAAAATAAAGTGGTGATCCTAACTGACCTAAAACAGGGAATTTTT
ACTAGGATTAAATGTCAGGAATTGTGAAAAACTGAGTTTAAATGTATTTGGCTAAGGTGTATGTAAACTTCC
GACTTCAACT
>chromosome17:5201461-5201687/1-226
TGAGTGTATATAAACTTCTGACCCACTGGGAATGTGATGAAAGAAATAAAAGCTGAAATAAATCATTCTCTC
TACTATTATTCTGACATTTCACATTCTTAAAATAAAGTGGTGATCCTAACTGACCTAAAACAGGGAATTTTT
ACTAGGATTAAATGTCAGGAATTGTGAAAAACTGAGTTTAAATGTATTTGGTTAAGGTGTATGAAAACTTCC
GACTTCAACT
>chromosome17:39916227-39916453/1-226
TGAGTGTATATAAACGTCTGACCCACTGGGAATGTGATGAAAGAAATAAAAGCTGAAATAAATCATTCTCTC
TACTATTATTCTGACATTTCACATTCTTAAAATAAAGTGGTGATCCTAACTGACCTAAGACAGGGAAACTTT
ACTAGGATTAAATGTCAGGAATTGTGAAAAACTGAGTTTAAATGTATTTGGCTAAGGTGTATGTAAACTTCC
GACTTCAACT
>chromosome17:4251832-4252058/1-226
TGAGTGTATGTAAACTTCTGACCCACTGGGAATGTGATGAAAGAAATAAAAGCTGAAATAAATCATTCTCTC
TACTATTATTCTGACATTTCACAATCTTAAAATAAAGTGGTGATCCTAACTGACCTAAGAAAGGGAATTTTT
ACTAGGATTAAATGTCAGGAATTGTGAAAAACTGAGTTTAAATGTATTTGGCTAAGGTGTATGCAAACTTCT
GACTTCAACT
>chromosome17:9381512-9381738/1-226
TGAGTATATGTAAACTTCTGACCCACTTGGAATGTGATGAAAGAAATAAAAGCTGAAATAAATCATTCTCTC
TACTAGTATTCTGACATTTCACATTCTTAAAATAAAGTGGTGATCCTAACTGACCTAAGACAGGGAATTTTT
ACTAGGATTAAATGTCAGGAATTGTGAAAAACTGAGTTTAAATGTATTTAGCTAAGGTGTATGTAAACTTCC
GACTTCAACT
>chromosome17:44798307-44798533/1-226
TGAGTGTATGTAAACTTCTGACCCACTGAGAATGTGATGAAAGAAATAAAAGCTGAAATAAATCATTCTCTC
TACTATTATTCTGACATTTCACATTCTTAAAATAAAGTGGTGATCCTAACTGACCTAAGACAGGGAAATTTT
ACTAGGATTAAACGTCAGGAATTGTGAAAAACTGAGTTTAAATGTATTTGGCTAAGGTGTATGTAAACTTCC
CACTTCAACT
>chromosome17:35940217-35940443/1-226
TGAGTGTATGTAAACTTCTGACCCACTGGGAATGTGATGAAAGAAATAAAAGCTGAAATAAATCATTCTCTC
TACTATTATTCTGACATTTCACATTCTTAATATAAAGTGGTGATCCTAACTGACCTAAGACAGGGAATTTTT
ACTAGGATTAAATGTCAAGAATTGTGAAACACTGAGTTTAAATGTATTTGGCTAAGGTGTATGTAAACTTCC
GACATCAACT
>chromosome17:45004949-45005175/1-226
TGAGTGTATGTAAACTTCTGACCCACTGGGAATGTGATGAAAGAAATAAAAGCTGAAACAAATCATTATCTC
TACTATTATTCTGACATTTCACATTCTTAAAATAAAGTGGTGATCCTAACTGACCTAAGACAGGGAATTTTT
ACTAGGATTAAATGTCAGGAATTGTGAAAAACGGAGTTTAAATGTATTTGGCTAAGGTGTATGTAAACTTCC
CACTTCAACT
>chromosome17:9305855-9306081/1-226
TGAGTGTATGTAAACTTCTGACCCACTGGGAATGCGATGAAATAAATAAAAGCTGAAATAAATCATTCTCTC
TACTATTATTCTGACATTTCACATTCTTAAAATAAAGTGGTGATCCTAACTGACCTAAGACAGTGAATGTTT
ACTAGGATTAAATGTCAGGAATTGTGTAAAACTGAGTTTAAATGTATTTGGCTAAGGTGTATGTAAACTTCC
GACTTCAACT
>chromosome17:35049731-35049956/1-225
TGAGTGTATGTAAACTTCTGACCCACTGGGAATGTGATGAAAGAAATAAAACCTGAAATAAATCATTCTCTC
TACTATTATTCTGACATTTCACATTCTTAAAATAAAGTGGTGATCCTAACTGACGTAAGACAGGAATTTTTA
CTAGGATTAAATGTCAGGAATTGTGAAAAACTGAGTTTAAATGTATTTGGCTAAGGTGTATGTAAACTTCCG
ACTTCAACT
>chromosome17:51263432-51263658/1-226
GAGTGTATGTAAACTTCTGACCCACTGGGAATGTGATGAAAGAAATAAAAGCTGAAATAAATCATTCTCTCT
ACTATTATTCTGACATTTCACGTTCTTAAAATAAAGTGGTGATCCTAACTGACCTAAGACAGGGAATTTTTA
CTAGGATTAAATGTCAGGAATTGTGAAAAACTGAGTTTAAATGTATTTGGCTAAGGTGTATGTAAACTTCTG
ACTTCAACTG
>chromosome17:12451778-12452004/1-226
GAGTGTATGTAAACTTCTGACCCACTGGGAATGTGATGAAAGAAATAAAAGCTGAAATAAATCATTCTCTCT
ACTATTATTCTGACATTTCACATTCTTAAAATAAAGTGGTGATCCTAACTGACCTAAAACAGGGATTTTTTA
CTAGGATTAAATGTCAGGAATTGTGAAAAACTGAGTTTAAATGTATTTGGCTAAGGTGTATGTAAACTTCCG
ACTTCAACTG
>chromosome17:20145409-20145635/1-226
GAGTGTATGTAAACTTCTGACCCACTGGGAATGTGATGAAAGAAATAAAAGCTGAAATAAATCATTCTCTCT
ACTATTATTCTGACATTTCACATTCTTAACATAAAGTGGTGATCCTAACTGACCTAAGACAGGGAATTTTTG
CTAGGATTAAATGTCAGGAATTGTGAAAAACTGAGTTTAAATGTATTTGGCTAAGGTGTATGTAAACTTCTG
ACTTCAACTG
>chromosome17:41583355-41583581/1-226
GAGTGCATGTAAACTTCTGACCCACTGGGAATGTGATGAAAGAAATAAAAGCTGAAATAAATCATTCTCTCT
ACTATTATTCTGACATTTCACATTCTTAAAATAAAGTGGTGATCCAAACTGATCTAAGACAGGGAATTTTTA
CTAGGATTAAATGTCAGGAATTGTGAAAAACTGAGTTTAAATGTATTTGGCTAAAGTGTATGTAAACTTCCG
ACTTCAACTG
>chromosome17:45048783-45049009/1-226
GAGTGTATGTAAACTTCTGACCCACTGGGAATGTGATGAAAGAAATAAAAGCTAAAATAAATCATTCTCTCT
ACTATTATTCTGACATTTCACATTCTTAAAATAAAGTGGTGATCCTAACTGACCTAAGACAGGGAATTTTTA
CTAGGATTAAATGTCAGGAATTGTGAAAAGCTGAGTTTAAATGTATTTGGCTAAGGTGCATGTAAACTTCCC
ACTTCAACTG
>chromosome17:4526816-4527042/1-226
GAGTGTATGTAAACTTCTGACCCACTGGGAATGTGATGAAAGAAATAAAAGCGGAAATAAATCATTCTCTCT
ACTATTATTCTGACATTTCACATTCTTAAAATAAAGTGGTGATCCTAACTGACCTAAGACAGGGAATCTTTA
CTAGGATTAAATGTCAGGAATTGTGAAAAACTGAGTTTAAATGTATTTGGCTAAGGGGTATATAAACTTCCG
ACTTCAACTG
>chromosome17:53890538-53890764/1-226
GAGTGTATGTAAACTTCTGACCCACTGGGAATGTGATGAAAGAAATAAAAGCTGAAATAAATAATTCTCTCT
ACTATTATTCTGACATTTCACATTCTTAAAATAAAGTGGTGATCCTAACTGATCTAAGACAGGGAATTTTTA
CTAGTATTAAATGTCAAGAATTGTGAAAAACTGAGTTTAAATGTATTTGGCTAAGGTGTATGTAAACTTCCG
ACTTCAACTG
>chromosome17:42787599-42787825/1-226
GAGTGTATGTAAACTTCTGACCCACTGGAAATGTGATGAAAGAAATAAAAGCTGAAAGAAATAATTCTCTCT
ACTATTATTCTGACATTTCACATTCTTAAAATAAAGTGGTGATCCTAACTGACCTAAGACAGGGCATTTTTA
CTAGGATTAAATGTCAGGAATTGTGAAAAACTGAGTTTAAATGTATTTGGCTAAGGTGTATGTAAACTTCCG
ACTTCAACTG
>chromosome17:18163526-18163752/1-226
GAGTGTATGTAAACTTCTGACCCACTGGGAAGGTGATGAAAGAAATAAAAGCTGAAATAAATCATTGTCTCT
ACTATTATTCTGACATTTCACATTCTTAAAATAAAGTGGTGATCCTAACTGACCTAAGACAGGGAATTGTTA
CTAGGATTAAATGTCAGGAATTGTGAAAAACTGAGTTTAAATGTATTTGGCTAAGGTGTATGTAGACTTCCG
ACTTCAACTG
>chromosome17:40854076-40854302/1-226
GAGTGTATGTAAACTTCTGACCCACTGGGAATGTGATGAAAGAAATAAAAGCTGAAATAAATCATTCTCTCT
ACTATTATTCTGATGTTTCACATTCTTAAAATAACGTGTTGATCCTAACTGACCTAAGACAAGGATTTTTTA
CTAGGATTAAATGTCAGGAATTGTGAAAAACTGAGTTTAAATGTATTTGGCTAAGGTGTATGTAAACTTCCG
ACTTCAACTG
>chromosome17:6859178-6859404/1-226
GAGTGTATGCAAACTTCTGACCCACTGGGAATGTAATGAAATAAATAAAAGCTGAAATAAATCATTCTCTCT
ATTATTATTCTGACATTTCACATTCTTAAAATAAAGTGGTGATCCTAACGGACCTAAGACAGGGAATTTTTA
CTAGGATTAAATGTCAGGAATTGTGAAAAACTGAGTTTAAATGTATTTGGCTAAGGTGTATGTAAACTTCCG
ACTTCAACTG
>chromosome17:37635433-37635659/1-226
GAGTGTATGTAAACTTCTGACCCACTGGGAATGTGATGAATGAAATAAAATCTGAAATAAATCATTCTCTCT
ACTATTATTCTGACATTTCACATTCTTAAAATAAAGTGGTGATCCTAACTGACCAAAGACAGGCAATTTTTA
CTAGGATTAAATGTCAGGAATTGTGAAAAACTGAGTTTAAATGTATTTGGCTAAGGTGTATGTAAACTTCCG
ACTTCAACTG
>chromosome17:39688624-39688850/1-226
GAGTGTATGTAAACTTCTGACCAACTGGGAATGTGATGAAAGAAATAAAAGCTGAAATAAATCATTCTCTCT
ACTATTATTCTGACATTTCACATTCTTAAAATAAAGTGGTGATCCTAACTGACCTTAGAGAGGGAATTTTTA
CTAGGATTAAATGTCAGGAATTGTGAAAAACTGAGTTTAAATTTATTTGGCTAAGGTGTATGTAAACTTCCG
ACTTCAACTG
>chromosome17:1132511-1132737/1-226
GAGTGTATGTAAACTTCTGACCCACTGGTAATGTGATGTAAGAAATAAAACCTGAAATTAATCATTCTCTCT
ACTATTATTCTGACATTTCACATTCTTAAAATAAAGTGGTGATCCTAACTGACCTAAGACAGGGCATTTTTA
CTAGGATTAAATGTCAGGAATTGTGAAAAACTGAGTTTAAATGTATTTGGCTAAGGTGTATGTAAACTTCCG
ACTTCAACTG
>chromosome17:6571503-6571729/1-226
GAGTGTATGTAAACTTCTGACCCACTGGGAATGTGATGAAAGAAATAAAAGCAGAAATTAATATTTCTCTCT
ACTATTATTCTGTCATTTCACATTCTTAAAATAAAGTGGTGATCCTAACTGGCCTAAGACAGGGAATTTTTA
CTAGGATTAAATGTCAGGAATTGTGAAAAACTGAGTTTAAATGTATTTGGCTAAGGTGTATGTAAACTTCCG
ACTTCAACTG
>chromosome18:2936108-2936334/1-226
TCAGTGTATGTAAACTTCTGACCCACTGGGAATGTGATGAAAGAAATAAAAGCTGAAATAAATCATTCTCTC
TACTATTATTCTGACATTTCACATTCTTAAAATAAAGTGGTGATCCTAACTGACCTAAGACAGGGAATTTTT
ACTAGGATTAAATGTCAGGAATTGTGAAAAACTGAGTTTAAATGTATTTGGCTAAGGTGTATGTAAACTTCC
GACTTCAACT
>chromosome18:21573787-21574013/1-226
TGAGTGTATGTAAACTTCTGACCCACTGGGAATGTGATGAAAGAAATAAAAGCTGAAATAAATCATTCTTTC
TACTATTTTTCTGACATTTCACATTCTTAAAATAAAGTGGTGATCCTAACTGACCTAAGACAGGGAATTTTT
ACTAGGATTAAATGTCAGGAATTGTGAAAAACTGAGTTTAAATGTATTTGGCTAAGGTGTATGTAAACTTCC
GACTTCAACT
>chromosome18:68094944-68095170/1-226
TGAGTGTATGTAAACTTCTGACCCACTGGGAATGTGATGAAAGAAATAAAAGCTGAAATAAATCATTCTCTC
TACTATTATTCTGACATTTCACATTCTTAAAATAAAGTGGTGATCCTAACTGACCTAAGACAGGGAATATTT
ACTAAGATTAAATGTCAGGAATTGTGAAAAACTGAGTTTAAATGTATTTGGCTAAGGTGTATGTAAACTTCC
GACTTCAACT
>chromosome18:25700089-25700315/1-226
TGAGTGTATGTAAACTTCTGACCCACTGGGAATGTGATGAAAGAAATAAAAGCTGAAATAAATAATTCTCTC
TACTATTATTCTGACATTTCACATTCTTAAAATAAAGTGGTGATCCTAACTGACCTAAGACAGGGAATTTTT
ACTAGGATTAAATGTCAGGAATTGTGAAAACCTGAGTTTAAATGTATTTGGCTAAGGTGTATGTAAACTTCC
GACTTCAACT
>chromosome18:10807431-10807657/1-226
TGAGTGTATGTAAACTTCTGACCCACTGGGAATGTGATGAAAGAAATAAAAGCTGAAATAAATCATTCTCTC
TACTATTATTCTGACATTTCACATTCTTAAAATAAAGTGGTGATCGTAACTGACCTAAGACAGGGAATGTTT
ACTAGGATTAAATGTCAGGAATTGTGAAAAACTGAGTTTAAATGTATTTGGCTAAGGTGTATGTAAACTTCC
GACTTCAACT
>chromosome18:11263676-11263902/1-226
TGAGTGTATGTAAACTTCTGACCCACTGGGAATGTGATGAAAGAAATAAAAGCTGAAATAAATAATTCTCTC
TACTATTATTCTGACATTTCACATTCTTAAAATAGAGTGGTGATCCTAACTGACCTAAGACAGGGAATTTTT
ACTAGGATTAAATGTCAGGAGTTGTGAAAAACTGAGTTTAAATGTATTTGGCTAAGGTGTATGTAAACTTCC
GACTTCAACT
>chromosome18:55651584-55651810/1-226
TGAGTGTATGTAAACTTCTGACCCACTGGGAATGTGATGAAAGAAATAAAAGCTGAAATAAATCATTCTCTC
TACTATTATTCTGACATTTCACATTCTTAAAATAAAGTGGTGATCCTAACTGACCTAAGACAGGGAATTTTT
ACTCTGATTAAATGTCAGGAATTGTGAAAAACTGAGTTTAAATGCATTTGGCTAAGGTGTATGTAAACTTCC
GACTTCAACT
>chromosome18:25987790-25988016/1-226
TGAGTGTATGTAAACCTCTGACCCACTGGGAATGTGATGAAAGAAATAAAAGCTGAAATAAATAATTCTCTC
TACTATTATTCTGACATTTCACATTCTTAAAATAAAGTGGTGATCCTAACTGACCTAAGACAGGGAATTTTT
ACTAGGATTAAATGTCAGGAATTGTGAAAAACTGAGTTTAAATGTATTTGGCTAAGGTGTATGTAAACTTCA
GACTTCAACT
>chromosome18:50040182-50040408/1-226
TGAGTGTATGTAAACGTCTGACCCACTGGGAATGTGATGAAAGAAATAAAAGCTGAAATAAATCATTCTCTC
TACTATTATTCTGACATTTCACATTCTTAAAATAAAGTGGTGATACTAACTGACCTAAAACAGGGAATTTTT
ACTAGGATTAAATGTCAGGAATTGTGAAAAACTGAGTTTAAATGTATTTGGCTAAGGTGTATGTAAACTTCC
GACTTCAACT
>chromosome18:59801046-59801272/1-226
TGAGTGTATGTAAATTTCTGACCCACTGGGAATGTGATGAAAGAAATAAAAGCTGAAATAAATCATTCTCTC
TACTATTATTCTGACATTTCACATTCTTAAAATAAAGTGTTGATCCTAACTGACCGAAGACAGGGAATTTTT
ACTAGGATTAAATGTCAGGAATTGTGAAAAACTGAGTTTAAATGTATTTGGCTAAGGTGTATGTAAACTTCC
GACTTCAACT
>chromosome18:64308431-64308657/1-226
TGAGTGTATGTAAACTTCTGACCCACTGGGAATGTGATGAAAGAAATAAAAGCTGAAATAAATCATTCTCTC
TACTATTATTCTGACATTTCACATTCTTAAAAGAAAGTGGTGATCCTAACTGACCTAAGACAGGGCATTTTT
ACTTGGATTAAATGTCAGGAATTGTGAAAAACTGAGTTTAAATGTATTTGGCTAAGGTGTATGTAAACTTCC
GACTTCAACT
>chromosome18:10158900-10159126/1-226
TGAGTGTATGTAAACTTCTGACCCACTGGGAATGTGATGAAAGAAATACAAGCTGAAATAAATCATTCTCTC
TACTATTATTCTGATATTTTACATTCTTAAAATAAAGTGGTGATCCTAACTGACCTAAGACAGGGAATTGTT
ACTAGGATTAAATGTCAGGAATTGTGAAAAACTTAGTTTAAATGTATTTGGCTAAGGTGTATGTAAACTTCC
GACTTCAACT
>chromosome18:15854219-15854445/1-226
TGAGTGTATGTAAACTTCTGACCCACTGGGAATGTGATGAAAGAAATAAAAGCTGAAATAAATCATTCTCTC
TACTATTATTCTGGCATGTCACATTTTTTAAATAAAGTGGTGATCCTAACTGACCTAAGACAGGGAATTTTT
ACTAGGATTAAATGTCAGGAATTGTGAAAAACTGAGTTTAAATGTATTTGGCTAAGGTGTATGTAAACTTCC
GACTTCAACT
>chromosome18:7038980-7039206/1-226
TGAATGTATGTAAACTTCTGACCCACTGGGAATGTGATTAAATAAATAAAAGCTGAAATAAATCATTCTCTC
TACTATTATTCTGACATTTCACATTCTTAAAATAAAGTGGTGATCCTAACTGACCTAAGACAGGGAATTTTT
ACTAGGATTAAATGTCAGGAATTGTGAAAAACTGAGTTTAAATGTATTTGGCTAAGGTGTATGTAAACTTCT
GACTTCAACT
>chromosome18:25771490-25771716/1-226
GAGTGTATGTAAACTTCTGACCCACTGGGAATGTGATGAAAGAAATAAAAGCTGAAATAAATCATTCTCTCT
ACTATTATTCTGACATTTCACATTCTTAAAATAAAGTGGTGATCCTAACTGACCTAAAACAGGGAATTTTTA
CTAGGATTAAATGTCAGGAATTGTGAAAAACTGAGTTTAAATGTATTTGGCTAAGGTGTATGTAAACTTCCG
ACTTCAACTG
>chromosome18:34326669-34326895/1-226
GAGTGTATGTAAACTTCTGACCCACTGGGAATGTGATGAAAGAAATAAAAGCTGAAATAAATCATTCTTTCT
ACTATTATTCTGACATTTCACATTCTTAAAATAAAGTGGTGATCCTAACTGACCTAAGACAGGGAATTTTTA
CTAGGATTAAATGTCAGGAATTGTGAAAAACTGAGTTTAAATGTATTTGGCTAAGGTGTATGTAAACTTCCG
ACTTCAACTG
>chromosome18:56468300-56468526/1-226
GAGTGTATGTAAACTTCTAACCCACTGGGAATGTGATGAAAGAAATAAAAGCTGAAATGAATCATTCTCTCT
ACTATTATTCTGACATTTCACATTCATAAAATAAAGTGGTGATCCTAACTGACCTAAGACAGGGAATTTTTA
CTAGGATTAAATGTCAGGAATTGTGAAAAACTGAGTTTAAATGTATTTGGCTAAGGTGTATGTAAACTTCCG
ACTTCAACTG
>chromosome18:57353396-57353622/1-226
GAGTGTATGTAAACTTCTGACCCACTGGGAATGTGATGAAAGAAATAAAAGCTGAAATAAATCATTCTCTCT
ACTATTATTCTGACATTTCACATTCTTAAAATAAAGTGGTGATCCTAACTGACCTATGACAGGGAATTTTTA
CTAGGATTAAATGTCAGGAATTGTGAAAAACTGAGTTTAAATGTATTTGGCTAAGGTGTATGTAAACCTCCG
ACTTCAACTG
>chromosome18:60649759-60649985/1-226
GAGTGTATGTAAACTTCTGACCCACTGGGAATGTGATGAAAGAAATAAAAGCTGAAATAAATCATTCTCTCT
ACTATTATTCTGACATTTCACATTCTTAAAATAAAGTGGTGATCCTAACTGACCTAAGACAGGGAATTTTTA
CTAGGATTAAATGTCAGGAATTGTTAAAAACTGAGTTTAAATGTATTTTGCTAAGGTGTATGTAAACTTCCG
ACTTCAACTG
>chromosome18:49655371-49655597/1-226
GAGTGTATGTAAATGTCTGACCCACTGGGAATGTGATGAAAGAAATAAAAGCTGAAATAAATCATTCTCTCT
ACTATTATTCTGACATTTCACATTCTTAAAATAAAGTGGTGATCCTAACTGACCTAAGACAGGGAATTTTTA
CTAGGATTAAATGTCAGGAATTGTGAAAAACTGAGTTTAAATGTATTTGGCTAAGGTGTATGTAAACTTCCA
ACTTCAACTG
>chromosome18:56804560-56804786/1-226
GAGTGTATGTAAACTTCTGACCCACTGGGAATGTGATGAAAGAAATAAAAGCTGAAATAAATCATTCTCTCT
CCTATTATTCTGACATTTCACATTCTTAAAATAAAGTGGTGATCCTAATTGACCTAAGACAGGGAATTTTTA
CTAGGATTAAATGTCAGGAATTGTGAAAAACTGAGTTTAAATATATTTGGCTAAGGTGTATGTAAACTTCCG
ACTTCAACTG
>chromosome18:28345031-28345257/1-226
GAGTGTATGTAAACTTCTGACCCACTGGGAATGTGATGAAAGAAATAAAAGCTGAAATTAATCATTCTCTCT
ACTATTATTCTGACATTTCACATTCTTAAAATAAAGTGGTGATCCTAACTGACCTAAGACAGGGAAGTTTTA
CTAGGATTAAATGTCAGGAATTGTGAAAAACTGAGTTTAAATGTATTTGGCTAAGGTGTATTTAAACTTCCG
ACTTCAACTG
>chromosome18:9108162-9108388/1-226
GAGTGTATGTAAACGTCTGACCCACTGGGAATGTGATGAAAGAAATAAAAGCTGAAATAAATCACTCTCTCT
ACTATTATTCTGACATTTCACATTCTTAAAATAAAGTGGTGATCCTAACTGACCTAAGACAGGGAATTGTTA
CTAGGATTAAATGTCAGGAATTGTGAAAAACTGAGTTTAAATGTATTTGGCTAAGGTGTATGTAAACTTCCG
ACTTCAACTG
>chromosome18:9850051-9850277/1-226
GAGTGTATGTAAACTTCTGACCCACTGGGAATGTGATGAAAGAAATAAAAGCTGAAATAAATCATTCTCTCT
GTTATTATTCTGACATTTCACATTCTTAAAATAAAGTGGTGATCCTAACTGACCTAAGACAGGGAATTTTTA
CTAGGATTAAATGTCAGGAATTGTGAAAAACTGAGTTTAAATGTATTTGGCTAAGGTGTATTTAAACTTCTG
ACTTCAACTG
>chromosome18:50225277-50225503/1-226
GAGTGTATGTAAACTTCTGACCCGCTGGGAATGTGATGAAAGAAATAAAAGCTGAAATAAATCATTCTCTCA
ACTATTATTCTGACATTTCACATTCTTAAAATAAAGTGGTGATCCTAACTGACTTAAGACAGGGAATTTTTA
CTCGGATTAAATGTCAGGAATTGTGAAAAACTGAGTTTAAATGTATTTGGCTAAGGTGTATGTAAACTTCCG
ACTTCAACTG
>chromosome18:56987098-56987324/1-226
GAGTGTATGTAAACTTCTGACCCACTGGGAATGTGATGAAAGAAATGAAAGCTGAAATAAATCATTCTCTCT
ACTATTATTCTGACATTTCACATTCTTAAAATAAAGTGTAGATCCTAACTGACCTAAGACAGGGAATCTTTA
CTAGGATTAAATGTCAGGAATTGTGAAAAACTGAGTTTAAATGTATTTGGCTAAGGTGTATGTAAACTTCCG
ACTTCAACTG
>chromosome18:31770409-31770635/1-226
GAGTGTATGTAAACTTCTGACCCACTGGGAATGTGATGAAAGAAATAAAAGCTGAAATAAATCATTCTCTCT
ACTATTATTCTGACATTTCACATTCTTAAAATAAAGTGGTGATCCTAACTGACCTAAGACAGTGAATTTTTA
CTAGGATTAAATGTCAGGAATTGTGAAAAACTGAGTTGAAATGTATTTGGCTAAAGTGTATGTAAACTTCTG
ACTTCAACTG
>chromosome18:43801248-43801474/1-226
GAGTGTATGCAAACTTCTGACCCACTTGGAATGTGATGAAAGAAATAAAAGCTGAACTAAATAATTCTCTCT
ACTATTATTCTGACATTTCACATTCTTAAAATAAAGTGGTGATCCTAACTGACCTAAGACAGGGAATTTTTA
CTAGGATTAAATGTCAGGAATTGTGAAAAACTGAGTTTAAATGTATTTGGCTAAGGTGTATGTAAACTTCCG
ACTTCAACTG
>chromosome18:24973382-24973608/1-226
GAGTGTATGTAAACTTCTGACCCACTGGGAATGTGATGAAAGAAATAAAAGCTGAAATAAATCATTCTCTCT
ACTATTATTCTGATATTCACATTCTTAAAATAAAGTGGTGATCCTAACTGACCTTAAGACAGGGAATTTTTA
CTAGGATTAAATGTCAGGAATTGTGAAAAATTTAGTTTAAATGTATTTGGCTAAGGTGTATGTAAACTTCCG
ACTTCAACTG
>chromosome19:17290962-17291188/1-226
TGAGTGTATGTAAACTTCTGACCCACTGGGAATGTGATGAAAGAAATAAAAGCTGAAATAAATCATTCTCTC
AACTATTATTCTGACATTTCACATTCTTAAAATAAAGTGGTGATCCTAACTGACCCAAGACAGGGAATTTTT
ACTAGGATTAAATGTCAGGAATTGTGAAAAACTGAGTTTAAATGTATTTGGCTAAGGTGTATGTAAACTTCC
GACTTCAACT
>chromosome19:80015938-80016164/1-226
TGAGTGTATGTAAACTTCTGACCCACTGGGAATGTGATGAAAGAAATAAAAGCTGAAATAAATCATTCTCTC
TACTATTATTCTGACATTTCACATTCTTAAAATAAAGTGGTGATCCTAACTGACCTAAGACAGGGAATTTTT
ACTAGGATTAAATGTCAGGAATTGTGAAAAACTGAGTTGAAATGTATTTGGCTAAGGTGTATGTAAACTTCC
GACTTCAACA
>chromosome19:70665025-70665251/1-226
TGAGTGTATGTAAACTTCTGACCCACTGGGAATGTGATGAAAGAAATAAAAGCTGAAATCAATCATTCTCTC
TACTATTGTTCTGACATTTCACATTCTTAAAATAAAGTGGTGATCCTAACTGACCTAAGACAGGGCATTTTT
ACTAGGATTAAATGTCAGGAATTGTGAAAAACTGAGTTTAAATGTATTTGGCTAAGGTGTATGTAAACTTCC
GACTTCAACT
>chromosome19:45284915-45285141/1-226
TGAGTGTATGTAAACTTCTGACCCACTGGGAATGTAATGAAAGAAATAAAAGCTGAAATAAATCATTCTCTC
TACTATTATTCTGACATTTCACATTCTTAAAATAAAGTGGTGATCCTAACTGACCTAAGACAAGGAATTTTT
ACTAGGATTAAATGTCAGGAATTGTGAAAAACTGAGTTTAAATGTATTTTGCTAAGGTGTATGTAAACTTCC
GACTTCAACT
>chromosome19:61516703-61516929/1-226
TGAGTGTATGTAAACTTCTGACCCACTGGGAATGTAATGAAAGAAATAAAAGCTGAAATAAATCATTCTCTC
TACTATTATTCTGACATTTCACATTCTTAAAATAAAGTGGTGATCCTAACTGACCTAAGACAAGGAATTTTT
ACTAGGATTAAATGTCAGGAATTGTGAAAAACTGAGTTTAAATGTATTTTGCTAAGGTGTATGTAAACTTCC
GACTTCAACT
>chromosome19:32854696-32854922/1-226
TGAGTGTATGTAAACTTCTGACCCACTGGGAATGTGATGAAAGAAATAAAAGCTGAAATAAATCATTCTCTC
TACTTTTATTCTGACATTTCACATTCTTAAAATAAAGTGGCGATCCTAACTGACCTAAGACAGGGAATTTTT
ACAAGGATTAAATGTCAGGAATTGTGAAAAACTGAGTTTAAATGTATTTGGCTAAGGTGTATGTAAACTTCC
GACTTCAACT
>chromosome19:15327229-15327455/1-226
TGAGTGTATGTATACTTCTGACCCACTGGGAATGTGATGAAAGAAATAAAAGCTGAAATAAATCATTCTCTC
TACTATTATTCTGACATTTCACATTCTTAAAATAAAGTGGTGATCCTAACTGACCTAAAACAGGGAAATTTT
ACTAGGATTAAATGTCAGGAATTGTGAAAAACTGAGTTTAAATGTATTTGGCTAAGGTGTATGTAAACTTCC
GACTTCAACT
>chromosome19:50257298-50257524/1-226
TGAGTGTATGTAAACTTCTGACCCACTGGGAATGTGATGAAAGAAATGAAAGCTGAAATAAATCATTCTCTC
TACTATTATTCTGACATTTCACATTCTTAAAATAAAGTGGTGTTCCTAACTGACCTAAAACAGGGAATTTTT
GCTAGGATTAAATGTCAGGAATTGTGAAAAACTGAGTTTAAATGTATTTGGCTAAGGTGTATGTAAACTTCC
GACTTCAACT
>chromosome19:62234873-62235099/1-226
TGAGTGTATGTAAACTTCTGACCCACTGGGAATGTGATGAAAGAAATAAAAGCTGAAATAAATCATTCTCTC
TACTATTATTCTGAGATTTCACATTCTTAAAATAAAGTGGTGATCCTAACTGATCTAAGACAGGGAATTTTT
ACTATGATTACATGTCAGGAATTGTGAAAAACTGAGTTTAAATGTATTTGGCTAAGGTGTATGTAAACTTCC
GACTTCAACT
>chromosome19:19664485-19664711/1-226
TGAGTGTATGTAAACTTCTGACCCACTGGGAATGTGATGAAAGAAATAAAAGCTGAAATAAATCATTCTCTC
TACTATTATTCTGACATTTCACGTTCTTAAAATAAAGTGGTGATACTAACTGACCTAAGACAGGGAATTTTT
ACCAGGATTAAAGGTCAGGAATTGTGAAAAACTGAGTTTAAATGTATTTGGCTAAGGTGTATGTAAACTTCC
GACTTCAACT
>chromosome19:48558958-48559184/1-226
TGAGTGTATGTAAACTTCTGACCCACTGGGAATGTGATGAAAGAAATAAACGCTGAAATAAATCATTCTCTC
TACTATTATTCTGATATTTCACATTCTCAAAATAAAGTGGTGATTCTAACTGACCAAAGACAGGGAATTTTT
ACTAGGATTAAATGTCAGGAATTGTGAAAAACTGAGTTTAAATGTATTTGGCTAAGGTGTATGTAAGCTTCC
GACTTCAACT
>chromosome19:14092279-14092505/1-226
TGAGTGTATGTCAACTTCTGACCCACTGGGAATGTGATGAAAGAAATAAAAGCTGAAATAAATCATTCTCTC
TACTATTATTCTGACATTTCACATTCTTAAAATAAAGTGGTGATTCTAACTGATCTAAGACAGGGAATTTTT
ACTAGGATTAAATGTCAGGAATTGTGAAAAACTGAGTTTAAATGTATTTGGCTAAGGTGTATGTAAACTTCC
GACTTCAAAT
>chromosome19:17401438-17401664/1-226
TGAGTGTATGTAAACTTCTGACCCACTGGGAATGTGATGAAATAAATAAAAGCTGAAATAAATCATTCTCTC
TACTATTATTCTGACATTTCACATTCTTAAAATAAAGTGGTGATCCTAACTGACCTAAAACAGGGAATTTTT
ACAAGGATTAAATGTCAGGAATTGTGAAAAACTGAGTTTAAATGTATTTGGCTAAGGTGTATGTAAACTTCC
AACTTCAACT
>chromosome19:13138707-13138933/1-226
TGAGTGTATGTAAACTTCTTACCCACTGGGAATGTGATGAAAGAAATAAAAGCAGAAATAAATCATTCTCTC
TACTATTATTCTGACATTTCACATTCTTAAAATAAAGTGGTGATCCTAACTGACCTAAGACAGGGAATTTTT
ACTAGGATTAAATGTCAGGAATTATGAAAAACTGAGTTTAAATGTATTTGGCTAAGGTGTATGTAAACTTCC
CACTTCAACT
>chromosome19:13414805-13415031/1-226
TGAGTGTATGTAAACTTCTAACCCACTGTGAATGTGATGAAAGAAATAAAAGCTGAAATAAATCATTCTCTC
TACTATTATTCTGACATTTCACATTCTTAAAATAAAGTGGTGATCCTAACTGACCTAAGACAGGGAATTTTT
ACTAGGATTAAATGTCAGGTATTGTGAAAAACTGAGTTTAAATGTATTTGGCTAAGGTGTATGTAAACTTCC
CACTTCAACT
>chromosome19:33800361-33800587/1-226
GAGTGTATGTAAACTTCTGACCCACTGGGAATGTGATGAAAGAAATAAAAGCTGAAATAAATCATTATCTCT
ACTATTATTCTGACATTTCACATTCTTAAAATAAAGTGGTGATCCTAACTGACCTAAGACAGGGAATTTTTA
CTAGGATTAAATGTCAGGAATTGTGAAAAACTGAGTTTAAATGTATTTGGCTAAGGTGTATGTAAACCTCCG
ACTTCAACTG
>chromosome19:51310473-51310699/1-226
GAGTGTATATAAACTTCTGACCCACTGGGAATGTGGTGAAAGAAATAAAAGCTGAAATAAATCATTCTCTCT
ACTATTATTCTGACATTTCACATTCTTAAAATAAAGTGGTGATCCTAACTGACCTAAGACAGGGAATTTTTA
CTAGGATTAAATGCCAGGAATTGTGAAAAACTGAGTTTAAATGTATTTGGCTAAGGTGTATGTAAACTTCCG
ACTTCAACTG
>chromosome19:4347487-4347712/1-225
GAGTGTATGTAAACTTCTGACCCACTGGGAATGTGATGAAAGAAATAAAAACTGAAATTAATCATTCTCTCT
ACTATTATTCTGACATTTCACATTCTTAAAATAAAGTGGTGATCCTAACTGACCTAAGACAGGGAATTTTTA
CTAGGATTAAATGTCAGGAATTGTGAAAAACTGAGTTTAAATGTATTTGGCTAAGGTGTGTGTAAACTTCCG
ACTTCAACT
>chromosome19:53363839-53364065/1-226
GGGTGTATGTAAACTTCTGACCCACTGGGAATGTGATGAAAGAAATAAAAGCTGAAATAAATCATTCTCTCT
ACTATTATTCTGACATTTCACATTCTTAAAATAATGTGGTGATCCTAACTGACCTAAGACAGGGAATTTTTA
CTAGGATTAAATGTCAGGAATTGTGAAAAACTGAGTTCAAATGTATTTGGCTAAGGTGTATGTAAACTTCCG
ACTTCAACTG
>chromosome19:53726602-53726828/1-226
GAGTGTATGTAAACTTCTGACCCACTGGGAACGTGATGAAAGAAATAAAAGCTGAAATAAATCATTCTCTCT
CCTATTATTCTGACATTTCACATTCTTAAAATAAAGTGGTGATCCTAACTGACCTAAGACAAGGAATTTTTA
CTAGGATTAAATGTCAGGAATTGTGAAAAACTGAGTTTAAATGTATTTGGCTAAGGTGTATGTAAACTTCCG
ACTTCAACTG
>chromosome19:54781073-54781299/1-226
GAGTGTATGTAAACTTCTGACCCACTGGGAATGTGATGAAAGAAATAAAAGCTGAAATAAATAATTCTCTCT
ACTATTATTCTGACATTTCACCTTCTTAAAATAAAGTGGTGATCCTAACTGACCTAAAACAGGGAATTTTTA
CTAGGATTAAATGTCAGGAATTGTGAAAAACTGAGTTTAAATGTATTTGGCTAAGGTGTATGTAAACTTCCG
ACTTCAACTG
>chromosome19:54792369-54792595/1-226
GAGTGTATGTAAACTTCTGACCCACTGGGAATGTGATGAAAGAAATAAAAGCTGAAATAAATCATTCTCTCT
ACTATTATTCTGACATTTCACATTCTTAAAATAAAGTGGTGATACTAACTGACCTAAGACAGGGAATATTTA
CTAGGATTAAATGTCAGGAATTGTGAAAAACTGAGTTTAAATGTATTTGGCTAAGGTGTATGTAAACTTCTG
ACTTCAACTG
>chromosome19:69882447-69882673/1-226
GAGTGTATGTAAACTTCTGACCCACTGGGAATGTGATGAAAGAAATAAAAGCTGAAATAAATCATACTCTCT
ACTATTATTCTGACATTTCACATTCTTAAAATAAAGTGGTGATCCTAACTGACCAAAGACAGGGAATTTTTA
CTAGGATTAAATGTCAGGAATTATGAAAAACTGAGTTTAAATGTATTTGGCTAAGGTGTATGTAAACTTCCG
ACTTCAACTG
>chromosome19:45167172-45167398/1-226
GAGTGTATGTAAACTTCTGACCCACTGGGAATGTGATGAAAGAAATCAAAGCTGAAATAAATCATTCTCTCT
ACTATTATTCTGACATTTCACATTCTTAATATAAAGTGTTGATCCTAACTGACCTAAGACAGGGAATTTTTA
CTAGGATTAAATGTCAGGAATTGTGAAAAACTGAGTTTAAATGTATTTGGCTAAGGTGTATGTAAACTTCCG
ACTTCAACTG
>chromosome19:61398960-61399186/1-226
GAGTGTATGTAAACTTCTGACCCACTGGGAATGTGATGAAAGAAATCAAAGCTGAAATAAATCATTCTCTCT
ACTATTATTCTGACATTTCACATTCTTAATATAAAGTGTTGATCCTAACTGACCTAAGACAGGGAATTTTTA
CTAGGATTAAATGTCAGGAATTGTGAAAAACTGAGTTTAAATGTATTTGGCTAAGGTGTATGTAAACTTCCG
ACTTCAACTG
>chromosome19:9405854-9406080/1-226
GAGTGTATGTAAACTTCTGACCCACTGGGAATGTGATGAAAGAAATAAAAGCTGAAGTAAATCATTCTCTCT
ACTATTATTCTGACATTTCACATTCTTAAAAGAAAGTGGTGATCCTAACTGACCTAAGACAGGGAATTTTTA
CTAGGATTAAATGTCAGGAATTGTGGAAAACTGAGTTTAAATGTATTTGGCTAAGGTGTATGTAAACTTCCC
ACTTCAACTG
>chromosome19:6123897-6124123/1-226
GAGTGTATGTAAACTTCTGACCCACTGGGAATGTGATTTAAGAAATAAAAGCTGAAATAAATCATTCTCTCT
ACTATTATTCTGACATTTCACATTCTTAAAATAAAGTGGTGATCCTAACTGACCTAAGACAGGGCATTTTTA
CTAGGATTAAATGTCAGGAATTGTGAAAAACTGAGTTTAAATGTATTTGGCTAAGGTGTATGTAAACTTCCG
ACTTGAACTG
>chromosome20:28202721-28202947/1-226
TGAGTGTATGTAAACTTCTGACCCACTGGGAATGTGATGAAAGAAATAAAAGCTGAAATAAATCATTCTCTC
TACTATTATTCTGACATTTCATATTCTTAAAGTAAAGTGGTGATCCTAACTGACCTAAGACAGGGAATTTTT
ACTAGGATTAAATGTCAGGAATTGTGAAAAACTGAGTTTAAATGTATTTGGCTAAGGTGTATGTAAACTTCC
GACTTCAACT
>chromosome20:6364232-6364458/1-226
TGAGTGTATGTAAACTTCTGACCCACTGGGAATGTGATGAAAGAAATAAAAGCTGAAATAAATCATTCTCTC
TACTATTATTCTGACATTTCACATTCTTAAAATAAAGTGGTGATCCTAACTGACCTAAGACAGGGAATTTTT
ACTAGGATAAAATGTCAAGAATTGTGAAAAACTGAGTTTAAATGTATTTGGCTAAGGTGTATGTAAACTTCC
GACTTCAACT
>chromosome20:81304391-81304617/1-226
TGAGTGTATGTAAACTTCTGACCCACTGGGAATGTGATGAAAGAAATAAAAGCTGAAATAAATCATTCTCTT
TACTACTATTCTGACATTTCACATTCTTAAAATAAAGTGGTGATCCTAACTGACCTAAGACAGGGAATTTTT
ACTAGGATTAAATGTCAGGAATTGTGAAAAACTGAGTTTAAATGTATTTGACTAAGGTGTATGTAAACTTCC
GACTTCAACT
>chromosome20:48729091-48729317/1-226
TGAGTGTATGTAAACTTCTGACCCACTGGGAATGTGATGAAAGAAATAAAAGCTGAAATAAATCATTCTCTC
TACTATTATTCGGACATTTCACATTCTTAAAATAAAGTGGTGATCCTAACTGACCTAAGACCGGGAATTTTT
ACTAGGATTAAATGTCAGGAATTGTGAAAAAGTGAGTTTAAATATATTTGGCTAAGGTGTATGTAAACTTCT
GACTTCAACT
>chromosome20:21298677-21298903/1-226
TGAGTGTATGTAAACTTCTGACCCACTGGGAATGTGATGAAAGAAATAAAAGCTGAAATAAATCATTTTCTC
TACTATTATTCTGACATTTCACATTCTTAAAATAAAGTGGTGATCCTAACTGACCTAAGACAGGGAATTTTT
ACTAGGATTAAATGTCAGGAATTGTGAAAAACTGAGTTTAAATGTATTTGGCTAAGGTGTATGTAAACTTCT
GACTACAACT
>chromosome20:29680840-29681066/1-226
TGAGTGTATGTAAACTTCTGACCCACTGGGAATGTGATGAAAGAAATAAAAGTTGAAATTAATCATTCTCTC
TACTATTATTCTGGCATTTCACATTCTTAAAATAAAGTGGTGATCCTAACTGACCTAAGACAGGGAATTTTT
ACTAGGATTAAATGTCAGGAATTGTGAAAAACTGAGTTAAAATGTATTTGGCTAAGGTGTATGTAAACTTCC
GACTTCAACT
>chromosome20:25967905-25968131/1-226
TGAGTGTATGTAAACTTCTGACCCACTGGGAATGTGATGAAAGAAATAAAAGCTGAAATAAATCATTCTCTC
TACTATTATTCTGACATTTCACATTCTTAAAATAAAGTGGTGATCCTAACTGACCTAAGACAGGGAATGTTT
GCTAGGATTGAATGTCAGGAATTGTGAAAAACTGAGTTTAAATGTATTTGGTTAAGGTGTATGTAAACTTCC
GACTTCAACT
>chromosome20:60111662-60111888/1-226
TGAGTGTATGTAAACTTCTGACCCACTGGGAATGTGATAAAAGAAATAAAAGCTGAAATAAATCATTCTCTC
TACTATTATTCTGACATTTCACATTCTTAAAATAAAGTGGTGATCCTAACTGACCTAAGATAGAGAATTTTT
ACTAGGATTAAATGTCAGGAATTGTGAAAAACTGAGTTTAAATGTATTTGGCTAAGGTGTATGTAAACTTCC
TACTTCAACT
>chromosome20:26245455-26245681/1-226
TGAGTGTATGTAAACTTCTGACCCACTGGGAATGTGATGAAAGAAATAAAAGCTGAAATAAATCATTCTCTC
TACTATTATTCTGAAATTTCACATTCTTAAAATAAAGTGGTGATCCTAACTGACCTAAGACAGGGAATTTTT
ACTAGGAATAAATGTCAGGAATTATGAAAAACTGAGTATAAATGTATTTGGCTAAGGTGTATGTAAACTTCC
GACTTCAACT
>chromosome20:7786558-7786784/1-226
TGAGTGTATGTAAACTTCTGACCCACTGGGAATGTGATGAAAGAAATAAAAGATGAAATAAATCATTCTCTC
TACTATTATTCTGACATTTCACATTCTTAAAATAAAGTGGTGATCCTAACTGACCTAAGACAGGGAATTCTT
ACGAGGATTAAATGTCAGGAATTGTGAAAAACTGAGTTTAGATGTATTTGGCTAAGGTGTATGTAAACTTCC
GACTTCAACT
>chromosome20:27275043-27275269/1-226
TGAGTGCACGTAAACTTCTGACCCACTGGGAATGTGATGAAAGAAATAAAAGCTGAAATAAATCATTCTCTC
TACTATTATTCTGACATTTCACATTCTTAAAATAAAGTGGTGATCCTAACTGACCAAAGACAGGGAATTTTT
ACTTGGATTAAATGTCAGGAATTGTGAAAAACTGAGTTTAAATGTATTTGGCTAAGGTGTATGTAAACTTCC
GACTTCAACT
>chromosome20:56833018-56833244/1-226
TGAGTGTATGTAAACTTTTGACCCACTGGGAATGCGATGAAAGAAATAAAAGCTGAAATAAATCATTCTCTC
TACTATTATTCTGACATTTCACATTCTTAAAATAAAGTGGTGATCCTAACTGACCTAAGACAGGGAATTATT
ACAAGGATTAAATGTCAGGAATTGTGAAAAACTGAGTTTAAATGTATTTGGCTAAGGTGTATGTAAACTTCC
GACTTCAACT
>chromosome20:28107540-28107766/1-226
TGAGTGTATGTAAACGTCTGCCCCACTGGGAATGTGATGAAAGAAATAAAAGCTGAAATAAATCATTCTCTC
TACTATTATTCTTACATTTCACATTCTTAAAATAAAGTGGTGATCCTAACTGACCTAAGACAGGGAATTTTT
ACTAGAATTAAATGTCAGGAATTGTGAAAAACTGAGTTTAAATGTATTTGGCTAAGGTGTATGTAAACTTCC
GACTTCAACT
>chromosome20:31685026-31685252/1-226
TGAGTGTATGTAAACTTCTGACCCACTGGGAATGTGATGAAAGAAATAAAAGCTGAAATAAATCATTCTCTC
TACAATTATTCTGACATTTCACATTCTTAAAATAAAGTGGTGATTCTAACTGACCTAAGAAAGGGATTTTTT
ACTAGGATTAAATGTCAGGAATTGTGAAAAACTGAGTTTAAATGTATTTGGCTAAGGTGTATGTAAACTTCC
GACTTCAACT
>chromosome20:24606739-24606965/1-226
GAGTGTATGTAAACTTCTGACCCACTGGGAATGTGATGAAAGAAATAAAAGCTGAAATAAATCATTCTCTCT
AATATTATTCTGACATTTCACATTCTTAAAATAAAGTGGTGATCCTAACTGATCTAAGACAGGGAATTTTTA
CTAGGATTAAATGTCAGGAATTGTGAAAAACTGAGTTTAAATGTATTTGGCTAAGGTGTATGTAAACTTCCG
ACTTCAACTG
>chromosome20:41350928-41351154/1-226
GAGTGTATGTAAACTTCTGACCCACTGTGAATGTGATGAAAGAAATAAAAGCTGAAATAAATCATTCTTTCT
ACTATTATTCTGACATTTCACATTCTTAAAATAAAGTGGTGATCCTAACTGACCTAAGACAGGGAATTTTTA
CTAGGATTAAATGTCAGGAATTGTGAAAAACTGAGTTTAAATGTATTTGGCTAAGGTGTATGTAAACTTCCG
ACTTCAACTG
>chromosome20:29323487-29323713/1-226
GAGCGTATGTAAACTTCTGACCCACTGGGAATGTGATGAAAGAAATAAAAGCTGAAATAAATAATTCTCTCT
ACTATTATTCTGACATTTCACATTCTTAAAATAAAGTGGTGATCCTAACTGACCTAAGACAGGGAATTTTTA
CTAGGATTAAATGTCAGGAATTGTGAAAAAGTGAGTTTAAATGTATTTGGCTAAGGTGTATGTGAACTTCTG
ACTTCAACTG
>chromosome20:12692183-12692409/1-226
GAGTGTATGTAAACTTCTGACCCACTGGGAATGTGATGAAAGAAATAAAAGCTGAAATAAATCATTCTCTCT
ACTATTATTCTGACATTTCACATTCTTAAAATAAAGTGGTGATCCTAACTGACCTAAGACAGGGAATTTTTA
CTGGGATTAAATGTCAGGAATTGTGAAAAACTGAGTTTAAATATATTTGGCTAAGGTGTATGTAATCTTCCG
ACTTCAACTG
>chromosome20:75217864-75218090/1-226
GAGTGTATGTAAACTTCTGACCCACTGGGAATGTGATGAAAGAAATAAAAGCTGAAATAAATCATTCTCTCT
ACTATTATTCTGACATTTCACATTCTTAAAATAAAGTGGTGATCCTAACTGACCTAAGACAGTGAATTTTTA
CTAGGATTAAATGTTAGGACTTGTGAAAAACTGAGTTTAAATGTATTTGGCTAAGGTGTATGTAAACTTCCG
ACTTCAACTG
>chromosome20:43703108-43703334/1-226
AAGTGTATGTAAACTTCTGACCCACTGGGAATGTGATGAAATAAATAAAAGCTGAAATAAATCATTCTCTCT
ACTATTATTCTGACATTTCACATTCTTAAAATAAAGTGGTGATCCTAACTGACCTAAGACAGGGAATTTTTA
CTAGGATTAAATGTCAGGAATTGTGAAAAACTGAGTTTAAATGTACTTGGCTAAGGTGTATGTAAACTTCCG
ACTTCAGCTG
>chromosome20:52927849-52928075/1-226
GAGTGTATGTGAACTTCTGACCCACTGGGAATGTGATGAAAGAAATAAAAGCTGAAATAAATAATTCTTTCC
ACTATTATTCTGACATTTCACATTCTTAAAATAAAGTGGTGATCCTAACTGACCTAAGACAGGGAATTTTTA
CTAGGATTAAATGTCAGGAATTGTGAAAAACTGAGTTTAAATGTATTTGGCTAAGGTGTATGTAAACTTCCG
ACTTCAACTG
>chromosome20:55926242-55926468/1-226
GAGTGTATGTAAACTTCTAACCCACTGGGAATGTGATGAAAGAAATAAAAGCTGAAATAAATCATTATCTCT
ACTATTATTCTGACATTTCACATTCTCAAAATAAAATGGTGATCCTAACTGACCTAAGACAGGGAATTTTTA
CTAGGATTAAATGTCAGGAATTGTGAAAAACTGAGTTTAAATGTATTTGGCTAAGGTGTATGTAAACTTCCG
ACTTCAACTG
>chromosome20:47779039-47779265/1-226
GAGTGTATGTAAACTTCTGACCCACTGGGAATGTGATGAAAGAAATAAAAGCTGAAATAAATAATTCTCTCT
ACTATTATTCTGACATTTCACATTCTTAAAATAAAGTGTTGATCCTAACTGACCTAAGACAGGGATTTTTTA
CTAGGATTAAATGTCAGGAATTGTGAAAAACTGAGTTTAAATGTATTTGGCTAAGGTGTATGTAAACTTCCG
ACTTCAACTG
>chromosome20:12957387-12957613/1-226
GAGTGTATGTAAACTTCTGACCCACTGCGAATGTGATGAAAGAAATAAAAGCTGAAATAAATCATTCTCTCT
ACTATTATTCTGACATTCCACATTCTTAAAATAAAGTGGTGATCCTAACTGATCTAAGACTGGGAATTTTTA
CTAGGATTAAATGTCAGGAATTGTGAAAAACTGAGTTTAAATGTATTTGGCTAAGGTGTATGTAAACTTCCG
ACTTCAACTG
>chromosome20:34389477-34389703/1-226
GAGTGTATGTAAACTTCTGACCCACTGGGAATGTGATGAAAGAAATAAAAGCTGAAATAAATCATTCTCTCT
ACTATTATTCTGACATTTTACATTCTTAAAATAAACTGGTGATCCTAACTGACCTAAGACAGGGAATTTTTA
CTAGGATTAAATGTCAGGAATTGTGAAAAACTGAGTTTAAATGTATTTGGCTAAGGTGTACGTTAACTTCCG
ACTTCAACTG
>chromosome20:22359560-22359786/1-226
GAGTGTATGTAAACTTCTGACCCACTGGGAATGTGATGAAAGAAATAAAAGCTGAAAGAAATAATTCTCTCT
ACTATTATTCTGACATTTCACATTCTTAAAATAAAATGGTGATCCTAACTGACCTAAGACAGGGCATTTTTA
CTAGGATTAAATGTCAGGAATTGTGAAAAACTGAGTTTAAATGTATTTGGCTAAGGTGTATGTAAACTTCCG
ACTTCAACTG
>chromosome20:29672483-29672709/1-226
GAGTGTATGTAAACTTCTGACCCACTGGGAATGTGATGAAAGAAATAAAAGCTGAAATAAATCATTCTCTAT
ACTAATATTCTGACATTTCACATTCTTAAAATCAAGTGGTGATCCTAACTGGCCTAAGACAGGGAATTTTTA
CTAGGATTAAATGTCAGGAATTGTGAAAAACTGAGTTTAAATGTATTTGGCTAAGGTGTATGTAAACTTCCG
ACTTCAACTG
>chromosome20:24782593-24782819/1-226
GAGTGTATGTAAACTTCTGACCCACTGGGAATGTGATGAAAGAAATAAAAGCTGAAATAAATAATTTTCTCT
ACAATTATTCTGACATTTCACATTCTTAAAATAAAGTGGTGATCCTAACTGACCTAAGACAGGGAATTTTTA
CTAGGATTAAATGTCAGGAATTGTGAAACACTGAGTTTAAATGTATTTGGCTAAGGTGTATGTAAACTTCCG
ACTTCAACTG
>chromosome20:51735634-51735860/1-226
GAGTGTATGTAAACTTCTGACCCACTGGGAATGTGATGAAAGTAATAAAAGCTGAAATAAATCATCCTCTCT
ACTATTATTCTGACATTTCACATTCTTAAAATAAAGTGGTGATCATAACTGACCTAAGACAGGGAATATTTA
CTAGGATTAAATGTCAGGAATTGTGAAAAACTGAGTTTAAATGTATTTGGCTAAGGTGTATGTAAACTTCCG
ACTTCAACTG
>chromosome21:25444692-25444918/1-226
TGAGTGTATGTAAACTTCTGACCCACTGGGAATGTGATGAAAGAAATAAAAGCTGAAATAAATCATTCTCTC
TACTATTATTCTGACATTTCACATTCTTAAAATAAAGTGGTGATCCTAACTGACCTAAGACAGGGAACTTTT
ACTAGGATTAAATGTCAGGAATTGTGAAAAACTGAGTTTAAATGTATTTGGCTAAGGTGTATGTAAACTTCC
GACTTCAACT
>chromosome21:56633647-56633873/1-226
TGAGTGTATGTAAACTTCTGACCCACTGGGAATGTGATGAAAGAAATAAAAGCTGAAATAAATCATTCTCTC
TACTATTATTCTGACATTTCACATTCTTAAAATAAAGTGGTGATCCTAACTGACCTAAGACAGGAAATTTTT
ACTAGGATTAAATGTCAGGAATTGTGAGAAACTGAGTTTAAATGTATTTGGCTAAGGTGTATGTAAACTTCC
GACTTCAACT
>chromosome21:52155589-52155815/1-226
TGAGTGTATGTAAACTTCTGACCCACTGGGAATGTGATGAAAGAAATAAAAGCTGAAATTAATCATTCTCTC
TACCATTATTCTGACATTTCACATTTTTAAAATAAAGTGGTGATCCTAACTGACCTAAGACAGGGAATTTTT
ACTAGGATTAAATGTCAGGAATTGTGAAAAACTGAGTTTAAATGTATTTGGCTAAGGTGTATGTAAACTTCC
GACTTCAACT
>chromosome21:10475467-10475693/1-226
TGAGTGTATGTAAACTTCTGACCCACTGGGAATGTGATGAAAGAAATGAAAGCTGAAATAAATCATTCTCTC
TACTATTATTCTGACATTTCACATTCTTAAAATAAAGTGGTGATCCTAACTGACTTAAGACAGGGAATTTTT
ACTAGGATTAAATGTCAGGAATTGTGAAAAACTGAGTTTAAATGTATTTGGCTAAGGTGTATGTAAACTTCC
GACTTCAATT
>chromosome21:9541069-9541295/1-226
TGAGTGTATGTAAACTTCTGGCCCACTGGGAATGTGATGAAAGAAATGAAAGCTGAAATAAATCCTTCTCTC
TACTATTATTCTGACATTTCACATTCTCAAAATAAAGTGGTGATCCTAACTGACCTAAGACAGGGAATTTTT
ACTAGGATTAAATGTCAGGAATTGTGAAAAACTGAGTTTAAATGTATTTGGCTAAGGTGTATGTAAACTTCC
GACTTCAACT
>chromosome21:16445530-16445756/1-226
TGAGTGTATGTAAACTTCTGACCCACTGGGAATGTGATGAAAGAAATAAAAGCTGACATAAATCATTCTCTC
AACTATTTTTCTGACATTTCACATTCTTAAAATAAAGTGGTGATCCTAACTGACCTAAGACAGGGAATTTTT
ACTAGGATTAAATGTCAGGAATTGTGAAAAACTGAGTTTAAATGTATTTGGCTAAGGTGTATGTAAACTTCC
GACTTCAACT
>chromosome21:30404884-30405110/1-226
TGAGTGTATGTAAACTTCTGACCCACTGGGAATGTGATGAAAGAAATAAAAGCTGAAATAAATCATTCTCTC
TACTATTATTCTGACATTTCACATTCTTAAAATATAGTGGTGTTCCTAACTGACCTAAGACAGGGAATTTTT
ACTTGGATTAAATGTCAGGAATTGTGAAAAACTGAGTTTAAATGTATTTGGCTAAGGTGTATGTAAACTTCC
GACTTCAACT
>chromosome21:51449557-51449783/1-226
TGAGTGTATGTAAACTTCTGACCCACTGGGAATGTGATGAAAGAAATAAAAGCTGAAATAAATAATTCTCTG
TACTATTATTCTGACATTTCACATTCTTAAAATAAAGTGGTGATCCTAACTGACCTAAGACAGGGAATTTTT
ACTAGGATTAAATGTCAGGAATTGTGAAAAACTGAGTTGAAATGTATTTGGCTAAGGTGTATGTAAACTTCC
GACTTCAACT
>chromosome21:25333162-25333388/1-226
TGAGTGTATGTAAACTTCTGACCCACTGGGAATGTGATGAAAGAAATAAAAGCTGAAATAAATCATTCTCTC
TATTATTATTCTGACATTTCACATTCTTAAAATAAAGTGGTGATCCTAACTGACCTAAGACAGGGAATTGTT
ACTAGGATTAAATGTCAGGAATTGTGAAAAACTGAGTTTAAATGTATTTGGCAAAGGTGTATGTAAACCTCC
GACTTCAACT
>chromosome21:42261508-42261734/1-226
TGAGTGTATGTAAACTTCTGACCCACTGGGAATGTGGTGAAAGAAATAAAAGCTGAAATAAATCATTCTCTC
TACTATTATTCTGACATTTCACATTCTTAAAATAAAGTGGTGATCCTAACTGACCTAAGACAGAGAATTTTT
ACTTGGATTAAATGTCAGGACTTGTGAAAAACTGAGTTTAAATGTATTTGGCTAAGGTGTATGTAAACTTCC
GACTTCAACT
>chromosome21:43099578-43099804/1-226
TGAGTGTATGTAAACTTCTGACCCACTGGGAATGTGATGAAAGAAATAAAAGATGAAATAAATCATTCTCTC
GACTATTATTCTGACATTTCACATTCTTAAAATAAAGTGGTGATCTTAACTGACCTAAGACAGGGAATTTTT
ACTAGGATTAAATGTCAGGAATTGTGAAAAACTGAATTTAAATGTATTTGGCTAAGGTGTATGTAAACTTCC
GACTTCAACT
>chromosome21:25362677-25362903/1-226
TGAGTGTATGTAAACTTCTGACCCACTGGGAATGTGATGAAAGAAATAAAAGCTGAAATAAATCATTCTCTC
TACTATTATTCTGACATTTCACATTCTTAAAATAAAGTGGTGATCCTAACTGACCTAAGACGGGGAATTTTT
ACATGGATTAAATGTCAGGAATTGTGAAAAACTGAGTTTAAATGTATTTGGCTAAGGTGTATGGAAACTTCC
GACTTCAACT
>chromosome21:775537-775763/1-226
TGAGTGTATGTAAACTTCTGACCCACTGGGAATGTGATGAAAGGAATAAAAGCTGAAATAAATCATTCTCTC
TACTATTATTCTGACATTTCACATTCTTAAAATAAAGTGGTGATCCTAACTGACCTAAGACAGGGATTTTTT
ACTAGGATTAAATGTCAGGAATTTTGAAAAACTGAGTTTAAATGTATTTGGCTTAGGTGTATGTAAACTTCC
GACTTCAACT
>chromosome21:23025923-23026150/1-227
TGAGTGTATGTAAACTTCTGACCCACTGGGAATGTGATGAAAGAAATAAAAGCTGAAATAAATCATTCTCTC
TACTATTATTCTGACATTTCACATTCTTCAAATAAAGTGGTGATCCTAACTGACCTAAGACAGGGAATGTTT
TACGAGGATTAAATGTCAGGAATTGTGAAAAACTGAGTTTAAATGTATTTGGCTAAGGTGTATGTAAACTTC
CGACTTCAACT
>chromosome21:14343364-14343582/1-218
TGAGTGTATGTAAACTTCTGACCCACTGGGAATGTGATGAAAGAAATAAAAGCTGAAATAAATCATTCTCTC
TACTATTATTCTGACATTTCACATTCTTAAAATAAAGTGGTGATCCTAACTGACCTAAGACAGGGAATTTTT
ACTAAGATTAAATGTCAGGAATTGTGAAAAACAGAGTTTAAATGTATTTGGCTAAGGTGTATGTAAACTTCC
GA
>chromosome21:17172870-17173096/1-226
GAGTGTATGTAAACTTCTGACCCACTGGGAATGTGATGAAAGAAATAAAAGCTGAAATAAATCATTCTCTCT
ACTGTTATTCTGAAATTTCACATTCTTAAAATAAAGTGGTGATCCTAACTGACCTAAGACAGGGAATTTTTA
CTAGGATTAAATGTCAGGAATTGTGAAAAACTGAGTTTAAATGTATTTGGCTAAGGTGTATGTAAACTTCCG
ACTTCAACTG
>chromosome21:40767086-40767312/1-226
GAGTGTATGTAAACTTCTGACCCACTGGGAATGTGATGAAAGAAATAAAAGCTGAAATAAAGCATTCTCTCT
ACTATTATTCTGACATTTCACATTCTTAAAATAAAGTGGTGATCCTAACTGATCTAAGACAGGGAATTTTTA
CTAGGATTAAATGTCAGGAATTGTGAAAAACTGAGTTTAAATGTATTTGGCTAAGGTGTATGTAAACTTCCG
ACTTCAACTG
>chromosome21:12894769-12894995/1-226
GAGTGTATGTAAACTTCTGACCCACTGGGAATGTGATGAAAGAAATAAAAGCTGAAATAAATCATTCTCTCT
ACTATTATTCTGACATTTCACATTCTTAAAATAAAGTGGTGATCCTAACTGACCTAAGTCAGGGAATTTTTA
CTAGGATTAAATGTCAGGAATTGTGAAAAACTGAGTTTAAATGTATTTGGCTAAGGTGTATGTTAACTTCCG
ACTTCAACTG
>chromosome21:43051486-43051711/1-225
GAGTGTATGTAAACTTCTGACCCACTGGGAATGTGATGAAAGAAATAAAGCTGAAATAAATCATTCTCTCTA
CTATTATTCTGACATTTCACATTCTTAAAATAAAGTGGTGATCCTAACTGACCTAAGACAGGGAATTTTTAC
TAGGATTAAATGTCAGGAATTGTGAAAAACTGAGTTTAAATGTATTTGGCTAAGGTGTATGTAAACTTCCGA
CTTCAACTG
>chromosome21:32991347-32991573/1-226
GAGTGTATGTAAACTTCTGACCCACTGTGAATGTGATGAAAGAAATAAAAGCTGAAATAAATAATTCTCTCC
ACTATTATTCTGACATTTCACATTCTTAAAATAAAGTGGTGATCCTAACTGACCTAAGACAGGGAATTTTTA
CTAGGATTAAATGTCAGGAATTGTGAAAAACTGAGTTTAAATGTATTTGGCTAAGGTGTATGTAAACTTCCG
ACTTCAACTG
>chromosome21:34180445-34180671/1-226
GAGTGTATGTAAACTTCTGACCCACTGTGAATGTGATGAAAGAAATAAAAGCTGAAATAAATAATTCTCTCC
ACTATTATTCTGACATTTCACATTCTTAAAATAAAGTGGTGATCCTAACTGACCTAAGACAGGGAATTTTTA
CTAGGATTAAATGTCAGGAATTGTGAAAAACTGAGTTTAAATGTATTTGGCTAAGGTGTATGTAAACTTCCG
ACTTCAACTG
>chromosome21:35960304-35960530/1-226
GAGTGTATGGAAACTTCTGACCCACTGGGAATGTGACGAAAGAAATAAAAGCTGAAATAAATCATTCTCTCT
GCTATTATTCTGACATTTCACATTCTTAAAATAAAGTGGTGATCCTAACTGACCTAAGACAGGGAATTTTTA
CTAGGATTAAATGTCAGGAATTGTGAAAAACTGAGTTTAAATGTATTTGGCTAAGGTGTATGTAAACTTCCA
ACTTCAACTG
>chromosome21:21784163-21784389/1-226
GAGTGTATGTAAACTTCTGACCCACTGGGAATGTGATGAAAGAAATAAAAACTGAAATAAATCATTCTCTCT
ACTATTATTCTGACATTTCACATTCTTAAAATAAAGTGGTGATCCTAACTGACCTAAGACAGGGAATTTTTA
CTGGGATTAAATGTCAGGAATTGTGAAAAACTGAGTTTAAATGTTTTTGGCTAAGGTGTATGTAAACTTCTG
ACTTCAACTG
>chromosome21:37474973-37475199/1-226
GAGTGTATGTAAACTTCTGACCCACAGGGAATGTGATGAAAGAAATAAAAGCTGAAATAAATCATTCTCTCT
ACTATTATTCTGACATTTCACATTCTTAAAATAAAGTGGTGATCCTAACTGACCTAAGACAGGGAATTTTTA
CTAGGATTAAATGTCAGTTATTGTGAAAAACTGAGTTTAAATGTATTTGGCTAAGGTGTATGTAAACTTCCG
ACTTCAACTG
>chromosome21:14338513-14338739/1-226
GAGTGTATGTAAACTTCTGACCCACTGGGAATGTGATGAAAGATATAAAAGCTGAAATAAATCATTCTCTCT
ACTATTATTCTGACATTTCACATTCTTAAAATAAAGTGGTGATCCTAACTGACCTAAGACAGGGACTCTTTA
CTAAGATTAAATGTCAGGAATTGTGAAAAACTGAGTTTAAATGTATTTGGCTAAGGTGTATGTAAACTTCCG
ACTTCAACTG
>chromosome21:16106332-16106558/1-226
GAGTGTATGTAAACTTCTGACCCACTGGGAATGTGATGAAAGAAATAAAAGCTGAAATTAATCATTCGCTTT
ACTATTATTCTGACATTTCACATTCTTAAAATAAAGTGGTGATCCTAACTGACCTAAGACAGGGAATCTTTA
CTAGGATTAAATGTCAGGAATTGTGAAAAACTGAGTTTAAATGTATTTGGCTAAGGTGTATGTAAACTTCCG
ACTTTAACTG
>chromosome21:3838527-3838753/1-226
GAGTGTATGTAAACTTCTGACCCACTGGGAATGTGATGAAAGAAATAAAAGCTGAAATAAATCATTCTTTAT
ACTATTATTCTGACATTTCACATTCTTAAAATAAAGTGGTGATCCTAACTGACCTAAGACAGGGACTTTTTA
CTAGGATTAAATGTCAGGAATTGTGAAAAACTGAGTTTAAATGTAGTTGGCTAAGGTGTATGTAAACTTCCG
ACTTCAACTG
>chromosome21:35704665-35704891/1-226
GAGTGTATGTAAACTTCTGACCCACTGGGAATGTGATTAAAGAAATAAAAGCTGAAATCCATCATTCTCTCT
ACTATTATTCTGACATTTCACATTCTTAAAATAAAGTGGTGATCCTAACTGACCTAAGACAGGGAATTTTTA
CAATGATTAAATGTCAGGAATTGTGAAAAACTGAGTTTAAATGTATTTGGCTAAGGTGTATGTAAACTTCCG
ACTTCAACTG
>chromosome21:931905-932134/1-229
GAGTGTATGTCAACTTCTGACCCACTGGGGGGAATGTGATGAAAGAAATAAAAGCTGAAATAAATCATTCTC
TCTACTATTATTCTGACATTTCACATTCTTAAAATAAAGTGGTGATCCTAACTGACCTAAGACAGGGAATTT
TTACTAAGATTAAATGTCAGGAATTGTGAAAAACTGAGTTTAAATGTATTTGGCTAAGGTGTATGTAAACTT
CCAACTTCAACTG
>chromosome21:831921-832150/1-229
GAGTGTATGTATACTTCTGACCCACTGGGGGGAATGTGATGAAAGAAATAAAAGCTGAAATAAATCATTCTT
TCTACTATTATTTTGAGATTTCACATTCTTAAAATACAGTGGTGATCCTAACTGACCTAAGACAGGGAATTT
TTACTAGGATTAAATGTCAGGAATTGTGAAAAAGTGAGTTTAAATGTATTTGGCTAAGGTGTATGTAAACTT
CCGACTTCAACTG
>chromosome22:29035349-29035575/1-226
TGAGTGTATGTAAACTTCTGACCCACTGGGAATGTGATGAAAGAAATAAAAGCTGAAATAAATCATTCTCTC
TACTATTATTCTGACATTACACATTCTTAAAATAAAGTGGTGATCCTAACTGACCTAAGACAGGGAATTTTT
ACTAGGATTAAATGTCAGGAATTGTGAAAAACTGAGTTTAAATGTATTTGGCTAAGGTGTATGTAAACCTCC
GACTTCAACT
>chromosome22:40960831-40961057/1-226
TGAGTGTATGTAAACTTATGACCCACTGGGAATGTGATGAAAGAAATAAAAGCTGAAATAAATCATTCTCTC
TGCTATTATTCTGACATTTCACATTCTTAAAATAAAGTGGTGATCCTAACTGACCTAAGACAGGGAATTTTT
ACTAGGATTAAATGTCAGGAATTGTGAAAAACTGAGTTTAAATGTATTTGGCTAAGGTGTATGTAAACTTCC
GACTTCAACT
>chromosome22:42343365-42343591/1-226
TGAGTGTATGTAAACTTCTGACCCACTGGGAATGTGATGAAAGAAATAAAAGCTGAAATAAATAATTCTCTC
TACTATTATTCTGACATTTCACATTCTTAAAATAAAGTGGTGATCCTAACTGACCTAAGACAGGGAAGTTTT
ACTAGGATTAAATGTCAGGAATTGTGAAAAACTGAGTTTAAATGTATTTGGCTAAGGTGTATGTAAACTTCC
GACTTCAACT
>chromosome22:50178486-50178712/1-226
TGAGTGTATGTAAACTTCTGACCCACTGGGAATGTGATGAAAGAAATAAAAGCTGAAATAAATCATTCTCTC
TACAATTATTCTGACATTTCACATTCTTAAAATAAGGTGGTGATCCTAACTGACCTAAGACAGGGAATTTTT
ACTGGGATTAAATGTCAGGAATTGTGAAAAACTGAGTTTAAATGTATTTGGCTAAGGTGTATGTAAACTTCC
GACTTCAACT
>chromosome22:25523640-25523866/1-226
TGAGTGTATGTAAACTTCTGACCCACTGGGAATGTGATGAAAGAAATAAAAGCTGAAATAAATCATTCTCTC
TACTATTATTCTGACATTTCACATTCTTAAAATAAAGTGGTGATCCTAACTGACCTAAAACAGGACATTTTT
ACTAGGATTAAATGTCAGGAATTGTGAAAAACTGAGTTTAAATGTATTTGGCTAAGGTGTATGTAAACTTCC
GACTTCAACT
>chromosome22:22955384-22955610/1-226
TGAGTGTATGTAAACTTCTGACCCACTGGGAATGTGATGAAAGAAATAAAAGCTGAAATAAATCATTCTCTC
TACTATTATTCTGACATTTCACATTCTTAAAATAAAGTGGTGATGCTAACTGACCTAAGACAGGGAATTTTT
ACTAGGATTAAATGTCAGGAATTGTGAAAAACTGAGTTTAAATGTATTTGGCTAAGGTGTATGTAAACTTCC
AACTTCATCT
>chromosome22:12458510-12458736/1-226
TGAGTGTATGTAAACTTCTGACCCACTGGGAATGTGATGAAAGAAATAAAAGCTGAAATAAATCATTCTCTC
TACTATCATTCTGACATTTCACATTCTTAAAATAAAGTGGTGATCCTAACTGACCTAAAACAGGGAATTCTT
ACTAGGATTAAATGTCAGGAATTGTGAAAAACTGAGTTTAAATGTATTTGGCAAAGGTGTATGTAAACTTCC
GACTTCAACT
>chromosome22:33070450-33070676/1-226
TGAGTGTATGTAAACTTCTGACCCACTGGGAATGTGATGAAAGAAATAAAAGCTGATATAAATCATTCTCTC
TACTATTATTTTGACATTTCACATTCTTAAAATAAAGTGGTGATCCTAACTGACCTAAGACAGGGAATTTTT
ATTAGGATTAAATGTCAGGAATTGTGAAAAACTGAATTTAAATGTATTTGGCTAAGGTGTATGTAAACTTCC
GACTTCAACT
>chromosome22:35072404-35072630/1-226
TGAGTGTATGTAAACTTGTGACCCACTGGGAATGTGATGAAAGAAATAAAAGCTGAAATAAATAATTCTCTC
AACTATTATTCTGACATTTCACATTCTTAAAATAAAGTGGTGATCCTAACTGACCTAAGACAGGGAATTTTT
ACTAGGATTAAATGTCAGGAATTGTGAAAAATTGAGTTTAAATGTATTTGGCTAAGGTGTATGTAAACTTCC
GACTTCAACT
>chromosome22:32970094-32970320/1-226
TGAGTGTATGTAAACTTCTGACCCACTGGGAATGTGATGAAAGAAATAAAAGCTGAAATAAATCATTCTCTC
TACTATTATTCTGACATTTCACATTCTTAAAATAAAGTGGTGATCCTAACTGACCTAAGACAGGGAATTGTT
ACTAGGATTAAATGTAAGGAATTGTGAGAAACTGAGTTTAAATGTATTTGGCTGAGGTGTATGTAAACTTCC
GACTTCAACT
>chromosome22:13000663-13000889/1-226
TGAGTGTATGTAAACTTCTGACCCACTGGGAATGTGATGAAAGAAATAAAAGCTGAAATAAATCATTCTCTC
TACTATTATTCTGACATTTCACATTCTTAAAATAAAGTGGTGTTCCTAACTGACCTAAAACAGGGAATTTCT
ACTAGGATTAAATGTCAGGAATTGTGAAAAACTGAGTTTAAATGTATTTGGCGAAGGTGTATGTAAACTTCC
GACTTCAACT
>chromosome22:16501968-16502194/1-226
TGAGTGTATGTAAACTTCTGACCCACTGGGAATGTGATGAAAGAAATAAAAGCTGAAATAAATCATTCTCTC
TACTATTATTCTGACATTTCACATTCTTAAAATAAAGTGGTGATCCTAACTGACCTAAGACGGGGAATTTTT
ACTAGGATTAAATGTCAGGAATTGTGAAAAACTGAGTATAAATGTAGTTGGCTAAGGTGTATGTAAACTTCT
GACTTCAACT
>chromosome22:9722112-9722338/1-226
TGAGTGCATGTAAACTTCTGACCCACTGGGAATATGATGAAAGAAATAAAAGCTGAAATAAATAATTCTCTC
TACTATTATTCTGACATTTCACATTCTTAAAATAAAGTGGTGATCCTAACTGACCTAAGACAGGGAATATTT
ACTAGGATTAAATGTCAGGAATTGTGAAAAACTGAGTTTAAATGTATTTGGCTAAGGTGTATGTAAACTTCC
GACTTCAACT
>chromosome22:14297655-14297881/1-226
TGAGTGTATGTAAACTTCTGACCCACTTGGAATGTGATGAAAGAAATAAAAGCTGAAATAAATCACTCTCTC
TACTATTATTCTGACATTTCACATTCTTAAAATAAAGTGGTGATCCTAACTGACCTAAGACAGGGAATTTTT
AATAGGATTAAATGTCAGGAATTGTGAATAACTGAGTTTAAATGTATTTGGCTAAGGTGTATGTAAACTTCC
GACTTCAACT
>chromosome22:12804173-12804399/1-226
TGAGTGTATGTAAACTTCTGACTCACTGGGAATGTGATGAAAGAAATAAAAGCTGAAATAAATCATTCTCTC
TACTATTATTCTGACATTTCACATTCTTTAAATAAAGTGGTGATCCTAACTGACCTAAGACAGGGAATTTTT
ACTAGGATTAAATGTCAGGAATTGTGAATAACTGAGTTTAAATGTATTTGGCTAAGGTTTATGTAAACTTCC
GACTTCAACT
>chromosome22:19878229-19878455/1-226
TGAGTGTATGTAAACTTCTGACCCACTGGGAATGTGATGAAAGAAATAAAAGCTGAAATAAATCATTCTCTC
TACTATTATTCAGACATTTCACATTCTTAAAATAAAGTGGTGATCCTAACTGACCTAAGACAGGGAATTTTT
ACTAGGATTACATGTCAGGAATTGTGAAAAACTGACTTTAAATGTATTTGGCTAAGGTGTATGTAAACTTCC
GAATTCAACT
>chromosome22:42686693-42686919/1-226
GAGTGTATGTAAACTTCTGACCCACTGGGAATGTGATGAAAGAAATAAAAGCTGAAATAAATCATTCTCTCT
ACTATTATTCTGACATTTCACATTCTTAAAATAAAGTGGTGATCCTAACTGACCTAAGACAGGGAATTTTTA
CTAGGATTAAATGTCAGGAATTGTGAAAAACTGAGTTTAAATGTATTTGGCTAAGGTGTATGTAAACTTCTG
ACTTCAACTG
>chromosome22:37218514-37218740/1-226
GAGTGTATGTAAACTTCTGACCCACTGGGAATGTGATGAAAGAAATAAAAGCTGAAATAAATCATTCTCTCT
ACTATTATTCTAACATTTCACATTCTTAAAATAAAGTGGTGATCCTAACTGACCTAAGACAGGGAATTCTTA
CTAGGATTAAATGTCAGGAATTGTGAAAAACTGAGTTTAAATGTATTTGGCTAAGGTGTATGTAAACTTCCG
ACTTCAACTG
>chromosome22:3658206-3658432/1-226
GAGTGTATGTAAACTTCTGACCCACTGGGAATGTGATGAAAGAAATAAAAGCTGAAATAAATCATTCTCTCT
ACTATTATTCTGACATTTCACATTCTTAAAATAAAGTGGCGATCCTAACTGACCTAAGACAGGGAATTTTTA
CCAGGATTAAATGTCAGGAATTGTGAAAAACTGAATTTAAATGTATTTGGCTAAGGTGTATGTAAACTTCCG
ACTTCAACTG
>chromosome22:49821621-49821847/1-226
GAGTGTATGTAAACTTCTGACCCACTGGGAATGTGATGAAAGAAATAAAACCTGAAATAAATCATTCTCTCT
ACTATTATTCTGACATTTCACATTCTTAAAATAAAGTGGTGATCCTAACTGACCTAAGACAGGGAATTTTTA
CTGGGATTAAATGTCAGGAATTGTGAAAAACTGAATTTAAATGTATTTGGCTAAGGTGTATGTAAACTTCCG
ACTTCAACTG
>chromosome22:63226238-63226464/1-226
GAGTGTATGTAAACTTCTGACCCACTAGGAATGTGATGAAAGTAATAAAAGCTGAAATAAATCATTCTCTCT
ACTATTATTCTGACATTTCACATTCTTAAAATAAAGTGGTGATCCTAACTGACCTAAGACAGGGAATTTTTA
CCAGGATTAAATGTCAGAAATTGTGAAAAACTGAGTTTAAATGTATTTGGCTAAGGTGTATGTAAACTTCCG
ACTTCAACTG
>chromosome22:4779862-4780088/1-226
GAGTGTATGTAAACGTCTGACCCACTGGGAATTTGATGAAAGAAATAAAAGCTGAAATAAATCATTCTCTCT
ACTATTATTCTGACATTTCACATTCTTAAAATAAAGTGGTGATCCTAACTGACCTAAGACAGGGCATTTTTA
CTAGGATTAAATGTCAGGAATTGTGAAAAACTGAGTTTAAATGTATTTGGCTAAGGTGTATGTAAACTTCCG
ACTTCAACTG
>chromosome22:15294818-15295044/1-226
GAGTGTATGTAAACTTCTGACCCACTGGGAATGTGATGAAAGAAATAAAAGCTGAAATAAATCATTCTCTCT
ACTATTATTCTGACATTTCACATTCTTAAAATAAAGTGGTGATCCTAACTGACCTAAGACAGGGAATTTTTA
CAAGGATTAAATGTCAGTAATTGTGAAAAACTGAGTTTAAATGTATTTGGCAAAGGTGTATGTAAACTTCCG
ACTTCAACTG
>chromosome22:26806733-26806959/1-226
AAGTGTATGTAAACTTCTGACCCACTGGGAATGTGATGAAAGAAATAAAAGCTGAAATAAATCATTCCCTCT
ACTATTATTCTGACATTTCACATTCTTAAAATAAAGTGGTGATCCTAACTGACCTAAGACAGGGAATTTTTA
CTTGTATTAAATGTCAGGAATTGTGAAAAACTGAGTTTAAATGTATTTGGCTAAGGTGTATGTAAACTTCCG
ACTTCAACTG
>chromosome22:36734038-36734264/1-226
GAGTGTATGTAAACTTCTGACTCACTGGGAATGTGATGAAAGAAATAAAAGCTGAAATAAATCACTCTCTCT
ACTATTATTCTGACATTTCACATTCTTAAAATAAAGTGGTGATCCTAACTGACCTAAGACAGGGAATTTTTA
CTAGGATTAAATGTCAGGAATTGTGAAAAACTGAGTTTAAATGTATTTGGCTAAGGTGTATGTAAAGTTCCG
ACTTCAAATG
>chromosome22:48514807-48515033/1-226
GAGTGTATGTAAACTTCTGACCCACTGGGAATGTGATGAAATAAATAAAAGCTGAAATAAATCATTCTCTCT
ACTCTTATTCTGACATTTCACATTCTTAAAATAAAGTGGTGATCCTAACTGACCTAAGACAGGGAATTTTTG
CTAGGATTAAATGTCAGGAATTGTGAAAAACTGAGTTTAAATGTATTTGGCTAAGTTGTATGTAAACTTCCG
ACTTCAACTG
>chromosome22:62060369-62060595/1-226
GAGTGTATGTAAACTTCTGACCCACTGAGAATGTGATGAAAGAAATAAAAGCTGAAATAAATCATTCTCTCT
ACTATTATTCTGACATTTCACATTCTTAAAATAAAGTGGTGATCCTAACTGAACTAAGACAGGGAATTTTTA
CTAGGATTAAATGTCAGGAATTGTGAAAAACGGATTTTAAATGTATTTGGCTAAGGTGTATGTAAACTTCCG
ACTTCAACTG
>chromosome22:27111951-27112176/1-225
GAGTGTATGTAAACTTCTGACCCACTGGGAATGTGATGAAAGAAATAAAAGTTGAAATAAATCATTCTCTCT
ACTATTATTCTGACATTTTACATTCTTAAAATAAAGTGGTGATCCTAACTGACCTAAGACAGGGAATTTTTA
CTCGGATTAAATGTAAGGAATTGTGAAAAACTGAGTTTAAATGTATTTGGCTAAGGTGTATGTAAACTTCCG
ACTTCAACT
>chromosome22:19153070-19153296/1-226
GGGTGTATGTAAACTTATGACCCACTGGGAATGTGATGAAAGAAATAAAAGCTGAAATAAATAATTCTCTCT
ACTATTATTCTGACATTTCACATTCTCAAAATAAAGTTGTGATCCTAACTGACCTAAGACAGGGAATTTTTA
CTAGGATTAAATGTCAGGAATTGTGAAAAACTGAGTTTAAATGTATTTGGCTAAGGTGTATGTAAACTTCCG
ACTTCAACTG
>chromosome22:28316584-28316810/1-226
GAGTGTATGTAAACTTCTGACACACTGGGAATGTGATGAAAGAAATAAAAGCTTAAATAAATCATTCTCTCT
ACTATTATTCTGACATTTCACATTCTTAAAATAAAGTGGTGATCCTAACTGACCTAAGACAGGGCATTTTTA
CTAGGATTAAATGTCAGGAATTGTGAAAAACTGAGTTTAAATGTACTTGGCTAAGGTGTATGTAAACTTCTG
ACTTCAACTG
>chromosome22:42679665-42679892/1-227
GAGTGTATGTAAACTTCTGACCCACTGGGAATGTGATGAAAGAAATAAAAGCTGAAATAAATAATTCTCTCT
ACTATTATTCTGACATTTCACATTCTTAAAATAAAAGTGCTGATCCTAACTGACCTAAGACAGGGAATTTGT
ACTAGGATTAAATGTCAGGAATTGTGAAAAACTGAGTTTAAATGTATTTGGCTAAGGTGTATGTAAACTTCC
GACTTCAACTG
>chromosome22:58808442-58808670/1-228
GAGTGTATGTAAACTTCTGACCCACTGGGAATGTGATGAAAGAAATAAAAGCTGAAATGAATCATTCTCTCT
ACTATTATTCTGACATTTCACATTCTTATAATAAAGTGGTGATCCTAACTGACCTATAAAACAGGGAATTTT
TACAAGGATTAAATGTCAGGAATTGTGAAAAACTGAGTTTAAATGTATTTGGCTAAGGTGTATGTAAACTTC
CTACTTCAACTG
>chromosome23:27552872-27553098/1-226
TGAGTGTATGTAAACTTCTGACCCACTGGGAATGTGATGAAAGAAATAAAAGCTGAAATAAATCATTCTCTC
TACTATTATTCTGACATTTCACATTCTTAAAATAAAGTGGTGATCCTAACTGACCTAAGACAGGGAATTTTT
GCTAGGATTAAATGTCAGGAATTGTGAAAAACTGAGTTTAAATGTATTTGACTAAGGTGTATGTAAACTTCC
GACTTCAGCT
>chromosome23:15006916-15007142/1-226
TGAGTGTATGTAAACTTCTGACCCACTGGGAATGTGATGAAAGAAATAAAAGCTGAAATAAATCATTCTCTC
TACTATTATTCTGACATTTTACATTCTTAAAATGAAGTGGTGATCCTAACTGACCTAAGACAGGGAATTTTT
ACTAGGATTAAATGTCAGGAATTGTGAAAAACTGAGTTTAAATGTATTTGGCTAAGGTGTATATAAACTTCC
GACTTCAACT
>chromosome23:49078126-49078352/1-226
TGAGTGTATGTAAACTTCTGACCCACTGGGAATGTAATGAAAGAAATAAAAGCTGAAATAAATCATTCTCTC
TACTATTATTCTGACGTTTCACATTCTTAAAATAAAGTGGTGATCCTAACTGACCTAAGACAGGGAATTTTT
ACTAGGATTAAATGTCAGGAATTGTGAAAAACTGAGTTTAAATGTATTTGGCTAAGGTGTATGTAAACTTCT
GACTTCAACT
>chromosome23:24744853-24745079/1-226
TGAATGTATGTAAACTTCTGACCCACTGGGAATGTGATGAAAGAAATTAAAGCTGAAATAAATCATTCTCTC
TACTATTATTCTGACATTTCACATTCTTAAAATAAAGTGGTGATTCTAACTGACCTAAGACAGGGAATTTTT
ACTAGGATTAAATGTCAGGAATTGTGAAAAACTGAGTTTAAATGTATTTGGCTAAGGTGTATGTAAACTTCC
GACTTCAACT
>chromosome23:43453842-43454068/1-226
TGAGTCTATGTAAACTTCTGACCCACTGGGAATGTGATGAAAGAAATAAAAGCTGAAATAAATCATTCTCTC
TACTATTATTCTGACATTTCACATTCTTAAAATAAAGGGGTGATCCTAACTGACCTAAGACAGGGAATCTTT
ACTAGGATTAAATGTCAGGAATTGTGAAAAACTGAGTTTAAATGTATTTGGCTAAGGTGTATGTAAACTTCC
GACTTCAACT
>chromosome23:34481933-34482158/1-225
TGAGTGTATGTAAACTTCTGACCCACTGGTAATGTGATGAAAGAAATAAAAGCTGAAATAAATCATTCTCTC
TACTATTATTCTGACATTTCACATTCTTAAAATAAAGTGGTGATCCTAACTGACCTAAGACAGGGAATTTTT
ACTAGGATTAAATGCCAGGAATTGTGAAAAACAGAGTTTAAATGTATTTGGCTAAGGTGTATGTAAACTTCC
GACTTCAAC
>chromosome23:27183460-27183686/1-226
TGAGTGTATGTAAACTTCTGACCCACTGGGAATGTGATGAAAGAAATAAAAGCTGAAATAAATCATTCTCTC
TACTATTATTATGACATTTCACATTCTTAAAATAAAGTGGTGATCCTAACTGATCTAAGACATGGAATTTCT
ACTAGGATTAAATGTCAGGAATTGTGAAAAACTGAGTTTAAATGTATTTGGCTAAGGTGTATGTAAACTTCC
GACTTCAACT
>chromosome23:47569874-47570100/1-226
TGAGTGTATGTAAACTTCTGACCCAGTGGGAATGTGATGAAAGAAATAAAAGCTGAAATAAATCATTCTCTC
TACTATTATTCTGACATTTCACATTCTTAAAATAAAGTGGTGATCCTAACTGACCTAAGACAGGGAATTTTT
ACTGGGATTAAATGTCAGGAATTGTGAAAAACTGATTTTAAATGTATTTGGGTAAGGTGTATGTAAACTTCC
GACTTCAACT
>chromosome23:30864051-30864277/1-226
TGAGTGTATGTAAACTTCTGACCCACTGGGAATGTGATGAAATAAATAAAAGCTGAAATAAATCATTCTCTC
TACTATTATTCTGACATTTCACATTCTTAAAATAAAGTGGTGATCCTATCTTACCTAAGACAGGGAATTTTT
ACTAGGCTTAAATGTCAGGAATTGTGAAAAACTGAGTTTAAATGTATTTGGCTAAGGTGTATGTAAACTTCC
GACTTCAACT
>chromosome23:7015368-7015594/1-226
TGAGTGTTTGTAAACTTCTGACCCACTGGGAATGTGATGAAAGAAATAAAAGCTGAAATAAATCATTCTCTC
TACTATTATTCTGACATTTCACATTCTTAAAATAAAGTGGTGATCCTAACTGACCTAAGACAGTGAATTTTT
ACAAGGATTAAATGTCAGGAATTGTGAAAAACTGAGTTTAAATGTATTTGGCTAATGTGTATGTAAACTTCC
GACTTCAACT
>chromosome23:3061647-3061873/1-226
TGAGTGTATGTAAACTTCTGACCCACTGGGAATGTGATGAAAGAAATAAAAGCTGAAATAAATCATTATCGG
TACTATTATTCTGACATTTCACATTCTTAAAATAAAGTGGTGATCCTAACTGACCTAAGACAGGGAATTTTT
ACTAGGATTAAATGTCAGGAATTGTGAAAAACTGAGTTTAAATGTATTTGGCTAAAGTGTATGTAAACTTCC
GATTTCAACT
>chromosome23:9340063-9340289/1-226
TGAGTGTATGTAAACTTTTGACCCACTGGCAATGTGATGAAAGAAATAAAAGCTGAAATAAATAATTCTCTC
TACTATTATTCTGACATTTCACATTCTTAAAATAAAGTGGTGATCCTAACTGACCTAAGACAGGGAATTTTT
ACTAGGATTAAATGTCAGGAATTGTGAAAAACAGAGTTTAAATGTATTTGGCTAAGGTGTATGTAAACTTCT
GACTTCAACT
>chromosome23:15974002-15974228/1-226
TGAGTGTATGTAAACTTCTGACCCACTGGGAATATGATGAAAGAAATAAAAGCTGAAATAAATCATTCTCTC
TACTATTATTCTGACATTACACATTCTTAAAATAAAGTGGTGATCCTAACTGACCTAAGACAGGGATGTTTT
ACTACGATTAAATGTCAGGAATTGTGAAAAACTGAGTTTAAATGTATTTGGCTAAGGTGTATGTAAACTTCC
GACTTCAACT
>chromosome23:38145680-38145907/1-227
TGAGTGTATGTAAACTTCTGACCCACTGGGAATGTGATGAAAGAAATAAAAGCTGAAATAAATCATTCTCTC
TACTATTATTCTGAAATTTCACATTCTTAAAATAAAGTGGTGATTCCTAACTGACCTAAAACAGGGAATTTT
TACTTGGATTAAATGTCAGGAATTGTGAAAAACGGAGTTTAAATGTATTTGGCTAAGGTGTATGTAAACTTC
CGACTTCAACT
>chromosome23:31500629-31500833/1-204
TGAGTGTATGTACACTTCTGACCCACTGGGAATGTGATGAAAGAAATAAAAGCTGAAATAAATAATTCTCTC
TACTATTATTCTGACATTTCACATTCTTAAAATAAAGTGGTGATCCTAACTGACCTAAAACAGGGAATATTT
ACTAGGATTAAATGTCAGGAATTGTGAAAAACTGAGTTTAAATGTTTTTGGCTAAGGTGT
>chromosome23:45594789-45595015/1-226
GAGTGTATGTAAACTTCTGACCCACTGGGAATGTGATGAAAGAAATAAATGCTGAAATAAATAATTCTCTCT
ACTATTATTCTGACATTTCACATTCTTAAAATAAAGTGGTGATCCTAACTGACCTAAGACAGGGAATTTTTA
CTAGGATTAAATGTCAGGAATTGTGAAAAACTGAGTTTAAATGTATTTGGCTAAGGTGTATGTAAACTTCCG
ACTTCAACTG
>chromosome23:20990962-20991188/1-226
GAGTGTATGTAAACTTCTGACCCACTGGGAATGTGATGAAAGAAATAAAAGCTGAAACAAATCATTCTCTCT
ACTATTATTCTGACATTTCACATTCTTAAAATAAAGTGGTGATCCTAACTGACCTAAGACAGGGAATTTCTA
CTAGGATTAAATGTCAGGAATGGTGAAAAACTGAGTTTAAATGTATTTGGCTAAGGTGTATGTAAACTTCCG
ACTTCAACTG
>chromosome23:20378720-20378946/1-226
GAGTGTATGTAAACTTCTGACCCACTGGGAATGTGATGAAAGAAATAAAATCCGAAATAAATCATTCTCTCT
ACTATTATTCTGACATTTCACATTCTTAAAATAAAGTGGTGATCCTAACTGACCTAAGACAGGGAACTTTTA
CTAGGATTAAATGTCAGGAATTGTGAAAAACTGAGTTTAAATGTATTTGGCTAAGGTGTATGTAAACTTCCG
ACTTCAACTG
>chromosome23:41957690-41957916/1-226
GAGTGTATGTAAACTTCTGACCCACTGGGAATGTGATGAAAGAAATAAAAGCTGAAATAAATCATTCTCTCT
ACTATTATTCTGACATTTCACATTCTTAAAATAAAGTGGTGATCCTAACTGACCTAAGACAGGGAATTTTTA
CTAGGATTAAATGTCAGGAATTGTGAAAAACTGAGTTTAAATGTATTTGGCCAAGGTGTATGCTAACTTCCG
ACTTCAACTG
>chromosome23:43110581-43110807/1-226
GAGTGTATGTAAACTTCTGACCCACTGGGAATGTGATGAAAGAAATAAAAGCTGAAATAAATAATTCTCTCT
ACTATTATTCTGACATTTCACATTCTTAAAATAAAGTGGTGATCCTAACTGACCTAAGACAGGGGATTTTTA
CTAGGATTAAATGTTAGGAATTGTGAAAAACTGAGTTTAAATGTATTTGGCTAAGGTGTATGTAAACTTCCG
ACTTCAACTG
>chromosome23:47074370-47074596/1-226
GAGTGTATGTAAACTTCTGACCCACTGGGAATGTGATGAAAGAAATAAAAGCTGAAATAAATCATTCTCTCT
ACTATTATTCTGACATTTCACATTCTTAAAATAAAGTGGTGATCCTAACTGACCTAAGACAGGGAATTTTTA
CTAGGATTAAATGTCAGGATTTGTGAAAAACTGAGTTTAAATGTATTTGGCTGAGGTGTATGTAAACTTCTG
ACTTCAACTG
>chromosome23:12835654-12835880/1-226
GAGTGTATGTAAACTTCTGACCCACTGGGAATGTGATGAAAGAAATAAAAGCTGAAATAAATCATTCTCTCT
ACTATTACTCTGACATTTCACATTCTTAAAATAAAGTGGTGATCCTAACTGACCTAAGACAGGGAATTTTTA
CAAGGATTAAATGTCAGGAATTGTGAAAAACTGAGTTTAAATGTATTTGGCTTAGGTGTATGTAAACTTCCG
ACTTCAACTG
>chromosome23:7199436-7199662/1-226
GAGTGTATGTAAACTTCTGACCCACTTGGAATGTGATGAAAGAAATAAAATCTGAAATAAATCATTCTCTCT
ACTATTATTCTGACATTTCACATTCTTAAAATAAAGTGGTGATCCTAACTGACATAAGACAGGGAATTTTTA
CTAGGATTAAATGTCAGGAATTGTGAAAAACTGAGTTTAAATGTATTTGGCTAAGGTGTATGTAAACTTCCG
ACTTCAACTG
>chromosome23:29694226-29694452/1-226
GAGTGTATGTAAACTTCTGACCCACTGGGAATGTGATGAAAGAAATAAAAGCTGAAATAAATAATTCTCTCT
ACTATTATTCTGACATTTCACATCCTTAAAATAAAGTAGTGATCCTAACTGACCTAAGACAGGGAATTTTTA
CTAGGATTAAATGTCAGGAATTGTGAAAAACTGAGTTTAAATGTATTTGGCTAAGGTGTATGTAACCTTCCG
ACTTCAACTG
>chromosome23:26068171-26068397/1-226
GAGTGTCTGTAAACTTCTGACCCACTGGGAATGTGCTGAAAGAAATAAAAGCTGAAATAAATCATTCTCTCT
ACTATTATTCTGACATTTCACATTCTTAAAATAAAGTGGTGATCCTAACTGACCTAAGACAGGGGCTTTTTA
CTAGGATTAAATGTCAGGAATTGTGAAAAACTGAGTTTAAATGTATTTGGCTAAGGTGTATGTAAACTTCCG
ACTTCAACTG
>chromosome23:19848016-19848242/1-226
GAGTGTATGTAAACTTCTGACCCACTGGGATTGTGATGAAAGAAATAAAAGCTGAAATAAATCATTCTCTCT
ACTATTATTCTGACATTTCACATTCTTAAAATAAAGTGGTGATCCTAACTGACCTAAGACAGGGAATGTTTA
CTAGGATTAAATGTCAGGAATTGTGAAAAACTGAGTTTAAATGTATTTGGCTAAGGTATATGTAAACATCCG
ACTTCAACTG
>chromosome23:9533806-9534031/1-225
GAGTGTATGTAAACTTCTGACCCACTGGGAATGTGATGAAAGAAATAAAAGCGGAAATAAATCATTCTCTCT
ACTATTATTCTGACATTTCACATTCTTAAAATAAAGTGGTGATCCTAACTGACATAAAACAGGGAATTTTTA
CTAGGATTAAATGTCAGGAATTGTGAAAAACTGAGTTTAAATGCATTTGGCTAAGGTGTATGTAAACTTCCG
ACTTCAACT
>chromosome23:24545450-24545676/1-226
GAGTGTATGTAAACTTCTGACCCACTGGGAATGTGATGAAATAAATAAAAGCTGAAATAAATCATTCTCTCT
ACTATTATTCTGACATTTCACATTCTAAAAATAAAGTGGTGATCCTAACTGACCTAAGACAGGGAATTTTTA
CGAGGATTAAATGTCAGGAATTGAGAAAAACTGAGTTTAAATGTATTTGGCTAAGGTGTATGTAAACTTCCG
ACTTCAACTG
>chromosome23:11520946-11521172/1-226
GAGTGTATGTAAACTTCTGACCCACTGGGAATGTGATGAAAGAAATAAAAGCTGAAATAAATCATTCTCTCT
ACTATTATTCTGACATTTCACATTCTTAAAATAAAGTGGTGATCCATACTGACCTAAGACAGGGAATTTTTA
CTAGGATTAAATGTCAGGAATTGTGAAAAACTGAGTTTAAATGTATTTGGCTAATGTGTATGTAAACTTCAG
ACTTCAACTG
>chromosome23:29000457-29000683/1-226
GAGTGTATGTAAACTTCTGACCCACTGGGAATGTGATGAAAGAAATACAAGCTGAAATAAATCATTCTCTCT
ACTATTATTGTGACATTTCACATTCTTAAAATAAAGTGGTGATCCTAACTGAACTAAGACAGGGAATTTTTA
CTAGGATTAAATGTCAGGAATTGTGAAAAACTGAGTTTAAATGTATTTGGCTAAGGTGTATGTAAACATCCG
ACTTCAACTG
>chromosome24:16829592-16829818/1-226
TGAGTGTATGTAAACTTCTGACCCACTGGGAATGTGATGAAAGAAATAAAAGCTGAAATAAATCACTCTCTC
TACTATTATTCTGACATTTCACATTCTTAAAATAAAGTGGTGATCCTAACTGACCTAAGACAGGGAATTTTT
ACTAGGATTAAATGTCAGGAATTGTGAAAAACTGAGTTTAAATGTATTTGGCTAAGGTGTATGTAAACTTCC
GACTTCAACT
>chromosome24:13439034-13439260/1-226
TGAGTGTATGTAAACTTCTGACCCACTGGGAATGTGATGAAAGAAATAAAAGCTGAAATTAATCGTTCTCTC
TACTATTATTCTGACATTTCACATTCTTAAAATAAAGTGGTGATCCTAACTGACCTAAGACAGGGAATTTTT
ACTAGGATTAAATGTCAGGAATTGTGAAAAACTGAGTTTAAATGTATTTGGCTAAGGTGTATGTAAACTTCT
GACTTCAACT
>chromosome24:21349468-21349694/1-226
TGAGTGTATGTAAACTTCTGACCCACTGGGAATGTGATAAAATAAATAAAAGCTGAAATAAATCATTCTCTC
TACTATTATTCTGACATTTCACATTCTTAAAATAAAGTGGTGATCCTAACTGACCTAAGACAGGGAATTTTT
ACTAGGATTAAATGTCAGGAATTGTGAAAAACTGAGTTTAAATGTATTTGGCTAAGGTGTATGTAAACTTCC
GACTTCAACT
>chromosome24:17715647-17715873/1-226
TGAGTGTATGTAAACTTCTGACCCATTGGGAATGTGATAAAAGAAATAAAAGCTGAAATAAATCATTCTCTC
TACTATTATTCTGACATTTCACATTCTTAAAATAAAGTGGTGATCCTAACTGACCTAAGACAGGGAACTTTT
ACTAGGATTAAATGTCAGGAATTGTGAAAAACTGAGTTTAAATGTATTTGGCTAAAGTGTATGTAAACTTCC
GACTTCAACT
>chromosome24:12180287-12180513/1-226
TGAGTGTATGTAAACTTCTGACCCACTGGGAATGTGATGAAAGAAATAAAAGCTGAAATAAATCATTCTCTC
TACTATTATTCTGACATTTCACATTCTTAAAATAAAGTGGTGATCCTAACTGACCTAAGACAGGGAATTTTT
ACTAAGATTAAATGTCAGGAATTGTGAAAAACTGAGTTTAAATGTATTTGGCTAAGGTGTATGTAACCTTCT
GACTTCAGCT
>chromosome24:21027192-21027417/1-225
TGAGTGTATGTAAACTTTTGACCCACTGGGAATGTGATGAAAGAAATAAAAGCTGAAATAAATCATTCTCTC
TACTATTATTCTGACATTTCACATTCTTAAAATAAAGTGGTGATCCTAACTGACCTAAAACAGGGAATTTTT
ACTAGGATCAAATGTCAGGAATTGTGAAAAACTGAGTTTAAATGTGTTTGGCTAAGGTGTATGTAAACTTCC
GACTTCAAC
>chromosome24:12541003-12541229/1-226
TGAGTGTATGTAAACTTCTGACCCACTGGGAATGTGATGAAAGAAATAAAAGCTGAAATAAATCCTTCTCTC
TACTATTATTCTGACATTTCACATTCTAAAAATAAAGTGGTGATCCTAACTGACCTAAGACAGGGAATTTTT
ACTAGGATTAAATGTCAGGAATTGTGAAAAACTGAGTTTAAATGCATTTGGCTAAGGTGTATGTAAACTTCC
GATTTCAACT
>chromosome24:21795108-21795334/1-226
TGAGTGTATGTAAACTTCTGACCCATTGGGAATGTGATGAAATAAATGAAAGCTGAAATGAATCATTCTCCC
TACTATTATTCTGACATTTCACATTCTTAAAATAAAGTGGTTATCCTAACTGACCTAAGACAGGGAATTTTT
ACTAGGATTAAATGTCAGGAATTGTGAAAAACTGAGTTTAAATGTATTTGGCTAAGGTGTATGTAAACTTCC
GACTTCAACT
>chromosome24:3709026-3709252/1-226
TGAGTGTATGTGAACTTCTGACCCACTGGGAATGTGATGAAAGAAATAAAAGCTGAAATAAATCATTCTCTC
TACTATTATTCTGACATTTCACATTCTTAAAATAAAGTGGTGATCCTAACTGACCTAAGACAGGGAATTTTT
ACTTGGATTAAATGTCTGAAATTGTGAAAAACTGAGTTTAAATGTATTTGGCTAAGGTGTATGTAAACTTCC
GACTTCAACT
>chromosome24:14058495-14058721/1-226
TGAGTGTATGTAAACTTCTGACCCAGTGGGAATGTGATGAAAGAAATAAAAGCTGAAATAAATAATTTTCTC
TACTATTATTCTGACATTTCACATTCTTAAAATAAAGTGGTGATCCTAACTGACCTAAGACAGGGAATTTCT
ACTAGGATTAAATGTCAGGAATTGTGAAAAACTGAGTTTAAATGTATTTGGCTAAGGTGTATGTAAACTTCC
GACTTCAACT
>chromosome24:24309424-24309650/1-226
TGAGTGTATGTAAACTTCTGACCCACTGGAAATGTGATGAAAGATATAAAATCTGAAATAAATCATTCTCTC
TACTATTATTCTGACATTTCACATTCTTAAAATAAAGTGGTGATCCTAACTGACCTAAGACAGGGAATTTTT
ACTAGGATTACATGTCAGGAATTGTGAAAAACTGAGTTTAAATGTATTTGGCTAAGGTGTATGTAAACTTCC
GACTTCAACT
>chromosome24:4272358-4272584/1-226
TGAATGTATGTCAACTTCTGACCCACTGGGAATGTGATGAAAGAAATAAAAGCTGAAATAAATCTCTCTCTA
TACTATTATTCTGACATTTCACATTCTTAAAATAAAGTGGTGATCCTAACTGACCTAAGACAGGGAATTTTT
ACTAGGATTAAATGTCAGGAATTGTGAAAAACTGAGTTTAAATGTATTTGGCTAAGGTGTATGTAAACTTCC
GACTTCAACT
>chromosome24:12707637-12707863/1-226
TGAGTGTATGTAAACTTCTGACCCACTGGGAATGTGATGAAAGAAATAAAAGCTGAATTAAATCATTCTCTC
AACTATTATTCTGACATTTCACATTCTTAAAATAAAGTGGTGATCCTAACTGACCTAAGACATGGAATTTTT
GCTAGGATTAAATGTCAGGAATTGTGAAAAACTGAGTTTAAATGCATTTGGCTAAGGTGTATGTAAACTTCC
GACTTCAACT
>chromosome24:15496299-15496525/1-226
TGAGTGTATGTAAACTTCTGACCCACTGGGAATGTGATGAAAGAAATAAAAGCTGAAATAAATCATTCTCTC
TATTATTATTCTGACATTTCACATTCTTAAAATAAAGTGGTGATCCTAACTGACCAAAGACAGGGAATTTTT
ACTTGGATTAAATGTCAGGAATTGTGAAAAACTGAGTTTAAATGTATTTGGCTAAGGTGTATGTAAATTTCC
GTCTTCAACT
>chromosome24:17002544-17002770/1-226
TGAGTGTATGTAAACTTCTGACCCACTGGGAATGTGATGAAAGAAATAAAAGCTGAAATAAATCATTCTCTC
TACTATTATTCTGACATTTCACATTGTTCAAATAAATTGGTGATCCTAACTGACCTAAGACAGGGAATTTTT
ACTAGGATTAAATGTCAGGAATTGTGAAAAACTGAGTTTAAATGTATTTGGCTAAGGTGTATGTAAACTTCT
GACATCAACT
>chromosome24:1688559-1688785/1-226
GAGTGTATGTAAACTTCTGACCCACTGGGAATGTGATGAAAGAAATAAAAGCTGAAATAAATCATTCTCTCT
ACTATAATTCTGACATTTCACATTCTTAAAATAAAGTGGTGATCCTAACTGACCTAAGACAGGGAATTTTTA
CTAGGATTAAATGTCAGGAATTGTGAAAAACTGAGTTTAAATGTATTTGGCTAAGGTGTATGTAAACTTCCG
ACTTCAACTG
>chromosome24:40446284-40446510/1-226
GAGTGTATGTAAACTTCTGACCCACTGGGAATGTGATGAAAGAAATAAAAGCTGAAATAAATCATTCTCTCT
ACTATTATTCTGACATTCCACATTCTTAAAATAAAGTGGTGATCCTAACTGACCTAAGACAGGGAATTTTTA
CTAGGATTAAATGTCAAGAATTGTGAAAAACTGAGTTTACATGTATTTGGCTAAGGTGTATGTAAACTTCCG
ACTTCAACTG
>chromosome24:3547538-3547764/1-226
GAGTGTATGTAAACTTCTGACCCACTGGGAATGTGATGAAAGAAATAAAAGCTGAAATAAATCATTCTCTCT
ACTATTATTCTGACATTTTACATTCTTAAAATAAAGTGGTGATCCTACCTGACCTAAGACAGGGAATTCTTA
CTAGGATTGAATGTCAGGAATTGTGAAAAACTGAGTTTAAATGTATTTGGCTAAGGTGTATGTAAACTTCCG
ACTTCAACTG
>chromosome24:12251693-12251919/1-226
GAGTGTATGTAAACTTCTGACCCACTGGGAATGTGATGAAAGAAATAAAAGCTGAAATAAGTCATTCTCTCT
ACTATTATTCTGACATTTCACATTCTTAAAATAAAGTGGTGATCCTAACTGACCTAAGACAGGGAACTTTTA
CTAGGATTAAATGTCAGGAATTGTGAAAAACTCAGTTTAAATGTATTTGGCTAAAGTGTATGTAAACTTCCG
ACTTCAACTG
>chromosome24:9223267-9223493/1-226
GAGTGTATGTAAACTTCTGACCCACTGGGAATGTGATGAAAGAAATAAAAGCTGAAAGAAATAATTCTCTCT
ACTATTATTCTGACATTTCACATTCTTAAAATAAAGTGGTGATCCTAACTGACCTAAGACAGGGAATTTTTA
CTCGGATTAAATGTCAGGAATTGTGAAAAACTGAGTTTAAATGTATTTGGCTAAGGTGTATGTAAACTTCCG
ACTTCAACTG
>chromosome24:8431629-8431855/1-226
GAGTGTATGTAAACTTCTGACCCACTGGGAATGTGTTGAAAGAAATAAAAGCTGAAAGAAATAATTCTCTCT
ACTATTATTCTGACATTTCACATTCTTAAAATAAAGTGGTGATCCTAACTGACCTAAGACAGGGAATTTTTA
CTAGGATTAAATGTCAGGAATTGTGAAAAACTGAGTTTAAATGTATTTGGCTAAGGTGTATGTAAACTTCCG
ACTTCAACTG
>chromosome24:46960492-46960718/1-226
GAGTGTATGTAAACTTCTGACCCACTGGGAATGTGATGAAAGAAATAAAAGCTGAAATAAATAATTCTCTCT
ACTATTATTCTGACATTTCACATTCTTAAAATAAAGTGGTGATCCTAACTGACATAAGACAGGGAATTTTTA
CTAGGATTAAATGTCAGGAATTGTGAAAAACTGACTTTAAATGTATTTGGCTAAGGTGTATGTAAACTTCCG
ACTTCAACTG
>chromosome24:14966709-14966935/1-226
GAGTGTATGTGAACTTCTGACCCACTGGGAATGTGATGAAAGAAATAAAAGCTGAAATAAATCATTCTCTCT
ACTATTATTCTGACATTTCACATTCTTACAATAAAGTGGTGATCCTAACTGACCTAAGACAGGGAATTTTTA
CCCGGATTAAATGTCAGGAATTGTGAAAAACTGAGTTTAAATGTATTTGGCTAAGGTGTATGTAAACTTCCG
ACTTCAACTG
>chromosome24:22081643-22081869/1-226
GAGTGTATGTAAACTTCTGACCCACTGGGAATGTGATGAAAGAAATAAAAGCTGAAATAAATCCTTCTCTCT
ACTATTATTCTGACATTTCACATTCTTAAAATAAAGTGGTGATCCTAACTGACCTAAGACAGGACATTTTTA
CTAGGATTAAATGTCAGGAATTGTGAAAAACGGAGTTTAAATGTATTTGGCTAAGGTGTATGTAAACTTCCG
ACTTCAACTG
>chromosome24:22575155-22575381/1-226
GAGTGTAGGTAAACTTCTGACCCACTGGGAATGTGATGAAAGAAATAAAAGCTGAAATAAATTATTCTCTCT
ACTATTATTCTGACATTTCACATTCTTAAAATAAAGTGGTGATCCTAACTGACCTAAGACAGGGAATTTTTA
CTAGGATTAAATGTCAGGAATTGTGAAATACTGAGTTAAAATGTATTTGGCTAAGGTGTATGTAAACTTCCG
ACTTCAACTG
>chromosome24:39058287-39058513/1-226
GAGTGTATGTAAACTTCTGACCCACTGGGAATGTGATGAAAGAAATAAAAGCTGAAATAAATAATTCTCTCT
ACTATTATTCTGACATTTCATATTCTTAAAATAAAGTGGTGATCCTAACTGACCTAAGACAGGGAATTTTTA
CTATGATTAAATGTCAGGAATTGTGAAAAACTGAGTTTAAATGTTTTTGGCTAAGGTGTATGTAAACTTCCG
ACTTCAACTG
>chromosome24:3588985-3589211/1-226
GAGTGTATGTAAACTTCTGACCCACTGGGAATGTGATGAAAGAAATAAAAGCTGAAATAAATCATTCTCTCT
ACTATTATTCTGACATTTTACATTCTTAAAATAAAGTGGTAATCCTAACTGACCTAAGACAGGGAATTTTTA
CTAGGATTGAATGTCATGAATTGTGAAAAACGGAGTTTAAATGTATTTGGCTAAGGTGTATGTAAACTTCCG
ACTTCAACTG
>chromosome24:40720725-40720951/1-226
GAGTGTATGTAAACTTCTGACCCACTGGGAATGTGATGAAAGAAATAAAAGCTGAAATAAATCATTCTCTCT
ACTATTTTTCTGACATTTCACAATCTTAAAATAAAGTGGTGATCCTAACTGACCTAAGACAGGGAATTGTTA
CTAGGATTAACTGTCAGGAATTGTGAAAAACTGAGTTTAAATGTATTTGGCTAAGGTGTATGTAAACTTCCG
ACTTCAACTG
>chromosome24:10513221-10513446/1-225
GAGTGTATGTAAACTTCTGACCCACTGGGAATGTGATGAAAGAAATAAAAGCTGAAATAAATCATTCTCTCT
ACTATTATTCTGACATTTCACATTCTTAAAATAAAGTGGTGATCCTAACTGACCTAAGACAGGGAATGTTTA
CTAGGATTAAATGTCAGGAATTGTGAGAAACTGAGTTTAAATGTATTGGCTAAGGTGTATGTAAACTTCCGA
CTTCAACTG
>chromosome24:15939390-15939615/1-225
CAGTGTATGTAAACTTCTGATCCACTGGAATGTGATGAAAGAAATAAAAGCTGAAATAAATCATTCTCTCTA
CTATTATTCTGACATTTCACATTCTTAAAATAAAGTGGTGATCCTAACTGACCTAAGACAGGGAATTTTTAC
TAGGATTAAATGTCAGGAATTGTGAAAAACTGAGTTTAAATGTATTTGGCTAAGGTGTATGTAAACTTCTGA
CTTCAACTG
>chromosome25:21996122-21996348/1-226
TGAGTGTATGTAAACTTCTGACCCACTGGGAATGTGATGAAAGAAATAAAAGCTGAAATAAATCATTCTCTC
TACTATTATTCTGACATTTCACATTCTTAAAATAAAGTGGTGATCCTAACTGACCTAAGACAGGGAATTTTT
ACTAGGATTAAATGTCAGGAATTGTGAAAAACTGAGTTTAAATGTATTTGGCTAAGGTGTATGCAAACTTCC
GACTTCAACT
>chromosome25:36723785-36724011/1-226
TGAGTGTATGTAAACTTCTGACCCACTGGGAATGTGATGAAAGAAATAAAAGCTGAAATAAATCATTCTCTC
TACTATTATTCTGACATTTCACATTCTTAAAATAAAGTGGTGATCCTAACTGATCTAAGACAGGGAATTTTT
ACTAGGATTAAATGTCAGGAATTGTGAAAAACTGAGTTTAAATGTATTTGGCTAAGGTGTATGTAAACTTCC
AACTTCAACT
>chromosome25:11817572-11817798/1-226
TGAATGTATGTAAACTTCTGACCCACTGGGAATGTGATGAAAGAAATAAAAGCTGAAATAAATTATTCTCTC
TGCTATTATTCTGACATTTCACATTCTTAAAATAAAGTGGTGATCCTAACTGACCTAAGACAGGGAATTTTT
ACTAGGATTAAATGTCAGGAATTGTGAAAAACTGAGTTTAAATGTATTTGGCTAAGGTGTATGTAAACTTCC
GACTTCAACT
>chromosome25:22174772-22174998/1-226
TGAGTGTATGTAAACTTCTGACCCACTGGGAATGTGATGAAAGAAATAAAAGCTGAAATAAATAATTCTCTC
TACTATTATTCTGACATTTCACATTCTTCAAATAAAGTGGTGATCCTAACTGACCTAAGACAGGGAATTTTT
ACTAGGATTAAATGTCAGGAATTGTGAAAAACTGAGTTTAAATGTATTTGGCTAAGGTGTATGTAAACTTCC
GACTTCAACT
>chromosome25:15535464-15535690/1-226
TGAGTCTATGTAAACTTCTGACCCACTGGGAATGTGATGAAAGAAATAAGAGCTGAAATAAATCATTCTCTC
TACTATTATTCTGACATTTCACATTCTTAAAATAAAGTGGTGATCCTAACTGACCTAAGACAGGGAATTCTT
ACTAGGATTAAATGTCAGGAATTGTGAAAAACTGAGTTTAAATGTATTTGGCTAAGGTGTATGTAAACTTCC
GACTTCAACT
>chromosome25:8137211-8137437/1-226
TGAGTGTATGTAAACTTCTGACCCACTGGGAATGTCATGAAAGAAATAAAAGCTAAAATAAATAATTCTCTC
TACTATTATTCTGACATTTCACATTCTTAAAATAAAGTGGTGATCCTAACTGACCTAAGACAGGGAATTTTT
ACTAGGATTAAATGTCAGGAATTGTGAAAAACTGAGTTTAAATGTATTTGGCTAAGGTGTATGTAAACTTCC
GACTTCAACT
>chromosome25:7811518-7811744/1-226
TGAGTGTATGTAAACTTCTGACCCACTGGGAATGTGATGAAAGAAATAAAAGCTAAAATAAATCATTCTCTC
TACTATTATTCTGACATTTCACATTCTTAAAATAAAGTGGTGATCCTAACTGACCTAAGACAGGGAATTTTT
ACTAGGATTAAATATCCGGAATTGTGAAAAACTGAGTTTAAATGTATTTGGCTAAGGTGTATGTAAACTTCT
GACTTCAACT
>chromosome25:26690888-26691114/1-226
TGAGTGCATGTAAACTTCTGACCCACTGGGAATGTGATGAAAGAAATAAAAGCTGAAATAAATCATTCTCTC
TACTATTATTCTGACATTTCACATTCTTAATATAAAGTGGTGATCCTAACTGACCTAAGACAGGGAATTTTT
ACTAGGATTAAATGTCAGGAATTGTGAAAAACTGAGTTTAAATGTATTTGGCTGAGGTGTATGTAACCTTCC
GACTTCAACT
>chromosome25:41364005-41364231/1-226
TGAGTGTATGTAAACTTCTGACCCACTGGGAATGTGATGAAAGAAATAAAAGCTGAAATAAATCATTCTCGC
TACTATTATTCTGACATTTCACATTCTTAAAGTAAAGTGGTGATCCTAACTGACCTAAGACAGGGAATTTTT
ACTAGGATTAAATGTCAGGAATTGTGAAAAACTGAGTTTAAATGTATTTGGGTAAGGTGTATGTAAACTTCT
GACTTCAACT
>chromosome25:17893338-17893564/1-226
TGAGTGTATGTAAACTTCTGACCCACTGGGAATGTGATGAAAGACATAAAAGCTGAAATAAATCATTCTCTC
TACTATTATTCTGACATTTTACATTCTTAAAATAAAGTGGTGATCCTAACTGACATAAGACAGGGAATTTTT
ACTTGGATTAAATGTCAGGAATTGTGAAAAATTGAGTTTAAATGTATTTGGCTAAGGTGTATGTAAACTTCC
GACTTCAACT
>chromosome25:12427854-12428080/1-226
TGAGTGTATGTAAACTTCTGACCCACTGGGAATGTGATGAAAGAAATAAAAGCTGAAATAAATAATTCTCTC
TACTATTATTCTGACATTTCACATTCTTAAAATAAAGTGGTGATCCTAACTGACCTAAGACAGGGAATTATT
ACTAGGATTAAATGTCAGGAATTGTGAAAAACTGAGTTTAAATGTATTTGGCTAAGGTGTATGTAAACCTCA
GACTTCAACT
>chromosome25:36300403-36300629/1-226
TGAGTGTATGTAAACTTCTGACCCACTGGGAATGTGATGAAAGAAATTAATGCTGAAATAAATCATTCTCTC
TACTATTATTCTGACATTTCACATTCTTAAAATAAAGTGGTGATCCTAACTGACCTAAGACAGGGAATTCTT
ACTAGGATTAAATGTCAGGAATTGTGAAAAACTGAGTTTAAATGTATATGGCTAAGGTGTATGTAAACTTCC
GACTTCAACT
>chromosome25:13890053-13890280/1-227
TGAGTGTATGTAAACTTCTGACCCATTGGGAATGTGATGAAAGAAATAAAAGCTGAAATAAATCATTCTCTC
TACTATTATTCTGACATTTCACATTCTTAAAATAAAGTGGTGATCCTAACTGACCTAAGACAGGGAATTTTT
ACTAGGATTAAAATGTCAGGAATTGTGAAAAACTGAGTTTAAATGTATTTGGCTAAGGTGTATGTAAACTTC
AGACTTCAACT
>chromosome25:2022113-2022339/1-226
TGAGTGTATGTGCACTTCTGACCCACTGGGAATGTGATGAAAGAAATAAAAGCTGAAATAAATCATTCTCTC
TACTATTATTCTGACATTTCATATTCTTAAAATAAAGTGGTGATCCTAACTGACCTAAGACAGGGAATTTTT
ACTTGGATTAAATGTCAGGAATTGTGAAAAACTGAGTTTAAATGTATTTGGCTAAGGTGTATGTAAACTTCC
AACTTCAACT
>chromosome25:22341974-22342200/1-226
GAGTGTATGTAAACTTCTGACCTACTGGGAATGTGATGAAAGAAATAAAAGCTGAAATAAATAATTCTCTCT
ACTATTATTCTGACATTTCACATTCTTAAAATAAAGTGGTGATCCTAACTGACCTAAGACAGGGAATTTTTA
CTAGGATTAAATGTCAGGAATTGTGAAAAACTGAGTTTAAATGTATTTGGCTAAGGTGTATGTAAACTTCTG
ACTTCAACTG
>chromosome25:39650653-39650879/1-226
GAGTGTATGTTAACTTCTGACCCACTGGGAATGTGATGAAAGAAATAAAAGCTGAAATAAATCATTCTCTCT
ACTATTATTCTGACATTTCACATTCTTAAAATAAAGTGGTGATCCTAACTGACCTAAAACAGGGAATTTTTA
CTAGGATTAAATGTCAGGAATTGTGAAAAACTGAGTTTAAATGTATTTGGCTAAGATGTATGTAAACTTCCG
ACTTCAACTG
>chromosome25:43204701-43204927/1-226
GAGTGTATGTAAACTTCTGACCCACTGGAAATGTGATGAAAGAAATAAAAGCTGAAATAAATCATTCTCTCT
ACTATTATTCTGACATTTCACATTCTTAAAATAAAGCGGTGATCCTAACTGACCTAAGACAGGGAATTTTTA
CTAGGATTAAATGTCAGGAATTGTGAAAAACTGAGTTTGAATGTATTTGGCTAAGGTGTATGTAAACTTCCG
ACTTCAAATG
>chromosome25:1778304-1778530/1-226
GAGTGTATGTAAACTTCTGACCCACTAGGAATGTGATGAAAGAAATAAAAGCTGAAATAAATCATTCTCTTT
GCTATTATTCTGACATTTCACATTCTTAAAATAAAGTGGTGATCCTAACTGACCTAAAACAGGGAATTTTTA
CTAGGATTAAATGTCAGGAATTGTGAAAAACTGAGTTTAAATGTATTTGGCTAAGGTGTATGTAAACTTCTG
ACTTCAACTG
>chromosome25:12443962-12444188/1-226
GAGTGTATGTAAACTTCTGACCCACTGGAAATGTGATGAAAGAAATAAAAGCTGAAATAAATAATTCTCTCT
ACTATTATTCTGACATTTCACATTCTTAAAATAAAGTGGTGATCCTAACTGACCTAAGACAGGGAATTTGTA
CTAGGATTAAATGTCAGGAATTGTGAAAAACTGAGTTTAAATGTATTTGGCTAAAGTGTATGTAAACTTCCG
ACTTCAACTG
>chromosome25:39733945-39734171/1-226
GAGTGTATGTAAACTTCTGACCTACTCGGAATGTGATGAAAGAAATAAAAGCTGAAATAAATCATTCTCTCG
ACTATTATTCTGACATTTCACATTCTTAAAATAAAGTGGTGATCCTAACTGACCTAAGACAGGGAATTCTTA
CTAGGATTAAATGTCAGGAATTGTGAAAAACTGAGTTTAAATGTATTTGGCTAAGGTGTATGTAAACTTCCG
ACTTCAACTG
>chromosome25:50989757-50989982/1-225
GAGTGTATGTAAACTTCTGACCCACTGGGAATGTGATGAAAGAAATAAAAGCTGAAATAAATCATTCTCTCT
ACTATTATTCTGACATTTCACATTCTTAAAATAAAGTGGTGATCCTAACTGACCTAAGACAGGGAATTTTTA
CTAGGATTAAATGTCAGGAATTGGAAAAACTGTGTTTAAATGTATTTGGCTAAGGTGTATGTAAACTTCCGA
CTTCAACTG
>chromosome25:13309696-13309922/1-226
GAGTGTATGTAAACTTCTGACCCACTGGGAATGTGATGAAAGACATAAAAGCTGAAATAAATCATTCTCTTT
ACTATTATTCTGACATTTCACATTCTTAATATAAAGTGGTGATCCTAATTGACCTAAGACAGGGAATTTTTA
CTAGGATTAAATGTCAGGAATTGTAAAAAACTGAGTTTAAATGTATTTGGCTAAGGTGTATGTAAACTTCCG
ACTTCAACTG
>chromosome25:34903007-34903233/1-226
GAGTGTATGTAAACTTCTGACCCACTGGGAATGTGATGAAAGAAATAAAAGCTGAAATAAATAATTATCTCT
ACTATTATTCTGACATTTCACATTCTTAAAATAAAGTGGTGATCCTAACTGACCTAAGACAGGGAATTCTTA
CTAGGATTAAATGTCAAGAATTGTGAAAAACTGAGTTTAAATGTATTTGGCTAAGGTGTATGTAAACTTCTG
ACTTCAACTG
>chromosome25:19806946-19807172/1-226
GAGTGTATGTAAACTTCTGACCCACTGGGAATGAGATGAAAGAAATAAAAGCTGAAAGAAATAATTCTCTCT
ACTATTATTCTGACATTTCACAGTCTTAAAATAAAGTGGTGATCCTAACTAACCTAAGACAGGGAATTTTTA
CTAGGATTAAATGTCAGGAATTGTGAAAAACTGAGTTTAAATGTATTTGGCTAAGGTGTATGTAAACTTCCG
ACTTCAACTG
>chromosome25:24271000-24271226/1-226
GAGTGTATGTAAACTTCTGACCCACTGGGATTGTGATGATAGAAATTAAAGCTGAAATAAATCATGCTCTCT
ACTATTATTCTGACATTTCACATTCTTAAAATAAAGTGGTGATCCTAACTGACCTAAGACAGGGAATTTTTA
CTAGGATTAAATGTCAGGAATTGTGAAAAACTGAGTTTAAATGTATTTGGCTAAGATGTATGTAAACTTCCG
ACTTCAACTG
>chromosome25:14425631-14425858/1-227
GAGTGTATGTAAACTTCTGACCCACTGGGAATGTGATGAAAGAAATAAAAGCTGAAATAAATCATTCTCTCT
ACTATTATTCTGACATTTCACATTCTTAAAATAAAGTGGTGATCCTAACTGACCTAAGACAGGGAATTTTTT
ACAAGGATTAAATGTCAGGAATTGTGAAAAACTGAGTTTAAATGTATTTGGCTAAGGTGTATGTAAATTTCC
GACTTCTACTG
>chromosome25:9327229-9327454/1-225
GAGTGTATGTAAACTTCTGACCCATTGGGAATGTGATGAAAGAAATAAAAGCTGAAATAATAATTCTCTCTA
CTATTATTCTGACATTTCACATTCTTAAAATAAAGTGGTGATCCTAACTGACCTAAGACAGGGAATTTTTAC
TAGGATTAAGTGTCAGAAATTGTGAAAAACTGAGTTTAAATGTATTTGGCTAAGGTGTATGTAAACTTCCGA
CTTCAACTG
>chromosome25:36026746-36026973/1-227
GAGTGTATGTAAACTTCCGACCCACTGGGAATGTGATGAAAGAAATAAAAGCTGAAATAAATCATTCCCTCT
ACTATTATTCTGACATTTCACATTCTTAAAATAAAGTGGAGATCCTAACTGACCTAAGACAGGGAATCTTTT
ACTAGGATTAAATGTCAGGAATTGTGCAAAACTGAGTTTAAATGTATTTGGCTAAGGTGTATGTAAACTTCC
GACTTCAACTG
>chromosome25:30751017-30751242/1-225
GAGTGTATGTAAACTTCTGACCCACTGGGAATGTGATGAAAGAAATAAAATATGAAAGAAATCATTCTCTCT
ACTATTATTCTGACATTTCACATTCTTAAAATAAAGTGGTGATCCTAACTGACCTAAGACAGGGAATTTTTA
CTAGGATTAAATGTCAGGAATTGTGAAAAAGGAGTTTAAATGTATTTGGCTAAGGTGTATGTTAACTTCCGA
CTTCAACTG
>chromosome26:20991000-20991226/1-226
TGAGTGTATGTAAACTTCTGACCCACTGGGAATGTGATGAAAGAAATAAAAGCAGAAATAAATCATTCTCTC
TACTATTATTCTGATATTTCACATTCTTAAAATAAAGTGGTGATCCTAACTGACCTAAGACAGGGAATTTCT
ACTAGGATTAAATATCAGGAATTGTGAAAAACTGAGTTTAAATGTATTTGGTTAAGGTGTATGTAAACTTCC
GACTTCAACT
>chromosome26:6626339-6626565/1-226
TGAGTGTATGTAAACTTCTGACCCACTAGGAATGTGATGAAAGAAATAAAAGCTGAACTAAATCATTCTCTC
TACTATTATTCTGACATTTCACATTCTTAAAATAAAGTGGTGATCCTAACAGACCTAAGACAGGGAATTTTT
ACTAGGATTAAATGTCAGGAATTGTGAAAAACTGAGTTTAAATGTATTTGGCTAAGGTGTATGTAAACTTCC
GACTTCAACT
>chromosome26:25839396-25839622/1-226
TGAGTGTATGTAAACTTCTGACCCACTGGGAATGTGATGAAAGAAATAAAAGCTGAAATAAATCATTCTCTC
TACTATTATTCTGACATTTCACATTCTTAAAATAAAGTGGTGATCCTAACTGACCTAAGACAGGGAATTTTT
ACTAGGATTAAATGTCAGGAATTGTGAAAAACTGAGTTTAAATGTATTTGGCTCAGGTGTATATAAACTTCA
GACTTCAACT
>chromosome26:3445455-3445681/1-226
TGAGTGTATGTAAACTTCTGACCCACTGGGAATGTGATGAAAGAAATAAAAGCTGAAATAAATCATTCTCTC
TACTATTATTCTGACATTTCACATTCTTAAAATAAAGTGGTGATCCTAACTGACCTAAGACAGGGAATTTTT
ACTAGGATTAAATGTCAGGAATTGTGGAAAACTGATTTTAAATGTATTTGGCTAAGGTCTATGTAAACTTCC
GACTTCAACT
>chromosome26:21420030-21420256/1-226
TGAGTGTATGTAAACTTCTGACCCACTGGGAATGTGATGAAAGAAATAAAAGCTGAAATAAATCATTCCCTC
TACTATTATTCTGACATTTCACATTCTTAAAATAAAGTGGTGATCCTAACTGACCTAAAACAGGGAATTTTT
ACTAGGATTAAATGTCAGGAATTGTGAAAAACTGAGTCTGAATGTATTTGGCTAAGGTGTATGTAAACTTCT
GACTTCAACT
>chromosome26:24887270-24887496/1-226
TGAGTGTATGTAAACTTCTGACCCACTGGGAATGTGATGAAATAAATAAAAGCTGAAATAAATCATTCTCTC
TACTATTATTCTGACATTTCACATTCTTAAAATAAAGTGGTGATCCTAACTGACCTAAGACAGGGAATTTTT
ACTAGGATTAAATGTCAGGAATTGTGAAAAACAGAGTTTAAATGTAATTGGCTAAGGTGTATGTAAACTTCC
GACTTCAACT
>chromosome26:36280862-36281088/1-226
TGAGTGTATGCAAACTTCTGACCCACTGGGAATGTGATGAAAGAAATAAAAGCTGAAATAAATCATTCTGTC
TACTATTATTCTGACATTTCACATTCTTAAAATAAAGTGGTGATCCTAACTGACCTAAGACAGGGAATTTTT
ACTAGGATTAAATGTCAGGAATTGTGAAACACTGAGTTTAAATGTATTTGGCTAAGGTGCATGTAAACTTCC
GACTTCAACT
>chromosome26:19851641-19851867/1-226
TGAGTGTATGTAAACTTCTGACCCACTGGGAATGTGATGAAAGAAATAAAAGATGAAATAAATCATTCTCTC
TACTATTATTCTGACATTTCACATTCTTAAAATAAAGTGGTGATCCTAACTGACCTAAGACAGGGAATTTTT
ATTTGGATTAAATGTCAGGAATTGTGAAAAACTGAGTTTAAATGTATTTGGCTGAGGTGTATGTAAACTTCC
GACTTCAACT
>chromosome26:25859441-25859667/1-226
TGAGTGTATGTAAACTTCTGACCCACTGGGAATGTGATGAAAGAAATAAAAGCTGAAATAAATCATTTTCTC
TACTATTATTCTGACATTTCACATTCTTAAAATAAAGTGGTGATCCTAACTGACCTTAGACAGGGAATTTTT
ACTAGGATTAAATGTCAGGAATTGTGAAAAACTGAGTTTAAATGTATTTGGCAAAGGTGTATGTAAACTTCT
GACTTCAACT
>chromosome26:30189032-30189258/1-226
TGAGTGTATGTAAACTTCTGACCCACTGGGAATGTGATGAAATAAATAAAAGCTGAAATAAATCATTCTCTC
TACTATTATTCTGACATTTTACATTCTTAAAATAAAGTGGTGATCCTAACTGACCTAGGACAGGGAATTTTT
ACTAGGATTAAATGTCAGGAATTGTGAAAAACTGACTTTAAATGTATTTGGCTAAGGTGTATGTAAACTTCC
GACTTCAACT
>chromosome26:15186330-15186556/1-226
TGAGTGTATGTAAACTTCTGACCCACTGGGAATGTGATGAAAGAAATAAAAGCTGAAATAAATTATTCTCTC
TACTATTATTCTGACATTTCACATTCTTAAAATAAAGTGGTGATCCTAACTGACCTAAGACAGGGAGTTGTT
ACTAGGATTAAATGTCAGGAATTGTGAAAAACTGAGTTTAAATGTGTTTGGCTAAGGTGTATGTAAACTTCT
GACTTCAACT
>chromosome26:12661045-12661271/1-226
TGAGTGTATGTAAACTTCTGACCCACTGGGAATGTGATGAAAGAAATAAAAGCTGAAATAAAACATTCTCTC
TACTATTATTCTGACATTTCACATTCTTAAAATAAAGTGGTGATCCTAAGTAACCTAAGACAGGGAATTTTT
ACAAGGATTAAATGTCAGGAATTGTGAAAAACTGAGTTTAAATGTATTTGGCTAAGGTGTATGTAAACTTCC
GACTTCAACT
>chromosome26:3651647-3651873/1-226
TGAGTGTATGTAAACTTCTGACCCACTGGGAATGTGATGAAAGAAATAAAAGCTGAAATAAATCATTCTCTC
TACTATTATTCTGACATTTCACATTCTTAAAATAAAGTGGTGATCCTAACTGACCTAAAACAGGGAATTTTT
ACTAGGATTAAATGTCAGGAATTGTGAAAAACAGAGTTCAAATGTATTTGGCTGAGGTGTATGTAAACTTAC
GACTTCAACT
>chromosome26:29322059-29322286/1-227
TGAGTGTATGTAAACTTCTGACCCACTGGGAATGTGATGAAAGAAATAAAAGCTGAAATAAATCATTCTCTC
TACTATTGTTCTGACATTTCACATTCTTAAAATAAAAGTGGTGATCCTAACTGACCTAAGACAGGGAATTTT
TACTAGGATTAAATGTCAGGAATTGTGAAAAACTGAGTTTAAATGTATTTGGCTAAGGTGTATGTAAACTTT
TGACTTCAACT
>chromosome26:8860395-8860621/1-226
TGAGTGTATGTAAACTTCTGACCCACTGGGAATGTGATGAAAGAAATAAAAGCTGAAATAAATCCTTCTCTC
TACTATTATTCTGACATTTCACATTCTTAAAATAAAGTGGTGATCCTAACTGACCTAAGAAAGGGAATTTTT
ACGAGGATTAAATGTCAGGATTTGTGAAAAACTGAGTTTAAATGTATTTGGCTAAGGTGTATGTAAACTTCC
GACTTCAACT
>chromosome26:28805138-28805353/1-215
TGAGTGTATGTCATCTTCTGACCCACTGAGAATGTGATGAAAGAAATAACATCTGAAATAAATCATTCTCTC
TACTATTATTCTGACATTTCACATTCTTAAAATAAAGTGGTGATCCTAACTGACCTAAGACAGGGCGTTTTT
ACTAGGATTAAATGTCAGGAATTGTGAAAAACTGAGTTTAAATGTATTTGGCTAAGGTGTATGTAAACTTC
>chromosome26:7394843-7395069/1-226
GAGTGTATGTAAACTTCTGACCCACTGGGAATGTGATGAAAGAAATAAAAGCTGAAATAAATCATTTTCTCT
ACTATTATTCTGACATTTCACATTCTTAAAATAAAGTGGTGATCCTAACTGACCTAAGACAGGGAATTTTTA
CTCGGATTAAATGTCAGGAATTGTGAAAAACTGAGTTTAAATGTATTTGGCTAAGGTGTATGTAAACTTCCG
ACTTCAACTG
>chromosome26:23329994-23330220/1-226
GAGTGTATGTAAACTTCTGACCCACTGGGAATGTGATGAAAGAAATAAAAGCTGAAATAAATCATTCTCTCT
ACTATTATTCTGACATTTCACATTCTTAAAATAAAGTGGTGATCCTAACTGACCTAAGACAGGGAATTTTTA
CTAGGATTAAATGTCAGGAATTGTGAAAAACTGAGTTTAAATGTATTTGGCGAAGGTGTATGTAAACTTCCA
ACTTCAACTG
>chromosome26:27956544-27956770/1-226
GAGTGTATGTAAACTTCTGACCCACTGGGAATGTGATGAAAGAAATAAAAGCTGAAATAAATCATTTTCTCT
ACTATTATTCTGATATTTCACATTATTAAAATAAAGTGGTGATCCTAACTGACATAAGACAGGGAATTTTTA
CTAGGATTAAATGTCAGGAATTGTGAAAAATTGAGTTTAAATGTATTTGGCTAAGGTGTATGTAAACTTCCG
ACTTCAACTG
>chromosome26:21243357-21243583/1-226
GAGTGTATGTAAACTTCTGACCCACTGGGAATGTGATGAAAGAAATAAAAGCTGAAATAAATCATTCTCTCC
ACTATTATTCTGACATTTCACATTCTTAAAATAAAGTGGTGATCCTAACTGACTTAAGACAGGGAATTTTTA
CTAGGATTAAATGTCAGGAATTGTGAAAAACTGAGTTTACATGTATTTGGCTAAGGTGTATGTAAACTTCCG
ACTTCAACTG
>chromosome26:13173123-13173349/1-226
GAGTGTATGTAAACTTCTGACCCACTTGGAATGTGATGAAAGAAATAAAAGCTGAAATAAATCATTCTCTCT
ACTATTATTCTGACATTTCACATTCTTAAAATAAAATGGTGATCCTAACTGACCTAAAACAGGGAATTTTTA
CTAGGATTAAATGTCAGGAATTGTGAAAAACTGAGTTTAAATGTATTTGGCTAAGGTGTATGTAAACTTCCG
ACTTCAACTG
>chromosome26:47736028-47736254/1-226
GAGTGTATGTAAACTTCTGACCCACTGGGAATGTGATGAAAGAAATAAAAGCTGAAATAAATCATTCTCTCT
ACTATTATTCTGACATTTCACATTCTTAAAATAAAGTGGTGATCCTAACTGACCTAAAACAGGGAATTTTTA
CTAGGATTAAATGTCAGGAATTGTGAAAAACTGATTTTAAATGTATTTGGCTAAGGTGTATGTAAACTTCCG
ATTTCAACTG
>chromosome26:6007239-6007465/1-226
GAGTGTATGTAAACTTCTGACCCACTGGGAATGTGATGAAAGAAATAAAAGCTGAAATAAATCATTCTCTCT
TCTATTATTCTGACATTTCACATTCTTCAAATAAAGTGGTGATCCTAACTGACCTAAAACAGGGAATTTTTA
CTAGGATTAAATGTCAGGAATTGTGAAAAACTGAGTTTAAATGTATTTGGCTAAGGTGTATGTAAACTTCCG
ACTTCAACTG
>chromosome26:11665261-11665487/1-226
GAGTGTATGTAAACTTCTGACCCACTGGGAATGTGATGAAAGAAGTAAAAGCTGAAATAAATCATTCTCTCT
ACTATTATTCTGACATTTCACATTCTTAAAATAAAGTGGTGATCCTAACTGACCTAAGACAGAGAATTTTTA
CTAGGATTGAATGTCAGGAATTGTGAAAAACTGAGTTCAAATATATTTGGCTAAGGTGTATGTAAACTTCCG
ACTTCAACTG
>chromosome26:29393002-29393228/1-226
GAGTGTATGTAAACTTCTGACCCACTGGGAATGTGATGAAAGAAATAAAAGCTGAAATAAATCATTCTCTCT
ACTATTGTTCTGACATTTCACATTCTTAAAATAAGGTGGTGATCCTAACTGACCTAAGACAGGGAATTTGTA
CTAGGATTAAATGTAAGGAATTGTGAAAAACTGAGTTTAAATGTATTTGGCTAAGGTGTATGTAAACTTCCG
ACTTCAACTG
>chromosome26:6812706-6812932/1-226
GAGTGTATGTAAACTTCTGACCCACTGGGAATGTGATGAAAGAAATAAAAGCTGAAATAAATCATTCTCTCT
ACTATTATTCTGACATTTCACATTCTTAAAATAAAGTGGTGATCCTAACTGACCTAAAACAGGGAATTTTTA
CTGGGATTAAATGTCAGGAATTGTGAAAAACTGAGTTTAAATGTATTTGGCTAAGGTTTGTGTAAACTTCCG
ACTTCAGCTG
>chromosome26:27749216-27749436/1-220
ATGTAAACTTCTGACCCACTGGGAATGTGATGAAAGAAATAAAAGCTGAAATAAATCATTCTCTCTACTATT
ATTCTGACATTTCACATTCTTAAAATAAAGTGGTGATCCTAACTGACCTAAGACAGGGAATTTTTACTAGGA
TTAAATGTCAGGAATTGTTAAAAACTGAGTTTAAATGTATTTGGCTAAGGTGTATGTAAACTTCCGACTTCA
ACTG
>chromosome26:17771376-17771601/1-225
GAGTGTATGTAAACTTCTGACCCACTGGGAATGTGATGAAAGAAATGAAAGCTGAAATAAATAATTCTCTCT
ACTATTATTCTGATATTACACATTCTTAAAATAAAGTGGTGATCCTAACTGACCTAAGACAGGGAATTTTTA
CTAGGATTAAATGTCAGGAATTGTGAAAAACTGAGTTTAATGTATTTGGCTAAGGTGTATGTAAACTTCCGA
CTTCAACTG
>chromosome26:8848581-8848807/1-226
GAGTGTATGTAAACTTCTGACCCACTGGGAATGTGATGAAAGAAATAAAAGCTGAAATAAATCATTCTCTCT
ACTAATATTCTGCCATTTCACATTCTTAAAATAAAGTGGTGATCCTAACTGACCTAAGACAGGGAATGTTTA
CTAGGATTAAATGTCAGGAATTGTGAAAAACTGAGTTTAAATGTATTTGGCTAAGGTGTATGAAAACTTCCG
ACTTCAATTG
>chromosome26:2440538-2440760/1-222
CAGTGTATGTAAACTTCTGACCGACTGGGAATGTGATGAAAGAAATAAAAGCTGAAATAAATCATTCTCTCT
ACTATTATTCTGACATTTCACATTCTTAAAATAAAGTGGTGATCCTAACTGACCTAAGACAGGGAATTTTTA
CTAGGATTAAATGTCAGGAATTGTGAAAAACTGAGTTTAATTGTATTTGGCTAAGGTGTATGTAAACTTCCG
ACTTCA
>chromosome27:41087654-41087880/1-226
TGAGTGTATGTAAACTTCTGACCCACTGGGAATGTGATGAAAGAAATAAAAGCTGAAATAAATCATTCTCTC
TACTATTATTCTGACATTTCACATTCTTAAAATAAAGTGGTGATCCTAACTGACCTAAGACAGGGAATTGTT
ACTAGGATTAAATGTCAGGAATTGTGAAAAACTGAGTTTAAATGTATTTGGCTAAGGTGTATGTAAACTTCC
GACTTCAACT
>chromosome27:15848320-15848546/1-226
TGAGTGTATGTAAACTTCTGACCCACTGGGAATGTGATGAAAGAAATAAAAGCTGAAATAAATCATTCTCTC
TACTATTATTCTGACATTTCACATTCTTAAAATAAAGGGGTGATCCTAACTGAACTAAGACAGGGAATTTTT
ACTAGGATTAAATGTCAGGAATTGTGAAAAACTGAGTTTAAATGTATTTGGCTAAGGTGTATGTAAACTTCC
GACTTCAACT
>chromosome27:33596655-33596881/1-226
TGAGTGCATGTAAACTTCTGACCCACTGGGAATGTGATGAAAGAAGTAAAAGCTGAAATAAATCATTCTCTC
TACTATTATTCTGACATTTCACATTCTTAAAATAAAGTGGTGATCCTAACTGACCTAAGACAGGGAATTTTT
ACTAGGATTAAATGTCAGGAATTGTGAGAAACTGAGTTTAAATGTATTTGGCTGAGGTGTATGTAAACTTCC
GACTTCAACT
>chromosome27:37061123-37061349/1-226
TGAGTGTATGTAAACTTCTGACCCACTGGGAATGTGATGAAAGAAATAAAAGCTGAAATAAATCATTCTCGC
TACTATTATTCTGACATTTCACATTCTTAAAATAAAGTGGTGATCCTAACTGACCTAAGACAGGGCATTTTT
ACTAGGATTAAATGTCAGGAATTGTGAAAAACTGAGTTTAAATGTATTTGGCTAAGGTGTATGTAAACTTCC
AACTTCAACT
>chromosome27:9482703-9482929/1-226
TGAGTGTATGTAAACTTCTGACCCACTGGGAATGTGATGAAAGAAATAAAAGCTGAAATAAATCATTCTCTC
TACTATTATTCTGACATTTCACATTCTTAAAATAAAGTGGTGATCCTAACGGACCAAAGACAGGGAATTTTT
ACTAGGATTAAATGTCAGGAATTGTGAAAAACTGAGTTTAAATGTATTTGGCTAAGGTGTATGTAAACTTCT
GACTTCAACT
>chromosome27:13227073-13227299/1-226
TGAGTGTATGTAAACTTCTGACCCACTGGGAATGTGATGAAAGAAATAAAAGCTGAAATAAATCATTCTCTC
TACTATTATTCTGACATTTCACATTCTTAAAATAAAGTGGTGATCCTAACTGACCTAAGACAGGGAATTTTT
ACTAGGATTAAATGTCAGGAATTGTGAAAAACTGAGTTTAAATGTATTTGGCTAAGGTGTAAATAAACTTCC
GACTTCATCT
>chromosome27:22892362-22892588/1-226
TGAGTGTATGTAAACTTCTGAGACACTGGGAATGTGATGAAAGAAATAAAAGCTGAAATAAATCATTCTCTC
TACTATTATTCTGACATTTCACATTCTTAAAATAAAGTGGTGATCCTAACTGACCTAAAACAGGGAATTTTT
ACTAGGATTAAATGTCAGGAATTGTGAAAAACTGAGTTTAAATGTATTTGGCTAAGGTGTATGTAAACTTCC
GACTTCAACT
>chromosome27:12534412-12534638/1-226
TGAGTGTATGTAAACTTCTGACCCACTGGGGATGTGATGAAAGAAATAAAAGCTGAAATAAATCATTCTCTC
TACTATTATTCTGACATTTCACATTCTTAAAACAAAGTGGTGATCCTAACTGACCTAAGACATGGAATTTTT
ACTAGGATTAAATGTCAGGAATTGTGAAAAACTGAGTTTAAATGTACTTGGCTAAGGTGTATGTAAACTTCC
GACTTCAACT
>chromosome27:4617552-4617778/1-226
TGAGTGTATGTAAACTTCTGAACCACTGGGAATGTGATGAAAGAAATAAAAGCTGAAATAAATCATTCTCTC
TACTATTATTCTGACATTTCACATTCTTAAAATAAAGTGGTGATCCTAACTGACCTAAGACAGGGAATTTTT
ACTAGGATTAAATGTCAAGAATTGTGAAAAACTGAGTTTAAATATATTTGGCTAAGGTGTATGTAAACCTCC
GACTTCAACT
>chromosome27:5935799-5936025/1-226
TGAGTGTATGTAAACTTCAGACCCACTGGGAATGTGATGAAAGAAATAAAAGCTGAAATAAATCATTCTCTC
TACTATTATTCTGACATTTCACATTCTTAAAATAAAGTGGTGATCCTAACTGACCTAAGACAGGGAATTTTT
ACTAGGATTAAATGTCAGGAATTGTGAAAAAAGGAGTTTAAATGTATTTGGCTAAGGTGTATGTAAACCTCC
GACTTCCACT
>chromosome27:9337541-9337767/1-226
TGAGTGTATGTAAACTTCTGACCCACTGGGAATGTGATGAAAGAAATAAAAGCTGCAATAAATCATTTTCTC
TACTATTATTCTGACATTTCACATTCTTAAAATAAAGTGGTGATCCTAACTGACCTAAAACAGGGAATTTTT
ACTAGGATTAAATGTCAGGAATTGGGAAAAACTGAGTTTAAATGTATTTGGCTAAGGTGTATGTAAACTTCC
GACTTCAACT
>chromosome27:38786005-38786231/1-226
TGAGTGTATGTAAACTTCTGACCCACTGGGAATGTGATGAAAGAAATAAAAGCTGAAATAAATCATTCTCTC
TACTATTATTCTGACATTTCACATTCTTAAAATAAAGTGGTGATCCTAACTGACCTAAGACAGAGAATTTTT
ACTAGGATTAAATGTCAGGAATTGTGAAAAACGGAGTTTAAATGTATTTGGCTAAGTTGTATGTAAACTTCT
GACTTCAACT
>chromosome27:15472271-15472497/1-226
TGAGTGTATGTAAACTTCTGACCCACTGGGAATGTGATGAAAGAAATAAAAGCTGAAATAAATCATTCTCTC
TACTATTATTCTGACATTTCACATTCTTAAAATAAAGTGGTGATCCTAACTGACCTAAGACAGGGAATTTTT
ACTAGGATTACATTTCAGGAATTGTGACAAACTGAGTTTAAATGTATTTGGCTAAGGTGTATGTAAACTTTC
GACTTCAACT
>chromosome27:5545357-5545583/1-226
TGAGTGTATGTAAACTTCTGACCCACTGGGAATGTGATGAAAGAAATAAAAGCTGACATAAATAATTCTCTC
TACTATTATTCTGACATTTCACATTCTTAAAATAAAGTGGTGATCCTAACTGACCTAAGACAGGGAATTTTT
ACTAGGATTAAATGTCAGGAATTGTGAAAAACTGAGTTTAAATGTATTTGGCTAAGGTCTATGTGAACTTCC
GACTTCAACT
>chromosome27:28037743-28037969/1-226
TGAGTGTATGTAAACTTCTGACCCACTGGGAATGTGATGAAAGAAATAAAAGCTGAAATAAATAATTCTCTC
TACTATTATTCTGACATTTCACATTATTAAAATAAAGTGGTGATCCTAACTGACCTAAGACAGGGAATTTTT
ACTAGGATTAAATGTCAGGAGTTGTGAAAAACTGAGTTTAAATGTATTTGGCTAAGGTGTATGTAAACTTCC
CACTTCAACT
>chromosome27:25232066-25232296/1-230
TGAGTGTATGTAAACTTCTGACCCACTGGGAATGTGATGAAAGAAATAAAAGCTGAAATAAATCCTTCTCTC
CTATTACTATTATTCTGACATTTCACATTCTTAAAATAAAGTGGTGATCCTAACTGACCTAAGACAGGGAAT
TTTTACTAGGATTAAATGTCAAGAATTGTGAAAAACTGAGTTTAAATGTATTTGGCTAAGGTGTATGTAAAC
TTCCGACTTCAACT
>chromosome27:41711733-41711958/1-225
GAGTGTATGTAAACTTCTGACCCACTGGGAATGTGATGAAAGAAATAAAAGCTGAAATAAATCATTCTCTCT
ACTATTATTCTGACATTTCACATTCTTAAAATAAAGTGGTGATCCTAACTGACCTAAGACAGGGAATTTTTA
CTAGGATTAAATGTCAGGAATTGTGAAAAACTAAGTTTAAATGTATTTGGCTAAGGTGTATGTAAACTTCCG
ACTTCAACT
>chromosome27:23924950-23925176/1-226
GAGTGTATGTAAACTTCTGACCCACTGGGAATGTGATGAAAGAAATAAATGCTGAAATAAATCATTCTCTCT
ACTATTATTCTGACATTTCACATTCTTAAAATAAAGTGGTGATCCTAACTGACCTAAAACAGGGAATTTTTA
CTAGGATTAAATGTCAGGAATTGTGAAAAACTGAGTTTAAATGTATTTGGCTAAGGTGTATGTAAACTTCCG
ACTTCAACTG
>chromosome27:12728820-12729046/1-226
GAGTGTATGTAAACCTCTGACCCACTGGGAATGTGATGAAAGAAATGAAAGCTGAAATAAATCATTCTCTCT
GCTATTATTCTGACATTTCACATTCTTAAAATAAAGTGGTGATCCTAACTGACCTAAGACAGGGAATCTTTA
CTAGGATTAAATGTCAGGAATTGTGAAAAACTGAGTTTAAATGTATTTGGCTAAGGTGTATGTAAACTTCCG
ACTTCAACTG
>chromosome27:29845341-29845567/1-226
GAGTGTATGTAAACTTCTGACCCACTGGGAATGTGATGAAAGAAATAAAAGCTGAAATAAATCATTCTCTTT
ACTATTATTCTGACATTTCACATTCTTAAAATAAAGTGGTGATCCTAACTGACCTAAAACAGGGAATTTTTA
CTTGGATTAAATGTCAGGAATTGTGAAAAACTGAGTTTAAATGTATTTGGCTAAGGTGTATGTAAACTTCTG
ACTTCAACTG
>chromosome27:18506181-18506407/1-226
GACTGTAAGTAAACTTCTGACCCACTGGGAATGTGATGAAAGAAATAAAAGCTGAAATAAATCATTCTCTCT
ACTATTATTCTGACATTTCACATTCTTAAAATAAAGTGGTGATCCTAACTGACCTAAGACAGGGAATTTTTA
CTAGGATTAAATGTCAGGAATTGTGAAAAACTGAGTTTAAATGTATTTGGCTATGGTGTATGTAAACTTCCG
ACTTCAACTG
>chromosome27:18662328-18662554/1-226
GAGTGTATGTAAACTTCTGACCCACTAGGAATGTGATGAAAGAAATAAAAGCTGAAATAAATCATTCTCTCT
ACTATTATTCTGATATTTCACATTCTTAAAATAAAGTGGTGATCCTAACTGACCTAAGACAGGGAGTGTTTA
CTAGGATTAAATGTCAGGAATTGTGAAAAACTGAGTTTAAATGTTTTTGGCTAAGGTGTATGTAAACTTCTG
ACTTCAACTG
>chromosome27:364132-364358/1-226
GAGTGTATGCAAACTTCTGACCCACTGGGAATGTGATGAAAGAAATAAAAGCTGAAATAAATCATTCTCTCT
ACTATTATTCTGACATTTTGCATTCTTAAAATAAAGTGATGATCCTAACTGACCTAAGACAGGGAATTTTTA
CTAGGATTAAATGTCAGGACTTGTGAAAAACTGAGTTTAAATGTATTTGGCTAAGGTGTATGTAAACTTCCG
ACTTCAACTG
>chromosome27:24633299-24633525/1-226
GAGTGTATGTAAACTTCTGACCCACTGAGAATGTGATGAAAGAAATAAAAGCTGAAATAAATCAATCTCTCT
ACTATTATTCTGACATTTCACATTCTTAAAATAAAGTGGTGATCCTAACTGACCTAAGACAGGAAATCTTTA
CTAGGATTAAATGTCAGGAATTGTGAAAAACTGAGTTTAAATGTATTTGGCTAAGATGTATGTAAACTTCCG
ACTTCAACTG
>chromosome27:28075178-28075401/1-223
TGTATGTAAACTTCTGACTCACTGGGAATGTGATGAAAGAAATAAAAGCTGAAATAAATCATTCTCTCTACT
ATTATTCTGACATTTCACATTATTAAAATAAAGTGGTGATCCTGACTGACCTAAGACAGGGAATTTTTACTA
GGATTAAATGTCAGGAATTGTGAAAAACTGAGTTTAAATGTATTTGGCTAAGGTGTATGTAAACTTCCGACT
TCAACTG
>chromosome27:12580607-12580833/1-226
GAGTGTATGTAAACTTCTGACCCACTGGGAATGTGATGAAAGAAATAAAAGTTGAAATAAATCATTCTCTCT
ACTATTATTCTGACATTTCACATTCTTAAAACAAAGTGGTGATCCTAACTGACCTAAGACAGGGAATTCTTA
CTAGGATTAAATGTCAGGAATTGTGAAAAACTGTTTTTAAATGTATTTGGCTAAGGTGTATGTAAACTTCCG
ACTTCAACTG
>chromosome27:29184879-29185105/1-226
GAATGTATGTAAACTTCTGACCCACTGGGAACGTGATGAAAGAAATAAAAGCTGAAATAAATCATTCTCTCT
ACTATTATTCTAACATTTCACATTCTTAAAATAAAGTGGTGATCCTAACTGACCTAAGACAGGGAATTTTTA
CTCTGATTAAATGTCAGGAATTGTGAAAAACTGAGTTTAAATGTATTTGGCTAAGGTGTATGTAAACTTCCG
ACTTCAACTG
>chromosome27:14148055-14148281/1-226
GAGTGTATGTAAACTTCTGACCCACTGGGAATGTGATGAAAGAAATAAAAGCTGAAATAAATAATTCTCTCT
ACTATTATTCTGACATTCCACATTCTTAAAATAAAGTGGTGATCCTAACTGACATAAGACAGGGAATTTTTA
CTAAGATTTAATGTCAGGAATTGTGAAAAACTGAGTTTAAATGTATTTGGCTAAGGTGTATGTAAACTTCCG
ACTTCAACTG
>chromosome27:17221379-17221605/1-226
GAGTGTGTGTAAACTTCTGACCAACTGGGAATGTGATGAAAGAAATAAAAGCTGAAATAAAAAATTCTCTCT
ACTATTATTCTGTCATTTCACATTCTTAAAATAAAGTGGTGATCCTAACTGACCTAAGACAGGGAATTTTTA
CTAGGATTAAATGTCAGGAATTGTGAAAAACTGAGTTTAAATGTATTTGGCTAAGGTGTATGTAAACTTCCG
ACTTCAACTG
>chromosome27:2068448-2068675/1-227
GAGTGTATGTAAACTTCTGACCCACTGGGAATGTGATGAAAGAAATAAAAGCTTAAATAAATCATTCTCTCT
ACTATTATTCTGACATTTCACATTCTTAAAATAAAGTGGTGTTCCTAACTGACCTAAGACAGGGAATCTTTT
ACTAGGATTAAATGTCAGGAATTGTGAAAAACTGAGTTTAAATGTATTTGGCTAAGGTGTATGTAAACTTCC
AACTTCAACTG
>chromosome27:3029814-3030034/1-220
ATGTAAACTTCTGACCCACTGGGAATGTGATGAAAGAAATAAAAGCTGAAATAAATAATTCTCTCTACTATT
AGTCTGATATTTCACATTCTTAAAATAAAGTGGTGATCCTAACTGACCTAAGACAGGGAATTTTTACTAGGA
TTAAATGTCAGGAATTGTGAAAAACTGAGTTTAAATGTATTTGGCTAAGGTGTATGTAAACATCCGACTTCA
ACTG
>chromosome27:8679315-8679520/1-205
GAGTGTATGTAAACTTCTGACCCACTGGGAATGTGATGAAAGAAATAAAAGCTGAAATAAATCATTCTCTCT
ACTGTTATTCTGACATTTCACATTCTTAAAATAATGTGATGATCCTAACTGACCTAAGACAGGGAATGTTTA
CTATGATTAAATGTCAGGAATTGTGAAAAACGGAGTTTAAATGTATTTGGCTAAGGTGTAT
>chromosome28:29475090-29475316/1-226
TGAGTGTATGTAAACTTCTGACCCACTGGGAATGTGATGAAAGAAATAAAAGCTGAAATAAATCATTCTCTC
TACTATCATTCTGACATTTCACATTCTTAAAATAAAGTGGTGATCCTAACTGACCTAAAACAGGGAATTTTT
ACTAGGATTAAATGTCAGGAATTGTGAAAAACTGAGTTGAAATGTATTTGGCTAAGGTGTATGTAAACTTCC
GACTTCAACT
>chromosome28:2569102-2569328/1-226
TGAGTGTATGTAAACTTCTGACCCCCTGGGAATGTGATGAAAGAAATAAAAGCTGAAATAAATCATTCTCTC
TACTATTATTCTGACATTTCACATTCTTAAAATAAAGTGGTGATCCTAACTGACCTAAGACAGGGATTTTTT
ACTAGGATTAAATGTCAGGAATTGTTAAAAACTGAGTTTAAATGTATTTGGCTAAGGTGTATGTAAACTTCC
GACTTCAACT
>chromosome28:13922894-13923120/1-226
TGAGTGTATGGAAACTTCTGACCCACTGGGAATGTGATGAAAGAAATAAAAGCTGAAATAAATCATTCTCTC
TACTATTATTCTGACATTTCACATTCTTAAAATAAAGTGGTGATCCTAACTGACCTAAGACAGGGAATTTTT
ACTAGAATTAAATGTCGGGAATTTTGAAAAACTGAGTTTAAATGTATTTGGCTAAGGTGTATGTAAACTTCC
GACTTCAACT
>chromosome28:27773652-27773878/1-226
TGAGTGTATGTAACCTTCTGACCCACTGGGAATGTGATGAATGAAATACAAGCTGAAATAAATAATTCTCTC
TACTATTATTCTGATATTTCACATTCTTAAAATAAAGTGGTGATCCTAACTGACCTAAGACAGGGAATTTTT
ACTAGGATTAAATGTCAGGAATTGTGAAAAACTGAGTTTAAATGTATTTGGCTAAGGTGTATGTAAACTTCC
GACTTCAACT
>chromosome28:13351047-13351273/1-226
TGAGTGTATGCAAACTTCTGACCCACTGGGAATGTGATGAAAGAAATAAAGGCTGAAATAAATAATTCTCTC
TACTATTATTCTGACATTTCACATTCTTAAAATAAAGTGGTGATCCTAACTGACCTAAGACAGGGAATTTTT
ACTAGGATTAAATGTCAGGAATTGTGAAAAACTGAGTTTAAATGTATTTGGCTAAGGTGTATGTAAACTTCT
GACTTCAATT
>chromosome28:11580030-11580256/1-226
TGAGTGTATGTAAACTTCTAACCCACTGGGAATGTGATGAAAGAAATAAAAGCTGAAATAAATCATTCTCTC
CACTATTATTCTGACATTTCACATTCTTAAAATAAAGTGTTGATCCTAACTGACCTAAGACAGAGAATTTTT
ACAAGGATTAAATGTCAGGAATTGTGAAAAACTGAGTTTAAATGTATTTGGCTAAGGTGTATGTAAACTTCC
GACTTCAACT
>chromosome28:2447443-2447669/1-226
TGAGTGTATGTAAACTTCTGACCCACTGGGAATGTGATGAAAGAATTAAAATCTGAAATAAATCATTCTCTC
TACTATTATTCTGACATTTCACATTCTTAAAATAAAGTGGTGATCCTAACTGACCTAAGACAGGGAATTTTT
ACTAGGATTAAATGTCAGGAATTATAAAAAACTGAGTTTAAATGTATTTGGCTAAGGTGTATGTAAACTTCC
GACTTCAATT
>chromosome28:1502982-1503208/1-226
TGAGTGTATGTAAACTTCTGACCCACTGGGAATGTGATGAAAGAAATAAAAGCTGAAATAAATCATTCTCTC
TACTATTATTCTGACATTTCACATTCTAAAAATAAAGTGGTGATCCTAACTGTCCTAAGACATTGAATTTTT
ACTAGGATTAAATGTCAGGAATTGTGAAAAACTGAGTTTAAATGTATTTGGCTAAGGTGTATGTAAACTTCC
GACTTCAACT
>chromosome28:31175302-31175528/1-226
TGAGTGTATGTAAACTTCTGACCCACTGGGAATGTGTTGAAAGAAATAAAAGCTGAAATAAATCATTCTCTC
TACTATTATTCTGACATTTCACATTCTTAAAATAAAGTGGTGATCGTAACTGACCTAAGACAGGGAATTTTT
ACTAGGATTAAAGGTCAGGAATTGTGAAAAACTGAGTTTAAATGTATTTTGCTAAGGTGTATGTAAACTTCC
GACTTCAACT
>chromosome28:19784802-19785028/1-226
TGAGTGTATGTAAACTTCTGACCCACTGGGAATGTGACGAAAGAAATGAAAGCTGAAATAAATCATTCTCTC
TACTATTATTCTGACATTTCACATTCTTAAAATAAAGTGGTGCTCCTAACTGACCTAAGACAGGGAATTTTT
ACAAGGATAAAATGTCAGGAATTGTGAAAAACTGAGTTTAAATGTATTTGGCTAAGGTGTATGTAAACTTCC
GACTTCAACT
>chromosome28:12965848-12966074/1-226
TGAGTGTATGTAAACTTCTGACCAACTGGGAATGTGATGAAAGAAATAAAAGCTGAAATAAACCATTCTCTC
TACTATTATTCTGATATTTCACATTCTTAAAATTAATTGGTGATCCTAACTGACCTAAAACAGGGAATTTTT
ACTAGGATTAAATGTCAGGAATTGTGAAAAACTGAGTTTAAATGCATTTGGCTAAGGTGTATGTAAACTTCC
GACTTCAACT
>chromosome28:22529931-22530157/1-226
TGAGTGTATGTAAACTTCTGACCCACTGGGAATGTGATGAAAGAAATAAAAACTGAAATAAATCATTCTCTC
TACTATTATTCTGACATTTCACATTCTTAAAATAAAGTGGTGATCCTAACTGACCTAAGACAGGGTACTTTT
ACTAGGATTAAATGTCAGGAATTGTGAAAAACTGAGTTTAAATGTTTTTGGCTAAGGTGTATGTAAACTTCA
GACTTCAACT
>chromosome28:17190558-17190784/1-226
TGAGTGTATGTAAACTTCTGACCCACTGGGAATGTGATGAAAGAAATAAAAGCTGAAATAAATCTTTCTCTC
TACTATTATTCTGACATTTCACATTCTTAAAATAAAGTGGTGATCCTAACTGACCTAAAACAGGGAATTTTC
ACTAGGATTAAATGTCAGGAATTGTGAAAAACTGAGTTTAAATGTATTTGGCTACCGTGTATGTAAACTTCC
GACTTCAACT
>chromosome28:24738513-24738740/1-227
TGAGTGTATGTAAACTTCTGACCCACTGGGAATGTGATGAAAGAAATAAAAGCTGAAATAAATCATTCTACT
CTACTATTATTCTGACATTTCACATTCTTAAAATAAAGTGGTGATCCTAACTGACCTAAGACAGGGAATTTT
TACTAGGATTAAATGTCAGGAATTGTGAAAAACTCAGTTTAAATGTATTTGGCTAAGGTGTGTGTAAACTTT
CGACTTCAACT
>chromosome28:6698469-6698680/1-211
TTCTGACCCACTGGGAATGTGATGAAAGAAATAAAAGCTGAAATAAATCATTCTCTCTACTATTATTTAGAC
ATTTCACATTCTTAAAATAAAGTGGTGATCCTAACTGACCGAAGACAGGGAATTTTTACTAGGATTAAATGT
CAGGAATTGTGAAAAACTGAGTTGAAATGTATTTGGCTAAGGTGTATGTAAACTTCCGACTTCAACT
>chromosome28:21084154-21084380/1-226
GAGTGTATGTAAACTTCTGACCCACTGGGAATGTGATGAAAGAAATAAAAGCTGAAATAAATCATTCTCTCT
ACTATTATTCTGACATTTCACATTCTTAAAATAAAGTGGTGATCCTAACTGACCTAAGACAGGGAATTTTTA
CTAGGATTAAATGTCAGGAATTGTGAAAAACTGAGTTGAAATGTATTTGGCTAAGGTGTATGTAAACTTCCG
ACTTCAACTG
>chromosome28:12006563-12006789/1-226
GAGTGTATGTAAACTTCTGACCCACTGGGAATGTGATGAAAGAAATAAAAGCTGAAATCAATCATTCTCTCT
ACTATTATTCTGACATTTCACATTCTTAAAATAAAGTGGTGATCCTAACTGACCTAAGACAGGGAATTTTTA
CTAGGATTAAATGTCAGGAATTGTGAAAAACTGAGTTTAAATGTATTTGGCTAGGGTGTATGTAAACTTCCG
ACTTCAACTG
>chromosome28:39107057-39107283/1-226
GAGTGAATGTAAACTTCTGACCCACTGGGAATGTGATGAAAGAAATAAAAGCTGAAATAAATCATTCTCTCT
ACTATTATTCTGACATTTCACATTCTTAAAATAAAGTGGTGATCCTAACTGACCTAAGACAGGGAATTTTTA
CTAGAATTAAATGTCAGGAATTGTGAAAAACTGAGTTTAAATGTATTTGGCTAAGGTGTATGTAAACTTCCA
ACTTCAACTG
>chromosome28:27834939-27835165/1-226
GAGTGTATGTAAACTTCTGACCCACTGGGAATGTGATGAAAGAAATAAAAGCTGAAATAAATCATTCTCTCT
ACTATTATTCTGATATTTCACATTCTTAAAATAACGTGGTGATCCTAACTGACCTAAGACAGGGAATTTTTA
CTAGGATTAAATGTCAGGAATTGTGAAAAACTGAGTTTCAATGTATTTTGCTAAGGTGTATGTAAACTTCCG
ACTTCAACTG
>chromosome28:6336566-6336792/1-226
GAGTGTATGTAAACTTCTGACCCACTGGGAATGTGATGAAAAAAATAAAAGCTGTAATAAATCATTCTCTCT
CCTATTATTCTGACATTTCACATTCTTAAAATAAAGTGGTGATCCTAACTGACCTAAGACAGGGAATTTTTA
CTAGGATTAAATGTCAGGAATTGTGAAAAACTGAGTTTAAATGTATTTGGCTAAGGTGTATGTAAACTTCCG
ACTTCAACTG
>chromosome28:23063993-23064219/1-226
GAGTGTATGTAAACTTCTGACCCACTGGGCATGTGATGAAAGAAATAAAAGCTGAAATAAATCATTCTCTCT
ACTATTATTCTGACATTTCACATTCTTAAAATAAAGTGGTGGTCCTAACTGACCTAAGACAGAGAATTTTTA
CTAGGATTAAATGTCAGGAATTGTGAAAAGCTGAGTTTAAATGTATTTGGCTAAGGTGTATGTAAACTTCCG
ACTTCAACTG
>chromosome28:16568327-16568553/1-226
GAGTGTATGTAAACTTCTGACCCACTGGGAATGTGATGAAAGAAATAAAAGCTGAAATAAATCATTCTCTCT
ACTATTATTCTGACATTTCACATTCTTAAAATAAAATGGTGATCCTAACTGGCCTAAGACAGGGCATTTTTA
CTAGGATTAAATGTCAAGAATTGTGAAAAACTGAGTTTAAATGTATTTGGCTAAGGTGTATGTAAACTTCCG
ACTTCAACTG
>chromosome28:33695751-33695977/1-226
GAGTGTATGTAAACTTCTGACCCACTGGGAATGTGATGAAAGAAATAAAATCTGAAATAAATCATTCTCTCT
ACTATTATTCTGACATTTCACATTCTTAAAATAAAGTGGTGATCCTAACTGACCTAAGACAGGGAATATTTA
CTAGGATTAAATGTCAGGAATTGTGAAAAACTGAGTTTAAATGTATTTGGCGAAGGTGTATGTAAACTTCCG
ACTTCAACTG
>chromosome28:36460273-36460499/1-226
GAGTGTATGTAAACTTCTGACCCACTGGGAATGTGATGAAAGAAATAAAAGCTGAAATAAATCGTTCTCTCT
ACTATTATTCTGACATTTCACATTCTTAAAATGAAGTGGTGATCCTAACTGACCTAAGACAGGGAATTGTTA
CTAGGATTAAATGTCAGGAATTGTGAAACACTGAGTTTAAATGTATTTGGCTAAGGTGTATGTAAACTTCCG
ACTTCAACTG
>chromosome28:26628103-26628329/1-226
GAGTGTATGTAAACTTCTGACCCAGTGGGAATGTGATGAAAGAAATAAAAGCTGAAATAAATCATTCTCTCT
ACTATTATTCTGACATTTTACATTCTTAAAATAAAGTGGTGATCCTTACTGACCTAAGACAGGGAATTTTTA
CTAGGATTAAATGTCAGGAATTGTGAAAAACTGAGCTTAAATGTATTTGGCTAAGGTGTATGTAAACTTCCG
ACTTCAACTG
>chromosome28:17715016-17715242/1-226
GAGTGTATGTAAACTTCTGACCCACTGGGAATGTGATGAAAGAAATAAAAGCTGAAATAAATAATTCTCTCT
ACTATTATTCTGACATTTCACATTCTTAAAATAAAGTGGTGATCCTAACTGACCTAAGACAAGGAATTATAA
CTAGGATTAAATGTCAGGAATTGTGAAAAACTGAGTTTAAATGTATTTGGCTAAGGTGTATGTAAACTTCCG
ACTTCAACTG
>chromosome28:3615154-3615380/1-226
GAGTGTCTGTAAACTTCTGACCCACTGGGAATGTGATGAAAGAAATAAAAGCTGAAATAAATCATTCTCTCT
ACTATTATTCTGACATTTCACATTCTTAAAATAAAGTGGTGATCCTAACTGACCTAAGACAGGGAATTATTA
CTAGGATGAAATGTCAGGAATTGTGAAAAACTGAGTTTAAATGTATTTGGCTAAGGTGTATGTAAAATTCCG
ACTTCAACTG
>chromosome28:29092357-29092583/1-226
GAGTGTATGTAAACTTCTGACCCACTGGGAATGTGATGAAAGAAATAAAAGCTGAAATAAATCATTCTCTCT
AGTATTATTCTGACATTTCACATTCTTAAAATAAAGTGGTGATCCTAACTGACCTAAGACAGGGATTTTTTA
CTTGGATTAAATGTCAGGAATTGTGAAAAACTGAGTTTAAATGTATTTGGCTATGGTGTATGTAAACTTCCG
ACTTCAACTG
>chromosome28:9352442-9352668/1-226
GAGTGTATGTAAACTTCTGACCCACTGGGAATGTGATGAAAGAAATAAAAGCTGAAATAAATCATTCTCTCA
ACTATTATTCTGACATTTCACATTCTTAAAATAAAGTGGTGATCCTAACTGACCTATGACAGGGAATCTTTA
CTAGGATTAAATGTCAGGAATTGTGAAAAACTGAGTTAAAATGTGTTTGGCTAAGGTGTATGTAAACTTCCG
ACTTCAACTG
>chromosome28:15505456-15505680/1-224
GAGTGTATGTAAACTTCTGACCCACTGGGAATGTGATGAAAGAAATAAAAGCTGAAATAAATCATTCTCTAC
TATTATTCTGACATTTCACATTCTTAAAATAAAGTGGTCATCTTAACTGACCTAAGACAGGGAATTTTTACT
AGGATTAAATGTCAGGAATTGTGAAAAACTGAGTTTAAATGTATTTGGCTAAGGTGTATGTAAACTTCCGAC
TTCAACTG
>chromosome28:6297467-6297694/1-227
GAGTGTATGTAAACTTCTGACCCACTGGGAATGTGATGAAAGAAATAAAAGCTAAAATAAATCATTCTCTCT
ACTATTATTCTGACATTTCACATTCTTAAAATAAAGTGGTGATCCTAACTGACCTAAGACAGGGAATTTTTT
ACTAGAATTAAATGTCAGGAATTGTGAAAAACGGAGTTTAAATGTATTTGGCTAAGGTGTATGTAAACTTCC
AACTTCAACTG
>chromosome29:30091721-30091947/1-226
TGAGTGTATGTAAACTTCTGACCCACTGGGAATGTGATGAAAGAAATAAAAGCTGAAATAAATCATTCTCTC
TACTATTATTCTGACATTTCACATTCTTAAAATAAAGTGGTGATCCTAACTGACCTAAGACATGGAATTTTT
ACTAGGATTAAATGTCAGGAATTGTGAAAAACTGAGTTTAAATGTATTTGGCTAAAGTGTATGTTAACTTCC
GACTTCAACT
>chromosome29:11020265-11020491/1-226
TGAGTGTATGTAAACTTCTGACCCACTGGGAATGTGATGAAAGAAATAAAAGCTGAAACAAATCATTCTCTC
TACTCTTATTCTGACATTTCACATTCTTAAAATAAAGCGGTGATCCTAACTGACCTAAGACAGGGAATTTTT
ACTAGGATTAAATGTCAGGAATTGTGAAAAACTGAGTTTAAATGTATTTGGCTAAGGTGTATGTAAACTTCT
GACTTCAACT
>chromosome29:21944459-21944685/1-226
TGATTGTATGTAAACTTCTGACCCACTGGGAATGTGATGAAAGAAATAAAAGCTGAAATAAATCATTCTCTC
TACTATCATTCTGACATTTCACATTCTTAAAATAAAGTGGTGACCCTAACTGACCTAAGACAGGGAGTTTTT
ACTAGGATTAAATGTCAGGAATTGTGAAAAACTGAATTTAAATGTATTTGGCTAAGGTGTATGTAAACTTCC
GACTTCAACT
>chromosome29:33005721-33005947/1-226
TGAGTGTATGTAAACTTCTGACCCACTGGGAATGTGATGAAAGAAATAAAAGCTGAAATAAATCATTCTCTC
TACTATTATTCTGACATTTCATATTCTTGAAATAAAGTGGTGATCCTAACTGACCTAAGACAGGGAATTTTT
ACCAGGATTAAATGTCAGGAATTGTTAAAAACTGAGTTTAAATGTATTTGGCTAAGGTGTATGTAAACTTCC
AACTTCAACT
>chromosome29:33214582-33214808/1-226
TGAGTGTATGTAAACTTCTGACCCACTGGGAATGTGATGAAAGAAATAAAAGCTGAAATAAATCATTCTCTC
TACTATTATTCTGACATTTCATATTCTTGAAATAAAGTGGTGATCCTAACTGACCTAAGACAGGGAATTTTT
ACCAGGATTAAATGTCAGGAATTGTTAAAAACTGAGTTTAAATGTATTTGGCTAAGGTGTATGTAAACTTCC
AACTTCAACT
>chromosome29:12275818-12276044/1-226
TGAGTGTATGTAAACTTCTGACCCACTGGGAATGTGATGAAAGAAATAAAAGCTGAAAATAATCATTCTCTC
TACTATTATTCTGACATTTCACATTCTTAAAATAAAGTGGTGATCCTAACTGACCTAAGACAGGGAATTTTT
ACCAGGATTAAATGTCAGGAATTGTGAAAAACTGAGTTTAATTGTATTTGGCTAAGGTGTATGTAAACTTCT
GACTTCAACT
>chromosome29:25638099-25638325/1-226
TGAGTGTATGTAAACTTCTGACCCACTGGGAATGTGATGAAAGAAATAAAAGCTGAAATAAATAATTCTCTC
TACTATTATTCTGACATTTCACATTTATATAATAAAGTGGTGATCCTAACTGACCTAAGACAGGGAATTTTT
ACTAGGATTAAATGTCAGGAATTGTGAAAAACTGAGTTTAAATGTATTTGGCTAAGGTGTATGTAAACTTCC
GACTTCAACT
>chromosome29:3110079-3110305/1-226
TGAGTGCATGTAAACTTCTGACCCACTGGGAATGTGATGAAAGAAATAAAAGCTGAAATAAATCATTCTTTT
TACTATTATTCTGACATTTCACATTCTTAAAATAAAGTGGTGATCCTAACTGACCTAAGACATGGAATTTTT
ACTAGGATTAAATGTCAGGAATTGTGAAAAACTGAGTTTAAATGTATTTGGCTAAGGTGTATGGAAACTTCC
GACTTCAACT
>chromosome29:22285266-22285492/1-226
TGAGTGTATGTAAACTTCTGACCCACTGGGAATGTGATGAAAGAAATAAAAGTTGAAATAAATCATTCTCTC
TACTATTATTCTGACATTTCACATTCTTAAAATAAAGTGGTGATCCTAACTGACCCAAGACAGGGAATTGTT
ACTAGGATTAAATGTCAGGATTTGTGAAAAACTGAGTTTAAAAGTATTTGGCTAAGGTGTATGTAAACTTCC
GACTTCAACT
>chromosome29:17409501-17409727/1-226
TGAGTGTATGTAAACTTCTGATCCACTGGGAATGTGATGAAAGAAATAAAAGCTGAAATAAATTATTCTCTG
TACTATTATTCTGACGTTTCACATTTTTAAAATAAAGTGGTGATCCTAACTGACCTAAGACAGGGAATTGTT
ACTAGGATTAAATGTCAGGAATTGTGAAAAACTGAGTTTAAATGTATTTGGCTAAGGTGTATGTAAACTTCC
GACTTCAACT
>chromosome29:23170299-23170525/1-226
TGAGTGTATGTAAACTTCTGACCCACTGGGAATGTGATGAAAGAAATAACAGCTGAAATATATCATTCTCTC
TACTATTATTCTGACATTTCACATTCTTAAAGTAAAGTGGTGATCCTAACTGACCTAAGACAGTGAATTTGT
ACTAGGATTAAATGTCAGGAATTGTGAAAAACTGAGTTTAAATGTATTTGGCTAAGGTGTATGTAAACTTCC
GACTTCAACT
>chromosome29:15431992-15432218/1-226
TGAGTGTATGTAAACTTCTGACCCACTGGGAATGTGATGAAAGAAAGGAAAGCTGAAATAAATCATTCTCTC
TACTATTATTTTGACATTTCACATTCTTAAAATAAAGTGGTGATCCTAACTGACCTAAGACAGGGAATTATT
ACTAGGATTAAATGTCAGAAATTGTGAAAAACTGAGGTTAAATGTATTTGGCTAAGGTGTATGTAAACTTCC
GACTTCAACT
>chromosome29:15091787-15092013/1-226
TGAGTGTATGTAAACTTCTGACCCACTGGGAATGTGATGAAAGAAATAAAAGCTGAAATAAATAATTCTCTC
TACTATTATTCTGACATTTCACATTCTTAAAATAAAGTGGTGATCTTAACTGACCTAAGACAGGGAAATTTT
ACTAGGATTAAATGTCAGGAATTGTGAAAAACTGAGTTTCAATGTATTTGGCTAAGGTGTATATAAACTTCT
GACTTCAACT
>chromosome29:33771875-33772101/1-226
TGAGTGTATGTAAACTTCTGACCCACTGGGAATGTGATGAAAGAAATAAAAGCTGAAATAAATAATTCTCTC
TACTATTCTTCTGACATTTCACATTCTTAAAATAAATTGGTGATCCTAACTGACCTAAGACAGTGAATTTTT
ACTAGGATTAAATGTCAGGAATTGTGAAAAACTGAGTTTAAATGTATTTGGCTAAGGTGTATGTAAACTTCC
CACTTCAACT
>chromosome29:11832109-11832335/1-226
TGACTGTATGTAAACTTCTGACCCACTGGGAATGTGATGAAAGAAATAAAATATGAAATAAATCATTCTCTG
TACTATTATTCTGACATTTCACATTCTTAAAATAAAGTGGTGATCCTAACTGACCTAAGAAAGGGAATTTTT
ACTAGGATTAAATGTCAGGAATTGTGAAAAACTGAGTTTAAATGCATTTGGCTAAGGTGTATGTAAACTTCC
GACTTCAACT
>chromosome29:30100914-30101140/1-226
GAGTGTATGTAAACTTCTGACCCACTGGGAATGTGATGAAAGAAATAAAAGCTGAAATAAATCATTCTCTCT
ACTATTATTCTGACATTTCACATTCTTAAAATAAAGTGGTGATCCTAACTGACCTAAGACATGGAATTTTTA
CTAGGATTAAATGTCAGGAATTGTGAAAAACTGAGTTTAAATGTATTTGGCTAAAGTGTATGTAAACTTCTG
ACTTCAACTG
>chromosome29:13841478-13841704/1-226
GAGTGTATGTAAACTTCTGACCCACTGGGAATGTGATGAAATAAATAAAAGCTGAAATAAATCATTCTCTCT
ACTATTATTCTGAAATTTCACATTCTTAAAATAAAGTGGTGATCCTAACTGACCTAAGACAGGGAATTTTTA
CTAGGATTAAATGTCAGGAATTGTGAAAAACTGAGTTTAAATGTATTTGGCTAAGGTGTATGTAAACTTCAG
ACTTCAACTG
>chromosome29:17440654-17440880/1-226
GAGTGTATGTAAACTTCTGACCCACTGGGAATGTGATGAAAGAAATAAAAGCTGAAATAAATAATTCTCTCT
ACTATTATTCTGACATTTCACATTCTTAAAATAAAGTGGTGATCCTAACTGACCTAAGACAGGGAATTTTAA
CTAGGATTAAATGTCAGGAATTGTGAAAAACTGAGTTTAAATGTATTTGGCTAAGGTGTATGTAAACCTCCG
ACTTCAACTG
>chromosome29:12876182-12876408/1-226
GAGTGTATGTAAACTTCTGACCCACTGGGAACGCGATGAAAGAAATAAAAGCTGAAATAAATCATTCTCTCT
ACTATTATTCTGACATTTCACATTCTTAAAATAAAGTGGTGATCCTAACTGACCGAAGACAGGGAATTTTTA
CTAGGATTAAATGTCAGGAATTGTGAAAAACTGAGTTTAAATGTATTTGGCTAAGGTGTATGTAAACTTCTG
ACTTCAACTG
>chromosome29:13001154-13001380/1-226
GAGTGTATGTAAACTTCTGACCCACTGGGAATGTGATGAAAGAAATAAAAGCTGAAATAAATCATTCTCTCT
ACTATTATTCTGACATTTCACATTCTTAAAATAAAGTGGTGATCCTAACTGACCTAAGACAGGGATTTTTTA
CCAGGATTAAATGTCAGGAATTGTGAAAAACTGAGTTTAAATGTATTTGGCTAAGGCGTATGTAAACTTCAG
ACTTCAACTG
>chromosome29:20915650-20915876/1-226
GAGTTTATGTAAACTTCTGACCCATTGGGAATGTGATGAAAGAAATAAAAGCTGAAATAAATCATTCTCTCT
ACTATTATTCTGACATTTCACATTCTTAAAATAAAGTGGTGATCCTAACTGACCTAAGACAGGGAATTTTTA
CTAGGATTAAATGTCAGGAATTGTGAAAAACGGAGTTTAAATGTATTTGGCTAAGGTGTATGTAAACCTCCG
ACTTCAACTG
>chromosome29:3812948-3813174/1-226
GAGTGTATGTAAACTTCTGACCCACTGGGAATGTGATGAAAGAAATAAAAGCTGAAATAAATCATTCTCTCT
ACTATTATTCTGACATTTCACATTCTTAAAATAAAGTGGTGATCCTAACTGACCTAAGACAGGGAATTTTTA
CTAGGATTAAATGTCAGGAATTGTGATAAACTGAGGTTAAATGTATTTAGCTAAGGTGTATGTAAACTTCCA
ACTTCAACTG
>chromosome29:26868318-26868544/1-226
GAGTGTATGTAAACTTCTGACCCACTGGGAATGTGATGAAAGAATTAAAAGCTGAAATAAATCATTCTCTCT
ACTATTATTCTGACATTTCACATTCTTAAAATAAAGTGGTGATCCTAACTGACCTAAAACAGGGAATTTTTA
CTGGGATTAAATGTCAGGAATTGTTAAAAACTGAGTTTAAATGTATTTGGCTAAGGTGTATGTAAACTTCCG
ACTTCAACTG
>chromosome29:23417246-23417471/1-225
GAGTGTATATACACTTCTGACCCACTGGGAATGTGATGAAAGAAATAAAAGCTGAAATAAATCACTCTCTCT
ACTATTATTCTGACATTTCACATTCTTAAAATAAAGTGGTGATCCTAACTGACCTAAAACAGGGAATTTTTA
CTAGGATTAAATGTCAGGAATTGTGAAAAACTGAGTTTAAATGTATTTGGCTAAGGTGTATGTAAACTTCCG
ACTTCAACT
>chromosome29:4508615-4508841/1-226
GAGTGTATGTAAACTTCTGACCCACTGGGAATGTGATGAAAGAAATAAAAGCTGAAATAAATCATTCTCTCT
ACTATTATTATGACATTTCACATTCTTAAAATAAAGTGGTGATCCTAACTGACCTAAGACAAGGAATTTTTA
CTAGGATTAAATGTCAGGAATTGTGAAAAACTGAGTTTAAATGTATTTGGCTAAGGTGTATGTAAACTTCTG
ACTTAAACTG
>chromosome29:41948477-41948703/1-226
TAGTGTATGTAAACTTCTGACCCACTGGGAATGTGATGAAAGAAATAAAAGCTGAAATAAATCATTCTCTCT
ACTATTATTCTGACATTTCACATTCTGAAAATAAAGTGGTGATCCTAACTGACCTAAAACAGGGAATTTTTA
CAAGGATTAAATGTCAGGAATTGTGAAAAACTGAGTTTAAATGTATTTGGCTAAGGTGTATGTAAACTTCCG
ACTTCAACTG
>chromosome29:10437902-10438128/1-226
GAGTATATGTAAACTTCTGACCCACTGGGAATGTGGTGAAAGAAATAAAAGCTGAAATAAATCCTTCTCTCT
ACTATTATTCTGACATTTCACATTCTTAAAATAAAGTGGTGATCCTAACTGACCTAAGACAGGGAATTTTTA
CTCGGATTAAGTGTCAGGAATTGTGAAAAACTGAGTTTAAATGTATTTGGCTAAGGTGTATGTAAACTTCCG
ACTTCAACTG
>chromosome29:10937954-10938180/1-226
GAGTGTATGTTAACTTCTGACCCACTGGGAATGTGATGAAAGAAATAAAAGCTGAAATAAATCATTCTCTCT
ACTATTATTCTGACATTTCACATTCTTAAAATAAAGCGGTGAACCTAACTGACCTAAGACAGGGGATTTTTA
CGAGGATTAAATGTCAGGAATTGTGAAAAACTGAGTTTAAATGTATTTGGCTAAGGTGTATGTAAACTTCCG
ACTTCAACTG
>chromosome29:12948111-12948335/1-224
GAGTGTATGTAAACTTCTGACCCACTGGGAATGTGATGAAAGAAATAAAAGCTGAAATAAATCACTCTCTAC
TATTATTCTGACATTTCACAGTCTTAAAATAAAGTGGTGATCCTAACTGACCTAAGACAGGGAATTTTTACT
AGGATTAAATGTCAGGAATTGTGAAAAACTGAGTTTAAATGTATTTGGCTAAGGCGTATGTAAACTTCCGAC
TTCAACTG
>chromosome29:19675792-19676018/1-226
GAGTGTATGTAAACTTCTGACCCACTGGGAATGTGATGAAAGAAATAAAATCTGAAATAAATCATTCTCTCT
ACTATTATTCTGACATTTCACATTCTTAAAATCAAGTGGTGATCCTAACTGACCTAAGACAGGGAATTGTTA
CTAGGATTAAATGTCAGGAATTGTGAAAAACTGAGTTTAAATGTATTTGGCTAAGGTGTATGTAAACTTCCA
AATTCAACTG
>chromosome29:15004356-15004582/1-226
GAGTGTATGTAAACTTCTGACCCACTGGGAATGTGATGAAAGAAATAAAAGCTGAAATAAATAATTCTCTCT
AGTATTATTCTAACATTTCACATTCTTAAAATAAAGTGGTGATCCTAACTGACCTAAGACAGGGAATATTTA
CTAGGATTAAATGTCAGGAATTGTGAAAAACTGAGTTTAAATGTATTTGGCTAAGCTGTATGTAAACTTCCG
ACTTCAACTG
