# Supplementary material for: Evolution-guided evaluation of the inverted terminal repeats of the synthetic transposon Sleeping Beauty
Source: Sci Rep. 2019 Feb 4;9:1171. doi: 10.1038/s41598-018-38061-w (PMC6362248; doi:10.1038/s41598-018-38061-w)
Supplement: Supplementary file 2 — Supplementary File S1 [file 41598_2018_38061_MOESM2_ESM.zip › SingleSearchRightInvertedRepeatEdited.mfa]

>chromosome1:135211228-135211454/1-226
TGAGTGTATGTAAACTTCTGACCCACTG---GGAATGTGATGAAAGAAATAAAAGCTGAAATGAATCATTCT
-CTCTACTATTATTCTGACATTTCACATTCTTAAAAT-AAAGTGGTGA-TCCTAACTGACC--T-AAGACGG
GG-AAT-TT-TTACTAGGATT-AAATATCAGGAATTGT-GAAAAACTGAGTTTAAATGTATTTGGCTAAGGT
GT-ATGTAAACTT-CCGACTTCAACT-
>chromosome1:102375743-102375968/1-225
-GAGTGTATGTAAACTTCTGACCCACTG---GGAATGTGATGAAAGAAATAAAAGCTGAAATAAATCATTCT
-CTCTACTATTATTCTGATGTTTCACATTCTTAAAAT-AAAGTGGTGA-TCCTAACTGACC--T-AAGACAG
GG-AAT-TT-TTACTAGGATT-AAATGTCAGGAATTGT-GAAAAACTGAGTTTAAATGTATTTGGCTAAGGT
GT-ATGTAAACCT-CCGACTTCAACT-
>chromosome1:58434839-58435065/1-226
TGAGTGTATGTAAACTTCTGACCCACTG---GGAATGTGATGAAAGAAATAAAAGCTGAAATAAATCATTCT
-CCCTACTATTATTCTGACATTTCACATTCTTAAAAT-AAAGTGGGGA-TCCTAACTGACC--T-AAGACAG
GG-AAT-TT-TTACTAGGATT-AAATGTCAGGAATTGT-GAAAAACTGAGTTTAAATGTATTTGGCTAAGGT
GT-ATGTAAACTT-CCGACTTCAACT-
>chromosome1:13899152-13899378/1-226
TGAGTGTATGTAAACTTCTGACCCACTG---GGAATGTGATGAAAGAAATAAAAGCTGAAATAAATCATTCT
-CTCTACTATTATTCTGACTTTTCACATTCTTAAAAT-AAAGTGGTGA-TCCTAACTGACC--T-AAGACAG
GG-AAT-TT-TTACTAGGATT-AAATATCAGGAATTGT-GAAAAACTGAGTTTAAATGTATTTGGCTAAGGT
GT-ATGTAAACTT-CCGACTTCAACT-
>chromosome1:79312726-79312952/1-226
TGAGTGTATGTAAACTTCTGACCCACTG---GGAATGTGATGAAAGAAATAAAAGCTGAAATAAATCATTCT
-CTCTACTATTATTCTGACATTTCACATTCTTAAAAT-AAAGTGGTGA-TCCTAACTGACC--T-AAAACAG
GG-AAT-TT-TTACTAGGATT-AAATGTCAGGAATTGT-GAAAAACAGAGTTTAAATGTATTTGGCTAAGGT
GT-ATGTAAACTT-CCGACTTCAACT-
>chromosome1:775911-776137/1-226
TGAGTGTATGTAAACTTCTGACCCACTG---GGAATGTGATGAAAGAAATAAAAGCTGAAATAAATCATTCT
-CTCTACTATTATTCTGACATTTCACATTCTTAAAAT-AAAGTGGTGA-TCCTAACTGACC--T-AAGACAG
GG-AAT-TT-TTACTAGGATT-AAATGTCAGAAATTGT-GGAAAACTGAGTTTAAATGTATTTGGCTAAGGT
GT-ATGTAAACTT-CTGACTTCAACT-
>chromosome1:31786609-31786835/1-226
TGAGTGTATGTAAACTTCTGACCCACTG---GGAATGTGATGAAAGAAATAAAAGCTGAAATAAATCATTCT
-CTCTACTATTATTCTGACATTTCACATTCTTAAAAT-AAAGTGGTGA-TCCTAACTGACC--T-AAGACAG
GG-CAT-TT-TTACTAGGATT-AAATGTCAGGAATTGT-GAAAAACTGAGTTGAAATGTATTTGGCTAAGGT
GT-ATGTAAACTT-CCGACTTCAACT-
>chromosome1:58172692-58172918/1-226
TGAGTGTATGTAAACTTCTGACCCACTG---GGAATGTGATGAAAGAAATAAAAGCTGAAATAAATCATTCT
-CTCTACTATTATTCTGACATTTCACATTCTTAAAAT-AAAGTGTTGA-TCCTAACTGACC--T-AAGACAG
GG-AAT-TG-TTACTAGGATT-AAATGTCAGGAATTGT-GAAAAACTGAGTTTAAATGTATTTGGCTAAGGT
GT-ATGTAAACTT-CCGACTTCAACT-
>chromosome1:93301966-93302192/1-226
TGAGTGTATGTAAACTTCTGACCGACTG---GGAATGTGATGAAAGAAATAAAAGCTGAAATAAATCATTCT
-CTCTACTATTATTCTGACATTTCACATTCTTAAAAT-AAAGTGGTGA-TCCTAACTGACC--T-AAGACAG
GG-AAT-TT-TTACTAGGATT-AAATGTCAGGAATTGT-GAAAAACTGAGTTTAAATGTATTTGGCTTAGGT
GT-ATGTAAACTT-CCGACTTCAACT-
>chromosome1:2199166-2199392/1-226
TGAGTGTATGTAAACTTCTGACCCACTG---GGAATGTGATGAAAGAAATAAAAGCTGAAATAAATCATTCT
-CTCTACTATTATTCTGACATTTCACATTCTTAAAAT-AAAGTAGTGA-TCCTAACTGACC--T-AAGACAG
GG-AAT-TT-TTACTAGGATT-AAATGTCAGGAATTGT-GAAAAACTGAGTTTAAATGTATTTGACTAAGGT
GT-ATGTAAACGT-CCGACTTCAACT-
>chromosome1:68521882-68522108/1-226
TGAGTGTATGTACATTTCTGACCCACTG---GGAATGTGATGAAAGAAATAAAAGCTGAAATAAATCATTCT
-CTCTACTATTATTCTGACATTTCACATTCTTAAAAT-AAAGTGGTGA-TCCTAACTGACC--T-AAGACAG
GG-AAT-TT-TTACTAGGATT-AAATGTCAGGAATTGT-GAAAAACTGAGTTTAAATGTATTTGGCTAAGGT
GT-ATGTAAACTT-CTGACTTCAACT-
>chromosome1:95478382-95478608/1-226
TGAGTGTATGTAAACTTCTGACCCACTG---GGAATGTGATGAAAGAAATAAAAGCTGAAATAAATCATTCT
-CTCTACTATTATTCTGACATTTCACATTCTTAAAAT-AAAGTGGTGA-TCCTAACTGACC--T-AAGACAG
GG-AAT-TT-TTACTAGGATT-AAATGTCAGGAATTGT-GAAAAACTGAGTTTAAATGTATTTGGCTAAGGT
GC-ATGTAAACTT-CTGACTTCATCT-
>chromosome1:44755585-44755811/1-226
TGAGTGTATGTAAACTTCTGACCCACTG---GGAATGTGATGAAAGAAATAAAAGCTGAAATAAATCATTCT
-CTCTACTATTATTCTGACATTTCACATTCTTAAAAT-AAAGTGGTGA-TCCTAACTGACC--T-AAGACAG
GG-AAT-TT-TTACTAGGATT-AAATGTCAGGAATTGT-GAAAAACTGAGTTTAAATGCATTTGTCTACGGT
GT-ATGTAAACTT-CCGACTTCAACT-
>chromosome1:70577282-70577508/1-226
TGAGTGTATGTAAACTTCTGACCCACTG---GGAATGTGATGAAAGAAATAAAAGCTGAAATAAATCATTCT
-CTCTACTATTGTTCTGAAATTTCACATTCTTAAAAT-AAAGTGGTGA-TCCTAACTGACC--T-AAAACAG
GG-AAT-TT-TTAGTAGGATT-AAATGTCAGGAATTGT-GAAAAACTGAGTTTAAATGTATTTGGCTAAGGT
GT-ATGTAAACTT-CCGACTTCAACT-
>chromosome1:51971246-51971472/1-226
-GAGTGTATGTAAACTTCTGACCCACTG---GGAATGTGATGAAAGAAATAAAAGCTGAAATAAATCATTCT
-CTCTACTATTATTCTGACATTTCACATTCTTAAAAT-AAAGTGGTGA-TCCTAACTGACC--T-AAGACAG
GG-AAT-TC-TTACTAGGATT-AAATGTCAGGAATTGT-GAAAAACTGAGTTTAAATGTATTTGGCTAAGGT
GT-ATGTAAACTT-CCGACTTCAACTG
>chromosome1:13541517-13541743/1-226
-GAGTGTATGTAAACTTCTGACCCACTG---GGAATGTGATGAAAGAAATAAAAGCTGAAATAAATCATTCT
-CTCTACTATTATTCTGACATTTCACATTCTTAAAAT-AAAGTGGTGA-TCCTAACTGACC--T-AAGACAG
GG-AAT-TT-TTACTAGGATT-AAATGTCAGGAATTGT-GAAAAACTGAGTTGAAATGTATTTGGCTAAGGT
GT-ATGTAAACTT-CCGACTTCAACTG
>chromosome1:57675165-57675391/1-226
-GAGTGTATGTAAACTTCTGACCCACTG---GGAATGTGATGAAAGAAATAAAAGCTGAAATAAATCATTCT
-CTCTACTATTATTCTGACATTTCACATTCTTAAAAT-AAAGTGGTGA-TCCTAACTGACC--T-AAGACAG
GG-AAT-TT-TTACTAGGATT-AAATGTCAGGAATTGT-GAAAAACTGAGTTTAAATGTATTTGGCTTAGGT
GT-ATGTAAACTT-CCGACTTCAACTG
>chromosome1:35148553-35148779/1-226
-GAGTGTATGTAAACTTCTGACCCACTG---GGAATGTGATGAAAGAAATAAAAGCTGAAATAAATCATTCT
-CTCTACTATTATTCTGACATTTCACATTCTTAAAAT-AAAGTGGTGA-TCCTAACTGACC--T-AAGACAG
GG-AAT-TT-TTACTAGGATT-AAATGTCAGGAATTGT-GAAAAACTGAGTTTAAATGTATTTGGCTAAGGT
GT-ATGTAAAGTT-CCGACTTCAACTG
>chromosome1:138679575-138679801/1-226
-GAGTGTATGTAAACTTCTGACCCACTG---GGAATGTGATGAAAGAAATAAAAGCTGAAATAAATCATTCT
-CTCTACTATTATTCTGACATTTCACATTCTTAAAAT-AAAGTGGTGA-TCCTAAGTGACC--T-AAGACAG
GG-AAT-TT-TTACTAGGATT-AAATGTCAGGAATTGT-GAAAAACTGAGTTTAAATGTATTTGGCTAAGGT
GT-ATGTAAACTT-CCGACTTCAACTG
>chromosome1:95683778-95684004/1-226
-GGGTGTATGTAAACTTCTGACCCACTG---GGAATGTGATGAAAGAAATAAAAGCTGAAATAAATCATTCT
-CTCTACTATTATTCTGACATTTCACATTCTTAAAAT-AAAGTGGTGA-TCCTAACTGACC--T-AGGACAG
GG-AAT-TT-TTACTAGGATT-AAATGTCAGGAATTGT-GAAAAACTGAGTTTAAATGTATTTGGCTAAGGT
GT-ATGTAAACTT-CCGACTTCAACTG
>chromosome1:68444423-68444649/1-226
-GAGTGTATGTAAACTTCTGACCCACTG---GGAATGTGATGAAAGAAATAAAAGCTGAAATAAATCATTCT
-CTCTACTATTATTCTGACATTTCACATTCTTAAAAT-AAAGTGGTGA-TCCTAACTGACC--T-AAGACAG
GG-AAT-TG-TTACTAGGATT-AAATGTCAGGAATTGT-GAAAAACTGAGTTTAAATGTATTTGGCTAAGGT
GT-ATGTAAACTT-CCAACTTCAACTG
>chromosome1:85975144-85975370/1-226
-GAGTGTATGTAAACTTCTGACCCACTG---GGAATGTGATGAAAGAAATAAAAGCTGAAATAAATCATTCT
-CTCTACTATTATTCTGACATTTCACATTCTTAAAAT-AAAGTGGTGA-TCCTAACTGACC--T-AAGACAG
AG-CAT-TT-TTACTAGGATT-AAATGTCAGGAATTGT-GAAAAACTGAGTTTAAATGTATTTGGCTAAGGT
GT-ATGTAAACTT-CCGACTTCAACTG
>chromosome1:156086514-156086740/1-226
-GAGTGTATGTAAACTTCTGACCCACTG---GGAATGTGATGAACGAAATAAAAGCTGAAATAAATCATTCT
-CTCTACTATTATTCTGACATTTCACATTCTTAAAAT-AAAGTGGTGA-TCCTAACTGACC--T-AAGACAG
GG-AAT-TT-TTACTAGGATT-AAATGTCAGGAATTGT-GAAAAACTGAGTTTAAATGTATTTGGCTAAGGT
GT-ATGTAAACTT-CTGACTTCAACTG
>chromosome1:38384694-38384920/1-226
-GAGTGTATGTAAACTTCTGACCCACTG---GGAATGTGATGAAAGAAATAAAAGCTGAAATAAATCATTCT
-CTCTACTATTATTCTAACATTTCACATTCTTAAAAT-AAAGTGGTGA-TCCTAACTGACC--T-AAGACAG
GG-AAT-TT-TTACTAGGATT-AAATGTCAGGAATTGT-GAAAAACTGAGTTTAAATGTATTTGGCTAAGGT
GT-ATGAAAACTT-CCGACTTCAACTG
>chromosome1:28813513-28813739/1-226
-GAGTGTATGTTAACTTCTGACCCACTG---GGAATGTGATGAAAGAAATAAAAGCTGAAATAAATCATTCT
-CTCTACTATTATTCTGACATTTCACATTCTTAAAAT-AAAGTGGTGA-TCCTAACTGACC--T-AAGACAG
GG-CAT-TT-TTACTAGGATT-AAATGTCAGGAATTGT-GAAAAACTGAGTTTAAATGTATTTGGCTAAGGT
GT-ATGTAAACTT-CCGACTTCAACTG
>chromosome1:5210224-5210449/1-225
--AGTGTATGTAAACTTCTGACCCACTG---GGAATGTGATGAAAGAAATAAAAGCTGAAATAAATCATTCT
-CTCTACTATTATTCTGACATTTCACATTCTTAAAAT-AAAGTGGTGA-TCCTAACTGACC--T-AAGACAG
GG-AAT-TT-TTACTAGGATT-AAATGTCAGGAATTGT-TAAAAACTGAGTTTAAATGTATTTGGCTAAGGT
GT-ATGTAAACTT-CTGACTTCAACTG
>chromosome2:31785601-31785827/1-226
TGAGTGTATGTAAACTTCTGACCCACTG---GGAATGTGATGAAAGAAATAAAAGCTGAAATAAATCATTCT
-CTCTACTATTATTCTGACATTTCACATTCTTAAAAT-AAAGTGGTGA-TCCTAACTGACC--T-AAGACAG
GG-AAT-TT-TTACAAGGGTT-AAATGTCAGGAATTGT-GAAAAACTGAGTTTAAATGTATTTGGCTAAGGT
GT-ATGTAAACTT-CCGACTTCAACT-
>chromosome2:56501338-56501564/1-226
TGAGTGTATGTAAACTTCTGACCCACTG---GGAATGTGGTGAAAGAAATAAAAGCTGAAATAAATCATTCT
-CTCTACTATTATTCTGACATTTCACATTCTTAAAAT-AAAGTGGTGA-TCGTAACTGACC--T-AAGACAG
GG-AAT-TT-TTACTAGGATT-AAATGTCAGGAATTGT-GAAAAACTGAGTTTAAATGTATTTGGCTAAGGT
GT-ATGTAAACTT-CCGACTTCAACT-
>chromosome2:48944131-48944357/1-226
TGAGTGTATGTAAACTTCTGACCCACTG---AGAACGTGATGAAAGAAATAAAAGCTGAAATAAATCATTCT
-CTCTACTATTATTCTGACATTTCACATTCTTAAAAT-AAAGTGGTGA-TCCTAACTGACC--T-AAGACAG
GG-AAT-TT-TTACTAGGATT-AAATGTCAGGAATTGT-GAAAAACTGAGTTTAAATGTATTTGGCTAAGGT
GT-ATGTAAACTT-CTGACTTCAACT-
>chromosome2:67675391-67675617/1-226
TGAGTGTATGTAAACTTCTGACCCACTG---GGAATGTGATGAAAGAAATAAAAGCTGAAATAAATCATTCT
-CTCTACTATTATTCTGACATTTCACATTCTTAAAAT-AAAGTGGTGA-TCCTAACTGACC--T-AAGACAG
GG-AAT-TT-GTACTAGGATT-AATTGTCAGGAATTGT-GAAAAACTGAGTTTAAATGTATTTGGCTAAGGT
GT-ATGTAAACTT-CCGACTTCAACT-
>chromosome2:30097899-30098125/1-226
TGAGTGTATGCAAACTTCTGACCCACTG---GGAATGTGATGAAAGAAATAAAAGCTGAAATAAATCATTCT
-CTCTACTATTATTCTGACATTTCACATTCTTAAAAT-AAAGTGGTGA-TCCTAACTGACC--T-AAGACAG
GG-AAT-TT-TTACTTGGATT-AAATGTCAAGAATTGT-GAAAAACTGAGTTTAAATGTATTTGGCTAAGGT
GT-ATGTAAACTT-CCGACTTCAACT-
>chromosome2:34536556-34536782/1-226
TGAGTGTATGTAAACTTCTGACCCACTG---GGAATGTGATGAAAGAAATAAAAGCTGAAATAAATCATTCT
-CTCTACTATTATTCTGACATTTCACATTCTTAAACT-AAAGTGGTGA-TCCTAACTGACC--T-AAGACAG
GG-AAT-TT-TTACTAGGATT-AAATGTCAGGAATTGT-GAAAAACTGAGTTGAAATGTATTTGGCTAAAGT
GT-ATGTAAACTT-CCGACTTCAACT-
>chromosome2:19191569-19191795/1-226
TGAGTGTATGTAAATGTCTGACCCACTG---GGAATGTGATGAAAGAAATAAAAGCTGAAATAAATCATTCT
-CTCTACTATTATTCTGACATTTCACATTCTTAAAAT-AAAGTGGTGA-TCCTAACTGACC--T-AAAACAG
GG-AAT-TT-TTACTAGGATT-AAATGTCAGGAATTGT-GAAAAACTGAGTTTAAATGTATTTGGCTAAGGT
GT-ATGTAAACTT-CTGACTTCAACT-
>chromosome2:10894095-10894321/1-226
TGAGTGTATGTAAACTTCTGACCCACTG---GGAATGTGATGAAAGAAATACAAGCTGAAATAAATAATTCT
-CTCTACTATTATTCTGACATTTCACATTCTTAAAAT-AAAGTGGTGA-TCCTAACTGACC--T-AAGACAG
GG-AAT-TT-TTACTAGGATT-AAATGTCAGGAATTGT-GAAAAACTGAGTTTAAATGTATTTGGCTAAGGA
GT-ATGTAAACTT-CCGACTTCAACT-
>chromosome2:22043263-22043489/1-226
TGAGGGTATGTAAACTTCTGACCCACTG---GGAATGTGATGAAAGAAATAAAAGCTCAAATAAATCATTCT
-CTCTGCTATTATTCTGACATTTCACATTCTTAAAAT-AAAGTGGTGA-TCCTAACTGACC--T-AAGACAG
GG-AGT-TT-TTACTAGGATT-AAATGTCAGGAATTGT-GAAAAACTGAGTTTAAATGTATTTGGCTAAGGT
GT-ATGTAAACTT-CCGACTTCAACT-
>chromosome2:38883963-38884189/1-226
TGAGTGTATGCAAACTTCTGACTCACTG---GGAATCTGATGAAAGAAATAAAAGCTGAAATAAATCATTCT
-CTCTACTATTATTCTGACATTTCACATTCTTAAAAT-AAAGTGGTGA-TCCTAACTGACC--T-AAGACAG
GG-AAT-TT-TTACTAGGATT-AAATGTCAGGAATTGT-GAAAAACTGAGTTTAAATGTATTTGCCTAAGGT
GT-ATGTAAACTT-CCGACTTCAACT-
>chromosome2:8563073-8563299/1-226
TGAGTGTATGTAAACTTCTGACCCACTG---GGAATGTGATTAAAGAAATTAAAGCAGAAATAAATCGTTCT
-CTCTACTATTATTCTGACATTTCACATTCTTAAAAT-AAAGTGGTGA-TCCTAACTGACC--T-AAGACAG
GG-AAT-TT-TTACTAGGATT-AAATGTCAGGAATTGT-GAAAAACTGAGTTTAAATGTATTTGGCTAAGGT
GT-ATGTAAACTT-CCGACTTCAACT-
>chromosome2:25125053-25125279/1-226
TGAGTGTATGTAAACTTCTGACCCACTG---GGAATGTGATGAAAGAAATAAAAGCTGAAATAAAAAAATTT
-CTCTACTATTATTCTGATATTTCACATTCTTAAAAT-AAAGTGGTGA-TCCTAACTGACC--T-AAGACAG
GG-AAT-TT-TTACTAGGATT-AAATGTCAGGAATTGT-GAAAAACTGAGTTTAAATGTATTTGGCTAAGGT
GT-ATGTAAACTT-CTGACTTCAACT-
>chromosome2:2201438-2201662/1-224
--AGTGTATGTAAACTTCAGACCCACTG---GGAATGTGATGAAAGAAATAAAAGCTGAAATAAATCATTCT
-CTCTACTATTATTCTGACATTTCACATTCTTAAAAT-AAAGTGCTGA-TCCTAACTGACC--T-AAGACAG
GG-AAT-TT-TTACTAGGATT-AAATGTCAGGAATTGT-GAAAAACTGAGTTTAATTGTATTTGGCTAAGGT
GT-ATGTAAACTT-CCGACTTCAACT-
>chromosome2:25789349-25789575/1-226
TGAGTGTATGTAAGCTTCTGACCCACTG---GGAATGTGATGAAAGAAATAAAAGCTGAAATAAATAATTCT
-CTCTACTATTATTCTGAGATTTCACATTCTTAAAAT-AAAGTGGTGA-TCCTAACTGACC--T-TAGACAG
GG-AAT-TT-TTACTAGGATT-AAATGTCAGGAATTGT-GAAAAACTGAGTTTAAATGTATTTGGCTAAGGT
GT-ATGTAAACTT-CCGTCTTCAACT-
>chromosome2:32811979-32812206/1-227
TGAGTGTATGTAAACGTCTGACCCACTG---GGAATGTGATGAAAGAAATAAAAGCTGGAATAAATCATTCT
-CTCTACTATTATTCTGATATTTCACATTATTAAAAT-AAAGTGGTGA-TCCTAACTGACC--TAAAGACAG
GG-AAT-TT-TTACTTGGATT-AAATGTCAGGAATTGT-GAAAAACTGAGTTTAAATGTATTTGGCTAAGGT
GT-ATGTAAACTT-CCGACTTCAACT-
>chromosome2:15320872-15321098/1-226
-GAGTGTATGTAAACTTCTGACCCACTG---GGAATGTGATGAAAGAAATAAAAGCTGAAATAAATCATTCT
-CTCTACTATTATTCTGACATTTCACATTCTTAAAAT-AAAGTGGTGA-TCCTAACTGACC--T-AAGACAG
GG-AAT-TT-TTACTAGGATT-AAATGTCAGGAATTGT-GAAAAACTGTGTTTAAATGTATTTGGCTAAGGT
GT-ATGTAAACTT-CCGACTTCAACTG
>chromosome2:55165276-55165502/1-226
-GAGTCTATGTAAACTTCTGACCCACTG---GGAATGTGATGAAAGAAATAAAAGCTGAAATAAATCATTCT
-CTCTACTATTATTCTGACATTTCACATTCTTAAAAT-AAAGTGGTGA-TCCTAACTGACC--T-AAGACAG
GG-AAT-TT-TTACTAGGATT-AAATGTCAGGAATTGT-GAAAAACTGAGTTTAAATGTATTTGGCTAAGGT
GT-ATGTAAACTT-CCGACTTCAACTG
>chromosome2:58026338-58026564/1-226
-GAGTGTATGTGAACTTCTGACCCACTG---GGAATGTGATGAAAGAAATAAAAGCTGAAATAAATCATTCT
-CTCTACTATTATTCTGACATTTCACATTCTTAAAAT-AAAGTGGTGA-TCCTAACTGACG--T-AAGACAG
GG-AAT-TT-TTACTAGGATT-AAATGTCAGGAATTGT-GAAAAACTGAGTTTAAATGTATTTGGCTAAGGT
GT-ATGTAAACTT-CCGACTTCAACTG
>chromosome2:16692313-16692539/1-226
-GAGTGTATGTAAACTTCTGACCCACTG---GGAATGTGATGAAAGAAATAAAAGCTGAAATAAATCATTCT
-CTCTACTATTATTCTGATATTTCACATTCTTAAAAT-ATAGTGGTGA-TCCTAACTGACC--T-AAAACAG
GG-AAT-TT-TTACTAGGATT-AAATGTCAGGAATTGT-GAAAAACTGAGTTTAAATGTATTTGGCTAAGGT
GT-ATGTAAACTT-CTGACTTCAACTG
>chromosome2:25764383-25764609/1-226
-GAGTGTATGTAAACTTCTGACCCACTG---GGAATGTGATGAAAGAAATTAAAGCTGAAATAAATCATTCT
-CTCTACTATTATTCTGACATTTCACATTCTTAAAAT-AAAGTGGTGA-TCCTAACTGACC--T-AAGACAG
GG-AAT-TT-TTACTAGGATT-AAATGTCAGGAATTGT-TAAAAACTGAGTTTAAATGTATTTGGCTAAGGT
GT-ATGTAAACTT-CCGACTTCAACTG
>chromosome2:26708812-26709038/1-226
-GAGTGTATGCAAACTTCTGACCCACTG---GGAATGTGATGAAAGAAATAAAAGCTGAAATAAATCATTCT
-CTCTACTATTATTCTGACATTTCACATTCTTAAAAT-AAAGTGGTGG-TCCTAACTGACC--T-AAGACAG
GG-AAT-TT-TTACTAGGATT-AAATGTCAGGAATTGT-GAAAAACTGAGTTTAAATGTATTTGGCTAAGGT
GT-ATGTAAACTT-CCGACATCAACTG
>chromosome2:16280265-16280491/1-226
-GAGTGTATGTAAACTTCTGACCCACTG---GGAATGTGATGAAAGAAGTAAAAGTTGAAATAAATCATTCT
-CTCTACTATTATTCTGACATTTCACATTCTTAAAAT-AAAGCGGTGA-TCCTAACTGACC--T-AAGACAG
GG-AAT-TT-TTACTAGGGTT-AAATGTCAGGAATTGT-GAAAAACTGAGTTTAAATGTATTTGGCTAAGGT
GT-ATGTAAACTT-CCGACTTCAACTG
>chromosome2:20754698-20754924/1-226
-GAGTGTATGTAAACTTCTGACCCACTG---GGAATGTGATGAAAGAAATAAAAGCTGAAATAAATCATTCT
-CTCTACTATTATTCTGACATTTCACATTCTTAAAAT-AAAGTGGTGA-TCCTAACTGACA--T-AAGACAG
GG-ACT-TT-TTACTAGGATT-AAATGTCAGGAATTGT-GAAAAACTGAGTTTAAATGTATTTGGCTAAGGT
GT-ATGTAAACTT-CTGACTTCAACTG
>chromosome2:21525368-21525594/1-226
-GAGTGTATGTAAACTTCTGACCCACTG---GGAATGTGATGAAAGAAATAAAAGCTGAAATAAATCATTCT
-CTCTACTATTATTCGGACATTTCACATTCTTAAAAT-AAAGTGATGA-TCCTAACTGACC--T-AAGACAG
GG-AAT-TT-TTACTAGGATT-AAATGTCAGGAATTGT-GTAAAACTGAGTTTAAATGTATTTGGCTAAGGT
GT-ATGTAAACTT-CCGACTTCAACTG
>chromosome2:59419374-59419600/1-226
-GAGTGTATGTAAACTTCTGACCCACTG---GGAATGTGATAAAAGAAATAAAAGCTGAAATAAATCATTCT
-CTCTACTATTATTCTGACATTTCACATTCTTAAAAT-AAAGTGGTGA-TCCTAACTGACC--T-AAGACAG
GG-AAT-TT-TTACTAGGATT-AAATGTCAGGAATTGT-GAAAAACTGAGTTTAAATGTATTTGGCTAAGGT
GG-ATGTAAACTT-CCGACATCAACTG
>chromosome2:41607051-41607277/1-226
-GAGTGTATGTAAACTTCTGACCCACTG---GGAATGTGATGAAAGAAATAAAAACTCAAATAAATCTTTCT
-CTCTACTATTATTCTGACATTTCACATTCTTAAAAT-AAAGTGGTGA-TCCTAACTGACC--T-AAGACAG
GG-AAT-TT-TTACTAGGATT-AAATGTCAGGAATTGT-GAAAAACTGAGTTTAAATGTATTTGGCTAAGGT
GT-ATGTAAACTT-CCGACTTCAACTG
>chromosome2:19125413-19125639/1-226
-GAGTGTATGTAAACTTCTCACCCACTG---GGAACGTGATGAAAGAAATAAAAGCTGAAATAAATCATTCT
-CTCTACTATTATTCTGACATTTCACATTCTTAAAAT-AAAGTGGTGA-TCCTAACTCACC--T-AAGACAG
GG-AAT-TT-TTACTAGGATT-AAATGTCAGGAATTGT-GAAAAACTGAGTTTAAATGTATTTGGCTAAGGT
GT-ATGTAAACTT-CCGACTTCAACTG
>chromosome2:17988385-17988611/1-226
-GAGTGTATGTAAACTTCTGACCCACTG---GGAATGTGATGAAAGAAATAAAAGCTGAAATAAATCATTCT
-CTCTACTATTATTCTGACATTTCACATTCTTAAAAT-AAAGTGGTGA-TTCTAACTGACC--T-ATGACAA
GG-GAT-TT-TTACTAGGATT-AAATGTCAGGAATTGT-GAAAAACTGAGTTTAAATGTATTTGGCTAAGGT
GT-ATGTAAACTT-CCGACTTCAACTG
>chromosome2:32247429-32247655/1-226
-GAGTGTATGTAAACTTCTGACCCACTG---GGAATGTGATGAAAGAAATAAAAGCTGAAATAAATCATTCT
-CTCTACTATTATTCTGACATTTCTCATTCTTAAAAT-AAAGTGGTTA-TCCTAACTGACC--T-AAGACAG
GG-AAT-TT-TTACGAGGATT-AAATGTCAGGAATTGT-GAAAAACTGAGTTTAAATGTATTTGGCTAAGGT
GT-ATGTAAACTT-CCGACTTCAACTG
>chromosome2:19877686-19877912/1-226
-GAGTGTATGTACACTTCTGACCCACTG---GGAATGTGATGAAAGAAATAAAAGCTGAAATAAATCATTCT
-CTCTACTATTATTCTGACATTTCACATTCTTAAAAT-AAAGTGGTGA-TCCTAACTGACC--T-AAGACAG
GG-AAT-CT-TTACTAGGATT-AAATGTCAGGAATTGT-GAAAAATGTAGTTTAAATGTATTTGGCTAAGGT
GT-ATGTAAACTT-CCGACTTCAACTG
>chromosome2:21529232-21529458/1-226
-GAGTGTATGTAAACTTCTGACCCACTG---GGAATGTGATGAAAGAAATAAAAGCTGAAATAAATAATTCT
-CTCTACTATTATTCTGACATTTCAGATTCTTACAAT-AAAGTGATGA-TCCTAACTGACC--T-AAGACAG
GG-AAT-TT-TTACTAGGATT-AAATGTCAGGAATTGT-GAAAAACTGAGTTTAAATGTATTTGGCTAAGGT
GT-ATGTAAACTT-CCGACTTCAACTG
>chromosome3:58936819-58937045/1-226
TGAGTGTATGTAAACTTCTGACCCACTG---GGAATGTGATGAAAGAAATAAAAGCTGAAATAAATCATTCT
-CTCTACTATTATTCTGACATTTCACATTCTTAAAAT-AAAGTGGTGA-TCCTAACTGACC--T-AAGACAG
GG-AAT-TT-TTACTAGGATT-AAATGTCAGGAATTGT-GAAAAACGGAGTTTAAATGTATTTGGCTAAGGT
GT-ATGTAAACTT-CCGACTTCAACT-
>chromosome3:5507903-5508129/1-226
TGAGTGTATGTAAACTTCTGACCCACTG---GGAATGTGATGAAAGAAATAAAAGCTGAAATAAATCATTCT
-CTCTACTATTATTCTGACATTTCACATTCTTAAAAT-AAAGTGGTGA-TCCTAACTGACC--T-AAAACAG
GG-AAT-TT-TTACTAGGATT-AAATGTCAGGAATTGT-GAAAAACTGAGTTTAAATGTATTTGGCTAAGGT
GT-ATGTAAACCT-CCGACTTCAACT-
>chromosome3:40913196-40913422/1-226
TGAGTGTATGTAAACTTCTGACCCACTG---GGAATGTGATGAAAGAAATAAAAGCTGAAATAAATCATCCT
-CTCTACTATTATTCTGACATTTCACATTCTTAAAAT-AAAGTGGTGA-TCCTAACTGACC--T-AAGACAG
GG-AAT-TT-TTACTAGGATT-AAATGTCAGGAATTGT-GAAAAACAGAGTTTAAATGTATTTGGCTAAGGT
GT-ATGTAAACTT-CCGACTTCAACT-
>chromosome3:16557855-16558081/1-226
TGTGTGTATGTAAACTTCTGACCCACTG---GGAGTGTGATGAAAGAAATAAAAGCTGGAATAAATCATTCT
-CTCTACTATTATTCTGACATTTCACATTCTTAAAAT-AAAGTGGTGA-TCCTAACTGACC--T-AAGACAG
GG-AAT-TT-TTACTAGGATT-AAATGTCAGGAATTGT-GAAAAACTGAGTTTAAATGTATTTGGCTAAGGT
GT-ATGTAAACTT-CCGACTTCAACT-
>chromosome3:39666740-39666966/1-226
TGAGTGTATGTAAACTTCTGACCCACTG---GGAATGTGATGAAAGAAATAAAAGCTGAAATAAATCATTCT
-CTCTACTATTATTCTGACATTTCACATTCTTAAAAT-AAAGTGGTGA-TCCTAACTGACC--T-AAGGCAT
GG-AAT-TT-TTACTAGGATT-AAATGTCAGGAATTGT-GAAAAACTGAGTTTAAATGTATTTGGCTAAAGT
GT-ATGTAAACTT-CCGACTTCAACT-
>chromosome3:45846226-45846452/1-226
TGAGTGTATGTAAACTTCTGACCCACTG---GGAATGTGATGAAAGAAATAAAAGCTGAAATAAATCATTCT
-CTCTACTATTATTCTGACATTTCACAATCTTAAAAT-AAAGTGGTGA-TCCTAACTGACC--T-AAGACAG
GG-AAT-TT-TTACTAGAACT-AAATGTCAGGAATTGT-GAAAAACTGAGTTTAAATGTATTTGGCTAAGGT
GT-ATGTAAACTT-CCGACTTCAACT-
>chromosome3:65644135-65644361/1-226
TGAGTGTATGGAAACTTCTGACCCACTG---GGAATGTGATGAAAGAAATAAAAGCTTAAATAAATCATTCT
-CTCTACTATTATTCAGACATTTCACATTCTTAAAAT-AAAGTGGTGA-TCCTAACTGACC--T-AAGACAG
GG-AAT-TT-TTACTAGGATT-AAATGTCAGGAATTGT-GAAAAAGTGAGTTTAAATGTATTTGGCTAAGGT
GT-ATGTAAACTT-CTGACTTCAACT-
>chromosome3:62222107-62222333/1-226
TGAGTGTATGTAAACTTCTGACCCACTG---GGAATGTGATGAAAGAAATAAAAGCTGAAATAAATCATTCT
-CTCTACTATTATTCTGACATTTCACATTCTTTAAAT-AAAGTGGTGA-TCCTAACTGACC--T-AAGACAG
GG-AAT-TT-TGACTAGGATT-AAATGTCAGGAATTGT-GAAAAACTGAGTTTAAATGTGTTTGGCTAAGGT
GT-ATGTAAACTT-CCGACTTCAACT-
>chromosome3:3006987-3007213/1-226
TGAGTGTATGTAAACTTCTGACCCACTG---GGAATGTGATGAAAGAAATAAAAGCTGAAATAAATCATTCT
-CTCTTCTATTATTCTGACATTTCACATTCTTAAAAT-AAAGTGGTGA-TCCTAACTGACC--T-AAGACAG
GG-AAT-TG-TTACTAGGATT-AAATGTCAGGAATTGT-GAAAAACTGAGTTTAAATGTATTTGGCTAAGGT
GT-ATATAAACTT-CCGACTTCAACT-
>chromosome3:36756329-36756555/1-226
TGAGTGTATGTAAACTTCTGACCCACTG---GGAATGTGATGAAAGAAATAAAAGCTGAAATAAATCATTCT
-CTCTACTATTATTCTGACATTTCACATTCTTAAAAT-AAAGTGGTGA-TCCTAACTGACC--T-AAAACAG
GG-AAT-TG-TTACTAGGATT-AAATGTCAGGAATTGT-GAAAATCTGAGTTTAAATGTATTTGGCTAAGGT
GT-ATGTAAACTT-CCGACTTCAACT-
>chromosome3:26588854-26589080/1-226
TGAGTGTACGTAAACTTCTGACCCACTG---GGAATGTGATGAAAGAAATAAAAGCTGAAATAAATCATTCT
-CTCTACTATTATTCTGACATTTCACATTCTTAAAAT-AAAGTGGTGA-TCCTAACTGACC--T-AAAACAG
GG-AAT-TT-TTACCAGGATT-AAATGTCAGGAATTGT-GAAAAACTGAGTTTAAATGTATTTGTCTAAGGT
GT-ATGTAAACTT-CCGACTTCAACT-
>chromosome3:43958660-43958886/1-226
TGAGTTTATGTAAACTTCTGACCCACTG---GGAATGTGATGAAAGAAATAAAAGCTGAAATAAATCATTCT
-CTCTACTATTATTCTGACATTTCCCATTCTTAAAAT-AAAGTGGTGA-TCCTAACTGACC--T-AAGACAG
GG-AAT-TT-TTACTAGGAAT-AAATGTCAGGAATTGT-GAAAAACTGAGTTTAAATGTATTTGGCTAAGGT
GT-ATGTAAACTT-CCGACTTCAACT-
>chromosome3:5916046-5916272/1-226
-GAGTGTATGTAAACTTCTGACCCACTG---GGAATGTGATGAAAGAAATAAAAGCTGAAATAAATCATTCT
-CTCTACTATTATTCTGACATTTCACATTCTTAAAAT-AAAGTGGTGA-TCCTAACTGACC--T-AAGACAG
GG-AAT-TT-TTACTAGGATT-AAATGTCAGGAATTGT-GAAAAACTGAGTTTAAATGTATTTGGCTAAGGT
GT-ATGTAAACTT-CCGACTTCAACTG
>chromosome3:79985-80211/1-226
-GAGTGTATGTAAACTTCTGACCCACTG---GGAATGTGATGAAAGAAATAAAAGCTGAAATAAATCATTCT
-CTCTACTATTATTCTGACATTTCACATTCTTAAAAT-AAAGTGGTGA-TCCTAACTGACC--T-AAGACAG
GG-AAT-TT-TTACTAGGATT-AAATATCAGGAATGGT-GAAAAACTGAGTTTAAATGTATTTGGCTAAGGT
GT-ATGTAAACTT-CCGACTTCAACTG
>chromosome3:20328550-20328776/1-226
-GAGTGTATGTAAACATCTGACCCACTG---GGAATGTGATGAAAGAAATAAAAGCTGAAATAAATCATTCT
-CTCTACTATTATTCTGACGTTTCACATTCTTAAAAT-AAAGTGGTGA-TCCTAACTGACC--T-AAGACAG
GG-AAT-TT-TTACTAGGATT-AAATGTCAGGAATTGT-GAAAAACTGAGTTTAAATGTATTTGGCTAAGGT
GT-ATGTAAACTT-CCGACTTCAACTG
>chromosome3:26629741-26629967/1-226
-GAGTGTATGTAAACTTCTGACCCACTG---GGAATGTGATGAAAGAAATAAAAGCTGAAATAAATAATTCT
-CTCTACTATTATTCTGACATTTCACATTCTTAAAAT-AAAGTGGTGA-TCCTAACTTACC--T-AAGACAG
GG-AAT-TT-TTACTAGGATT-AAATGTCAGGAATTGT-GAAAAACTGAGTTTAAATGTATTTGGCTAAGGT
GT-ATGTAAACTT-CCGACTTCAACTG
>chromosome3:92386914-92387140/1-226
-GAGTGTATGTAAACTTCTGACCCACTG---GGAATGTGATGAAAGAAATAAAAGCTGAAATAAATCATTCT
-CTCTACTATTATTCTGACATTTCACATTCTTAAAAT-AAAGTGGTGA-TCCTAACTGACC--T-AAAACAG
GG-AAT-TT-TTACTAGGATT-AAATGTCAGGAATTGT-GAAAAACTGAGTTTAAATGTATTTGGCAAAGGT
GT-ATGTAAACTT-CTGACTTCAACTG
>chromosome3:30111105-30111331/1-226
-GAGTGTATGTAAACTTCTGACCCACTG---GGAATGTGATGAAAGAAATAAAAGCTGAAATAAATCATTCT
-CTCTACTCTTATTCTGACATTTCACATTCTTAAAAT-AAAGTGGTAA-TCCTAACTGACC--T-AAGACAG
GG-AAT-TT-TTACTAGGATT-AAATGTCAGGAATTGT-GAAAAACTGAGTTTAAATGTATTTGGCTAAGGT
GT-ATGTCAACTT-CCGACTTCAACTG
>chromosome3:10085280-10085506/1-226
-GAGTGTATGTAAACTTCTGACCCACTG---GGAATGTGATGAAAGAAATAAAAGCTGAAATAAATCATTCT
-CTCTACTATTATTCTGACATTTCACATTCTTAAAAT-AAAGTGGTGA-TCCTAACTGACC--T-AAGACAG
GG-AAT-TTT-TACTAGGATT-ATATGTCAGGAATTGT-GAAAAACAGAATTTAAATGTATTTGGCTAAGGT
GT-ATGTAAACTT-CCGACTTCAACTG
>chromosome3:39241525-39241751/1-226
-GAGTGTATGTAAACTTCTGACCCACTG---GGAATGTGATGAAAGAAATATAAGCTGAAATAAATCATTCT
-CTCTACTATTATTCTGACATTTCACATTCTTAAAAT-AAAGTGGTGA-TCCTAACTGACC--T-AAGACAT
GG-AAT-TT-TTACTAGGATT-AAATGTCAGGAATTGT-GAAAAACTGAGTTTAAATGTATTTGGCTAAAGT
GT-ATGTAAACTT-CCGACTTCAACTG
>chromosome3:39253925-39254151/1-226
-GAGTGTATGTAAACTTCTGACCCACTG---GGAATGTGATGAAAGAAATAAAAGCTGAAATAAATCATTCT
-CTCTACTATTATTCTGACATTTCACATTCTTAAAAT-AAAGTGGTGA-TCCTAACTGACC--T-AAGACAT
GG-AAT-TT-TTACTAGGATT-AAATGTCAGGAATTGT-GAAAAACTGAGTTTAAATGTATTTGGCTAAAGT
GA-ATGTAAACTT-CCGACTTCAACTG
>chromosome3:31457335-31457561/1-226
-GAGTGTATGTAAACTTCTGACCCACTG---GGAATGTGATGAAAGAAATAAAAGCTGAAGTAAATCATTCT
-CTCTACTATTATTCTGACATTTCACATTCTTAAAAT-AAAGTGGTGG-TCCTAACTGACC--T-AAGACAG
GG-AAT-TT-TTACTAGGATT-AAATGTCAGGAATTGT-GAAAAACTGAATTTAAATGTATTTGGCTAAGGT
GT-ATGTAAACTT-CCGACTTGAACTG
>chromosome3:37253648-37253873/1-225
-GAGTGTATGTAAACTTCTGACCCACTG---GGAATGTGATGAAAGAAATAAAAGCTGAAATAAATCATTCT
-CTCTACTATTATTCTGACATTTCACATTCTTAAAAT-AAAGTGGTGA-TCCTAACTGACC--T--AAACAG
GG-AAT-TT-TTACTGGGATT-AAATGTCAGGAATTGT-GAAAAACTGAGTTTAAATGTATTTGGCTAAGGT
GT-ATGTAAACTT-CCGACTTCAACTG
>chromosome3:4092417-4092643/1-226
-GAGTGTATGTAAACTTCTGACCCACTG---GGAATGTGATGAAAGAAATAAAAGCTGAAATAAATCATTCT
-CTCTACTATTATTCTGACATTTCACATTCTTAAAAT-AAAGTGGTGA-TCCTAACTGACC--T-AAAACAG
GG-AAT-TT-TTACTAGGATT-AAATGTCAGGAATTGT-GAAAAACTGAGTTTAAATGTATTTGTCCAAGGT
GT-ATGTCAACTT-CCGACTTCAACTG
>chromosome3:45710403-45710629/1-226
-GAGTGTATGTAAACTTCTGACCCACTG---GGAATGTGATGAAAGAAATTAAAGCTGAAATAAATCATTCT
-CTCTACTATTATTCTGACATTTCACATTCTTAAAAT-AAAGTGGTGA-TCCTAACTGACC--T-AAGACAG
GG-AAT-TT-TTACTAGGATG-AAATGTCAGGAATTGT-GAAAAACTGAGTTTTAATGTATTTGGCTAAGGT
GT-ATGTAAACTT-CTGACTTCAACTG
>chromosome3:30026703-30026929/1-226
-GAGTGTATGTAAACTTCTGACCCACTG---GGAATGTAATGAAAGAAATAAAAGCTGAAATGAATCATTCT
-CTCAACTATTATTCTGACATTTCACATTCTTAAAAT-AAAGTGGTGA-TCCTAACTGACC--T-AAGACAG
GG-AAT-TT-TTACAAGGATT-AAATGTCAGGAATTGT-GAAAAACAGAGTTTAAATGTATTTGGCTAAGGT
GT-ATGTAAACTT-CCAACTTCAACTG
>chromosome3:31779150-31779376/1-226
-GAGTGTATGTAAACTTCTGACCCACTG---GGAATGTGATGAAAGAAATAAAAGCTGAAATAAATCATTCT
-CTCTGCTATTATTCTGACATTTGACATTCTTAAAAT-AAAGTGTTGA-TCCTAACTGACC--T-AAGACAG
GG-AAT-TT-TTACTATGATT-AAATGTCAGGAATTGT-GAAAAACTGAGTTTAAATGTATTTGGCTAAGGT
GT-ATGTAAACTT-CCGACTTCAACTG
>chromosome4:61003398-61003624/1-226
TGAGTGTATGTAAACTTCTGACCCACTG---GGAATGTGATGAAAGAAATAAAAGCTGAAATAAATCATTCT
-CTCTACTATTATTCTGACATTTCACATTCTTAAAAT-AAAGTGGTGA-TCCTAACTGACC--T-AAGACAG
GG-AAT-TT-CTACTAGGATT-AAATGTCAGGAATTGT-GAAAAACTGAGTTTAAATGCATTTGGCTAAGGT
GT-ATGTAAACTT-CCGACTTCAACT-
>chromosome4:17093336-17093562/1-226
TGAGTGTATGTAAACTTCTGACCCACTG---GGAATGTGATGAAAGAAATAAAAGCTGAAATAAATCATTCT
-CTCTACTATTATTCTGACATTTCACATTCTCAAAAT-AAAGTGGTGA-TCCTAACTGACC--T-AAGACAG
GG-AAG-TT-TTACTAGGATT-AAATGTCAGGAATTGT-GAAAAACTGAGTTTAAATGTATTTGGCTAAGGT
GT-ATGTAAACTT-CCGACTTCAACT-
>chromosome4:32997623-32997849/1-226
TGAGTGTATGTAAACTTCTGACCCACTG---GGAATGTGATGAAAGAAATAAAAGCTGAAATAAATAATTCT
-CTCTACTATTATTCTGACATTTCACATTCTTAAAAT-AAAGTGGTGA-TCCTAACTGACC--T-AAGACAG
GG-AAT-TT-TTACTAGGATT-AAATGTCAGGAATTGT-GAGAAACTGAGTTTAAATGTATTTGGCTAAGGT
GT-ATGTAAACTT-CCGACTTCAACT-
>chromosome4:66813627-66813853/1-226
TGAGTGTATGTAAACTTCTGACCCACTG---GGAATGTGATGAAAGAAATAAAAGCTGAAATAAATCATTCT
-CTCTACTATTATTCTGACATTTCACATTCTTAAAAC-AAAGTGGTGA-TCCTAACTGACC--T-AAGACAG
GG-AAT-TT-TTACTAGGATT-AAATGTCAGGAATTGT-GAAAAACTGAGTTTAAATGTATTTGGCTAAGGT
GT-ATGTAAACTT-CCGAATTCAACT-
>chromosome4:45069801-45070027/1-226
TGAGTGTATGTAAACTTCTGACCCACTG---GGAATGTGATGAAAGAAATAAAAGCTGAAATAAATAATTCT
-CTCTACTATTGTTCTAACATTTCACATTCTTAAAAT-AAAGTGGTGA-TCCTAACTGACC--T-AAGACAG
GG-AAT-TT-TTACTAGGATT-AAATGTCAGGAATTGT-GAAAAAATGAGTTTAAATGTATTTGGCTAAGGT
GT-ATGTAAACTT-CCGACTTCAACT-
>chromosome4:17000354-17000580/1-226
TGATTGTATGTAAACTTCTGACCCACTG---GGAATGTGATGAAAGAAATGAAAGCTGAAATAAATCATTCT
-CTCTACTATTATTCTGACATTTCACATTCTTAAAAT-AAAGTGGTGA-TCCTAACTGACC--T-AAAACAG
GG-AAT-TT-TTACTAGGATT-AAATGTCAGGAATTGT-GAAAAACTGAGTTTAAATGTATTTGGCTAAGGT
GT-ATGTAAACTT-CCGACTTCAACT-
>chromosome4:54582048-54582274/1-226
TGAGTGTATGTAAACTTCTGACCCACTG---GGAATGTGATGAAAGAAATTAAAGCTGAAATAAATCATTCT
-CTCTACTATTATTCTGACATTTCACATTCATAAAAT-AAAGTGGTGA-TCCTAACTGACC--T-AAGACAG
GG-AAT-TT-TTACTAGGATT-AAATGTCAGGAATTGT-GAAAAACTGAGTTTAAATGTATTTGGCTAAGGT
GT-ATGTAAACTT-CTGACTTCAACT-
>chromosome4:26074025-26074251/1-226
TGAGTGTATGTAAACTTCTGACCCACTG---GGAATGTGATGAAAGAAATAAAACCTGAAATAAATCATTCT
-CTCTATTATTATTCTGACATTTCACATTCTTAAAAT-AAAGTGGTGA-TCCTAACTGACC--T-AAGACAG
GG-AAT-TT-TTACTAGGATT-AAATGTCAGGAATTGT-GAAAAACTGAGTTTAAATGTATTTTGCTAAGGT
GT-ATGTAAACTT-CCGACTTCAACT-
>chromosome4:13145521-13145747/1-226
TGAGCGTATGTAAACTTCTGACCCACTG---GGAATGTGATGAAAGAAATAAAAGCTGAAATAAATCATTCT
-CTCTACTATTATTCAGACATTTCACATTCTTAAAAT-AAAGTGGTGA-TCCTAACTGACC--T-AAAACAG
GG-AAT-TT-TTACTAGGATT-AGATGTCAGGAATTGT-GAAAAACTGAGTTTAAATGTATTTGGCTAAGGT
GT-ATGTAAACTT-CCGACTTCAACT-
>chromosome4:45318613-45318839/1-226
TGAGTGTATGTAAACTTCTGACCCACTG---GGAATGTGATGAAAGAAATAAAAGCTGAACTAAATCATTCT
-CTCTACTATTATTCTGACATTTCACATTCTTAAAAT-AAAGTGGTGA-TCCTAACTGACC--T-AAGACAG
GG-AAT-TT-TGACTAGGATT-AAATGTCAGGAATTGT-GAAAAACTGAGTTTAAATGTATTTGGCTAAGGT
GT-ATGTAAACTT-CCGACTTCAACG-
>chromosome4:55231262-55231488/1-226
TGAGTGTATGTAAACTTCTGACCCACTG---TGAATGTGATGAAAGAAATAAAAGCTGAAATAAATCATTCT
-CTCTACTATTATTCTGACATTTCACATTCTTAAAAT-AAAGTGGTGA-TCCGAACTGACC--T-AAGACAG
GG-AAT-TT-TTACTAGGATT-AAATGTCAGGAATTGT-GAAAAACTGAGTTTACATGTATTTGGCTAAGGT
GT-ATGTAAACTT-CCGACTTCAACT-
>chromosome4:35966958-35967184/1-226
TGAGTGTATGTAAACTTCTGACCCACTG---GGAATGTGATGAAAGAAATAAAAGCTGAAAGAAATAATTCT
-CTCTACTATTATTCTGACATTTCACATTCTTAAAAT-AAAGTGGTGA-TCCTAACTGACC--T-AAGACAG
GG-ATT-TT-TTACTAGGATT-AAATGTCAGGAATTGT-GAAAAACTGAGTTTAAATGTATTTGGCTAAGGT
GT-ATGTAAACTT-CCGACTTCAACT-
>chromosome4:48545702-48545928/1-226
TGAGTGTATGTAAACTTCTGACCCACTG---GGAATGTGATGAAAGAAATAAAAGCTGAAATAAATCATTCT
-CTCTACTATTATTCTGACATTTCACATTCTTAAAAT-AAAGTGGTGA-TCCTAACTGACC--T-AAGACAG
GG-AAT-TT-TTACTCTGATT-AAATGTCAGGAAATGT-GAAAAACTGAGTTTAAATGTATTTGGCTAAGGT
GT-ATGTAAACTT-CCGACTTCAACT-
>chromosome4:49448584-49448809/1-225
TGAGTGTTTGTAAACTTCTGACCCACTG---GGAATGTGATGAAAGAAATAAAAGCTGAAATAAATCATTCT
-CTCTACTATTATTCTGACATTTCACATTCTTAAAAT-AAAGTGGTGA-TCCTAACTGACC--T-AAGACAG
GG-AAT-TT-TTACTTGGATT-AAATGTCAGGAATTGT-GAAAAACTGAGCTTAAATGTATTTGGCTAAGGT
GT-ATGTAAACTT-CCGACTTCAAC--
>chromosome4:11779643-11779869/1-226
TGAGTGTATGTAAACTTCTGACCCACTG---GGAATGTGATGAAAGAAATAAAAGCTGAAATAAATCATTCT
-CTCTACTATTATTCTGACATTTCACATTCTTAAAAT-AAAGTGGTGA-TCCTAACTGACC--T-AAAACAG
GG-AAT-TT-TTACTCAGATT-AAATGTCAGGAATTGT-GAAAAACTGAGTTTAAATGTATTTGGCTAAGGT
GT-ATGTAAACTT-CAGACTTCAACT-
>chromosome4:10350323-10350549/1-226
TGAGTGTATGTAAACTTCTGACCCACTG---GGAATGTGATGAAAGAAATAAAAGCTGAAATAAATAATTCT
-CTCTACTATTATTCTGACATTTCACATTCTTAAAAT-AAAGTGGTGA-TCCTAACTGACC--T-AAAACAT
GG-AAT-TT-ATACTAGGATT-AAATGTCAGGAATTGT-GAAAAACTGAGTTTAAATGTATTTGGCTAAGGT
GT-ATGTAAACTT-CCGACTTCAACT-
>chromosome4:38167892-38168118/1-226
-GAGTGTATGTAAACTTCTGACCCACTG---GGAATGTGATGAAAGAAATAAAAGCTGAAATAAATCATTCT
-CTCTACTATTATTCTGACATTTCACATTCTTAAAAT-AAAGTGGTGA-TCCTAGCTGACC--T-AAGACAG
GG-AAT-TT-TTACTAGGATT-AAATGTCAGGAATTGT-GAAAAACTGAGTTTAAATGTATTTGGCTAAGGT
GT-ATGTAAACTT-CCGACTTCAACTG
>chromosome4:8614875-8615101/1-226
-GAGTGTATGTAAACTTCTGACCCACTG---GGAATGTGATGAAAGAAATAAAAGCTGAAATAAATAATTCT
-CTCTACTATTATTCTGACATTTTACATTCTTAAAAT-AAAGTGGTGA-TCCTAACTGACC--T-AAGACAG
GG-AAT-TT-TTACTAGGATT-AAATGTCAGGAATTGT-GAAAAACTGAGTTTAAATGTATTTGGCTAAGGT
GT-ATGTAAACTT-CCGACTTCAACTG
>chromosome4:53630441-53630666/1-225
-GAGTGTATGTAAACTTCTGACCCACTG---GGAATGTGATGAAAGAAATAAAAGTTGAAATAAATCATTCT
-CTCTACTATTATTCTGACATTTCACATTCTTAAAAT-AAAGTGGTGA-TCCTAACTGACC--T-AAGACAG
GG-AAT-TT-TTACTAGGATT-AAATGTCAGGAATTGT-GAAAAACCGAGTTTAAATGTATTTGGCTAAGGT
GT-ATGTAAACTT-CCGACTTCAACT-
>chromosome4:12524299-12524525/1-226
-GAGTGTATGTAAACTTCTGACCCACTG---GGAATGTGATGAAAGAAATAAAAGCTGAAATAAATCATTCT
-CTCTACTATTATTCTGACATTTCACATTCTTAAAAT-AAAGTGGTGA-TCCTAACTGACC--T-AAAACAG
GG-AAT-TC-TTACTAGGATT-AAATATCAGGAATTGT-GAAAAACTGAGTTTAAATGTATTTGGCTAAGGT
GT-ATGTAAACTT-CCGACTTCAACTG
>chromosome4:54567767-54567993/1-226
-GAGTGTATGTAAACTTCTGACCCACTG---GGAATGTGATGAAAGAAATAAAAGCTGAAATAAATCATTCT
-CCCTACTATTATTCTGACATTTCACATTCTTAAAAT-AAAGTGGTGA-TCCTAACTGACC--T-AAGACAG
AG-ACT-TT-TTACTAGGATT-AAATGTCAGGAATTGT-GAAAAACTGAGTTTAAATGTATTTGGCTAAGGT
GT-ATGTAAACTT-CCGACTTCAACTG
>chromosome4:71184048-71184274/1-226
-GAGTGTATGTAAACTTCTGACCCACTG---GGAATGTGATGAAAGAAATAAAAGCTGAAATAAATCATTCT
-CTCCACTATTATTCTGACATTTCACATTCTTAAAAT-AAAGTGGTGA-TCCTAACTGACT--T-AAGACAG
GG-AAT-TT-TTACTAGGATT-AAATGTCAGGAATTGT-GAAAAACTGAGTTTACATGTATTTGGCTAAGGT
GT-ATGTAAACTT-CCGACTTCAACTG
>chromosome4:17534724-17534950/1-226
-GAGTGTATGTAAACTTCTGTCCCACTG---GGAATGTGATGAAAGAAATAAAAGCTGAAATAAATCATTCT
-CTCTACTATTATTCTGACATTTCACATTCTTAAAAT-AAAGTGGTGA-TCCTAACTGACC--T-AAGACAG
GG-AAT-TT-TTACAGGGATT-AAATGTCAGGAATTGT-GAAAAACTGAGTTTAAATGTATTTGGCTAAGGT
GT-ATGTAAACTT-CCGACTTCAACTG
>chromosome4:54790666-54790892/1-226
-GAGTGTATGTAAACTTCTGACCCACTG---GGAATGTGATGAAAGAAATAAAAGCTGAAATAAATCATTCT
-CTCTACTATTATTCTGACATTTCATATTCTTAAAAT-TAAGTGGTGA-TCCTAACTGACC--T-AAGACAG
GG-AAT-TT-GTACTAGGATT-AAATGTCAGGAATTGT-GAAAAACTGAGTTTAAATGTATTTGGCTAAGGT
GT-ATGTAAACTT-CCGACTTCAACTG
>chromosome4:75545154-75545380/1-226
-GAGTGTATGTAAACTTCTGACCCACTG---GGAATGTGATGAAAGAAATAAAAGCTGAAATAAATCATTCT
-CTCTACTATTATTATGACATTTCAAATTCTTGAAAT-AAAGTGGTGA-TCCTAACTGACC--T-AAGACAG
GG-AAT-TT-TTACTAGGATT-AAATGTCAGGAATTGT-GAAAAACTGAGTTTAAATGTATTTGGCTAAGGT
GT-ATGTAAACTT-CCGACTTCAACTG
>chromosome4:60051267-60051492/1-225
-GAGTGTATGTAAACTTCTGACCCACTG---GGAATGTGATGAAAGAAATAAAAGCTGAAATAAATAATTCT
-CTCTACTATTATTCTGACATTTCACATTCTTAAAAT-AAAGTGGTGA-TCCTAACTGACC--T-AAGACAG
GG-AAT-TT-TTACTCGGATC-AAATGTCAGGAATTGT-GAAAAACTGAGTTTAAATGTATTTGGCTAAGGT
GT-ATGTAAACTT-CCGACTTCAACT-
>chromosome4:25776168-25776394/1-226
-GAGTGTATGTAAACTTCTGACCCACTG---GGAATGTGATGAAAGAAATAAAAGCTTAAATAAATCATTCT
-CTCTACTTTTATTCTGACATTTCACATTCTTAAAAT-AAAGTGGTGA-TCCTAACTGACC--T-AAGACAG
TG-AAT-TT-TTACTAGGATT-AAATGTCAGGAATTGT-GAAAAACTGAGTTTAAATGTATTTGGCTAAGGT
GT-ATGTAAACTT-CCGACTTCAACTG
>chromosome4:15988688-15988914/1-226
-GAGTGTATGTAAACTTCTGACCCACTG---GGAATGTGATGAAATAAATAAAAGCTGAAATAAATCATTCT
-CTCTACTATTATTCTGACATTTCACATTCTTAAAAT-AAGGTGGTGA-TCCTAACTGACC--T-AAGACAG
GG-AAT-TT-TTACTAGGATT-AAATGTCAGGAATTGT-GAAAAACTGAATTTAAATGTATTTGTCTAAGGT
GT-ATGTAAACTT-CCGACTTCAACTG
>chromosome4:17497673-17497899/1-226
-GAGTGTATGTAAACTTCTGACCCACTG---GGAATGTGATGAAAGAAATAAAAGCTGAAATATATCATTCT
-CTCTACTATTATTCTGACATTTCACATTCTTAAAAT-AAAGTGGTGA-TCCTAACTGACC--T-AAGACAG
GG-ACT-TT-TTACTAGGATT-AAATGTCAGGAATTGT-GAAAAACTGAGTTTAAATGTAATTGGCTAAGGT
GT-ATGTAAATTT-CCGACTTCAACTG
>chromosome4:15345472-15345699/1-227
-GAGTGTATGTAAACTTCTGACCCACTG---GGAAAGTGATGAAAGAAATAAAAGCTGAAATAAATCATTCT
-CTCTACTATTATTCTGACATTTCACATTCTTAAAAT-AAAGTGGTGA-TCCTAACTGACC--T-AAGACAG
GG-AAT-TT-TTACCAGGATT-AAATGTCAGGAATTGT-GAAAAACTGAGTTTAAATGTATTTGGCTAAGGT
GTAATGTAAACTT-CCGACTTCAACTG
>chromosome4:20787288-20787514/1-226
-GAGTGTATGTAAACTTCTGACCCACTG---GGAATGTGATGAAAGAAATAAAATCTGAAATAAATAATTCT
-CTCTACTATTATTCTGACATTTCACATTCTTAAAAA-AAAGTGGTGA-TCCTAACTGACC--T-AAGACAG
GG-AAT-TT-TTACTAGGATT-AAATGTCAGGAATTGT-GAAAAACTGAGTTTAAATGTATTTGACTAAGGT
GT-ATGTAAACTT-CCGACTTCAACTG
>chromosome4:37648271-37648497/1-226
-GAGTGTATGTAAACTTCTGACCCAGTG---GGAATGTGATGAAAGAAATAAAAGCTGAAATAAATCATTCT
-CTCTACTATTATTCTGACATTTCACATTCTTAAAAT-ATAGTGGTGA-TCCTAACTGACC--T-AAGACAG
GG-AAT-TT-TTACTAGGATT-AAATGTCAGGAATTGT-GAAAAACTGAGTTTAAATGTATTTTGCTAAGGT
GT-ATGTAAACTT-CCGACTTCAACGG
>chromosome5:78519720-78519946/1-226
TGAGTGTGTGTAAACTTCTGACCCACTG---GGAATGTGATGAAAGAAATAAAAGCTGAAATAAATCATTCT
-CTCTACTATTATTCTGACATTTCACATTCTTAAAAT-AAAGTGGTGA-TCCTAACTGACC--T-AAGACAG
GG-AAT-TT-TTACTAGGATT-AAATGTCAGGAATTGT-GAAAAACTGAGTTGAAATGTATTTGGCTAAGGT
GT-ATGTAAACTT-CCGACTTCAACT-
>chromosome5:41068991-41069217/1-226
TGAGTGTATGTAAACTTCTGACCCACTG---GGAATGTGATGAAAGAAATAAAAGCTGAAATAAATCATTCT
-CTCTACTATTATTCTGACATTTCACATTCTTAAAAT-AAAGTGGGGA-TCCTAACTGACC--T-AAGACAG
GG-AAT-TT-TTACTAGGATT-AAATGTCAGGAATTGT-GAAAAACTGAGTTTAAATGTATTTGGCTAAGGT
GT-ATGTAAACTT-CTGACTTCAACT-
>chromosome5:72921003-72921229/1-226
TGAGTGTATGTAAACTTCTGACCCACTG---GGAATGTGATGAAAGAAATAAAAGCTGAAATAAATCATTCT
-CTCTACTATTATTCTGACATTTCACATTCTTAAAAT-AAAGTGGTGA-TCCTAACTGACC--T-AAAACAG
GG-AAT-TG-TTACTAGGATT-AAATGTCAGGAATTGT-GAAAAACTGAGTTTAAATGTATTTGGCTAAGGT
GT-ATGTAAACTT-CCGACTTCAACT-
>chromosome5:39284357-39284583/1-226
TGAGTGTATGTAAACTTCTGACCCACTG---GGAATGTGATGAAAGAAATAAAAGCTGAAATAAATCATTCT
-CTCAACTATTATTCTGACATTTCACATTCTTAAAAT-AAAGTGGTGA-TCCTAACTGACC--T-AAGACAG
GG-AAT-TT-TTACTAGGATT-AAATGTCAGGAATTGT-GAAAAACTGAGTTTAAATGTATTTGGCTAAGGT
GT-ATGTAAACTT-CTGACTTCAACT-
>chromosome5:32926805-32927031/1-226
TGAGTGTATGTAAACTTCTGACCCACTG---GGAATGTGATGAAAGAAATAAAAGCTGAAATGAATCATTCT
-CTCTACTATTATTCTGACATTTCACATTCTTAAAAT-AAAGTGGTGA-TGCTAACTGATC--T-AAGACAG
GG-AAT-TT-TTACTAGGATT-AAATGTCAGGAATTGT-GAAAAACTGAGTTTAAATGTATTTCGCTAAGGT
GT-ATGTAAACTT-CCGACTTCAACT-
>chromosome5:38940626-38940852/1-226
TGAGTGTATGTAAACTTCTGACCCACTG---GGAATGTGATGAAAGAAATAAAAGCTGAAATAAATCATTCT
-CTCTATTATTATTCTGACATTTCACATTCTTAAAAT-AAAGTGGTGA-CCCTAACTGACC--T-AAGACAG
GG-AAT-TT-ATACTAGGATT-AAATGTCAGGAATTGT-GAAAAACTGAGTTTAAATGTATTTGGCTAAGGT
GT-ATGTAAACTT-CCGACTTCAACT-
>chromosome5:55371870-55372096/1-226
TGAGTGTATGTAAACTTCTGACCCACTG---GGAATGTGATGAAAGAAATAAAAGCTGAAATAAATCATTCT
-CTCTACTATTATTCTGACATTTCACATTCTTAATAT-AAAATGGTGA-TCCTAACTGACC--T-AAGACAG
GG-AAT-TT-TTACTAGGATT-AAATGTCAGGAATTGT-GAAAAACTGAGTTTAAATGTATTTGGCTAAGGT
GT-ATGTAAACTT-CTGACTTCAACT-
>chromosome5:23289951-23290177/1-226
TGAGTGTATGTAAACTTCTGACCCACTG---GGAATGTGATGAAAGAAATAAAAGCTGAAATAAATCATTCT
-CTCTACTATTATTCTGACATTTCACATTCTTAAAAT-AAAGTGGTGA-TCCTAACTGACC--T-AAGACAG
GG-ATT-TT-TTACTAGGAGT-AAATGCCAGGAATTGT-GAAAAACTGAGTTTAAATGTATTTGGCTAAGGT
GT-ATGTAAACTT-CCGACTTCAACT-
>chromosome5:49856782-49857008/1-226
TGAGTGTATGTAAACTTCTGACCCACTG---GGAATGTGATGAAAGAAATAAAAGCTGAAATAAATCATTCT
-CTCTACTGTTATTCTGACATTTCACCTTCTTAAAAT-AAAGTGGTGA-TCCTAACTGACC--T-AAGACAG
GG-AAT-TT-TTACTAGGATT-AAATGTCAGGAATTGT-GAAAAACTGAGTTTAAATGTATTTGGCTAAGGT
GT-ATGTAAACTT-CCGACTACAACT-
>chromosome5:67046365-67046591/1-226
TGTGTGTATGTAAACTTCTGACCCACTG---GGAATGTGATGAAAGAAATAAAAGCTGAAATAAATCATTCT
-CTCTACTATTATTCTGACATTTCACATTCTTAAAAT-AAAGTGGTGA-TCCTAACTGACC--T-AAGACAG
GG-AAT-TT-TTATGAGGATT-AAATGTCAGGAATTGT-GAAAAACTGAGTTTAAATGTATTTGGCTAAGGT
GT-ATGTAAACTT-CCGACTTCAACT-
>chromosome5:66516219-66516445/1-226
TGAGTGTATGTAAACTTCTGACCCACTA---GGAATGTGATGAAAGAAATAAAAGGTGAAATAAATCATTCT
-CTCTACTATTATTCTGACATTTCACATTCTTAAAAT-AAAGTGGTGA-TCCTAACTGACC--T-AAGACAG
GG-AAT-TG-TTACTAGGATT-AAATGTCAGGAATTGT-GAAAAACTGAGTTTAAATGTATTTGGCTAAGGT
GT-ATGTAAACTT-CCGACTTCAACT-
>chromosome5:71431105-71431331/1-226
TGAGTGTATGTAAACTTCTGACCCACTG---GGAATGTGATGAAAGAAATAAAAGCTGAAATAAATCATTAT
-CTCTACTATTATTCTGACATTTCACATTCTTAAAAT-AAAGTGGTGA-TCCTAACTGACC--T-AAGACAG
GG-AAT-TT-TTACTTGGATT-AAATGTCAGGAATTGT-GAAAAATTGAGTTTAAATGTATTTGGCTAAGGT
GT-ATGTAAACTT-CCGACTTCAAAT-
>chromosome5:15316665-15316891/1-226
TGAGTGTATGTAAACTTCTGACCCACTG---GGAATGTGATGAAATAAATAAAAGCTGAAATAAATCATTCT
-CTCTACTATTATTCTGACATTTCACATTCTTAAAAT-AAAGTGGTGA-TCCTAACTGACC--T-AAGAAAG
GG-ATT-TT-TTACTAGGATT-AAATGTCAGGAATTGT-GAAAAACTGAGTTTAAATGTATTTGGCTAAGGT
GT-ATGTAAACTT-CCGACTTCAACT-
>chromosome5:11001366-11001592/1-226
TGAGTGTATGTAAACTTCTGACCCACTG---GGAATGTGATGATAGAAATAAAAGCTGAAATAAATCATTCT
-CTCTACTATTATTCTGAAATTTCACATTCTTAAAAT-AAAGTGGTGA-TCCTAACTGACC--T-AAGACAG
GG-AAT-TT-TTAGTAGGATT-AAATGTCAGGAATTGT-GAAAAACTGAGTTTAAATGTATTTGGCTAAGGT
GT-ATGTAAACTT-CCAACTTCAACT-
>chromosome5:19174548-19174774/1-226
TGAGTGTATGTAAACTTCTGACCCACTG---GGAATGTGATGAAATAAATAAAAGCTGAAATAAATCATTCT
-CTCTACTGTTATTCTGACATTTCACATTCTTAAAAT-AAAGTGGTGA-TCCTAACTGACC--T-AAGACAG
GG-GAT-TT-TTACTAGGATT-AAATGTCAGGAATTGT-GAAAAACTGAGTTTAAATGTATTTGGCTAAGGT
GT-ATGTAAACTT-ACGACTTCAACT-
>chromosome5:653353-653579/1-226
-GAGTGTATGTAAACTTCTGACCCACTG---GGAATGTGATGAAAGAAATAAAAGCTGAAATAAATCATTCT
-CTCTACTATTATTCTGACATTTCACATTCTTAAAAT-AAAGTGGTGA-TCCTAACTGACC--T-AAGACAG
GG-GAT-TT-TTACTAGGATT-AAATGTCAGGAATTGT-GAAAAACTGAGTTTAAATGTATTTGGCTGAGGT
GT-ATGTAAACTT-CTGACTTCAACTG
>chromosome5:80252715-80252941/1-226
-GAGTGTATGTAAACTTCTGACCCACTG---GGAATGTGATGAAAGAAATAAAAGCTGAAATAAATCATTCT
-TTCTACTATTATTCTGACATTTCACATTCTTAAAAT-AAAGTGGTGA-TCCTAGCTGACC--T-AAGACAG
GG-AAT-TT-TTACTAGGATT-AAATGTCAGGAATTGT-GAAAAACTGAGTTTAAATGTATTTGGCTAAAGT
GT-ATGTAAACTT-CCGACTTCAACTG
>chromosome5:8547186-8547412/1-226
-GAGTGTATGTAAACTTCTGACCCACTG---GGAATGTGATGAAAGAAATAAAAGCTGAAATAAATCATTCT
-CTCTACTATTATTCTAACATTTCACATTCTTAAAAT-AAAGTGGTGA-TCCTAACTGACC--T-AAGACAG
GG-AAT-TT-TTACTAGGATT-AAATGTCAGGAATTGT-GAAAAACTGAGTTTAAATGTATTTAGCTAAGGT
GT-ATGTAAACTT-CCAACTTCAACTG
>chromosome5:19513844-19514070/1-226
-GAGTGTATGTAAACTTCTGACCCACTG---GGAATGTGATGAAATAAATAAAAGCTGAAATAAATCATTCT
-CTCTACTATTATTCTGACATTTCACATTCTGAAAAT-AAAGTGGTGA-TCCTAACTGACC--T-AAGACAG
GG-AAT-TT-TTACTAGGATT-AAATGTCAGGAATTGT-GAAAAACTGAGTTTAAATGTATTTGGCTAAGGT
GT-ATGTAAACTT-CCGACTTCAACTG
>chromosome5:55310997-55311223/1-226
-GAGTGTATGTAAACTTCTGACCCACTG---GGAATGTGATGAAAGAAATAAAAGCTGAAATCAATCATTCT
-CTCTACTATTATTCTGACATTTCGCATTCTTAAAAT-AAAGTGGTGA-TCCTAACTGACC--T-AAGACAG
GG-AAA-TT-TTACTAGGATT-AAATGTCAGGAATTGT-GAAAAACTGAGTTTAAATGTATTTGGCTAAGGT
GT-ATGTAAACTT-CCGACTTCAACTG
>chromosome5:50030296-50030522/1-226
-GAGTGTATGTAAACTTCTGACCCACTG---GGAATGTGATGAAAGAAATAAAAGCTGAAATAAATCATTCT
-CTCTACTATTATTCTGACATTTCACATTCTTCAAAT-AAAGTGGTGA-TCCTAACTGACC--T-AAGACAG
GG-AAT-TT-TTACTAGGATT-AGATGTCAGGAATTGT-GAAAAACTGAGTTTAAATGTATTTGGCTAAGGT
GT-ATGTAAACTT-CCTACTTCAACTG
>chromosome5:16147816-16148042/1-226
-GAGTGTATGTAAACTTCTGACCCACTG---GGAATGTGATGCAAGAAATAAAAGCTGAAATAAATCATTCT
-CTCTACTATTATTCTGACATTTCACATTCTCAAAAT-AAAGTGGTGA-TCCTAACTGACC--T-AAGACAG
GG-AAT-TT-TTATTAGGATT-AAATGTCAGGAATTGT-GAAAAACTGAGTTCAAATGTATTTGGCTAAGGT
GT-ATGTAAACTT-CCGACTTCAACTG
>chromosome5:47790526-47790752/1-226
-GAGTGTATGTAAACTTCTGATCCACTG---GGAATGTGATGAAAGAAATAAAAGCTGAAATGAATAATTCT
-CTCTACTATTATTCTGACATTTCACATTCTTAAAAT-AAAGTGGTGA-TCCTAACTGACC--T-AAAACAG
GG-AAT-TT-TTACTGGGATT-AAATGTCAGGAATTGT-GAAAAACTGAGTTTAAATGTATTTGGCTAAGGT
GT-ATGTAAACTT-CCAACTTCAACTG
>chromosome5:63149153-63149380/1-227
-GAGTGTATGTAAACTTCTGACCAACTG---GGAATGTGATGAAAGAAATAAAAGCTGAAATAAATCATTCT
-CTCTACTATTATTCTGACATTTCACATTCTTAAAAT-AAAGTGGTGA-TCCTAACTGACC--TAAAGACAG
GG-AAT-TT-TTACTAGGATT-AAATGTCAGGAATTGT-GAAAAACTGAGTTTAAATGTATTTGGCTAAGGT
GT-ATGTAAACTT-CCGACTTCAACTG
>chromosome5:63141456-63141681/1-225
-GAGTGTATGTAAACTTCTGACCCACTG---GGAATGTGATGAAAGAAATAAAAGCTGAAATAAATCATTCT
-CTCTACTATTATTCTGACATTTCACATTCTTAAAAT-AAAGTGGTGA-TCCTAACTGACC--T-AAGACAC
GG-AAT-TT-TTACGAGGATT-AAATGTCAGGAATTGT-GAAAAACTGAGTTTAAATGTATTTGGCTAAGGT
GT-ATGTGAACTT-CCGACTTCAACT-
>chromosome5:48556538-48556764/1-226
-TAGTGTATGTAAACTTCTGACCCACTG---GGAATGTGATGAAAGAAATAAAAGCTGAAATAAATCATTCT
-CTCTACTATTATTCTGACATTTCACATTCTTAAAAT-AAAGTGGTGA-TCCTAACTGATC--T-AAGACAG
GG-AAT-TA-TTACTAGGATT-AAATGTCAGGAATTGT-GAAAAACTGAGTTTAAATGTATTTGGCTGAGGT
GT-ATGTAAACTT-CCGACTTCAACTG
>chromosome5:49878068-49878294/1-226
-GAGTGTATGTAAACTTCTGACCCACTG---GGAATGTGATGAAAGAAATAAAAGCTGAAATAAATCATTCT
-CTCAACTATTATTCTGACATTTCACATTCTTAAAAT-AAAGTGGTGA-TCCTAACTGACC--T-AAGACAG
GG-CAT-TT-TTACTAGGATT-AAATGTCAAGAATTGT-GAAAAACTGAGTTTAAATGTATTTGGCTAAGGT
GT-ATGTAAACTT-CTGACTTCAACTG
>chromosome5:597297-597523/1-226
-GAGTGTATGTAAACTTCTGACCCACTG---GGAATGTGATGAAACAAATAAAAGCTGTAATTAATCATTCT
-CTCTACTATTATTCTGACATTTCACATTCTTAAAAT-AAAGTGGTGA-TCCTAACTGACC--T-AAGACAG
GG-AAT-TT-TTACTAGGATT-AAATGCCAGGAATTGT-GAAAAACTGAGTTTAAATGTATTTGGCTAAGGT
GT-ATGTAAACTT-CTGACTTCAACTG
>chromosome5:55614018-55614244/1-226
-GAGTGTATGTAAACTTCTGACCCACTG---GGAATGTGATGAAATAAATAAAAGCTGAAATAAATCATTCT
-CTCTACTATTATTCTGACATTTCAAGTTCTTAAAAT-AAACTGGTGA-TCCTAACTGACC--T-AAGACAG
GG-AAT-TT-TTACTAGGATT-AAATGTCAGGAATTGT-GAAAAACTGAGTTTAAATGTATTTGGCTAAGGT
GT-ATGTAAACTT-CCGACTTCAACTG
>chromosome6:38900239-38900465/1-226
TGAGTGTATGTAAACTTCTGACCCACTG---GGAATGTGATGAAAGAAATAAAAGCTGAAATAAATCATTCT
-CTCTACTATTATTCTGACATTTCACATTCTTAAAAT-AAAGTGGTGA-TCCTAACTGACC--T-AAGACAG
GG-AAT-TT-TTACTAGGATT-AAATGTCAGGAATTGT-GAAAAACTGAGTTTAAATGTATTTGGCTAAGGT
GT-ATGTAAACTT-CCGACTTCAACT-
>chromosome6:58245793-58246019/1-226
TGAGTGTATGTAAACTTCTGACCCACTG---GGAATGTGATGAAAGAAATAAAAGCTGAAATAAATCATTCT
-CTCTACTATTATTCTGACATTTCACATTCTTAAAAT-AAAGTGGTGA-TCCTAACTGACC--T-AAGACAG
GG-AAT-TT-TTACTAGGATT-AAATGTCAGGAATTGT-GAAAAACTGAGTTTAAATGTATTTGGCTAAGGT
GT-ATGTAAACTT-CCGACTTCAACT-
>chromosome6:7277606-7277832/1-226
TGAGTGTATGTAAACTTCTGACCCACTG---GGAATGTGATGAAAGAAATAAAAGCTGAACTAAATCATTCT
-CTCTACCATTATTCTGACATTTCACATTCTTAAAAT-AAAGTGGTGA-TCCTAACTGACC--T-AAGACAG
GG-AAT-TT-TTACTAGGATT-AAATGTCAGGAATTGT-GAAAAACTGAGTTTAAATGTATTTGGCTAAGGT
GT-ATGTAAACTT-CCGACTTCAACT-
>chromosome6:42627620-42627846/1-226
TGAGCGTATGTAAACTTCTGACCCACTG---GGAATGTAATGAAAGAAATAAAAGCTGAAATAAATCATTCT
-CTCTACTATTATTCTGACATTTCACATTCTTAAAAT-AAAGTGGTGA-TCCTAACTGACC--T-AAGACAG
GG-AAT-TT-TTACCAGGATT-AAATGTCAGGAATTGT-GAAAAACTGAGTTTAAATGTATTTGGCTAAGGT
GT-ATGTAAACTT-CCGACTTCAACT-
>chromosome6:64660326-64660552/1-226
TGAGTGTATGTAAACTTCTGACCCACTG---GGAATGTGATGAAAGAAATAAAAGCTGAAATAAATCATTCT
-CTCTACTATTATTCTGACATTTCACATTCTTACAAT-AAAGTGTTGA-TCCTAACTGACC--T-AAGACAG
GG-AAT-TT-TTACTAGGATT-AAATGTCAGGAATTGT-GAAAAACTGAGTTTAAATGTATTTGGCTAAGGT
GT-ATGTAAACTT-CCGACTTCAACT-
>chromosome6:62318895-62319121/1-226
TGAGTGTATGTAAACTTCTGACCCACTG---GGAATGTGATGAAAGAAATAAAAGCTGAAATAAATCATTCT
-CTCTACTATTATTCTGATATTTCACATTCTTAAAAT-AAAGTGGTGA-TCCTAACTGGCC--T-AAGACAG
GG-AAT-TT-TTACTTGGATT-AAATGTCAGGAATTGT-GAAAAACTGAGTATAAATGTATTTGGCTAAGGT
GT-ATGTAAACTT-CCGACTTCAACT-
>chromosome6:60568026-60568252/1-226
TGAGTGTATGTAAACTTCTGACCCACTG---GGAATGTGATGAAAGAAATAAAAGCTGAAATAAATCATTCT
-CTCTACTATTATTCTGACATTTCACATTCTTAAAAT-AAAGTGGTGA-TCCTAACTGACC--T-AAGACAG
GG-AAT-TT-TTACTAGGATT-AAATGTCAGGAATTGT-GAAAAACTGAGTTTAAATGTACTTGGCCTAGGT
GT-ATGTAAACTT-CCGACTTCAACT-
>chromosome6:50707226-50707452/1-226
TGAGTGTATGTAAACTTCTGACCCACTG---GGAATGTGATGAAAGAAATAAAAGCTGAAATAAATCATTCT
-CTCTACTATTATTCTGACATTTCACATTCTTAAAAT-AAAGTGGTGA-TCCTAACTGACC--T-AAGACAG
GG-GAT-TT-TTACTAGGATT-AAATGTCAGGAATTGC-GAAAAACTGAGTTTAAATGTATTTGGCTGAAGT
GT-ATGTAAACTT-CCGACTTCAACT-
>chromosome6:51502950-51503176/1-226
TGAGTGTATGTAAACTTCTGACCCACTG---GGAATGTGATGAAAGAAATAAAAGCTGAAATAAATCATTCT
-CTCTACTATTATTCTGACATTTCACATTCTTAAAAT-AAGGTGGTGA-TCCTAACTGACC--T-AAGACAG
GG-AAG-TT-TTACTATGATT-AAATGTCAGGAATTGT-GAAAAACTGAGTTTAAATGTATTTGGCTAAGGT
GT-ATGTAAACTT-CCGACTTCAACT-
>chromosome6:17752057-17752283/1-226
TGAGTGTATGTAAACTTCTGACCCACTG---GGAATGTGATGAAAGAAATAAAAGCTGAAATAAATAATTCT
-CTCTACTATTATTCTGACATTTCACATTCTTAAAAT-AAAGTGGCGA-TCCTAACTGACC--T-AAGACAG
GG-AAT-TT-TTACTAGGATT-AAATGTCAGGAATTGT-GAAAAACTGAGTTTAAATGTATTTGGCTAAGGT
GT-ATGTAAACTT-ACGACTTCAACT-
>chromosome6:67692464-67692690/1-226
TGAGTGCATGTAAACTTCTGACCCACTG---GGAATGTGATGAAAGAAATAAAAGCTGAAATAAATAATTCT
-CTCTACTATTATTCTGATATTTCACATTCTTAAAAT-AAAGTGGTGA-TCCTAACTGTCC--T-AAAACAG
GG-AAT-TT-TTACTAGGATT-AAATGTCAGGAATTGT-GAAAAACTGAGTTTAAATGTATTTGGCTAAGGT
GT-ATGTAAACTT-CCGACTTCAACT-
>chromosome6:49098888-49099114/1-226
TGAGTGTATGTAAACTTCTGACCCACTG---GGAATGTAATGAAAGAAATAAAAGCTGAAATAAATCATTCT
-CTCTACTATTAGTCTGACATTTCACATTCTTAAAAT-AAAGTGGTGA-TCCTAACTGACC--T-AAGACAG
GG-AAT-TT-TTACTAGGATT-AAATGTCAGGAATTGT-GAAAAACTGAGTTTAAATGCATTTGGCTAAGGT
GT-ATGTAAACTT-CCGACTTCAGCT-
>chromosome6:40148975-40149201/1-226
TGAGTGTTCGTAAACTTCTGACCCACTG---GGAATGTGATGAAAGAAATAAAAGCTGAAATAAATCATTCT
-CTCTACTATTATTTTGACATTTCACATTCTTAAAAT-AAAGTGGTGA-TCCTAACTGACC--T-AAGACAG
GG-AAT-TT-TTACTAGGATT-AAATGTTAGGAATTGT-GAAAAACTGAGTTTAAATGTATTTGGCTAAGGT
GT-ATGTAAACTT-CCGACTTCAACT-
>chromosome6:32504025-32504251/1-226
TGAGTGTATGTAAACTTCTGACCCACTG---GGAATATGATGAAAGAAATAAAAGCTGAAATAAATAATTCT
-CTCTACTATTATTCTGACATTTCACATTCTTAAAAT-AAAGTGGTGA-TCCTAACTGACC--T-AAGACAG
GG-CAA-TT-TTACTAGGATT-AAATGTCAGGAATTGT-GAAAAACTGAGTTTAAATGTATTTGGCTAAGGT
GT-ATGTAAACTT-CCGACTTCAACT-
>chromosome6:26805970-26806197/1-227
TGAGTGTATGTAAACTTCTGACCCACTG---GGAATGTGATGAAATAAATAAAAGCTGAAATAAATCATTCT
-CTCTGCTATTATTCTGACATTTCACATTCTTAAAAT-AAAGTGGTGA-TCCTAACTGACC--T-AAGACAG
GG-AAT-TT-TTACTTGGATT-AAATGTCAGGAATTGT-GAAAAAATGAGTTTAAATGTATTTGGCTAAGGT
GT-ATGTAAACTTCCCGACTTCAACT-
>chromosome6:25302651-25302878/1-227
TGAGTGTATGTAAACTTCTGACCCACTG---GGAATGTGATGAAAGAAATAAAAGCTGAAATTAATCATTCT
-CTCTACTATTATTCTGACATTTCACATTCTTAAAAT-AAAGTGGTGA-TCCTAACTGACC--T-AAGACAG
GG-AAT-TT-GTACTTGGATG-AAATGTCAGGAATTGT-GAAAAACTGAGTTTAAATGTATTTGGCTAAGGT
GT-ATGTAAACTTCCCGACTTCAACT-
>chromosome6:17702516-17702741/1-225
--AGTGTATGTAAACTTCTGACCCACTG---GGAATGTGATGAAAGAAATAAAAGCTGAAATAAATCATTCT
-CTCTACTATTATTCTGATATTTCACATTCTTAAAAT-AAAGTGGTGA-TCCTAACTGACC--T-AAGACAG
GG-AAT-TT-TTACTAGGATT-AAATGTCAGGAATTGT-GAAAAACTGAGTTTAAATGTATTTGGCTAAGGT
GT-ATGTAAACTT-CCGACTTCAACTG
>chromosome6:12287544-12287770/1-226
-GAGTGTATGTAAACTTCTGACCCACTG---GGAATGTGATGAAAGAAATAAAAGCTGAAATAAATCATTCT
-CTCTACTATTATTCTGACATTTCACATTCTTAAAAT-AAAGTAGTGA-TCCTAACTGACC--T-AAGACAG
GG-AAT-TT-TTACTAGGATT-AAATGTCAGGAATTGT-GAAAAACTGAGTTTAAATGTATTTGGCTAAGGT
GT-ATGTAAACTT-CCGGCTTCAACTG
>chromosome6:26689681-26689907/1-226
-GAGTGTATGTAAACTTCTGACCCACTG---GGAATGTGATGAAAGAAATAAAAGCTGAAATAAATCATTCT
-CTCTACTATTATTCTGACATTTCACATTCTTAAAAT-AAAGTGGTGA-TTCTAACTGACC--T-AAGACAG
GG-AAT-TT-TTACTAGGATT-AAATGTCAGGAAGTGT-GAAAAACTGAGTTTAAATGTATTTGGCTAAGGT
GT-ATGTAAACTT-CCGACTTCAACTG
>chromosome6:77420260-77420486/1-226
-GAGTGTATGTAAACTTCTGACCCACTG---GGAATGTGATGAAAGAAATAAAATCTGAAATAAATCATTCT
-CTCTACTATTATTCTGACATTTCACATTCTTAAAAT-AAAGTGGTGA-TCCTAACTGACC--T-AAGACAG
GGAATG--T-TTACTAGGATT-AAATGTCAGGAATTGT-GAAAAATTGAGTTTAAATGTATTTGGCTAAGGT
GT-ATGTAAACTT-CCGACTTCAACTG
>chromosome6:51935522-51935748/1-226
-GAGTGTATGTAAACTTCTGACCCACTG---GGAATGTGATGAAAGAAATAAACGCTGAAATAAATCATTCT
-CTCTACTATTATTCTGACATTTCACATTCTTAAAAT-AAAGTGGTGA-TCCTAACTGACC--T-AAGACAG
GG-AAT-TT-TTACTAGGATT-AAATGTCAGGAATGGT-GAAAAACTGAGTTTAAATGTATTTGGCTAAGGT
GT-ATGTAAACTT-CCGACTTCAACTG
>chromosome6:69458564-69458790/1-226
-GAGTGTATGTAAACTTCTGACCGACTG---GGAATGTGATGAAAGAAATAAAAGCTGAAATAAATCATTCT
-CTCTACTATTATTCTCACATTTCACATTCTTAAAAT-AAAGTGGTGA-TCCTAACTGACC--T-AAGACAG
GG-AAT-TT-TTACTAGGATT-AAATGTCAGGAATTGT-GAAAAACTGAGTTTAAATGTATTTGGCTAAGGT
GT-ATGTAAACTT-CCGACTTCAACTG
>chromosome6:39610193-39610419/1-226
-GAGTGTATGTAAACTTCTGACCCACTG---GGAATGTGATGAAAGAAATAAAAGCTGAAATAAATCATTCT
-CTCTACTATTATTCTGACATTTCACATTCTTAAAAT-AAAGTGGTGA-TCCTAACTGACC--T-AAAACAG
GG-AAT-TT-TTACTAGGATT-AAATGTCAGGAATTGT-GAAAAACTGAGTTTAAATGTATTTGGCTAAGGT
GT-ATGTAGACTT-CCGTCTTCAACTG
>chromosome6:57136345-57136571/1-226
-GAGTGTATGTAAACTTCTGACCCACTG---GGAATGTGATGAAAGAAATAAAAGCTGAAATAAATCATTCT
-CTCTACTATTATTCTGACTTTTCACATTCTTAAAAT-AAAGTGGTGA-TCCTAACTGATT--T-AAGACAG
GG-AAT-TT-TTACTAGGATT-AAATGTCAGGAATTGT-GAAAAACTGAGTTTAAATGTATTTGGCTAAGGT
GT-ATGTAAACTT-CCGACTTCAACTG
>chromosome6:86519408-86519634/1-226
-GAGTGTATGTAAACTTCTGACCCACTG---GGAATGTGATGAAAGAAATAAAAGCTGAAATAAATCATTCT
-CTCTACTATTATTCTGACATTTCACATTCTTAAAAT-AAAGTGGTGA-TCCTAGCTGACC--T-AAGACAG
GG-CAT-TT-TTACTAGGATT-AAATGTCAGGAATTGT-GAAAAACTGAGTTTAAATGTAATTGGCTAAGGT
GT-ATGTAAACTT-CCGACTTCAACTG
>chromosome6:86688867-86689093/1-226
-GAGTGTATGTAAACTTCTGACCCACTG---GGAATGTGATGAAATAAATAAAAGCTGAAATAAATCATTCT
-CTCTACTATTATTCTGACATTTCACATTCTTAAAAT-AAAGTGGTGA-TCCTAACTGACC--T-AAGACAG
GG-AAT-TT-TTACTAGGATT-AAATGTCAGGAATTGT-TAAAAACTGAGTTTAAATGTATTTGGCTAAGGT
GT-ATGTAAACCT-CCGACTTCAACTG
>chromosome6:64169129-64169355/1-226
-GAGTGTATGTAAACTTCTGACCCACTG---GGAATGTGATGAAAGAAATACAAGCTGAAATAAATCATTCT
-CTCTACTATTATTCTGACATTTCACAATCTTAAAAT-AAAGTGGTGA-ACCTAACTGACC--T-AAGACAG
GG-AAT-TT-TTACTAGGATT-AAATGTCAGGAATTGT-GAAAAACTGAGTTTAAATGTATTTGGCTAAGGT
GT-ATGTAAACTT-CCGACTTCAACTG
>chromosome6:9351433-9351659/1-226
-GAGTGTATGTAAACTTCTGACCCACTG---GGAATGTGATGAAAGAAATAAAAGCTGAAATTAATCATTCT
-CTCTACTATCATTCTGACATTTCACATTCTTAAAAT-AAAGGGGTGA-TCCTAACTGACC--T-AAGACAG
GG-AAT-TT-TTACTAGGATT-AAATGTCAGGAATTGT-GAAAAACTGAATTTAAATGTATTTGGCTAAGGT
GT-ATGTAAACTC-CCGACTTCAACTG
>chromosome6:33353646-33353873/1-227
-GAGTGTATGTAAACTTCTGACCCACTG---GGAATGTGATGAAAGAAATAAAATCTGAAATAAATCATTCT
-CTCTACTATTATTCTGACATTTCACATTCTTAAAAT-AAAGTGGTGA-TCCTAACTGACC--T-AAGACAG
GGAATG-TT-TTACTAGGATT-AAATGTCAGGAATTGT-GAAAAACTGAGTTTAAATGTATTTGGCTAAGGT
GT-ATGTAAACTT-ACGACTTCAACTG
>chromosome6:8950438-8950663/1-225
-GAGTGTATGTAAACTTCTGACCCACTG---GGAATGTGATGAAAGAAA-TAAAGCTGAAATAAATCATTCT
-CTCTACTATTATTCTGACATTTCACATTCTTAAAAT-AAAGTGGTGA-TCCTAACTGACC--T-AAGACAG
GG-AAT-TT-TTACTAGGATT-AAATGTCAGGAATTGT-GAAAAACTGAGTTTAAATGTATTTGGCAAAGGT
GT-ATGTAAACTT-CCAACTTCAACTG
>chromosome7:15750074-15750300/1-226
TGAGTGTATGTAAACTTCTGACCCACTG---GGAATGTGATGAAAGAAATAAAAGCTGAAATAAATCATTCT
-CTCTGCTATTATTCTGACATTTCACATTCTTAAAAT-AAAGTGGTGA-TCCTAACTGACC--T-AAGACAG
GG-AAT-TT-TTACTAGGATT-AAATGTCAGGAATTGT-GAAATACTGAGTTTAAATGTATTTGGCTAAGGT
GT-ATGTAAACTT-CCGACTTCAACT-
>chromosome7:48313300-48313526/1-226
TGAGTGTATGTAAACTTCTGACCCACTG---GGAATGTGATGAAAGAAATAAAAGCTGAAATAAATCATTCT
-CTCTACTATTATTCTGACATTTCACATTCATAAAAT-AAAGTGGTGA-TCCTAACTGACC--T-AAGCCAG
GG-AAT-TT-TTACTAGGATT-AAATGTCAGGAATTGT-GAAAAACTGAGTTTAAATGTATTTGGCTAAGGT
GT-ATGTAAACTT-CCGACTTCAACT-
>chromosome7:34072302-34072528/1-226
TGAGTGTATGTAAACTTCTGACCCACTG---GAAATGTGATGAAAGAAATAAAAGCTGAAATAAATCATTCT
-CTCTACTATTATTCTGACATTTCACATTCTTAAAAT-AAAGTGGTGA-TCCTAACTGACT--T-AAGACAG
GG-AAT-TT-TTACTAGGATT-AAATGTCAGGAATTGT-TAAAAACTGAGTTTAAATGTATTTGGCTAAGGT
GT-ATGTAAACTT-CCGACTTCAACT-
>chromosome7:43568392-43568618/1-226
TGAGTGTATGTAAACTTCTGACCCACTG---GGAATGTGATGAAAGAAATAAAAGCTGAAATAAATCATTCT
-CTCTACTATTATTCTGACATTTCACATTCTTAAAAT-AAAGTGGTGA-TTCTAACTGACT--T-AAGACAG
GG-CAT-TT-TTACTGGGATT-AAATGTCAGGAATTGT-GAAAAACTGAGTTTAAATGTATTTGGCTAAGGT
GT-ATGTAAACTT-CCGACTTCAACT-
>chromosome7:14047167-14047393/1-226
TGAGTGTATATAAACTTCTGACCCACTG---GGAATGTGATGAAAGAAATAAAAGCTGAAATAAATAATTCT
-CTCTACTATTATTCTGACATTTCACATTCTTAAAAT-AAAGTGGTGA-TCCTAACTGACT--T-AAGACAG
GG-AAT-TT-TTACTAGGATT-AAATGTCAGGAATTGT-GAAAAACTGAGCTTAAATGTATTTGGCTAAGGT
GT-ATGTAAACTT-CCGACTTCAACT-
>chromosome7:55945919-55946145/1-226
TGAGTGTATGTAAACTTCTGACCCACTG---GGAATGTGATGAAAGAAATAAAAGCTGAAATAAATCATTCT
-CTCTACTATTATTCTGACATTTCACATTCTTCAAAT-AAAGTGGTGA-TCCTAACTGACC--T-AAGACAG
GG-GAT-TT-TTACTAGGATT-AAATGTCAGGAATTGT-GAAAAACTGAGTTTAAATGTATTTGGCTAAGGT
GT-AAGCAAACTT-CCGACTTCAACT-
>chromosome7:17439217-17439443/1-226
TGAGTGTATGTAAACTTCTGACCCACTG---GGAATGTGATGAAAGAAATAGAAGCTGAAATAAATAATTCT
-CTCTACTATTATTCTGACATTTCACATTCTTAAAAT-AAAGTGGTGA-TCCTAACTGACC--T-AAGACAG
GG-AAT-TG-TTATTAGGATT-AAATGTCAGGAATTGT-GAAAAACTGAGTTTAAATGTATTTGGCTAAGGT
GT-ATGTAAACTT-CCGACTTCAACT-
>chromosome7:41701853-41702079/1-226
TGAGTGTATGTAAACTTCTGACCCACTG---GGAATGTGTTGAAAGAAATAAAATCTGAAATAAATCATTCT
-CTCTACTATTATTCTGACATTTCACATTCTTAAAAT-AAAGTGGTGA-TCCTAACTGACC--T-AAGACAG
GG-AAT-TT-TTACTAGGATT-AAATGTCAGGAATTAT-GAAAAACTGAGTTTAAATGTATTTGGCTAAGGT
GT-ATGTAAACTT-CTGACTTCAACT-
>chromosome7:32722003-32722229/1-226
TGAGTGTATGTAAACTTCTGACCCACTG---GGAATGTGATGAAAGAAATAAAAGCTGAAATAAATCATTCT
-CTCTACTATTATTCTGACATTTCACATTCTTAAAAT-AAAGTGGTGA-TCCTAACTGACC--T-AAGACAG
GG-AAT-TT-TTACTAGGATT-AAATGTCAGGCATTGT-GAAAAACTGAGTTGAAATGTATTTGGCTAAGGT
GT-ATGTACATTT-CCGACTTCAACT-
>chromosome7:52171187-52171413/1-226
TGAGTGTATGTAAACTTCTGACCCACTG---GGAATGTGATGAAAGAAATAAAAGCTGAAATAAATTATTCT
-CTCTACTATAATTCTGACATTTCACATTCTTAAAAT-AAAGTGGTGA-TCCTAACTGACC--T-AAGACAG
GG-AAT-TT-TTACTAGGATT-AAATGTCAGGAATTGT-GAAAAACTGAGTTGAAATGTATTTGGCTAAGGT
GT-ATGTAAACGT-CCGACTTCAACT-
>chromosome7:23685271-23685497/1-226
TGAGTGTATGTAAACTTCTGACCCACTG---GGAATGTGATGAAAGAAATAAAAGCTGAAATAAATCATTAT
-CTCTACTATTATTCTGACATTTCACATTCTTCAAAT-AAAGTGGTGA-TCCTAACTGACC--T-AAGACAG
GG-AAT-TT-TTACTTGGATT-AAATGTCAGGAATTGT-GAAAAACTGAGTTTAAATGTATTTGGCTAAGGT
GT-ATGTAAACTT-CTGACTTCAACT-
>chromosome7:15526478-15526704/1-226
TGAGTGTATGTAAACTTCTGACCCACTG---GGAATGTGATGAAAGAAATAAAAGCTGAAATAAATCATTCT
-CTCTACTATTATTCTGACATTTCACATTCTTAAAAT-AAAGTGGTGA-TCCTAACTGACC--T-AAAACAG
GG-AAT-TT-TTACTTGGATT-ATATGTCAGGAATTGT-GAAAAACTGAGTTTAAATGTATTTGGCTAAGGT
GT-ATGTAAACTT-CAGACTTCAACT-
>chromosome7:17276104-17276330/1-226
TGAGTGTATGTAAACTTCTGACCCACTG---GGAATGTGATGCAAGAAATAAAAGCTGAAATAAATAATTCT
-CTGTACTATTATTCTGACATTTCACATTCTTAAAAT-AAAGTGGTGA-TCCTAACTGACC--T-AAGACAG
GG-AAT-TT-TTACTAGGATT-AAATGTCAAGAATTGT-GAAAAACTGAGTTTAAATGTATTTGGCTAAGGT
GT-ATGTAAACTT-CCGACTTCAACT-
>chromosome7:10421788-10422014/1-226
TGAGTGTATGTAAACTTCTGACCCACGG---GGAATGTGATGAAAGAAATAAAAGCTGAAATAAATCATTCT
-CTCTATTATTATTCTGACATTTCACATTCTTAAAAT-AAAGTGGTGA-TCCTAACTGACC--C-AAGACAG
GG-AAT-TT-TTACTAGGATT-AAATGTCAGGAATTGA-GAAAAACTGAGTTTAAATGTATTTGGCTAAGGT
GT-ATGTAAACTT-CCGTCTTCAACT-
>chromosome7:13120568-13120794/1-226
TGAGTGTATGTAAACTTCTGACCCACTG---GGAATGTGATGAAAGAAATAAAAGCTGAAATAAATCATTCT
-CTCTACTATTATTCTGACATTTCACATTCTTAATTT-AAAGTGGTGA-TCCTAACTGACC--T-AAGACAG
GG-AAT-TT-TTACTACGATT-AAATGTCAGGAATTGT-GAAAAACTGAGTTTAAATGTACTTGGCTAAGGT
GC-ATGTAAACTT-CCGACTTCAACT-
>chromosome7:5381817-5382043/1-226
TGAGTGTATGTAAACTTCTGACCCACTT---GGAATGTGATGAAAGAAATAAAAGCTGAAATAAATCATTCT
-CTCTACTATTATTCTGACATTTCACATTCTTAAAAT-AAAGTGGTGA-TCCTAACTGACC--T-AAGACAG
GG-AAT-TT-TTACTAGGATT-AAATGTCAGTAATTGT-GAAAAACAAAGTTTAAAAGTATTTGGCTAAGGT
GT-ATGTAAACTT-CCGACTTCAACT-
>chromosome7:58400707-58400933/1-226
-GAGTGTATGTAAACGTCTGACCCACTG---GGAATGTGATGAAAGAAATAAAAGCTGAAATAAATCATTCT
-CTCTACTATTATTCTGACGTTTCACATTCTTAAAAT-AAAGTGGTGA-TCCTAACTGACC--T-AAGACAG
GG-AAT-TT-TTACTAGGATT-AAATGTCAGGAATTGT-GAAAAACTGAGTTTAAATGTATTTGGCTAAGGT
GT-ATGTAAACTT-CCGACTTCAACTG
>chromosome7:20008135-20008361/1-226
-GAGTGTATGTAAACTTCTGACCCACTG---GGAATGTGATGAAAGAAATAAAAGCTGAAATAAATTATTCT
-CTCTACTATTATTCGGACATTTCACATTCTTAAAAT-AAAGTGGTGA-TCCTAACTGACC--T-AAGACAA
GG-AAT-TT-TTACTAGGATT-AAATGTCAGGAATTGT-GAAAAACTGAGTTTAAATGTATTTGGCTAAGGT
GT-ATGTAAACTT-CCGACTTCAACTG
>chromosome7:40572068-40572294/1-226
-GAGTGTATGTAAACTTCTGACCCACTG---GGAATGTGATGAAAGAAATAAAAGCTGAAATAAATCATTCT
-CTCCACTATTATTCTGACATTTCACATTCTTAAAAT-AAAGTGGTGA-TCCTAACTGACC--T-AAGACAG
GG-AAT-TT-TTACTAGGATT-AAATGTCAGGAATTGT-GAAAAACTGAGTTTAAATGTACTTGGCTAAGGT
AT-ATGTAAACTT-CTGACTTCAACTG
>chromosome7:21707095-21707321/1-226
-GAGTGTATGTAAACTTCTGACCCACTG---GGAATGTGATGAAAGAAATAAAAGCTGAAATAAATCATTCA
-CTCTACTATTAATCTGACATTTCACATTCTTAAAAT-AAAGTGGTGA-TCCTAACTGACC--T-AAAACAG
GG-AAT-TT-TTACTAGGATT-AAATGTCAGGAATTGT-GAAAAACTGAGTTTAAATGTATTTGGCTAAGGT
GT-ATGTAAACTT-CCGACTTCAACTG
>chromosome7:44901808-44902034/1-226
-GAGTGTATGGAAACTTCTGACCCACTG---GGAATGTGATGAAAGAAATAAAAGCTGAAATAAATCATTCT
-CTCTACTATTATTCTGACATTTCACATTCTTAAAAT-AAAGTGGTGA-TCCTAACTGACC--T-AAGATAG
GG-AAT-TC-TTACTAGGATT-AAATGTCAGGGATTGT-GAAAAACTGAGTTTAAATGTATTTGGCTAAGGT
GT-ATGTAAACTT-CCGACTTCAACTG
>chromosome7:23371399-23371625/1-226
-GAGTGTATGTAAACTTTTGACCCACTG---GGAATGTGATGAAAGAAATAAAAGCTGAAATAAGTCATTCT
-CTCTACTATTATTCTGACATTTCACATTCTTAAAAT-AAAGTGGTGA-TCCTAACTGACC--T-AAGACAG
GG-AAT-TT-TTACTCGGATT-AAATGTCAGGAATTGT-GAAAAACTGAGTTTAAATGTATTTGGCTAAGGT
GT-ATGTAAATTT-CCGACTTCAACTG
>chromosome7:23408221-23408447/1-226
-GAGTGTATGTAAACTTCTGACCCACTG---GGAATGTGATGAAAGAAGTAAAAGCTGAAATAAATCATTCT
-CTCCACTATTATTCTGCCATTTCACATTCTTAAAAT-AAAGTGGTGA-TCCTAACTGACC--T-AAGACAG
GG-AAT-TT-TTACTAGGATT-AAATGTCAGGAATTGT-GAAAAACTGAGTTTAAATGTAGTTGGCTAAGGT
GT-ATGTAAACTT-CCGACTTCAACTG
>chromosome7:35265511-35265737/1-226
-TAGTGTATGTAAACTTCTGACCCACTG---AGAATGTGATGAAAGAAATAAAAGCTGAAATAAATCATTCT
-CTCTACTATTATTCTGACATTTCACATTCTTAAAAT-AAAGTGTTGA-TCCTAACTGACC--T-AAGACAG
GG-AAT-TT-TTATTAGGATT-AAATGTCAGGAATTGT-GAAAAACTGAGTTTAAATGTATTTGGCTAAGGT
GT-ATGTAAACTT-CCGACTTCAACTG
>chromosome7:150585-150811/1-226
-GAGTGTATGTAAACTTCTGACCCACTG---GGAATGTGATGAAAGAAATAAAAGCTGAAATAAATCATTCT
-CTCTACTATTATTCTGACATTTCACATTCTTAAAAT-AAAGTGGTGA-TCCTAACTGACC--T-CAGACAG
GG-AAT-TT-TTACTAGGATT-AAATGTCAGGAATTGT-GAAGAACAGAGTTTAAATGTATTTGCCTAAGGT
GT-ATGTAAACTT-CCGACTTCAACTG
>chromosome7:35401923-35402149/1-226
-GAGTGTATGTAAACTTCTGACCCACTG---GGAATGTGATGAAAGAAATAAAAGCTGAAATAAATCATTCT
-GTCTACTATTAGTCTGACATTTCACATTCTTAAAAT-AAAGTGGTGA-TCCTAACTGACC--T-AAGATAG
GG-AAT-TT-TTACTAGGATT-AAATGTCAGGAATTGT-GAAAAACTGAGTTGAAATGTATTTGGCTAAGGT
GT-ATGTAAACTT-CCGACTTCAACTG
>chromosome7:46116470-46116696/1-226
-GAGTGTATGTAAACTTCTGACCCACTG---GCAATGTGATGAAAGAAATAAAAGCTGAAATAAATCATTCT
-CGCTACTATTATTCTGACATTTCACATTCTTAAAAT-AAAGTGGTGA-TCCTAACTGACC--T-ACGACAG
GG-AAT-TT-TTACTAGGATT-AAATGTCAGGAATTGT-GAAAAACTGAGTTTAAATGTATTTGGCTAAGGT
GT-ATGTAAACTT-CCGACTTCAATTG
>chromosome7:50101300-50101525/1-225
-GAGTGTATGTAAACTTCTGACCCACTG---GGAATGTGATGAAAGAAATAAAAGCTGACATAAATCATTCT
-CTCTACTATTATTCTGACATTTCACATTCTTAAAAT-AAAGTGGTGA-TCTTAACTGACC--T-AAGACAG
GA-AAT-TT-GTACTAGGATT-AAATGTCAGGAATTGT-GAAAAACTGAGTTTAAATGTATTTGGCTAAGGT
GT-ATGTAAACTT-CCGACTTCAACT-
>chromosome7:32292158-32292384/1-226
-GAGTGTATGTAAACTTCTGACCCACTA---GGAATGTGATGAAAGAAATAAAAGCTGAAATAAATCATTAT
-CTCTACTATTATTCTGACATTTCACATTCTTAAAAT-AAAGTGGTGA-TCCTAACTGACC--T-AAGACAG
GG-AAT-TT-TTACTAGGATT-AAATGTCAGGAATAGT-GAAAAACTGAGTTTAAATGTATTTGGCTATGGT
GT-ATGTAAACTT-CCGACTTCAACTG
>chromosome7:11767199-11767425/1-226
-GAGTGTATGTTAACTTCTGACCCACTG---GGAATGTGATGAAATAAATAAAATATGAAATAAATCATTCT
-CTCTACTATTATTCTGACATTTCACATTCTTAAAAT-AAAGTGGTGA-TCCTAACTGACC--T-AAGACAG
GG-AAT-TT-TTACTAGGATT-AAATGTCAGGAATTGT-GAAAAACTGAGTTTAAATGTATTTGGCTAAGGT
GT-ATGTAAACTT-CCGACTTCAACTG
>chromosome7:44468775-44468999/1-224
-GAGTGTATGTAAACTTCTGACCCACTG---GGAATGTGATGAAAGAAATAAAAGCTGAAATAAATCA--CT
-CTCTACTATTATTCTGACATTTCACATTCTTAAAAT-AAAGTGGTGA-TCCTAACTGACC--T-AAGACAG
GG-AAT-TT-TTACTAGGTTT-AAATGTCAGGAATTGT-GAAAAACTGAGTTTAAATGTATTTGGCTAAGGT
GT-ATGTAAACTT-CCGACTTCAACTG
>chromosome8:15869851-15870077/1-226
TGAGTGTATGTAAACTTCTGACCCACTG---GGAATGTGATGAAAGAAATAAAAGCTGAAATAAATCATTCT
-CTCTACTATTATTCTGACATTTCACATTCTTAAAAT-AAAGTGGTGA-TCCTAACTGACC--T-AAGACAG
GG-AAT-TT-TTACTAGGATT-AAATGTCAGGAATTGT-GAAAAACTGAGTTTAAATGTATTTAGCTAAGGT
GT-ATGTAAACTT-CCGACTTCAACT-
>chromosome8:16481111-16481337/1-226
TGAGTGTATGTAAACTTCTGACCCACTG---GGAATGTGATAAAAGAAATAAAAGCTGAAATAAATCATTCT
-CTCTACTATTATTCTGACATTTCACATTCTTAAAAT-AAAGTGGTGA-TCCTAACTGACC--T-AAGACAG
GG-AAT-TT-CTACTAGGATT-AAAAGTCAGGAATTGT-GAAAAACTGAGTTTAAATGTATTTGGCTAAGGT
GT-ATGTAAACCT-CCGACTTCAACT-
>chromosome8:6056080-6056306/1-226
TGAGTGTATGTAAACTTCTGACCCACTG---GGAATGTGATGAAAGAAATAAAAGCTCAAATAAATCATTCT
-CTCTACTATTATTCTGACATTTCACATTCTTAAAAT-AAAGTGGTGA-TCTTAACTGACC--T-AAGACAG
GG-ATT-AT-TTACTAGGATT-AAATGTCAGGAATTGT-GAAAAACTGAGTTTAAATGTATTTGGCTAAGGT
GT-ATGTAAACTT-CCGACTTCAACT-
>chromosome8:22446774-22447000/1-226
TGAGTGTATGTAAACTTCTGACCCACTG---GGAATGTGATGAAAGAAATAAAAGCTGAAATAAATCATTCT
-CTCTACTATTATTTTGACATTTCATATTCTTAAAAT-AAAGTGGTGA-TCCTAACTGACC--T-AAGACAG
GG-AAT-TG-TTACTAGGATT-AAATGTCAGGAATTGT-GAAATACTGAGTCTAAATGTATTTGGCTAAGGT
GT-ATGTAAACTT-CCGACTTCAACT-
>chromosome8:5799503-5799729/1-226
TGAGTGTATGTAAACTTCTGACCCACTG---GGAATGTGATGAAAGAAATTAAAGCTGAAATTAATCATTCT
-CTCTACTATTATTCTGACATTTCACATTCTTAAAAT-AAAGTGGTAA-TCCTAACTGACC--T-CAAACAG
GG-AAT-TT-TTACTAGGATT-AAATGTCAGGAATTGT-GAAAAACTGAGTCTAAATGTATTTGGCTAAGGT
GT-ATGTAAACTT-CCGACTTCAACT-
>chromosome8:10243436-10243662/1-226
TGAGTGTATGTAAACTTCTGACCCACTG---GGAATGTGATGAAAGAAATAAAAGCTGAAATAAATCATTCT
-CTCTACTATTATTCTGACATTTCACATTCTTAAAAT-AAAGTGGTGA-TCCTAACTGACC--T-AAGACAG
CA-AAT-TT-ATTCTAGGATT-AAATGTCAGGAATTGT-GAAAAACTGAGTTTAAATGTATTTGGCTAAGGT
GC-ATGTAAACTT-CCGACTTCAACT-
>chromosome8:4776099-4776322/1-223
TGAGTGTATGTAAACTTCTGACCCACTG---GGAATGTGATGAAAGAAATAAAAGCTGAAATAAATCATTCT
-CTCTACGATTATTCTGACATTTCACATTCTTAAAAT-AAAGTGGTGA-TCCTAACTGACC--T-AAGACAG
GG-AAT-TT-TTACTAGGATT-AAATGTCAGGAATTGT-GAAAAACTGAGTTTAAATGTATTTGGCTAAGGT
GT-ATGTAAAC----CGACTTCAACT-
>chromosome8:5413201-5413427/1-226
TGAGTGTATGTAAACTTCTGACCCACTG---GGAATGTGATGAAAGAAATAAAAGCTGATATATATCATTCT
-CTCTACTATTATTCTGACATTTCACATTCTTAAAAT-AAAGTGGTAA-TCCTAACTGACC--T-AAAACAG
GG-AAC-TT-TTACTAGGATT-AAATGTCAGGAATTGT-GAAAAACGGAGTTTAAATGTATTTGGCTAAGGT
GT-ATGTAAACTT-CCGACTTCAACT-
>chromosome8:24383456-24383682/1-226
TGAGTGTATGTAAACTTCTGACCCACTG---GGAATGTGATGAAAGAAATAAAAGCTGAAATAAATCATTCT
-CTCTACTATTATTCTGACATTTCACATTCTTAAAAT-AAAGTGGTGA-TCCTAACTGACC--A-AAGACAG
GG-AAT-TT-TTACTAGGATT-AAATGTCAGGAATTAT-GAAAAACAGAGTTTAAATGTATTTGGCTGATGT
GT-AAGTAAACTT-CCGACTTCAACT-
>chromosome8:19537644-19537870/1-226
TGAGTGTATGTAAACTTCTGACCCACTG---GGAATGTGATGAAAGAAAAAAAAGCTGAAATAAATAATTCT
-CTCTACTATTATTCTGACATTTCACATTCTTAAAAT-AAAGTGGTGA-TCCTAACTGACC--T-TAGACAG
GG-ATT-TT-TTACTAGAATT-AAATGTCAGGAATTGT-GAAAAACTGAGTTTAAATGTATTTGGCTAAGGT
GT-ATGTAAACTT-CCGACTTCAATT-
>chromosome8:12396479-12396705/1-226
TGAGTGTATGTAAACTTCTGACCCACTG---GGAATGTGATGAAAGAAATAAAAACTGAAATAAATCATTCT
-CTGTAGTATTATTCTGATATTTCACATTCTTAAAAT-AAAGTGGTGA-TCCTAACTGACC--T-AAGACAG
GG-CAT-TT-TTACTAGGATT-AAATGTCAGGAATTGT-GAAAAACTGAGTTTAAATATATTTGGCTAAGGT
GT-ATTTAAATTT-CCGACTTCAACT-
>chromosome8:19268512-19268738/1-226
TGAGTGTATGTAAACTTCTGACCCACTG---GGAATGTGATGAAAGAAATAAAAGCTGAAATAAATCATTCT
-CTCAACAGTTATTCTGACATTTCACATTCTTAAAAT-AAAGTGGTGA-TCCTAACTGACC--T-AAGACAG
GG-AAT-TT-TTACTAGGATT-AAATGTCAGTAATTGT-GAAAAACTGAGTTTAAATGTATTTTGCTAAGCT
GT-ACGTAAACTT-CCGACTTCAACT-
>chromosome8:5091985-5092211/1-226
TGAGTGTATGTAAACTTCTGACCCACTG---GGAATGTGATGAAAGAAATAAAATCTGAAATAAATCATTCT
-CTCTACTATTATTCTGACATTTCACATTCTTAAAAT-AAAGTGGTGA-TCCTAACTGACC--T-AAGACAG
GG-AAT-TT-TTACTCGGATT-AAATGTCAGGAATTGT-GAAAAACTGAGTTGAAATGTATTATGCTAAGTT
GT-ATGTAAACTT-CTGACTTCAACT-
>chromosome8:7069914-7070141/1-227
TGAGTCTATGTAAACTTCTGACCCACTG---GGAATGTGATGAAAGAAATAAAAGCTGAAATAAATCATTCT
-CGCTACTATTATTCTGACATTTCACATTTTTTAAAT-AAAGTGGTGA-TCCTAACTGACC--T-AAGACAG
GG-AATTTTTTTACTAGGATT-AAATATCAGGAATTGT-GAAAAACTGAGTTTAAATGTATTTGGCTAAGGT
GT-ATGTAAACTT-CCGACTTCAAC--
>chromosome8:12623962-12624187/1-225
TGAGTGTATGTAAACTTCTGACCCACTG---GGAATGTGATGAAAGAAATAAAAGCTGAAAT-AATCATTCT
-CTCTACTATTTTTCTGACATTTCACATTCTTAAAAT-AAAGTGGTGA-TCCTAACTGACC--T-AACACAG
GG-AAT-TT-GTTCTAGGATT-GAATGTCAGGAATTGT-GAAAAACTGAGTTTAAATGTATTTGGCTAAGGT
GT-ATGTAAACAT-CCGACTTCAACT-
>chromosome8:10810872-10811098/1-226
-GAGTGTATGTAAACTTCTGACCCACTG---GGAATGTGATGAAAGAAATAAAAGCTGAAATAAATCATTCT
-CTCTACTATTATTCTGACATTTCACATTCTTAAAAT-AAAGTGGGGA-TCCTAACTGACC--T-AAGACAG
GG-AAT-TT-TTACTAGGATT-AAATGTCAGGAATTGT-GAAAAACTGAGTTTAAATGTATTTGGCTAAGGT
AT-ATGTAAACTT-CCGACTTCAACTG
>chromosome8:19128783-19129009/1-226
-GAGTGTATGTAAACTTCTGACCCACTG---GGAATGTGATGAACGAAATAAAAGCTGAAATAAATCATTCT
-CTCTACTATTATTCTGACATTTCACATTCTTAAAAT-AAAGTGGTAA-TCCTAACTGACC--T-AAGACAG
GG-AAT-TT-TTACTAGGATT-AAATGTCAGGAATTGT-GAAAAACTGAGTTTAAATGTATTTGGCTAAGGT
GT-ACGTAAACTT-CCGACTTCAACTG
>chromosome8:1361321-1361547/1-226
-GAATGTATGTAAACTTCTGACCCACTG---GGAATGTGATGAAAGAAATAAAAGCTGAAATAAATCATTCT
-CTCTACTATTATTCTGACATTTCACATTCTTAAAAT-AAAGTGGTGA-TCCTAACTGACC--G-AAGACAG
GG-AAT-TT-TTACTAGGATT-AAATGTCAGGAATTGT-GAAAAACTGAGTTTAAATGTATTTGGCTATGGT
GT-ATGTAAACTT-CCGACTTCAACTG
>chromosome8:15181095-15181321/1-226
-GAGTGTATGTAAACTTCTGACCCACTG---GGAATGTGATGAAAGAAATAAAAGCTGAAATAAATCCTTCT
-CTCTGCTATTATTCTGATATTTCAGATTCTTAAAAT-AAAGTGGTGA-TCCTAACTGACC--T-AAGACAG
GG-AAT-TT-TTACTAGGATT-AAATGTCAGGAATTGT-GAAAAACTGAGTTTAAATGTATTTGGCTAAGGT
GT-ATGTAAACTT-CTGACTTCAACTG
>chromosome8:329397-329623/1-226
-GAGTGTATGTAAACTTCTGACCCACTG---GGAATGTGATGAAAGAAATAAAAGCTGAAATAAATCATTCG
-CTCTACTATTATTCTGACATTTCACATTCTTAAAAT-AAAGTGGTGA-TCCTAACTGACC--T-AAGACAG
GG-CAT-TT-TTACTAGGATT-AAATGTCAGGAATTGT-GAAAAACTGAGTTTAAACCTATTTGGCTAAGGT
GT-ATGTAAACTT-CCGACTTCAACTG
>chromosome8:9412773-9412999/1-226
-GAGTGTATGTAAACTTCTGACCCACTG---GGAATGTGATGAAATAAATAAAAGCTGAAATAAATCATTCT
-CTCTACTATTATTCTGACATTTCACATTCTTAAAAT-AAAGTGGTGA-TCCTAACTGCCC--T-AAGACAG
GG-AAT-TT-TTACTAGGATT-AAATGTCAGGAATTGT-GAAAAACTGAGTTTAAATGTATTTGTCTAAGGT
GT-ATGTAAACTT-CCAACTTCAACTG
>chromosome8:10301880-10302106/1-226
-GAGTGTATGTAAACTTCTGACCCACTG---GGAATGTGATGAAAGAAATAAAAGCTGAAATAAATCATTCT
-CTCTACTATTATTCTGACATTTCACATTCTTAAAAT-AAAGTGTTGA-TTCTAACTGACC--T-AAGACAG
GG-ACT-TT-TTACTAGGATT-AAATGTCAGGAATTGT-GAAAAACTGAGTTTAAATGTATTTGGCTAAAGT
GT-ATGTAAACTT-CTGACTTCAACTG
>chromosome8:20586117-20586342/1-225
-GAGTGCATGTAAACTTCTGACCCACTG---GGAATGTGATGAAAGAAATAAAAGCTGAAATAAATCATTAT
-CTCTACTATTATTCTGACATTTCACATTCTTAAAAT-AAAGTGGTGA-TCCTAACTGACC--T-AAGACAG
GG-ACT-TT-TTACTAGGATT-AAATGTCAGGAATTGT-GAAAAACTGAGTTTAAATGTATTTGGCTAAGGT
GT-ATGTAAACAT-CCGACTTCAACT-
>chromosome8:4846267-4846493/1-226
-GAGTGTATGTAAACTTCTGACCCACTG---GGAATGTGATAAAAGAGATAAAAGCTGAAATAAATCATTCT
-CTCTACTATTATTCTGACATTTCACATTCTTAAAAT-AAAGTGGTGA-TCCTAACTGACC--T-AAGACAG
GG-AAT-TT-TTACTAGGATT-AAATGTCAGGAATTGT-TTAAAACGGAGTTTAAATGTATTTGGCTAAGGT
GT-ATGTAAACTT-CCGACTTCAACTG
>chromosome8:9953826-9954052/1-226
-GAGTGTTTGTAAACTTCTGACACACTG---GGAATGTGATGAAAGAAATAAAAGCTGAAATAAATCATTCT
-CTCTGCTATTATTCTGACATTTCACATTCTTAAAAT-AAAGTGGTGA-TCCTAACTGACC--T-AAGACAG
GG-AAT-TT-TTACTAGGATT-AAATGTCAGGTGTTGT-GAAAAACTGAGTTTAAATGTATTTGGCTAAGGT
GT-ATGTAAACTT-CCGACTTCAACTG
>chromosome8:11553268-11553494/1-226
-CAGTGTATGTAAACTTCTGACCCACTG---GGAATGTGATGAAAGAAATAAAAGCTGAAATAAATCATTCT
-CTCTACTATTATTCTGACATTTCACATTCTTAAAAT-GAAGTTGTGA-TCCTAACTGACC--T-AAGACAG
GG-AAT-TT-TTATTTGGATT-AAATGTCAGGAATTGT-GAAAAACTGAGTTTAAATGTATTTGGCTAAGGT
GT-ATGTAAACTT-CCGACTTCAACTG
>chromosome8:333499-333725/1-226
-GAGTGTATGTACATTTCTGACCCACTG---GGAATGTGATGAAAGAAATGAAAGCTGAACTAAATCATTCT
-CTCTACTATTATTCTGACATTTCACATTCTTAAAAT-AAAGTGGTGA-TCCTAACTGACC--T-AAGACAG
GG-AAT-TT-TTACTAGGATT-AAATGTCAGGAATTGT-GAAGAACTGAGTTTAAATGTATTTGGCTAAGGT
GT-ATGTAAACTT-TCGACTTCAACTG
>chromosome8:25216085-25216311/1-226
-GAGTGAATGTAAACTTCTGACCCACTG---GGAATGTGATGAAAGAAATAAAAGCTGAAATAAATCATTCT
-CTCTACTATTATTCGGACTTTTCACATTCTTAAAAT-AAAGTGGTGA-TCCTAACTGAGC--T-AAGACAG
GG-AAT-TT-TTACTAGGATT-AAATGTCAGGAATTGT-GAAAAACTGAGTTTAAATGTATTTGGCTAAGGT
GT-ATGTAAACTT-CTGACTTCAACTG
>chromosome8:14645931-14646154/1-223
----TGTATGTAAACTTCTGACCCACTG---GGAATGTGATGAAAGAAATAAAAGCTGAAGTAAATCATTCT
-CTCTACTATTATTCTGACATTTCACATTCTTAAAATAAAAGTGGTGA-TCCTAACTGACC--T-AAGACAG
GG-AAT-TT-TTACTAGGATT-AAATGTCAGGAATTGT-GAAAAACTGAGTTTAAATGTATTTGGCTAAGGT
GT-ATGTAAACTT-CTGACTTCAACT-
>chromosome8:21581732-21581961/1-229
-GAGTGTATGTAAACTTCTGACCCACTG---GGAATGTGATGAAAGAAATAAAAGCTGAAATAATTCATTCT
-TTCTACTATTATTCTGACATTTCACATTCTTAAAAT-AAAGTGGTGA-TACTAACTGACC--T-AAGACAG
GGCATTTTTAGGACTAGGATT-AAATGTCAGGAATTGT-GAAAAACTGAGTTTAAATGTATTTGGCTAAGGT
GT-ATGTAAACTT-CCGACTTCAACTG
>chromosome8:12014713-12014925/1-212
---------------TTCTGACCCACTG---GGAATGTGATAAAATAAATAAAAGCTGAAATAAATCATTCT
-CTCTACTATTATTCTGACATTTCACATTCTTAAAAT-AAAGTGGTGA-TCCTAACTGACC--T-AAGACAG
GG-AAT-TT-TTACTAGGATT-AAATGTCAGGAATTGT-GAAAAACTGAGTTTAAATGTATTTGGCTAATGT
GT-ATGTAAACTT-CCGACTTCAACTG
>chromosome9:111583776-111584002/1-226
TGAGTGTATGTAAACTTCTGACCCACTG---GGAATGTGACGAAAGAAATAAAAGCTGAAATAAATCATTCT
-CTCTACTATTATTCTGACATTTCACATTCTTAAAAT-AAAGTGGTGA-TCCTAACTGACC--T-AAGACAG
GG-AAT-TT-TTACTAGGATT-AAATGTCAGGAATTGT-GAAAAACTGAGTTTAAATGTATTTGGCTAAGGT
GT-ATGTAAACTT-CCGACTTCAACT-
>chromosome9:2783169-2783395/1-226
TGAGTGTATGTAAACTTCTGACCCACTG---GGAATGTGATGAAAGAAATAAAAGCTGAAATAAATCATTCT
-CTCTACTATTATTCTGACATTTCACATTCTTAAAAT-AAAGTGGTGA-TCCTAACTGACC--T-AAGACAG
GG-AAT-TT-TTACTAGGATT-AAATGTCAGGAATTGT-GAAAAACTGAGTTTAAATGTATTTGGCTAAGGT
GT-ATGTAAACTT-CCGACTTCAATT-
>chromosome9:16102552-16102778/1-226
TGAGTGTATGTAAACTTCTGACCCACTG---GGAATGTGATGAAAGAAATAAAAGCTGAAATAAATCATTCT
-CTCTACTATTATTCTGACATTTCACATTCTTAAAAT-AAAGTGGTGA-TCCTAACTGACC--T-AAGACAG
GG-AAT-TT-TTACTAGGATT-AAATGTCAGTAATTGT-GAAAAACTGAGTTTAAATGTATTTGGCTAAGGT
GT-ATGTAAACTT-CCGACTTCAACT-
>chromosome9:18964196-18964422/1-226
TGAGTGTATGTAAACTTCTGACCCACTG---GGAATGTGATGAAAGAAATAAAAGCTGAAATAAATCATTCT
-CTCTACTATTATTCTGACATTTCACATTGTTAAAAT-AAAGTGGTGA-TCCTAACTGACC--T-AAGACAG
GG-AAT-TT-TTACCAGGATT-AAATGTCAGGAATTGT-GAAAAACTGAGTTTAAATGTATTTGGCTAAGGT
GT-ATGTAAACTT-CCGACTTCAACT-
>chromosome9:110295418-110295644/1-226
TGAGTGTATGTAAACTTCTGACCCACTG---GGAATGTGATGAATGAAATAAAAGCTGAAATAAATCATTCT
-CTCTACTATTATTCTGACATTTCACATTCTTAAAAT-AAAGTGGTGA-TCCTAACTGACC--T-AAGACAG
GG-AAT-AT-TTACTAGGATT-AAATGTCAGGAATTGT-GAAAAACTGAGTTTAAATGTATTTGGCTAAGGT
GT-ATGTAAACTT-CCGACTTCAACT-
>chromosome9:107297112-107297338/1-226
TGAGTGTATGTAAACTTCTGACCCACTG---GGAATGTGATGAAAGAAATTAAAGCTGAAATGAATCATTCT
-CTCTACTATTACTCTGACATTTCACATTCTTAAAAT-AAAGTGGTGA-TCCTAACTGACC--T-AAGACAG
GG-GAT-TT-TTACTAGGATT-AAATGTCAGGAATTGT-GAAAAACTGAGTTTAAATGTATTTGGCTAAGGT
GC-ATGTAAACTT-CCGACTTCAACT-
>chromosome9:6851970-6852196/1-226
TGAGTGTATGTAAACTTCTGACCCACTG---GGAATGTGATGAAAGAAATGAAAGCTGAAATAAATCATTCT
-CTCTACTATTATTCTGACATTTCACATTCTTAAAAT-AAAGTGGTGA-TCCTAACTGACC--T-AAGACAG
GG-AAT-TT-TTACTAGGATT-AAATGTCAGGAATTGT-GAAAAACTGAGTTTAAATGTATTTGGCTAAGTT
GT-ATGTAAACTT-CTGACTTCAACT-
>chromosome9:34158880-34159106/1-226
TGAGTGTATGTAAACTTCTGACCCACTG---GGAATGTGATGAAAGAAATGAAAGCTGAAATAAATCATTCT
-CTCTACTATTATTCTGACATTTCTCATTCTTAAAAT-AAAGTGGTGA-TCCTAACTGACC--T-AAGACAG
GG-AAT-TT-TTACTAGGATT-AAATGTCAGGAATTGT-GAAAAACTGAGTTTAAATGTATTTGGCTAAGGT
GT-ATGTAAACTT-CTGACTTCAACT-
>chromosome9:131741810-131742036/1-226
TGAGTGTATGTAAACTTCTGACCTACTG---GGAATGTGATGAAAGAAATAAAAGCTGAAATAAATCATTCT
-CTCTACTATTATTCTGACATTTCACATTCTTATAAT-AAAGTGGTGA-TCCTAACTGACC--T-AAGACAG
GG-AAT-TT-GTACTAGGATT-AAATGTCAGGAATTGT-GAAAAACTGAGTTTAAATGTATTTGGCTAAGGT
GT-ATGTAAACTT-CCGACTTCAACT-
>chromosome9:39109242-39109466/1-224
TGAGTGTATGTAAACTTCTGACCCACTG---GGAATGTGATGAAAGAAATAAAAGCTGAAATAAATAATTCT
-CTCTACTATTATTCTG--ATTTCACATTCTTAAAAT-AAAGTGGTGA-TCCTAACTGACC--T-AAGACAG
GG-AAT-TT-TTACTAGGATT-AAATGTCAGGAATTGT-GAAAAACTGAGTTTAAATGTATTTGGCTAAGGT
GT-ATGTAAACTT-CCGACTTCAACT-
>chromosome9:53603056-53603281/1-225
TGAGTGTATGTAAACTTCTGACCCACTG---GGAATGTGATGAAAGAAATAAAAGCTGAAATAAATCATTCT
-CTTTACTATTATTCTGATATTTCACATTCTTAAAAT-AAAGTGGTGA-TCATAACTGACC--T-AAGACAG
GG-A-T-TT-TTACTAGGATT-AAATGTCAGGAATTGT-GAAAAACTGAGTTTAAATGTATTTGGCTAAGGT
GT-ATGTAAACTT-CCGACTTCAACT-
>chromosome9:1979209-1979435/1-226
TTAGTGTATGTAAACTTCTGACCCACTG---GGAATGTGATGAAAGAAATAAAAGCTGAAATAAATAATTCT
-CTCTACTATTATTCTGACATTTCACATTCTTAAAAT-AAATTGGTGA-TCCTAACTGACC--T-AAGACAG
GG-AAT-TT-GTACTAGGATT-AAATGTCAGGAATTGT-GAAAAACTGAGTTTAAATGTATTTGGCTAAGGT
GT-ATGTAAACTT-CCGACTTCAACT-
>chromosome9:37833283-37833509/1-226
-GAGTGTATGTAAACTTCTGACCCACTG---GGAATGTGGTGAAAGAAATAAAAGCTGAAATAAATCATTCT
-CTCTACTATTATTCTGACATTTCACATTCTTAAAAT-AAAGTGGTGA-TCCTAACTGACC--T-AAGACAG
GG-AAT-TT-TTACTAGGATT-AAATGTCAGGAATTGT-GAAAAACTGAGTTTAAATGTATTTGGCTAAGGT
GT-ATGTAAACTT-CCGACTTCAACTG
>chromosome9:35635083-35635309/1-226
-GAGTGTATGTAAACTTCTGACCCACTG---GGAATGTGATGAAAGAAATAAAAGCTGAAATAAATCATTCT
-CTCTACTATTATTCTGATATTTCACATTCTTAAAAT-TAAGTGGTGA-TCCTAACTGACC--T-AAGACAG
GG-AAT-TT-TTACTAGGATT-AAATGTCAGGAATTGT-GAAAAACTGAGTTTAAATGTGTTTGGCTAAGGT
GT-ATGTAAACTT-CCGACTTCAACTG
>chromosome9:113273657-113273883/1-226
-GAGTGTATGTAAACTTCTGACCCACTG---GGAATGTGATGAAAGAAATAAAAGCTGAAATAAATCATTCT
-CTCTACTATTATTCTGACATTTCACATTCTTAAAAT-AAAGTGGTGA-TCCTAACTGACC--T-AAGACAG
GG-AAT-TT-TTACTAGGATT-AAATGTCAGGAATTGT-GAAAAACTGAGTTTAAATGTATTTGGCTAAGGT
GT-ACGTACACTT-CCGACTTCAACTG
>chromosome9:45089538-45089764/1-226
-GAGTGTATGTAAACTTCTGACCCACTG---GGAATGTGATGAAAGAAATAAAAGCTGAAATAAATCATTCT
-CTCTACTATTATTCTGACATTTCACATTCTTAAAAT-AAAGTGGTGA-TCCTAACTGACC--T-AAGACAG
GG-AAT-TG-TTACTAGGATT-AAATGTCAGGAATTGT-GAAAAACTGAGTTTAAATGTATTTGGCTAAGGT
GT-ATGTAAACTT-CTGACTTCAACTG
>chromosome9:60387268-60387494/1-226
-GAGTGTATGTAAACTTCTGACCCACTG---GGAATGTGATGAAAGAAATAAAAGCTGAAATAAATCATTCT
-CTCTACTATTATTCTGACATTTCACATTCTTAAAAT-AAAGTGGTGA-TCCTAACTGACC--T-AAGACAG
GG-AAT-TT-TTACTAGGATT-AAATGTCAGGAATTGT-GAAAAACTGAGTTGAAATGTATTTGGCTAAGGT
GT-ATGTAAACTT-TCGACTTCAACTG
>chromosome9:106752696-106752922/1-226
-GAGTGTATGTAAACTTCTGACCCACTG---GGAATGTGATGAAAGAAATAAAAGTTGAAATGAATCATTCT
-CTCTACTATTATTCTGACATGTCACATTCTTAAAAT-AAAGTGGTGA-TCCTAACTGACC--T-AAGACAG
GG-AAT-TT-TTACTAGGATT-AAATGTCAGGAATTGT-GAAAAACTGAGTTTAAATGTATTTGGCTAAGGT
GT-ATGTAAACTT-CTGACTTCAACTG
>chromosome9:115265777-115266003/1-226
-GAGTGTATGTAAACTTCTGACCCACTG---GGAATGTGATGAAAGAAATAAAAGCTGAAATAAATCATTCT
-CTCTACTATTATTCTGACATTTCACATTCTTAAAAT-AAAGTGGTGA-TCCTAACTGACC--T-AAGACAG
GG-AAT-TT-TTACTAGGATT-AAATGTCAGGAATTGT-GAAAAACTGAGTTTAAATGTATTTGGTTAAGGT
GT-ATGTAAGCTT-CCGGCTTCAACTG
>chromosome9:48709999-48710225/1-226
-GAGTGTATGTAAACTTCTGACCCACTG---GGAATGTGATGAAAGAAGTAAAAGCTGAAATAAATCATTCT
-CTCTACTATTATTCTGACATTTCACATTCCTAAAAT-AAAGTGGTGA-TCCTAACTGACC--T-AAGACAG
GG-ATT-TT-TTACTAGGATT-AAATGTCAGGAATTGT-GAAAAACTGAGTTTAAATGTATTTGGCTAAGGT
GT-ATGTAAACTT-CCGACTTCAACTG
>chromosome9:64827659-64827885/1-226
-GAGTGTATGTAAACTTCTGACCCACTG---GGAATGTGATGAAAGAAATAAAAGCTGAAATAAATCATTCT
-CTCTACTATTATTCTGACATTTCACGTTCCAAAAAT-AAAGTGGTGA-TCCTAACTGACC--T-AAGACAG
GG-AAT-TT-TTACTAGGATT-AAATGTCAGGAATTGT-GAAAAACTGAGTTTAAATGTATTTGGCTAAGGT
GT-ATGTAAACTT-CCGACTTCAACTG
>chromosome9:135200901-135201127/1-226
-GAGTGTATGTAAACTTCTGACCCACTG---GGAATGTGATTAAAGAAATAAAAGCTGAAATAAATCATTCT
-CTCTACTGTTATTCTGACATTTCACATTCTTAAAAT-AAAGTGGTGA-TCCTAACTGACC--T-AAGACAG
GG-AAT-CT-TTACTAGGATT-AAATGTCAGGAATTGT-GAAAAACTGAGTTTAAATGTATTTGGCTAAGGT
GT-ATGTAAACTT-CCGACTTCAACTG
>chromosome9:51621037-51621263/1-226
-GAGTGTATGTAAACTTCTGACCCACTG---GGAATGTGATGAAAGAAATAAAAGCTGAAATAAATCATTCT
-CTCTACTATTATTCTGACATTTCACATTCTTAAAAT-AAAGTGGTGA-TCCTAACTGACC--T-AAGACAG
GG-TAT-TT-TTACTAGGATT-AAATGTCAGGAATTGT-GAAAAACTGAGTTTAAATGTATTTGGCTAAGGT
GT-GTGTAAACTT-CCAACTTCAACTG
>chromosome9:114009691-114009917/1-226
-GAGTGTATGTAAACTTCTGACCCACTG---GGAATGTGATGAAAGAAATAAAAGCTGAAATAAATCATTCT
-CTCTACTATTATTCTGACATTTCACATTCTTAAAAT-AAACTGGTGA-TCCTAACTGACC--T-AAGACAG
GG-AAT-TT-TTACTAGGATT-AAATGTCAGGAATTGT-GAAAAACTGAGTTTAAATGTATTTGGCTAAGGT
GT-TTGTAAACTT-CCAACTTCAACTG
>chromosome9:3618105-3618331/1-226
-GAGTGTATGTAAACTTCTGACCCACTG---GGAATGTGATGAAAGTAATAAAAGCTGAAATAAATAATTCT
-CTCTACTATTATTCTGACATTTCACATTCTTAAAAT-AAAGTGGTGA-TCCTAACTGACC--T-AAGACAG
GG-AAT-AT-TTACTAGGATT-AAATGTCAGGAATTGT-GAAAAACTGAGTTTAAATGTATTTGGCTAAGGT
GT-ATGTAAACTT-CCGACTTCAACTG
>chromosome9:34097625-34097851/1-226
-GAGTGTATGTAAACTTCTGACCCACTG---GGAATGTGATGAAAGAAATAAAAGCTGAAATAAATCATTCT
-CTCTACTATTATTCTGACATTTCACATTCTTAAAAT-AAAGTGGTGA-TCCTAACTGACA--T-AAGACAG
GG-AAT-TT-TTACTAGGAAT-AAATGTCAGGAATTGT-GATAAACTGAGTTTAAATGTATTTGGCTAAGGT
GT-ATGTAAACTT-CCGACTTCAACTG
>chromosome10:92322464-92322690/1-226
TGAGTGTATGTAAACTTCTGACCCACTG---GGAATGTGATGAAAGAAATAAAAGCTGAAATAAATCCTTCT
-CTCTACTATTATTCTGACATTTCACATTCTTAAAAT-AAAGTGGTGA-TCCTAACTGACC--T-AAGACAG
GG-AAT-TT-TTACTAGGATT-AAATGTCAGGAATTGT-GAAAAACTGAGTTTAAATGTATTTGGCTAAGGT
GT-ATGTAAACTT-CCGACTTCAACT-
>chromosome10:77314002-77314228/1-226
TGAGTGTATGTAAACTTCTGACCCACTG---GGAATGTGATGAAAGAAATAAAAGCTGAAATAAATCATTCT
-CTCTACTATTATTCTGATATTTCACATTCTTAAAAT-AAAGTGGTGA-TCCTAACTGACC--T-AGGACAG
GG-AAT-TT-TTACTCAGATT-AAATGTCAGGAATTGT-GAAAAACTGAGTTTAAATGTATTTGGCTAAGGT
GT-ATGTAAACTT-CCGACTTCAACT-
>chromosome10:16383807-16384033/1-226
TGAGTGTATGTAAACTTCTGACCTACTG---GGAATGTGATGAAAGAAATAAAAGCTGAAATAAATCATTCT
-CTCTTCTATTATTCTGACATTTCACATTCTTAAAAT-AAAGTGGTGA-TCCTAACTGACC--T-AAGACAG
GG-AAT-TT-TTACTAGGATT-AAATGTCAGGAATTGT-GAAAAACTGAGTTTAAATGTATTTGGCTAAGGT
GT-ATGTAAACTT-CCGACTTCAACT-
>chromosome10:22295686-22295912/1-226
TGAGTGTATGTAAACTTCTGATCCACTG---GGAATGTGATGAAAGAAATAAAAGCTGAAATAAATCATTCT
-CTCTACTATTATTCTGACATTTCACATTCTTAAAAT-AAAGTGGTGA-TCCTAACTGACC--T-AAGACAG
GG-TAT-TT-TTACTAGGATT-AAATGTCAGGAATTGT-GAAAAACTGAGTTTAAATGTATTTGGCTAAGGT
GT-ATGTAAACTT-CCGACTTCAACT-
>chromosome10:70481508-70481734/1-226
TGAGTGTATGTAAACTTCTGACCCACTG---GGAATGTGATGAAAGAAATAAAAGCTGAAATAAATCATTCT
-CTCTACTATTATTCTGACATTTCACATTCTTAAAAT-AAAGTGGTGA-TCCTAACTGACC--T-AAAACAG
GG-AAT-TT-TTACTAGGATT-AAATGTCAGGAATTGT-GAAAAACTGAGTTTAAATGTATTTGGCTAAGGT
GT-ATGTAAACTT-CCGAGTTCAACT-
>chromosome10:9899720-9899946/1-226
TGAGTGTATGTAAACTTCTGACCCACTG---GGAATGTGATGAAAGAAATAAAAGCTGAAATAAATCATTCT
-CTCTACTATTATCCTGACATTTCACATTCTTAAAAT-AAAGTGGCGA-TCCTAACTGACC--T-AAGACAG
GG-AAT-TT-TTACTAGGGTT-AAATGTCAGGAATTGT-GAAAAACTGAGTTTAAATGTATTTGGCTAAGGT
GT-ATGTAAACTT-CCGACTTCAACT-
>chromosome10:23103180-23103406/1-226
TGAGTGTATGTTAACTTCTGACCCACTG---GGAATGTGATGAAAGAAATAAAAGCTGAAATAAATCATTCT
-CTCTACTATTATTCTGACATTTCACATTCTTAAAAT-AAAGTGGTGA-TCCTAACTGACC--T-AAGACAG
GG-AAT-TT-TTACTAGGATT-AAATGTAAGGAATTGT-GAAAAACTGAGTTTAAATGTATTTGGCTAAGGT
GT-ATGTAAACTT-CCGACTTCAACT-
>chromosome10:74250378-74250604/1-226
TGAGTGTATGTAAACTTCTGGCCCACTG---GGAATGTAATGAAAGAAATAAAAGCTTAAATAAATCATTCT
-CTCTACTATTATTCTGACATTTCACATTCTTAAAAT-AAAGTGGTGA-TCCTAACTGACC--T-AAGACAG
GG-AAT-TT-TTACTAGGATT-AAATGTCAGGAATTGT-GAAAAACTGAGTTTAAATGTATTTGGCTAAGGT
GT-ATGTAAACTT-CCGACTTCAACT-
>chromosome10:40168157-40168383/1-226
TGAGTGTATGTAAACTTCTGACCCACTG---GGAATGTGATGAAAGAAATAAAAGCAGAAATAAATCATTCT
-CTCTACTATTATTCTGACATTTCACATTCTTAAAAT-AAAGTGGTGA-TCCTAACTGACC--T-AAGACAG
GG-ACT-TT-TTACTAGAATT-AAATGTCAGGAATTGT-GAAAAACTGAGTTTAAATGTATTTGGCTAAGGT
GT-ATGTAAACTT-CCGACTTCAACT-
>chromosome10:23123049-23123275/1-226
TGAGTGTATGTTAACTTCTGACCCACTG---GGAATGTGATGAAAGAAATAAAAGCTGAAATAAATCATTCT
-CTCTACTATTATTCTGACATTTCACATTCTTAAAAT-GAAGTGGTGA-TCCTAACTGACC--T-AAGACAG
GG-AAT-TT-TTACTAGGATT-AAATGTCAGGAATTGT-GAAAAACTGAGTTTAAATGTATTTGTCTGAGGT
GT-ATGTAAACTT-CCGACTTCAACT-
>chromosome10:12873001-12873227/1-226
TGAGTGTATGTAAACTTCTGACCCACTG---GGAATGTGATGAAAGAAATAAAAGCTGAAATAAATCATTCT
-CTCAACTATTATTCAGATATTCCACATTCTTAAAAT-AAAGTGGTGA-TCCTAACTGACC--T-AAGACAG
GG-AAT-TT-TTACTAGGATT-AAATGTCAGGAATTGT-GAAAAACTGAGTTTAGATGTATTTGGCTAAAGT
GT-ATGTAAACTT-CCGACTTCAACT-
>chromosome10:22216636-22216860/1-224
TGAGTGTATGTAAACTTCTGACCCACTG---GGAATGTGATGAAAGAAATAAAAGCTGAAATAAATCATTCT
-CTCTACTATTATTCTGACATTTCACATTCTTAAAAT-AAAGTGGTGA-TCCTAACTGACC--T-AAGACAG
AG-AAT-TT-TTACTAGGATT-AAATGTCAGGAATTGT-G-AAAACGGAGTTTAAATGTATTTGGCTAAGGT
GT-ATGTAAACTT-CCGACTTCAAC--
>chromosome10:114130282-114130507/1-225
TGAGTGTATGTAAACTTCTGACCCACTG---GGAATGTGATGAAAGAAATAAAAGGTGAAATAAATCATTCT
-CTCTACTATTATTCTGACATTTCACATTCTTAAAAT-AAAGTGGTGA-TCCTAACTGACC--T-AAGACAG
GG-CAT-TT-TTACTAGGATT-AAATGTCAGGAATTGT-GAAAAACTGAGTTTAAATGTATTTGGCTAAGGT
TT-ATGTAAACTT-CCGACTTCAAC--
>chromosome10:19251737-19251963/1-226
TGAGTGTATGTACACTTCTGACCCACTG---GGAATGTGATGAAAGAAATAAAAGCTGAAATAAATCATTCT
-CTCTACTATTATTCTGACATTTCACTTTCTTAAAAT-AAAGTGGTGA-TCCTAACTGACC--T-AAGACAG
GG-AAT-TT-TTACTAGGATC-AAATGTCAGGAATAGT-GAAAAACTGAGTTTAAATGTATTTGGCTAAGGT
GT-ATGTAAACTT-CCGACTTCAACT-
>chromosome10:44288144-44288367/1-223
TGAGTGTATGTAAACTTCTGACCCACTG---GGAATGTGATGAAAGAAATAAAAGCTGAAATAAATCATTCT
-CTCTACTATTATTCTGACATTTCACATTCTTAAAAT-AAAGTGGTGA-TCCTAACTGACC--T-AAGACAG
GG-AAT-TT-TTACTAGGATT-AAATGTCAGGAATTGT-GAAAAACTGAGTTTAAATGTATTTGGCTAAGGT
GT-ATGTAAACTT-CCGACAACT----
>chromosome10:8826311-8826537/1-226
TGAGTGTATGTAAACTTCTGACCCACTG---GGAATGTGATGAAAGAAATAAAAGCTGAAATAAATAATTCT
-CTCTACTATTATTCTGACATTTCACATTCATAAAAT-AAAGTGGTGA-TCCTAACTGACC--T-AAGACCG
GG-AAT-TT-GTACTAGGATT-AAATGTCAGGAATTGT-GAAAAACTGAGTTTAAATGTATTTGGCTAAGGT
GT-ATGTAAACTT-CCGACTTCAACT-
>chromosome10:69762843-69763069/1-226
-GAGTGTATGTAAACTTCTGACCCACTG---GGAATGTGATGAAAGAAATAAAAGCTGAAATAAATAATTCT
-CTCTACTATTATTCTGACATTTCACATTCTTAAAAT-AAAGTGGTGA-TCCTAACTGACC--T-AAGACAG
GG-AAT-TT-TTACTAGGATT-AAATGTCAGGAATTGT-GAAAAACTGAGTTTAAATGTATTTGGCTAAGGT
GT-ATGTAAACTT-CCGACTTCAACTG
>chromosome10:9009849-9010075/1-226
-GAGTGTATGTAAACTTCTGACCCACTG---GGAATGTGATGAAAGAAATAAAAGCTGAAATAAATCATTCT
-CTCTGCTATTATTCTGACATTTCACATTCTTAAAAT-AAAGTGGTGA-TCCTAACTGACC--T-AAGACAG
GG-AAT-TT-TTACTAGGATT-AAATGTCAGGAATTGT-GAAAAACTGAGTTTAAACGTATTTGGCTAAGGT
GT-ATGTAAACTT-CCGACTTCAACTG
>chromosome10:22659684-22659910/1-226
-GAGTGTATGTAAACTTCTGACCCACTG---GGAATGTGATGAAAGAAATAAAAGCTGAAATAAATCATTCT
-CTCTACTATTATTCTGACATTTCACATTCTTAAAAT-AAAGTGGTGA-TCCTAACTGACC--T-AAAACAG
GG-AAT-TT-TTACTAGGATT-AAATGTCAGGGATTGT-GAAAAACTGAGTTTAAATGTATTTGGCTAAGGT
GT-ATGTAAACTT-CCGACTTCAACTG
>chromosome10:113891335-113891561/1-226
-GAGTGTATGTAAACTTCGGACCCACTG---GGAATGTGATGAAAGAAATAAAAGCTGAAATAAATCATTCT
-CTCTACTATTATTCTGACATTTCACATTCTTAAAAT-AAAGTGGTGA-TCCTAACTGACC--T-AAGACAG
GG-AAT-TT-TTACTAGGATT-AAATGTCAGGAATTGT-GAAAAACTGAGTTTAAATGTGTTTGGCTAAGGT
GT-ATGTAAACTT-CCGACTTCAACTG
>chromosome10:61023559-61023785/1-226
-GAGTGTATGTAAACTTCTGACCCACTG---GGAATGTGATGAAAGAAATAAAAGCTGAAATAAATCATTCT
-CTCTACTATTATTCTGACATTTCACATTCTTAAAAT-AAAGTGGTGA-TCCTAACTGACC--T-AAGACAG
GG-AAT-TT-TTACTAGGATT-AAATGTCAGGAATTGT-GAAAAACTGAGTTGAAATGTATTTGGCTAAGGT
GT-ATGTAAACTT-CCAACTTCAACTG
>chromosome10:113570497-113570723/1-226
-GAGTGTATGTAAACTTCTGACCCACTG---GGAATGTGATGAAAGAAATAAAAGCTGAAATAAATCATTCT
-CTCTACTATTATTCTGACATTTCACATTCTTAAAAT-AAAGTGGTGA-TCCTAACTGACC--T-AAAACAG
GG-AAT-TT-TTACGAGGATT-AAATGTCAGGAATTGT-GAAAAACTGAGTTTAAATGTATTTGGCTAAGGT
GT-ATGTAAACTT-CCGACTTCAACTG
>chromosome10:96789392-96789618/1-226
-GAGTGTATGTAAACTTCTGACCCACTG---GGAATGTGATGAAAGAAATAAAAGCTGAAATAAATCATTCT
-CTCTACCATTATTCTGACATTTCACATTCTTAAAAT-AAAGTGGTGA-TCCTAACTGACC--T-AAGACAG
GG-AAT-TT-TTACTAGGATT-AAATGTCAGGGATTGT-GAAAAACTGAGTTTAAATGTATTTGGCTAAGGT
GT-ACGTAAACTT-CCGACTTCAACTG
>chromosome10:44426073-44426299/1-226
-GAGTGTATGTAAACTTCTGACCCACTG---GGAATGTGATGAAAGAAATAAAAACTGAAATAAATCATTCT
-CTCTACTATTATTCTGACCTTTCACATTCTTAAAAT-AAAGTGGTGA-TCCTAACTGACC--T-AAGACAG
GG-AAT-TT-TTACTAGGATT-AAATGTCAGGAATTGT-GAAAAAGTGAATTTAAATGTATTTGGCTAAGGT
GT-ATGTAAACTT-CTGACTTCAACTG
>chromosome10:67075180-67075406/1-226
-GAGTGTATGTAAACTTCTGACCCACTG---GGAATGTGATGAAAGAAATAAAAGCTGAAATAAATCATTCT
-CTCTACTATTATTCTGACATTTCACATTCTTAAAAT-AAAGTTGTGA-TCATAACTGACC--T-AAGACAG
GG-AAT-TT-TTACTAGGATT-AAATGTCAGGAATTGT-GAAAAACTGAGTTTAAATGTATTTGGCTAAGGT
GT-ATGTAAACTT-CCGACTTCAACTG
>chromosome10:98601825-98602051/1-226
-GAGTGTATGTAAACTTCTGACCCACTG---GGAATGTGATGAAAGAAATAAAAGCTGAAATAAATCATTCT
-CTCTACTATTATTCTGACATTTCACATTCTTAAAAT-AAAGTGGTGA-TCCTAACTGACC--T-AAGACAG
GG-AAT-CT-TTACTTGGATT-AAATGTCAGGAATTGT-GAAAAACTGAGTTTAAATGTATTTGGCTAAGGT
GT-ATGTAAACTT-CCAACTTCAACTG
>chromosome10:85596839-85597065/1-226
-GAGTGTATGTAAACTTCTGACCCACTG---GGAATGTGATGAAAGCAATAAAAGCTGAAATAAATCATTCT
-CTCTACTATTATTCTGACATTTCACATTCTTAAAAT-AAAGTGGTGA-TCCTAACTGACC--T-AAAACAG
GG-AAT-TT-TTACTAGGATT-AAATGTCAGGAATTGT-GAAAAACTGAGTTTAAATGTATTTGGCTAAGGT
GG-ATGTAAACTT-CCGACTTCAACTG
>chromosome10:72623404-72623630/1-226
-GAGTGTATGTAAACTTCTGACCCACTG---GGAATGTGATGAAAGAAATTAAAGCTGAAATAAATCATTCT
-CTCTACTATTATTCTGACATTTCACATTCTTAAAAT-AAAGTGGTGA-TCCTAACTGACC--T-AAGACAG
GG-AAT-TT-TTACTAGGATT-AAATGTCAGGAATTTT-GAAAAACTGAGTTTAAATGTATTTGGCTAAGGT
GT-ATGTAAACTT-CCAACTTCAACTG
>chromosome10:78950827-78951053/1-226
-GAGTGTACGTAAACTTCTGACCCACTG---GGAATGTGATGAAAGAAATAAAAGCTGAAATAAATCATTCT
-CTCTACTATTATTCTGTTATTTCACATTCGTAAAAT-AAAGTGGTGA-TCCTAACTGACC--T-AAGACAG
GG-AAT-TT-TTACTAGGATT-AAATGTCAGGAATTGT-GAAAAACTGAGTTTAAATGTATTTGGCAAAGGT
GT-ATGTAAACTT-CCGACTTCAACTG
>chromosome10:18334977-18335203/1-226
-GAGTGTATGTAAACTTCTGACCCACTG---GAAATGTGATGAAAGAAATAAAAGCTGAAATAAATCATTCT
-CTCTACTATTATTCTGACATTACACATTCTTAAAAT-AAAGTGGTGA-TCCTAACTGACC--T-AAAACAG
GG-AAT-TT-TTACTATGATT-AAATGTCAGGAATTGT-GAAAAACTGAGTTTAAATGTATTTGGCTAAGGT
GT-ATGTAAACTT-CCGACTTCAACTG
>chromosome11:31264226-31264452/1-226
TGAGTGTATGTAAACTTCTGACCCACTG---GGAATGTGATGAAAGAAACACAAGCTGAAATAAATCATTCT
-CTCTACTATTATTCTGACATTTCACATTCTTAAAAT-AAAGTGGTGA-TCCTAACTGACC--T-AAGACAG
GG-AAT-TT-TTACTAGGATT-AAATGTCAGGAATTGT-GAAAAACTGAGTTTAAATGTATTTGGCTAAGGT
GT-ATGTAAACTT-CCGACTTCAACT-
>chromosome11:71355084-71355310/1-226
TGAGTGTATGTAAACTTCTGACCCACTG---GGAATGTGATGAAAGAAATAAAAGCTGAAATAAATCATTCT
-CTCTACTATTATTCTGACATTTCACATTCTTAAAAT-AAAGTGGTGA-TCCTAACTGACC--T-AAGACAG
GG-AAT-TT-TTACTAGGATT-AAATGTCAGGAATTGT-GAAAAACTGAGTTTAAATGTATTTGGCTAAGGT
GT-TTGTAAACTT-CCGGCTTCAACT-
>chromosome11:15006322-15006548/1-226
TGAGTGTATGTAAACTTCTGACCCACTG---GGAAAGTGATGAAAGAAATAAAAGCTGAAATAAATCATTCT
-CTCTACTATTATTCTGACATTTCACATTCTTAAAAT-AAAGTGGTGA-TCCTAACTGACC--T-AAGACAG
GG-AAT-TT-TTACTAGGATT-AAATGTCAGGAATTGT-GAAAAACTGAGTTTAAATGTATTTGGCTAAGGT
GT-ATGTAAACTT-CCGATTTCAACT-
>chromosome11:31602516-31602742/1-226
TGAGTGTATGTAAACTTCTGACCCACTG---GGAATGTGATGAAAGAAATAAAAGCTGAAATAAATCATTAT
-CTCTACTATTATTCTGATATTTCACATTCTTAAAAT-AAAGTGATGA-TCCTAACTGACC--T-AAGACAG
GG-AAT-TT-TTACTAGGATT-AAATGTCAGGAATTGT-GAAAAACTGAGTTTAAATGTATTTGGCTAAGGT
GT-ATGTAAACTT-CTGACTTCAACT-
>chromosome11:80839040-80839266/1-226
TGAGTGTATGCAAACTTCTGACCCACTG---GGAATGTGATGAAAGAAATAAAAGCTGAAATAAATCATTCT
-CTCTACTATTATTCTGACATTTCACATTCTTAAAAT-AAAGTGGTGA-TCCTAACTGACC--C-AAGACAG
GG-AAT-TT-TTATTAGGATT-AAATGTCAGGAATTGT-GAAAAACTGAGTTTAAATGTATTTGGCTAAGGT
GT-ATGTAAACTT-CCGACTTCAACT-
>chromosome11:84863034-84863260/1-226
TGAGTGTATGTAAACTTCTGACCCACTG---GGAATGTGATGAAAGAAATAAAAGCTGAAATAAATCATTCT
-CTCTACTATTATTCTGACATTTCACATTCTTAAAAT-AAAGTGGTGA-TCCTAACTGACC--T-AAAACAG
GG-AAT-TT-TTACTAGGATT-AAATGTCAGGAATTGT-GAAAAACTAAGTTTAAATGTATTTGGCTAAGGT
GT-ATGTAAACTT-CCAACTTCAACT-
>chromosome11:19023176-19023402/1-226
TGAGTGTATGTAAACTTCTGACCCACTG---GGAATGTGATGAAAGAAATAAAAGCTGAAATAAATCATTCT
-CTCTACTATTATTCTGACATTTCACATTCTTAAAAT-AAAGTGGTGA-TCCTAACTGACC--T-AAGACAG
GG-AAT-TT-TTACCAGGATT-AAAGGTCAGGAATTGT-GAAAAACTGAGTTTAAATGTATTTGGCTAAGGT
GT-ATGTAAACTT-CTGACTTCAACT-
>chromosome11:78223259-78223485/1-226
TGAGTGTATGTAAACTTCTGACCCACTG---GGAATGTGATGAAAGAAATAAAAGCTGAAATAAATCATTCT
-CTCTACTATTATTCTGACATTTCACATTCTTAAAGT-AAAGTGGTGA-TCCCAACTGACC--T-AAGACAG
GG-AAT-TT-TTACTAGGATT-AAATGTCAGGAATTGT-GAAAAACTGAGTTTAAATGAATTTGGCTAAGGT
GT-ATGTAAACTT-CCGACTTCAACT-
>chromosome11:15663633-15663859/1-226
TGAGTGTATGTAAACTTCTGACCCACTG---GGAATGTGATGAAAGAAATAAAAGCTGAAATAAATCATTCT
-CTCTACTATTATTTTGACATTTCACATTCTTAAAAT-AAAGTGGTGA-TCCTAACTGACC--T-AAAACAG
GG-AAT-TT-TTACTATGATT-AAATGTCAGGAATTGT-GAAAAACTGAGTTTAAATGTATTTGGCTAAGGT
GT-ATGTAAACTT-CCGACTTCAACT-
>chromosome11:51853191-51853417/1-226
TGAGTGTATGTAAACTTCTGACCCACTG---GGAATGTGATGAAAGAAATAAAAGCTGAAATAAATCATTCT
-CTCTACTATTATTCTGACATTTCACATTCTTAAAAT-AAAGTGGTGA-TCCTAACTGACC--T-AAGACAG
GG-AAT-TT-TTACTAGGATT-AAATGTCAGGAATTGT-GAACAACTGAGTTTAAATGTAGTTGGCTAAGGT
GT-ATGTAAACTT-CTGACTTCAACT-
>chromosome11:969780-970006/1-226
TGAGTGTATGTAAACTTCTGACCCACTG---GGAATGTGATGAAAGAAATAAAAGCTGAAATAAATAATTCT
-CTCTACTATTATTCTGACCTTTCACATTCTTAAAAT-AAAGTGGTGA-TCCTAACTGACC--T-AAGACAG
GG-AAT-TT-TTACTAGGATT-AAATGTCAGGAATTGT-GAAAAACTGAGTTTAAATGTATTTGGCTAAGAT
GT-ATGTAAACTT-CCGACTTCAACT-
>chromosome11:20537507-20537733/1-226
TGAGTGTATGTAAACTTCTGACCCACTG---GGAATGTGATGAAAGAAATAAAAGCTGAAATAAATAATTCT
-CTCTACTATTATTCTGACATTTCACATTCTTAAAAT-AAAGTGGTGA-TCCTAACTGACC--T-AAAACAG
GG-CAT-TT-TTACTAGGATT-AAATGTCAGGAATTGT-GAAAAACTGAGTTTAAATGTATTTGGCTAAGGT
GT-ATGTAAACTT-CCGACTTCAACT-
>chromosome11:72439048-72439274/1-226
TGAGTGTATGTAAACTTCTGACCCACTG---GGAATGTGATGAAAGAAATAAAAGCTGAAATAAATCCTTCT
-CTCTACTATTATTCTGACATTTCACATTCTTAAAAT-AAAGTGGTGA-TCCTAACTGACC--T-AAGACAG
GG-AAT-TT-TTAGTAGGATT-AAATGTCAGGAATTGT-GAAAAACTGAGTTTAAATGTATTTGGCTAAGGT
GT-ATGTAAACTT-CAGACTTCAACT-
>chromosome11:33881623-33881849/1-226
TGAGTGTATGTAAACTTCTGACCCACTG---GGAATGTGATGAAAGAAATCAAAGCTGAAATAAATCATTCT
-CTCTACTATTATTCTGACATTTCACATTCTTAAAAT-AAAGTGGTGT-TCCTAACTGACC--T-AAGACAG
GG-AAT-TT-TTACTAGGATT-AAATGTCAGGAATTGT-GAAAAACTGAGTTTAAATGTATTTGGCTGAGGT
GT-ATGTAAACTT-CCAACTTCAACT-
>chromosome11:2729310-2729536/1-226
TGAGTGTATGTAAACTTCTGACCCACTG---GGAATGTGATGAAAGAAATACAAGCTGAAATAAATCATTCT
-CTCTACTATTATTCTGACATTTCACATTCTTAAAAT-AAAGTGGTGA-TGTTAACTGACC--T-AAGACAG
GG-AAT-TT-TTACTAGGATT-AAATGTCAGGAATTGT-GAAAAACTGAGTTTAAATGTATTTGGCTAAGGT
GT-ATGTAAACTT-CTGACTTCAACT-
>chromosome11:17702155-17702380/1-225
-GAGTGTATGTAAACTTCTGACCCACTG---GGAATGTGATGAAAGAAATAAAAGCTGAAATAAATCATTCT
-CTCTACTATTATTCTGACATTTCACATTCTTAAAAT-AAAGTGGTGA-TCCTAACTGACC--T-AAGACAG
GG-AAT-TT-TTACTAGGATT-AAATGTCAGGAATTGT-GAAAAACTGAGTTTAAATGTATTTGGCTAAGGT
GT-ATGTAAACTT-CCGACTTCAACT-
>chromosome11:17535797-17536023/1-226
-GAGTGTATGTAAACTTCTGACCCACTG---GGAATGTGATGAAAGAAATAAAAGCTGAAATAAATCATTCT
-GTCTACTATTATTCTGACATTTCACATTCTTAAAAT-AAAGTGGTGA-TCCTAACTGACC--T-AAGACAG
GG-AAT-TT-TTACTAGGATT-AAATGTCAGGAATTGT-GAAAAACTGAGTTTAAATGTATTTGGCTAAGGT
GT-ATGTAAACTT-CCGACTTCAACTG
>chromosome11:9001885-9002111/1-226
-GAGTGTACGTAAACTTCTGACCCACTG---GGAATGTGATGAAAGAAATAAAAGCTGAAATAAATCATTCT
-CTCTTCTATTATTCTGACATTTCACATTCTTAAAAT-AAAGTGGTGA-TCCTAACTGACC--T-AAGACAG
GG-AAT-TT-TTACTAGGATT-AAATGTCAGGAATTGT-GAAAAACTGAGTTTAAATGTATTTGGCTAAGGT
GT-ATGTAAACTT-CCGACTTCAACTG
>chromosome11:80167349-80167575/1-226
-GAGTGTATGTAAACTTCTGACCCACTG---GGAATGTGTTGAAAGAAATAAAAGCTGAAATGAATCATTCT
-CTCTACTATTATTCTGACATTTCACATTCTTAAAAT-AAAGTGGTGA-TCCTAACTGACC--T-AAGACAG
GG-AAT-TT-TTACCAGGATT-AAATGTCAGGAATTAT-GAAAAACTGAGTTTAAATGTATTTGGCTAAGGT
GT-ATGTAAACTT-CTGACTTCAACTG
>chromosome11:14720774-14721000/1-226
-GAGTGTATGTAAACTTCTGACCCACTG---AGAATATGATGAAAGAAATAAAAGCTGAAATAAATCATTCT
-CTCTACTATTATTCTGACATTTCACATTCTTAAAAT-AAAGTGGTGA-TTCTAACTGACC--T-AAGACAG
GG-AAT-TT-TTACTAGGATT-AAATGTCAGGAATTGT-GAAAAACTGAGTTTAAATGTATTTGGCCAAGGT
GT-ATGTAAACTT-CCGACTTCAACTG
>chromosome11:68498603-68498829/1-226
-GAGTGTATGTAAACTTCTGACCCACTG---GGAATGTGATGAAAGAAATAAAAGCTGAAATAAATCATTCT
-CTCTACTATTATTCTGACATTTCACATTCTTAAAAT-AAAGTTGTGA-TCCTAACTGACC--T-AAGACAG
GG-AAT-TT-TTGCTAGGATT-AAATGTCAGGAATTGT-GAAAAATTTAGTTTAAATGTATTTGGCTAAGGT
GT-ATGTAAACTT-CCGACTTCAACTG
>chromosome11:37126261-37126487/1-226
-GAGTGTATGTAAACTTCTGACCCACTG---GGAATTTGATGACAGAAATAAAAGCTGAAATAAATCATTCT
-CTCTACTATTATTCTGACATTTCACATTCTTAAAAT-GAAGTGGTGA-TCCTAACTGACC--T-AAGACAG
GG-AAT-TT-TTACTAGGATT-AAATGTCAGGAATTGT-GAAAAACTGAGTTTAAATGTATTTGGCTAAGGT
GT-ATGTAAACTT-CCGACTTCAACTG
>chromosome11:8270016-8270242/1-226
-GAGTGTATGAAAACTTCTGACCCACTG---GGAATGTGATGAAAGAAATAAAAGCTGAAATAAATCATTCT
-CTCTACTATTATTCTGACATTTCACATTCTTAAAAT-AAAGTGGTGA-TCCTAACTGACC--T-AAAACAG
GG-AAT-TT-TTACTAGGATT-AAATGTCAGGAATTGT-GAAAAACTGATTTTAAATGTATTTGGCTAAGGT
GT-ATGTAAACTT-CCGACTTCAACTG
>chromosome11:48007296-48007522/1-226
-GAATGTATGTAAACTTCTGACCCACTG---GGAATGTGATGAAAGAAATAAAAGCTGAAATAAATCATTCT
-CTCTACTATTATTCTGACATTTCACATTCTTAAAAT-AAAGTGGTGA-TCCTAACTGACC--T-AAGACAG
GG-ATA-TT-TTACTAGGATT-AAATGTCAGGAATTGT-GAAAAACTGAGTTTAAATGTATTTGGCTAAGGT
GT-ATGTAAACTT-CCGACTTCAACTG
>chromosome11:37059046-37059273/1-227
-GAGTGTATGTAAACTTCTGACCCACTG---GGAATGTGATGAAAGAAATAAAAGTTGAAATAAATCATTCT
-CTCTACTATTATTCTGACATTTCACATTCTTAAAAT-AAAGTGGTGA-TCCTAACTGACC--T-AAGACAG
GGAAAT-TT-TTACTAGGATT-AAATGTCAGGAATTGT-GAAAAACTGAGTTTAAATGTATTTGGCTAAGGT
GT-ATGTAAACTT-CCGACTTCAACTG
>chromosome11:26425045-26425271/1-226
-GAGTGTATGTTAACTTCCGACCCACTG---GGAATGTGATGAAAGAAATAAAAACTGAAATAAATCATTCT
-CTCTACTATTATTCTGACATTTCACATTCTTAAAAT-AAAGTGGTGA-TCCTAACTGACC--T-AAGACAG
GG-GAT-TT-TTACTAGGATT-AAATGTCAGGAATTGT-GAAAAACTGAGTTTAAATGTATTTGGCTAAGGT
GT-ATGTAAACTT-CCGACTTCAACTG
>chromosome11:16871699-16871925/1-226
-GAGTGTATGTAAACTTCTGACCCACTG---GGAATGTGATGAAAGAAATAAAAGCTGAAATAAATCATTCT
-CTCTACTATTATTCTGACATTTCACATTCTTAAAAT-AAAGTGGTGA-TCCTAACTGACC--T-AAGACAG
GG-AAT-TTT-TACTAGGATA-AAATGTCAGGAATTGT-GAAAAACGGAGTATAAATGTATTTGGCTAAGGT
GT-ATGTAAACTT-CCGACTTCAACTG
>chromosome11:81324988-81325214/1-226
-GAGTGTATGTAAACTACTGACCCACTG---GGAATTTGATGAAAGAAATAAAAGCTGAAATAAATCATTCT
-CTCTACTATTATTCTGACATTTCACATTCTTAAAAT-AAAGTGGTGA-TCCTAACTGACC--T-AAGACAG
GG-AAT-TG-TTACTAGGATT-AAATGTCAGGAATTGT-GAAAAACTGAGTTTAAATGTATTTGGCTAAGGT
GT-ATGTAAACTT-CCGACTTCAACTG
>chromosome11:15624159-15624385/1-226
-GAGTGTATGTAAAATTCTGACCCACTG---GGAATGTGATGAAAGAAATAAAAGCTGAAATAAATCATTCT
-CTCTACTATTATTCTGACATTTCACATTCTTAAAAT-AAAGTGGTGA-TCCTAACTGACC--T-AAAACAG
GG-AAT-TT-TTACTAGGATT-AAATGTCAGGAATTGT-GAAAAACTGAGTTTAAATGTATTTGGTTAAGGT
GT-ATGTATACTT-CCGACTTCAACTG
>chromosome11:21064605-21064831/1-226
-GAGTGTATGTAAACTTCTGACCCACTG---GGAATGTGATGAAATAAATAAAAGCTGAAATAAATAATTCT
-CTCTACTATTATTCTGACATTTCACATTCTTAAAAT-AAAGTGGTGA-TCCTAACTGACC--T-AAGACAG
GT-AAT-TT-TTACTAGGATT-AAATGCCAGGAATTGT-GAAAAACTGAGTTTAAATGTATTTGGCTAAGGT
GT-ATGTAAACTT-CCGACTTCAACTG
>chromosome12:20074514-20074740/1-226
TGAGTGTATGTAAACTTCTGACCCACTG---GGAATGTGATGAAAGAAATAAAAGCTGAAATAAATCATTCT
-CTCTACTATTATTCTGACATTTCGCATTCTTAAAAT-AAAGTGGTGA-TCCTAACTGACC--T-AAGACAG
GG-AAT-TT-TTACTTGGATT-AAATGTCAGGAATTGT-GAAAAACTGAGTTTAAATGTATTTGGCTAAGGT
GT-ATGTAAACTT-CCGACTTCAACT-
>chromosome12:36469491-36469717/1-226
TGAGTGTATGTAAACTTCTGACCCACTG---GGAATGTGATGAAAGAAATAAAAGCTGAAATAAATCATTCT
-CTCTACTATTATTCTGACATTTCACATTCTTAAAAT-AAAGTGGTGA-TCCTAACTGACC--T-AAGACAG
GG-TAT-TT-TTACTAGGATT-AAATGTCAGGAATTGT-GAAAAACTGAGTTTAAATGTATTTGGCTAAGGT
GT-ATGTAAACTT-CTGACTTCAACT-
>chromosome12:77845511-77845737/1-226
TGAGTGTGTGTAAACTTCTGACCCACTG---GGAATGTGATGAAAGAAATAAAAGCTGAAATAAATCATTCT
-CTCTACTATTATTCTGACATTTCACATTCTTAAAAT-AAAGTGGTGA-TCCTAACTGACC--T-AAGACAG
GG-ATT-TT-TTGCTAGGATT-AAATGTCAGGAATTGT-GAAAAACTGAGTTTAAATGTATTTGGCTAAGGT
GT-ATGTAAACTT-CCGACTTCAACT-
>chromosome12:15597788-15598014/1-226
TGAGTGTATGTAAACTTCTGATCCACTG---GGAATGTGATGAAAGAAATAAAAGCTGAAATAAATCATTTT
-CTCTACTATTATTCTGACATTTCACATTCTTAAAAT-AAAGTGGTGA-TCCTAACTGACC--T-AAGACAG
GG-AAT-TT-TTACTAGGATT-AAATGTCATGAATTGT-GAAAAACTGAGTTTAAATGTATTTGGCTAAGGT
GT-ATGTAAACTT-CCGACTTCAACT-
>chromosome12:11801405-11801631/1-226
TGAGTGTATGTAAACTTCTGACCCACTG---GGAATGTGATGAAAGAAATAAAAGCTGAAATAAATCATTCT
-CTCTACTATTATTCTGACATTTCACATTCTTAAAAT-AAAGTGGTGA-TCCTAACTGACC--T-AAGACAG
GG-AAT-TT-TTACTAGGATT-AAATGTCAGGAATTGT-GAAAAACTGAGTTTAAATCTATTTGGCTAAGAT
GT-ATGTAAACTT-CCAACTTCAACT-
>chromosome12:5977482-5977708/1-226
TGAGTGTATGTAAACTTCTGACCCACTG---GGAATGTGATGAAAGAAATAAAAGCTGAAATAAATCATTCT
-CTCTGCTATTATCCTGACATTTCACATTCTTAAAAT-AAAGTGGTGA-TCCTAACTGACC--T-AAGACAG
GG-AAT-CT-TTGCTAGGATT-AAATGTCAGGAATTGT-GAAAAACTGAGTTTAAATGTATTTGGCTAAGGT
GT-ATGTAAACTT-CCGACTTCAACT-
>chromosome12:27017425-27017651/1-226
TGAGTGTATGTAAACTTCTGACCCACTG---GGAATGTGATGAAAGAAATAAAAGCTGAAATAAATCATTCT
-CTCTACTATTATTCTGACATTTCACATTCTTAAAAT-AAAGTGGTGA-TCCTAACTGACC--T-AAGACAC
GG-AAT-TT-TTACTAGGATT-AAATGTCAGGAATTGT-GAAAAACTGAATTTAAATGTATTTGGCTAAGGT
GT-ATGAAAACTT-CCGACTTCAACT-
>chromosome12:26784517-26784743/1-226
TGAGTGTATGTACATTTCTGACCCACTG---GGAATGTGATGAAAGAAATAAAAGCTGAAATAAATCATTCT
-CTCTACTATTATTCTGACATTTCACATTCTTAAAAT-AAAGTGGTGA-TCCTAACTGACC--T-AAGACAG
GG-AAT-TT-TTACTAGGATT-GAATGTCAGGAATTGT-GAAAAACTGAGTTTAAATATATTTGGCTAAGGT
GT-ATGTAAACTT-CCGACTTCAACT-
>chromosome12:10916201-10916427/1-226
TGAGTGTATGTAAACTTCTGACCCACTG---GGAATGTGATGAAAGAAATACAAGTTGAAATAAATCATTCT
-CTCTACTATTATTCTGACATTTCACATTCTTAAAAT-AAAGTGGTGA-TCCTAACTGACC--T-AAAACAG
GG-AAT-TT-TTACTAGGATT-AAATGTCAGGAATTGT-GAAAAACTGAGTTTAAATGTATTTGGCTAAGGT
GT-ATGTAAACTT-CCAACTTCAACT-
>chromosome12:64479779-64480005/1-226
TGAGTGTATGTAAACTTCTGACCCACTG---GGAATGTGATGAAAGAAATAAAAGCAGAAATAAATCATTCT
-CTCTACTATTATTCTGACATTTCACATTCTTAAAAT-AAAGTGGTGA-TCCTAACTGACC--T-AACACAG
GG-AAT-TT-TTACTAGGATT-AAATGTCAGGAATTGT-GAAAAACTGAGTTTAAATGTATTTGGCTAAGGT
GT-ATGTAAACAT-CCGACTTCAACT-
>chromosome12:27916653-27916879/1-226
TGAGTGTATGTAAACTTCTGACCCACTG---GGAATGTGATGAAAGAAATAAAAGCTGAAATAAATCATTCT
-CTCTACTATTATTCTGACATTTCACATTCTTAAAAT-GAAGTGGTGA-TCCTAACTGACC--T-AAGACAG
GG-AAT-TT-GTACTAGGATT-AAATGTCAGGAATTGT-GAAAAACTGAGTTTTAATGTATTTGGCTAAGGT
GT-ATGTAAACCT-CCGACTTCAACT-
>chromosome12:27005656-27005882/1-226
TGAGTGTATGTAAACTTCTGACCCACTG---GGAATGTGATGAAAGAAATAATAGCTGAAATAAATCATTCT
-CTCCACTATTATTCTGACATTTCACATTCTTAAAAT-AAAGTGGTGA-TCCTAACTGACC--T-AAGACAG
GG-AAT-AT-TTACTAGGATT-AAATGTCAGGAATTGT-GAAAAACTGAGTTTAAATGCATTTGGCTAAGGT
GT-ATGTAAACTT-CCGACTTCAACT-
>chromosome12:44412399-44412625/1-226
TGAGTGTATGTAAACTTCTGACCCACTG---GGAATGTGATGAAAGAAATAAAAGCTGAAATAAATAATTCT
-CTCTACTATTATTCTGACATTTCACGTTCTTAAAAT-GAAGTGGTGA-TCCTAACTGACA--T-AAGACAG
GG-AAT-TT-TTACTAGGATT-AAATGTCAGGAATTGT-GAAAAACTGAGTTTAAATGTATTTGGCTAAGGT
GT-ATGTAAACTT-CCGACTTCAACT-
>chromosome12:43624805-43625031/1-226
TGAGTGTATGTAAACTTCTGACCCACTG---GGAATGTGATGAAAGAATTAAAAGCTGAAATAAATCATTCT
-CTCTACTATTATTCTGACATTTCACATTCTTAAAAT-AAAGTGGTGA-TCCTAACTGACC--T-AAGACAG
GA-TAT-TT-TTACTAAGATT-AAATGTCAGGAATTGT-GAAAAACTGAGTTTAAATGTATTTGGCTAAGGT
GT-ATGTAAACTT-CCGACTTCAACT-
>chromosome12:43221932-43222158/1-226
TGAGTGCATGTAAACTTCTGACCCACTG---GGAATGTGATGAAAGAAATAAAAGCTGAAATAAATCATTCT
-CTCTACTATTATTCTGACATTTCACATTCTTAAAAT-AAAGTGGTGA-TCCTAACTGACC--T-AAGACAG
GG-AAT-TT-TTACTACGATT-AAATGTCAGGAATTAT-GAAAAACTGAGTATAAATGTATTTGGCTAAGGT
GT-ATGTAAACTT-CCGACTTCAACT-
>chromosome12:58923385-58923612/1-227
TGAGTGTATGTAAACTTCTGACCCACTG---GGAATGTGATGAAAGAAATAAAAGCTGAAATAAATCATTCT
-CTCTACTATTATTCTGATATTTCACATTCTTAAAATAAAAGTGGTGA-TCCTAACTGACC--T-AAGACAG
GG-AAT-TT-TTACTAGGATT-AAATGTCAGGACTTGT-GAAAAACTGAGTTTAAATGTATTTGGCTAAGGT
GT-ATGTGAACTT-CTGACTTCAACT-
>chromosome12:73631494-73631720/1-226
-GAGTGTATGTAAACTTCTGACCCACTG---GGAATGTGATGAAAGAAATAAAAGCTGAAATTAATCATTCT
-CTCTACTATTATTCTGACATTTCACATTCTTAAAAT-AAAGTGGTGA-TCCTAACTGACC--T-AAGACAG
GG-AAT-TT-TTACTTGGATT-AAATGTCAGGAATTGT-GAAAAACTGAGTTTAAATGTATTTGGCTAAGGT
GT-ATGTAAACTT-CCGACTTCAACTG
>chromosome12:29949181-29949407/1-226
-GAGTGTATGTAAACTTCTGACCCACTG---GGAATGTGATGAAAGAAATAAAAGCTGAAATAAATCATTCT
-CTCTACTATTATTCTGACATTTCACATTCTTAAAAT-AAAGTGGTGA-TCCTAACTGACC--T-AAGACAG
GG-AAT-TT-TTACTAGGATT-AAATGTCAGGAATTGT-GAAAAGCTGAGTTTAAATGTATTTGGTTAAGGT
GT-ATGTAAACTT-CTGACTTCAACTG
>chromosome12:69811286-69811512/1-226
-GAGTGTATGTAAACTTCTGACCCACTG---GGAATGTGATGAAAGAAATAAAAGCTGAAATAAATAATTCT
-CTCTACTATTATTCTGACATTTCACATTCTTAAAAT-AAAGTGGTGA-TCCTAACTGACC--T-AAGACAG
GG-AAT-TT-TTACTATGATT-AAATGTCAGGAATTGT-GAAAAACTGAGTTTAAATGTATTTGGCTAAGGT
GT-ATGTAAACTT-CCGACTTCAACTG
>chromosome12:69937049-69937275/1-226
-GAGTGTATGTAAACGTCTGACCCACTG---GGAATGTGATGAAAGAAATAAAAGCTGAAATAAATCATTCT
-CTCTGCTATCATTCTGACATTTCACATTCTTAAAAT-AAAGTGGTGA-TCCTAACTGACC--T-AAGACAG
GG-AAT-TT-TTACTAGGATT-AAATGTCAGGAATTGT-GAAAAACTGAGTTTAAATGTATTTGGCTAAGGT
GT-ATGTAAACTT-CCGACTTCAACTG
>chromosome12:47545939-47546165/1-226
-GAGTGTATGTAAACTTCTGACCCACTG---AGAATGTGATGAAAGAAATAAAAGCTGAAATAAATCATTCT
-CTCTACTATTATTCTGACATTTCACATTCTTAAAAT-AAAGTGGTGA-TCCTAACTGACC--T-AAGACAG
GG-AAT-TT-TTACTAGGATT-AAATGTCAGGAATTGT-GAAAAACTGAGTTTAAATGTATTTGGCTAAGGT
GT-ATGTACATTT-CCGACTTCAACTG
>chromosome12:71103086-71103312/1-226
-GAGTGTATGTAAACTTCTGACCCACTG---GGAATGTGATGAAAGAAATAAAAGCTGAAATAAATCATTCT
-CTCTACTATTATTCTGACATTTCACATTCTTAAAAT-AAAGTGGTGA-TCCAAACTGACC--T-AAAACAG
GG-AAT-TT-TTACTAGGATT-AAATGTCAGGAATTGT-GAAAAACTGAGTTTAAATGTATTTGGCTAGGGT
GT-ATGTAAACTT-CCGACTTCAACTG
>chromosome12:77765869-77766095/1-226
-GAGTGTACGTAAACTTCTGACCCACTG---GGAATGTGATGAAAGAAATAAAAACTGAAATAAATCATTCT
-CTCTACTATTATTCTGACATTTCACATTCTTAAAAT-AAAGTGTTGA-TCCTAACTGACC--T-AAGACAG
GG-AAT-TT-TTACTAGGATT-AAATGTCAGGAATTGT-GAAAAACTGAGTTTAAATGTATTTGGCTAAGGT
GT-ATGTAAACTT-CCGACTTCAACTG
>chromosome12:11230489-11230715/1-226
-GAGTGTGTGTAAACTTCTGACCCACTG---GGAATGTGATGAAAGAAATAAAAGCTGAAATAAATCATTCT
-CTCTACTATTATTCTGACATTTCACATTCTTAAAAT-AAAGTGGTGA-TCCTAACTGACC--T-AAGACAG
GG-AAT-TT-TTACTAGGATT-AAATGTCAGGAATTGT-GGAAAACTGAGTTTAAATGTATTTGGCTAAGGT
GT-ATGTAAACTT-CTGACTTCAGCTG
>chromosome12:52374186-52374412/1-226
-GAGTGTATGTAAACTTCTGACCCACTG---GGAATGTGATGAAAGAAATAAAAGCTGAAATAAATCATTCT
-CTCTACTATTATTCTGACATTTCACATTCTTAAAAT-GAAGTGGTGA-TCCTAACTGACC--T-AAAACAG
GG-AAT-TT-TGACTAGGATT-AAATGTCAGGAATTGT-GAAAAACTGAGTTTAAATGTATTTGGCTAAGGT
GT-ATGTAAACTT-CCAACTTCAACTG
>chromosome12:5822263-5822489/1-226
-GAGTGTATGTAAACTTCTGACCCACTG---GTAATGTGATGAAAGAAATAAAAGCTGAAATAAATCATTCT
-CTCTACTATTATTCTGACATTTCACATTCTTAAAAT-AAAGTGGTGA-TCCTAACTGACC--T-AAGACAC
GG-AAT-TA-TTACTAGGATT-AAATGTCAGGAATTGT-GAAAAACTGAGTTTAAATGTATTTGGCTAAGGT
GT-ATGTAAACTT-CCGACTTCAACTG
>chromosome12:44791723-44791949/1-226
-GAGTGTATGTAAACTTCTGACCCACTG---GGAATGTGATGAAAGAAATAAAAGCTGAAATAAATCATTCT
-CTCTACTATTATTCTGACATTTCACATTCTTAAAAT-AAAGTGGTGA-TCCTAACTGACC--T-AAGACAG
GG-AAT-TT-TTACCAGGATT-AAATTTCATGAATTGT-GAAAAAATGAGATTAAATGTATTTGGCTAAGGT
GT-ATGTAAACTT-CCGACTTCAACTG
>chromosome12:69369914-69370140/1-226
-GAGTGTATGTAAACTTCTGACCCACAG---GGAATGTGATGAAAGACATAAAAGCTGAAATAAGTCATTCT
-CTCTACTATTATTCTGACATTTCACATTCTTAAAAT-AAAGTGGTGA-TCCTAACTGACC--T-AAGACAG
GG-AAT-TT-TTACAAGGATT-AAATGTCAGGAATTGT-GAAAAACTGAGTTTAAATGTATTTGGCTAAGGT
GT-ATGTAAACTT-CCGACTTCAACTG
>chromosome12:53192479-53192705/1-226
-GAGTGTCTGTAAACTTCTGACCCACTG---GGAATGTGATGAAAGAAATAAAAGCTGAAATAAATCATTCT
-CTCTACTATTATTCTGACATTTCACATTCTTAAAAT-AAAGTGGTGA-TCCTAACTGACC--T-AAGACAG
GG-AAT-GT-TTGCTAGGATT-AAATGTCAGGAATTGT-GAAAAACTGAGTTTAAATGTATTTGGCTAAGGT
GT-ATGTAAACTT-CCGACTTGAACTG
>chromosome12:51678044-51678270/1-226
-GAGTGTATGTAAACTTCTGACCCATTG---GGAATGTGATGAAATAAATAAAAGCTGAAATAAATCCTTAT
-CTCTACTATTATTCTGACATTTCACATTCTTAAAAT-AAAGTGGTGA-TCCTAACTGACC--T-AAGACAG
GG-AAT-TT-TTACTAGGATT-AAATGTCAGGAATTGT-GAAAAACTGAGTTTAAATGTATTTGGCTAAGGT
GT-ATGTAAACTT-CCGACTTCAACTG
>chromosome12:4302257-4302483/1-226
-GAGTGTATGTAAACTTCTGACCCACTG---GGAATGTGATGAAATAAATAAAAGCTGAAATAAATAATTCT
-CTCTACTATTATTCTGACATTTCACATTCTTAAAAT-AAAGTGGTGA-TCCTAACTGACC--T-AAGACAG
GG-AAT-TT-GTACTAGGATT-AAATGTCAGGAATTGT-GAAAAACTGAGTTTAAATGTATTTGGCTAAGGT
GT-ATGTAACCTT-CCGACTTCAACTG
>chromosome12:20121416-20121643/1-227
-GAGTGTATGTAAACTTCTGACCCGCTG---GGAATGTGATGAAAGAAATAAAAGCTGAAATAAATCATTCT
-CTCTACTATTATTCTGACATTTCACATTCTTAAAAT-AAAGTGTTGA-TCCTAACTGACC--T-AAGACAG
GCAATG-TT-TTACTAGGATT-AAATGTCAGGAATTGT-GAAAAACTGAGTTTAAATGTATTTGGCTAAGGT
GT-ATGTAAACTT-CCGACTTCAACTG
>chromosome13:82434762-82434988/1-226
TGAGTGTATGTAAACTTCTGACCCACTG---GGAATGTGATGAAAGAAATAAAAGCTGAAATAAATCATTCT
-CTCTACTATTATTCCGACATTTCACATTCTTAAAAT-AAAGTGGTGA-TCCTAACTGACC--T-AAGACAG
GG-AAT-TT-TTACTAGGATT-AAATGTCAGGAATTGT-GAAAAACTGAGTTTAAATGTATTTGGCTAAGGT
GT-ATGTAAACTT-CCGACTTCAATT-
>chromosome13:34506117-34506343/1-226
TGAGTGTATGTAAACTTCTGACCCACTG---GGAATGTGATGAAAGAAATAAAAGCTGAAATAAATCATTCT
-CTCTACTATTATTCTGACATTTCACATTCTTAAAAT-AAAGTGGTGA-TCCTAACTGACC--T-AAGACAG
GG-AAT-TT-TTACTAGGATT-AAATGTCAGGAATTGT-GAAAAACTGAGTATAAACGTATTTGGCTAAGGT
GT-ATGTAAACTT-CCGATTTCAACT-
>chromosome13:61196561-61196787/1-226
TGAGTGTATGTAAACTTCTGACCCACTG---GGAATGTGATGAAAGAAATAAAAGCTGAAATAAATCATTCT
-CTCTACTATTATTCTGACATTTCACATTCTTAAAAT-AAAGTGGTGA-TCCTAACTGACC--T-AAGACAG
GG-AAT-TT-CTACTTGGATT-AAATGTCAGGAATTGT-GAAAAACTGAGTTTAAATGTATTTGGCTAAGGT
GT-ATGTAAATTT-CCGACTTCAACT-
>chromosome13:91974177-91974403/1-226
TGAGTGTATGTAAACTTCTGACCCACTG---GGAATGTGATGAAAGAAATAAAAGCTGAAATAAATCATTCT
-CTCTACTATTATTCTGACATTTCACATTCTTAAAAT-AAAGTGGTGA-TCCTAACTGACC--T-AAGACAG
GG-AAT-TT-TTACTGGGATT-AAATGTCAGGAATTGT-GAAAAACTCAGTTTAAATGTATTTGGCTAAGGT
GT-GTGTAAACTT-CCGACTTCAACT-
>chromosome13:33256025-33256251/1-226
TGAGTGTATGTAAACTTCTGACCCACTG---GGAATGTGATGAAAGAAATAAAAGCTGAAATAAATCATTTT
-CTCTACTATTATTCTGACATTTCACATTCTTAAAAT-AAAGTGGTGA-ATCTAACTGACC--T-AAGACAG
GG-AAT-TT-TTACTAGGATT-AAATGTCAGGAATTGT-GAAAAACTGAGTTTAAATGTATTTGGCTAAGGT
GT-ATGTAAACTT-CCGACTTCAACT-
>chromosome13:75656341-75656567/1-226
TGAGTGTATGTAAACTTCTGACCCACTG---GGAATGTGATGAAAGAAATAAAAGTTGAAATAAATCATTCT
-CTCTACTATTATTCTGACATTTCACATTCTTAAAAT-AAAGTGGAGA-TCCTAACTGACC--T-AAGACAG
GG-AAT-TG-TTACTAGGATT-AAATGTCAGGAATTGT-GAAAAACTGAGTTTAAATGTATTTGGCTAAGGT
GT-ATGTAAACTT-CCGACTTCAACT-
>chromosome13:827455-827681/1-226
TGAGTGTATGTAAACTTCTGACCCACTG---GGAATGTGATGAAAGAAATAAAAGCTGAAATAAATAATTCT
-CTCTACTATTATTCTGACATTTCACATTCTTAAAAT-AAAGTGGTGA-TCCTAACTGACC--T-AAGACAG
GG-AAT-TT-TTACTAGGATT-AAATGTCAGGAATTGT-GAAAAACTGAGTTTAAATGTATTTGGCTAAGGT
GT-ATGTAAACTT-CTGACTTCTACT-
>chromosome13:8025930-8026156/1-226
TGAGTGTATGTAAACTTCTGACCCACTG---GGAATGTGATGAAAGAAATAAAAGCTGAAATAAATCATTCT
-CTCTACTATTATTCTGACATTTCACATTCTTAAAAT-AAAGTGGTGA-TTCTAACTGACC--T-AAGACAG
GG-AAT-TT-TTACTAGGATT-AAATGTCAGGAATTGT-GAAAAACTGACTTGAAATGTATTTGGCTAAGGT
GT-ATGTAAACTT-CCGACTTCAACT-
>chromosome13:67321201-67321427/1-226
TGAGTGCATGTAAACTTCTTACCCACTG---GGAATGTGATGAAAGAAATAAAAGCTGAAATAAATCATTCT
-CTCTACTATTATTCTGACATTTCACATTCTTAAAAT-AAAGTGGTGA-TCCTAACTGACC--T-AAGACAG
GG-AAT-TT-TTACTAGGATT-AAATGTCAGGAATTGT-GAAAAACTGAGTTTAAATGTATTTGCCTAAGGT
GT-ATGTAAACTT-CCGACTTCAACT-
>chromosome13:75277541-75277767/1-226
TGAGTGTATGTAAACTTTTGACCCACTG---GGAATGTGATGAAAGAAATGAAAGCTGAAATAAATCATTCT
-CTCTACTATTATTCTGACATTTCACATTCTTAAAAT-AAAGTGGTGA-TCCTAACTGACC--T-AAGAAAG
GG-AAT-TT-TTACTAGGATT-AAATGTCAGGAATTGT-GAAAAACTGAGTTTAAATGTATTTGGCTAAGGT
GT-ATGTAAACTT-CTGACTTCAACT-
>chromosome13:48166556-48166782/1-226
TGAGTGTATGTAAACTTCTGACCCACTG---GGAATGTGATGAAAGAAATAAAAACTGAAATAAATCATTCT
-CTCTACTATTATTCTGACATTTCACATTCTTAAAAT-AAAGTGGTGA-TCCTAACTGACC--T-AAGACAG
AG-AAT-TA-TTACTAGGATT-AAATGTCAGGAATTGT-GAAATATTGAGTTTAAATGTATTTGGCTAAGGT
GT-ATGTAAACTT-CCGACTTCAACT-
>chromosome13:63442388-63442614/1-226
TGAGTGTATGTAAACTTCTGACCCACTG---GGAATGTGATGAAAGAAATAAAAGCTGAAATAAATCATTCT
-CTCTACTAATATTCTGACATTTCACATTCTTAAAAT-AAAGTGGTGA-TCTTAACTGACC--T-AAGACAG
GG-CAT-TT-TTACTAGGATT-AAATGTCAGGAATTGT-GAAAAACTGAGTTTAAATGTATTTGGCTAAGGT
GT-ATGTAAACTT-CCGACTTCATCT-
>chromosome13:10838576-10838802/1-226
TGAGTCTATGTAAACTTCTGACCCACTG---GGAATGTGATGAAAGAAATAAAAGCTGAAATAAATCCTTCT
-CTCTACTATTATTCTGACATTTCACATTCTTAAAAT-AAAGTGGTGA-TCCTAACTGACC--T-AAGACAG
GG-AAT-TT-TTACTAGAATT-AAATGTCAGGAATTGT-GAAAACCTGAGTTTAAATGTATTTGGCTAAGGT
GT-ATGTAAACTT-CCGACTTCAACT-
>chromosome13:17182790-17183016/1-226
TGAGTGTATGTAAACTTCTGACCCACTG---GGAATGTGATGAAAGAAATAAAAGCTGAAATAAATCATTCT
-CTCTACTATTATTCTGACAATTCACATTCTTAAAAT-AAAGTGGTGA-TCCTATCTGACC--T-AAGACAG
GG-AAT-TT-TAAATAGGATT-AAATGTCAGGAATTGT-GAAAAACTGAGTTTAAATGTATTTGGCTAAGGT
GT-ATGTAAACTT-CCGACTTCAACT-
>chromosome13:41348931-41349158/1-227
TGAGTGTATGTAAACTTCTGACCCACTG---GGAATGTGATGAAAGAAATAAAAGCTGAAATAAATAATTCT
-CTCTACTATTATTCTGACATTTCACATTCTTAAAAT-AAAGTGGTGA-TCCTAACTGACC--T-AAGACAG
GG-AATTTT-TTACTAGGATT-AAATGTCAGGAATTGT-GAAAACCTGAGTTTAAATGTATTTGGCTAAGGT
GC-ATGTAAACTT-CCGACTTCAACT-
>chromosome13:28460211-28460438/1-227
TGAGTGTATGTAAACTTCGTACCCACTG---GGAATGTGATGAAAGAAATAAAAGCTGAAATAAATCATTCT
-CTCTACTATTATTCTGACATTTCACATTCTTAAAAT-AAAGTGGTGA-TCCTAACTGACC--T-AAAACAG
GG-AAT-TT-TTACTAGGATT-AAATGTCAGGAATTGTGGAAAAACTGAGTTTAAATGTATTTGGCTAAGGT
GT-ATGTAAACTT-CCGACTTCAACT-
>chromosome13:95297234-95297460/1-226
-GAGTGTATGTAAACTTCTGACCCACTG---GGAATGTGATGAAAGAAATAAAAGCTGAAATAAATCATTCT
-CTCTACTATTATTCTGACATTTCACATTCTTAAAAT-AAAGTGGTGA-TCCTAACTGACC--T-AAGACAG
GG-AAT-TT-TTACTAGGATT-AAATGTCAGGAATTGT-GAAAAACTGAGTTTAAATGTATTTGGCTAATGT
GT-ATGTAAACTT-CCGACTTCAACTG
>chromosome13:86445240-86445466/1-226
-GAGTGTATGTAAACTTCTGACCCACTG---GGAATGTGATGAAAGAAATAAAAGCTGAAATAAATCATTCT
-CTCTACTATTATTCTGACATTTCACATTCTTAAAAT-AAAGTGGTGA-TCCTAACTGACC--T-AAAACAG
GG-AAT-TT-TTACTAGGATT-AAATGTCAGGAATTGT-GAAAAACTGAGTTTAAATGTATTTGGCTAAGGT
GT-ATGTAAACTT-CTGACTTCAACTG
>chromosome13:93046934-93047160/1-226
-GACTGTATGTAAACTTCTGACCCACTG---GGAATGTGATGAAAGAAATAAAAGCTGAAATAAATCATTCT
-CTCTACTATTATTCTGACATTTCACATTCTTAAAAT-AAAGTGGTGA-TCCTAACTGACC--T-AAGACAG
GG-AAT-TT-TTACTAGGATT-AAATGTCAGGAATTGT-GAAAAACTGAGTTTAAATGTATTTGTCTAAGGT
GT-ATGTAAACTT-CCGACTTCAACTG
>chromosome13:67814160-67814386/1-226
-GAGTGCATGTAAACTTCTGACCCACTG---GGAATGTGATGAAAGAAATAAAAGCTGAAATAAATCATTCT
-CTCTACTATTATTCTGACATTTCACATTTTTAAAAT-AAAGTGGTGA-TCCTAACTGACC--T-AAGACAG
GG-AAT-TT-TTACTAGGATT-AAATGTCAGGAATTGT-GAAAAACTGAGTTTAAATGTATTTGGCTAAGGT
GT-ATGTAAACTT-CAGACTTCAACTG
>chromosome13:20198101-20198327/1-226
-GAGTGTATGTAAACTTCTGACCCACTG---GCAATGCGATGAAAGAAATAAAAGCTGAAATAAGTCATTCT
-CTCTACTATTATTCTGACATTTCACATTCTTAAAAT-AAAGTGGTGA-TCCTAACTGACC--T-AAGACAG
GG-AAT-TT-TTACTAGGATT-AAATGTCAGGAATTGT-GAAAAACTGAGTTTAAATGTATTTGGCTAAGGT
GT-ATGTAAACTT-CCGACTTCAACTG
>chromosome13:98360393-98360619/1-226
-GAGTGTATGTAAACTTCTGACCCACTG---GGAATGTGATGAAAGAAATAAAAGCTGAAATAAATCATTCT
-CTCTACTATTATTCTGACATTTCACATTCTTAAAAT-AAAGTGGTGA-TCTTAACTGACC--T-AAGACAG
GG-AAT-TT-TTACTAGGATT-AAATGTCAGGAATTGT-GAAAAACTGAGTTTAAATGTATATGGCTAAGGT
GT-ATGTAAACTT-CTGACTTCAACTG
>chromosome13:69694635-69694861/1-226
-GAGGGTATGTAAACTTCTGACCCACTG---GGAATGTGATGAAAGAAATAAAAGCTGAAATAAATCATTCT
-CTCTACTATTATTCTGACATTTCACATTCTTAAAAT-AAAGTGGTGA-TCCTAACTGACC--T-AAGACAG
GG-AAT-GT-TTACTAGGATT-AAATGTCAGGAATTGT-GAGAAACTGAGTTTAAATGTATTTGGCTAAGGT
GT-ATGTAAACTT-CCGACTTCAACTG
>chromosome13:60109181-60109407/1-226
-GAGTGTATGTAAACTTCTGACCCACTG---GGAATGTGATGAAAGAAATAAAAGCAGAAATAAATCATTCT
-CTCTACTATTATTCTGACATTTCACATTCTTAAAAT-AAAGTGGTGA-TCCTAACTGACC--T-AAGACAG
GG-AAT-TT-TTACTAGGATT-AAATGTCAGGAATTGT-GAAAAACTGAGTTTAAATGTATTTGGCTAAGGT
GA-ATGTAAGCTT-CCGACTTCAACTG
>chromosome13:55279638-55279864/1-226
-GAGTGTATGTAAACTTCTGACCCACTG---GGAATGTGATAAAATAAATAAAAGCTGAAATAAATCATTCT
-CTCTACTATTATTCTGACATTTCACATTCTTAAAAT-AAAGTGGTGA-TCCTAACTGACC--T-AAGACAG
GG-AAT-TT-TTACAAGGATT-AAATGTCAGGAATTGT-GAAAAACTGAGTTTAAATGTATTTGGCTAAGGT
GT-ATGTAAACTT-CCGACTTCAACTG
>chromosome13:103654254-103654480/1-226
-GAGTGTATGTAAACTTCTGACCCACTG---GGAATGTGATGAAAGAATTAAAAGCTGAAATAAATCATTCT
-CTCTAATATTATTCTGACATTTCACATTCTTAAAAT-AAAGTGGTGA-TCCTAACTGACC--T-AAAACAG
GG-AAT-TT-TTACTAGGATT-AAATGTCAGGAATTGT-GAAAAACTGAGTTTAAATGTATTTGGCTAAGGT
GT-ATGTAAACTT-CCGACTTCAACTG
>chromosome13:4797334-4797560/1-226
-GAGTGTATGTAAACTTCTGACCCACTG---GGAATGTGATGAAAGAAATAAAAGCTGAAATAAATCATTCT
-CTCTACTATTATTCTGACATTTCACATTTTTTAAAT-AAAGTGGTGA-TCCTAACTGACC--T-AAGACAG
GG-AAT-TT-TTACTAGGATT-AAATATCAGGAATTGT-GAAAAACTGAGTTTAAATGTATTTGGCTAAGGT
GT-ATGTAAACTT-CTGACTTCAACTG
>chromosome13:33238849-33239076/1-227
-GAGTGTATGTAAACTTCTGACCCACTG---GGAATGTGATGAAAGAAATAAAATCTGAAATAAATCATTCT
-CTCTACTATTATTCTGACATTTCACATTCTTAAAAT-AAAGTGGTGA-TCCTAACTGACC--T-AAGACAG
GGAATC-TT-TTACTAGGATT-AAATGTCAGGAATTGT-GAAAAACTGAGTTTAAATGTATTTGGCTGAGGT
GT-ATGTAAACTT-CCGACTTCAACTG
>chromosome13:38511601-38511827/1-226
-GAGTGTATGTAAACCTTCTACCCACTG---GGAATGTGATGAAAGAAATAAAAGCTGAAATGAATCATTCT
-CTCTACTATTATTCTGACATTTCACATTCTTAAAAT-AAAGTGGTGA-TCCTAACTGACC--T-AAGACAG
GG-AAT-TT-TTACTAGGATT-AAATGTCAGGAATTGT-GAAAAACTGAGTTTAAATGTATTTGGCTAAGGT
GT-ATGTAAACTT-CCGACTTCAACTG
>chromosome14:9594204-9594430/1-226
TGAGTGTATGTAAACTTCTGACCCACTG---GGAATGTGATGAAAGAAATAAAAGCTGAAATAAATCATTCT
-CTCTACTATTATTCTGACATTTCACATTCTTAAAAT-AAAGTGGTGA-TCCTAACTGACC--T-AAGACAG
GG-AAT-TT-GTACTAGGATT-AAATGTCAGGAATTGT-GAAAAACTGAGTTTAAATGTATTTGGCTAAGGT
GT-ATGTAAACTT-CCGACTTCAACT-
>chromosome14:25247773-25247999/1-226
TGAGTGTATGTAAACTTCTGACCCACTG---GGAATGTGATGAAAGAAATAAAAGCTGAAATAAATCATTCT
-CTCTACTATTATTCTGACATTTCACATTCTTCAAAT-AAAGTGGTGA-TCCTAACTGACC--T-AAGACAG
GG-AAT-TT-TTACTAGGATT-AAATGTCAGGAATTGT-GAAAAACTGAGTTTAAATGTATTTGGCTAAGGT
GT-ATGTAAACTT-CCGACTTCAACT-
>chromosome14:17558203-17558429/1-226
TGAGTATATGTAAACTTCTGACCCACTG---GGAATGTGATGAAAGAAATAAAAGCTAAAATAAATCATTCT
-CTCTACTATTATTCTGACATTTCACATTCTTAAAAT-AAAGTGGTGA-TCCTAACTGACC--T-AAGACAG
GG-AAT-TT-TTACTAGGATT-AAATGTCAGGAATTGT-GAAAAACTGAGTTTAAATGTATTTGGCTAAGGT
GT-ATGTAAACTT-CCGACTTCAACT-
>chromosome14:92501083-92501309/1-226
TGAGTGTATGTAAACTTCTGACCCACTG---GGAATGTGATGAAAGAAATAAAAGCTGAAATAAATCATTCT
-CTCTACTATTATTCTGACATTTCACATTCTTAAAAT-AAAGTGGTGA-TCCTAACTGACC--T-AAGACAG
GG-AAT-TT-TTACTAGGATT-AAATGTCAGGAATTGT-AAAAAACTGAGTTTAAATGTATTTGGCTAAGGT
GT-ATGTAAACTT-CTGACTTCAACT-
>chromosome14:10866049-10866275/1-226
TGAGTGTATGTAAACTTCTGACCCACTG---GGAATGTGATGAAAGAAATAAAAGCTGAAATAAATCATTCT
-CTCTACTATTATTCTGACATTTCACATTCTTAAAAT-AAAGTGGTGA-TCCTAACTGACC--T-AAGACAG
GG-AAT-TT-TTACTAGGATT-AAATGTCAGGAATCGT-GAAAAACTGAGTTTAAATGTATTTGTCTAAGGT
GT-ATGTAAACTT-CCGACTTCAACT-
>chromosome14:29122616-29122842/1-226
TGAGTGTATGTAAACTTCTGACCCACTG---GGAATGTGATGAAAGAAATAAAAGCTGAAATAAATCATTCT
-CTCTACTATTATTCTGACATTTCACATTCTTAAAAT-AAAGTGGTGA-TCCTAACTGACC--T-AAGACAG
GG-AAT-TC-TTACTAGGATT-AAATGTCAGGAATTGT-GAAAAACTGAGTTTAAATGTATTTGGCTTAGGT
GT-ATGTAAACTT-CCGACTTCAACT-
>chromosome14:73800719-73800945/1-226
TGAGTGTATGTAAACTTCTGACCCACTG---GGAATGTGATGAAAGAAATAAAAGCTGAAATAAATCATTCT
-CTCTACTATTATTCTGACATTTCACATTCTTAAAAT-AAAGTGGTGA-TCCTAACTGACC--T-AAAACAG
GG-AAT-TT-GTACTAGGATT-AAATGTCAGGAATTGT-GAAAAACTGAGTTTAAATGTATTTGGCTAAGGT
GT-ATGTAAACTT-CCGACTTCAACT-
>chromosome14:88417006-88417232/1-226
TGAGTGTATGTAAACTTCTGACCCACTG---GGAATGTGATGAAAGAAATAAAAGCTGAAATAAATCATTCT
-CTCTACTATTATTCTGACATTTCACATTCATAAAAT-AAAGTGGTGA-TCCTAACTGACC--T-AAAACAG
GG-AAT-TT-TTACTAGGATT-AAATGTCAGGAATTGT-GAAAAACTGAGTTTAAATGTATTTGGCTAAGGT
GT-ATGTAAACTT-CCGACTTCAACT-
>chromosome14:13288585-13288811/1-226
TGAGTGTATGTAAACTTCTGACCCACTG---GGAATGTGATGAAAGAAATAAAAGCTGAAATAAATCGTTCT
-CTCTACTATTATTCTGACATTTCACATTCTTAAAAT-AAAGTGGTGA-TCCTAACTGACC--T-AAGACAA
GG-AAT-TC-TTACTAGGATT-AAATGTCAGGAATTGT-GAAAAACTGAGTTTAAATGTATTTGGCTAAGGT
GT-ATGTAAACTT-CCGACTTCAACT-
>chromosome14:83835036-83835262/1-226
TGAGTGTATGTAAACTTCTGACCCACTG---GGAATGTGATGAAATAAATAAAAGCTGAAATGAATCATTCT
-CTCTACTATTATTCTGACATTTCACATTCTTAAAAT-AAAGTGGTGA-TCCTAACTGACC--T-AAGACAG
GG-AAT-TT-GTACTAGGATT-AAATGTCAGGAATTGT-GAAAAACTGAGTTTAAATGTATTTGGCTAAGGT
GT-ATGTAAACTT-ACGACTTCAACT-
>chromosome14:30329773-30329999/1-226
TGAGTGTATGTAAACTTCTGACCCACTG---GGAATGTGATGAAAGAAATAGAAGCTGAAATAAATCATTCT
-CTCTACTATTATTCTGACATTTCACATTCTTAAAAT-AAATTGGTGA-TCCTAACTGACC--T-AAGACAG
GG-ACT-TT-TTACTAGGATT-AAATGTCAGGAATTGT-GAAAAACTGAGTTTAAATGTATTTGGCTAAGGT
GT-ATGTAAACTT-CCGACTTCAACT-
>chromosome14:20211136-20211362/1-226
TGAGTGTATGTAAACTTCTGACCCACTG---GGAATGTGATGAAAGAAATAAAAGCTGAAATAAATAATTCT
-CTCTACTATTATTCTGACATTTCACATTCTTAAAAT-AAAGTGGTGA-TCCTAACTGACC--T-AAGACAG
GG-AAT-AT-TTACTAGGATT-AAATGTCAGGAATTGT-GAAGAACTGAGTTTAAATGTATTTGGCTAAGGT
GT-ATGTAAACTT-CCGACTTCAACT-
>chromosome14:27853518-27853744/1-226
TGAGTGTATGTAAACTTCTGACCCACTG---GGAATGTGATGAAAGAAATCAAAGCTGAAATAAATCATTCT
-CTCTACTATTATTCTGACATTTCACATTCTTAAAAT-AAAGTGGTGA-TCCTAACTGACC--T-AAAACAG
GG-AAT-TT-TTACTAGGATT-AAATGTCAGGAATTGT-GAAAATCTGAGTTTAAATGTATTTGGCTAAGGT
GT-ATGTAAACTT-CCGACTTCAACT-
>chromosome14:19055566-19055792/1-226
TGAGTGTATGTAAACTTCTGACCCACTG---GGAATGTGATGAAAGAAATAAAAGCTGAAATGAATCATTCT
-CTCTACTATTATTCTGACATTTCACATTCTTAAAAT-AAAGAGGTGA-TCCTAACTGACC--T-AAGACAG
GG-AAT-AT-TTACTAGGATT-AAATGTCAGGAATTGT-GAAAAACTGAGTTTAAATGTATTTGGCAAAGCT
GT-ATGTAAACTT-CCGACTTCAACT-
>chromosome14:93299798-93300024/1-226
-GAGTGTATGTAAACTTCTGACCCACTG---GGAATGTGATGAAAGAAATAAAAGCTGAAATAAATCATTCT
-CTCTACTATTATTCTGACATTTCACATTCTTAAAAT-AAAGTGGTGA-TCCTAACTGACC--T-AAAACAG
GG-AAT-TT-TTACCAGGATT-AAATGTCAGGAATTGT-GAAAAACTGAGTTTAAATGTATTTGGCTAAGGT
GT-ATGTAAACTT-CCGACTTCAACTG
>chromosome14:26323386-26323612/1-226
-GAGTGTATGTAAACTTCTGACCCACTG---GGAATGTGATGAAAGAAATAAAAGCTGAAATAAATCATTCT
-CTCTACTATTATTCTGACATTTCACATTCTTAAAAT-AAAGTGGTGA-TCCTAACTGACC--T-AAGACAG
GG-AAT-TT-TTACTAGGATT-AAATGTCAGGAATTGT-GAAAAACTGAGTTTAGTTGTATTTGGCTAAGGT
GT-ATGTAAACTT-CCGACTTCAACTG
>chromosome14:37062260-37062486/1-226
-GAGTGTATGTAAACTTCTGACCCACTG---GGAATGTGATGAAAGAAATAAAAGCTGAAATAAATAATTCT
-CTCTACTATTATTCTGACATTTCACATTCTTAAAAT-AAAGTGGTGA-TCCTAACTGACC--T-AAGACAG
GG-AAT-TT-TTACTAGGATT-AAATGTCAGGAATTGT-GAAAAACTGAGTTTAAATGTATTTGGCTAAGGT
GT-ATGTAAACTT-CTGACTTCAACTG
>chromosome14:33859235-33859461/1-226
-GAGTGTATGTAAACTTCTGACCCACTG---GGAATGTGGTGAAAGAAATAAAAGCTGAAATAAATCATTCT
-CTCTACTATTATTCTGACATTTCACATTCTTAAAAT-AAAGTGGTGA-TCCTAACTGATC--T-AAGACAG
GG-AAT-TT-TTACTAGGATT-AAATGTCAGGAATTGT-GAAAAACTGAGTTTAAATGTATTTGGCTAAGGT
AT-ATGTAAACTT-CCGACTTCAACTG
>chromosome14:7854536-7854762/1-226
-GAGTGTATGTAAACTTCTGACCCACTG---GGAATGTGATGAAAGATATAAAAGCTGAAATAAATCATTCT
-CTCTACTATTATTCTGACATTTCACATTCTTAAAAT-AAAGTGGTGA-TCCTAACTGACC--T-AAGACAG
GG-AAT-TT-TTACTAGGATT-AAATGTCAGGAATTGT-GAAAAAATGTGTTTAAATGTATTTGGCTAAGGT
GT-ATGTAAACTT-CTGACTTCAACTG
>chromosome14:15666522-15666748/1-226
-GAGTGTATGTAAACTTCTGACCCACTG---GGAATGTGATGAAAGAAATAAAAGCTGAAATAAATCATTCT
-CTCTACTATTATTCTGACATTTCACATTCTTAAAAT-AAAGTGGTGA-TCCTAACTGACT--T-GAGACAG
GG-AAT-TT-TTACTAGGATT-AAATGTCAGGAATTGT-GAAAAACTGAGTTCAAATGTATTTGGCTAAGAT
GT-ATGTAAACTT-CCGACTTCAACTG
>chromosome14:79324319-79324545/1-226
-GAGTGTATGTAAACTTCTGACCCACTG---GGAATGTGATGAAAGAAATAAAAGCTGAAATAAATCATTCT
-CTCTACTATTATTCTGACATTTCACATTCTTAAAAT-AAAGTGGTGA-TGCTAACTGACC--T-AAGACAG
GG-AAT-TT-TTACTAGGGTT-AAATGTCAGGAATTGT-GAAAAACTGAGTTTAAATGTATTTGGCTAAGGT
GT-ATGTAAACTT-CCCACTTCAACTG
>chromosome14:5816052-5816278/1-226
-GAGTGTATGTTAACTTCTGACCCACTG---GGAATGTGATGAAAGAAATAAAAGCTGAAATAAATCATTCT
-CTCTACTATTATTCTGACATTTCACATTCTTAAAAT-AAAGTGGTGA-TCCTAACTGACC--T-AAAACAA
GG-AAT-TT-TTACTAGGATT-AAATGTCAGGAATTGT-GAAAAACTGAGTTTAAATGCATTTGGCTAAGGT
GT-ATGTAAACTT-CCGACTTCAACTG
>chromosome14:9238660-9238886/1-226
-GAGTGTATGTAAACTTCTGACCCACTG---GGAATGTGATGAAAGAAATAAAAGCTGAAATAAATCATTCT
-CTCTACTATTATTCTGACATTTCACATTCTTAAAAT-AAAGTGGTGA-TCCTAACTGACC--T-AAGACGG
GG-AAT-CT-TTACTAGGATT-AAATGTCAGGAATTGG-GAAAAACTTAGTTTAAATGTATTTGGCTAAGGT
GT-ATGTAAACTT-CCGACTTCAACTG
>chromosome14:24552450-24552676/1-226
-GAGTGTATGTAAACTTCTGACCCACTA---GGAATGTGATGAAAGAAATAAAAGCTGAAATAAATCATTCT
-CTCTACTATTATTCTGACATTTCACATTCTTAAAAT-AAAGTGGTGA-TCATAACTGACC--T-AAGACAG
GG-AAT-TT-TTACTAGGATT-AAATGTCAGGAATTGT-GAAAAATGGAGTTTAAATGTATTTGGCTAAGGT
GT-ATGTAAACTT-CTGACTTCAACTG
>chromosome14:82953940-82954167/1-227
-GAGTGTATGTAAACTTCTGACCCACTG---GGAATGTGATGAAAGAAATAAAAGCTGAAATAAATCATTCT
-CTCTACTATTATTCTGACATTTCACATTCTTAAAAT-AAAGTGGTGA-TCCTAACTGACC--T-AAGACAG
GG-AAT-TC-TTACTAGGATT-AAATGTCAGGAATTGT-GAAAAACTGAGTTTAAATGTATTTGGCTAAGGT
GT-ATGTAAACTTCCCGATTTCAACTG
>chromosome14:36716330-36716556/1-226
-GAGTGTATGTAAACTTCTGACCCACTG---GAAATGTGATGAAAGAAATTAAAGCTGAAATAAATCATTCT
-CGCTACTATTATTCTGACATTTCACATTCTTAAAAT-AAAGTGGTGA-TCCTAACTGACC--T-AAGACAG
GG-AAT-TT-TTACTAGGATT-AAATGTCAGGAATTGT-GAAAAACTGAGTTTAAATGAATTTGGCTAAGGT
GT-ATGTAAACTT-CCGACTTCAACTG
>chromosome14:5179271-5179498/1-227
-GAGTGTATGTAAACTTCTGACCCACTG---GGAATGTGATGAAAGAAATAAAAGCTGAAATAAATCATTCT
-CTCTACTATTATTCTGACATTTCACACTCTTAAAAT-GAAGTGGTGA-TCCTAACTGACC--T-AAGACAG
GG-AAT-TTTTTACTAGGATT-AAATGTCAGGAAGTGT-GAAAAACTGAGTTTAAATGTATTTGGCTAAGGT
GT-ATGTAAACTT-CCGACTTCAACTG
>chromosome14:39657061-39657286/1-225
-GAGTGTATGTAAAC-TCTGACCCACTG---GGAATGTGATGAAAGAAATAAAAGCTGAAATAAATCATTCT
-CTCTACTATTATTCTGACATTTCACATTCTTAAAAT-AAAGTCGTGA-TCCTAACTGACC--T-AAGACAG
GG-AAT-TT-TTACAAGGATT-AAATGTCAGGAATTGT-GAAAAACTGAGTTTAAATGTATTTGGCTAAGGT
GT-ATGTAAACTT-CCGACTTCAACTG
>chromosome15:26101515-26101741/1-226
TGAGTGTATGTAAACTTCTGACCCACTG---GGAATGTGATGAAAGAAATAAAAGCTGAAATAAATCATTCT
-CTCTACTATTATTCTGACATTTCACATTCTTAAAAT-AAAGTGGTGA-TCCTAACTGACC--T-AAGACAG
GG-AAT-TT-TTACTAGGATT-AAATGTCAGTAATTGT-GAAAAACTGAGTTTAAATGTATTTGGCTAAGGT
GT-ATGTAAACTT-CCGACTTCAACT-
>chromosome15:8863520-8863746/1-226
TGAGTGTATGTAAACTTCTGACCCACTG---GGAATGTGATGAAAGAAATAAAAGCTGAAATAAATCATTCT
-CCCTACTATTATTCTGACATTTCACATTCTTAAAAT-AAAGTGGTGA-TCCTAACTGACC--T-AAAACAG
GG-AAT-TT-TTACTAGGATT-AAATGTCAGGAATTGT-GAAAAACTGAGTTTAAATGTATTTGGCTAAGGT
GT-ATGTAAACTT-CCGACTTCAACT-
>chromosome15:56109775-56110001/1-226
TGAGTGTATGTAAACTTCTGACCCACTG---GGAATGTGATGAATGAAATAAAAGCTGAAATAAATCATTCT
-CTCTACTATTATTCTGACATTTCACATTCTTAAAAT-AAAGTGGTGA-TCCTAACTGACC--T-AAGACAG
GG-AAT-TT-TTACTAGGATT-AAATGTCAGGAATTGT-GAAAAACTGAGTTTAAATGCATTTGGCTAAGGT
GT-ATGTAAACTT-CCGACTTCAACT-
>chromosome15:73479404-73479630/1-226
TGAGTGTATGTAAACTTCTGACCCACTG---GGAATGTGATGAAAGAAATAAAAGCTGAAATAAATCATTCT
-CTCTACTATTATTCTGACATTTCACATTCTTAAAAT-AAAGTGGTGA-TCCTAACTGGCC--T-AAGACAG
GG-TAT-TT-TTACTAGGATT-AAATGTCAGGAATTGT-GAAAAACTGAGTTTAAATGTATTTGGCTAAGGT
GT-ATGTAAACTT-CCGACTTCAACT-
>chromosome15:71976906-71977132/1-226
TGAGTGTATGTAAACTTCTCACCCACTG---GGAATGTGATGAAAGAAATAAAAGCTGAAATAAATCATTCT
-CTCTACTATTATTCTGACATTTCACATTCTTAAAAT-AAAGTGGTGA-TCCTAACTGACC--T-AAGACAG
GG-AAT-TT-TTACTAGGATT-AAATGTCAGGAATTGT-GAAAAACTGAGTTTAAATGTATTTGGCTAAGGT
AT-ATGTAAACTT-CCGACTTCAACT-
>chromosome15:48917169-48917395/1-226
TGAGTGTATGTAAACTTCTGACCCACTG---GGAATGTGATGAAAGGAATAAAAGCTGAAATAAATCATTCT
-CTCTACTGTTATTCTGACATTTCACATTCTTAAAAT-AAAGTGGTGA-TCCTAACTGACC--T-AAGACAG
GG-AAT-TT-TTACTAGGATT-AAATGTCAGGAATTGT-GAAAAACTGAGTTTAAATGTATTTAGCTAAGGT
GT-ATGTAAACTT-CCGACTTCAACT-
>chromosome15:74993729-74993955/1-226
TGAGTGTATGTAAACTTCTGACCCACTG---GGAATGTGATGAAAGAAATAAAAGCTGAAATAAATCATTCT
-CTCTACTAATATTGTGACATTTCACATTCTTAAAAT-AAAGTGGTGA-TCCTAACTGACC--T-AAGACAG
GG-AAT-TT-TTACTAGGATT-AAATGTCAGGAATTGT-GAAAAACTGAGTTTAAATGTATTTGGCTAAGGT
GT-ATGTAAACTT-CCGACTTCAACT-
>chromosome15:62192001-62192227/1-226
TGAGTGTATGTAAACTTCTGACCCACTG---GGAATGTGATGAAAGAAATAAAAGCTGAAATAAATAATTCT
-CTCTACTATTATTCTGACATTTCACATTCTTAAAAT-AAAGTGGTGA-TCCTAACTGACC--T-AAGATAG
GG-AAT-TT-TTACCAGGATT-AAATGTCAGGAATTGT-GAAAAACTGAGTTTAAATGTATTTGGCTAAGGT
GT-ATGTAAACTT-CCGACTTCAACT-
>chromosome15:29948131-29948357/1-226
TGAGTGTATGTAAACTTCTGACCTAGTG---GGAATGTGATGAAAGAAATAAAAGCTGAAATAAATCATTCT
-CTCTACTATTATTCTGACATTTCACATTCTTAAAAT-AAAGTGGTGA-TCCTAACTGACC--T-AAGACAG
AG-AAT-TT-TTACTAGGATT-AAATGTCAGGAATTGT-GAAAAACTGAGTTTAAATGTATTTGGCTAAGGT
GT-ATGTAAACTT-CCGACTTCAACT-
>chromosome15:63476020-63476246/1-226
TGAGTGTATGTAAACTTCTGACCCACTG---GGAATGTGATGAAATAAATAAAAGCTGAAATGAATCATTCT
-CTCTACTATTATTCTGACATTTCACATTCTTAAAAT-AAAGTGGTGA-TCCTAACTGACC--T-AAGACAG
GG-AAT-TT-TTACTAGGATT-AAATGTCAGGAATTGT-GAAACACTGAGTTTAGATGTATTTGGCTAAAGT
GT-ATGTAAACTT-CCGACTTCAACT-
>chromosome15:65328796-65329022/1-226
TGAGTGCATGTAAACTTCTGACCCACTG---GGAATGTGATGAAAGAAATAAAAGCTGAAATTAATCATTCT
-CTCTACTATTATTCTGACATTTCACATTCTTAAAAT-AAAGTGGTGA-TCCTAACTGACC--T-AAGACAG
GG-AGT-AT-TTACTAGGATT-AAATGTCAGGAATTGT-GAAAAACTGAGTTTAAATGTATTTGGCTAAGGT
GT-ATGTAAACTT-CCGACTTCAACT-
>chromosome15:38322703-38322929/1-226
TGAGTGTATGTAAACTTCTGACCCACTG---GGAATGTGATGAAAGAAATACAAGCTGAAATAAATCATTCT
-CTCTACTATTATTCTGACATTTCACATTCTTAAAAT-AAAGTGGTGA-TCCTAACTGACC--T-AAGACAG
GG-AAT-TT-TTACTAGGATT-AAATGTCAGGAATTGT-AAAAAACTGAGTTTAAATGTATTTGGCTAAGGT
GT-ATGTAAACTT-CAGACTTCAACT-
>chromosome15:34768212-34768438/1-226
TGAGTGTATGTAAACTTCTGACCCACTG---GGAATGTGATGAAAGAAATAAAAGCTGAAATAAATAATTCT
-CTCTACTATTATTCTGACATTTCACATTCTTAAAAT-AAAGTGGGGA-TCCTATCTGACC--T-AAGACAG
GG-AAT-TT-TTACTAGGATT-AAATGTCAGGAATTGT-GAAAAACTGAGTTTAAATGTATTTGGCTAAGGT
GT-ATGTAAACTT-CCGACTTCAACT-
>chromosome15:84762701-84762927/1-226
TGAGTGTATGTAAACTTCTGACCCACTG---GGAATGTGATGAAAGAAATAAAAGCTGAAATAAATAATTCT
-CTCTACTATTATTCTGATATTTCACATTCTTAAAAT-AAAGTGGTGA-TCCTTACTGACC--T-AAGACAG
GG-AAT-TT-TTACTAGGATT-AAATGTCAGGAATTGT-GAAGAACTGAGTTTAAATGTATTTGGCTAAGGT
GT-ATGTAAACTT-CCGACTTGAACT-
>chromosome15:42446623-42446849/1-226
-GAGTGTATGTAAACTTCTGACCCACTG---GGAATGTGATGAAAGAAATAAAAGCTGAAATAAATAATTCT
-CTCTACTATTATTCTGACATTTCACATTCTTAAAAT-AAAGTGGTGA-TCCTAACTGACC--T-AAGACAG
GG-AAT-GT-TTACTAGGATT-AAATGTCAGGAATTGT-GAAAAACTGAGTTTAAATGTATTTGGCTAAGGT
GT-ATGTAAACTT-CCGACTTCAACTG
>chromosome15:42136567-42136793/1-226
-GAGTGTATGTAAACTTCTGACCCACTG---GGAATGTGATGAAAGAAATAAAAGCTGAAATAAATCATTCT
-CTCTACTATTATTCTGACATTTCACATTCTTAAAAT-AAAGTGGTGA-TCCAAACTGACC--T-AAGACAG
GG-AAT-TT-TTACTAGGATT-TAATGTCAGGAATTGT-GAAAAACTGAGTTTAAATGTATTTGGCTAAGGT
GT-ATGTAAACTT-CCGACTTCAACTG
>chromosome15:71703117-71703343/1-226
-GAGTGTATGTAAACTTCTGACCCACTG---GGAATGTGATGAAAGAAATAAAAGTTGAAATAAATCATTCT
-CTCTACTATTATTCTGACATTTCACATTCTTAAAAT-AAAGTGGTGA-TCCTAACTGACC--T-AAGACAG
GG-AAT-TT-TTACTAGGATT-AAATGTCAGGAATTGT-GAAACACAGAGTTTAAATGTATTTGGCTAAGGT
GT-ATGTAAACTT-CCGACTTCAACTG
>chromosome15:8919205-8919431/1-226
-GAGTGTATGTAAACTTCTGACCCACTT---GGAATGTGATGAAAGAAATAAAAGCTGAAATAAATCATTCT
-CTCTACTATTATTCTGACATTTCACATTCTTAAAAT-AAAGTGGTGA-TCCTAACTGACC--T-AAGATAG
GG-AAT-TT-TTACTAGGATT-AAATGTCAGGAATTGT-GAAAAACTGAGTTTAAATGTATTTGGCTAAGGT
GT-ATGTAAACTT-CCCACTTCAACTG
>chromosome15:64631947-64632173/1-226
-GAGTGTATGTAAACTTCTGACCCACTG---GGAATGTGATGAAAGAAATAAAAGCTGAAATAAATCATTCT
-CTCTATTATTATTCTGACATTTCACATTCTTAAAAT-AAAGTGGTGA-TCCTAACTGACC--T-AAGACAG
GG-AAT-TT-TTACTAGGATT-AAATGTCAGGAATTGT-GAATAACTGAGTTTAAATGTATTTGGCTAAGGT
GT-ATGTAAACTT-CCCACTTCAACTG
>chromosome15:41651032-41651258/1-226
-GAGTGTATGTAAACTTCTGACCCACTG---GGAATGTGATGAAAGAAATAAAAGCTGAAATAAATCATTCT
-CTCTACTATTATTCTGACATTTCACATTCTTAAAAT-AAAGTGATGA-TCCTAACTGACC--T-AAGACAG
GG-AAT-TT-TTATTTGGATT-AAATGTCAGGAATTGT-GAAAAACTGAGTTTAAATGTATTTGGCTAAGGT
GT-ATGTAAACTT-TCGACTTCAACTG
>chromosome15:38554969-38555195/1-226
-GAGTGTATGTAAACTTCTGACCCACTG---GGAATGTGATGAAAGAAATAAAAGCTGAAATAAATCATTCT
-CTCTACTATTATTCTGACATTTCACATTCTTAAAAT-AAAGTGGTGA-TCCTAACTGACC--T-AAGACAG
GG-AAT-TG-TTACTAGGATT-AAATGTCAGGAATTGT-GAAAAACTGAGTTTAAATGTATTTGGCGAAGGT
GT-ATGTTAACTT-CCGACTTCAACTG
>chromosome15:15411684-15411910/1-226
-GAGTGTATGTAAACTTCTGACCCACTT---GGAATGTGATGAAAGAAATAAAAGCTGAAATCAATCATTCT
-CTCTACTATTATTCTGACATTTCACATTCTTAAAAT-AGAGTGGTGA-TCCTAACTGACC--T-AAGACAG
GG-AAT-TT-TTACTTGGATT-AAATGTCAGGAATTGT-GAAAAACTGAGTTTAAATGTATTTGGCTAAGGT
GT-ATGTAAACTT-CCGACTTCAACTG
>chromosome15:112535-112761/1-226
-GAGTGTATGTAAACTTCTGACCCACTG---GGAATGTGATGAAAGAAATAAAAGCTGAAATAAATCCTTCT
-CTCTACTATTATTCTGACATTTCACATTCTTAAAAT-AAAGTGGTGA-TCCTAACTGACC--T-AAGACAG
GA-CAT-TT-TTACTAGGATT-AAATGTCAGGAATTGT-GAAAAACTGAATTTAAATGTATTTGGCTAAGGT
GT-ATGTAAACTT-CCGACTTCAACTG
>chromosome15:24106118-24106344/1-226
-GAGTGTATGTAAACTTCTGACCCACTG---GGAATGTGATGAAAGAAATACAAGTTGAAATAAATCATTCT
-CTCTACTATTATTCTGACATTTCACATTCTTAAAAT-AAAGTGGTGA-TCCTAACTGACC--T-AAAACAG
GG-CAT-TT-TTACTAGGATT-AAATGTCAGGAATTGT-GAAAAACTGAGTTTAAATGTATTTGGCTAAGGT
GT-ATGTAAACTT-CCGACTTCAACTG
>chromosome15:26124356-26124582/1-226
-GAGTGTTTGTAAACTTCTGACCCACTG---GGAATGTGATGAAAGAAATAAAAGCTGAAATAAATCATTCT
-CTCTACTATTATTCTGACATTTCACATTCTTAAAAT-AAAGTGGTGA-CCCTAACTGACC--T-AAGACAG
GG-AAT-TC-TTACTAGGATT-AAATGTCAGTAATTGT-GAAAAACTGAGTTTAAATGTATTTGGCTAAGGT
GT-ATGTAAACTT-CCGACTTCAACTG
>chromosome15:22995480-22995707/1-227
-GAGTGTATGTAAACTTCTGACCCACTG---GGAATGTGATGAAAGAAATAAAAGCTGAAATAAATCATTCT
-CTCTACTATTATTCTGACATTTCACATTCTTAAAAT-AAAGTGGTGA-TCCTAACTGACC--T-AAGACAG
GG-AAT-TTCTTACTAGGATT-AAATGTCAGGAATTAT-GAAAAACTGAGTTTAAATGTATTTGGCTAAGGT
GT-ATGTAAACTT-CTGACTTCAACTG
>chromosome15:15038806-15039032/1-226
-GAGTGTATGTAAACTTCTGACCCACTG---GGAATGTGATGAAAGAAATAAAAGCTGAAATAAATAATTCT
-CTCTACTATTATTCTGACATTTCACATTCTTAAAAT-AAAGTGGTGA-CCCTAACTGACC--T-AAGACAG
GG-ACT-TT-TTACTAGGATT-AAATGTCAGGAATTGT-GAAAAACTGAGTTTAAATGTATTTGGCGAAGGT
GT-ATGTAAACTT-CCGACTTCAACTG
>chromosome15:15452396-15452622/1-226
-CAGTGTATGTAAACTTCTGACCCACTG---GGAATGTGATGAAAGAAATAAAAGCTGAAATAAATCATTCT
-CTCTACTATTATTATGACATTTCACATTCTTAAAAT-AAAGTGGTGA-TCCTAACTGACC--G-AAGACAG
GG-CAT-TT-TTACTAGGATT-AAATGTCAGGAATTGT-GAAAAACTGAGTTTAAATGTATTTGGCTAAGGT
GT-ATGTAAACTT-CCGACTTCAACTG
>chromosome16:23761778-23762004/1-226
TGAGTGTATGTAAACTTATGACCCACTG---GGAATGTGATGAAAGAAATAAAAGTTGAAATAAATCATTCT
-CTCTACTATTATTCTGACATTTCACATTCTTAAAAT-AAAGTGGTGA-TCCTAACTGACC--T-AAGACAG
GG-AAT-TT-TTACTAGGATT-AAATGTCAGGAATTGT-GAAAAACTGAGTTTAAATGTATTTGGCTAAGGT
GT-ATGTAAACTT-CCGACTTCAACT-
>chromosome16:62561084-62561310/1-226
TGAGTGTATGTAAACTTCTGACCCACTG---GGAATGTGATGAAAGAAATAAAAGCTGAAATAAATCATTCT
-CTCTACTATTATTCTGACATTTCACATTCTTAAAAT-ATAGTGGTGA-TCCTAACTGACC--T-AAAACAG
GG-AAT-TT-TTACTAGGATT-AAATGTCAGGAATTGT-GAAAAACTGAGTTTAAATGTATTTGGCTAAGGT
GT-ATGTAAACTT-CCGACTTCAACT-
>chromosome16:43056653-43056879/1-226
TGAGTGTATGTAAACTTCTGACCCACTG---GGAATGTGTTAAAAGAAATAAAAGCTGAAACAAATCATTCT
-CTCTACTATTATTCTGACATTTCACATTCTTAAAAT-AAAGTGGTGA-TCCTAACTGACC--T-AAGACAG
GG-AAT-TT-TTACTAGGATT-AAATGTCAGGAATTGT-GAAAAACTGAGTTTAAATGTATTTGGCTAAGGT
GT-ATGTAAACTT-CCGACTTCAACT-
>chromosome16:44669530-44669756/1-226
TGAGTGTATGTAAACTTCTGACCCACTG---GGAATGTGATGAAAGAAATAAAAGCTGAAATAAATCATTCT
-CTCTACTATTATTCTGACATTTCACATTCTTAAAAT-AAAGTGGTGA-GCCTAACTGACC--T-AAGACAG
GG-AAT-TT-TTACTAGGATT-AAATGTTAGGAATTGT-GAAAAACTGAGTTTAAATGTATTTGGCTAAGGT
GT-ATGTAAACTT-CCAACTTCAACT-
>chromosome16:20960939-20961165/1-226
TGAGTGTATGTAAACTTCAGACCCACTG---GGAATGTGATGAAAGAAATAAAAGCTGAAATAAATCATTCT
-CTCTACTATTATTCTGACATTTCACATTCTTAAAAT-AAAGTGGTGA-TCCTAACTGACC--T-AAGACAG
GG-AAT-TT-GTACTGGGATT-AAATGTCAGGAATTGT-GAAAAACTGAGTTTAAATGTATTTGGCTAAGGT
GT-ATGTAAACTT-CCGACTTCAACT-
>chromosome16:46289747-46289973/1-226
TGAGTGTATGTAAACTTCTGACCCACTG---GGAATGTGATGAAAGAAATAAAAGCTGAAATAAATCATTCT
-CTCCACTATTATTCTGACATTTCACATTCTTAAAAT-AAAGTGGTGA-TCCTAACTGACA--T-AAGACAG
GG-ACT-TT-TTACTAGGATT-AAATGTCAGGAATTGT-GAAAAACTGAGTTTAAATGTATTTGGCTAAGGT
GT-ATGTAAACTT-CCGACTTCAACT-
>chromosome16:66247210-66247436/1-226
TGAGTGTATGTAAACTTCTGACCCACTG---GGAATGTGATGAAAGAAATAAAAGCTGAAATAAATCATTCT
-CTCTACTATTATTCTGACATTTCACATTCTTAAAAT-AAAGTGGTGA-TCCTAACTGACC--T-AAGACAT
GG-AAT-TA-TTACTAGGATT-AAATGTCAGGAATTGT-GAAAAACTGAGTTTAAATGTATTTGGCTAAGGT
GT-ATGTAAACTT-CTGACTTCAACT-
>chromosome16:17819122-17819348/1-226
TGAGTGTATGTAAACTTCTGACCCACTG---GGAATGTGATGAAGGAAATAAAAGCTGAAATAAATCATTCT
-CTCTACTATTATTCTGACATTTCACATTCTTAAAAT-AAAGTGGTGA-TCTTAACTGACC--T-AAGACAG
GG-AAT-TT-TTACTAGGATT-AAATGTCAGGAATTGT-GAAAAATGGAGTTTAAATGTATTTGGCTAAGGT
GT-ATGTAAACTT-CCGACTCCAACT-
>chromosome16:40299146-40299372/1-226
TGAGTGTATGTAAACTTCTGACCCACTG---GGAATGTGATGAAAGAAATAAAAGCTGAAATAAATCATTCT
-CTCTACTATTATTCTGACATTTCACATTCTTAAAAT-AAAGTGGTGA-TCCTAACTGACC--T-AAGACAG
GG-GAT-CT-TTACTACGATT-AAATGTCAGGAATTGT-GAAAAACTGAGTTTAAATGTATTCGGCTAAGGT
GT-ATGTAAACTT-CCGACTTCAACT-
>chromosome16:40285828-40286054/1-226
TGAGTGTATGTAAACTTCTGACCCACTG---GGAATGTGATGAAAGAAATAAAAGCTGAAATAAATCATTCT
-CTCTACTATTATTCTGACATTTCACATTCTTAAAAT-AAAGTGGTGA-TCCTAACTGACC--T-AAGACAG
GG-GAT-CT-TTACTACGATT-AAATGTTAGGAATTGT-GAAAAACTGAGTTTAAATGTATTTGGCTAAGGT
GT-ATGTAAACTT-CCGACTTCAACT-
>chromosome16:39554489-39554715/1-226
TGAGTGTATGTAAACTTCTGACCCACTG---GAAATGTGATGAAAGAAATAAAAGCTGAAATAAATCATTCT
-CTCTGCTATTATTCTGACATTTCACATTCTTAAAAT-AAAGTGGTGA-TCCTAACTGACC--T-AAGACAG
GC-AAT-TT-TTACTAGGATT-AAATGTTAGGAATTGT-GAAAAAGTGAGTTTAAATGTATTTGGCTAAGGT
GT-ATGTAAACTT-CCCACTTCAACT-
>chromosome16:12128218-12128444/1-226
TGAGTGTATGTAAACTTCTGACCCACTG---GGAATGTGATGAAAGAAATAAAAGCTGAAATAAATCATTCT
-CTCTACTATTATTCTGACATTTCACATTCTTAAAAT-AAAGTGGTGA-TCCTAACTGACC--T-AAAACAG
GG-ATT-TT-TTACTGGGATT-AAATGTCAGGAATTGT-GAAAAACTGAGTTTAAAAGTATTTGGCTAAGGT
GT-ATGTAAACTT-CCGACTTCAACT-
>chromosome16:17104345-17104571/1-226
TGAGTGTATGTAAACTTCTGACCCACTG---GGAATGTGATGAAAGAAATAAAAACTGAAATAAATAATTCT
-CTCTACTATTATTCTGACATTTCACATTCTTAAAAT-AAAGTGGTGA-TCCTAACTGACC--T-AAGACAG
GG-AAT-TT-TTACTAGGATT-AAATGTCAGGAATTGT-GAAAAACTGAGTTTAAGTGTATTTGGCTATGGT
GT-ATGTAAACTT-CCGACTTCAACT-
>chromosome16:5816463-5816689/1-226
TGAGTGTATATAAACTTCTGACCCACTG---GGAATGTAATGAAATAAATAAAAGCTGAAATAAATCATTCT
-CTCTACTATTATTCTGACATTTCACATTCTTAAAAT-AAAGTGGTGA-TCCTAACTGACC--T-AAGACAG
GT-AAT-TT-TTACTAGGATT-AAATGTCAGGAATTGT-GAAAAACTGAGTTTAAATGTATTTGGCTAAGGT
GT-ATGTAAACTT-CCGACTTCAACT-
>chromosome16:29585140-29585366/1-226
TGAGTGTATGTAAACTTCTGACCCACTG---GGAATGTGATGAAAGAATTAAAAGCTGAAATAAATCATTCT
-CTCTACTATTATTCTGACATTTCACATTCTTAAAAT-AAAGTGGTGA-TCCGAACTGACA--T-AAGACAG
GG-AAT-TT-TTACTAGGATT-AAATGTCAGGAATTGT-GAAAAACTGAGTTTAAATGTATTTGGCTAAGGT
GT-ATGTAAACTT-CTGACTTCAACT-
>chromosome16:33938193-33938419/1-226
TGAGTGTATGTAAACTTCTGACCCACAG---GGAATGTGATGAAAGAAATAAAAGCTGAAATAAATCATTCT
-CTCTACTATTATTCTGACATTTAACATTCTTAAAAT-AAAGTGGTTA-TCCTAACTGACC--T-AAGACAG
GG-AAT-TT-TTACTGGGATT-AAATGTCAGGAATTGT-GAAAAACTGAGTTTAAATGTATTTGGCTAAGGT
GT-ATGTAAACTT-CCGACTTCAACT-
>chromosome16:33835578-33835804/1-226
-GAGTGTATGTAAACTTCTGACCCACTG---GGAATGTGATGAAAGAAATAAAAGCTGAAATAAATCATTCT
-CTCTACTATTATTCTGACATTTCACATTCTTAAAAT-AAAGTGGTGA-TCCTAACTGACC--T-AAGACAG
GG-AAT-TT-TTACTAGGATT-AAATGTCAGGAATTGT-GAAAAACTGAGTTTAAATGTATTTGGCTAAGGT
GT-ATGTAAACTT-CCGACTTCAACTG
>chromosome16:30742387-30742613/1-226
-GAGTGTATGTAAACTTCTGACCCACTG---GGAATGTGATGAAAGAAATAAAAGCTGAAATAAATCATTCT
-CTCTACTATTATTCTGACATTTCACATTCTTAAAAT-AAAGTGGTGA-TCCTAACTTACC--T-AAGACAG
GG-AAT-TT-TTACTAGGATT-AAATGTCAGGAATTGT-GAAAAACTGAGTTTAAATGTATTTGGCTAAGGT
GT-ATGTAAACTT-CCGACTTCAACTG
>chromosome16:30418272-30418498/1-226
-GAGTGTATGTAAACTTCTGACCCACTG---GGAATGTGATGAAAGAAATAAAAGCTGAAATAAATCATTCT
-CTCTACTATTATTCTGACATTTCACATTCTTAAAAT-AAAGTGGTGA-TCCTAACTGACC--T-AAGACAG
GG-AAT-TT-TTACTCTGATT-AAATGTCAGGAATTGT-GAAAAACTGAGTTTAAATGTATTTGGCTAAGGT
GT-ATGTAAACTT-CCGACTTCAACTG
>chromosome16:79690436-79690662/1-226
-GAGTGTATGTAAACGTCTGACCCACTG---GGAATGTGATGAAAGAAATAAAAGCTGAAATAAATCATTCT
-CTCTACTATTATTCTGACATTTCACATTCTTAAAAT-AAAGTGGTGA-TCCTAACTGACC--T-AAAACAG
GG-AAT-TT-TTGCTAGGATT-AAATGTCAGGAATTGT-GAAAAACTGAGTTTAAATGTATTTGGCTAAGGT
GT-ATGTAAACTT-CCGACTTCAACTG
>chromosome16:39027256-39027482/1-226
-GAGTGTATGTTAACTTCTGACCCACTG---GGAATGTGATGAAAGAAATAAAAGCTGAAATAAATCATTCT
-CCCTACTATTATTCTGACATTTCACATTCTTAAAAT-AAAGTGGTGA-TCCTAACTGACC--T-AAGACAG
GG-AAT-TT-TTACTAGGATT-AAATGTCAGGAATTGT-GAAAAACTGAGTTTAAATGTATTTGGCTAAGGT
GT-ATGTAAACTT-CCCACTTCAACTG
>chromosome16:31017396-31017621/1-225
-GAATGTATGTAAACTTGTGACCCACTG---GGAATGTGATGAAAGAAATAAAAGCTGAAATAAATCATTCT
-CTCTACTATTATTCTGACATTTCACATTCTTAAAAT-AAAGTGGTGA-TCCTAACTGACC--T-AAGACAG
GG-AAT-TT-TTACTAGGATT-AAATGTCAGGAATTGT-GAAAAACTGAGTTTAAATGTATTTGGCTAAGGT
GT-ATGTAAACTT-CCAACTTCAACT-
>chromosome16:13400156-13400382/1-226
-GAGTGTATGTAAACTTCTGACCCACTG---GGAATGTGATGAAAGAAATAAAAGCTCAAATGAATAATTCT
-CTCTACTATTATTCTGACATTTCACATTGTTAAAAT-AAAGTGGTGA-TCCTAACTGACC--T-AAAACAG
GG-AAT-TT-TTACTAGGATT-AAATGTCAGGAATTGT-GAAAAACTGAGTTTAAATGTATTTGGCTAAGGT
GT-ATGTAAACTT-CCGACTTCAACTG
>chromosome16:15647552-15647778/1-226
-GAGTGTATGTAAACTTCTGACCCACTG---GGAATGTGATGAAAGAAATAAAAGCTGAAATAAATCACTCT
-CTCTACTATTATTCTGACATTTCACATTCTTAAAAT-AAAGTGGTGA-TCCTAACTGACC--T-AAGACTG
GG-AAT-TT-TTACTAGGATT-AAATGTCAGGAATTGT-GAAAAACTGAGTTTAAATGTATTTGGCTTAGGT
GT-ATGTAAACTT-CCAACTTCAACTG
>chromosome16:49226325-49226551/1-226
-GAGTGTATGTTAACTTCTGACCCACTG---GGAATGTGATGAAAGAAATAAAAGGTGAAATAAATCATTCT
-CTCTACTATTATTCTGACATTTCACATTCTTAAAAT-AAAGTGGTGA-TCCTAACTGACC--T-AAGACAG
GG-AAT-TT-TTACTAGGATT-AAATGTCAGGAATTGT-GAAAAACTGAGTTTAAATGTATTTGGCTGAGGT
GT-ATGTGAACTT-CCGACTTCAACTG
>chromosome16:27234940-27235166/1-226
-GAGTGTATGTAAACTTCTGACCCACTG---GGAATGTGATGAAAGAAATAAAAGCTGAAATAAATAATTCT
-CTCTACTATTATTCTGACATTTCACATTCTTAAAAT-AAAGTGGTGA-TCCTAACTGACC--T-AAAACAG
GG-AAT-TT-TTACAAGGATT-AAATGTCAGGAATTGT-GAAAAACTGAGTTTAAATGTATTTGGCTAAAGT
GT-ATGTAAACTT-CCGACTTCAACTG
>chromosome16:21536164-21536390/1-226
-GAGTGTATGTAAACTTCTGACCCAGTG---GGAATGTGATGAAAGAAATAAAAGCTGAAGTAAATCATTCT
-CTCTACTATTATTCTGACATTTCATATTCTTAAAAT-AAAGTGGTGA-TCCTAACTGACC--T-AAGACAG
GG-ATT-TT-TTACTAGGATT-AAATGTCAGGAATTGT-GAAAAACTGAGTTTAAATGTATTTGGCTAAGGT
GT-ATGTAAACTT-CCGACTTCAACTG
>chromosome16:21441580-21441806/1-226
-GAGTGTATGTAAACTTCTGACCCACTG---GGAATGTGATGAAAGAAATAAAAGCTGAAATAAATGATCCT
-CTCTACTATTATTCTGACATTTCACATTCTTAAAAT-AAAGTGGTGA-TCCTAACTGACC--T-AAGACAG
TG-AAT-TT-TTACTAGGATT-AAATGTCAGGAATTGT-GAAAAACTGAGTTTAAATGTATTTGGCTAAGGT
GT-ATGTACACTT-CCGACTTCAACTG
>chromosome16:30591179-30591405/1-226
-GAGTGTATGTAAACTTCTGACCCACTG---GGAATGTGATGAAAGAAATAAAAGCTGAAATAAATCATTCT
-CTCTACTATTATTCTGACATTTCACATTCTTAAAAT-AAAGTGGTGA-TCCTAACTGACC--T-AAGACAG
GG-AAT-TT-TTACAAGGATT-AAATGTCAGGATTTGT-AAAAAACTGAGTTTAAATGTATTTGGCTAAGGT
GT-ATGTAAAATT-CCGACTTCAACTG
>chromosome16:3990688-3990914/1-226
-GAGTGTATGTAAACTTCTGACCCACTG---GGAATGTGATGAAAGAAATAAAAGCTGAAATATATCATTCT
-CGCTACTATTATTCTGACATTTCACATTCTTAAAAT-AAAGTGGTGA-TCCTAACTGACC--T-AAGACAG
GG-AAT-TT-TTACTAGGATT-AAATGTCAGGAATTGT-GAAAAACTGAGTTTAAATGTATTTGGCTAACGT
GT-ATGTAAACGT-CCGACTTCAACTG
>chromosome16:29743291-29743518/1-227
-GAGTGTATGTAAACTTCTGACCCACTG---GGAATGTGATGAAAGAAATAAAAGCTGAAATAAATCATTCT
-CTCTACTATTATTCTGACATTTCACATTCTTAAAAT-AAAGTGGTGA-TCCTAACTGACC--T-AAGACAG
GG-AAT-TTTATACTAGGATT-AAATGTCAGGAATTGT-GAAAAACAGAGATTTAATGTATTTGGCTAAGGT
GT-ATGTAAACTT-CCGACTTCAACTG
>chromosome17:18832060-18832286/1-226
TGAGTGTATGTAAACTTCTGACCCACTG---GGAATGTGATGAAAGAAATAAAAGCTGAAATAAATTATTCT
-CTCTACTATTATTCTGACATTTCACATTCTTAAAAT-AAAGTGGTGA-TCCTAACTGACC--T-AAGACAG
GG-AAT-TT-TTACTAGGATT-AAATGTCAGGAATTGT-GAAAAACTGAGTTTAAATGTATTTGGCTAAGGT
GT-ATGTAAACTT-CCGACTTCAACT-
>chromosome17:20984717-20984943/1-226
TGAGTGTATGTAAACTTCTGACCGACTG---GGAATGTGATGAAAGAAATAAAAGCTGAAATAAATCATTCT
-TTCTACTATTATTCTGACATTTCACATTCTTAAAAT-AAAGTGGTGA-TCCTAACTGACC--T-AAGACAG
GG-AAT-TT-TTACTAGGATT-AAATGTCAGGAATTGT-GAAAAACTGAGTTTAAATATATTTGGCTAAGGT
GT-ATGTAAACTT-CCGACTTCAACT-
>chromosome17:8215723-8215949/1-226
TGAGTGTATGTGAACTTCTGACCCACTG---GGAATGTGATGAAAGAAATAAAAGCTGAAATAAATCCTTCT
-CTCTACTATTATTCTGACATTTCACATTCTTAAAAT-AAAGTGGTGA-TCCTAACTGACC--T-AAGACAG
GG-AAT-TT-TTACTAGGATT-AAATGTCAGGAATTGT-GAAAAACTGAGTTTAAATGTTTTTGGCTAAGGT
GT-ATGTAAACTT-CCGACTTCAACT-
>chromosome17:6903700-6903926/1-226
TGAGTGTATGTAAACTTCTGACCCACTG---GGAATGTGATGAAAGAAATAAAAGCTGAAATAAATCATTCT
-CTCTACTATTATTCTGACATTTCACATTCTTAAAAT-AAAGTGGTGA-TCCTAACTGACC--C-AAGACAG
GG-AAT-TT-TTACTAGGATT-AAATGTCAGGAATTGT-GAAAAACTGAGTTTAAATCTATTTGGCTAAGGT
GT-ATGTAAACTT-ACGACTTCAACT-
>chromosome17:39979413-39979639/1-226
TGAGTGTATGTAAACTTTTGACCCATTG---GGAATGTGATGAAAGAAATAAAAGCTGACATAAATCATTCT
-CTCTACTATTATTCTGACATTTCACATTCTTAAAAT-AAAGTGGTGA-TCCTAACTGACC--T-AAGACAG
GG-AAT-CT-TTACTAGGATT-AAATGTCAGGAATTGT-GAAAAACTGAGTTTAAATGTATTTGGCTAAGGT
GT-ATGTAAACTT-CCGACTTCAACT-
>chromosome17:52308842-52309068/1-226
TGAGTGTATGCAAACTTCTGACCCACTG---GGAATGTGATGAATGAAGTAAAAGCTGAAATAAATCATTCT
-CTCTACTATTATTCTGACATTTCACATTCTTAAAAT-AAAGTGGTGA-TCCTAACTGACC--T-AAAACAG
GG-AAT-TT-TTACTAGGATT-AAATGTCAGGAATTGT-GAAAAACTGAGTTTAAATGTATTTGGCTAAGGT
GT-ATGTAAACTT-CCGACTTCAACT-
>chromosome17:5201461-5201687/1-226
TGAGTGTATATAAACTTCTGACCCACTG---GGAATGTGATGAAAGAAATAAAAGCTGAAATAAATCATTCT
-CTCTACTATTATTCTGACATTTCACATTCTTAAAAT-AAAGTGGTGA-TCCTAACTGACC--T-AAAACAG
GG-AAT-TT-TTACTAGGATT-AAATGTCAGGAATTGT-GAAAAACTGAGTTTAAATGTATTTGGTTAAGGT
GT-ATGAAAACTT-CCGACTTCAACT-
>chromosome17:39916227-39916453/1-226
TGAGTGTATATAAACGTCTGACCCACTG---GGAATGTGATGAAAGAAATAAAAGCTGAAATAAATCATTCT
-CTCTACTATTATTCTGACATTTCACATTCTTAAAAT-AAAGTGGTGA-TCCTAACTGACC--T-AAGACAG
GG-AAA-CT-TTACTAGGATT-AAATGTCAGGAATTGT-GAAAAACTGAGTTTAAATGTATTTGGCTAAGGT
GT-ATGTAAACTT-CCGACTTCAACT-
>chromosome17:4251832-4252058/1-226
TGAGTGTATGTAAACTTCTGACCCACTG---GGAATGTGATGAAAGAAATAAAAGCTGAAATAAATCATTCT
-CTCTACTATTATTCTGACATTTCACAATCTTAAAAT-AAAGTGGTGA-TCCTAACTGACC--T-AAGAAAG
GG-AAT-TT-TTACTAGGATT-AAATGTCAGGAATTGT-GAAAAACTGAGTTTAAATGTATTTGGCTAAGGT
GT-ATGCAAACTT-CTGACTTCAACT-
>chromosome17:9381512-9381738/1-226
TGAGTATATGTAAACTTCTGACCCACTT---GGAATGTGATGAAAGAAATAAAAGCTGAAATAAATCATTCT
-CTCTACTAGTATTCTGACATTTCACATTCTTAAAAT-AAAGTGGTGA-TCCTAACTGACC--T-AAGACAG
GG-AAT-TT-TTACTAGGATT-AAATGTCAGGAATTGT-GAAAAACTGAGTTTAAATGTATTTAGCTAAGGT
GT-ATGTAAACTT-CCGACTTCAACT-
>chromosome17:44798307-44798533/1-226
TGAGTGTATGTAAACTTCTGACCCACTG---AGAATGTGATGAAAGAAATAAAAGCTGAAATAAATCATTCT
-CTCTACTATTATTCTGACATTTCACATTCTTAAAAT-AAAGTGGTGA-TCCTAACTGACC--T-AAGACAG
GG-AAA-TT-TTACTAGGATT-AAACGTCAGGAATTGT-GAAAAACTGAGTTTAAATGTATTTGGCTAAGGT
GT-ATGTAAACTT-CCCACTTCAACT-
>chromosome17:35940217-35940443/1-226
TGAGTGTATGTAAACTTCTGACCCACTG---GGAATGTGATGAAAGAAATAAAAGCTGAAATAAATCATTCT
-CTCTACTATTATTCTGACATTTCACATTCTTAATAT-AAAGTGGTGA-TCCTAACTGACC--T-AAGACAG
GG-AAT-TT-TTACTAGGATT-AAATGTCAAGAATTGT-GAAACACTGAGTTTAAATGTATTTGGCTAAGGT
GT-ATGTAAACTT-CCGACATCAACT-
>chromosome17:45004949-45005175/1-226
TGAGTGTATGTAAACTTCTGACCCACTG---GGAATGTGATGAAAGAAATAAAAGCTGAAACAAATCATTAT
-CTCTACTATTATTCTGACATTTCACATTCTTAAAAT-AAAGTGGTGA-TCCTAACTGACC--T-AAGACAG
GG-AAT-TT-TTACTAGGATT-AAATGTCAGGAATTGT-GAAAAACGGAGTTTAAATGTATTTGGCTAAGGT
GT-ATGTAAACTT-CCCACTTCAACT-
>chromosome17:9305855-9306081/1-226
TGAGTGTATGTAAACTTCTGACCCACTG---GGAATGCGATGAAATAAATAAAAGCTGAAATAAATCATTCT
-CTCTACTATTATTCTGACATTTCACATTCTTAAAAT-AAAGTGGTGA-TCCTAACTGACC--T-AAGACAG
TG-AAT-GT-TTACTAGGATT-AAATGTCAGGAATTGT-GTAAAACTGAGTTTAAATGTATTTGGCTAAGGT
GT-ATGTAAACTT-CCGACTTCAACT-
>chromosome17:35049731-35049956/1-225
TGAGTGTATGTAAACTTCTGACCCACTG---GGAATGTGATGAAAGAAATAAAACCTGAAATAAATCATTCT
-CTCTACTATTATTCTGACATTTCACATTCTTAAAAT-AAAGTGGTGA-TCCTAACTGACG--T-AAGACAG
-G-AAT-TT-TTACTAGGATT-AAATGTCAGGAATTGT-GAAAAACTGAGTTTAAATGTATTTGGCTAAGGT
GT-ATGTAAACTT-CCGACTTCAACT-
>chromosome17:51263432-51263658/1-226
-GAGTGTATGTAAACTTCTGACCCACTG---GGAATGTGATGAAAGAAATAAAAGCTGAAATAAATCATTCT
-CTCTACTATTATTCTGACATTTCACGTTCTTAAAAT-AAAGTGGTGA-TCCTAACTGACC--T-AAGACAG
GG-AAT-TT-TTACTAGGATT-AAATGTCAGGAATTGT-GAAAAACTGAGTTTAAATGTATTTGGCTAAGGT
GT-ATGTAAACTT-CTGACTTCAACTG
>chromosome17:12451778-12452004/1-226
-GAGTGTATGTAAACTTCTGACCCACTG---GGAATGTGATGAAAGAAATAAAAGCTGAAATAAATCATTCT
-CTCTACTATTATTCTGACATTTCACATTCTTAAAAT-AAAGTGGTGA-TCCTAACTGACC--T-AAAACAG
GG-ATT-TT-TTACTAGGATT-AAATGTCAGGAATTGT-GAAAAACTGAGTTTAAATGTATTTGGCTAAGGT
GT-ATGTAAACTT-CCGACTTCAACTG
>chromosome17:20145409-20145635/1-226
-GAGTGTATGTAAACTTCTGACCCACTG---GGAATGTGATGAAAGAAATAAAAGCTGAAATAAATCATTCT
-CTCTACTATTATTCTGACATTTCACATTCTTAACAT-AAAGTGGTGA-TCCTAACTGACC--T-AAGACAG
GG-AAT-TT-TTGCTAGGATT-AAATGTCAGGAATTGT-GAAAAACTGAGTTTAAATGTATTTGGCTAAGGT
GT-ATGTAAACTT-CTGACTTCAACTG
>chromosome17:41583355-41583581/1-226
-GAGTGCATGTAAACTTCTGACCCACTG---GGAATGTGATGAAAGAAATAAAAGCTGAAATAAATCATTCT
-CTCTACTATTATTCTGACATTTCACATTCTTAAAAT-AAAGTGGTGA-TCCAAACTGATC--T-AAGACAG
GG-AAT-TT-TTACTAGGATT-AAATGTCAGGAATTGT-GAAAAACTGAGTTTAAATGTATTTGGCTAAAGT
GT-ATGTAAACTT-CCGACTTCAACTG
>chromosome17:45048783-45049009/1-226
-GAGTGTATGTAAACTTCTGACCCACTG---GGAATGTGATGAAAGAAATAAAAGCTAAAATAAATCATTCT
-CTCTACTATTATTCTGACATTTCACATTCTTAAAAT-AAAGTGGTGA-TCCTAACTGACC--T-AAGACAG
GG-AAT-TT-TTACTAGGATT-AAATGTCAGGAATTGT-GAAAAGCTGAGTTTAAATGTATTTGGCTAAGGT
GC-ATGTAAACTT-CCCACTTCAACTG
>chromosome17:4526816-4527042/1-226
-GAGTGTATGTAAACTTCTGACCCACTG---GGAATGTGATGAAAGAAATAAAAGCGGAAATAAATCATTCT
-CTCTACTATTATTCTGACATTTCACATTCTTAAAAT-AAAGTGGTGA-TCCTAACTGACC--T-AAGACAG
GG-AAT-CT-TTACTAGGATT-AAATGTCAGGAATTGT-GAAAAACTGAGTTTAAATGTATTTGGCTAAGGG
GT-ATATAAACTT-CCGACTTCAACTG
>chromosome17:53890538-53890764/1-226
-GAGTGTATGTAAACTTCTGACCCACTG---GGAATGTGATGAAAGAAATAAAAGCTGAAATAAATAATTCT
-CTCTACTATTATTCTGACATTTCACATTCTTAAAAT-AAAGTGGTGA-TCCTAACTGATC--T-AAGACAG
GG-AAT-TT-TTACTAGTATT-AAATGTCAAGAATTGT-GAAAAACTGAGTTTAAATGTATTTGGCTAAGGT
GT-ATGTAAACTT-CCGACTTCAACTG
>chromosome17:42787599-42787825/1-226
-GAGTGTATGTAAACTTCTGACCCACTG---GAAATGTGATGAAAGAAATAAAAGCTGAAAGAAATAATTCT
-CTCTACTATTATTCTGACATTTCACATTCTTAAAAT-AAAGTGGTGA-TCCTAACTGACC--T-AAGACAG
GG-CAT-TT-TTACTAGGATT-AAATGTCAGGAATTGT-GAAAAACTGAGTTTAAATGTATTTGGCTAAGGT
GT-ATGTAAACTT-CCGACTTCAACTG
>chromosome17:18163526-18163752/1-226
-GAGTGTATGTAAACTTCTGACCCACTG---GGAAGGTGATGAAAGAAATAAAAGCTGAAATAAATCATTGT
-CTCTACTATTATTCTGACATTTCACATTCTTAAAAT-AAAGTGGTGA-TCCTAACTGACC--T-AAGACAG
GG-AAT-TG-TTACTAGGATT-AAATGTCAGGAATTGT-GAAAAACTGAGTTTAAATGTATTTGGCTAAGGT
GT-ATGTAGACTT-CCGACTTCAACTG
>chromosome17:40854076-40854302/1-226
-GAGTGTATGTAAACTTCTGACCCACTG---GGAATGTGATGAAAGAAATAAAAGCTGAAATAAATCATTCT
-CTCTACTATTATTCTGATGTTTCACATTCTTAAAAT-AACGTGTTGA-TCCTAACTGACC--T-AAGACAA
GG-ATT-TT-TTACTAGGATT-AAATGTCAGGAATTGT-GAAAAACTGAGTTTAAATGTATTTGGCTAAGGT
GT-ATGTAAACTT-CCGACTTCAACTG
>chromosome17:6859178-6859404/1-226
-GAGTGTATGCAAACTTCTGACCCACTG---GGAATGTAATGAAATAAATAAAAGCTGAAATAAATCATTCT
-CTCTATTATTATTCTGACATTTCACATTCTTAAAAT-AAAGTGGTGA-TCCTAACGGACC--T-AAGACAG
GG-AAT-TT-TTACTAGGATT-AAATGTCAGGAATTGT-GAAAAACTGAGTTTAAATGTATTTGGCTAAGGT
GT-ATGTAAACTT-CCGACTTCAACTG
>chromosome17:37635433-37635659/1-226
-GAGTGTATGTAAACTTCTGACCCACTG---GGAATGTGATGAATGAAATAAAATCTGAAATAAATCATTCT
-CTCTACTATTATTCTGACATTTCACATTCTTAAAAT-AAAGTGGTGA-TCCTAACTGACC--A-AAGACAG
GCAAT--TT-TTACTAGGATT-AAATGTCAGGAATTGT-GAAAAACTGAGTTTAAATGTATTTGGCTAAGGT
GT-ATGTAAACTT-CCGACTTCAACTG
>chromosome17:39688624-39688850/1-226
-GAGTGTATGTAAACTTCTGACCAACTG---GGAATGTGATGAAAGAAATAAAAGCTGAAATAAATCATTCT
-CTCTACTATTATTCTGACATTTCACATTCTTAAAAT-AAAGTGGTGA-TCCTAACTGACC--T-TAGAGAG
GG-AAT-TT-TTACTAGGATT-AAATGTCAGGAATTGT-GAAAAACTGAGTTTAAATTTATTTGGCTAAGGT
GT-ATGTAAACTT-CCGACTTCAACTG
>chromosome17:1132511-1132737/1-226
-GAGTGTATGTAAACTTCTGACCCACTG---GTAATGTGATGTAAGAAATAAAACCTGAAATTAATCATTCT
-CTCTACTATTATTCTGACATTTCACATTCTTAAAAT-AAAGTGGTGA-TCCTAACTGACC--T-AAGACAG
GG-CAT-TT-TTACTAGGATT-AAATGTCAGGAATTGT-GAAAAACTGAGTTTAAATGTATTTGGCTAAGGT
GT-ATGTAAACTT-CCGACTTCAACTG
>chromosome17:6571503-6571729/1-226
-GAGTGTATGTAAACTTCTGACCCACTG---GGAATGTGATGAAAGAAATAAAAGCAGAAATTAATATTTCT
-CTCTACTATTATTCTGTCATTTCACATTCTTAAAAT-AAAGTGGTGA-TCCTAACTGGCC--T-AAGACAG
GG-AAT-TT-TTACTAGGATT-AAATGTCAGGAATTGT-GAAAAACTGAGTTTAAATGTATTTGGCTAAGGT
GT-ATGTAAACTT-CCGACTTCAACTG
>chromosome18:2936108-2936334/1-226
TCAGTGTATGTAAACTTCTGACCCACTG---GGAATGTGATGAAAGAAATAAAAGCTGAAATAAATCATTCT
-CTCTACTATTATTCTGACATTTCACATTCTTAAAAT-AAAGTGGTGA-TCCTAACTGACC--T-AAGACAG
GG-AAT-TT-TTACTAGGATT-AAATGTCAGGAATTGT-GAAAAACTGAGTTTAAATGTATTTGGCTAAGGT
GT-ATGTAAACTT-CCGACTTCAACT-
>chromosome18:21573787-21574013/1-226
TGAGTGTATGTAAACTTCTGACCCACTG---GGAATGTGATGAAAGAAATAAAAGCTGAAATAAATCATTCT
-TTCTACTATTTTTCTGACATTTCACATTCTTAAAAT-AAAGTGGTGA-TCCTAACTGACC--T-AAGACAG
GG-AAT-TT-TTACTAGGATT-AAATGTCAGGAATTGT-GAAAAACTGAGTTTAAATGTATTTGGCTAAGGT
GT-ATGTAAACTT-CCGACTTCAACT-
>chromosome18:68094944-68095170/1-226
TGAGTGTATGTAAACTTCTGACCCACTG---GGAATGTGATGAAAGAAATAAAAGCTGAAATAAATCATTCT
-CTCTACTATTATTCTGACATTTCACATTCTTAAAAT-AAAGTGGTGA-TCCTAACTGACC--T-AAGACAG
GG-AAT-AT-TTACTAAGATT-AAATGTCAGGAATTGT-GAAAAACTGAGTTTAAATGTATTTGGCTAAGGT
GT-ATGTAAACTT-CCGACTTCAACT-
>chromosome18:25700089-25700315/1-226
TGAGTGTATGTAAACTTCTGACCCACTG---GGAATGTGATGAAAGAAATAAAAGCTGAAATAAATAATTCT
-CTCTACTATTATTCTGACATTTCACATTCTTAAAAT-AAAGTGGTGA-TCCTAACTGACC--T-AAGACAG
GG-AAT-TT-TTACTAGGATT-AAATGTCAGGAATTGT-GAAAACCTGAGTTTAAATGTATTTGGCTAAGGT
GT-ATGTAAACTT-CCGACTTCAACT-
>chromosome18:10807431-10807657/1-226
TGAGTGTATGTAAACTTCTGACCCACTG---GGAATGTGATGAAAGAAATAAAAGCTGAAATAAATCATTCT
-CTCTACTATTATTCTGACATTTCACATTCTTAAAAT-AAAGTGGTGA-TCGTAACTGACC--T-AAGACAG
GG-AAT-GT-TTACTAGGATT-AAATGTCAGGAATTGT-GAAAAACTGAGTTTAAATGTATTTGGCTAAGGT
GT-ATGTAAACTT-CCGACTTCAACT-
>chromosome18:11263676-11263902/1-226
TGAGTGTATGTAAACTTCTGACCCACTG---GGAATGTGATGAAAGAAATAAAAGCTGAAATAAATAATTCT
-CTCTACTATTATTCTGACATTTCACATTCTTAAAAT-AGAGTGGTGA-TCCTAACTGACC--T-AAGACAG
GG-AAT-TT-TTACTAGGATT-AAATGTCAGGAGTTGT-GAAAAACTGAGTTTAAATGTATTTGGCTAAGGT
GT-ATGTAAACTT-CCGACTTCAACT-
>chromosome18:55651584-55651810/1-226
TGAGTGTATGTAAACTTCTGACCCACTG---GGAATGTGATGAAAGAAATAAAAGCTGAAATAAATCATTCT
-CTCTACTATTATTCTGACATTTCACATTCTTAAAAT-AAAGTGGTGA-TCCTAACTGACC--T-AAGACAG
GG-AAT-TT-TTACTCTGATT-AAATGTCAGGAATTGT-GAAAAACTGAGTTTAAATGCATTTGGCTAAGGT
GT-ATGTAAACTT-CCGACTTCAACT-
>chromosome18:25987790-25988016/1-226
TGAGTGTATGTAAACCTCTGACCCACTG---GGAATGTGATGAAAGAAATAAAAGCTGAAATAAATAATTCT
-CTCTACTATTATTCTGACATTTCACATTCTTAAAAT-AAAGTGGTGA-TCCTAACTGACC--T-AAGACAG
GG-AAT-TT-TTACTAGGATT-AAATGTCAGGAATTGT-GAAAAACTGAGTTTAAATGTATTTGGCTAAGGT
GT-ATGTAAACTT-CAGACTTCAACT-
>chromosome18:50040182-50040408/1-226
TGAGTGTATGTAAACGTCTGACCCACTG---GGAATGTGATGAAAGAAATAAAAGCTGAAATAAATCATTCT
-CTCTACTATTATTCTGACATTTCACATTCTTAAAAT-AAAGTGGTGA-TACTAACTGACC--T-AAAACAG
GG-AAT-TT-TTACTAGGATT-AAATGTCAGGAATTGT-GAAAAACTGAGTTTAAATGTATTTGGCTAAGGT
GT-ATGTAAACTT-CCGACTTCAACT-
>chromosome18:59801046-59801272/1-226
TGAGTGTATGTAAATTTCTGACCCACTG---GGAATGTGATGAAAGAAATAAAAGCTGAAATAAATCATTCT
-CTCTACTATTATTCTGACATTTCACATTCTTAAAAT-AAAGTGTTGA-TCCTAACTGACC--G-AAGACAG
GG-AAT-TT-TTACTAGGATT-AAATGTCAGGAATTGT-GAAAAACTGAGTTTAAATGTATTTGGCTAAGGT
GT-ATGTAAACTT-CCGACTTCAACT-
>chromosome18:64308431-64308657/1-226
TGAGTGTATGTAAACTTCTGACCCACTG---GGAATGTGATGAAAGAAATAAAAGCTGAAATAAATCATTCT
-CTCTACTATTATTCTGACATTTCACATTCTTAAAAG-AAAGTGGTGA-TCCTAACTGACC--T-AAGACAG
GG-CAT-TT-TTACTTGGATT-AAATGTCAGGAATTGT-GAAAAACTGAGTTTAAATGTATTTGGCTAAGGT
GT-ATGTAAACTT-CCGACTTCAACT-
>chromosome18:10158900-10159126/1-226
TGAGTGTATGTAAACTTCTGACCCACTG---GGAATGTGATGAAAGAAATACAAGCTGAAATAAATCATTCT
-CTCTACTATTATTCTGATATTTTACATTCTTAAAAT-AAAGTGGTGA-TCCTAACTGACC--T-AAGACAG
GG-AAT-TG-TTACTAGGATT-AAATGTCAGGAATTGT-GAAAAACTTAGTTTAAATGTATTTGGCTAAGGT
GT-ATGTAAACTT-CCGACTTCAACT-
>chromosome18:15854219-15854445/1-226
TGAGTGTATGTAAACTTCTGACCCACTG---GGAATGTGATGAAAGAAATAAAAGCTGAAATAAATCATTCT
-CTCTACTATTATTCTGGCATGTCACATTTTTTAAAT-AAAGTGGTGA-TCCTAACTGACC--T-AAGACAG
GG-AAT-TT-TTACTAGGATT-AAATGTCAGGAATTGT-GAAAAACTGAGTTTAAATGTATTTGGCTAAGGT
GT-ATGTAAACTT-CCGACTTCAACT-
>chromosome18:7038980-7039206/1-226
TGAATGTATGTAAACTTCTGACCCACTG---GGAATGTGATTAAATAAATAAAAGCTGAAATAAATCATTCT
-CTCTACTATTATTCTGACATTTCACATTCTTAAAAT-AAAGTGGTGA-TCCTAACTGACC--T-AAGACAG
GG-AAT-TT-TTACTAGGATT-AAATGTCAGGAATTGT-GAAAAACTGAGTTTAAATGTATTTGGCTAAGGT
GT-ATGTAAACTT-CTGACTTCAACT-
>chromosome18:25771490-25771716/1-226
-GAGTGTATGTAAACTTCTGACCCACTG---GGAATGTGATGAAAGAAATAAAAGCTGAAATAAATCATTCT
-CTCTACTATTATTCTGACATTTCACATTCTTAAAAT-AAAGTGGTGA-TCCTAACTGACC--T-AAAACAG
GG-AAT-TT-TTACTAGGATT-AAATGTCAGGAATTGT-GAAAAACTGAGTTTAAATGTATTTGGCTAAGGT
GT-ATGTAAACTT-CCGACTTCAACTG
>chromosome18:34326669-34326895/1-226
-GAGTGTATGTAAACTTCTGACCCACTG---GGAATGTGATGAAAGAAATAAAAGCTGAAATAAATCATTCT
-TTCTACTATTATTCTGACATTTCACATTCTTAAAAT-AAAGTGGTGA-TCCTAACTGACC--T-AAGACAG
GG-AAT-TT-TTACTAGGATT-AAATGTCAGGAATTGT-GAAAAACTGAGTTTAAATGTATTTGGCTAAGGT
GT-ATGTAAACTT-CCGACTTCAACTG
>chromosome18:56468300-56468526/1-226
-GAGTGTATGTAAACTTCTAACCCACTG---GGAATGTGATGAAAGAAATAAAAGCTGAAATGAATCATTCT
-CTCTACTATTATTCTGACATTTCACATTCATAAAAT-AAAGTGGTGA-TCCTAACTGACC--T-AAGACAG
GG-AAT-TT-TTACTAGGATT-AAATGTCAGGAATTGT-GAAAAACTGAGTTTAAATGTATTTGGCTAAGGT
GT-ATGTAAACTT-CCGACTTCAACTG
>chromosome18:57353396-57353622/1-226
-GAGTGTATGTAAACTTCTGACCCACTG---GGAATGTGATGAAAGAAATAAAAGCTGAAATAAATCATTCT
-CTCTACTATTATTCTGACATTTCACATTCTTAAAAT-AAAGTGGTGA-TCCTAACTGACC--T-ATGACAG
GG-AAT-TT-TTACTAGGATT-AAATGTCAGGAATTGT-GAAAAACTGAGTTTAAATGTATTTGGCTAAGGT
GT-ATGTAAACCT-CCGACTTCAACTG
>chromosome18:60649759-60649985/1-226
-GAGTGTATGTAAACTTCTGACCCACTG---GGAATGTGATGAAAGAAATAAAAGCTGAAATAAATCATTCT
-CTCTACTATTATTCTGACATTTCACATTCTTAAAAT-AAAGTGGTGA-TCCTAACTGACC--T-AAGACAG
GG-AAT-TT-TTACTAGGATT-AAATGTCAGGAATTGT-TAAAAACTGAGTTTAAATGTATTTTGCTAAGGT
GT-ATGTAAACTT-CCGACTTCAACTG
>chromosome18:49655371-49655597/1-226
-GAGTGTATGTAAATGTCTGACCCACTG---GGAATGTGATGAAAGAAATAAAAGCTGAAATAAATCATTCT
-CTCTACTATTATTCTGACATTTCACATTCTTAAAAT-AAAGTGGTGA-TCCTAACTGACC--T-AAGACAG
GG-AAT-TT-TTACTAGGATT-AAATGTCAGGAATTGT-GAAAAACTGAGTTTAAATGTATTTGGCTAAGGT
GT-ATGTAAACTT-CCAACTTCAACTG
>chromosome18:56804560-56804786/1-226
-GAGTGTATGTAAACTTCTGACCCACTG---GGAATGTGATGAAAGAAATAAAAGCTGAAATAAATCATTCT
-CTCTCCTATTATTCTGACATTTCACATTCTTAAAAT-AAAGTGGTGA-TCCTAATTGACC--T-AAGACAG
GG-AAT-TT-TTACTAGGATT-AAATGTCAGGAATTGT-GAAAAACTGAGTTTAAATATATTTGGCTAAGGT
GT-ATGTAAACTT-CCGACTTCAACTG
>chromosome18:28345031-28345257/1-226
-GAGTGTATGTAAACTTCTGACCCACTG---GGAATGTGATGAAAGAAATAAAAGCTGAAATTAATCATTCT
-CTCTACTATTATTCTGACATTTCACATTCTTAAAAT-AAAGTGGTGA-TCCTAACTGACC--T-AAGACAG
GG-AAG-TT-TTACTAGGATT-AAATGTCAGGAATTGT-GAAAAACTGAGTTTAAATGTATTTGGCTAAGGT
GT-ATTTAAACTT-CCGACTTCAACTG
>chromosome18:9108162-9108388/1-226
-GAGTGTATGTAAACGTCTGACCCACTG---GGAATGTGATGAAAGAAATAAAAGCTGAAATAAATCACTCT
-CTCTACTATTATTCTGACATTTCACATTCTTAAAAT-AAAGTGGTGA-TCCTAACTGACC--T-AAGACAG
GG-AAT-TG-TTACTAGGATT-AAATGTCAGGAATTGT-GAAAAACTGAGTTTAAATGTATTTGGCTAAGGT
GT-ATGTAAACTT-CCGACTTCAACTG
>chromosome18:9850051-9850277/1-226
-GAGTGTATGTAAACTTCTGACCCACTG---GGAATGTGATGAAAGAAATAAAAGCTGAAATAAATCATTCT
-CTCTGTTATTATTCTGACATTTCACATTCTTAAAAT-AAAGTGGTGA-TCCTAACTGACC--T-AAGACAG
GG-AAT-TT-TTACTAGGATT-AAATGTCAGGAATTGT-GAAAAACTGAGTTTAAATGTATTTGGCTAAGGT
GT-ATTTAAACTT-CTGACTTCAACTG
>chromosome18:50225277-50225503/1-226
-GAGTGTATGTAAACTTCTGACCCGCTG---GGAATGTGATGAAAGAAATAAAAGCTGAAATAAATCATTCT
-CTCAACTATTATTCTGACATTTCACATTCTTAAAAT-AAAGTGGTGA-TCCTAACTGACT--T-AAGACAG
GG-AAT-TT-TTACTCGGATT-AAATGTCAGGAATTGT-GAAAAACTGAGTTTAAATGTATTTGGCTAAGGT
GT-ATGTAAACTT-CCGACTTCAACTG
>chromosome18:56987098-56987324/1-226
-GAGTGTATGTAAACTTCTGACCCACTG---GGAATGTGATGAAAGAAATGAAAGCTGAAATAAATCATTCT
-CTCTACTATTATTCTGACATTTCACATTCTTAAAAT-AAAGTGTAGA-TCCTAACTGACC--T-AAGACAG
GG-AAT-CT-TTACTAGGATT-AAATGTCAGGAATTGT-GAAAAACTGAGTTTAAATGTATTTGGCTAAGGT
GT-ATGTAAACTT-CCGACTTCAACTG
>chromosome18:31770409-31770635/1-226
-GAGTGTATGTAAACTTCTGACCCACTG---GGAATGTGATGAAAGAAATAAAAGCTGAAATAAATCATTCT
-CTCTACTATTATTCTGACATTTCACATTCTTAAAAT-AAAGTGGTGA-TCCTAACTGACC--T-AAGACAG
TG-AAT-TT-TTACTAGGATT-AAATGTCAGGAATTGT-GAAAAACTGAGTTGAAATGTATTTGGCTAAAGT
GT-ATGTAAACTT-CTGACTTCAACTG
>chromosome18:43801248-43801474/1-226
-GAGTGTATGCAAACTTCTGACCCACTT---GGAATGTGATGAAAGAAATAAAAGCTGAACTAAATAATTCT
-CTCTACTATTATTCTGACATTTCACATTCTTAAAAT-AAAGTGGTGA-TCCTAACTGACC--T-AAGACAG
GG-AAT-TT-TTACTAGGATT-AAATGTCAGGAATTGT-GAAAAACTGAGTTTAAATGTATTTGGCTAAGGT
GT-ATGTAAACTT-CCGACTTCAACTG
>chromosome18:24973382-24973608/1-226
-GAGTGTATGTAAACTTCTGACCCACTG---GGAATGTGATGAAAGAAATAAAAGCTGAAATAAATCATTCT
-CTCTACTATTATTCTGATA-TTCACATTCTTAAAAT-AAAGTGGTGA-TCCTAACTGACCT-T-AAGACAG
GG-AAT-TT-TTACTAGGATT-AAATGTCAGGAATTGT-GAAAAATTTAGTTTAAATGTATTTGGCTAAGGT
GT-ATGTAAACTT-CCGACTTCAACTG
>chromosome19:17290962-17291188/1-226
TGAGTGTATGTAAACTTCTGACCCACTG---GGAATGTGATGAAAGAAATAAAAGCTGAAATAAATCATTCT
-CTCAACTATTATTCTGACATTTCACATTCTTAAAAT-AAAGTGGTGA-TCCTAACTGACC--C-AAGACAG
GG-AAT-TT-TTACTAGGATT-AAATGTCAGGAATTGT-GAAAAACTGAGTTTAAATGTATTTGGCTAAGGT
GT-ATGTAAACTT-CCGACTTCAACT-
>chromosome19:80015938-80016164/1-226
TGAGTGTATGTAAACTTCTGACCCACTG---GGAATGTGATGAAAGAAATAAAAGCTGAAATAAATCATTCT
-CTCTACTATTATTCTGACATTTCACATTCTTAAAAT-AAAGTGGTGA-TCCTAACTGACC--T-AAGACAG
GG-AAT-TT-TTACTAGGATT-AAATGTCAGGAATTGT-GAAAAACTGAGTTGAAATGTATTTGGCTAAGGT
GT-ATGTAAACTT-CCGACTTCAACA-
>chromosome19:70665025-70665251/1-226
TGAGTGTATGTAAACTTCTGACCCACTG---GGAATGTGATGAAAGAAATAAAAGCTGAAATCAATCATTCT
-CTCTACTATTGTTCTGACATTTCACATTCTTAAAAT-AAAGTGGTGA-TCCTAACTGACC--T-AAGACAG
GG-CAT-TT-TTACTAGGATT-AAATGTCAGGAATTGT-GAAAAACTGAGTTTAAATGTATTTGGCTAAGGT
GT-ATGTAAACTT-CCGACTTCAACT-
>chromosome19:45284915-45285141/1-226
TGAGTGTATGTAAACTTCTGACCCACTG---GGAATGTAATGAAAGAAATAAAAGCTGAAATAAATCATTCT
-CTCTACTATTATTCTGACATTTCACATTCTTAAAAT-AAAGTGGTGA-TCCTAACTGACC--T-AAGACAA
GG-AAT-TT-TTACTAGGATT-AAATGTCAGGAATTGT-GAAAAACTGAGTTTAAATGTATTTTGCTAAGGT
GT-ATGTAAACTT-CCGACTTCAACT-
>chromosome19:61516703-61516929/1-226
TGAGTGTATGTAAACTTCTGACCCACTG---GGAATGTAATGAAAGAAATAAAAGCTGAAATAAATCATTCT
-CTCTACTATTATTCTGACATTTCACATTCTTAAAAT-AAAGTGGTGA-TCCTAACTGACC--T-AAGACAA
GG-AAT-TT-TTACTAGGATT-AAATGTCAGGAATTGT-GAAAAACTGAGTTTAAATGTATTTTGCTAAGGT
GT-ATGTAAACTT-CCGACTTCAACT-
>chromosome19:32854696-32854922/1-226
TGAGTGTATGTAAACTTCTGACCCACTG---GGAATGTGATGAAAGAAATAAAAGCTGAAATAAATCATTCT
-CTCTACTTTTATTCTGACATTTCACATTCTTAAAAT-AAAGTGGCGA-TCCTAACTGACC--T-AAGACAG
GG-AAT-TT-TTACAAGGATT-AAATGTCAGGAATTGT-GAAAAACTGAGTTTAAATGTATTTGGCTAAGGT
GT-ATGTAAACTT-CCGACTTCAACT-
>chromosome19:15327229-15327455/1-226
TGAGTGTATGTATACTTCTGACCCACTG---GGAATGTGATGAAAGAAATAAAAGCTGAAATAAATCATTCT
-CTCTACTATTATTCTGACATTTCACATTCTTAAAAT-AAAGTGGTGA-TCCTAACTGACC--T-AAAACAG
GG-AAA-TT-TTACTAGGATT-AAATGTCAGGAATTGT-GAAAAACTGAGTTTAAATGTATTTGGCTAAGGT
GT-ATGTAAACTT-CCGACTTCAACT-
>chromosome19:50257298-50257524/1-226
TGAGTGTATGTAAACTTCTGACCCACTG---GGAATGTGATGAAAGAAATGAAAGCTGAAATAAATCATTCT
-CTCTACTATTATTCTGACATTTCACATTCTTAAAAT-AAAGTGGTGT-TCCTAACTGACC--T-AAAACAG
GG-AAT-TT-TTGCTAGGATT-AAATGTCAGGAATTGT-GAAAAACTGAGTTTAAATGTATTTGGCTAAGGT
GT-ATGTAAACTT-CCGACTTCAACT-
>chromosome19:62234873-62235099/1-226
TGAGTGTATGTAAACTTCTGACCCACTG---GGAATGTGATGAAAGAAATAAAAGCTGAAATAAATCATTCT
-CTCTACTATTATTCTGAGATTTCACATTCTTAAAAT-AAAGTGGTGA-TCCTAACTGATC--T-AAGACAG
GG-AAT-TT-TTACTATGATT-ACATGTCAGGAATTGT-GAAAAACTGAGTTTAAATGTATTTGGCTAAGGT
GT-ATGTAAACTT-CCGACTTCAACT-
>chromosome19:19664485-19664711/1-226
TGAGTGTATGTAAACTTCTGACCCACTG---GGAATGTGATGAAAGAAATAAAAGCTGAAATAAATCATTCT
-CTCTACTATTATTCTGACATTTCACGTTCTTAAAAT-AAAGTGGTGA-TACTAACTGACC--T-AAGACAG
GG-AAT-TT-TTACCAGGATT-AAAGGTCAGGAATTGT-GAAAAACTGAGTTTAAATGTATTTGGCTAAGGT
GT-ATGTAAACTT-CCGACTTCAACT-
>chromosome19:48558958-48559184/1-226
TGAGTGTATGTAAACTTCTGACCCACTG---GGAATGTGATGAAAGAAATAAACGCTGAAATAAATCATTCT
-CTCTACTATTATTCTGATATTTCACATTCTCAAAAT-AAAGTGGTGA-TTCTAACTGACC--A-AAGACAG
GG-AAT-TT-TTACTAGGATT-AAATGTCAGGAATTGT-GAAAAACTGAGTTTAAATGTATTTGGCTAAGGT
GT-ATGTAAGCTT-CCGACTTCAACT-
>chromosome19:14092279-14092505/1-226
TGAGTGTATGTCAACTTCTGACCCACTG---GGAATGTGATGAAAGAAATAAAAGCTGAAATAAATCATTCT
-CTCTACTATTATTCTGACATTTCACATTCTTAAAAT-AAAGTGGTGA-TTCTAACTGATC--T-AAGACAG
GG-AAT-TT-TTACTAGGATT-AAATGTCAGGAATTGT-GAAAAACTGAGTTTAAATGTATTTGGCTAAGGT
GT-ATGTAAACTT-CCGACTTCAAAT-
>chromosome19:17401438-17401664/1-226
TGAGTGTATGTAAACTTCTGACCCACTG---GGAATGTGATGAAATAAATAAAAGCTGAAATAAATCATTCT
-CTCTACTATTATTCTGACATTTCACATTCTTAAAAT-AAAGTGGTGA-TCCTAACTGACC--T-AAAACAG
GG-AAT-TT-TTACAAGGATT-AAATGTCAGGAATTGT-GAAAAACTGAGTTTAAATGTATTTGGCTAAGGT
GT-ATGTAAACTT-CCAACTTCAACT-
>chromosome19:13138707-13138933/1-226
TGAGTGTATGTAAACTTCTTACCCACTG---GGAATGTGATGAAAGAAATAAAAGCAGAAATAAATCATTCT
-CTCTACTATTATTCTGACATTTCACATTCTTAAAAT-AAAGTGGTGA-TCCTAACTGACC--T-AAGACAG
GG-AAT-TT-TTACTAGGATT-AAATGTCAGGAATTAT-GAAAAACTGAGTTTAAATGTATTTGGCTAAGGT
GT-ATGTAAACTT-CCCACTTCAACT-
>chromosome19:13414805-13415031/1-226
TGAGTGTATGTAAACTTCTAACCCACTG---TGAATGTGATGAAAGAAATAAAAGCTGAAATAAATCATTCT
-CTCTACTATTATTCTGACATTTCACATTCTTAAAAT-AAAGTGGTGA-TCCTAACTGACC--T-AAGACAG
GG-AAT-TT-TTACTAGGATT-AAATGTCAGGTATTGT-GAAAAACTGAGTTTAAATGTATTTGGCTAAGGT
GT-ATGTAAACTT-CCCACTTCAACT-
>chromosome19:33800361-33800587/1-226
-GAGTGTATGTAAACTTCTGACCCACTG---GGAATGTGATGAAAGAAATAAAAGCTGAAATAAATCATTAT
-CTCTACTATTATTCTGACATTTCACATTCTTAAAAT-AAAGTGGTGA-TCCTAACTGACC--T-AAGACAG
GG-AAT-TT-TTACTAGGATT-AAATGTCAGGAATTGT-GAAAAACTGAGTTTAAATGTATTTGGCTAAGGT
GT-ATGTAAACCT-CCGACTTCAACTG
>chromosome19:51310473-51310699/1-226
-GAGTGTATATAAACTTCTGACCCACTG---GGAATGTGGTGAAAGAAATAAAAGCTGAAATAAATCATTCT
-CTCTACTATTATTCTGACATTTCACATTCTTAAAAT-AAAGTGGTGA-TCCTAACTGACC--T-AAGACAG
GG-AAT-TT-TTACTAGGATT-AAATGCCAGGAATTGT-GAAAAACTGAGTTTAAATGTATTTGGCTAAGGT
GT-ATGTAAACTT-CCGACTTCAACTG
>chromosome19:4347487-4347712/1-225
-GAGTGTATGTAAACTTCTGACCCACTG---GGAATGTGATGAAAGAAATAAAAACTGAAATTAATCATTCT
-CTCTACTATTATTCTGACATTTCACATTCTTAAAAT-AAAGTGGTGA-TCCTAACTGACC--T-AAGACAG
GG-AAT-TT-TTACTAGGATT-AAATGTCAGGAATTGT-GAAAAACTGAGTTTAAATGTATTTGGCTAAGGT
GT-GTGTAAACTT-CCGACTTCAACT-
>chromosome19:53363839-53364065/1-226
-GGGTGTATGTAAACTTCTGACCCACTG---GGAATGTGATGAAAGAAATAAAAGCTGAAATAAATCATTCT
-CTCTACTATTATTCTGACATTTCACATTCTTAAAAT-AATGTGGTGA-TCCTAACTGACC--T-AAGACAG
GG-AAT-TT-TTACTAGGATT-AAATGTCAGGAATTGT-GAAAAACTGAGTTCAAATGTATTTGGCTAAGGT
GT-ATGTAAACTT-CCGACTTCAACTG
>chromosome19:53726602-53726828/1-226
-GAGTGTATGTAAACTTCTGACCCACTG---GGAACGTGATGAAAGAAATAAAAGCTGAAATAAATCATTCT
-CTCTCCTATTATTCTGACATTTCACATTCTTAAAAT-AAAGTGGTGA-TCCTAACTGACC--T-AAGACAA
GG-AAT-TT-TTACTAGGATT-AAATGTCAGGAATTGT-GAAAAACTGAGTTTAAATGTATTTGGCTAAGGT
GT-ATGTAAACTT-CCGACTTCAACTG
>chromosome19:54781073-54781299/1-226
-GAGTGTATGTAAACTTCTGACCCACTG---GGAATGTGATGAAAGAAATAAAAGCTGAAATAAATAATTCT
-CTCTACTATTATTCTGACATTTCACCTTCTTAAAAT-AAAGTGGTGA-TCCTAACTGACC--T-AAAACAG
GG-AAT-TT-TTACTAGGATT-AAATGTCAGGAATTGT-GAAAAACTGAGTTTAAATGTATTTGGCTAAGGT
GT-ATGTAAACTT-CCGACTTCAACTG
>chromosome19:54792369-54792595/1-226
-GAGTGTATGTAAACTTCTGACCCACTG---GGAATGTGATGAAAGAAATAAAAGCTGAAATAAATCATTCT
-CTCTACTATTATTCTGACATTTCACATTCTTAAAAT-AAAGTGGTGA-TACTAACTGACC--T-AAGACAG
GG-AAT-AT-TTACTAGGATT-AAATGTCAGGAATTGT-GAAAAACTGAGTTTAAATGTATTTGGCTAAGGT
GT-ATGTAAACTT-CTGACTTCAACTG
>chromosome19:69882447-69882673/1-226
-GAGTGTATGTAAACTTCTGACCCACTG---GGAATGTGATGAAAGAAATAAAAGCTGAAATAAATCATACT
-CTCTACTATTATTCTGACATTTCACATTCTTAAAAT-AAAGTGGTGA-TCCTAACTGACC--A-AAGACAG
GG-AAT-TT-TTACTAGGATT-AAATGTCAGGAATTAT-GAAAAACTGAGTTTAAATGTATTTGGCTAAGGT
GT-ATGTAAACTT-CCGACTTCAACTG
>chromosome19:45167172-45167398/1-226
-GAGTGTATGTAAACTTCTGACCCACTG---GGAATGTGATGAAAGAAATCAAAGCTGAAATAAATCATTCT
-CTCTACTATTATTCTGACATTTCACATTCTTAATAT-AAAGTGTTGA-TCCTAACTGACC--T-AAGACAG
GG-AAT-TT-TTACTAGGATT-AAATGTCAGGAATTGT-GAAAAACTGAGTTTAAATGTATTTGGCTAAGGT
GT-ATGTAAACTT-CCGACTTCAACTG
>chromosome19:61398960-61399186/1-226
-GAGTGTATGTAAACTTCTGACCCACTG---GGAATGTGATGAAAGAAATCAAAGCTGAAATAAATCATTCT
-CTCTACTATTATTCTGACATTTCACATTCTTAATAT-AAAGTGTTGA-TCCTAACTGACC--T-AAGACAG
GG-AAT-TT-TTACTAGGATT-AAATGTCAGGAATTGT-GAAAAACTGAGTTTAAATGTATTTGGCTAAGGT
GT-ATGTAAACTT-CCGACTTCAACTG
>chromosome19:9405854-9406080/1-226
-GAGTGTATGTAAACTTCTGACCCACTG---GGAATGTGATGAAAGAAATAAAAGCTGAAGTAAATCATTCT
-CTCTACTATTATTCTGACATTTCACATTCTTAAAAG-AAAGTGGTGA-TCCTAACTGACC--T-AAGACAG
GG-AAT-TT-TTACTAGGATT-AAATGTCAGGAATTGT-GGAAAACTGAGTTTAAATGTATTTGGCTAAGGT
GT-ATGTAAACTT-CCCACTTCAACTG
>chromosome19:6123897-6124123/1-226
-GAGTGTATGTAAACTTCTGACCCACTG---GGAATGTGATTTAAGAAATAAAAGCTGAAATAAATCATTCT
-CTCTACTATTATTCTGACATTTCACATTCTTAAAAT-AAAGTGGTGA-TCCTAACTGACC--T-AAGACAG
GG-CAT-TT-TTACTAGGATT-AAATGTCAGGAATTGT-GAAAAACTGAGTTTAAATGTATTTGGCTAAGGT
GT-ATGTAAACTT-CCGACTTGAACTG
>chromosome20:28202721-28202947/1-226
TGAGTGTATGTAAACTTCTGACCCACTG---GGAATGTGATGAAAGAAATAAAAGCTGAAATAAATCATTCT
-CTCTACTATTATTCTGACATTTCATATTCTTAAAGT-AAAGTGGTGA-TCCTAACTGACC--T-AAGACAG
GG-AAT-TT-TTACTAGGATT-AAATGTCAGGAATTGT-GAAAAACTGAGTTTAAATGTATTTGGCTAAGGT
GT-ATGTAAACTT-CCGACTTCAACT-
>chromosome20:6364232-6364458/1-226
TGAGTGTATGTAAACTTCTGACCCACTG---GGAATGTGATGAAAGAAATAAAAGCTGAAATAAATCATTCT
-CTCTACTATTATTCTGACATTTCACATTCTTAAAAT-AAAGTGGTGA-TCCTAACTGACC--T-AAGACAG
GG-AAT-TT-TTACTAGGATA-AAATGTCAAGAATTGT-GAAAAACTGAGTTTAAATGTATTTGGCTAAGGT
GT-ATGTAAACTT-CCGACTTCAACT-
>chromosome20:81304391-81304617/1-226
TGAGTGTATGTAAACTTCTGACCCACTG---GGAATGTGATGAAAGAAATAAAAGCTGAAATAAATCATTCT
-CTTTACTACTATTCTGACATTTCACATTCTTAAAAT-AAAGTGGTGA-TCCTAACTGACC--T-AAGACAG
GG-AAT-TT-TTACTAGGATT-AAATGTCAGGAATTGT-GAAAAACTGAGTTTAAATGTATTTGACTAAGGT
GT-ATGTAAACTT-CCGACTTCAACT-
>chromosome20:48729091-48729317/1-226
TGAGTGTATGTAAACTTCTGACCCACTG---GGAATGTGATGAAAGAAATAAAAGCTGAAATAAATCATTCT
-CTCTACTATTATTCGGACATTTCACATTCTTAAAAT-AAAGTGGTGA-TCCTAACTGACC--T-AAGACCG
GG-AAT-TT-TTACTAGGATT-AAATGTCAGGAATTGT-GAAAAAGTGAGTTTAAATATATTTGGCTAAGGT
GT-ATGTAAACTT-CTGACTTCAACT-
>chromosome20:21298677-21298903/1-226
TGAGTGTATGTAAACTTCTGACCCACTG---GGAATGTGATGAAAGAAATAAAAGCTGAAATAAATCATTTT
-CTCTACTATTATTCTGACATTTCACATTCTTAAAAT-AAAGTGGTGA-TCCTAACTGACC--T-AAGACAG
GG-AAT-TT-TTACTAGGATT-AAATGTCAGGAATTGT-GAAAAACTGAGTTTAAATGTATTTGGCTAAGGT
GT-ATGTAAACTT-CTGACTACAACT-
>chromosome20:29680840-29681066/1-226
TGAGTGTATGTAAACTTCTGACCCACTG---GGAATGTGATGAAAGAAATAAAAGTTGAAATTAATCATTCT
-CTCTACTATTATTCTGGCATTTCACATTCTTAAAAT-AAAGTGGTGA-TCCTAACTGACC--T-AAGACAG
GG-AAT-TT-TTACTAGGATT-AAATGTCAGGAATTGT-GAAAAACTGAGTTAAAATGTATTTGGCTAAGGT
GT-ATGTAAACTT-CCGACTTCAACT-
>chromosome20:25967905-25968131/1-226
TGAGTGTATGTAAACTTCTGACCCACTG---GGAATGTGATGAAAGAAATAAAAGCTGAAATAAATCATTCT
-CTCTACTATTATTCTGACATTTCACATTCTTAAAAT-AAAGTGGTGA-TCCTAACTGACC--T-AAGACAG
GG-AAT-GT-TTGCTAGGATT-GAATGTCAGGAATTGT-GAAAAACTGAGTTTAAATGTATTTGGTTAAGGT
GT-ATGTAAACTT-CCGACTTCAACT-
>chromosome20:60111662-60111888/1-226
TGAGTGTATGTAAACTTCTGACCCACTG---GGAATGTGATAAAAGAAATAAAAGCTGAAATAAATCATTCT
-CTCTACTATTATTCTGACATTTCACATTCTTAAAAT-AAAGTGGTGA-TCCTAACTGACC--T-AAGATAG
AG-AAT-TT-TTACTAGGATT-AAATGTCAGGAATTGT-GAAAAACTGAGTTTAAATGTATTTGGCTAAGGT
GT-ATGTAAACTT-CCTACTTCAACT-
>chromosome20:26245455-26245681/1-226
TGAGTGTATGTAAACTTCTGACCCACTG---GGAATGTGATGAAAGAAATAAAAGCTGAAATAAATCATTCT
-CTCTACTATTATTCTGAAATTTCACATTCTTAAAAT-AAAGTGGTGA-TCCTAACTGACC--T-AAGACAG
GG-AAT-TT-TTACTAGGAAT-AAATGTCAGGAATTAT-GAAAAACTGAGTATAAATGTATTTGGCTAAGGT
GT-ATGTAAACTT-CCGACTTCAACT-
>chromosome20:7786558-7786784/1-226
TGAGTGTATGTAAACTTCTGACCCACTG---GGAATGTGATGAAAGAAATAAAAGATGAAATAAATCATTCT
-CTCTACTATTATTCTGACATTTCACATTCTTAAAAT-AAAGTGGTGA-TCCTAACTGACC--T-AAGACAG
GG-AAT-TC-TTACGAGGATT-AAATGTCAGGAATTGT-GAAAAACTGAGTTTAGATGTATTTGGCTAAGGT
GT-ATGTAAACTT-CCGACTTCAACT-
>chromosome20:27275043-27275269/1-226
TGAGTGCACGTAAACTTCTGACCCACTG---GGAATGTGATGAAAGAAATAAAAGCTGAAATAAATCATTCT
-CTCTACTATTATTCTGACATTTCACATTCTTAAAAT-AAAGTGGTGA-TCCTAACTGACC--A-AAGACAG
GG-AAT-TT-TTACTTGGATT-AAATGTCAGGAATTGT-GAAAAACTGAGTTTAAATGTATTTGGCTAAGGT
GT-ATGTAAACTT-CCGACTTCAACT-
>chromosome20:56833018-56833244/1-226
TGAGTGTATGTAAACTTTTGACCCACTG---GGAATGCGATGAAAGAAATAAAAGCTGAAATAAATCATTCT
-CTCTACTATTATTCTGACATTTCACATTCTTAAAAT-AAAGTGGTGA-TCCTAACTGACC--T-AAGACAG
GG-AAT-TA-TTACAAGGATT-AAATGTCAGGAATTGT-GAAAAACTGAGTTTAAATGTATTTGGCTAAGGT
GT-ATGTAAACTT-CCGACTTCAACT-
>chromosome20:28107540-28107766/1-226
TGAGTGTATGTAAACGTCTGCCCCACTG---GGAATGTGATGAAAGAAATAAAAGCTGAAATAAATCATTCT
-CTCTACTATTATTCTTACATTTCACATTCTTAAAAT-AAAGTGGTGA-TCCTAACTGACC--T-AAGACAG
GG-AAT-TT-TTACTAGAATT-AAATGTCAGGAATTGT-GAAAAACTGAGTTTAAATGTATTTGGCTAAGGT
GT-ATGTAAACTT-CCGACTTCAACT-
>chromosome20:31685026-31685252/1-226
TGAGTGTATGTAAACTTCTGACCCACTG---GGAATGTGATGAAAGAAATAAAAGCTGAAATAAATCATTCT
-CTCTACAATTATTCTGACATTTCACATTCTTAAAAT-AAAGTGGTGA-TTCTAACTGACC--T-AAGAAAG
GG-ATT-TT-TTACTAGGATT-AAATGTCAGGAATTGT-GAAAAACTGAGTTTAAATGTATTTGGCTAAGGT
GT-ATGTAAACTT-CCGACTTCAACT-
>chromosome20:24606739-24606965/1-226
-GAGTGTATGTAAACTTCTGACCCACTG---GGAATGTGATGAAAGAAATAAAAGCTGAAATAAATCATTCT
-CTCTAATATTATTCTGACATTTCACATTCTTAAAAT-AAAGTGGTGA-TCCTAACTGATC--T-AAGACAG
GG-AAT-TT-TTACTAGGATT-AAATGTCAGGAATTGT-GAAAAACTGAGTTTAAATGTATTTGGCTAAGGT
GT-ATGTAAACTT-CCGACTTCAACTG
>chromosome20:41350928-41351154/1-226
-GAGTGTATGTAAACTTCTGACCCACTG---TGAATGTGATGAAAGAAATAAAAGCTGAAATAAATCATTCT
-TTCTACTATTATTCTGACATTTCACATTCTTAAAAT-AAAGTGGTGA-TCCTAACTGACC--T-AAGACAG
GG-AAT-TT-TTACTAGGATT-AAATGTCAGGAATTGT-GAAAAACTGAGTTTAAATGTATTTGGCTAAGGT
GT-ATGTAAACTT-CCGACTTCAACTG
>chromosome20:29323487-29323713/1-226
-GAGCGTATGTAAACTTCTGACCCACTG---GGAATGTGATGAAAGAAATAAAAGCTGAAATAAATAATTCT
-CTCTACTATTATTCTGACATTTCACATTCTTAAAAT-AAAGTGGTGA-TCCTAACTGACC--T-AAGACAG
GG-AAT-TT-TTACTAGGATT-AAATGTCAGGAATTGT-GAAAAAGTGAGTTTAAATGTATTTGGCTAAGGT
GT-ATGTGAACTT-CTGACTTCAACTG
>chromosome20:12692183-12692409/1-226
-GAGTGTATGTAAACTTCTGACCCACTG---GGAATGTGATGAAAGAAATAAAAGCTGAAATAAATCATTCT
-CTCTACTATTATTCTGACATTTCACATTCTTAAAAT-AAAGTGGTGA-TCCTAACTGACC--T-AAGACAG
GG-AAT-TT-TTACTGGGATT-AAATGTCAGGAATTGT-GAAAAACTGAGTTTAAATATATTTGGCTAAGGT
GT-ATGTAATCTT-CCGACTTCAACTG
>chromosome20:75217864-75218090/1-226
-GAGTGTATGTAAACTTCTGACCCACTG---GGAATGTGATGAAAGAAATAAAAGCTGAAATAAATCATTCT
-CTCTACTATTATTCTGACATTTCACATTCTTAAAAT-AAAGTGGTGA-TCCTAACTGACC--T-AAGACAG
TG-AAT-TT-TTACTAGGATT-AAATGTTAGGACTTGT-GAAAAACTGAGTTTAAATGTATTTGGCTAAGGT
GT-ATGTAAACTT-CCGACTTCAACTG
>chromosome20:43703108-43703334/1-226
-AAGTGTATGTAAACTTCTGACCCACTG---GGAATGTGATGAAATAAATAAAAGCTGAAATAAATCATTCT
-CTCTACTATTATTCTGACATTTCACATTCTTAAAAT-AAAGTGGTGA-TCCTAACTGACC--T-AAGACAG
GG-AAT-TT-TTACTAGGATT-AAATGTCAGGAATTGT-GAAAAACTGAGTTTAAATGTACTTGGCTAAGGT
GT-ATGTAAACTT-CCGACTTCAGCTG
>chromosome20:52927849-52928075/1-226
-GAGTGTATGTGAACTTCTGACCCACTG---GGAATGTGATGAAAGAAATAAAAGCTGAAATAAATAATTCT
-TTCCACTATTATTCTGACATTTCACATTCTTAAAAT-AAAGTGGTGA-TCCTAACTGACC--T-AAGACAG
GG-AAT-TT-TTACTAGGATT-AAATGTCAGGAATTGT-GAAAAACTGAGTTTAAATGTATTTGGCTAAGGT
GT-ATGTAAACTT-CCGACTTCAACTG
>chromosome20:55926242-55926468/1-226
-GAGTGTATGTAAACTTCTAACCCACTG---GGAATGTGATGAAAGAAATAAAAGCTGAAATAAATCATTAT
-CTCTACTATTATTCTGACATTTCACATTCTCAAAAT-AAAATGGTGA-TCCTAACTGACC--T-AAGACAG
GG-AAT-TT-TTACTAGGATT-AAATGTCAGGAATTGT-GAAAAACTGAGTTTAAATGTATTTGGCTAAGGT
GT-ATGTAAACTT-CCGACTTCAACTG
>chromosome20:47779039-47779265/1-226
-GAGTGTATGTAAACTTCTGACCCACTG---GGAATGTGATGAAAGAAATAAAAGCTGAAATAAATAATTCT
-CTCTACTATTATTCTGACATTTCACATTCTTAAAAT-AAAGTGTTGA-TCCTAACTGACC--T-AAGACAG
GG-ATT-TT-TTACTAGGATT-AAATGTCAGGAATTGT-GAAAAACTGAGTTTAAATGTATTTGGCTAAGGT
GT-ATGTAAACTT-CCGACTTCAACTG
>chromosome20:12957387-12957613/1-226
-GAGTGTATGTAAACTTCTGACCCACTG---CGAATGTGATGAAAGAAATAAAAGCTGAAATAAATCATTCT
-CTCTACTATTATTCTGACATTCCACATTCTTAAAAT-AAAGTGGTGA-TCCTAACTGATC--T-AAGACTG
GG-AAT-TT-TTACTAGGATT-AAATGTCAGGAATTGT-GAAAAACTGAGTTTAAATGTATTTGGCTAAGGT
GT-ATGTAAACTT-CCGACTTCAACTG
>chromosome20:34389477-34389703/1-226
-GAGTGTATGTAAACTTCTGACCCACTG---GGAATGTGATGAAAGAAATAAAAGCTGAAATAAATCATTCT
-CTCTACTATTATTCTGACATTTTACATTCTTAAAAT-AAACTGGTGA-TCCTAACTGACC--T-AAGACAG
GG-AAT-TT-TTACTAGGATT-AAATGTCAGGAATTGT-GAAAAACTGAGTTTAAATGTATTTGGCTAAGGT
GT-ACGTTAACTT-CCGACTTCAACTG
>chromosome20:22359560-22359786/1-226
-GAGTGTATGTAAACTTCTGACCCACTG---GGAATGTGATGAAAGAAATAAAAGCTGAAAGAAATAATTCT
-CTCTACTATTATTCTGACATTTCACATTCTTAAAAT-AAAATGGTGA-TCCTAACTGACC--T-AAGACAG
GG-CAT-TT-TTACTAGGATT-AAATGTCAGGAATTGT-GAAAAACTGAGTTTAAATGTATTTGGCTAAGGT
GT-ATGTAAACTT-CCGACTTCAACTG
>chromosome20:29672483-29672709/1-226
-GAGTGTATGTAAACTTCTGACCCACTG---GGAATGTGATGAAAGAAATAAAAGCTGAAATAAATCATTCT
-CTATACTAATATTCTGACATTTCACATTCTTAAAAT-CAAGTGGTGA-TCCTAACTGGCC--T-AAGACAG
GG-AAT-TT-TTACTAGGATT-AAATGTCAGGAATTGT-GAAAAACTGAGTTTAAATGTATTTGGCTAAGGT
GT-ATGTAAACTT-CCGACTTCAACTG
>chromosome20:24782593-24782819/1-226
-GAGTGTATGTAAACTTCTGACCCACTG---GGAATGTGATGAAAGAAATAAAAGCTGAAATAAATAATTTT
-CTCTACAATTATTCTGACATTTCACATTCTTAAAAT-AAAGTGGTGA-TCCTAACTGACC--T-AAGACAG
GG-AAT-TT-TTACTAGGATT-AAATGTCAGGAATTGT-GAAACACTGAGTTTAAATGTATTTGGCTAAGGT
GT-ATGTAAACTT-CCGACTTCAACTG
>chromosome20:51735634-51735860/1-226
-GAGTGTATGTAAACTTCTGACCCACTG---GGAATGTGATGAAAGTAATAAAAGCTGAAATAAATCATCCT
-CTCTACTATTATTCTGACATTTCACATTCTTAAAAT-AAAGTGGTGA-TCATAACTGACC--T-AAGACAG
GG-AAT-AT-TTACTAGGATT-AAATGTCAGGAATTGT-GAAAAACTGAGTTTAAATGTATTTGGCTAAGGT
GT-ATGTAAACTT-CCGACTTCAACTG
>chromosome21:25444692-25444918/1-226
TGAGTGTATGTAAACTTCTGACCCACTG---GGAATGTGATGAAAGAAATAAAAGCTGAAATAAATCATTCT
-CTCTACTATTATTCTGACATTTCACATTCTTAAAAT-AAAGTGGTGA-TCCTAACTGACC--T-AAGACAG
GG-AAC-TT-TTACTAGGATT-AAATGTCAGGAATTGT-GAAAAACTGAGTTTAAATGTATTTGGCTAAGGT
GT-ATGTAAACTT-CCGACTTCAACT-
>chromosome21:56633647-56633873/1-226
TGAGTGTATGTAAACTTCTGACCCACTG---GGAATGTGATGAAAGAAATAAAAGCTGAAATAAATCATTCT
-CTCTACTATTATTCTGACATTTCACATTCTTAAAAT-AAAGTGGTGA-TCCTAACTGACC--T-AAGACAG
GA-AAT-TT-TTACTAGGATT-AAATGTCAGGAATTGT-GAGAAACTGAGTTTAAATGTATTTGGCTAAGGT
GT-ATGTAAACTT-CCGACTTCAACT-
>chromosome21:52155589-52155815/1-226
TGAGTGTATGTAAACTTCTGACCCACTG---GGAATGTGATGAAAGAAATAAAAGCTGAAATTAATCATTCT
-CTCTACCATTATTCTGACATTTCACATTTTTAAAAT-AAAGTGGTGA-TCCTAACTGACC--T-AAGACAG
GG-AAT-TT-TTACTAGGATT-AAATGTCAGGAATTGT-GAAAAACTGAGTTTAAATGTATTTGGCTAAGGT
GT-ATGTAAACTT-CCGACTTCAACT-
>chromosome21:10475467-10475693/1-226
TGAGTGTATGTAAACTTCTGACCCACTG---GGAATGTGATGAAAGAAATGAAAGCTGAAATAAATCATTCT
-CTCTACTATTATTCTGACATTTCACATTCTTAAAAT-AAAGTGGTGA-TCCTAACTGACT--T-AAGACAG
GG-AAT-TT-TTACTAGGATT-AAATGTCAGGAATTGT-GAAAAACTGAGTTTAAATGTATTTGGCTAAGGT
GT-ATGTAAACTT-CCGACTTCAATT-
>chromosome21:9541069-9541295/1-226
TGAGTGTATGTAAACTTCTGGCCCACTG---GGAATGTGATGAAAGAAATGAAAGCTGAAATAAATCCTTCT
-CTCTACTATTATTCTGACATTTCACATTCTCAAAAT-AAAGTGGTGA-TCCTAACTGACC--T-AAGACAG
GG-AAT-TT-TTACTAGGATT-AAATGTCAGGAATTGT-GAAAAACTGAGTTTAAATGTATTTGGCTAAGGT
GT-ATGTAAACTT-CCGACTTCAACT-
>chromosome21:16445530-16445756/1-226
TGAGTGTATGTAAACTTCTGACCCACTG---GGAATGTGATGAAAGAAATAAAAGCTGACATAAATCATTCT
-CTCAACTATTTTTCTGACATTTCACATTCTTAAAAT-AAAGTGGTGA-TCCTAACTGACC--T-AAGACAG
GG-AAT-TT-TTACTAGGATT-AAATGTCAGGAATTGT-GAAAAACTGAGTTTAAATGTATTTGGCTAAGGT
GT-ATGTAAACTT-CCGACTTCAACT-
>chromosome21:30404884-30405110/1-226
TGAGTGTATGTAAACTTCTGACCCACTG---GGAATGTGATGAAAGAAATAAAAGCTGAAATAAATCATTCT
-CTCTACTATTATTCTGACATTTCACATTCTTAAAAT-ATAGTGGTGT-TCCTAACTGACC--T-AAGACAG
GG-AAT-TT-TTACTTGGATT-AAATGTCAGGAATTGT-GAAAAACTGAGTTTAAATGTATTTGGCTAAGGT
GT-ATGTAAACTT-CCGACTTCAACT-
>chromosome21:51449557-51449783/1-226
TGAGTGTATGTAAACTTCTGACCCACTG---GGAATGTGATGAAAGAAATAAAAGCTGAAATAAATAATTCT
-CTGTACTATTATTCTGACATTTCACATTCTTAAAAT-AAAGTGGTGA-TCCTAACTGACC--T-AAGACAG
GG-AAT-TT-TTACTAGGATT-AAATGTCAGGAATTGT-GAAAAACTGAGTTGAAATGTATTTGGCTAAGGT
GT-ATGTAAACTT-CCGACTTCAACT-
>chromosome21:25333162-25333388/1-226
TGAGTGTATGTAAACTTCTGACCCACTG---GGAATGTGATGAAAGAAATAAAAGCTGAAATAAATCATTCT
-CTCTATTATTATTCTGACATTTCACATTCTTAAAAT-AAAGTGGTGA-TCCTAACTGACC--T-AAGACAG
GG-AAT-TG-TTACTAGGATT-AAATGTCAGGAATTGT-GAAAAACTGAGTTTAAATGTATTTGGCAAAGGT
GT-ATGTAAACCT-CCGACTTCAACT-
>chromosome21:42261508-42261734/1-226
TGAGTGTATGTAAACTTCTGACCCACTG---GGAATGTGGTGAAAGAAATAAAAGCTGAAATAAATCATTCT
-CTCTACTATTATTCTGACATTTCACATTCTTAAAAT-AAAGTGGTGA-TCCTAACTGACC--T-AAGACAG
AG-AAT-TT-TTACTTGGATT-AAATGTCAGGACTTGT-GAAAAACTGAGTTTAAATGTATTTGGCTAAGGT
GT-ATGTAAACTT-CCGACTTCAACT-
>chromosome21:43099578-43099804/1-226
TGAGTGTATGTAAACTTCTGACCCACTG---GGAATGTGATGAAAGAAATAAAAGATGAAATAAATCATTCT
-CTCGACTATTATTCTGACATTTCACATTCTTAAAAT-AAAGTGGTGA-TCTTAACTGACC--T-AAGACAG
GG-AAT-TT-TTACTAGGATT-AAATGTCAGGAATTGT-GAAAAACTGAATTTAAATGTATTTGGCTAAGGT
GT-ATGTAAACTT-CCGACTTCAACT-
>chromosome21:25362677-25362903/1-226
TGAGTGTATGTAAACTTCTGACCCACTG---GGAATGTGATGAAAGAAATAAAAGCTGAAATAAATCATTCT
-CTCTACTATTATTCTGACATTTCACATTCTTAAAAT-AAAGTGGTGA-TCCTAACTGACC--T-AAGACGG
GG-AAT-TT-TTACATGGATT-AAATGTCAGGAATTGT-GAAAAACTGAGTTTAAATGTATTTGGCTAAGGT
GT-ATGGAAACTT-CCGACTTCAACT-
>chromosome21:775537-775763/1-226
TGAGTGTATGTAAACTTCTGACCCACTG---GGAATGTGATGAAAGGAATAAAAGCTGAAATAAATCATTCT
-CTCTACTATTATTCTGACATTTCACATTCTTAAAAT-AAAGTGGTGA-TCCTAACTGACC--T-AAGACAG
GG-ATT-TT-TTACTAGGATT-AAATGTCAGGAATTTT-GAAAAACTGAGTTTAAATGTATTTGGCTTAGGT
GT-ATGTAAACTT-CCGACTTCAACT-
>chromosome21:23025923-23026150/1-227
TGAGTGTATGTAAACTTCTGACCCACTG---GGAATGTGATGAAAGAAATAAAAGCTGAAATAAATCATTCT
-CTCTACTATTATTCTGACATTTCACATTCTTCAAAT-AAAGTGGTGA-TCCTAACTGACC--T-AAGACAG
GG-AATGTT-TTACGAGGATT-AAATGTCAGGAATTGT-GAAAAACTGAGTTTAAATGTATTTGGCTAAGGT
GT-ATGTAAACTT-CCGACTTCAACT-
>chromosome21:14343364-14343582/1-218
TGAGTGTATGTAAACTTCTGACCCACTG---GGAATGTGATGAAAGAAATAAAAGCTGAAATAAATCATTCT
-CTCTACTATTATTCTGACATTTCACATTCTTAAAAT-AAAGTGGTGA-TCCTAACTGACC--T-AAGACAG
GG-AAT-TT-TTACTAAGATT-AAATGTCAGGAATTGT-GAAAAACAGAGTTTAAATGTATTTGGCTAAGGT
GT-ATGTAAACTT-CCGA---------
>chromosome21:17172870-17173096/1-226
-GAGTGTATGTAAACTTCTGACCCACTG---GGAATGTGATGAAAGAAATAAAAGCTGAAATAAATCATTCT
-CTCTACTGTTATTCTGAAATTTCACATTCTTAAAAT-AAAGTGGTGA-TCCTAACTGACC--T-AAGACAG
GG-AAT-TT-TTACTAGGATT-AAATGTCAGGAATTGT-GAAAAACTGAGTTTAAATGTATTTGGCTAAGGT
GT-ATGTAAACTT-CCGACTTCAACTG
>chromosome21:40767086-40767312/1-226
-GAGTGTATGTAAACTTCTGACCCACTG---GGAATGTGATGAAAGAAATAAAAGCTGAAATAAAGCATTCT
-CTCTACTATTATTCTGACATTTCACATTCTTAAAAT-AAAGTGGTGA-TCCTAACTGATC--T-AAGACAG
GG-AAT-TT-TTACTAGGATT-AAATGTCAGGAATTGT-GAAAAACTGAGTTTAAATGTATTTGGCTAAGGT
GT-ATGTAAACTT-CCGACTTCAACTG
>chromosome21:12894769-12894995/1-226
-GAGTGTATGTAAACTTCTGACCCACTG---GGAATGTGATGAAAGAAATAAAAGCTGAAATAAATCATTCT
-CTCTACTATTATTCTGACATTTCACATTCTTAAAAT-AAAGTGGTGA-TCCTAACTGACC--T-AAGTCAG
GG-AAT-TT-TTACTAGGATT-AAATGTCAGGAATTGT-GAAAAACTGAGTTTAAATGTATTTGGCTAAGGT
GT-ATGTTAACTT-CCGACTTCAACTG
>chromosome21:43051486-43051711/1-225
-GAGTGTATGTAAACTTCTGACCCACTG---GGAATGTGATGAAAGAAA-TAAAGCTGAAATAAATCATTCT
-CTCTACTATTATTCTGACATTTCACATTCTTAAAAT-AAAGTGGTGA-TCCTAACTGACC--T-AAGACAG
GG-AAT-TT-TTACTAGGATT-AAATGTCAGGAATTGT-GAAAAACTGAGTTTAAATGTATTTGGCTAAGGT
GT-ATGTAAACTT-CCGACTTCAACTG
>chromosome21:32991347-32991573/1-226
-GAGTGTATGTAAACTTCTGACCCACTG---TGAATGTGATGAAAGAAATAAAAGCTGAAATAAATAATTCT
-CTCCACTATTATTCTGACATTTCACATTCTTAAAAT-AAAGTGGTGA-TCCTAACTGACC--T-AAGACAG
GG-AAT-TT-TTACTAGGATT-AAATGTCAGGAATTGT-GAAAAACTGAGTTTAAATGTATTTGGCTAAGGT
GT-ATGTAAACTT-CCGACTTCAACTG
>chromosome21:34180445-34180671/1-226
-GAGTGTATGTAAACTTCTGACCCACTG---TGAATGTGATGAAAGAAATAAAAGCTGAAATAAATAATTCT
-CTCCACTATTATTCTGACATTTCACATTCTTAAAAT-AAAGTGGTGA-TCCTAACTGACC--T-AAGACAG
GG-AAT-TT-TTACTAGGATT-AAATGTCAGGAATTGT-GAAAAACTGAGTTTAAATGTATTTGGCTAAGGT
GT-ATGTAAACTT-CCGACTTCAACTG
>chromosome21:35960304-35960530/1-226
-GAGTGTATGGAAACTTCTGACCCACTG---GGAATGTGACGAAAGAAATAAAAGCTGAAATAAATCATTCT
-CTCTGCTATTATTCTGACATTTCACATTCTTAAAAT-AAAGTGGTGA-TCCTAACTGACC--T-AAGACAG
GG-AAT-TT-TTACTAGGATT-AAATGTCAGGAATTGT-GAAAAACTGAGTTTAAATGTATTTGGCTAAGGT
GT-ATGTAAACTT-CCAACTTCAACTG
>chromosome21:21784163-21784389/1-226
-GAGTGTATGTAAACTTCTGACCCACTG---GGAATGTGATGAAAGAAATAAAAACTGAAATAAATCATTCT
-CTCTACTATTATTCTGACATTTCACATTCTTAAAAT-AAAGTGGTGA-TCCTAACTGACC--T-AAGACAG
GG-AAT-TT-TTACTGGGATT-AAATGTCAGGAATTGT-GAAAAACTGAGTTTAAATGTTTTTGGCTAAGGT
GT-ATGTAAACTT-CTGACTTCAACTG
>chromosome21:37474973-37475199/1-226
-GAGTGTATGTAAACTTCTGACCCACAG---GGAATGTGATGAAAGAAATAAAAGCTGAAATAAATCATTCT
-CTCTACTATTATTCTGACATTTCACATTCTTAAAAT-AAAGTGGTGA-TCCTAACTGACC--T-AAGACAG
GG-AAT-TT-TTACTAGGATT-AAATGTCAGTTATTGT-GAAAAACTGAGTTTAAATGTATTTGGCTAAGGT
GT-ATGTAAACTT-CCGACTTCAACTG
>chromosome21:14338513-14338739/1-226
-GAGTGTATGTAAACTTCTGACCCACTG---GGAATGTGATGAAAGATATAAAAGCTGAAATAAATCATTCT
-CTCTACTATTATTCTGACATTTCACATTCTTAAAAT-AAAGTGGTGA-TCCTAACTGACC--T-AAGACAG
GG-ACT-CT-TTACTAAGATT-AAATGTCAGGAATTGT-GAAAAACTGAGTTTAAATGTATTTGGCTAAGGT
GT-ATGTAAACTT-CCGACTTCAACTG
>chromosome21:16106332-16106558/1-226
-GAGTGTATGTAAACTTCTGACCCACTG---GGAATGTGATGAAAGAAATAAAAGCTGAAATTAATCATTCG
-CTTTACTATTATTCTGACATTTCACATTCTTAAAAT-AAAGTGGTGA-TCCTAACTGACC--T-AAGACAG
GG-AAT-CT-TTACTAGGATT-AAATGTCAGGAATTGT-GAAAAACTGAGTTTAAATGTATTTGGCTAAGGT
GT-ATGTAAACTT-CCGACTTTAACTG
>chromosome21:3838527-3838753/1-226
-GAGTGTATGTAAACTTCTGACCCACTG---GGAATGTGATGAAAGAAATAAAAGCTGAAATAAATCATTCT
-TTATACTATTATTCTGACATTTCACATTCTTAAAAT-AAAGTGGTGA-TCCTAACTGACC--T-AAGACAG
GG-ACT-TT-TTACTAGGATT-AAATGTCAGGAATTGT-GAAAAACTGAGTTTAAATGTAGTTGGCTAAGGT
GT-ATGTAAACTT-CCGACTTCAACTG
>chromosome21:35704665-35704891/1-226
-GAGTGTATGTAAACTTCTGACCCACTG---GGAATGTGATTAAAGAAATAAAAGCTGAAATCCATCATTCT
-CTCTACTATTATTCTGACATTTCACATTCTTAAAAT-AAAGTGGTGA-TCCTAACTGACC--T-AAGACAG
GG-AAT-TT-TTACAATGATT-AAATGTCAGGAATTGT-GAAAAACTGAGTTTAAATGTATTTGGCTAAGGT
GT-ATGTAAACTT-CCGACTTCAACTG
>chromosome21:931905-932134/1-229
-GAGTGTATGTCAACTTCTGACCCACTGGGGGGAATGTGATGAAAGAAATAAAAGCTGAAATAAATCATTCT
-CTCTACTATTATTCTGACATTTCACATTCTTAAAAT-AAAGTGGTGA-TCCTAACTGACC--T-AAGACAG
GG-AAT-TT-TTACTAAGATT-AAATGTCAGGAATTGT-GAAAAACTGAGTTTAAATGTATTTGGCTAAGGT
GT-ATGTAAACTT-CCAACTTCAACTG
>chromosome21:831921-832150/1-229
-GAGTGTATGTATACTTCTGACCCACTGGGGGGAATGTGATGAAAGAAATAAAAGCTGAAATAAATCATTCT
-TTCTACTATTATTTTGAGATTTCACATTCTTAAAAT-ACAGTGGTGA-TCCTAACTGACC--T-AAGACAG
GG-AAT-TT-TTACTAGGATT-AAATGTCAGGAATTGT-GAAAAAGTGAGTTTAAATGTATTTGGCTAAGGT
GT-ATGTAAACTT-CCGACTTCAACTG
>chromosome22:29035349-29035575/1-226
TGAGTGTATGTAAACTTCTGACCCACTG---GGAATGTGATGAAAGAAATAAAAGCTGAAATAAATCATTCT
-CTCTACTATTATTCTGACATTACACATTCTTAAAAT-AAAGTGGTGA-TCCTAACTGACC--T-AAGACAG
GG-AAT-TT-TTACTAGGATT-AAATGTCAGGAATTGT-GAAAAACTGAGTTTAAATGTATTTGGCTAAGGT
GT-ATGTAAACCT-CCGACTTCAACT-
>chromosome22:40960831-40961057/1-226
TGAGTGTATGTAAACTTATGACCCACTG---GGAATGTGATGAAAGAAATAAAAGCTGAAATAAATCATTCT
-CTCTGCTATTATTCTGACATTTCACATTCTTAAAAT-AAAGTGGTGA-TCCTAACTGACC--T-AAGACAG
GG-AAT-TT-TTACTAGGATT-AAATGTCAGGAATTGT-GAAAAACTGAGTTTAAATGTATTTGGCTAAGGT
GT-ATGTAAACTT-CCGACTTCAACT-
>chromosome22:42343365-42343591/1-226
TGAGTGTATGTAAACTTCTGACCCACTG---GGAATGTGATGAAAGAAATAAAAGCTGAAATAAATAATTCT
-CTCTACTATTATTCTGACATTTCACATTCTTAAAAT-AAAGTGGTGA-TCCTAACTGACC--T-AAGACAG
GG-AAG-TT-TTACTAGGATT-AAATGTCAGGAATTGT-GAAAAACTGAGTTTAAATGTATTTGGCTAAGGT
GT-ATGTAAACTT-CCGACTTCAACT-
>chromosome22:50178486-50178712/1-226
TGAGTGTATGTAAACTTCTGACCCACTG---GGAATGTGATGAAAGAAATAAAAGCTGAAATAAATCATTCT
-CTCTACAATTATTCTGACATTTCACATTCTTAAAAT-AAGGTGGTGA-TCCTAACTGACC--T-AAGACAG
GG-AAT-TT-TTACTGGGATT-AAATGTCAGGAATTGT-GAAAAACTGAGTTTAAATGTATTTGGCTAAGGT
GT-ATGTAAACTT-CCGACTTCAACT-
>chromosome22:25523640-25523866/1-226
TGAGTGTATGTAAACTTCTGACCCACTG---GGAATGTGATGAAAGAAATAAAAGCTGAAATAAATCATTCT
-CTCTACTATTATTCTGACATTTCACATTCTTAAAAT-AAAGTGGTGA-TCCTAACTGACC--T-AAAACAG
GA-CAT-TT-TTACTAGGATT-AAATGTCAGGAATTGT-GAAAAACTGAGTTTAAATGTATTTGGCTAAGGT
GT-ATGTAAACTT-CCGACTTCAACT-
>chromosome22:22955384-22955610/1-226
TGAGTGTATGTAAACTTCTGACCCACTG---GGAATGTGATGAAAGAAATAAAAGCTGAAATAAATCATTCT
-CTCTACTATTATTCTGACATTTCACATTCTTAAAAT-AAAGTGGTGA-TGCTAACTGACC--T-AAGACAG
GG-AAT-TT-TTACTAGGATT-AAATGTCAGGAATTGT-GAAAAACTGAGTTTAAATGTATTTGGCTAAGGT
GT-ATGTAAACTT-CCAACTTCATCT-
>chromosome22:12458510-12458736/1-226
TGAGTGTATGTAAACTTCTGACCCACTG---GGAATGTGATGAAAGAAATAAAAGCTGAAATAAATCATTCT
-CTCTACTATCATTCTGACATTTCACATTCTTAAAAT-AAAGTGGTGA-TCCTAACTGACC--T-AAAACAG
GG-AAT-TC-TTACTAGGATT-AAATGTCAGGAATTGT-GAAAAACTGAGTTTAAATGTATTTGGCAAAGGT
GT-ATGTAAACTT-CCGACTTCAACT-
>chromosome22:33070450-33070676/1-226
TGAGTGTATGTAAACTTCTGACCCACTG---GGAATGTGATGAAAGAAATAAAAGCTGATATAAATCATTCT
-CTCTACTATTATTTTGACATTTCACATTCTTAAAAT-AAAGTGGTGA-TCCTAACTGACC--T-AAGACAG
GG-AAT-TT-TTATTAGGATT-AAATGTCAGGAATTGT-GAAAAACTGAATTTAAATGTATTTGGCTAAGGT
GT-ATGTAAACTT-CCGACTTCAACT-
>chromosome22:35072404-35072630/1-226
TGAGTGTATGTAAACTTGTGACCCACTG---GGAATGTGATGAAAGAAATAAAAGCTGAAATAAATAATTCT
-CTCAACTATTATTCTGACATTTCACATTCTTAAAAT-AAAGTGGTGA-TCCTAACTGACC--T-AAGACAG
GG-AAT-TT-TTACTAGGATT-AAATGTCAGGAATTGT-GAAAAATTGAGTTTAAATGTATTTGGCTAAGGT
GT-ATGTAAACTT-CCGACTTCAACT-
>chromosome22:32970094-32970320/1-226
TGAGTGTATGTAAACTTCTGACCCACTG---GGAATGTGATGAAAGAAATAAAAGCTGAAATAAATCATTCT
-CTCTACTATTATTCTGACATTTCACATTCTTAAAAT-AAAGTGGTGA-TCCTAACTGACC--T-AAGACAG
GG-AAT-TG-TTACTAGGATT-AAATGTAAGGAATTGT-GAGAAACTGAGTTTAAATGTATTTGGCTGAGGT
GT-ATGTAAACTT-CCGACTTCAACT-
>chromosome22:13000663-13000889/1-226
TGAGTGTATGTAAACTTCTGACCCACTG---GGAATGTGATGAAAGAAATAAAAGCTGAAATAAATCATTCT
-CTCTACTATTATTCTGACATTTCACATTCTTAAAAT-AAAGTGGTGT-TCCTAACTGACC--T-AAAACAG
GG-AAT-TT-CTACTAGGATT-AAATGTCAGGAATTGT-GAAAAACTGAGTTTAAATGTATTTGGCGAAGGT
GT-ATGTAAACTT-CCGACTTCAACT-
>chromosome22:16501968-16502194/1-226
TGAGTGTATGTAAACTTCTGACCCACTG---GGAATGTGATGAAAGAAATAAAAGCTGAAATAAATCATTCT
-CTCTACTATTATTCTGACATTTCACATTCTTAAAAT-AAAGTGGTGA-TCCTAACTGACC--T-AAGACGG
GG-AAT-TT-TTACTAGGATT-AAATGTCAGGAATTGT-GAAAAACTGAGTATAAATGTAGTTGGCTAAGGT
GT-ATGTAAACTT-CTGACTTCAACT-
>chromosome22:9722112-9722338/1-226
TGAGTGCATGTAAACTTCTGACCCACTG---GGAATATGATGAAAGAAATAAAAGCTGAAATAAATAATTCT
-CTCTACTATTATTCTGACATTTCACATTCTTAAAAT-AAAGTGGTGA-TCCTAACTGACC--T-AAGACAG
GG-AAT-AT-TTACTAGGATT-AAATGTCAGGAATTGT-GAAAAACTGAGTTTAAATGTATTTGGCTAAGGT
GT-ATGTAAACTT-CCGACTTCAACT-
>chromosome22:14297655-14297881/1-226
TGAGTGTATGTAAACTTCTGACCCACTT---GGAATGTGATGAAAGAAATAAAAGCTGAAATAAATCACTCT
-CTCTACTATTATTCTGACATTTCACATTCTTAAAAT-AAAGTGGTGA-TCCTAACTGACC--T-AAGACAG
GG-AAT-TT-TTAATAGGATT-AAATGTCAGGAATTGT-GAATAACTGAGTTTAAATGTATTTGGCTAAGGT
GT-ATGTAAACTT-CCGACTTCAACT-
>chromosome22:12804173-12804399/1-226
TGAGTGTATGTAAACTTCTGACTCACTG---GGAATGTGATGAAAGAAATAAAAGCTGAAATAAATCATTCT
-CTCTACTATTATTCTGACATTTCACATTCTTTAAAT-AAAGTGGTGA-TCCTAACTGACC--T-AAGACAG
GG-AAT-TT-TTACTAGGATT-AAATGTCAGGAATTGT-GAATAACTGAGTTTAAATGTATTTGGCTAAGGT
TT-ATGTAAACTT-CCGACTTCAACT-
>chromosome22:19878229-19878455/1-226
TGAGTGTATGTAAACTTCTGACCCACTG---GGAATGTGATGAAAGAAATAAAAGCTGAAATAAATCATTCT
-CTCTACTATTATTCAGACATTTCACATTCTTAAAAT-AAAGTGGTGA-TCCTAACTGACC--T-AAGACAG
GG-AAT-TT-TTACTAGGATT-ACATGTCAGGAATTGT-GAAAAACTGACTTTAAATGTATTTGGCTAAGGT
GT-ATGTAAACTT-CCGAATTCAACT-
>chromosome22:42686693-42686919/1-226
-GAGTGTATGTAAACTTCTGACCCACTG---GGAATGTGATGAAAGAAATAAAAGCTGAAATAAATCATTCT
-CTCTACTATTATTCTGACATTTCACATTCTTAAAAT-AAAGTGGTGA-TCCTAACTGACC--T-AAGACAG
GG-AAT-TT-TTACTAGGATT-AAATGTCAGGAATTGT-GAAAAACTGAGTTTAAATGTATTTGGCTAAGGT
GT-ATGTAAACTT-CTGACTTCAACTG
>chromosome22:37218514-37218740/1-226
-GAGTGTATGTAAACTTCTGACCCACTG---GGAATGTGATGAAAGAAATAAAAGCTGAAATAAATCATTCT
-CTCTACTATTATTCTAACATTTCACATTCTTAAAAT-AAAGTGGTGA-TCCTAACTGACC--T-AAGACAG
GG-AAT-TC-TTACTAGGATT-AAATGTCAGGAATTGT-GAAAAACTGAGTTTAAATGTATTTGGCTAAGGT
GT-ATGTAAACTT-CCGACTTCAACTG
>chromosome22:3658206-3658432/1-226
-GAGTGTATGTAAACTTCTGACCCACTG---GGAATGTGATGAAAGAAATAAAAGCTGAAATAAATCATTCT
-CTCTACTATTATTCTGACATTTCACATTCTTAAAAT-AAAGTGGCGA-TCCTAACTGACC--T-AAGACAG
GG-AAT-TT-TTACCAGGATT-AAATGTCAGGAATTGT-GAAAAACTGAATTTAAATGTATTTGGCTAAGGT
GT-ATGTAAACTT-CCGACTTCAACTG
>chromosome22:49821621-49821847/1-226
-GAGTGTATGTAAACTTCTGACCCACTG---GGAATGTGATGAAAGAAATAAAACCTGAAATAAATCATTCT
-CTCTACTATTATTCTGACATTTCACATTCTTAAAAT-AAAGTGGTGA-TCCTAACTGACC--T-AAGACAG
GG-AAT-TT-TTACTGGGATT-AAATGTCAGGAATTGT-GAAAAACTGAATTTAAATGTATTTGGCTAAGGT
GT-ATGTAAACTT-CCGACTTCAACTG
>chromosome22:63226238-63226464/1-226
-GAGTGTATGTAAACTTCTGACCCACTA---GGAATGTGATGAAAGTAATAAAAGCTGAAATAAATCATTCT
-CTCTACTATTATTCTGACATTTCACATTCTTAAAAT-AAAGTGGTGA-TCCTAACTGACC--T-AAGACAG
GG-AAT-TT-TTACCAGGATT-AAATGTCAGAAATTGT-GAAAAACTGAGTTTAAATGTATTTGGCTAAGGT
GT-ATGTAAACTT-CCGACTTCAACTG
>chromosome22:4779862-4780088/1-226
-GAGTGTATGTAAACGTCTGACCCACTG---GGAATTTGATGAAAGAAATAAAAGCTGAAATAAATCATTCT
-CTCTACTATTATTCTGACATTTCACATTCTTAAAAT-AAAGTGGTGA-TCCTAACTGACC--T-AAGACAG
GG-CAT-TT-TTACTAGGATT-AAATGTCAGGAATTGT-GAAAAACTGAGTTTAAATGTATTTGGCTAAGGT
GT-ATGTAAACTT-CCGACTTCAACTG
>chromosome22:15294818-15295044/1-226
-GAGTGTATGTAAACTTCTGACCCACTG---GGAATGTGATGAAAGAAATAAAAGCTGAAATAAATCATTCT
-CTCTACTATTATTCTGACATTTCACATTCTTAAAAT-AAAGTGGTGA-TCCTAACTGACC--T-AAGACAG
GG-AAT-TT-TTACAAGGATT-AAATGTCAGTAATTGT-GAAAAACTGAGTTTAAATGTATTTGGCAAAGGT
GT-ATGTAAACTT-CCGACTTCAACTG
>chromosome22:26806733-26806959/1-226
-AAGTGTATGTAAACTTCTGACCCACTG---GGAATGTGATGAAAGAAATAAAAGCTGAAATAAATCATTCC
-CTCTACTATTATTCTGACATTTCACATTCTTAAAAT-AAAGTGGTGA-TCCTAACTGACC--T-AAGACAG
GG-AAT-TT-TTACTTGTATT-AAATGTCAGGAATTGT-GAAAAACTGAGTTTAAATGTATTTGGCTAAGGT
GT-ATGTAAACTT-CCGACTTCAACTG
>chromosome22:36734038-36734264/1-226
-GAGTGTATGTAAACTTCTGACTCACTG---GGAATGTGATGAAAGAAATAAAAGCTGAAATAAATCACTCT
-CTCTACTATTATTCTGACATTTCACATTCTTAAAAT-AAAGTGGTGA-TCCTAACTGACC--T-AAGACAG
GG-AAT-TT-TTACTAGGATT-AAATGTCAGGAATTGT-GAAAAACTGAGTTTAAATGTATTTGGCTAAGGT
GT-ATGTAAAGTT-CCGACTTCAAATG
>chromosome22:48514807-48515033/1-226
-GAGTGTATGTAAACTTCTGACCCACTG---GGAATGTGATGAAATAAATAAAAGCTGAAATAAATCATTCT
-CTCTACTCTTATTCTGACATTTCACATTCTTAAAAT-AAAGTGGTGA-TCCTAACTGACC--T-AAGACAG
GG-AAT-TT-TTGCTAGGATT-AAATGTCAGGAATTGT-GAAAAACTGAGTTTAAATGTATTTGGCTAAGTT
GT-ATGTAAACTT-CCGACTTCAACTG
>chromosome22:62060369-62060595/1-226
-GAGTGTATGTAAACTTCTGACCCACTG---AGAATGTGATGAAAGAAATAAAAGCTGAAATAAATCATTCT
-CTCTACTATTATTCTGACATTTCACATTCTTAAAAT-AAAGTGGTGA-TCCTAACTGAAC--T-AAGACAG
GG-AAT-TT-TTACTAGGATT-AAATGTCAGGAATTGT-GAAAAACGGATTTTAAATGTATTTGGCTAAGGT
GT-ATGTAAACTT-CCGACTTCAACTG
>chromosome22:27111951-27112176/1-225
-GAGTGTATGTAAACTTCTGACCCACTG---GGAATGTGATGAAAGAAATAAAAGTTGAAATAAATCATTCT
-CTCTACTATTATTCTGACATTTTACATTCTTAAAAT-AAAGTGGTGA-TCCTAACTGACC--T-AAGACAG
GG-AAT-TT-TTACTCGGATT-AAATGTAAGGAATTGT-GAAAAACTGAGTTTAAATGTATTTGGCTAAGGT
GT-ATGTAAACTT-CCGACTTCAACT-
>chromosome22:19153070-19153296/1-226
-GGGTGTATGTAAACTTATGACCCACTG---GGAATGTGATGAAAGAAATAAAAGCTGAAATAAATAATTCT
-CTCTACTATTATTCTGACATTTCACATTCTCAAAAT-AAAGTTGTGA-TCCTAACTGACC--T-AAGACAG
GG-AAT-TT-TTACTAGGATT-AAATGTCAGGAATTGT-GAAAAACTGAGTTTAAATGTATTTGGCTAAGGT
GT-ATGTAAACTT-CCGACTTCAACTG
>chromosome22:28316584-28316810/1-226
-GAGTGTATGTAAACTTCTGACACACTG---GGAATGTGATGAAAGAAATAAAAGCTTAAATAAATCATTCT
-CTCTACTATTATTCTGACATTTCACATTCTTAAAAT-AAAGTGGTGA-TCCTAACTGACC--T-AAGACAG
GG-CAT-TT-TTACTAGGATT-AAATGTCAGGAATTGT-GAAAAACTGAGTTTAAATGTACTTGGCTAAGGT
GT-ATGTAAACTT-CTGACTTCAACTG
>chromosome22:42679665-42679892/1-227
-GAGTGTATGTAAACTTCTGACCCACTG---GGAATGTGATGAAAGAAATAAAAGCTGAAATAAATAATTCT
-CTCTACTATTATTCTGACATTTCACATTCTTAAAATAAAAGTGCTGA-TCCTAACTGACC--T-AAGACAG
GG-AAT-TT-GTACTAGGATT-AAATGTCAGGAATTGT-GAAAAACTGAGTTTAAATGTATTTGGCTAAGGT
GT-ATGTAAACTT-CCGACTTCAACTG
>chromosome22:58808442-58808670/1-228
-GAGTGTATGTAAACTTCTGACCCACTG---GGAATGTGATGAAAGAAATAAAAGCTGAAATGAATCATTCT
-CTCTACTATTATTCTGACATTTCACATTCTTATAAT-AAAGTGGTGA-TCCTAACTGACCTAT-AAAACAG
GG-AAT-TT-TTACAAGGATT-AAATGTCAGGAATTGT-GAAAAACTGAGTTTAAATGTATTTGGCTAAGGT
GT-ATGTAAACTT-CCTACTTCAACTG
>chromosome23:27552872-27553098/1-226
TGAGTGTATGTAAACTTCTGACCCACTG---GGAATGTGATGAAAGAAATAAAAGCTGAAATAAATCATTCT
-CTCTACTATTATTCTGACATTTCACATTCTTAAAAT-AAAGTGGTGA-TCCTAACTGACC--T-AAGACAG
GG-AAT-TT-TTGCTAGGATT-AAATGTCAGGAATTGT-GAAAAACTGAGTTTAAATGTATTTGACTAAGGT
GT-ATGTAAACTT-CCGACTTCAGCT-
>chromosome23:15006916-15007142/1-226
TGAGTGTATGTAAACTTCTGACCCACTG---GGAATGTGATGAAAGAAATAAAAGCTGAAATAAATCATTCT
-CTCTACTATTATTCTGACATTTTACATTCTTAAAAT-GAAGTGGTGA-TCCTAACTGACC--T-AAGACAG
GG-AAT-TT-TTACTAGGATT-AAATGTCAGGAATTGT-GAAAAACTGAGTTTAAATGTATTTGGCTAAGGT
GT-ATATAAACTT-CCGACTTCAACT-
>chromosome23:49078126-49078352/1-226
TGAGTGTATGTAAACTTCTGACCCACTG---GGAATGTAATGAAAGAAATAAAAGCTGAAATAAATCATTCT
-CTCTACTATTATTCTGACGTTTCACATTCTTAAAAT-AAAGTGGTGA-TCCTAACTGACC--T-AAGACAG
GG-AAT-TT-TTACTAGGATT-AAATGTCAGGAATTGT-GAAAAACTGAGTTTAAATGTATTTGGCTAAGGT
GT-ATGTAAACTT-CTGACTTCAACT-
>chromosome23:24744853-24745079/1-226
TGAATGTATGTAAACTTCTGACCCACTG---GGAATGTGATGAAAGAAATTAAAGCTGAAATAAATCATTCT
-CTCTACTATTATTCTGACATTTCACATTCTTAAAAT-AAAGTGGTGA-TTCTAACTGACC--T-AAGACAG
GG-AAT-TT-TTACTAGGATT-AAATGTCAGGAATTGT-GAAAAACTGAGTTTAAATGTATTTGGCTAAGGT
GT-ATGTAAACTT-CCGACTTCAACT-
>chromosome23:43453842-43454068/1-226
TGAGTCTATGTAAACTTCTGACCCACTG---GGAATGTGATGAAAGAAATAAAAGCTGAAATAAATCATTCT
-CTCTACTATTATTCTGACATTTCACATTCTTAAAAT-AAAGGGGTGA-TCCTAACTGACC--T-AAGACAG
GG-AAT-CT-TTACTAGGATT-AAATGTCAGGAATTGT-GAAAAACTGAGTTTAAATGTATTTGGCTAAGGT
GT-ATGTAAACTT-CCGACTTCAACT-
>chromosome23:34481933-34482158/1-225
TGAGTGTATGTAAACTTCTGACCCACTG---GTAATGTGATGAAAGAAATAAAAGCTGAAATAAATCATTCT
-CTCTACTATTATTCTGACATTTCACATTCTTAAAAT-AAAGTGGTGA-TCCTAACTGACC--T-AAGACAG
GG-AAT-TT-TTACTAGGATT-AAATGCCAGGAATTGT-GAAAAACAGAGTTTAAATGTATTTGGCTAAGGT
GT-ATGTAAACTT-CCGACTTCAAC--
>chromosome23:27183460-27183686/1-226
TGAGTGTATGTAAACTTCTGACCCACTG---GGAATGTGATGAAAGAAATAAAAGCTGAAATAAATCATTCT
-CTCTACTATTATTATGACATTTCACATTCTTAAAAT-AAAGTGGTGA-TCCTAACTGATC--T-AAGACAT
GG-AAT-TT-CTACTAGGATT-AAATGTCAGGAATTGT-GAAAAACTGAGTTTAAATGTATTTGGCTAAGGT
GT-ATGTAAACTT-CCGACTTCAACT-
>chromosome23:47569874-47570100/1-226
TGAGTGTATGTAAACTTCTGACCCAGTG---GGAATGTGATGAAAGAAATAAAAGCTGAAATAAATCATTCT
-CTCTACTATTATTCTGACATTTCACATTCTTAAAAT-AAAGTGGTGA-TCCTAACTGACC--T-AAGACAG
GG-AAT-TT-TTACTGGGATT-AAATGTCAGGAATTGT-GAAAAACTGATTTTAAATGTATTTGGGTAAGGT
GT-ATGTAAACTT-CCGACTTCAACT-
>chromosome23:30864051-30864277/1-226
TGAGTGTATGTAAACTTCTGACCCACTG---GGAATGTGATGAAATAAATAAAAGCTGAAATAAATCATTCT
-CTCTACTATTATTCTGACATTTCACATTCTTAAAAT-AAAGTGGTGA-TCCTATCTTACC--T-AAGACAG
GG-AAT-TT-TTACTAGGCTT-AAATGTCAGGAATTGT-GAAAAACTGAGTTTAAATGTATTTGGCTAAGGT
GT-ATGTAAACTT-CCGACTTCAACT-
>chromosome23:7015368-7015594/1-226
TGAGTGTTTGTAAACTTCTGACCCACTG---GGAATGTGATGAAAGAAATAAAAGCTGAAATAAATCATTCT
-CTCTACTATTATTCTGACATTTCACATTCTTAAAAT-AAAGTGGTGA-TCCTAACTGACC--T-AAGACAG
TG-AAT-TT-TTACAAGGATT-AAATGTCAGGAATTGT-GAAAAACTGAGTTTAAATGTATTTGGCTAATGT
GT-ATGTAAACTT-CCGACTTCAACT-
>chromosome23:3061647-3061873/1-226
TGAGTGTATGTAAACTTCTGACCCACTG---GGAATGTGATGAAAGAAATAAAAGCTGAAATAAATCATTAT
-CGGTACTATTATTCTGACATTTCACATTCTTAAAAT-AAAGTGGTGA-TCCTAACTGACC--T-AAGACAG
GG-AAT-TT-TTACTAGGATT-AAATGTCAGGAATTGT-GAAAAACTGAGTTTAAATGTATTTGGCTAAAGT
GT-ATGTAAACTT-CCGATTTCAACT-
>chromosome23:9340063-9340289/1-226
TGAGTGTATGTAAACTTTTGACCCACTG---GCAATGTGATGAAAGAAATAAAAGCTGAAATAAATAATTCT
-CTCTACTATTATTCTGACATTTCACATTCTTAAAAT-AAAGTGGTGA-TCCTAACTGACC--T-AAGACAG
GG-AAT-TT-TTACTAGGATT-AAATGTCAGGAATTGT-GAAAAACAGAGTTTAAATGTATTTGGCTAAGGT
GT-ATGTAAACTT-CTGACTTCAACT-
>chromosome23:15974002-15974228/1-226
TGAGTGTATGTAAACTTCTGACCCACTG---GGAATATGATGAAAGAAATAAAAGCTGAAATAAATCATTCT
-CTCTACTATTATTCTGACATTACACATTCTTAAAAT-AAAGTGGTGA-TCCTAACTGACC--T-AAGACAG
GG-ATG-TT-TTACTACGATT-AAATGTCAGGAATTGT-GAAAAACTGAGTTTAAATGTATTTGGCTAAGGT
GT-ATGTAAACTT-CCGACTTCAACT-
>chromosome23:38145680-38145907/1-227
TGAGTGTATGTAAACTTCTGACCCACTG---GGAATGTGATGAAAGAAATAAAAGCTGAAATAAATCATTCT
-CTCTACTATTATTCTGAAATTTCACATTCTTAAAAT-AAAGTGGTGATTCCTAACTGACC--T-AAAACAG
GG-AAT-TT-TTACTTGGATT-AAATGTCAGGAATTGT-GAAAAACGGAGTTTAAATGTATTTGGCTAAGGT
GT-ATGTAAACTT-CCGACTTCAACT-
>chromosome23:31500629-31500833/1-204
TGAGTGTATGTACACTTCTGACCCACTG---GGAATGTGATGAAAGAAATAAAAGCTGAAATAAATAATTCT
-CTCTACTATTATTCTGACATTTCACATTCTTAAAAT-AAAGTGGTGA-TCCTAACTGACC--T-AAAACAG
GG-AAT-AT-TTACTAGGATT-AAATGTCAGGAATTGT-GAAAAACTGAGTTTAAATGTTTTTGGCTAAGGT
GT-------------------------
>chromosome23:45594789-45595015/1-226
-GAGTGTATGTAAACTTCTGACCCACTG---GGAATGTGATGAAAGAAATAAATGCTGAAATAAATAATTCT
-CTCTACTATTATTCTGACATTTCACATTCTTAAAAT-AAAGTGGTGA-TCCTAACTGACC--T-AAGACAG
GG-AAT-TT-TTACTAGGATT-AAATGTCAGGAATTGT-GAAAAACTGAGTTTAAATGTATTTGGCTAAGGT
GT-ATGTAAACTT-CCGACTTCAACTG
>chromosome23:20990962-20991188/1-226
-GAGTGTATGTAAACTTCTGACCCACTG---GGAATGTGATGAAAGAAATAAAAGCTGAAACAAATCATTCT
-CTCTACTATTATTCTGACATTTCACATTCTTAAAAT-AAAGTGGTGA-TCCTAACTGACC--T-AAGACAG
GG-AAT-TT-CTACTAGGATT-AAATGTCAGGAATGGT-GAAAAACTGAGTTTAAATGTATTTGGCTAAGGT
GT-ATGTAAACTT-CCGACTTCAACTG
>chromosome23:20378720-20378946/1-226
-GAGTGTATGTAAACTTCTGACCCACTG---GGAATGTGATGAAAGAAATAAAATCCGAAATAAATCATTCT
-CTCTACTATTATTCTGACATTTCACATTCTTAAAAT-AAAGTGGTGA-TCCTAACTGACC--T-AAGACAG
GG-AAC-TT-TTACTAGGATT-AAATGTCAGGAATTGT-GAAAAACTGAGTTTAAATGTATTTGGCTAAGGT
GT-ATGTAAACTT-CCGACTTCAACTG
>chromosome23:41957690-41957916/1-226
-GAGTGTATGTAAACTTCTGACCCACTG---GGAATGTGATGAAAGAAATAAAAGCTGAAATAAATCATTCT
-CTCTACTATTATTCTGACATTTCACATTCTTAAAAT-AAAGTGGTGA-TCCTAACTGACC--T-AAGACAG
GG-AAT-TT-TTACTAGGATT-AAATGTCAGGAATTGT-GAAAAACTGAGTTTAAATGTATTTGGCCAAGGT
GT-ATGCTAACTT-CCGACTTCAACTG
>chromosome23:43110581-43110807/1-226
-GAGTGTATGTAAACTTCTGACCCACTG---GGAATGTGATGAAAGAAATAAAAGCTGAAATAAATAATTCT
-CTCTACTATTATTCTGACATTTCACATTCTTAAAAT-AAAGTGGTGA-TCCTAACTGACC--T-AAGACAG
GG-GAT-TT-TTACTAGGATT-AAATGTTAGGAATTGT-GAAAAACTGAGTTTAAATGTATTTGGCTAAGGT
GT-ATGTAAACTT-CCGACTTCAACTG
>chromosome23:47074370-47074596/1-226
-GAGTGTATGTAAACTTCTGACCCACTG---GGAATGTGATGAAAGAAATAAAAGCTGAAATAAATCATTCT
-CTCTACTATTATTCTGACATTTCACATTCTTAAAAT-AAAGTGGTGA-TCCTAACTGACC--T-AAGACAG
GG-AAT-TT-TTACTAGGATT-AAATGTCAGGATTTGT-GAAAAACTGAGTTTAAATGTATTTGGCTGAGGT
GT-ATGTAAACTT-CTGACTTCAACTG
>chromosome23:12835654-12835880/1-226
-GAGTGTATGTAAACTTCTGACCCACTG---GGAATGTGATGAAAGAAATAAAAGCTGAAATAAATCATTCT
-CTCTACTATTACTCTGACATTTCACATTCTTAAAAT-AAAGTGGTGA-TCCTAACTGACC--T-AAGACAG
GG-AAT-TT-TTACAAGGATT-AAATGTCAGGAATTGT-GAAAAACTGAGTTTAAATGTATTTGGCTTAGGT
GT-ATGTAAACTT-CCGACTTCAACTG
>chromosome23:7199436-7199662/1-226
-GAGTGTATGTAAACTTCTGACCCACTT---GGAATGTGATGAAAGAAATAAAATCTGAAATAAATCATTCT
-CTCTACTATTATTCTGACATTTCACATTCTTAAAAT-AAAGTGGTGA-TCCTAACTGACA--T-AAGACAG
GG-AAT-TT-TTACTAGGATT-AAATGTCAGGAATTGT-GAAAAACTGAGTTTAAATGTATTTGGCTAAGGT
GT-ATGTAAACTT-CCGACTTCAACTG
>chromosome23:29694226-29694452/1-226
-GAGTGTATGTAAACTTCTGACCCACTG---GGAATGTGATGAAAGAAATAAAAGCTGAAATAAATAATTCT
-CTCTACTATTATTCTGACATTTCACATCCTTAAAAT-AAAGTAGTGA-TCCTAACTGACC--T-AAGACAG
GG-AAT-TT-TTACTAGGATT-AAATGTCAGGAATTGT-GAAAAACTGAGTTTAAATGTATTTGGCTAAGGT
GT-ATGTAACCTT-CCGACTTCAACTG
>chromosome23:26068171-26068397/1-226
-GAGTGTCTGTAAACTTCTGACCCACTG---GGAATGTGCTGAAAGAAATAAAAGCTGAAATAAATCATTCT
-CTCTACTATTATTCTGACATTTCACATTCTTAAAAT-AAAGTGGTGA-TCCTAACTGACC--T-AAGACAG
GG-GCT-TT-TTACTAGGATT-AAATGTCAGGAATTGT-GAAAAACTGAGTTTAAATGTATTTGGCTAAGGT
GT-ATGTAAACTT-CCGACTTCAACTG
>chromosome23:19848016-19848242/1-226
-GAGTGTATGTAAACTTCTGACCCACTG---GGATTGTGATGAAAGAAATAAAAGCTGAAATAAATCATTCT
-CTCTACTATTATTCTGACATTTCACATTCTTAAAAT-AAAGTGGTGA-TCCTAACTGACC--T-AAGACAG
GG-AAT-GT-TTACTAGGATT-AAATGTCAGGAATTGT-GAAAAACTGAGTTTAAATGTATTTGGCTAAGGT
AT-ATGTAAACAT-CCGACTTCAACTG
>chromosome23:9533806-9534031/1-225
-GAGTGTATGTAAACTTCTGACCCACTG---GGAATGTGATGAAAGAAATAAAAGCGGAAATAAATCATTCT
-CTCTACTATTATTCTGACATTTCACATTCTTAAAAT-AAAGTGGTGA-TCCTAACTGACA--T-AAAACAG
GG-AAT-TT-TTACTAGGATT-AAATGTCAGGAATTGT-GAAAAACTGAGTTTAAATGCATTTGGCTAAGGT
GT-ATGTAAACTT-CCGACTTCAACT-
>chromosome23:24545450-24545676/1-226
-GAGTGTATGTAAACTTCTGACCCACTG---GGAATGTGATGAAATAAATAAAAGCTGAAATAAATCATTCT
-CTCTACTATTATTCTGACATTTCACATTCTAAAAAT-AAAGTGGTGA-TCCTAACTGACC--T-AAGACAG
GG-AAT-TT-TTACGAGGATT-AAATGTCAGGAATTGA-GAAAAACTGAGTTTAAATGTATTTGGCTAAGGT
GT-ATGTAAACTT-CCGACTTCAACTG
>chromosome23:11520946-11521172/1-226
-GAGTGTATGTAAACTTCTGACCCACTG---GGAATGTGATGAAAGAAATAAAAGCTGAAATAAATCATTCT
-CTCTACTATTATTCTGACATTTCACATTCTTAAAAT-AAAGTGGTGA-TCCATACTGACC--T-AAGACAG
GG-AAT-TT-TTACTAGGATT-AAATGTCAGGAATTGT-GAAAAACTGAGTTTAAATGTATTTGGCTAATGT
GT-ATGTAAACTT-CAGACTTCAACTG
>chromosome23:29000457-29000683/1-226
-GAGTGTATGTAAACTTCTGACCCACTG---GGAATGTGATGAAAGAAATACAAGCTGAAATAAATCATTCT
-CTCTACTATTATTGTGACATTTCACATTCTTAAAAT-AAAGTGGTGA-TCCTAACTGAAC--T-AAGACAG
GG-AAT-TT-TTACTAGGATT-AAATGTCAGGAATTGT-GAAAAACTGAGTTTAAATGTATTTGGCTAAGGT
GT-ATGTAAACAT-CCGACTTCAACTG
>chromosome24:16829592-16829818/1-226
TGAGTGTATGTAAACTTCTGACCCACTG---GGAATGTGATGAAAGAAATAAAAGCTGAAATAAATCACTCT
-CTCTACTATTATTCTGACATTTCACATTCTTAAAAT-AAAGTGGTGA-TCCTAACTGACC--T-AAGACAG
GG-AAT-TT-TTACTAGGATT-AAATGTCAGGAATTGT-GAAAAACTGAGTTTAAATGTATTTGGCTAAGGT
GT-ATGTAAACTT-CCGACTTCAACT-
>chromosome24:13439034-13439260/1-226
TGAGTGTATGTAAACTTCTGACCCACTG---GGAATGTGATGAAAGAAATAAAAGCTGAAATTAATCGTTCT
-CTCTACTATTATTCTGACATTTCACATTCTTAAAAT-AAAGTGGTGA-TCCTAACTGACC--T-AAGACAG
GG-AAT-TT-TTACTAGGATT-AAATGTCAGGAATTGT-GAAAAACTGAGTTTAAATGTATTTGGCTAAGGT
GT-ATGTAAACTT-CTGACTTCAACT-
>chromosome24:21349468-21349694/1-226
TGAGTGTATGTAAACTTCTGACCCACTG---GGAATGTGATAAAATAAATAAAAGCTGAAATAAATCATTCT
-CTCTACTATTATTCTGACATTTCACATTCTTAAAAT-AAAGTGGTGA-TCCTAACTGACC--T-AAGACAG
GG-AAT-TT-TTACTAGGATT-AAATGTCAGGAATTGT-GAAAAACTGAGTTTAAATGTATTTGGCTAAGGT
GT-ATGTAAACTT-CCGACTTCAACT-
>chromosome24:17715647-17715873/1-226
TGAGTGTATGTAAACTTCTGACCCATTG---GGAATGTGATAAAAGAAATAAAAGCTGAAATAAATCATTCT
-CTCTACTATTATTCTGACATTTCACATTCTTAAAAT-AAAGTGGTGA-TCCTAACTGACC--T-AAGACAG
GG-AAC-TT-TTACTAGGATT-AAATGTCAGGAATTGT-GAAAAACTGAGTTTAAATGTATTTGGCTAAAGT
GT-ATGTAAACTT-CCGACTTCAACT-
>chromosome24:12180287-12180513/1-226
TGAGTGTATGTAAACTTCTGACCCACTG---GGAATGTGATGAAAGAAATAAAAGCTGAAATAAATCATTCT
-CTCTACTATTATTCTGACATTTCACATTCTTAAAAT-AAAGTGGTGA-TCCTAACTGACC--T-AAGACAG
GG-AAT-TT-TTACTAAGATT-AAATGTCAGGAATTGT-GAAAAACTGAGTTTAAATGTATTTGGCTAAGGT
GT-ATGTAACCTT-CTGACTTCAGCT-
>chromosome24:21027192-21027417/1-225
TGAGTGTATGTAAACTTTTGACCCACTG---GGAATGTGATGAAAGAAATAAAAGCTGAAATAAATCATTCT
-CTCTACTATTATTCTGACATTTCACATTCTTAAAAT-AAAGTGGTGA-TCCTAACTGACC--T-AAAACAG
GG-AAT-TT-TTACTAGGATC-AAATGTCAGGAATTGT-GAAAAACTGAGTTTAAATGTGTTTGGCTAAGGT
GT-ATGTAAACTT-CCGACTTCAAC--
>chromosome24:12541003-12541229/1-226
TGAGTGTATGTAAACTTCTGACCCACTG---GGAATGTGATGAAAGAAATAAAAGCTGAAATAAATCCTTCT
-CTCTACTATTATTCTGACATTTCACATTCTAAAAAT-AAAGTGGTGA-TCCTAACTGACC--T-AAGACAG
GG-AAT-TT-TTACTAGGATT-AAATGTCAGGAATTGT-GAAAAACTGAGTTTAAATGCATTTGGCTAAGGT
GT-ATGTAAACTT-CCGATTTCAACT-
>chromosome24:21795108-21795334/1-226
TGAGTGTATGTAAACTTCTGACCCATTG---GGAATGTGATGAAATAAATGAAAGCTGAAATGAATCATTCT
-CCCTACTATTATTCTGACATTTCACATTCTTAAAAT-AAAGTGGTTA-TCCTAACTGACC--T-AAGACAG
GG-AAT-TT-TTACTAGGATT-AAATGTCAGGAATTGT-GAAAAACTGAGTTTAAATGTATTTGGCTAAGGT
GT-ATGTAAACTT-CCGACTTCAACT-
>chromosome24:3709026-3709252/1-226
TGAGTGTATGTGAACTTCTGACCCACTG---GGAATGTGATGAAAGAAATAAAAGCTGAAATAAATCATTCT
-CTCTACTATTATTCTGACATTTCACATTCTTAAAAT-AAAGTGGTGA-TCCTAACTGACC--T-AAGACAG
GG-AAT-TT-TTACTTGGATT-AAATGTCTGAAATTGT-GAAAAACTGAGTTTAAATGTATTTGGCTAAGGT
GT-ATGTAAACTT-CCGACTTCAACT-
>chromosome24:14058495-14058721/1-226
TGAGTGTATGTAAACTTCTGACCCAGTG---GGAATGTGATGAAAGAAATAAAAGCTGAAATAAATAATTTT
-CTCTACTATTATTCTGACATTTCACATTCTTAAAAT-AAAGTGGTGA-TCCTAACTGACC--T-AAGACAG
GG-AAT-TT-CTACTAGGATT-AAATGTCAGGAATTGT-GAAAAACTGAGTTTAAATGTATTTGGCTAAGGT
GT-ATGTAAACTT-CCGACTTCAACT-
>chromosome24:24309424-24309650/1-226
TGAGTGTATGTAAACTTCTGACCCACTG---GAAATGTGATGAAAGATATAAAATCTGAAATAAATCATTCT
-CTCTACTATTATTCTGACATTTCACATTCTTAAAAT-AAAGTGGTGA-TCCTAACTGACC--T-AAGACAG
GG-AAT-TT-TTACTAGGATT-ACATGTCAGGAATTGT-GAAAAACTGAGTTTAAATGTATTTGGCTAAGGT
GT-ATGTAAACTT-CCGACTTCAACT-
>chromosome24:4272358-4272584/1-226
TGAATGTATGTCAACTTCTGACCCACTG---GGAATGTGATGAAAGAAATAAAAGCTGAAATAAATCTCTCT
-CTATACTATTATTCTGACATTTCACATTCTTAAAAT-AAAGTGGTGA-TCCTAACTGACC--T-AAGACAG
GG-AAT-TT-TTACTAGGATT-AAATGTCAGGAATTGT-GAAAAACTGAGTTTAAATGTATTTGGCTAAGGT
GT-ATGTAAACTT-CCGACTTCAACT-
>chromosome24:12707637-12707863/1-226
TGAGTGTATGTAAACTTCTGACCCACTG---GGAATGTGATGAAAGAAATAAAAGCTGAATTAAATCATTCT
-CTCAACTATTATTCTGACATTTCACATTCTTAAAAT-AAAGTGGTGA-TCCTAACTGACC--T-AAGACAT
GG-AAT-TT-TTGCTAGGATT-AAATGTCAGGAATTGT-GAAAAACTGAGTTTAAATGCATTTGGCTAAGGT
GT-ATGTAAACTT-CCGACTTCAACT-
>chromosome24:15496299-15496525/1-226
TGAGTGTATGTAAACTTCTGACCCACTG---GGAATGTGATGAAAGAAATAAAAGCTGAAATAAATCATTCT
-CTCTATTATTATTCTGACATTTCACATTCTTAAAAT-AAAGTGGTGA-TCCTAACTGACC--A-AAGACAG
GG-AAT-TT-TTACTTGGATT-AAATGTCAGGAATTGT-GAAAAACTGAGTTTAAATGTATTTGGCTAAGGT
GT-ATGTAAATTT-CCGTCTTCAACT-
>chromosome24:17002544-17002770/1-226
TGAGTGTATGTAAACTTCTGACCCACTG---GGAATGTGATGAAAGAAATAAAAGCTGAAATAAATCATTCT
-CTCTACTATTATTCTGACATTTCACATTGTTCAAAT-AAATTGGTGA-TCCTAACTGACC--T-AAGACAG
GG-AAT-TT-TTACTAGGATT-AAATGTCAGGAATTGT-GAAAAACTGAGTTTAAATGTATTTGGCTAAGGT
GT-ATGTAAACTT-CTGACATCAACT-
>chromosome24:1688559-1688785/1-226
-GAGTGTATGTAAACTTCTGACCCACTG---GGAATGTGATGAAAGAAATAAAAGCTGAAATAAATCATTCT
-CTCTACTATAATTCTGACATTTCACATTCTTAAAAT-AAAGTGGTGA-TCCTAACTGACC--T-AAGACAG
GG-AAT-TT-TTACTAGGATT-AAATGTCAGGAATTGT-GAAAAACTGAGTTTAAATGTATTTGGCTAAGGT
GT-ATGTAAACTT-CCGACTTCAACTG
>chromosome24:40446284-40446510/1-226
-GAGTGTATGTAAACTTCTGACCCACTG---GGAATGTGATGAAAGAAATAAAAGCTGAAATAAATCATTCT
-CTCTACTATTATTCTGACATTCCACATTCTTAAAAT-AAAGTGGTGA-TCCTAACTGACC--T-AAGACAG
GG-AAT-TTT-TACTAGGATT-AAATGTCAAGAATTGT-GAAAAACTGAGTTTACATGTATTTGGCTAAGGT
GT-ATGTAAACTT-CCGACTTCAACTG
>chromosome24:3547538-3547764/1-226
-GAGTGTATGTAAACTTCTGACCCACTG---GGAATGTGATGAAAGAAATAAAAGCTGAAATAAATCATTCT
-CTCTACTATTATTCTGACATTTTACATTCTTAAAAT-AAAGTGGTGA-TCCTACCTGACC--T-AAGACAG
GG-AAT-TC-TTACTAGGATT-GAATGTCAGGAATTGT-GAAAAACTGAGTTTAAATGTATTTGGCTAAGGT
GT-ATGTAAACTT-CCGACTTCAACTG
>chromosome24:12251693-12251919/1-226
-GAGTGTATGTAAACTTCTGACCCACTG---GGAATGTGATGAAAGAAATAAAAGCTGAAATAAGTCATTCT
-CTCTACTATTATTCTGACATTTCACATTCTTAAAAT-AAAGTGGTGA-TCCTAACTGACC--T-AAGACAG
GG-AAC-TT-TTACTAGGATT-AAATGTCAGGAATTGT-GAAAAACTCAGTTTAAATGTATTTGGCTAAAGT
GT-ATGTAAACTT-CCGACTTCAACTG
>chromosome24:9223267-9223493/1-226
-GAGTGTATGTAAACTTCTGACCCACTG---GGAATGTGATGAAAGAAATAAAAGCTGAAAGAAATAATTCT
-CTCTACTATTATTCTGACATTTCACATTCTTAAAAT-AAAGTGGTGA-TCCTAACTGACC--T-AAGACAG
GG-AAT-TT-TTACTCGGATT-AAATGTCAGGAATTGT-GAAAAACTGAGTTTAAATGTATTTGGCTAAGGT
GT-ATGTAAACTT-CCGACTTCAACTG
>chromosome24:8431629-8431855/1-226
-GAGTGTATGTAAACTTCTGACCCACTG---GGAATGTGTTGAAAGAAATAAAAGCTGAAAGAAATAATTCT
-CTCTACTATTATTCTGACATTTCACATTCTTAAAAT-AAAGTGGTGA-TCCTAACTGACC--T-AAGACAG
GG-AAT-TT-TTACTAGGATT-AAATGTCAGGAATTGT-GAAAAACTGAGTTTAAATGTATTTGGCTAAGGT
GT-ATGTAAACTT-CCGACTTCAACTG
>chromosome24:46960492-46960718/1-226
-GAGTGTATGTAAACTTCTGACCCACTG---GGAATGTGATGAAAGAAATAAAAGCTGAAATAAATAATTCT
-CTCTACTATTATTCTGACATTTCACATTCTTAAAAT-AAAGTGGTGA-TCCTAACTGACA--T-AAGACAG
GG-AAT-TT-TTACTAGGATT-AAATGTCAGGAATTGT-GAAAAACTGACTTTAAATGTATTTGGCTAAGGT
GT-ATGTAAACTT-CCGACTTCAACTG
>chromosome24:14966709-14966935/1-226
-GAGTGTATGTGAACTTCTGACCCACTG---GGAATGTGATGAAAGAAATAAAAGCTGAAATAAATCATTCT
-CTCTACTATTATTCTGACATTTCACATTCTTACAAT-AAAGTGGTGA-TCCTAACTGACC--T-AAGACAG
GG-AAT-TT-TTACCCGGATT-AAATGTCAGGAATTGT-GAAAAACTGAGTTTAAATGTATTTGGCTAAGGT
GT-ATGTAAACTT-CCGACTTCAACTG
>chromosome24:22081643-22081869/1-226
-GAGTGTATGTAAACTTCTGACCCACTG---GGAATGTGATGAAAGAAATAAAAGCTGAAATAAATCCTTCT
-CTCTACTATTATTCTGACATTTCACATTCTTAAAAT-AAAGTGGTGA-TCCTAACTGACC--T-AAGACAG
GA-CAT-TT-TTACTAGGATT-AAATGTCAGGAATTGT-GAAAAACGGAGTTTAAATGTATTTGGCTAAGGT
GT-ATGTAAACTT-CCGACTTCAACTG
>chromosome24:22575155-22575381/1-226
-GAGTGTAGGTAAACTTCTGACCCACTG---GGAATGTGATGAAAGAAATAAAAGCTGAAATAAATTATTCT
-CTCTACTATTATTCTGACATTTCACATTCTTAAAAT-AAAGTGGTGA-TCCTAACTGACC--T-AAGACAG
GG-AAT-TT-TTACTAGGATT-AAATGTCAGGAATTGT-GAAATACTGAGTTAAAATGTATTTGGCTAAGGT
GT-ATGTAAACTT-CCGACTTCAACTG
>chromosome24:39058287-39058513/1-226
-GAGTGTATGTAAACTTCTGACCCACTG---GGAATGTGATGAAAGAAATAAAAGCTGAAATAAATAATTCT
-CTCTACTATTATTCTGACATTTCATATTCTTAAAAT-AAAGTGGTGA-TCCTAACTGACC--T-AAGACAG
GG-AAT-TT-TTACTATGATT-AAATGTCAGGAATTGT-GAAAAACTGAGTTTAAATGTTTTTGGCTAAGGT
GT-ATGTAAACTT-CCGACTTCAACTG
>chromosome24:3588985-3589211/1-226
-GAGTGTATGTAAACTTCTGACCCACTG---GGAATGTGATGAAAGAAATAAAAGCTGAAATAAATCATTCT
-CTCTACTATTATTCTGACATTTTACATTCTTAAAAT-AAAGTGGTAA-TCCTAACTGACC--T-AAGACAG
GG-AAT-TT-TTACTAGGATT-GAATGTCATGAATTGT-GAAAAACGGAGTTTAAATGTATTTGGCTAAGGT
GT-ATGTAAACTT-CCGACTTCAACTG
>chromosome24:40720725-40720951/1-226
-GAGTGTATGTAAACTTCTGACCCACTG---GGAATGTGATGAAAGAAATAAAAGCTGAAATAAATCATTCT
-CTCTACTATTTTTCTGACATTTCACAATCTTAAAAT-AAAGTGGTGA-TCCTAACTGACC--T-AAGACAG
GG-AAT-TG-TTACTAGGATT-AACTGTCAGGAATTGT-GAAAAACTGAGTTTAAATGTATTTGGCTAAGGT
GT-ATGTAAACTT-CCGACTTCAACTG
>chromosome24:10513221-10513446/1-225
-GAGTGTATGTAAACTTCTGACCCACTG---GGAATGTGATGAAAGAAATAAAAGCTGAAATAAATCATTCT
-CTCTACTATTATTCTGACATTTCACATTCTTAAAAT-AAAGTGGTGA-TCCTAACTGACC--T-AAGACAG
GG-AAT-GT-TTACTAGGATT-AAATGTCAGGAATTGT-GAGAAACTGAGTTTAAATGTA-TTGGCTAAGGT
GT-ATGTAAACTT-CCGACTTCAACTG
>chromosome24:15939390-15939615/1-225
-CAGTGTATGTAAACTTCTGATCCACT----GGAATGTGATGAAAGAAATAAAAGCTGAAATAAATCATTCT
-CTCTACTATTATTCTGACATTTCACATTCTTAAAAT-AAAGTGGTGA-TCCTAACTGACC--T-AAGACAG
GG-AAT-TT-TTACTAGGATT-AAATGTCAGGAATTGT-GAAAAACTGAGTTTAAATGTATTTGGCTAAGGT
GT-ATGTAAACTT-CTGACTTCAACTG
>chromosome25:21996122-21996348/1-226
TGAGTGTATGTAAACTTCTGACCCACTG---GGAATGTGATGAAAGAAATAAAAGCTGAAATAAATCATTCT
-CTCTACTATTATTCTGACATTTCACATTCTTAAAAT-AAAGTGGTGA-TCCTAACTGACC--T-AAGACAG
GG-AAT-TT-TTACTAGGATT-AAATGTCAGGAATTGT-GAAAAACTGAGTTTAAATGTATTTGGCTAAGGT
GT-ATGCAAACTT-CCGACTTCAACT-
>chromosome25:36723785-36724011/1-226
TGAGTGTATGTAAACTTCTGACCCACTG---GGAATGTGATGAAAGAAATAAAAGCTGAAATAAATCATTCT
-CTCTACTATTATTCTGACATTTCACATTCTTAAAAT-AAAGTGGTGA-TCCTAACTGATC--T-AAGACAG
GG-AAT-TT-TTACTAGGATT-AAATGTCAGGAATTGT-GAAAAACTGAGTTTAAATGTATTTGGCTAAGGT
GT-ATGTAAACTT-CCAACTTCAACT-
>chromosome25:11817572-11817798/1-226
TGAATGTATGTAAACTTCTGACCCACTG---GGAATGTGATGAAAGAAATAAAAGCTGAAATAAATTATTCT
-CTCTGCTATTATTCTGACATTTCACATTCTTAAAAT-AAAGTGGTGA-TCCTAACTGACC--T-AAGACAG
GG-AAT-TT-TTACTAGGATT-AAATGTCAGGAATTGT-GAAAAACTGAGTTTAAATGTATTTGGCTAAGGT
GT-ATGTAAACTT-CCGACTTCAACT-
>chromosome25:22174772-22174998/1-226
TGAGTGTATGTAAACTTCTGACCCACTG---GGAATGTGATGAAAGAAATAAAAGCTGAAATAAATAATTCT
-CTCTACTATTATTCTGACATTTCACATTCTTCAAAT-AAAGTGGTGA-TCCTAACTGACC--T-AAGACAG
GG-AAT-TT-TTACTAGGATT-AAATGTCAGGAATTGT-GAAAAACTGAGTTTAAATGTATTTGGCTAAGGT
GT-ATGTAAACTT-CCGACTTCAACT-
>chromosome25:15535464-15535690/1-226
TGAGTCTATGTAAACTTCTGACCCACTG---GGAATGTGATGAAAGAAATAAGAGCTGAAATAAATCATTCT
-CTCTACTATTATTCTGACATTTCACATTCTTAAAAT-AAAGTGGTGA-TCCTAACTGACC--T-AAGACAG
GG-AAT-TC-TTACTAGGATT-AAATGTCAGGAATTGT-GAAAAACTGAGTTTAAATGTATTTGGCTAAGGT
GT-ATGTAAACTT-CCGACTTCAACT-
>chromosome25:8137211-8137437/1-226
TGAGTGTATGTAAACTTCTGACCCACTG---GGAATGTCATGAAAGAAATAAAAGCTAAAATAAATAATTCT
-CTCTACTATTATTCTGACATTTCACATTCTTAAAAT-AAAGTGGTGA-TCCTAACTGACC--T-AAGACAG
GG-AAT-TT-TTACTAGGATT-AAATGTCAGGAATTGT-GAAAAACTGAGTTTAAATGTATTTGGCTAAGGT
GT-ATGTAAACTT-CCGACTTCAACT-
>chromosome25:7811518-7811744/1-226
TGAGTGTATGTAAACTTCTGACCCACTG---GGAATGTGATGAAAGAAATAAAAGCTAAAATAAATCATTCT
-CTCTACTATTATTCTGACATTTCACATTCTTAAAAT-AAAGTGGTGA-TCCTAACTGACC--T-AAGACAG
GG-AAT-TT-TTACTAGGATT-AAATATCCGGAATTGT-GAAAAACTGAGTTTAAATGTATTTGGCTAAGGT
GT-ATGTAAACTT-CTGACTTCAACT-
>chromosome25:26690888-26691114/1-226
TGAGTGCATGTAAACTTCTGACCCACTG---GGAATGTGATGAAAGAAATAAAAGCTGAAATAAATCATTCT
-CTCTACTATTATTCTGACATTTCACATTCTTAATAT-AAAGTGGTGA-TCCTAACTGACC--T-AAGACAG
GG-AAT-TT-TTACTAGGATT-AAATGTCAGGAATTGT-GAAAAACTGAGTTTAAATGTATTTGGCTGAGGT
GT-ATGTAACCTT-CCGACTTCAACT-
>chromosome25:41364005-41364231/1-226
TGAGTGTATGTAAACTTCTGACCCACTG---GGAATGTGATGAAAGAAATAAAAGCTGAAATAAATCATTCT
-CGCTACTATTATTCTGACATTTCACATTCTTAAAGT-AAAGTGGTGA-TCCTAACTGACC--T-AAGACAG
GG-AAT-TT-TTACTAGGATT-AAATGTCAGGAATTGT-GAAAAACTGAGTTTAAATGTATTTGGGTAAGGT
GT-ATGTAAACTT-CTGACTTCAACT-
>chromosome25:17893338-17893564/1-226
TGAGTGTATGTAAACTTCTGACCCACTG---GGAATGTGATGAAAGACATAAAAGCTGAAATAAATCATTCT
-CTCTACTATTATTCTGACATTTTACATTCTTAAAAT-AAAGTGGTGA-TCCTAACTGACA--T-AAGACAG
GG-AAT-TT-TTACTTGGATT-AAATGTCAGGAATTGT-GAAAAATTGAGTTTAAATGTATTTGGCTAAGGT
GT-ATGTAAACTT-CCGACTTCAACT-
>chromosome25:12427854-12428080/1-226
TGAGTGTATGTAAACTTCTGACCCACTG---GGAATGTGATGAAAGAAATAAAAGCTGAAATAAATAATTCT
-CTCTACTATTATTCTGACATTTCACATTCTTAAAAT-AAAGTGGTGA-TCCTAACTGACC--T-AAGACAG
GG-AAT-TA-TTACTAGGATT-AAATGTCAGGAATTGT-GAAAAACTGAGTTTAAATGTATTTGGCTAAGGT
GT-ATGTAAACCT-CAGACTTCAACT-
>chromosome25:36300403-36300629/1-226
TGAGTGTATGTAAACTTCTGACCCACTG---GGAATGTGATGAAAGAAATTAATGCTGAAATAAATCATTCT
-CTCTACTATTATTCTGACATTTCACATTCTTAAAAT-AAAGTGGTGA-TCCTAACTGACC--T-AAGACAG
GG-AAT-TC-TTACTAGGATT-AAATGTCAGGAATTGT-GAAAAACTGAGTTTAAATGTATATGGCTAAGGT
GT-ATGTAAACTT-CCGACTTCAACT-
>chromosome25:13890053-13890280/1-227
TGAGTGTATGTAAACTTCTGACCCATTG---GGAATGTGATGAAAGAAATAAAAGCTGAAATAAATCATTCT
-CTCTACTATTATTCTGACATTTCACATTCTTAAAAT-AAAGTGGTGA-TCCTAACTGACC--T-AAGACAG
GG-AAT-TT-TTACTAGGATTAAAATGTCAGGAATTGT-GAAAAACTGAGTTTAAATGTATTTGGCTAAGGT
GT-ATGTAAACTT-CAGACTTCAACT-
>chromosome25:2022113-2022339/1-226
TGAGTGTATGTGCACTTCTGACCCACTG---GGAATGTGATGAAAGAAATAAAAGCTGAAATAAATCATTCT
-CTCTACTATTATTCTGACATTTCATATTCTTAAAAT-AAAGTGGTGA-TCCTAACTGACC--T-AAGACAG
GG-AAT-TT-TTACTTGGATT-AAATGTCAGGAATTGT-GAAAAACTGAGTTTAAATGTATTTGGCTAAGGT
GT-ATGTAAACTT-CCAACTTCAACT-
>chromosome25:22341974-22342200/1-226
-GAGTGTATGTAAACTTCTGACCTACTG---GGAATGTGATGAAAGAAATAAAAGCTGAAATAAATAATTCT
-CTCTACTATTATTCTGACATTTCACATTCTTAAAAT-AAAGTGGTGA-TCCTAACTGACC--T-AAGACAG
GG-AAT-TT-TTACTAGGATT-AAATGTCAGGAATTGT-GAAAAACTGAGTTTAAATGTATTTGGCTAAGGT
GT-ATGTAAACTT-CTGACTTCAACTG
>chromosome25:39650653-39650879/1-226
-GAGTGTATGTTAACTTCTGACCCACTG---GGAATGTGATGAAAGAAATAAAAGCTGAAATAAATCATTCT
-CTCTACTATTATTCTGACATTTCACATTCTTAAAAT-AAAGTGGTGA-TCCTAACTGACC--T-AAAACAG
GG-AAT-TT-TTACTAGGATT-AAATGTCAGGAATTGT-GAAAAACTGAGTTTAAATGTATTTGGCTAAGAT
GT-ATGTAAACTT-CCGACTTCAACTG
>chromosome25:43204701-43204927/1-226
-GAGTGTATGTAAACTTCTGACCCACTG---GAAATGTGATGAAAGAAATAAAAGCTGAAATAAATCATTCT
-CTCTACTATTATTCTGACATTTCACATTCTTAAAAT-AAAGCGGTGA-TCCTAACTGACC--T-AAGACAG
GG-AAT-TT-TTACTAGGATT-AAATGTCAGGAATTGT-GAAAAACTGAGTTTGAATGTATTTGGCTAAGGT
GT-ATGTAAACTT-CCGACTTCAAATG
>chromosome25:1778304-1778530/1-226
-GAGTGTATGTAAACTTCTGACCCACTA---GGAATGTGATGAAAGAAATAAAAGCTGAAATAAATCATTCT
-CTTTGCTATTATTCTGACATTTCACATTCTTAAAAT-AAAGTGGTGA-TCCTAACTGACC--T-AAAACAG
GG-AAT-TT-TTACTAGGATT-AAATGTCAGGAATTGT-GAAAAACTGAGTTTAAATGTATTTGGCTAAGGT
GT-ATGTAAACTT-CTGACTTCAACTG
>chromosome25:12443962-12444188/1-226
-GAGTGTATGTAAACTTCTGACCCACTG---GAAATGTGATGAAAGAAATAAAAGCTGAAATAAATAATTCT
-CTCTACTATTATTCTGACATTTCACATTCTTAAAAT-AAAGTGGTGA-TCCTAACTGACC--T-AAGACAG
GG-AAT-TT-GTACTAGGATT-AAATGTCAGGAATTGT-GAAAAACTGAGTTTAAATGTATTTGGCTAAAGT
GT-ATGTAAACTT-CCGACTTCAACTG
>chromosome25:39733945-39734171/1-226
-GAGTGTATGTAAACTTCTGACCTACTC---GGAATGTGATGAAAGAAATAAAAGCTGAAATAAATCATTCT
-CTCGACTATTATTCTGACATTTCACATTCTTAAAAT-AAAGTGGTGA-TCCTAACTGACC--T-AAGACAG
GG-AAT-TC-TTACTAGGATT-AAATGTCAGGAATTGT-GAAAAACTGAGTTTAAATGTATTTGGCTAAGGT
GT-ATGTAAACTT-CCGACTTCAACTG
>chromosome25:50989757-50989982/1-225
-GAGTGTATGTAAACTTCTGACCCACTG---GGAATGTGATGAAAGAAATAAAAGCTGAAATAAATCATTCT
-CTCTACTATTATTCTGACATTTCACATTCTTAAAAT-AAAGTGGTGA-TCCTAACTGACC--T-AAGACAG
GG-AAT-TT-TTACTAGGATT-AAATGTCAGGAATTG--GAAAAACTGTGTTTAAATGTATTTGGCTAAGGT
GT-ATGTAAACTT-CCGACTTCAACTG
>chromosome25:13309696-13309922/1-226
-GAGTGTATGTAAACTTCTGACCCACTG---GGAATGTGATGAAAGACATAAAAGCTGAAATAAATCATTCT
-CTTTACTATTATTCTGACATTTCACATTCTTAATAT-AAAGTGGTGA-TCCTAATTGACC--T-AAGACAG
GG-AAT-TT-TTACTAGGATT-AAATGTCAGGAATTGT-AAAAAACTGAGTTTAAATGTATTTGGCTAAGGT
GT-ATGTAAACTT-CCGACTTCAACTG
>chromosome25:34903007-34903233/1-226
-GAGTGTATGTAAACTTCTGACCCACTG---GGAATGTGATGAAAGAAATAAAAGCTGAAATAAATAATTAT
-CTCTACTATTATTCTGACATTTCACATTCTTAAAAT-AAAGTGGTGA-TCCTAACTGACC--T-AAGACAG
GG-AAT-TC-TTACTAGGATT-AAATGTCAAGAATTGT-GAAAAACTGAGTTTAAATGTATTTGGCTAAGGT
GT-ATGTAAACTT-CTGACTTCAACTG
>chromosome25:19806946-19807172/1-226
-GAGTGTATGTAAACTTCTGACCCACTG---GGAATGAGATGAAAGAAATAAAAGCTGAAAGAAATAATTCT
-CTCTACTATTATTCTGACATTTCACAGTCTTAAAAT-AAAGTGGTGA-TCCTAACTAACC--T-AAGACAG
GG-AAT-TT-TTACTAGGATT-AAATGTCAGGAATTGT-GAAAAACTGAGTTTAAATGTATTTGGCTAAGGT
GT-ATGTAAACTT-CCGACTTCAACTG
>chromosome25:24271000-24271226/1-226
-GAGTGTATGTAAACTTCTGACCCACTG---GGATTGTGATGATAGAAATTAAAGCTGAAATAAATCATGCT
-CTCTACTATTATTCTGACATTTCACATTCTTAAAAT-AAAGTGGTGA-TCCTAACTGACC--T-AAGACAG
GG-AAT-TT-TTACTAGGATT-AAATGTCAGGAATTGT-GAAAAACTGAGTTTAAATGTATTTGGCTAAGAT
GT-ATGTAAACTT-CCGACTTCAACTG
>chromosome25:14425631-14425858/1-227
-GAGTGTATGTAAACTTCTGACCCACTG---GGAATGTGATGAAAGAAATAAAAGCTGAAATAAATCATTCT
-CTCTACTATTATTCTGACATTTCACATTCTTAAAAT-AAAGTGGTGA-TCCTAACTGACC--T-AAGACAG
GG-AAT-TTTTTACAAGGATT-AAATGTCAGGAATTGT-GAAAAACTGAGTTTAAATGTATTTGGCTAAGGT
GT-ATGTAAATTT-CCGACTTCTACTG
>chromosome25:9327229-9327454/1-225
-GAGTGTATGTAAACTTCTGACCCATTG---GGAATGTGATGAAAGAAATAAAAGCTGAAAT-AATAATTCT
-CTCTACTATTATTCTGACATTTCACATTCTTAAAAT-AAAGTGGTGA-TCCTAACTGACC--T-AAGACAG
GG-AAT-TT-TTACTAGGATT-AAGTGTCAGAAATTGT-GAAAAACTGAGTTTAAATGTATTTGGCTAAGGT
GT-ATGTAAACTT-CCGACTTCAACTG
>chromosome25:36026746-36026973/1-227
-GAGTGTATGTAAACTTCCGACCCACTG---GGAATGTGATGAAAGAAATAAAAGCTGAAATAAATCATTCC
-CTCTACTATTATTCTGACATTTCACATTCTTAAAAT-AAAGTGGAGA-TCCTAACTGACC--T-AAGACAG
GGAATC-TT-TTACTAGGATT-AAATGTCAGGAATTGT-GCAAAACTGAGTTTAAATGTATTTGGCTAAGGT
GT-ATGTAAACTT-CCGACTTCAACTG
>chromosome25:30751017-30751242/1-225
-GAGTGTATGTAAACTTCTGACCCACTG---GGAATGTGATGAAAGAAATAAAATATGAAAGAAATCATTCT
-CTCTACTATTATTCTGACATTTCACATTCTTAAAAT-AAAGTGGTGA-TCCTAACTGACC--T-AAGACAG
GG-AAT-TT-TTACTAGGATT-AAATGTCAGGAATTGT-GAAAAA-GGAGTTTAAATGTATTTGGCTAAGGT
GT-ATGTTAACTT-CCGACTTCAACTG
>chromosome26:20991000-20991226/1-226
TGAGTGTATGTAAACTTCTGACCCACTG---GGAATGTGATGAAAGAAATAAAAGCAGAAATAAATCATTCT
-CTCTACTATTATTCTGATATTTCACATTCTTAAAAT-AAAGTGGTGA-TCCTAACTGACC--T-AAGACAG
GG-AAT-TT-CTACTAGGATT-AAATATCAGGAATTGT-GAAAAACTGAGTTTAAATGTATTTGGTTAAGGT
GT-ATGTAAACTT-CCGACTTCAACT-
>chromosome26:6626339-6626565/1-226
TGAGTGTATGTAAACTTCTGACCCACTA---GGAATGTGATGAAAGAAATAAAAGCTGAACTAAATCATTCT
-CTCTACTATTATTCTGACATTTCACATTCTTAAAAT-AAAGTGGTGA-TCCTAACAGACC--T-AAGACAG
GG-AAT-TT-TTACTAGGATT-AAATGTCAGGAATTGT-GAAAAACTGAGTTTAAATGTATTTGGCTAAGGT
GT-ATGTAAACTT-CCGACTTCAACT-
>chromosome26:25839396-25839622/1-226
TGAGTGTATGTAAACTTCTGACCCACTG---GGAATGTGATGAAAGAAATAAAAGCTGAAATAAATCATTCT
-CTCTACTATTATTCTGACATTTCACATTCTTAAAAT-AAAGTGGTGA-TCCTAACTGACC--T-AAGACAG
GG-AAT-TT-TTACTAGGATT-AAATGTCAGGAATTGT-GAAAAACTGAGTTTAAATGTATTTGGCTCAGGT
GT-ATATAAACTT-CAGACTTCAACT-
>chromosome26:3445455-3445681/1-226
TGAGTGTATGTAAACTTCTGACCCACTG---GGAATGTGATGAAAGAAATAAAAGCTGAAATAAATCATTCT
-CTCTACTATTATTCTGACATTTCACATTCTTAAAAT-AAAGTGGTGA-TCCTAACTGACC--T-AAGACAG
GG-AAT-TT-TTACTAGGATT-AAATGTCAGGAATTGT-GGAAAACTGATTTTAAATGTATTTGGCTAAGGT
CT-ATGTAAACTT-CCGACTTCAACT-
>chromosome26:21420030-21420256/1-226
TGAGTGTATGTAAACTTCTGACCCACTG---GGAATGTGATGAAAGAAATAAAAGCTGAAATAAATCATTCC
-CTCTACTATTATTCTGACATTTCACATTCTTAAAAT-AAAGTGGTGA-TCCTAACTGACC--T-AAAACAG
GG-AAT-TT-TTACTAGGATT-AAATGTCAGGAATTGT-GAAAAACTGAGTCTGAATGTATTTGGCTAAGGT
GT-ATGTAAACTT-CTGACTTCAACT-
>chromosome26:24887270-24887496/1-226
TGAGTGTATGTAAACTTCTGACCCACTG---GGAATGTGATGAAATAAATAAAAGCTGAAATAAATCATTCT
-CTCTACTATTATTCTGACATTTCACATTCTTAAAAT-AAAGTGGTGA-TCCTAACTGACC--T-AAGACAG
GG-AAT-TT-TTACTAGGATT-AAATGTCAGGAATTGT-GAAAAACAGAGTTTAAATGTAATTGGCTAAGGT
GT-ATGTAAACTT-CCGACTTCAACT-
>chromosome26:36280862-36281088/1-226
TGAGTGTATGCAAACTTCTGACCCACTG---GGAATGTGATGAAAGAAATAAAAGCTGAAATAAATCATTCT
-GTCTACTATTATTCTGACATTTCACATTCTTAAAAT-AAAGTGGTGA-TCCTAACTGACC--T-AAGACAG
GG-AAT-TT-TTACTAGGATT-AAATGTCAGGAATTGT-GAAACACTGAGTTTAAATGTATTTGGCTAAGGT
GC-ATGTAAACTT-CCGACTTCAACT-
>chromosome26:19851641-19851867/1-226
TGAGTGTATGTAAACTTCTGACCCACTG---GGAATGTGATGAAAGAAATAAAAGATGAAATAAATCATTCT
-CTCTACTATTATTCTGACATTTCACATTCTTAAAAT-AAAGTGGTGA-TCCTAACTGACC--T-AAGACAG
GG-AAT-TT-TTATTTGGATT-AAATGTCAGGAATTGT-GAAAAACTGAGTTTAAATGTATTTGGCTGAGGT
GT-ATGTAAACTT-CCGACTTCAACT-
>chromosome26:25859441-25859667/1-226
TGAGTGTATGTAAACTTCTGACCCACTG---GGAATGTGATGAAAGAAATAAAAGCTGAAATAAATCATTTT
-CTCTACTATTATTCTGACATTTCACATTCTTAAAAT-AAAGTGGTGA-TCCTAACTGACC--T-TAGACAG
GG-AAT-TT-TTACTAGGATT-AAATGTCAGGAATTGT-GAAAAACTGAGTTTAAATGTATTTGGCAAAGGT
GT-ATGTAAACTT-CTGACTTCAACT-
>chromosome26:30189032-30189258/1-226
TGAGTGTATGTAAACTTCTGACCCACTG---GGAATGTGATGAAATAAATAAAAGCTGAAATAAATCATTCT
-CTCTACTATTATTCTGACATTTTACATTCTTAAAAT-AAAGTGGTGA-TCCTAACTGACC--T-AGGACAG
GG-AAT-TT-TTACTAGGATT-AAATGTCAGGAATTGT-GAAAAACTGACTTTAAATGTATTTGGCTAAGGT
GT-ATGTAAACTT-CCGACTTCAACT-
>chromosome26:15186330-15186556/1-226
TGAGTGTATGTAAACTTCTGACCCACTG---GGAATGTGATGAAAGAAATAAAAGCTGAAATAAATTATTCT
-CTCTACTATTATTCTGACATTTCACATTCTTAAAAT-AAAGTGGTGA-TCCTAACTGACC--T-AAGACAG
GG-AGT-TG-TTACTAGGATT-AAATGTCAGGAATTGT-GAAAAACTGAGTTTAAATGTGTTTGGCTAAGGT
GT-ATGTAAACTT-CTGACTTCAACT-
>chromosome26:12661045-12661271/1-226
TGAGTGTATGTAAACTTCTGACCCACTG---GGAATGTGATGAAAGAAATAAAAGCTGAAATAAAACATTCT
-CTCTACTATTATTCTGACATTTCACATTCTTAAAAT-AAAGTGGTGA-TCCTAAGTAACC--T-AAGACAG
GG-AAT-TT-TTACAAGGATT-AAATGTCAGGAATTGT-GAAAAACTGAGTTTAAATGTATTTGGCTAAGGT
GT-ATGTAAACTT-CCGACTTCAACT-
>chromosome26:3651647-3651873/1-226
TGAGTGTATGTAAACTTCTGACCCACTG---GGAATGTGATGAAAGAAATAAAAGCTGAAATAAATCATTCT
-CTCTACTATTATTCTGACATTTCACATTCTTAAAAT-AAAGTGGTGA-TCCTAACTGACC--T-AAAACAG
GG-AAT-TT-TTACTAGGATT-AAATGTCAGGAATTGT-GAAAAACAGAGTTCAAATGTATTTGGCTGAGGT
GT-ATGTAAACTT-ACGACTTCAACT-
>chromosome26:29322059-29322286/1-227
TGAGTGTATGTAAACTTCTGACCCACTG---GGAATGTGATGAAAGAAATAAAAGCTGAAATAAATCATTCT
-CTCTACTATTGTTCTGACATTTCACATTCTTAAAATAAAAGTGGTGA-TCCTAACTGACC--T-AAGACAG
GG-AAT-TT-TTACTAGGATT-AAATGTCAGGAATTGT-GAAAAACTGAGTTTAAATGTATTTGGCTAAGGT
GT-ATGTAAACTT-TTGACTTCAACT-
>chromosome26:8860395-8860621/1-226
TGAGTGTATGTAAACTTCTGACCCACTG---GGAATGTGATGAAAGAAATAAAAGCTGAAATAAATCCTTCT
-CTCTACTATTATTCTGACATTTCACATTCTTAAAAT-AAAGTGGTGA-TCCTAACTGACC--T-AAGAAAG
GG-AAT-TT-TTACGAGGATT-AAATGTCAGGATTTGT-GAAAAACTGAGTTTAAATGTATTTGGCTAAGGT
GT-ATGTAAACTT-CCGACTTCAACT-
>chromosome26:28805138-28805353/1-215
TGAGTGTATGTCATCTTCTGACCCACTG---AGAATGTGATGAAAGAAATAACATCTGAAATAAATCATTCT
-CTCTACTATTATTCTGACATTTCACATTCTTAAAAT-AAAGTGGTGA-TCCTAACTGACC--T-AAGACAG
GG-CGT-TT-TTACTAGGATT-AAATGTCAGGAATTGT-GAAAAACTGAGTTTAAATGTATTTGGCTAAGGT
GT-ATGTAAACTT-C------------
>chromosome26:7394843-7395069/1-226
-GAGTGTATGTAAACTTCTGACCCACTG---GGAATGTGATGAAAGAAATAAAAGCTGAAATAAATCATTTT
-CTCTACTATTATTCTGACATTTCACATTCTTAAAAT-AAAGTGGTGA-TCCTAACTGACC--T-AAGACAG
GG-AAT-TT-TTACTCGGATT-AAATGTCAGGAATTGT-GAAAAACTGAGTTTAAATGTATTTGGCTAAGGT
GT-ATGTAAACTT-CCGACTTCAACTG
>chromosome26:23329994-23330220/1-226
-GAGTGTATGTAAACTTCTGACCCACTG---GGAATGTGATGAAAGAAATAAAAGCTGAAATAAATCATTCT
-CTCTACTATTATTCTGACATTTCACATTCTTAAAAT-AAAGTGGTGA-TCCTAACTGACC--T-AAGACAG
GG-AAT-TT-TTACTAGGATT-AAATGTCAGGAATTGT-GAAAAACTGAGTTTAAATGTATTTGGCGAAGGT
GT-ATGTAAACTT-CCAACTTCAACTG
>chromosome26:27956544-27956770/1-226
-GAGTGTATGTAAACTTCTGACCCACTG---GGAATGTGATGAAAGAAATAAAAGCTGAAATAAATCATTTT
-CTCTACTATTATTCTGATATTTCACATTATTAAAAT-AAAGTGGTGA-TCCTAACTGACA--T-AAGACAG
GG-AAT-TT-TTACTAGGATT-AAATGTCAGGAATTGT-GAAAAATTGAGTTTAAATGTATTTGGCTAAGGT
GT-ATGTAAACTT-CCGACTTCAACTG
>chromosome26:21243357-21243583/1-226
-GAGTGTATGTAAACTTCTGACCCACTG---GGAATGTGATGAAAGAAATAAAAGCTGAAATAAATCATTCT
-CTCCACTATTATTCTGACATTTCACATTCTTAAAAT-AAAGTGGTGA-TCCTAACTGACT--T-AAGACAG
GG-AAT-TT-TTACTAGGATT-AAATGTCAGGAATTGT-GAAAAACTGAGTTTACATGTATTTGGCTAAGGT
GT-ATGTAAACTT-CCGACTTCAACTG
>chromosome26:13173123-13173349/1-226
-GAGTGTATGTAAACTTCTGACCCACTT---GGAATGTGATGAAAGAAATAAAAGCTGAAATAAATCATTCT
-CTCTACTATTATTCTGACATTTCACATTCTTAAAAT-AAAATGGTGA-TCCTAACTGACC--T-AAAACAG
GG-AAT-TT-TTACTAGGATT-AAATGTCAGGAATTGT-GAAAAACTGAGTTTAAATGTATTTGGCTAAGGT
GT-ATGTAAACTT-CCGACTTCAACTG
>chromosome26:47736028-47736254/1-226
-GAGTGTATGTAAACTTCTGACCCACTG---GGAATGTGATGAAAGAAATAAAAGCTGAAATAAATCATTCT
-CTCTACTATTATTCTGACATTTCACATTCTTAAAAT-AAAGTGGTGA-TCCTAACTGACC--T-AAAACAG
GG-AAT-TT-TTACTAGGATT-AAATGTCAGGAATTGT-GAAAAACTGATTTTAAATGTATTTGGCTAAGGT
GT-ATGTAAACTT-CCGATTTCAACTG
>chromosome26:6007239-6007465/1-226
-GAGTGTATGTAAACTTCTGACCCACTG---GGAATGTGATGAAAGAAATAAAAGCTGAAATAAATCATTCT
-CTCTTCTATTATTCTGACATTTCACATTCTTCAAAT-AAAGTGGTGA-TCCTAACTGACC--T-AAAACAG
GG-AAT-TT-TTACTAGGATT-AAATGTCAGGAATTGT-GAAAAACTGAGTTTAAATGTATTTGGCTAAGGT
GT-ATGTAAACTT-CCGACTTCAACTG
>chromosome26:11665261-11665487/1-226
-GAGTGTATGTAAACTTCTGACCCACTG---GGAATGTGATGAAAGAAGTAAAAGCTGAAATAAATCATTCT
-CTCTACTATTATTCTGACATTTCACATTCTTAAAAT-AAAGTGGTGA-TCCTAACTGACC--T-AAGACAG
AG-AAT-TT-TTACTAGGATT-GAATGTCAGGAATTGT-GAAAAACTGAGTTCAAATATATTTGGCTAAGGT
GT-ATGTAAACTT-CCGACTTCAACTG
>chromosome26:29393002-29393228/1-226
-GAGTGTATGTAAACTTCTGACCCACTG---GGAATGTGATGAAAGAAATAAAAGCTGAAATAAATCATTCT
-CTCTACTATTGTTCTGACATTTCACATTCTTAAAAT-AAGGTGGTGA-TCCTAACTGACC--T-AAGACAG
GG-AAT-TT-GTACTAGGATT-AAATGTAAGGAATTGT-GAAAAACTGAGTTTAAATGTATTTGGCTAAGGT
GT-ATGTAAACTT-CCGACTTCAACTG
>chromosome26:6812706-6812932/1-226
-GAGTGTATGTAAACTTCTGACCCACTG---GGAATGTGATGAAAGAAATAAAAGCTGAAATAAATCATTCT
-CTCTACTATTATTCTGACATTTCACATTCTTAAAAT-AAAGTGGTGA-TCCTAACTGACC--T-AAAACAG
GG-AAT-TT-TTACTGGGATT-AAATGTCAGGAATTGT-GAAAAACTGAGTTTAAATGTATTTGGCTAAGGT
TT-GTGTAAACTT-CCGACTTCAGCTG
>chromosome26:27749216-27749436/1-220
-------ATGTAAACTTCTGACCCACTG---GGAATGTGATGAAAGAAATAAAAGCTGAAATAAATCATTCT
-CTCTACTATTATTCTGACATTTCACATTCTTAAAAT-AAAGTGGTGA-TCCTAACTGACC--T-AAGACAG
GG-AAT-TT-TTACTAGGATT-AAATGTCAGGAATTGT-TAAAAACTGAGTTTAAATGTATTTGGCTAAGGT
GT-ATGTAAACTT-CCGACTTCAACTG
>chromosome26:17771376-17771601/1-225
-GAGTGTATGTAAACTTCTGACCCACTG---GGAATGTGATGAAAGAAATGAAAGCTGAAATAAATAATTCT
-CTCTACTATTATTCTGATATTACACATTCTTAAAAT-AAAGTGGTGA-TCCTAACTGACC--T-AAGACAG
GG-AAT-TT-TTACTAGGATT-AAATGTCAGGAATTGT-GAAAAACTGAGTTT-AATGTATTTGGCTAAGGT
GT-ATGTAAACTT-CCGACTTCAACTG
>chromosome26:8848581-8848807/1-226
-GAGTGTATGTAAACTTCTGACCCACTG---GGAATGTGATGAAAGAAATAAAAGCTGAAATAAATCATTCT
-CTCTACTAATATTCTGCCATTTCACATTCTTAAAAT-AAAGTGGTGA-TCCTAACTGACC--T-AAGACAG
GG-AAT-GT-TTACTAGGATT-AAATGTCAGGAATTGT-GAAAAACTGAGTTTAAATGTATTTGGCTAAGGT
GT-ATGAAAACTT-CCGACTTCAATTG
>chromosome26:2440538-2440760/1-222
-CAGTGTATGTAAACTTCTGACCGACTG---GGAATGTGATGAAAGAAATAAAAGCTGAAATAAATCATTCT
-CTCTACTATTATTCTGACATTTCACATTCTTAAAAT-AAAGTGGTGA-TCCTAACTGACC--T-AAGACAG
GG-AAT-TT-TTACTAGGATT-AAATGTCAGGAATTGT-GAAAAACTGAGTTTAATTGTATTTGGCTAAGGT
GT-ATGTAAACTT-CCGACTTCA----
>chromosome27:41087654-41087880/1-226
TGAGTGTATGTAAACTTCTGACCCACTG---GGAATGTGATGAAAGAAATAAAAGCTGAAATAAATCATTCT
-CTCTACTATTATTCTGACATTTCACATTCTTAAAAT-AAAGTGGTGA-TCCTAACTGACC--T-AAGACAG
GG-AAT-TG-TTACTAGGATT-AAATGTCAGGAATTGT-GAAAAACTGAGTTTAAATGTATTTGGCTAAGGT
GT-ATGTAAACTT-CCGACTTCAACT-
>chromosome27:15848320-15848546/1-226
TGAGTGTATGTAAACTTCTGACCCACTG---GGAATGTGATGAAAGAAATAAAAGCTGAAATAAATCATTCT
-CTCTACTATTATTCTGACATTTCACATTCTTAAAAT-AAAGGGGTGA-TCCTAACTGAAC--T-AAGACAG
GG-AAT-TT-TTACTAGGATT-AAATGTCAGGAATTGT-GAAAAACTGAGTTTAAATGTATTTGGCTAAGGT
GT-ATGTAAACTT-CCGACTTCAACT-
>chromosome27:33596655-33596881/1-226
TGAGTGCATGTAAACTTCTGACCCACTG---GGAATGTGATGAAAGAAGTAAAAGCTGAAATAAATCATTCT
-CTCTACTATTATTCTGACATTTCACATTCTTAAAAT-AAAGTGGTGA-TCCTAACTGACC--T-AAGACAG
GG-AAT-TT-TTACTAGGATT-AAATGTCAGGAATTGT-GAGAAACTGAGTTTAAATGTATTTGGCTGAGGT
GT-ATGTAAACTT-CCGACTTCAACT-
>chromosome27:37061123-37061349/1-226
TGAGTGTATGTAAACTTCTGACCCACTG---GGAATGTGATGAAAGAAATAAAAGCTGAAATAAATCATTCT
-CGCTACTATTATTCTGACATTTCACATTCTTAAAAT-AAAGTGGTGA-TCCTAACTGACC--T-AAGACAG
GG-CAT-TT-TTACTAGGATT-AAATGTCAGGAATTGT-GAAAAACTGAGTTTAAATGTATTTGGCTAAGGT
GT-ATGTAAACTT-CCAACTTCAACT-
>chromosome27:9482703-9482929/1-226
TGAGTGTATGTAAACTTCTGACCCACTG---GGAATGTGATGAAAGAAATAAAAGCTGAAATAAATCATTCT
-CTCTACTATTATTCTGACATTTCACATTCTTAAAAT-AAAGTGGTGA-TCCTAACGGACC--A-AAGACAG
GG-AAT-TT-TTACTAGGATT-AAATGTCAGGAATTGT-GAAAAACTGAGTTTAAATGTATTTGGCTAAGGT
GT-ATGTAAACTT-CTGACTTCAACT-
>chromosome27:13227073-13227299/1-226
TGAGTGTATGTAAACTTCTGACCCACTG---GGAATGTGATGAAAGAAATAAAAGCTGAAATAAATCATTCT
-CTCTACTATTATTCTGACATTTCACATTCTTAAAAT-AAAGTGGTGA-TCCTAACTGACC--T-AAGACAG
GG-AAT-TT-TTACTAGGATT-AAATGTCAGGAATTGT-GAAAAACTGAGTTTAAATGTATTTGGCTAAGGT
GT-AAATAAACTT-CCGACTTCATCT-
>chromosome27:22892362-22892588/1-226
TGAGTGTATGTAAACTTCTGAGACACTG---GGAATGTGATGAAAGAAATAAAAGCTGAAATAAATCATTCT
-CTCTACTATTATTCTGACATTTCACATTCTTAAAAT-AAAGTGGTGA-TCCTAACTGACC--T-AAAACAG
GG-AAT-TT-TTACTAGGATT-AAATGTCAGGAATTGT-GAAAAACTGAGTTTAAATGTATTTGGCTAAGGT
GT-ATGTAAACTT-CCGACTTCAACT-
>chromosome27:12534412-12534638/1-226
TGAGTGTATGTAAACTTCTGACCCACTG---GGGATGTGATGAAAGAAATAAAAGCTGAAATAAATCATTCT
-CTCTACTATTATTCTGACATTTCACATTCTTAAAAC-AAAGTGGTGA-TCCTAACTGACC--T-AAGACAT
GG-AAT-TT-TTACTAGGATT-AAATGTCAGGAATTGT-GAAAAACTGAGTTTAAATGTACTTGGCTAAGGT
GT-ATGTAAACTT-CCGACTTCAACT-
>chromosome27:4617552-4617778/1-226
TGAGTGTATGTAAACTTCTGAACCACTG---GGAATGTGATGAAAGAAATAAAAGCTGAAATAAATCATTCT
-CTCTACTATTATTCTGACATTTCACATTCTTAAAAT-AAAGTGGTGA-TCCTAACTGACC--T-AAGACAG
GG-AAT-TT-TTACTAGGATT-AAATGTCAAGAATTGT-GAAAAACTGAGTTTAAATATATTTGGCTAAGGT
GT-ATGTAAACCT-CCGACTTCAACT-
>chromosome27:5935799-5936025/1-226
TGAGTGTATGTAAACTTCAGACCCACTG---GGAATGTGATGAAAGAAATAAAAGCTGAAATAAATCATTCT
-CTCTACTATTATTCTGACATTTCACATTCTTAAAAT-AAAGTGGTGA-TCCTAACTGACC--T-AAGACAG
GG-AAT-TT-TTACTAGGATT-AAATGTCAGGAATTGT-GAAAAAAGGAGTTTAAATGTATTTGGCTAAGGT
GT-ATGTAAACCT-CCGACTTCCACT-
>chromosome27:9337541-9337767/1-226
TGAGTGTATGTAAACTTCTGACCCACTG---GGAATGTGATGAAAGAAATAAAAGCTGCAATAAATCATTTT
-CTCTACTATTATTCTGACATTTCACATTCTTAAAAT-AAAGTGGTGA-TCCTAACTGACC--T-AAAACAG
GG-AAT-TT-TTACTAGGATT-AAATGTCAGGAATTGG-GAAAAACTGAGTTTAAATGTATTTGGCTAAGGT
GT-ATGTAAACTT-CCGACTTCAACT-
>chromosome27:38786005-38786231/1-226
TGAGTGTATGTAAACTTCTGACCCACTG---GGAATGTGATGAAAGAAATAAAAGCTGAAATAAATCATTCT
-CTCTACTATTATTCTGACATTTCACATTCTTAAAAT-AAAGTGGTGA-TCCTAACTGACC--T-AAGACAG
AG-AAT-TT-TTACTAGGATT-AAATGTCAGGAATTGT-GAAAAACGGAGTTTAAATGTATTTGGCTAAGTT
GT-ATGTAAACTT-CTGACTTCAACT-
>chromosome27:15472271-15472497/1-226
TGAGTGTATGTAAACTTCTGACCCACTG---GGAATGTGATGAAAGAAATAAAAGCTGAAATAAATCATTCT
-CTCTACTATTATTCTGACATTTCACATTCTTAAAAT-AAAGTGGTGA-TCCTAACTGACC--T-AAGACAG
GG-AAT-TT-TTACTAGGATT-ACATTTCAGGAATTGT-GACAAACTGAGTTTAAATGTATTTGGCTAAGGT
GT-ATGTAAACTT-TCGACTTCAACT-
>chromosome27:5545357-5545583/1-226
TGAGTGTATGTAAACTTCTGACCCACTG---GGAATGTGATGAAAGAAATAAAAGCTGACATAAATAATTCT
-CTCTACTATTATTCTGACATTTCACATTCTTAAAAT-AAAGTGGTGA-TCCTAACTGACC--T-AAGACAG
GG-AAT-TT-TTACTAGGATT-AAATGTCAGGAATTGT-GAAAAACTGAGTTTAAATGTATTTGGCTAAGGT
CT-ATGTGAACTT-CCGACTTCAACT-
>chromosome27:28037743-28037969/1-226
TGAGTGTATGTAAACTTCTGACCCACTG---GGAATGTGATGAAAGAAATAAAAGCTGAAATAAATAATTCT
-CTCTACTATTATTCTGACATTTCACATTATTAAAAT-AAAGTGGTGA-TCCTAACTGACC--T-AAGACAG
GG-AAT-TT-TTACTAGGATT-AAATGTCAGGAGTTGT-GAAAAACTGAGTTTAAATGTATTTGGCTAAGGT
GT-ATGTAAACTT-CCCACTTCAACT-
>chromosome27:41711733-41711958/1-225
-GAGTGTATGTAAACTTCTGACCCACTG---GGAATGTGATGAAAGAAATAAAAGCTGAAATAAATCATTCT
-CTCTACTATTATTCTGACATTTCACATTCTTAAAAT-AAAGTGGTGA-TCCTAACTGACC--T-AAGACAG
GG-AAT-TT-TTACTAGGATT-AAATGTCAGGAATTGT-GAAAAACTAAGTTTAAATGTATTTGGCTAAGGT
GT-ATGTAAACTT-CCGACTTCAACT-
>chromosome27:23924950-23925176/1-226
-GAGTGTATGTAAACTTCTGACCCACTG---GGAATGTGATGAAAGAAATAAATGCTGAAATAAATCATTCT
-CTCTACTATTATTCTGACATTTCACATTCTTAAAAT-AAAGTGGTGA-TCCTAACTGACC--T-AAAACAG
GG-AAT-TT-TTACTAGGATT-AAATGTCAGGAATTGT-GAAAAACTGAGTTTAAATGTATTTGGCTAAGGT
GT-ATGTAAACTT-CCGACTTCAACTG
>chromosome27:12728820-12729046/1-226
-GAGTGTATGTAAACCTCTGACCCACTG---GGAATGTGATGAAAGAAATGAAAGCTGAAATAAATCATTCT
-CTCTGCTATTATTCTGACATTTCACATTCTTAAAAT-AAAGTGGTGA-TCCTAACTGACC--T-AAGACAG
GG-AAT-CT-TTACTAGGATT-AAATGTCAGGAATTGT-GAAAAACTGAGTTTAAATGTATTTGGCTAAGGT
GT-ATGTAAACTT-CCGACTTCAACTG
>chromosome27:29845341-29845567/1-226
-GAGTGTATGTAAACTTCTGACCCACTG---GGAATGTGATGAAAGAAATAAAAGCTGAAATAAATCATTCT
-CTTTACTATTATTCTGACATTTCACATTCTTAAAAT-AAAGTGGTGA-TCCTAACTGACC--T-AAAACAG
GG-AAT-TT-TTACTTGGATT-AAATGTCAGGAATTGT-GAAAAACTGAGTTTAAATGTATTTGGCTAAGGT
GT-ATGTAAACTT-CTGACTTCAACTG
>chromosome27:18506181-18506407/1-226
-GACTGTAAGTAAACTTCTGACCCACTG---GGAATGTGATGAAAGAAATAAAAGCTGAAATAAATCATTCT
-CTCTACTATTATTCTGACATTTCACATTCTTAAAAT-AAAGTGGTGA-TCCTAACTGACC--T-AAGACAG
GG-AAT-TT-TTACTAGGATT-AAATGTCAGGAATTGT-GAAAAACTGAGTTTAAATGTATTTGGCTATGGT
GT-ATGTAAACTT-CCGACTTCAACTG
>chromosome27:18662328-18662554/1-226
-GAGTGTATGTAAACTTCTGACCCACTA---GGAATGTGATGAAAGAAATAAAAGCTGAAATAAATCATTCT
-CTCTACTATTATTCTGATATTTCACATTCTTAAAAT-AAAGTGGTGA-TCCTAACTGACC--T-AAGACAG
GG-AGT-GT-TTACTAGGATT-AAATGTCAGGAATTGT-GAAAAACTGAGTTTAAATGTTTTTGGCTAAGGT
GT-ATGTAAACTT-CTGACTTCAACTG
>chromosome27:364132-364358/1-226
-GAGTGTATGCAAACTTCTGACCCACTG---GGAATGTGATGAAAGAAATAAAAGCTGAAATAAATCATTCT
-CTCTACTATTATTCTGACATTTTGCATTCTTAAAAT-AAAGTGATGA-TCCTAACTGACC--T-AAGACAG
GG-AAT-TT-TTACTAGGATT-AAATGTCAGGACTTGT-GAAAAACTGAGTTTAAATGTATTTGGCTAAGGT
GT-ATGTAAACTT-CCGACTTCAACTG
>chromosome27:24633299-24633525/1-226
-GAGTGTATGTAAACTTCTGACCCACTG---AGAATGTGATGAAAGAAATAAAAGCTGAAATAAATCAATCT
-CTCTACTATTATTCTGACATTTCACATTCTTAAAAT-AAAGTGGTGA-TCCTAACTGACC--T-AAGACAG
GA-AAT-CT-TTACTAGGATT-AAATGTCAGGAATTGT-GAAAAACTGAGTTTAAATGTATTTGGCTAAGAT
GT-ATGTAAACTT-CCGACTTCAACTG
>chromosome27:28075178-28075401/1-223
----TGTATGTAAACTTCTGACTCACTG---GGAATGTGATGAAAGAAATAAAAGCTGAAATAAATCATTCT
-CTCTACTATTATTCTGACATTTCACATTATTAAAAT-AAAGTGGTGA-TCCTGACTGACC--T-AAGACAG
GG-AAT-TT-TTACTAGGATT-AAATGTCAGGAATTGT-GAAAAACTGAGTTTAAATGTATTTGGCTAAGGT
GT-ATGTAAACTT-CCGACTTCAACTG
>chromosome27:12580607-12580833/1-226
-GAGTGTATGTAAACTTCTGACCCACTG---GGAATGTGATGAAAGAAATAAAAGTTGAAATAAATCATTCT
-CTCTACTATTATTCTGACATTTCACATTCTTAAAAC-AAAGTGGTGA-TCCTAACTGACC--T-AAGACAG
GG-AAT-TC-TTACTAGGATT-AAATGTCAGGAATTGT-GAAAAACTGTTTTTAAATGTATTTGGCTAAGGT
GT-ATGTAAACTT-CCGACTTCAACTG
>chromosome27:29184879-29185105/1-226
-GAATGTATGTAAACTTCTGACCCACTG---GGAACGTGATGAAAGAAATAAAAGCTGAAATAAATCATTCT
-CTCTACTATTATTCTAACATTTCACATTCTTAAAAT-AAAGTGGTGA-TCCTAACTGACC--T-AAGACAG
GG-AAT-TT-TTACTCTGATT-AAATGTCAGGAATTGT-GAAAAACTGAGTTTAAATGTATTTGGCTAAGGT
GT-ATGTAAACTT-CCGACTTCAACTG
>chromosome27:14148055-14148281/1-226
-GAGTGTATGTAAACTTCTGACCCACTG---GGAATGTGATGAAAGAAATAAAAGCTGAAATAAATAATTCT
-CTCTACTATTATTCTGACATTCCACATTCTTAAAAT-AAAGTGGTGA-TCCTAACTGACA--T-AAGACAG
GG-AAT-TT-TTACTAAGATT-TAATGTCAGGAATTGT-GAAAAACTGAGTTTAAATGTATTTGGCTAAGGT
GT-ATGTAAACTT-CCGACTTCAACTG
>chromosome27:17221379-17221605/1-226
-GAGTGTGTGTAAACTTCTGACCAACTG---GGAATGTGATGAAAGAAATAAAAGCTGAAATAAAAAATTCT
-CTCTACTATTATTCTGTCATTTCACATTCTTAAAAT-AAAGTGGTGA-TCCTAACTGACC--T-AAGACAG
GG-AAT-TT-TTACTAGGATT-AAATGTCAGGAATTGT-GAAAAACTGAGTTTAAATGTATTTGGCTAAGGT
GT-ATGTAAACTT-CCGACTTCAACTG
>chromosome27:2068448-2068675/1-227
-GAGTGTATGTAAACTTCTGACCCACTG---GGAATGTGATGAAAGAAATAAAAGCTTAAATAAATCATTCT
-CTCTACTATTATTCTGACATTTCACATTCTTAAAAT-AAAGTGGTGT-TCCTAACTGACC--T-AAGACAG
GGAATC-TT-TTACTAGGATT-AAATGTCAGGAATTGT-GAAAAACTGAGTTTAAATGTATTTGGCTAAGGT
GT-ATGTAAACTT-CCAACTTCAACTG
>chromosome27:3029814-3030034/1-220
-------ATGTAAACTTCTGACCCACTG---GGAATGTGATGAAAGAAATAAAAGCTGAAATAAATAATTCT
-CTCTACTATTAGTCTGATATTTCACATTCTTAAAAT-AAAGTGGTGA-TCCTAACTGACC--T-AAGACAG
GG-AAT-TT-TTACTAGGATT-AAATGTCAGGAATTGT-GAAAAACTGAGTTTAAATGTATTTGGCTAAGGT
GT-ATGTAAACAT-CCGACTTCAACTG
>chromosome27:8679315-8679520/1-205
-GAGTGTATGTAAACTTCTGACCCACTG---GGAATGTGATGAAAGAAATAAAAGCTGAAATAAATCATTCT
-CTCTACTGTTATTCTGACATTTCACATTCTTAAAAT-AATGTGATGA-TCCTAACTGACC--T-AAGACAG
GG-AAT-GT-TTACTATGATT-AAATGTCAGGAATTGT-GAAAAACGGAGTTTAAATGTATTTGGCTAAGGT
GT-AT----------------------
>chromosome28:29475090-29475316/1-226
TGAGTGTATGTAAACTTCTGACCCACTG---GGAATGTGATGAAAGAAATAAAAGCTGAAATAAATCATTCT
-CTCTACTATCATTCTGACATTTCACATTCTTAAAAT-AAAGTGGTGA-TCCTAACTGACC--T-AAAACAG
GG-AAT-TT-TTACTAGGATT-AAATGTCAGGAATTGT-GAAAAACTGAGTTGAAATGTATTTGGCTAAGGT
GT-ATGTAAACTT-CCGACTTCAACT-
>chromosome28:2569102-2569328/1-226
TGAGTGTATGTAAACTTCTGACCCCCTG---GGAATGTGATGAAAGAAATAAAAGCTGAAATAAATCATTCT
-CTCTACTATTATTCTGACATTTCACATTCTTAAAAT-AAAGTGGTGA-TCCTAACTGACC--T-AAGACAG
GG-ATT-TT-TTACTAGGATT-AAATGTCAGGAATTGT-TAAAAACTGAGTTTAAATGTATTTGGCTAAGGT
GT-ATGTAAACTT-CCGACTTCAACT-
>chromosome28:13922894-13923120/1-226
TGAGTGTATGGAAACTTCTGACCCACTG---GGAATGTGATGAAAGAAATAAAAGCTGAAATAAATCATTCT
-CTCTACTATTATTCTGACATTTCACATTCTTAAAAT-AAAGTGGTGA-TCCTAACTGACC--T-AAGACAG
GG-AAT-TT-TTACTAGAATT-AAATGTCGGGAATTTT-GAAAAACTGAGTTTAAATGTATTTGGCTAAGGT
GT-ATGTAAACTT-CCGACTTCAACT-
>chromosome28:27773652-27773878/1-226
TGAGTGTATGTAACCTTCTGACCCACTG---GGAATGTGATGAATGAAATACAAGCTGAAATAAATAATTCT
-CTCTACTATTATTCTGATATTTCACATTCTTAAAAT-AAAGTGGTGA-TCCTAACTGACC--T-AAGACAG
GG-AAT-TT-TTACTAGGATT-AAATGTCAGGAATTGT-GAAAAACTGAGTTTAAATGTATTTGGCTAAGGT
GT-ATGTAAACTT-CCGACTTCAACT-
>chromosome28:13351047-13351273/1-226
TGAGTGTATGCAAACTTCTGACCCACTG---GGAATGTGATGAAAGAAATAAAGGCTGAAATAAATAATTCT
-CTCTACTATTATTCTGACATTTCACATTCTTAAAAT-AAAGTGGTGA-TCCTAACTGACC--T-AAGACAG
GG-AAT-TT-TTACTAGGATT-AAATGTCAGGAATTGT-GAAAAACTGAGTTTAAATGTATTTGGCTAAGGT
GT-ATGTAAACTT-CTGACTTCAATT-
>chromosome28:11580030-11580256/1-226
TGAGTGTATGTAAACTTCTAACCCACTG---GGAATGTGATGAAAGAAATAAAAGCTGAAATAAATCATTCT
-CTCCACTATTATTCTGACATTTCACATTCTTAAAAT-AAAGTGTTGA-TCCTAACTGACC--T-AAGACAG
AG-AAT-TT-TTACAAGGATT-AAATGTCAGGAATTGT-GAAAAACTGAGTTTAAATGTATTTGGCTAAGGT
GT-ATGTAAACTT-CCGACTTCAACT-
>chromosome28:2447443-2447669/1-226
TGAGTGTATGTAAACTTCTGACCCACTG---GGAATGTGATGAAAGAATTAAAATCTGAAATAAATCATTCT
-CTCTACTATTATTCTGACATTTCACATTCTTAAAAT-AAAGTGGTGA-TCCTAACTGACC--T-AAGACAG
GG-AAT-TT-TTACTAGGATT-AAATGTCAGGAATTAT-AAAAAACTGAGTTTAAATGTATTTGGCTAAGGT
GT-ATGTAAACTT-CCGACTTCAATT-
>chromosome28:1502982-1503208/1-226
TGAGTGTATGTAAACTTCTGACCCACTG---GGAATGTGATGAAAGAAATAAAAGCTGAAATAAATCATTCT
-CTCTACTATTATTCTGACATTTCACATTCTAAAAAT-AAAGTGGTGA-TCCTAACTGTCC--T-AAGACAT
TG-AAT-TT-TTACTAGGATT-AAATGTCAGGAATTGT-GAAAAACTGAGTTTAAATGTATTTGGCTAAGGT
GT-ATGTAAACTT-CCGACTTCAACT-
>chromosome28:31175302-31175528/1-226
TGAGTGTATGTAAACTTCTGACCCACTG---GGAATGTGTTGAAAGAAATAAAAGCTGAAATAAATCATTCT
-CTCTACTATTATTCTGACATTTCACATTCTTAAAAT-AAAGTGGTGA-TCGTAACTGACC--T-AAGACAG
GG-AAT-TT-TTACTAGGATT-AAAGGTCAGGAATTGT-GAAAAACTGAGTTTAAATGTATTTTGCTAAGGT
GT-ATGTAAACTT-CCGACTTCAACT-
>chromosome28:19784802-19785028/1-226
TGAGTGTATGTAAACTTCTGACCCACTG---GGAATGTGACGAAAGAAATGAAAGCTGAAATAAATCATTCT
-CTCTACTATTATTCTGACATTTCACATTCTTAAAAT-AAAGTGGTGC-TCCTAACTGACC--T-AAGACAG
GG-AAT-TT-TTACAAGGATA-AAATGTCAGGAATTGT-GAAAAACTGAGTTTAAATGTATTTGGCTAAGGT
GT-ATGTAAACTT-CCGACTTCAACT-
>chromosome28:12965848-12966074/1-226
TGAGTGTATGTAAACTTCTGACCAACTG---GGAATGTGATGAAAGAAATAAAAGCTGAAATAAACCATTCT
-CTCTACTATTATTCTGATATTTCACATTCTTAAAAT-TAATTGGTGA-TCCTAACTGACC--T-AAAACAG
GG-AAT-TT-TTACTAGGATT-AAATGTCAGGAATTGT-GAAAAACTGAGTTTAAATGCATTTGGCTAAGGT
GT-ATGTAAACTT-CCGACTTCAACT-
>chromosome28:22529931-22530157/1-226
TGAGTGTATGTAAACTTCTGACCCACTG---GGAATGTGATGAAAGAAATAAAAACTGAAATAAATCATTCT
-CTCTACTATTATTCTGACATTTCACATTCTTAAAAT-AAAGTGGTGA-TCCTAACTGACC--T-AAGACAG
GG-TAC-TT-TTACTAGGATT-AAATGTCAGGAATTGT-GAAAAACTGAGTTTAAATGTTTTTGGCTAAGGT
GT-ATGTAAACTT-CAGACTTCAACT-
>chromosome28:17190558-17190784/1-226
TGAGTGTATGTAAACTTCTGACCCACTG---GGAATGTGATGAAAGAAATAAAAGCTGAAATAAATCTTTCT
-CTCTACTATTATTCTGACATTTCACATTCTTAAAAT-AAAGTGGTGA-TCCTAACTGACC--T-AAAACAG
GG-AAT-TT-TCACTAGGATT-AAATGTCAGGAATTGT-GAAAAACTGAGTTTAAATGTATTTGGCTACCGT
GT-ATGTAAACTT-CCGACTTCAACT-
>chromosome28:24738513-24738740/1-227
TGAGTGTATGTAAACTTCTGACCCACTG---GGAATGTGATGAAAGAAATAAAAGCTGAAATAAATCATTCT
ACTCTACTATTATTCTGACATTTCACATTCTTAAAAT-AAAGTGGTGA-TCCTAACTGACC--T-AAGACAG
GG-AAT-TT-TTACTAGGATT-AAATGTCAGGAATTGT-GAAAAACTCAGTTTAAATGTATTTGGCTAAGGT
GT-GTGTAAACTT-TCGACTTCAACT-
>chromosome28:6698469-6698680/1-211
---------------TTCTGACCCACTG---GGAATGTGATGAAAGAAATAAAAGCTGAAATAAATCATTCT
-CTCTACTATTATTTAGACATTTCACATTCTTAAAAT-AAAGTGGTGA-TCCTAACTGACC--G-AAGACAG
GG-AAT-TT-TTACTAGGATT-AAATGTCAGGAATTGT-GAAAAACTGAGTTGAAATGTATTTGGCTAAGGT
GT-ATGTAAACTT-CCGACTTCAACT-
>chromosome28:21084154-21084380/1-226
-GAGTGTATGTAAACTTCTGACCCACTG---GGAATGTGATGAAAGAAATAAAAGCTGAAATAAATCATTCT
-CTCTACTATTATTCTGACATTTCACATTCTTAAAAT-AAAGTGGTGA-TCCTAACTGACC--T-AAGACAG
GG-AAT-TT-TTACTAGGATT-AAATGTCAGGAATTGT-GAAAAACTGAGTTGAAATGTATTTGGCTAAGGT
GT-ATGTAAACTT-CCGACTTCAACTG
>chromosome28:12006563-12006789/1-226
-GAGTGTATGTAAACTTCTGACCCACTG---GGAATGTGATGAAAGAAATAAAAGCTGAAATCAATCATTCT
-CTCTACTATTATTCTGACATTTCACATTCTTAAAAT-AAAGTGGTGA-TCCTAACTGACC--T-AAGACAG
GG-AAT-TT-TTACTAGGATT-AAATGTCAGGAATTGT-GAAAAACTGAGTTTAAATGTATTTGGCTAGGGT
GT-ATGTAAACTT-CCGACTTCAACTG
>chromosome28:39107057-39107283/1-226
-GAGTGAATGTAAACTTCTGACCCACTG---GGAATGTGATGAAAGAAATAAAAGCTGAAATAAATCATTCT
-CTCTACTATTATTCTGACATTTCACATTCTTAAAAT-AAAGTGGTGA-TCCTAACTGACC--T-AAGACAG
GG-AAT-TT-TTACTAGAATT-AAATGTCAGGAATTGT-GAAAAACTGAGTTTAAATGTATTTGGCTAAGGT
GT-ATGTAAACTT-CCAACTTCAACTG
>chromosome28:27834939-27835165/1-226
-GAGTGTATGTAAACTTCTGACCCACTG---GGAATGTGATGAAAGAAATAAAAGCTGAAATAAATCATTCT
-CTCTACTATTATTCTGATATTTCACATTCTTAAAAT-AACGTGGTGA-TCCTAACTGACC--T-AAGACAG
GG-AAT-TT-TTACTAGGATT-AAATGTCAGGAATTGT-GAAAAACTGAGTTTCAATGTATTTTGCTAAGGT
GT-ATGTAAACTT-CCGACTTCAACTG
>chromosome28:6336566-6336792/1-226
-GAGTGTATGTAAACTTCTGACCCACTG---GGAATGTGATGAAAAAAATAAAAGCTGTAATAAATCATTCT
-CTCTCCTATTATTCTGACATTTCACATTCTTAAAAT-AAAGTGGTGA-TCCTAACTGACC--T-AAGACAG
GG-AAT-TT-TTACTAGGATT-AAATGTCAGGAATTGT-GAAAAACTGAGTTTAAATGTATTTGGCTAAGGT
GT-ATGTAAACTT-CCGACTTCAACTG
>chromosome28:23063993-23064219/1-226
-GAGTGTATGTAAACTTCTGACCCACTG---GGCATGTGATGAAAGAAATAAAAGCTGAAATAAATCATTCT
-CTCTACTATTATTCTGACATTTCACATTCTTAAAAT-AAAGTGGTGG-TCCTAACTGACC--T-AAGACAG
AG-AAT-TT-TTACTAGGATT-AAATGTCAGGAATTGT-GAAAAGCTGAGTTTAAATGTATTTGGCTAAGGT
GT-ATGTAAACTT-CCGACTTCAACTG
>chromosome28:16568327-16568553/1-226
-GAGTGTATGTAAACTTCTGACCCACTG---GGAATGTGATGAAAGAAATAAAAGCTGAAATAAATCATTCT
-CTCTACTATTATTCTGACATTTCACATTCTTAAAAT-AAAATGGTGA-TCCTAACTGGCC--T-AAGACAG
GG-CAT-TT-TTACTAGGATT-AAATGTCAAGAATTGT-GAAAAACTGAGTTTAAATGTATTTGGCTAAGGT
GT-ATGTAAACTT-CCGACTTCAACTG
>chromosome28:33695751-33695977/1-226
-GAGTGTATGTAAACTTCTGACCCACTG---GGAATGTGATGAAAGAAATAAAATCTGAAATAAATCATTCT
-CTCTACTATTATTCTGACATTTCACATTCTTAAAAT-AAAGTGGTGA-TCCTAACTGACC--T-AAGACAG
GG-AAT-AT-TTACTAGGATT-AAATGTCAGGAATTGT-GAAAAACTGAGTTTAAATGTATTTGGCGAAGGT
GT-ATGTAAACTT-CCGACTTCAACTG
>chromosome28:36460273-36460499/1-226
-GAGTGTATGTAAACTTCTGACCCACTG---GGAATGTGATGAAAGAAATAAAAGCTGAAATAAATCGTTCT
-CTCTACTATTATTCTGACATTTCACATTCTTAAAAT-GAAGTGGTGA-TCCTAACTGACC--T-AAGACAG
GG-AAT-TG-TTACTAGGATT-AAATGTCAGGAATTGT-GAAACACTGAGTTTAAATGTATTTGGCTAAGGT
GT-ATGTAAACTT-CCGACTTCAACTG
>chromosome28:26628103-26628329/1-226
-GAGTGTATGTAAACTTCTGACCCAGTG---GGAATGTGATGAAAGAAATAAAAGCTGAAATAAATCATTCT
-CTCTACTATTATTCTGACATTTTACATTCTTAAAAT-AAAGTGGTGA-TCCTTACTGACC--T-AAGACAG
GG-AAT-TT-TTACTAGGATT-AAATGTCAGGAATTGT-GAAAAACTGAGCTTAAATGTATTTGGCTAAGGT
GT-ATGTAAACTT-CCGACTTCAACTG
>chromosome28:17715016-17715242/1-226
-GAGTGTATGTAAACTTCTGACCCACTG---GGAATGTGATGAAAGAAATAAAAGCTGAAATAAATAATTCT
-CTCTACTATTATTCTGACATTTCACATTCTTAAAAT-AAAGTGGTGA-TCCTAACTGACC--T-AAGACAA
GG-AAT-TA-TAACTAGGATT-AAATGTCAGGAATTGT-GAAAAACTGAGTTTAAATGTATTTGGCTAAGGT
GT-ATGTAAACTT-CCGACTTCAACTG
>chromosome28:3615154-3615380/1-226
-GAGTGTCTGTAAACTTCTGACCCACTG---GGAATGTGATGAAAGAAATAAAAGCTGAAATAAATCATTCT
-CTCTACTATTATTCTGACATTTCACATTCTTAAAAT-AAAGTGGTGA-TCCTAACTGACC--T-AAGACAG
GG-AAT-TA-TTACTAGGATG-AAATGTCAGGAATTGT-GAAAAACTGAGTTTAAATGTATTTGGCTAAGGT
GT-ATGTAAAATT-CCGACTTCAACTG
>chromosome28:29092357-29092583/1-226
-GAGTGTATGTAAACTTCTGACCCACTG---GGAATGTGATGAAAGAAATAAAAGCTGAAATAAATCATTCT
-CTCTAGTATTATTCTGACATTTCACATTCTTAAAAT-AAAGTGGTGA-TCCTAACTGACC--T-AAGACAG
GG-ATT-TT-TTACTTGGATT-AAATGTCAGGAATTGT-GAAAAACTGAGTTTAAATGTATTTGGCTATGGT
GT-ATGTAAACTT-CCGACTTCAACTG
>chromosome28:9352442-9352668/1-226
-GAGTGTATGTAAACTTCTGACCCACTG---GGAATGTGATGAAAGAAATAAAAGCTGAAATAAATCATTCT
-CTCAACTATTATTCTGACATTTCACATTCTTAAAAT-AAAGTGGTGA-TCCTAACTGACC--T-ATGACAG
GG-AAT-CT-TTACTAGGATT-AAATGTCAGGAATTGT-GAAAAACTGAGTTAAAATGTGTTTGGCTAAGGT
GT-ATGTAAACTT-CCGACTTCAACTG
>chromosome28:15505456-15505680/1-224
-GAGTGTATGTAAACTTCTGACCCACTG---GGAATGTGATGAAAGAAATAAAAGCTGAAATAAATCA--TT
-CTCTACTATTATTCTGACATTTCACATTCTTAAAAT-AAAGTGGTCA-TCTTAACTGACC--T-AAGACAG
GG-AAT-TT-TTACTAGGATT-AAATGTCAGGAATTGT-GAAAAACTGAGTTTAAATGTATTTGGCTAAGGT
GT-ATGTAAACTT-CCGACTTCAACTG
>chromosome28:6297467-6297694/1-227
-GAGTGTATGTAAACTTCTGACCCACTG---GGAATGTGATGAAAGAAATAAAAGCTAAAATAAATCATTCT
-CTCTACTATTATTCTGACATTTCACATTCTTAAAAT-AAAGTGGTGA-TCCTAACTGACC--T-AAGACAG
GG-AAT-TTTTTACTAGAATT-AAATGTCAGGAATTGT-GAAAAACGGAGTTTAAATGTATTTGGCTAAGGT
GT-ATGTAAACTT-CCAACTTCAACTG
>chromosome29:30091721-30091947/1-226
TGAGTGTATGTAAACTTCTGACCCACTG---GGAATGTGATGAAAGAAATAAAAGCTGAAATAAATCATTCT
-CTCTACTATTATTCTGACATTTCACATTCTTAAAAT-AAAGTGGTGA-TCCTAACTGACC--T-AAGACAT
GG-AAT-TT-TTACTAGGATT-AAATGTCAGGAATTGT-GAAAAACTGAGTTTAAATGTATTTGGCTAAAGT
GT-ATGTTAACTT-CCGACTTCAACT-
>chromosome29:11020265-11020491/1-226
TGAGTGTATGTAAACTTCTGACCCACTG---GGAATGTGATGAAAGAAATAAAAGCTGAAACAAATCATTCT
-CTCTACTCTTATTCTGACATTTCACATTCTTAAAAT-AAAGCGGTGA-TCCTAACTGACC--T-AAGACAG
GG-AAT-TT-TTACTAGGATT-AAATGTCAGGAATTGT-GAAAAACTGAGTTTAAATGTATTTGGCTAAGGT
GT-ATGTAAACTT-CTGACTTCAACT-
>chromosome29:21944459-21944685/1-226
TGATTGTATGTAAACTTCTGACCCACTG---GGAATGTGATGAAAGAAATAAAAGCTGAAATAAATCATTCT
-CTCTACTATCATTCTGACATTTCACATTCTTAAAAT-AAAGTGGTGA-CCCTAACTGACC--T-AAGACAG
GG-AGT-TT-TTACTAGGATT-AAATGTCAGGAATTGT-GAAAAACTGAATTTAAATGTATTTGGCTAAGGT
GT-ATGTAAACTT-CCGACTTCAACT-
>chromosome29:33005721-33005947/1-226
TGAGTGTATGTAAACTTCTGACCCACTG---GGAATGTGATGAAAGAAATAAAAGCTGAAATAAATCATTCT
-CTCTACTATTATTCTGACATTTCATATTCTTGAAAT-AAAGTGGTGA-TCCTAACTGACC--T-AAGACAG
GG-AAT-TT-TTACCAGGATT-AAATGTCAGGAATTGT-TAAAAACTGAGTTTAAATGTATTTGGCTAAGGT
GT-ATGTAAACTT-CCAACTTCAACT-
>chromosome29:33214582-33214808/1-226
TGAGTGTATGTAAACTTCTGACCCACTG---GGAATGTGATGAAAGAAATAAAAGCTGAAATAAATCATTCT
-CTCTACTATTATTCTGACATTTCATATTCTTGAAAT-AAAGTGGTGA-TCCTAACTGACC--T-AAGACAG
GG-AAT-TT-TTACCAGGATT-AAATGTCAGGAATTGT-TAAAAACTGAGTTTAAATGTATTTGGCTAAGGT
GT-ATGTAAACTT-CCAACTTCAACT-
>chromosome29:12275818-12276044/1-226
TGAGTGTATGTAAACTTCTGACCCACTG---GGAATGTGATGAAAGAAATAAAAGCTGAAAATAATCATTCT
-CTCTACTATTATTCTGACATTTCACATTCTTAAAAT-AAAGTGGTGA-TCCTAACTGACC--T-AAGACAG
GG-AAT-TT-TTACCAGGATT-AAATGTCAGGAATTGT-GAAAAACTGAGTTTAATTGTATTTGGCTAAGGT
GT-ATGTAAACTT-CTGACTTCAACT-
>chromosome29:25638099-25638325/1-226
TGAGTGTATGTAAACTTCTGACCCACTG---GGAATGTGATGAAAGAAATAAAAGCTGAAATAAATAATTCT
-CTCTACTATTATTCTGACATTTCACATTTATATAAT-AAAGTGGTGA-TCCTAACTGACC--T-AAGACAG
GG-AAT-TT-TTACTAGGATT-AAATGTCAGGAATTGT-GAAAAACTGAGTTTAAATGTATTTGGCTAAGGT
GT-ATGTAAACTT-CCGACTTCAACT-
>chromosome29:3110079-3110305/1-226
TGAGTGCATGTAAACTTCTGACCCACTG---GGAATGTGATGAAAGAAATAAAAGCTGAAATAAATCATTCT
-TTTTACTATTATTCTGACATTTCACATTCTTAAAAT-AAAGTGGTGA-TCCTAACTGACC--T-AAGACAT
GG-AAT-TT-TTACTAGGATT-AAATGTCAGGAATTGT-GAAAAACTGAGTTTAAATGTATTTGGCTAAGGT
GT-ATGGAAACTT-CCGACTTCAACT-
>chromosome29:22285266-22285492/1-226
TGAGTGTATGTAAACTTCTGACCCACTG---GGAATGTGATGAAAGAAATAAAAGTTGAAATAAATCATTCT
-CTCTACTATTATTCTGACATTTCACATTCTTAAAAT-AAAGTGGTGA-TCCTAACTGACC--C-AAGACAG
GG-AAT-TG-TTACTAGGATT-AAATGTCAGGATTTGT-GAAAAACTGAGTTTAAAAGTATTTGGCTAAGGT
GT-ATGTAAACTT-CCGACTTCAACT-
>chromosome29:17409501-17409727/1-226
TGAGTGTATGTAAACTTCTGATCCACTG---GGAATGTGATGAAAGAAATAAAAGCTGAAATAAATTATTCT
-CTGTACTATTATTCTGACGTTTCACATTTTTAAAAT-AAAGTGGTGA-TCCTAACTGACC--T-AAGACAG
GG-AAT-TG-TTACTAGGATT-AAATGTCAGGAATTGT-GAAAAACTGAGTTTAAATGTATTTGGCTAAGGT
GT-ATGTAAACTT-CCGACTTCAACT-
>chromosome29:23170299-23170525/1-226
TGAGTGTATGTAAACTTCTGACCCACTG---GGAATGTGATGAAAGAAATAACAGCTGAAATATATCATTCT
-CTCTACTATTATTCTGACATTTCACATTCTTAAAGT-AAAGTGGTGA-TCCTAACTGACC--T-AAGACAG
TG-AAT-TT-GTACTAGGATT-AAATGTCAGGAATTGT-GAAAAACTGAGTTTAAATGTATTTGGCTAAGGT
GT-ATGTAAACTT-CCGACTTCAACT-
>chromosome29:15431992-15432218/1-226
TGAGTGTATGTAAACTTCTGACCCACTG---GGAATGTGATGAAAGAAAGGAAAGCTGAAATAAATCATTCT
-CTCTACTATTATTTTGACATTTCACATTCTTAAAAT-AAAGTGGTGA-TCCTAACTGACC--T-AAGACAG
GG-AAT-TA-TTACTAGGATT-AAATGTCAGAAATTGT-GAAAAACTGAGGTTAAATGTATTTGGCTAAGGT
GT-ATGTAAACTT-CCGACTTCAACT-
>chromosome29:15091787-15092013/1-226
TGAGTGTATGTAAACTTCTGACCCACTG---GGAATGTGATGAAAGAAATAAAAGCTGAAATAAATAATTCT
-CTCTACTATTATTCTGACATTTCACATTCTTAAAAT-AAAGTGGTGA-TCTTAACTGACC--T-AAGACAG
GG-AAA-TT-TTACTAGGATT-AAATGTCAGGAATTGT-GAAAAACTGAGTTTCAATGTATTTGGCTAAGGT
GT-ATATAAACTT-CTGACTTCAACT-
>chromosome29:33771875-33772101/1-226
TGAGTGTATGTAAACTTCTGACCCACTG---GGAATGTGATGAAAGAAATAAAAGCTGAAATAAATAATTCT
-CTCTACTATTCTTCTGACATTTCACATTCTTAAAAT-AAATTGGTGA-TCCTAACTGACC--T-AAGACAG
TG-AAT-TT-TTACTAGGATT-AAATGTCAGGAATTGT-GAAAAACTGAGTTTAAATGTATTTGGCTAAGGT
GT-ATGTAAACTT-CCCACTTCAACT-
>chromosome29:11832109-11832335/1-226
TGACTGTATGTAAACTTCTGACCCACTG---GGAATGTGATGAAAGAAATAAAATATGAAATAAATCATTCT
-CTGTACTATTATTCTGACATTTCACATTCTTAAAAT-AAAGTGGTGA-TCCTAACTGACC--T-AAGAAAG
GG-AAT-TT-TTACTAGGATT-AAATGTCAGGAATTGT-GAAAAACTGAGTTTAAATGCATTTGGCTAAGGT
GT-ATGTAAACTT-CCGACTTCAACT-
>chromosome29:30100914-30101140/1-226
-GAGTGTATGTAAACTTCTGACCCACTG---GGAATGTGATGAAAGAAATAAAAGCTGAAATAAATCATTCT
-CTCTACTATTATTCTGACATTTCACATTCTTAAAAT-AAAGTGGTGA-TCCTAACTGACC--T-AAGACAT
GG-AAT-TT-TTACTAGGATT-AAATGTCAGGAATTGT-GAAAAACTGAGTTTAAATGTATTTGGCTAAAGT
GT-ATGTAAACTT-CTGACTTCAACTG
>chromosome29:13841478-13841704/1-226
-GAGTGTATGTAAACTTCTGACCCACTG---GGAATGTGATGAAATAAATAAAAGCTGAAATAAATCATTCT
-CTCTACTATTATTCTGAAATTTCACATTCTTAAAAT-AAAGTGGTGA-TCCTAACTGACC--T-AAGACAG
GG-AAT-TT-TTACTAGGATT-AAATGTCAGGAATTGT-GAAAAACTGAGTTTAAATGTATTTGGCTAAGGT
GT-ATGTAAACTT-CAGACTTCAACTG
>chromosome29:17440654-17440880/1-226
-GAGTGTATGTAAACTTCTGACCCACTG---GGAATGTGATGAAAGAAATAAAAGCTGAAATAAATAATTCT
-CTCTACTATTATTCTGACATTTCACATTCTTAAAAT-AAAGTGGTGA-TCCTAACTGACC--T-AAGACAG
GG-AAT-TT-TAACTAGGATT-AAATGTCAGGAATTGT-GAAAAACTGAGTTTAAATGTATTTGGCTAAGGT
GT-ATGTAAACCT-CCGACTTCAACTG
>chromosome29:12876182-12876408/1-226
-GAGTGTATGTAAACTTCTGACCCACTG---GGAACGCGATGAAAGAAATAAAAGCTGAAATAAATCATTCT
-CTCTACTATTATTCTGACATTTCACATTCTTAAAAT-AAAGTGGTGA-TCCTAACTGACC--G-AAGACAG
GG-AAT-TT-TTACTAGGATT-AAATGTCAGGAATTGT-GAAAAACTGAGTTTAAATGTATTTGGCTAAGGT
GT-ATGTAAACTT-CTGACTTCAACTG
>chromosome29:13001154-13001380/1-226
-GAGTGTATGTAAACTTCTGACCCACTG---GGAATGTGATGAAAGAAATAAAAGCTGAAATAAATCATTCT
-CTCTACTATTATTCTGACATTTCACATTCTTAAAAT-AAAGTGGTGA-TCCTAACTGACC--T-AAGACAG
GG-ATT-TT-TTACCAGGATT-AAATGTCAGGAATTGT-GAAAAACTGAGTTTAAATGTATTTGGCTAAGGC
GT-ATGTAAACTT-CAGACTTCAACTG
>chromosome29:20915650-20915876/1-226
-GAGTTTATGTAAACTTCTGACCCATTG---GGAATGTGATGAAAGAAATAAAAGCTGAAATAAATCATTCT
-CTCTACTATTATTCTGACATTTCACATTCTTAAAAT-AAAGTGGTGA-TCCTAACTGACC--T-AAGACAG
GG-AAT-TT-TTACTAGGATT-AAATGTCAGGAATTGT-GAAAAACGGAGTTTAAATGTATTTGGCTAAGGT
GT-ATGTAAACCT-CCGACTTCAACTG
>chromosome29:3812948-3813174/1-226
-GAGTGTATGTAAACTTCTGACCCACTG---GGAATGTGATGAAAGAAATAAAAGCTGAAATAAATCATTCT
-CTCTACTATTATTCTGACATTTCACATTCTTAAAAT-AAAGTGGTGA-TCCTAACTGACC--T-AAGACAG
GG-AAT-TT-TTACTAGGATT-AAATGTCAGGAATTGT-GATAAACTGAGGTTAAATGTATTTAGCTAAGGT
GT-ATGTAAACTT-CCAACTTCAACTG
>chromosome29:26868318-26868544/1-226
-GAGTGTATGTAAACTTCTGACCCACTG---GGAATGTGATGAAAGAATTAAAAGCTGAAATAAATCATTCT
-CTCTACTATTATTCTGACATTTCACATTCTTAAAAT-AAAGTGGTGA-TCCTAACTGACC--T-AAAACAG
GG-AAT-TT-TTACTGGGATT-AAATGTCAGGAATTGT-TAAAAACTGAGTTTAAATGTATTTGGCTAAGGT
GT-ATGTAAACTT-CCGACTTCAACTG
>chromosome29:23417246-23417471/1-225
-GAGTGTATATACACTTCTGACCCACTG---GGAATGTGATGAAAGAAATAAAAGCTGAAATAAATCACTCT
-CTCTACTATTATTCTGACATTTCACATTCTTAAAAT-AAAGTGGTGA-TCCTAACTGACC--T-AAAACAG
GG-AAT-TT-TTACTAGGATT-AAATGTCAGGAATTGT-GAAAAACTGAGTTTAAATGTATTTGGCTAAGGT
GT-ATGTAAACTT-CCGACTTCAACT-
>chromosome29:4508615-4508841/1-226
-GAGTGTATGTAAACTTCTGACCCACTG---GGAATGTGATGAAAGAAATAAAAGCTGAAATAAATCATTCT
-CTCTACTATTATTATGACATTTCACATTCTTAAAAT-AAAGTGGTGA-TCCTAACTGACC--T-AAGACAA
GG-AAT-TT-TTACTAGGATT-AAATGTCAGGAATTGT-GAAAAACTGAGTTTAAATGTATTTGGCTAAGGT
GT-ATGTAAACTT-CTGACTTAAACTG
>chromosome29:41948477-41948703/1-226
-TAGTGTATGTAAACTTCTGACCCACTG---GGAATGTGATGAAAGAAATAAAAGCTGAAATAAATCATTCT
-CTCTACTATTATTCTGACATTTCACATTCTGAAAAT-AAAGTGGTGA-TCCTAACTGACC--T-AAAACAG
GG-AAT-TT-TTACAAGGATT-AAATGTCAGGAATTGT-GAAAAACTGAGTTTAAATGTATTTGGCTAAGGT
GT-ATGTAAACTT-CCGACTTCAACTG
>chromosome29:10437902-10438128/1-226
-GAGTATATGTAAACTTCTGACCCACTG---GGAATGTGGTGAAAGAAATAAAAGCTGAAATAAATCCTTCT
-CTCTACTATTATTCTGACATTTCACATTCTTAAAAT-AAAGTGGTGA-TCCTAACTGACC--T-AAGACAG
GG-AAT-TT-TTACTCGGATT-AAGTGTCAGGAATTGT-GAAAAACTGAGTTTAAATGTATTTGGCTAAGGT
GT-ATGTAAACTT-CCGACTTCAACTG
>chromosome29:10937954-10938180/1-226
-GAGTGTATGTTAACTTCTGACCCACTG---GGAATGTGATGAAAGAAATAAAAGCTGAAATAAATCATTCT
-CTCTACTATTATTCTGACATTTCACATTCTTAAAAT-AAAGCGGTGA-ACCTAACTGACC--T-AAGACAG
GG-GAT-TT-TTACGAGGATT-AAATGTCAGGAATTGT-GAAAAACTGAGTTTAAATGTATTTGGCTAAGGT
GT-ATGTAAACTT-CCGACTTCAACTG
>chromosome29:12948111-12948335/1-224
-GAGTGTATGTAAACTTCTGACCCACTG---GGAATGTGATGAAAGAAATAAAAGCTGAAATAAATCA--CT
-CTCTACTATTATTCTGACATTTCACAGTCTTAAAAT-AAAGTGGTGA-TCCTAACTGACC--T-AAGACAG
GG-AAT-TT-TTACTAGGATT-AAATGTCAGGAATTGT-GAAAAACTGAGTTTAAATGTATTTGGCTAAGGC
GT-ATGTAAACTT-CCGACTTCAACTG
>chromosome29:19675792-19676018/1-226
-GAGTGTATGTAAACTTCTGACCCACTG---GGAATGTGATGAAAGAAATAAAATCTGAAATAAATCATTCT
-CTCTACTATTATTCTGACATTTCACATTCTTAAAAT-CAAGTGGTGA-TCCTAACTGACC--T-AAGACAG
GG-AAT-TG-TTACTAGGATT-AAATGTCAGGAATTGT-GAAAAACTGAGTTTAAATGTATTTGGCTAAGGT
GT-ATGTAAACTT-CCAAATTCAACTG
>chromosome29:15004356-15004582/1-226
-GAGTGTATGTAAACTTCTGACCCACTG---GGAATGTGATGAAAGAAATAAAAGCTGAAATAAATAATTCT
-CTCTAGTATTATTCTAACATTTCACATTCTTAAAAT-AAAGTGGTGA-TCCTAACTGACC--T-AAGACAG
GG-AAT-AT-TTACTAGGATT-AAATGTCAGGAATTGT-GAAAAACTGAGTTTAAATGTATTTGGCTAAGCT
GT-ATGTAAACTT-CCGACTTCAACTG
>Sleeping/1-227 Beauty Right Inverted Repeat and Transposase binding sites consensus sequence
TGAGTGTATGTAAACTTCTGACCCACTG---GGAATGTGATGAAAGAAATAAAAGCTGAAATGAATCATTCT
-CTCTACTATTATTCTGATATTTCACATTCTTAAAAT-AAAGTGGTGA-TCCTAACTGACC--T-AAGACAG
GG-AAT-TT-TTACTAGGATT-AAATGTCAGGAATTGT-GAAAAAGTGAGTTTAAATGTATTTGGCTAAGGT
GT-ATGTAAACTT-CCGACTTCAACTG
