# Supplementary material for: Evolution-guided evaluation of the inverted terminal repeats of the synthetic transposon Sleeping Beauty
Source: Sci Rep. 2019 Feb 4;9:1171. doi: 10.1038/s41598-018-38061-w (PMC6362248; doi:10.1038/s41598-018-38061-w)
Supplement: Supplementary file 2 — Supplementary File S1 [file 41598_2018_38061_MOESM2_ESM.zip › SingleSearchTransposaseCodingRegion.mfa]

>chromosome1:2199394-2200414/1-1020
ATGGGAAAATCAAAAGAAATCAGCCAAGACCTCAGAAACAAAATTGTAGACCTCCACAAGTCTGGTTCATCC
TTGGGAGCAATTTCCAAACGCCTGAAGGTACCACGTTCATCTGTACAAACAATAGTATGCAAGTATAAACAC
CATGGGACCATGCAGCCGTCATACCGCTCAGGAAGGAGACGCGTTCTGTCTCCTTGAGATGAACGTACTTTG
GTGCGAAAAGTGCAAATCAATCCCAGAACAACAGCAAATGACCTTGTGAAGATGCTGGAGGAAACAGGTACA
AAAGTATCTATATCCACAGTAAAACAAGTCCTATATTGACATAACCTGAAAGGCCTCTCAGCAAGGAAGAAG
CCACTGCTCCAAAACCGCCATAAAAAAGCCAGACTACGGTTTGCAACTGCACATGGGGACAAAGATCGTACT
TTTTAGAGAAATGTCCTCTGGTCTGATGAAACAAAAATAGAACTGTTTGGCCATAATGACCATCGTTATGTT
TGGAGGAAAAGGGGGGAGGCTTGCAAGCCGAAGAACACCATCCCAACCGTGAAGCACGGGGGTGGCGGCATC
ATGTTGTGGGGGTGCTTTGCTGCAGGAGGGACTGGTGCACTTCAAAGTAGATGGCATCATGAGGAAAGAAAA
TGATGTGGATATATTGAAGCAACATCTCAAGACATCAGTCAGGAAGTTAAAGCTTGGTCACAAATGGGTCTT
CCAAATGGACAATGACCCCAAGCATACTTCCAAAGTTGTGGCAAAATGACTTAAGGACAACCAAGTCAAGGT
ATTGGAGTGGCCATCACAAAGCCCTGACCTCAATCCCATAGAAAATGTGTGGGCAGGACTGAAAAAGCGTGT
GCGAGCAAGGAGGCCTACCAACCTGACTCAGTTACACCAGCTCTGTCAGGAGGAATGGGCCAAAATTCACCC
AACTTATTGTGGGAAGCTTGTGGAAGGCTACCCGAAACGTTTGACCCAAGTTAAACAATTTAAAGGCAATGC
TACCAAATACTA
>chromosome1:23950923-23951945/1-1022
ATGGGAAAATCAAAAGAAATCAGCCAAGACCTCAGAAAAAAAATTGTAGACCTCCACAAGTCTGGTTCATCC
TTGGCAGCAATTTCCAAACGCCTGAAGGTACCACGTTCATTTGTACAAACAATAGTACGCAAGTATAAACAC
CATGGGACCACACAGTTGTCATACCTCTCAGGAAGGAGACGTGTTCTGTTTCCTAGAGATGAATGTACTTTG
GTGCGAAAAGTGCAAATCAATCCCAGAACAACAGCAAAGAACCTTCTGAAGATGCTGGAGGAAACAGGTACA
AAACTATCTATAGCCACAGTAAAACGAGTTCTATATCGACATAACCTGAAAGGCCGCTCAGCAAGGAAGAAG
CCACTGCTCCAAAACAGCCATAAAAAAGCCAGACTACGGTTTGCAACTGCACATGGGGACAAAGATCGTACT
TTTTGGAGAAATGCCCTATGGTCTGATGAAACAAAAATAGAACTGTTTGGCCATAATGACCATCATTATGTT
TGAAGGAAAAAGGGGGAGGCTTGCAAGCCGAAGAACACCATCCCAACCGTGAAGCACGGGGGTGGCAACATC
ATGTTGTGAGAGTGCTTTGCTGCAGGAGGGACTGGTGCACTTCACAAAATAGATGGCATCATGAGAAAGGAA
AATGATGTGGATATATTGAAGCAACATCTCAAGACATCAGTCAGAAAGTTAAAGCTTGGTCGCAAATGGGTC
TTCCAAATGGACAATGACCCCAAGCATACTTCCAAAGTTGTGGCAAAATGGCTTAAGGACAACAAAGTCAAG
GTACTGGAGTGGCCATCACAAAGCCCTGACCTCAATCCTATAGAAAATTTGTGGGCAGAACTGAAAAAATGT
GTGTGAGCAAGGAGGCCTACAATCCTGACTCAGTTACACCAGCTCTGTCAGGAGGAATGGGCCAAAATTCAC
CCAACTTATTGTTGGAAGCTTGTGGAAGGCTACCCGAAACGTTTGACCCAAGTTAAACAATTTAAAGGCAAT
GCTACCAAATACTA
>chromosome1:57858768-57859790/1-1022
ATGGGAAAATCAAAAGAAATCAGCCAAGACCTCAGAAAAACAATTGTAGACCTCCACAAGTCTGGTTCATCC
TTGGAAGCAATTTCCAAACGCCTGAAGGTACCACGTTCATCTGTACAAATAATAGTACACAAGTATAAACAC
CATGGGACCACACAGCCGTCATACCGCTCAGGAAGGAGATGCGTTCTGTCTCTTAGAGATTAACGTACTTTG
GTGCGAAAAGTGCTAATCAATCCCAGAACAACAGCAAAGGACCTTGTGAAGATGCTGGAGGAAACAGGTACA
AAAGTATATATATCCACAGTAAAACGAGTCTTATATCGACATAACCTGAAAGGCCGCTCAGCAAGGAAGAAG
CCACTGCTCCAAAACCGCCATAAAAAAGCCAGACTACGGTTTGCAACTGCACATGGGGACAAAGATCGTACT
TTTTGGAGAAATGTCCTCTGGTCTGATGAAACAAAAATAGAACTGTTTGGCCATAATGACCATCGTTATGTT
TGGCAGAAAAAGGGGGAGGCTTGCAAGCCGAAGAACACCATCCCAACCGTGAAGCACGGGGGTGGTAGCATC
ATGTTGTGGGTGTGCTTTGCTGCAGGAGGGACTGGTGCACTTCACGAAATAGATGGCTTCATGAGGAAGGAA
AATTATATGAATATATTGAAGCAACATCTCAAGACATCAGTTAGGAAGTTAAAGCTTGGTCGCAAATGGGTA
TTCCAAATGGACAATGACCCCAAGCATACTTCCAAAGTTGTGGCAAAATGGCTTAAGGACAACAAAGTCAAG
TTATTGGAGTGGCCATCACAAAGCCCTGACGTCGATCCTATAGAACATTTGTGGGCAGAACTGAAAAAGTGT
GTGCGAGCAAGGAGGCCTACAAACCTGACTCAGTTACACCAGCTCTGTCAGGAGGAATGGGCCAAAATTCAC
CCATCTTGTTGTGGGAAGCTTGTGGGATGCTACCCGAAATGTCTGACCCAAGTTAAACAATTTAAAGGCAAT
GCTACCAAATACTA
>chromosome1:34620037-34621017/1-980
ATTGTAGACCTCCACAAGTCTGGTTCATCCTTGGGAGCAATTTCCAAATGCCTGAAGGTACCACGTTCATCT
GTACAAACAATAGTACGCAAGTATAAACACCATGAAACCACGCAGCCGTCATACCGCTCAGGAAGGAGACGC
GTTCTGTCTCCTAGAGATGAACGTACTTTGGTGAGAAAAGTGCAAATCAATCCCAGAACAACAGCAAAGGAC
CTTGTGAAGATGCTGGAGGAAACGGGTACAAAAGTATCTATATCAACAGTTAAACGAGTCCTATATCGACAT
AACCTGAAAGGCCGCTCAGCAAGGAAGAAGTCACTGCTCCAAAACTGCCATAAAAAAGCCAGACTACGGTTT
GCAACTGCACATGGGGACAAAGATCATACTTTTTGGAGAAATGTCCTCTGGTCTGATGAAACAAAAATAGAA
TTCTTTGGCCATAATGACCATCGTTATGTTTGGAGTAAAAAGGGGGAGGCTTGCAAGCCGAAGTACACCATC
CCAACCGTGAAGCACGGGAGTGGCAGCATCATGTTCTGGGGGTGCTTTGCTGCAGGAGGGACTGGTGCACTT
CACAAAATAGATGGCATCATGAGGATGGAAAATTATGTGGATATATTGAAGTAACATCTCAAGGCGTCAGTC
AGGAAGTTAAAGCTTGGTCGCAAATGGGTCTTCCAAATGGACAATGACCCCAAGCATACTTCCAAAGTTGTG
GCAAAATGGCTTAAGGACAACAAAGTCAAGGTATTGGAGTGGCCATCACAAAGCCCTGACCTCAATCCTATA
GAAAATCTGTGGGCAGAACTGAAAAAGTGTGTGTGAGCAAGGAGGCCTACAAATCTGACTCAGTTACACCAG
CTCTGTCAGGAGGAATGGGTCAAAATTCACCCAACTTATTGTGGGAAGCTTGTGGAAGGCTACCCGAAACGT
TTGACCCAAGTTAAACAATTTAAAGGCAATGCTACCAAATACTA
>chromosome1:2192905-2193927/1-1022
TGGGAAAATCGAAAGAAATCAGCCAAGACCTCAGAAACAAAATTGTAGACCTCCACAAGTCTGGTTCATCCT
TGGGAGCAATTTCCAAACACCTGAAGGTACCACGTTCATCTGTACAAACAATAGTAAGCAAGTATAAACACC
ATGGGACCACGCAGCCGTCATACCGCTCAGGAAGGAGACGCGTTCTGTCTCCTAGAGATGAACGTACTGTGG
TGCGAAAAGTGCAAATCAATCCCAGAACAACAGCAAAGGACCTTGTGAAGATGCTGGAGGAAACAGGTACAA
AAGTATCTATATCCACAGTAAAATGAGTCCTATATCGACATAACCTGAAAGGCCGCTTAGCAAGAAAGAAGC
CACTGCTCCAAAACTGCCATAAAAAAGCCAGACTACGGTTTGCAACTGCACATGGGGACAAATATCGTACTT
TTTAGAGAAATGTCCTCTGGTCTGATGAAACAAAAATATAACTGTATGGCCATAATGACCATCGTTATGTTT
GGAGGAAAAGGGGGGAGGCTTGCAAGCCGAAGAACACAATCCCAACCGTGAAGCACGGGGGTGGCAGCATCA
TGTTGTGGGGGTGCTTTACTGTAGGAGGGACTGGTGCACTTCACAAAATAGATGGCATCATGAGGAAAGAAA
ATTATGTGGATATATTGAAGCAACATCTGAAGACATCAGTCAGGAAGTTGAACCTTGGTCGCAAATGGGTCT
TCCAAATGGACAATGACCCCAAGCATACTTCCAAAGTTGTGGCAAAATGGCTTAAGGACAACAAAGTCAAGG
TATTGGAGTGGCCATCACAAAGCCCTGACCTCAATCCCATAGAAAATGTGTGGGCAGAACTGAAAAAGCATG
TGCGAGCAAGGAGGCCTACCAACCTGACTCAGTTACACCAGCTCTGTTAGGACGAATGGGCCAAAATTCACC
CAACTTATTGTGGGAAGCTTGTGGAAGGCTACCCGAAACGTTTGACCCAAGTTAAACAATTTAAAGGCAATG
CTACCAAATACTAA
>chromosome1:18850845-18851867/1-1022
TAGGAAAATCAAAAGAAATCAGCCAAGACCTCAGAAAAAAAATTGTAGACCTCCACAAGTCTGGTTCATCCT
TGGGAGCAATTTCCAAATGCCTGAAGGTACCACATTCATCTGTACAAACATTAGTACGCAAGTATAAACACC
ATGGGACCACGCAGCCATCATACCGCTCAGGAAGGAGACGCGTTCTGTCTCCTAGAGATGAACGTACTTTGG
TGCGAAAAGTGCAAATCAATCCCAGTACAACAGCAAAGGACTTTGTGAAGATGCTGGAGGAAACAGGTACAA
AAGTATCTATGTCCACAGTAAAACGAGTCCTATATCGACATAACCTGAAAGGCCACTCAGCAAGGAGGAAGC
CACTGCTCCAAAACCGCCATCAAAAAGCCAGACTACAGTTTGCAACTGCACATGGGGACGAAGATCATACTT
TTTGGAGAAATGTCCTCTGGTCTGATGAAACAAAAATAGAACTGTTTGGCCATAATGACCATCATTATGTTT
GGAGGAAAAAGGGGGAGGCTTGCAAACCAAAGAACACCATCCCAACAGTGAAGCACGGGGGTGGCAGCATCA
TGTTATGGGGGTGTTTTGCTGCAGGAGGGACTGGTGCACTTCACAAAATAGATGGCATCATGAGGGAGGAAA
ATGATGTAGCTATATTGAAGCAACATCTCAAGACATCAGTCAGGAAGTTAAAGCTTGGTCGCAAATGGGTCT
TCCAAATGGACAATGACCCCAAGCATACTTCCAAAGTTGTGGTAAAATGGCTTAAGGACAACAAAGTCAAGG
TATTGGAGTGGCCATCACAAAGGCCTGACCTCAATTCTATAGAAAATTTGTCGGCAGAACTGAAAAAGCGTG
TGCGAGCAAGGAGGCCTACAAACCTGACTCAGTTACACCAGCCCTGTCAGGAGGAATGGGCCAAAATTCACC
CAACTTATTGTGGGAAGCTTGTGGAAGGCTACCCGAAACATTTGACCCAAGTTAAACAATTTAAAGGCAATG
CTACCAAATACTAA
>chromosome1:34740157-34741180/1-1023
TGGGAAAATCTAAAGAAATCAGCCAAGACCTCAGAAAAACTATTGTAGACCTCCACAAGTCTGGTTCATCCT
TGGGAGCAATTTCCAAACGCATGAAGGTACCACATTCATCTGTACAAACAATAGTACGCAAGTATAAACACC
ATGGGACCACGCAGCCGTCATACTGCTCAGGAAGGAGACGCGTTCTGTCTCTTACGAGAGGAACGTACCTTG
GTGCAAAAAGTGCAAATCAATCCCAGAACAGCTGCAAATGACCTTGTGAAGATGCTGGAGGAAACAGGTACA
AAAGTATCTATATCCACAGTAAAACGAGTCCTATATCGACATAACCTGAAAGGCCACTCAGCAAGGAAGAAG
CCACTGCTCCAAAACCGCCATAAAAAAAACAGACTACGGTTTGCAACTGCACATGGGAACAAAGATCGTACT
TTTTGAAGAAATGTCCTCCGGTCTGATGAAACAAAAATAGAACTGTTTGGCCATGATGACCATCGTTATGTT
TGGAGGAAAAAGGGGGAGGCTTGCAAGCCAAAGAACACCATCCCAACCGTGAAGCACGGGGGTGGCAGCATC
ATGTTCTGGGGTTGCTTTGCTGCAGGAGGGACTGGTGCACTTCACAAAATAGATGGCATCATGAGGGAGGAA
AATTATGTGGATATATTGAAGCAACATCTCAAGACATCAGTCAGGAAGTTAAAGCTTGGTCACAAATGGGTT
TTCCAAATGGACAGTGACCCCAAGCATAATTCCAAAGTTGTGGCAAAATGGCTTAAGGACAACAAAGTCAAG
GTATTGGAGTGGCCATCACAAAGCCCTGACCTCAATCCTATAGAAAATGTGTGGGCAGAACTGAAAAAGCGT
GTGCTAGCAAGGAGGCCTACAAACCTGACTCAGTTACACCAGCTCTGTCAGGAGGAATGGGCCAAAATTCAC
CCAACTTATTGTGGGAAGCTTGTGGAAGTCTACCCAAAACGTTTGACCCAAGTTAAACAATTTAAAGGCAAT
GCTACCAAATACTAA
>chromosome2:31699198-31700219/1-1021
ATGGGAAAATCAAAATAAATCAGCCAAGACCTCAGAAAAAAAATTGTAGACCTCCACAAGTCTGGTTCATCC
TTGGGAGCAATTTCCAAATGCCTGAAGGTACCACGTTCATCTGTACAAACAATAGTACGCAGGTATAAACAC
CATGGGACCACACAGCCATCATACCGCTCAGGAAGGAGACGCGTTCTGTCTCCTAGAGATGAACGTACTTTG
GTGCGAAAAGTGCAAATCAATCCCAGAACAACAGCAAAGGACCTTGTGAAGATGCTGGAGGAAACAGGTACA
AAAGTATCTATATCCACAGTAAAACGAGTCCTATATCGACATAACCTGAAAGGCCGCGCAGCAAGGAAGAAG
CCACTGCTCCAAAACCGCCATAAAAAGCCAGACTACGGTTTGCAACTGCACATGGGGACAAAGATCGTACTT
TTTGGAGAAATGTTCTCTGGTCTGATGAAACAAAAATAGAACTGTTTGGCCATAATGACCATCGTTATGTTT
GGAGGAAAAAGGGGGAAGCTTGCAAGCCGAAGAACAACATCCCAACCGTGAAGCACGGGGGTGGCAGCATCA
TGTTGTGAGGGTGCTTTGCTGCAGGAGGAACTGGTGCACTTCACAAAATAGATGGCATCATGAGGGAGGAAA
ATGATGTGGATATATTGAAGCAACATCTCAAGACATCAGTCAGGAAGTTAAAGCTTGGTTGCAAATGGGTCT
TCCAAATGGACAATGACCCCAAGCATACTTCCAAAGTTGTGGCAAAATGGCTTGAGGACAACAAAGTCAAGG
TATTGGAGTGGCCATCACAAAGCCCTGACCTCAATCCTATAGAAAATTTGTGGGCGGAAGTGAAAAAGTGTG
TGCGAGCAAGGAGGCCTACAAACCTGACTCAGTTACACCAGCTCTGTCAGGAGGAATGGGCCAAAATTCACC
CAACTTATTGTGGGAAGCTTGTGGAAAGCTACCTGAAACATTTGACCCAAGTTAAACAATTTAAAGGCAATG
CTACCAAATACTA
>chromosome2:30456248-30457269/1-1021
ATGGGAAAATCAAAAGAAATCAGCCAAGACCTCAGAAAAAAAATTGTAGACCTCCATAAGTCTGGTTCATCC
TTGGGAGCAATTTCCAAATGCCTGAAGGTACCACGTTCATCTGTACAAACAATAGTACACAAGTATAAACAC
CATGGGACCACGCAGCCATCATACCGCTCAGGAAGGAGACGTGTTCTGTCTCCTAGAGATGAACACACTTTG
GTGTGAAAAGTGCAAATCAATCCCAGAACAACAGCAAAGGACCTTGTGAAGATGCTGGAGGAAACAGGTACA
AAAGTATCTATATCCACAGTAAAAAGAGTCCTATATTGACATAACCTGAAAGGCCGCTCAGCAAGGAAGAAG
CCACTGCTCAAACACCGCAATAAAAAAGCCAGACTACGGTTTGCAACTGCACATGGGGACAAAGATCGTACT
TTTTGGAGAAATGTCCTCTGATCTGATGAAAAAAAAATAGAACTGTTTGGCCATAATGACCATCATTATGTT
TGGAGGAAAAAGGGGGACGCTTGCAAGCCGAAGAACACCATCCCAACCGTGAAGCACGGGGGTGGCAGCATC
ATGTTGTGGGGGGGCTTTGCTGCAGGAGGGACTGGTGCACTTCACAAAATAGATGGCATCATGAGGATGGAA
AATTATGTGGATATATTGAAGCAACATCTCAAGACATCAGTCAGAAGTTAAAGCTTTGTCGCAAATAGGTCT
TCCAAATGGACAATGACCCCAAGCATACTTCCAAAGTTGTGGAAAAATGGCTTAAGGACAACAAAGTCAAGG
TATTGGAGTGGCCATCACAAAGCCCTGACCTCAGTCCTATAGAAAATTTGTGGGCAGAACTGAAAAAGCGTG
TGCGAGCAAGGAGGCCTACAAACCTGACTCAGTTACACCAGCTCTGTCAGGAGGAATGGGCCAAAATTCACC
CAACTTATTGTGGGAAGCTTGTGGAAGACTACCCGAAATGTTTGACCCAAGTTAAACAATTTAAAGGCAATG
CTACCAAATACTA
>chromosome2:47533185-47534206/1-1021
GGGAAAATCAAAAGAAATCAGCCAAGACCTCAGAAATAAAATTGTAGACCTCCACAAGTCTGGTTCATCCTT
GGGAGCAATTTCCAAATGCCTGAAGGTACCACATTCATCTGTACAAACAATAGTACGCAAGTATAAACACCA
TGGGACCACGCAGCCGTCATACCGCTCAGGAAGGAGACGCGTTCTGTCTCCTAGAGATGAACGTACTTTGGT
GCGAAAAGTGCAAATCAATCCCAGAACAACAGCAAAGGACCTTGTGAAGATGCTGGAGGAAACAGGTACAAA
AGTATCTATATCCACAGTAAAACGAGTCCTATATCGACATAACCTGAAAGGCCACTCAGCAAGGAAGAAGCC
ACTGCTCCAAAACCGCCATAAAAAAGCCAGACTACGGTTTGCAACTGCACATGGTGACAAAGATCGTACTTT
TTGGAGAAATGTCCTCTGGTCTGATGAAACAAAAATGGAACTGTTTGGCCATAATGACCATTGTTATGTTTG
GAAGAAAAAGGGAGAGGCTTGCAAGCCGAAGAACACCATCCCAACCGTGAAGCACGGGGGTGGCAGCATCAT
GTTGTGGGGGTGCTTTGCTGCAGGAGGGACTGGTGCACTTCACAAAATAGATGGCATCATGACGTAGGAAAA
TTATGTGGATATGTTGAAGCAACATCTCAAGACATCAGTCAGGAATTTAAAGCTTGGTCGCAAATGGGTCTT
CCAAATGGACAATGACCCCCAAGCATACTTCCAAAGTTGTTGCAAAATGGCTTAAGGACAACAAAGTCAAGG
TATTGGAGTGGCCATCACAAAGCCCTGACCTCAATCCTATAGAAAATGTGTGGGCAGAACAGAAAATGCATG
TGTGAGCTAGGAGGCCTAGAAACCTGACTCAGTTACACCAGCTCTGTCAGGATGAATGGGCCAAAATTCACC
CAACTTATTGTGGGAAGCTTGTGGAAGGCTACCCAAAACATTTGACCCAAGTTAAACAATTTAAAGGCGATG
CTACCAAATACTA
>chromosome2:41539835-41540857/1-1022
ATGCGAAAATCAAAAGAAATCAGCCAAGACCTCATAAAAAAAATGGTAGACCTCCACAAGTCTGGTTCATCC
TTGGGAGAAATTTCCAAATGCCTGAAAGTACCACGTTCATCTGTACAAACAATAGTACGCAAGTATAAACAC
CATGGGACCACGCAGCCGTCATACCGCTCAGGAAGGAGAGGTGTTCTGTCTCCTAGAGATGAACGTACTTTG
GTGCGAAAAGTGCAAATCAATCCCAAGAACAACAGCAAAGGACTTTGTGAAGATGCGGGAGGAAACAGGTAC
AAAAGTATCTATAGCCACAGTAAAACGAGTCCTATATCGACATAACCTGAAAGGCCGCTCAGCAAGGAAGAA
GCCACTGCTCCAAAACCGCCATAAAAAAGCCAGACTATGGTTTGCAACTGCACATGGGGACAAAGATTGTAC
TTTTTGGAGAAATGTCCTCTGGTCTAATGAAACAAAAATAGAACTGTTTGGCCATAATGACCATCGTTATGT
TTGGAGAAAAAATGGGGAGGCTTGCAAGCCGAAGAACACCATCCCAACCGTGAAGCACGGGGGTGGCAGCAT
CATGTTGTGGGGGTGTTTTGCTGCAGGAGGAACTGGTGCACGTCACAACATAGATGGCATCATGAAGGAGGA
AAAATATGTGGATATATTAAAGCAACATCTCAAGACATCAGTCAGGAAGTTAAAGCTTGGTCGCAAATGGGT
CTTCCAAATGGACAATGACCCCAAGCATACTTCCAAAGTTGTGGCAAAATGGCTTAAGGACAACAAAGTCAA
GGTATTGGAGTGGCCATCACAAAGCCCTGACCTCAATCCTATAGAAATGTGTGGGCTGAACTGAAAAAGCTT
GTACGAGCAAGGAGGCCTACAAACCTGACTCAGTTACACCAGCTCTGTCAGGAGGTATGGGCCAAGATTCAC
CCAACTTATTGTGGGAAGCTTGTGGAAGGCTACCCGAAACGTTTGACCCAAGTTAAACAATTTAAAGGCAAT
GCTACCAAATACTA
>chromosome2:31697453-31698427/1-974
ATGGGAAAATCAAAATAAATCAGCCAAGACCTCAGAAAAAAAATTGTAGACCTCCACAAGTCTGGTTCATCC
TTGGGAGCAATTTCCAAATGCCTGAAGGTACCACGTTCATCTGTACAAACAATAGTACGCAGGTATAAACAC
CATGGGACCACACAGCCATCATACCGCTCAGGAAGGAGACGCGTTCTGTCTCCTAGAGATGAACGTACTTTG
GTGCGAAAAGTGCAAATCAATCCCAGAACAACAGCAAAGGACCTTGTGAAGATGCTGGAGGAAACAGGTACA
AAAGTATCTATATCCACAGTAAAACGAGTCCTATATCGACATAACCTGAAAGGCCGCGCAGCAAGGGAGAAG
CCACTGCTCCAAAACCGCCATAAAAAGCCAGATTACGGTTTGCAACTGCACATGGGGACAAAGATCGTACTT
TTTGGAGAAATGTTCTTTGGTCTGATGAAACAAAAATAGAACTGTTTGGCCATAATGACCATCGTTATGTTT
GGAGGAAAAAGGGGGAAGCTTGCAAGCCGAAGAACAACATCCCAACCGTGAAGCACGGGGGTGGCAGCATCA
TGTTGTGAGGGTGCTTTGCTGCAGGAGGAACTGGTGCACTTCACAAAATAGATGGCATCATGAGGGAGGAAA
ATGATGTGGATATATTGAAGCAACATCTCAAGACATCAGTCAGGAAGTTAAAGCTTGGTTGCAAATGGGTCT
TCCAAATGGACAATGACCCCAAGCATACTTCCAAAGTTGTGGCAAAATGGCTTGAGGACAACAAAGTCAAGG
TATTGGAGTGGCCATCACAAAGCCCTGACCTCAATCCTATAGAAAATTTGTGGGCGGAAGTGAAAAAGTGTG
TGCGAGCAAGGAGGCCTACAAACCTGACTCAGTTACACCAGCTCTGTCAGGAGGAATGGGCCAAAATTCACC
CAACTTATTGTGGGAAGCTTGTGGAAGGCTACCCGAAA
>chromosome2:7596542-7597489/1-947
GGAGCAATTTCCAAACGCCTGAAGGTACCACGTTCATCTGTACAAACAATAGTACGCAAGTATAAACACCAT
GGGACCACGCAGCCGTCATACCACTCAGGAAGGAGACGCGTTCTGTCTCCTAGAGATGAATGTACTTTGGTG
CGAAAAGTGCAAATCAATCCCAGAACAACAGCAAGGGACCTTGTGAAGATGCTGGAGGAAACAGGTACAAAA
GTATCTATATCCACAGTAAAACGAGTCCTATATCGACATAACCTGAAAGGCCGCTCAGCAAGGAAGAAGCCA
CTGCTCCAAAACCGCCATAAAAAAGCCAGACTACGGTTTGCAACTGCACATGGGGACAAAGATCGTACTTTT
TGGAGAAATGTCCTCTGGTCTGATGAAACAAAAATAGAACGGTTAGGCCATAATGACCGTCATTATGTTTGG
AGGAAAAAGGGGGAGGCTTGCAAGCCGAAGAACACCATCCCAACCGTGAAGCACGGGGGTGGCAGCATCATG
TTGTGGGGGTGCTTTGCTGCAGGAGGGACTGGTGCACTTCACAAAATAGATGGCATCATGAGGGAGGTAAAT
TATGTGGATGTATTGAAGCAACATCTCAAGACATCAGTCAGGAAGTTAAAGCTTGGCCGCAAATGGGTCTTC
CAAATGGACAATGACCCCAAGCATACTTCCAAAGTTGTGGCAAAATGGCTTAAGGACTACAAAGTCAAGGTA
TTGGAGTGGCCACCACAAAGCCCTGATCTCAATCCCATAGAAAATTTGTGGGCAGAACTGAAAAAGCATGTG
CGAGCAAGGAGGCCTACAAACCTGACTCAGTTACACCAGCTCTGTCAGGAGGAATGGGCCAAAATTCACCCA
ACTTATTGTGGGAAGCCTGTGGAAGGCTATCAGAAACGTTTGACCCGTTTGACCCAATTTAAAGGCAATGCT
ACCAAATACTA
>chromosome2:19787203-19788225/1-1022
TGGGAAAATCAAGAGAAATCAGCCAAGACCTCAGGAAAAAAATTGTAGACCTCCACATGTCTGGTTCATCCT
TGGGAGCAATTTCCAAATGCCTGAAGGTACCATGTTCATCTGTACAAACAATAGTACACAAGTATAAACACC
ATGGGACCACGCAGTCGTCATACCGCTCAGGAAGGAGACGTGTTCTGTCTCCTAGAGATGAACGTACTTTGG
TGCGAAAAGTGCAAATCAATCCCAGAACAACAGCAAAGGACCTTGTGAAGATGCTGGAGGAAACGGGTACAA
AAGTATCTATATCCACAGTAAAACGAGTTCTATATCGACATAACCTGAAAGGCTGCTCAGCAAGGAAGAAGC
CACTGCTCCAAAACCGCCATTAAAAAGCCAGACTACGGTTTGCAACGGCACATGGGGACAAAGATCATACTT
TTTGGAGAAATGTCCTCTGGTTTGATGAAACAAAAATAGAACTGTTTGGCCATAATGACCATCGTTATGTTT
GGAGGAAAAAGGGGGATGCTTGCAAGCCGAAGAACACCATCCGAACCGTGAAACCTGGGGGTGGCAGCATCA
TGTTGTGGGGGTGCTTTGCTGCAGGAGGGACTGGTGCACTTCACAAAATAGATGACATCATGAGGTAGGAAA
ATGATGTGGATATATTGAAGCAACATCTCAAGACATCAGTCAGGAAGTTAAAGCTTGGTCGCAAATGGGTCT
TCCAAATGGACAATGACCACAAGCATACTTCCAAAGTTGTGGCAAAATGGCTTAAGGACAACAAAGTCAAGG
TATTGGAGTGGCCATCACAAAGCCCTGACCTCAATCCCATAGAAAAGTTGTGGGCAGAACTGAAAAGGCGTG
TGCGAGCAAGGAGGCCTACAAACCTGACTCAGTTACAACAGCTCTGTCAGGAGGAATGGGCCAAAGTTCGCC
CAACTTATTGTGGGAAGCTTGTGGAAGGCTACCCAAAACGTTTGACCCAAGTTAAACAATTTAAAGGCAATG
CTACCAAATACTAA
>chromosome2:16279240-16280263/1-1023
TGGGAAAATCAAAAGAAATCAGCCAAGACCTCAGAAAAAAAATTGTAGACCTCCACAAGTCTGGTTCATCCT
AGGGAGAAATTTCCAAATGCCTGAAGGTACCACCTTCATCTGTACAAACAATAGTATGCAAGTATAAACACC
ATGGGACCACGCAGCCATCATACCGCTCAGGAAGGAGACGCGTTCTGTCTCCTAGACATGAACGTACTTTGG
TGCGAAAAGTGCAAATCAATCCCAGAACAACAGCAAAGGACCTTGTGAAGATGCTGGAGGAAACTGGTACAA
AAGTATCTATATCCACAGTAAAACGAGTCCTATATTGACATAACCTGAAAGGTCCGCTCCGCAAGGAAGAAG
CCACTACTCCAAAACCGCCATAAAAAAGCCAGACTACGGTTTGCAACTGCACATGGGGACAAAGATTATACT
TTTTGGAGAAATGTCCTCTGGTCTGATGAAACAAAAATAGAACTGTTTGACCATATTGACCTTCGTTATGTT
TGGAGGAAAAAGGGGGAGGCTTGCAAGCCGAAGAACACCATCCCAACCGTGAGGCACAGGGGTGGCAGCGTC
ATGTTGTGGGGGTGCTTTGTAGCAAGAGGGACTGGTGCACTTCACAAAATAGATGGCATCATGAGGCAGGAA
AATTATTTGGATATATTGAAGCAACATCTCAAGACATCAGTCAGGAAGTTAAAGCTTGGTCGCAAATGGGTC
TTCCAAATGGACAATGACCTCAAGCATACTTCCAAAGTTGTGGCAAAATGGCTTAAGGACAACAAAGTCAAA
GTATTGGAGTGGCCTTCACAAAGCCCTGACCTCAATCCCATAGAAAATTTGTGGGCAGAACTGAAAAAGCGT
GTGCGAGCAAGGAGGCCTACAAACCTGACTCAGTTACACCAGCTCTGTCAGGAGGAATGGGCCAAAATTCAC
CCAACTTATTGTGGGAAGCTTGTGGAAGGCTACCCGAAACGTTTGACCCAAGTTAAACAATTTAAAGGCAAT
GCTACCAAATACTAA
>chromosome2:4529224-4530246/1-1022
TGGGAAAATCAAAAGAAATCAGCCAAGACCTCAGAAAAACAATTGTAGACCTCCACAAGTCTGGTTCATCCT
TGGGAGCAATTTCCAAACGCCTGAAGGTACCATGTTCATCTGTACAAACAATAGTACGCAAGTATAAACACC
ATGGGACCACGCAGCCATCATACCGTTCAGGAAGGAGATGCGTTCTATCTCCTAGAGATGAACATACTTTGG
TGTGAAAAGTGCAAATCAATCCCAGAACAACAGCAAAGGACCTTGTGAAGATGCTGGAGGAAACAGGTACAA
AAGTATCTATATCCACAGTAAAATGAGTCCTATATCGACGTAACCTGAAAGGTCGCTCAGCAAGGAAGAAGC
CACTGCTCCAAAACCGGCATAAAAAAGCCAGACTATGGTTTGCAACTACACATGGGGACAAAGATCATACTT
TTTGGAGAAATGTCCACTGGTCTGATGAAACAAAAATAGAACTGTTTGACCATAATGACCATCGTTATGTTT
GGAGGAAAAATTGGGAGGCTTGCAAGCCTAAGAACACCATCCCAACCGTGAAGCACGGGGGTGGCAGCATCA
TGTTGTGGGGGTGCTTTGCTGCAGGACGTACTGGTGCACTTCACAAAATTGATGGCTTCATGAGGAGGGAAA
ATTATGTGGATATATTGAAGCAACATCTCAAGACATCAGTCAGGAAGTTAAAGCTTGGTCGCAAATGGGTCT
TCCAAATGGACAATGACCCCAAGCATACTTCCAAAGTTGTGGCAAAATGGCTTAAGGACACCAAAGTCAAGG
TATTGGAGTGGCTATCACAAAGCCCTGACCTCAATCCTATAGAAAATGTGTCGGCAGAACTGAAAAAGCGTG
TGCGAGCAAGGAGGCCTACAAACCTGACTCAGTTACACCAGCTCTGTCAGGAGGAATGGGCCAAAATTCACC
TAACTTATTGTGGGAAGGTTGTGGAAGGCTACCCGAAACATTTAACCCAAGTTAAACAATTTAAAGGCAATG
CTACCAAATACTAA
>chromosome2:9707802-9708824/1-1022
TGGGAAAATCAAAAGAAATCAGCCAAGACCTCAGAAAAAGAATTGTAGACCTCCACAAGTCTGGTTGATCCT
TGGGAGCAATTTCCAAATGCCTGAAGGTACCACGTTCATCTGTACAAACAATAGTACGCAAGTATAAACACC
ATGGGACCACACAGCCGTCATACCGCTCAGGAAGGAGACGCGTTCTGTCTCCTAGAGATGAACGTACTTTGA
TGCGAAAAGTGCAAATCAATCCCAGAACATCAGCAAAGGACCTTGTGTAGATGCTAGAGGAAACAGGTAAAA
AAGTATCTATATCCACAGTAAAACCAGTCCTATATCGACATAACCTGAAAGGCCGCTCAACAAGGAAGAAGC
CACTGCTCCAAAACCGGCATAAAAAAGCCAGACTACGGTTTGCAACTGCACATGGGGACAAAGATCGTACTT
TTTGGAGAAATGTCCTCTGGTCCGATGAAACAAAACTGGAACTGTTTGGCCATAATGACCATCGTTATGTTT
GGAAGAAAAAAGGGGAGGCTTGCAAGCCGAAGAACACCATCCCAACCGTGAAGCACAGGGGTGGCAACATCA
TGTTGTGGGGGTGCTTTGCTGCAGGAGGGACTGGTGCACTTCACAAAATAGATGGCATCATGAGGATCGAAA
ATTATGTGGATATATTGAAGCAACATCTCAAGACAACATTCAGGAAGTTAAAGCTTGGTCGCAAATGGGTCT
TCCAAATGGACAATGACCCCAAGCATACTTCCAAAGTTGTGGCAAAATGGCTTAAGGACAACAAAGTCAAGG
TATTGGATTGGCCATCACAAAGCCCTGACCTAAATTCTATAGAAAATTTGTGGGCAGAAATGAAAAAGCATG
TGCGAGCAAGGAGGCATACAAACCTGACTCAGTTACACCAGCTCTGTTAGGAGGAATGGGCCAAAATTCACC
CAATTTATTGTGGGAAGCTTGTGGAAGGCTACCTGAAATGTTTGACCCAAGTTAAACAATTTAAAGGAAATG
CTACCAAATACTAA
>chromosome2:22953228-22954249/1-1021
TGGGAAAATCAAAAGAAATCAGCCAAGACCTCAGAAAAAAAATTGTAGACCTCCAAAAGTCTGGTTCATCCT
TGGGAGCAATTTCTAAATGCCTGAAGGTACCACGTTCATCTGTACAAACAATAGCACGCAAGTATAAAGACC
ATGGGACCACGCAGCCGTCATACCGCTCAGGAAGGAGACGCGTTCTGTCTCCTAGAGATGAACGTACTTTGG
CGTGAAAAGTGCAAATAAATCCCAGAACAACAGCAAAGGACCTTGTGAAGATGCTGGAGGAAACAGGTACAA
AAGTATCTATATCCACAGTAAAACAAGTCCTATATCGACATAACCTGAAAGGTCGCTCAGCAAGGAAGAAGC
CACTGCTCCAAAACCGCCATAAAAAAGCCAGACTATGGTTTGCATTTGCACATGGGGACAAAGATCGTACTT
TTTTGAGAAATGTCCTCTGGTCTGATGAAACAAAAATAGAACTGTTTGGCCATAATGACTATCGTTATGTTT
GGAGGAAAAGGGGGAGGCTTGCAAGCCAAAGAACACCATCCCAACCGTGAAGCACGGGGGTGGCAGCATCAT
TTTGTGGGGGTGCTTTGCTGCAGGAGGGACTGGTGCACTTCACAAAATAGATGGCATCATGAGGCAGGAAAA
TGATGTGGATATATTGAAGCAACATCACAAGACATCAGTCAGGAAGTTAAAGCTTGGTCGCAAATGTGTCTT
CCAAATGGACAATGACCCCAAGCATACTTCCAAAGTTGTGGCAAAAGGGCTTTAGGACAACAAAGTCAAGGT
ATTGGAGTGGCCATCACAAAGCCCTGACCTCAATCCCATAGCAAATTTGTGGGCAGAACTGAAAAAGTGTGT
GCGAGCAAGGAGGCCTACAAACCTGACTCAGTTACACCAGCTCTGTCAGGAGGAATGGGCCAAAATTCACCC
AACTTATTGTGGTTAGCTTGTGGAAGGCTACCCGAAACGTTTGACCGAAGTTAAACAATTTAAAGGCAATGC
TACCAAATACTAA
>chromosome2:52576357-52577380/1-1023
TGGGAAAATCTAAAGAAATCAGCCAAGACCTCAGAAAAAAAGATTGTAGACCTCCACAAGTCTGGTTCATCC
TGGGGAGCAATTTCCAAACGCCTGAAAGTACCACGTTTATCTGTACAAACAATAGTACGCAAGTATAAACAC
CATGGGACCACGCAGCCATCATACCGCTCAGGAAGGAGACGCGTTCTGTTTCCTAGAGATTAACGTACTTTG
GTGCGAAAAGTGCAAATCAATCCCAGAACAACAGCAAAGGACCTTGTGAAGATGCTGGAGGAAACAGGTACA
AAATTATCCATATCCACAGTAAAACGAGTCCTATATCGACATAACCTGAAAGGCTGCTCAGCAAGGAAGAAA
CCACTGCTCCAAAAACACCATAAAAACGCCAGACTACGGTTTGCAACTGTGCATGGGGACAAAGATCGTACT
ATTTGGAGAAATGTCCTCTGGTCTGATGAAACAAAAATAGAACTGTTTTGTCATAATGACCATCGTTATGTT
TGGAGGAAAAAGGGGGAGGCTTGCAAGCCGAAGAACACCATCCCAACCGTGAAGCATGGGGGTGGCAGCATC
ATGTTGTGGGGTTGCTTTGCTGCAGGAGGGACTGGTGCACTTTACAAAATAGATGGCATCATGAGGATGGAG
AATGATGTGGATATATTGAAGCAACATCTCAAGACATCAGTCAGGAAGTTAAAGCTTGGTCGCAAATGGGTC
TTCCAAATGGACAATGACCCCAAGCATACTTCCAAAGTTGTGGCAAAATGGCTTAAGGACAACAAAGTCAAG
GTATTGGAGTGGCCATCACAAAGCCCTGACCTCAATTCTATAGAACATTTGTGGGCAGGACTGAAAAAGCGT
GTGTGAGCAAGGAGGCCTACAAACCTGACTCAGTTACACCAGCTCTGTCAGGAGGAATGGGCCAAAATTCAC
CCATCTTATTGTGGGAAGTTTGTGGAAGGCTACCCGAAATGTTTGACCCAAGTTAAACAATTTAAAGGCATT
GCTACCAAATACTAA
>chromosome2:10406539-10407563/1-1024
TGGGAAAATCAAAAGAAATCAGCCAAGACCTCAGAAAATAAATTGTAGACCTCCACCAGTCTGGTTCATCCT
TGGGAGCAATTTCCAAACACCTGAAGGTACCACGTTCATCTGTACAAACAATAGTATGCAAGTATAAACACC
ATGGGACCACGCAGCCGTCATACCGCTCAGGAAGGAGACGCGTTCTGTCTCCTAGAGATGAACGTACTTTGG
TGCAAAAAAGTGCAAATCTATCACATAACAACAGCAAAGGACCTTGTGAGGATGCTGGCGGAAACTGGTACA
AAAGTATCTATATTCACAGTAAAACGAGTCCTATAATCGACATAACCTGAAAGGCCGCTCAGCAAGGAAGAA
GCCACTGCTCCAAAACCGCCATAAAAAAGCCAGACTACAGTTTGCAACTGCACATGGGGACAAAGATCGTAC
TTTTTGGAGAAATGTCCTCTGGTCTGATTAAACAAAAATAGAACTGTTTGGCCATAATGACCATCGTTATGT
TTGGAGGAAAAAGGGTGAGGCTTGCAAGCCAAAGAACACCATCCCAACCATGAAGCACAGGGGTGGCAGCAT
CATGTTGTGGGGGTGCTTTGCTGCAGGAGGGACTGGTGCCCTTCACAAAATGCATGTCATCATGAGGTAGGA
AAATTATGTGGTTATATTGAAGCAACATCTCAAGACATCAGTCGGGAAGTTAAAGCTTGGTCACAAATGGGT
ATTCCAAATGGACAATGACCCCAAGCATACTTCCAAAGTTGTGGAAAAATGGCTTAAGGACAACAAAGTCAA
GGTATTGGAGTGGCCATCACAAAGCCCAGACCTCAATCCTATAGAACATTTGTGGGCAGAACTGAAAAAGCG
TGTGCGAGCAAGGAGGCCTACAAACCTGACTCAGTTACACCAGCTCTGTCAGGAGGAATGGGCCAAAATTCA
CCCAACTTATTGTGGGGAGCTTGTGGACAGCTACCCGAAACGTTTGACCCAAGTTAAACAATTTAAAGGCAA
TGCTACCAAATACTAA
>chromosome2:71327604-71328558/1-954
TCCTTGGGAGCAATTTCCAAACACCTGAAGGTACCACGTTCATCTGTACAAACAATAGTACGTAAGTATAAA
CACCATGGGACGACGCAGCCGTCATACCGCTCAGGAAGGAGATGAGTTCTGTCTCCTAGAGATGAACGTACT
TTGGTGCGAAAAGTGCAAATCAATCCCAGAACAACAGCAAAGGACCTTGTGAAGATGCTGGAGGAAACGGGT
ACAAAAGTATCTATATCCACAGTAAAACGAGTCCTATATCGACATAACCTGAAAGGCTACTCAGCAAGGAAA
AAGCCACTGCTCCAAAACCGCCATAGAAAAGCCAGACTACGGTTTGCAACTGCACATGGGGACAAAGATCGT
ACTTTTTGGAGAAATGTCCTCTGGTCTGATGAAACAAAAATAGAACTGTTTGGCCATAATGACCATCATTAT
GTTTGGAGGAAAAAGGGGGAGGCTTGCAAGCCGAAGAACACCATCCCAACCGTGAAGCACGGGGGTGGCAGC
ATCATGTTGTGGGGGTGCTTTGCTGCAGGAGGGACTGGTGCACTTCACAAAGTAGATGGCATCATGAGGCAG
GAAAATTATGTGGCTATATTGAAGCAACATCTCAAGACATCAGTCAGGAAGTTAAAGCTTGGTCGCAAATGG
GTCTTCCAAATGGACAATGACCCCAAGCATACATCCAAAGTTGTGGCAAAATGGCTTAAGGACAACAAAGTC
AAGGTATTGGAGTGGCTATCACAAAGCCCTGACCTCAATCCTATCGAACATTTGTGGGCAGAACTGAAAAAG
CATGTGCGAGCAAGGAGGCCTACAAACCTGACTCAGTTACACCAGCTCTGTCCGGAGGAATGGGCCAAAATT
CACCCAACTTATTGTGGGAAGCTTGTGGAAGGCTACCCAAAATGTTTGACCCAAGTTCAACAATTTAAAGGC
AAATCTACCAAATACTAA
>chromosome3:74479261-74480284/1-1023
ATAGGAAAATAAAAAGAAATCAGCCAAGACCTCAGAAAAAAATATTGTAGACCTCCACAAGTCTGGCTCATC
CTTGGGAGCAATTTCCAAACGTCTGAAGGTACCACGTTCATCTGTACAAACAATAGTACCCAAGTATAAACA
CCATGGGACCATGCAGCTGTCATACCACTCAGGAAGGAGACGCGTTCTGTCTCCTAGAGATGAACATACTTT
GGTGCGAAAAGTGCAAGTCAATCCCAGAACAACAGCAAAGGACCTTGTGAAGATGCTGGAGGAAACAGGTAC
AAAAGTATTTATATCCACAGTAAAACGAGTCTTATGTCGACATAACCTGAAAGGCCGCTCAGCAAGGAAGAA
GCCACTGCTCCAAATCCGCCATAAAAAAGCCAGACTACGGTTTGCAACTGCACATGGGGACAAAGATCGTAC
TTTTTGGAGAAATGTCCTCTTGTCTGATGAAACAAAAATAGAACTGTTTGGCCATAATGACCATCGTTATGT
TTGGAGGAAAAAGGGGGAGGCTTGCAAGCTGAAGAACACCATCCCAACCGTGAAGCACGGGGGTGGCAGCAT
CATGTTGTGGGGGCGCTTTAGTGCAGGAGTGACTGGTGCACTTCACAAAATAGCTGGCATCATGAGGTAGGA
AAATTTGGTGGATATATTGAAGCAACATCTCAAGACATCAGTCAGGAAGTTAAAGCTTGGTCGCAAATGGGT
CTTCCAAATGGACAATGACCCCAAGCATACTTCCAAAGTTGTGGAAAAATGGCTTAAGGACAACAAAGTCAA
GGTATTGGAGTGGCCATCAAAAAGCCCTGACCTCAATCCTATAGAAAATTTGTGAGCAGAACTGAAAAAGCG
TGTGCGAGCAAGGAGGCCTACAAACCTGACTCAGTTACACCAGCTCTGTCAGGAGGAATGGGCCAAAATTCA
CCCAACTTATTGTGGGAAACTTGTGGAAGGCTACCTGAAACATTTGACCCAAGTTAAACAATTTAAAGGCAA
TGCTACCAAATACTA
>chromosome3:41340251-41341273/1-1022
ATGGTAAAATCAAAAGAAATCAGCCAAGACATTAGAAAACAAATTGTAGACCTCCCCAAGTCTGGTTCATCC
TTGGGAGCAATTTCCAAATGCCTGAAGGTACCACGTTCATCTGTACAAACAATAGTACGCAAATATAAACAC
CATGGGAGCACACAGCCTTCATACCGCTCAGGAAGGAGACGCGTTCTGTCCCCTAGAGATGAATGTACTTTG
GTGCGAAAAGTGCAAATCAATCCCAGAACAACAGCAAAGGACCTTGTGAAGATGCTGGAGGAAACAGGCACA
AAAGTATCTATATCCACAGCAAAACGAGTACTATACCAACATAACCTGAAAGGCCGCTCAGCAAGGAAGAAG
CCACTGCTCCAAAACCGCCATAAAAAAGCCAGACTACGGTTTGCAACTGCACATGGGGACAAAGATCGTACT
TTTTGGAGAAATGTTCTCTGATCTGATGAAACAAAAATAGAACTGTTTGGCCATAATGACCATCGTTAGGTT
TGGAGGAAAAAGGGGGAGGCTTGCAAGCCGAAGAACACCATCCCAACCTTGAAGCACGGGGGTGGCAGCATC
ATGTTGTGGGGGTGCTTTGCTGCAGGAGGGACTGGTGCACTTCCCAAAATAGATGGCATCATGAGGAAGTAA
AATTATGTGGATATATTGAAGCAACATCTCAAGACATCAGTCAGGAAGTTAAAGCTTGGTCACAAATGGGTC
TTCCAAATGGACAATGACCCCAAGCATACTTCCAAAGTTGTGGCAAAATGGCTTAAGGACAACAAAGTCAAG
GTATTGGAGTGGCCATCACAAAGCCCTGACCTCAATCCTATAGAAAATGTGTGGGCAGAACTGAAAAAGCGT
GTGCAAGCAAGGAGGCCAACAAACCTGACTCAGTTACACCAGCTCTGTCAGGAGGAATGGGCCAAAATTCAC
CCAACTTAATGTGGGAAGCTCGTGGAAGGCTACCCAAAATGTTTGACCCAAGTTAAACAATTTAAAGGAAAT
GCTACCAAATACTA
>chromosome3:24729387-24730370/1-983
AAAATGGTAGACCTCCACAAGTCTGGTTCATCCTAGGGAGCAATTTCCAAACGCCTGAAGGTACCACGTTCA
TCTGTACAAACAATAGTACGCAAGTATAAACCACATTGGACCACGCAGCCGTCTTACCACTCAGGAAGGAGA
CGCGTTCTGTCTCCTAGAGATGAACGTACTTTGGTGCAAAAAGTGCAAATCAATCCCAGAACAACAGCAAAG
GACCTTGTGAAGATGCTGGAGGAAACAGGTACAGAAGTATCTATATCCATAGTAAAATGAGTCCTATATCAA
CATAACCTGAAAGGCCGCTCAGCAAGGAAGAAACCACTGCTCCAAAACCGCCATAAAAAAGCCAGACTACGG
TTTGCAACTGCACATGGGGACAAAGATCATACTTTTTGGAGAAATGTCCTCTGGTCTGATGAAACAAAAATA
GAACTGTTTGGCCATAATGACCATCGTTATGTTTGGAGGAAAAAGGGGGAGGTTTGCAAGCCGAAGTACACC
ATCCCAACCGTGAAGCACGGGGGTAGCAACATCATATTGTGGGGGTGCTTTGCTGCAGGAGGGACTAGTGCA
CTTCACAAAATAGATGGCATCACGAGGATGGAAAATGATGTGGATGTATTGAAGCAACATCTCAAGACATCA
GTCAGGAAGTTAAAGCTTGGTCGCAAATGGGTCTTCCAAATGGACAATGACCCCAAGCATAATTCCAAAGTT
GTGGCAAAATGTCTTAAGGACAACAAAGTCAAGGTATTGGAGTGGCCATCACAAAGCCCTGACCTCAATCCT
ATAGAAGATTTGTGGGCAGAACTGAAAAAGCGTGTGCGAGTAAGGAGGCCTACAAACCTGACTCAGTTACAC
CAGCTCTGTCAGGAGGAATGGGCCAAAATTCACCCAACTTATTGTGGGAAGCTTGTGGAAGGCTAACCGAAA
CGTTTGACCCAAGGTAAACCATTTAAAGGCAATGCTACCAAATACTA
>chromosome3:86239541-86240563/1-1022
TGGGAAAATCAAAAGAAGTCAGCCAAGACCTCAGAAAAAAAATTGTAGACCTCCACAAGTCTGGTTCATCCT
TGGGAGCAATTTCCAAATGCCTGAAGGTACCACGTTCATCTATACAAACAATAGTATGCAAGTATAAACACC
ATGGGACCACGCAGCCGTCATACCGCTCAGGAACGAGACGCGTTCTGTCTCCTAGAGATGAACGTACTTTGG
TGTGAAAAGTGCAAACCAATCCCAGAACAACAGCAAAGGACCTTGTGAAGATGCTGGAGGAAACAGGTACAA
AAATATCTATATCCACAGTAAAACGAATCCTATATCGACATAACCTGAATGGCCGCTCAGCAAGGAAGAAGC
CACTGCTCCAAAACCGCCATAAAAAAGCCAGACTACGGTTTGCAACTGCACATGGGGACAAAGATCGTACTT
TTTGGAGAAATGTCCTTTGGTCTGATGAAACAAAAACAGAACTGTTTGGCCATAATGACCATCGTTATGTTT
GGAGTAAAAAGGGGGAGGCTTGCAAGCCGAAGAACACCATTCCAACCGTGAAGCACGGGGGTGGCAGCATCA
TGTTGTGGGGGTGCTTTGCTGCAGGAGGGACTGGTGCACTTCACAAAATAGATGGCATCATGAGGCAGGAAA
ATTATGTGGATATATTGAAGCAACATCTGAAGACATCAATCAGGAAGTTAAAGCTTGGTTACAAATGGGTCT
TCCAAATGGACAATGACCCCAAGCATGCTTCCAAAGTTGTGGCAAAATGGCTTAAGGACAACAAAGTCAAGG
TATTGGAGTGGCCATCACAAGGCCCTGACCTCAATCCTATAGAAAATCTGTGGGCAGAACTGAAAAAGCGTG
TGCGAGCAAGGAGGCCTACAAACCTGACTCAGTTACACCAGCTCTGTCAGGAGGAATGGGCCAAAATTCACC
CAACTTATTGTGGGGAGCTTGTGGAAGGCTACCCAAAACGTTTGACCCAAGTTAAAGAATTTAAAGGCAATG
ATACCAAATACTAA
>chromosome3:13352368-13353393/1-1025
TGGGAAAATCAAAAGAAATCAGTCAAGACCTCAGAAAAGAAATTGTAGACCTCCACAAGTCTGGTTCATCTT
TGGGAGCAATTTCCAAACGCCTGAAGGTACCATGTTCATCTGTACAAACAATAGTACGCAAGTATAAACACC
ACCATGGGACCACGCAGCCATCATACCGCTCAGGAAGGAGACTCGTTCTGTCTCCTAGAGATGACCGCACTT
TGGTGCGAAAAGTGCAAATCAATCCCAGAACAACAGCAAAGGACCTTGTGAAGATGCTGGAGGAAACAGGTA
CAAAAGTATCTATATCCACAGTAAAACAAGTCCTACATCAACATAACCTGAAAGGCCGTTCAGCAAGGAAGA
AGCCACTGCTCCAAAACCACCATAAAAAAGCCAGACTACGGTTTGCAACTGCACATGGGGACAAAGATCGTA
CTTTTTGGAGAAATGTCCTCTGGTCTGATGAAACAAAAATAGAACAGTTTGGCCATAATGACCATCGTTATG
TTTGGAGGAAAAAGGGGGAGGCTTGCAGGCCGAAGAACACCATCCCAACCGTGACGCACGGGGGTGGCAGCA
TCATGTTGTGGGGGTGCTTTGCTGCAGGAGGGACTGGTGCACATCACAAAATAGATGGCATCATGAGGGAGG
AAAATTATGTGGATATATTGAAGCAACATCTCAAGACATCAGTCAGGAAGTTAAAGCTTAGTCGCAAATGGG
TCTTCCAAATGGACAATGACCCCAAGCATACTTCCAAAGTTGTGGCAAAATGGCTTAAGGACAACAATGTCA
AGGTATTGGAGTGGCCATCACAAAGCCCTGACCTCAATCCTATAGAAAATTTGTGGGGAGAATTGAAAAAGC
GTGCGCGAGCAAGGAGGCCTACAAACCTGACTCAGTTACACCAGCTCTGTCAGGAGGAATGGGCCGAAATTC
ACCCAACTTATTGTGGGAAGCTTGTGGAAGGCTACCCGAAACGTTTGATCCAAGTTAAACAATTTAAAGGCA
ATGCTACCAAATACTAA
>chromosome3:80474439-80475461/1-1022
TGGGAAAATCAAAAGAAATCAGCCAAGACCTCAGAAATAAAATTGTAGACCTCCACAAGTCTGGTTCATCCT
TGGGAGCAATTTCCAAACACCTGAAGGTACCACGTTTATCTATACAAACAATAGTACGCAAGTATAAACACC
ATGGGACCATGCAGCCGTCATACCGCTCAGGAAGGAGACGTGTTCTGTCTCCTAGAGATGAACGTGCTTTAG
TGAGAAAAGTGCAAATCAATCCCAGAACAACAGCAAAGGACTTTGTGAAGATACTGGAGGAAACAGGTACAA
AAGTATCTATATCCACAGTAAAACGAGTCCTATATCGACATAACCCGAAAGGCCGCTCAGCAAGGAAGAAGC
CACTGCTCCAAAACCGCCATAAAAAAGCCAGACTACGGTTTGCAACTGCACATGGGGACAAAGATCGTACTT
CTTGGAGAAATGTCCTCTGGTCTGATGAAACAAAAATAGAACTGTTTGGCCATAATGACCATTGTTATGTTT
GGAGGAAAAGGGGGGAGGCTTGCAAGCCGAAGAACACCATCCCAACCGTGAAGCACGGGGGTGGCAGCATCA
TGTTGTGGGGGTGCTTTGCTGCAGGAGGGACTGGTACACTTCACAAAATAGATGGCATCATAGCGTAGGAAA
ATTATGTGGATATATTGAAGCAACATCTCAAGACATCAGTCAGGAAGTTAAAGATTGGTTGCAAATGGGTCT
TCCAAATGGACAATGACCCCGAGCATACTTCCAAAGTTGTGGCAAAATGGCTTAAGGACAACAAAGTCAAGG
TATTGGAGAGGCCATCACAAAGCCCTGACCTCAATCCTATAGAACATTTGTGGTCAGAACTGAAAAAGCATG
TACGAGCAAGGAGGCCTACAAACCTGACTCAGTTACACCAGCTCTGTCAGGAGGAATGGGCCAAAATTCACC
CAACTTATTGTGGGAAGCTTGTGGAAGGCTACCCGAAACGTTTGACCTAAGTTCAACAATTTAAAGGCAATG
CTAACAAATACTAA
>chromosome4:51640568-51641589/1-1021
ATGGGAAAATCAAAAGAAATCAGCCAAGACCTCAGAAAAAAATGTGTAGACCTCCACAAGCCTGGTTCATCA
TTGGGAGCAATTTCCAAACGCCTGAAGGTACCACGTTCATCTGTACAAACAATAGTACGTAAGTATAAACAC
CATAGGACCACGCAGCCGTCATACCGCTCAGGAAGGAGACACGTTCTGTCTCCTAGAAATGAATGTACTTTG
GTGCGAAAAGTGCAAATCAATCCCAGAACAACAGCAAAGGACCTTGTGAAAATGCTGGAGGAAACAGGTACA
AAAGTATCTATATCCACAGTAAAACGAGTCCTATATCGACATAACCTGAAAGGCCACTCAGCAAGGAAGAAG
CCATTGCTCCAAAACCACCATAAAAAAGCCAGAATACGGTTTGCAACTGCACATGGGGACAAAGATCGTACT
TTTTGGAGAAATGTCCTCTGGTCTGATGAAACAAAAATAGAACTGTTTGGCCATAATGACCATCGTTATGTT
TGGAGGAAAAAGGGGGAGGCTTGCTAGCCGAAGAACACCATCCCAACCATGAAGCACGGGGGTTTCAGGATC
ATGTTGTGGGGGTGCTTTGCTGCAGGAGGGACTGGTTCACTTCACAAAATAGATGGCATCATGAGGTAGGAA
AATTATGTGGATATATTGAAGCAACATCTCAAGACATCAGTCAGGAAGTTAAAGCTTGTTCGCAAATGGGTC
TTCCAAATGGACAATGACCCCAAGCATACTTCCAGAGTTGTGGCAAATGGCTTAAGGAAAACAAAGTCAAGG
TATTGGAGTGGCCATCACAAAGCCCTGACCTCAATCCTACAGAAAATTTGTGGGCAGAACTGAAAAAGCGTG
TGTGAGCAAGGAGGCCTACAAACCTGACTCAGTTACACCAGCTCTGTCAGGAGGAATGGGCCAAAATTCACC
CAACTTATTGTGGGAAGCTTGTGGAAGGCTACCCGAAATGTTTGACCCAAGTTAAACAATTTAAAGGCAATG
CTACCAAATACTA
>chromosome4:11232185-11233204/1-1019
ATGGGAAAATCTAAAGAAATCAGCCAAGACCTCAGAAAAACAATTGTAGACCACAAGTCTGGTTCATTCTTG
CGAGCAATTTCCAAACACCTGAAGGTACCACGTTCATCTGTACAAACAATAGTATGCAAGTATAAACACCAT
GGGACCACGCAGCCGTCATACCGCTCAGGAAGAAGACGCGTTCTGTCTCCTAGAGATGAACGTACTTTGGTG
CAAAAAGTGAAAATCAAACCCAGAACAGCAGCAAAGGACCTTGTGAAGATGCTGGAGGAAACAGGTACAAAA
GTATCTATATCCACAGTAAAACGAGTCCAATATCAACATAACCTGAAAGGCCGCTCAGCAAGGAAGAAGCCA
CGGCTCCAAAACCGCCATAAAAAAGCCAGATTACGGTTTGCAACTGCACATGGGGACAAAGATCGTACTTTT
TGGAGAAATGTCCTCTGGTCTGATGAAACAAAAATAGAACTGTTTGGCCATAATGACCATCGTTATGTTTGG
AGGAAAAAGGGGGAGGCTTGCAAGCCAAAGAACACCATCCCAACCATGAAGCACGGGGGTGGCAGCATCATG
TTGTGGGGGTGCTTTGCTGCAGGAGGGACTGGTGCACTTCACAAAATAGATGGCATCATGAGAGAGGAAAAT
TATGTGGATATATTGAAGCAACATCTCAAGACATCAGTCAGGAAGTTAAAGCTTGGTCGCAAATGGGTCTTC
CAAATGGACAATGACCCCAAGCATACTTCCAAAGTTGTGGCAAAATTGCTTAAGTACAACAAAGTCAAGGTA
TTGGAGTGGCCATCACAAAGCCCTGACCTCAATCCCATAGAAAATTTGTGGGCAGAACTGAAAAAGCATGTG
CGAGCAATGAGGCCTACTAACCTGACTCAGTTACACCAGCTCTGTCAGGAGGAATGAGCCAAAATTCACTCA
ACTTATTGTGGGAAGCTTGTGGAAGGCTAGCCGAAATGTTTGACCCAAGTTAAACAATTTAAAGGCAATGCT
ACCAAATACTA
>chromosome4:71213099-71214092/1-993
ACCTCAGAAAAAAATTGTAGACCTCCACAAGTCTGGTTCATCCTTGGGAGCAATTTCCAAACACATGAAGGT
ACCACATTCATCTGTACAAACAACAGTACGCAAGTATAAACACCATGGGACGACGCAGCCGTCATACCACTC
AGGAAGGAGACGCGTTCTGTCTCCTAGAGATGAACGTACTTTGGTGCGAAAAGTGCAAATCAATCTCAGAAC
AACAGCAAAGGACCTTGTTAAGATGCTGGAGGAAACAGGCACAAAAGTATCTATATCCACAGTAAAACGAGT
CCTATATCGACATAACCTGAAAAGCCACTCAGCAAGGAAGAAGCCACTGCTCCAAAACCGCCATAAAAAAGC
CAGACTACGGTTTGCAACTGCACATGGGGACAAAGATCGTACTTTTTGGAGAAATGTCCTCTGGTCTGATGA
AACAAAAATAGAACTGTTTGGCCATAATGACCATCATTATGTTTGGAGGAAAAAGGGGGAGGCTTGCAAGCC
GAAGAACACCATCTCAACCGTGAAGCACGGGGGTGGCAGCATCATGTTGTGAGGGTGCTTTGCTGCAGGAGG
GACTGGTGCAGTTCACAAAATAGATGGCATCATGAGGACGGAAAATTATGTGGATATATTGAAGCAACATCT
CAAGACATCAGTCAGGAAGTTAAAGCTTTGTCGCAAATGGGTCTTCCAAATGGACAATGACCCCAAGCATAC
TTCCAAAGTTGTGGCAAAATGGCTTGAGGACAACAAAGTCAAGGTATTGGAGTGGCCATCAGAAAGCCCTGA
CCTCAATCCTATAGAAAATGTGTGGGCAGAACTGAAAAAGTGTGTGCGAGCAAGGAGGCCCACAAACCTGAC
TCAGTTACACCAGCTCTGTCAGGAGGAATGGGCCAAAATTCACCCAACTTATTGTTGGAAGCTTGTGGAAGG
CTACCCGAACCGTTTGACCCAAGTTCAGCAATTTAAAGGCAATGCTACCAAATACTA
>chromosome4:54765377-54766396/1-1019
TGGGAAAATCAAAAGAAATCAGCCAAGACCTCAGAAAAAGAATTGTAGACCTCCACAAGTCTGGTTCATCTT
TGGGAGCAATTTCCAAACGCCTGAAGGTACCACGTTCATCTGTACAAACAATAGTATGCAAGTATAAACACC
ATGGGACCACGCAGCCGTCATACCGCTCAGGAAGGAGACGTGTTCTGTCTCCTAGAGATGAACGTACTTTGG
TGCGAAAAGTGCAAATCAATCCCAGAACAACAGCAAAGGACCTTGTGAAGATGCTGGAGGAAACCGGTACAA
AAGTATCTATATCCACAGTAAAACAAGTCTTATATCGACATAACCTGAAAGGCCGCTGAGCAAGGAAGAAGC
CACTGCTCCAAAACCGCCATAAAAAAGCCAGGCTACGGTTTGCAACTGCACATGGGGAGAAAGATCGTACTT
TTTGGAGAAATGTCCTCTGGTCTGATGAAACAAAAATAGAACTGTTTGGCCATAATGACTATCGTTATGTTT
GGAGGAAAAAGGGGGAGGCTTGCAAGCCGAAGAACACCATCCCAACCGTGAAGTACGGGGGTGGCAGCATCA
TGTTGTGGGGGTGCTTTGCTGCAGGAGGGTCTGGTGCACTTCACAAAATAGATGGCATCATGAGGTAGGAAA
ATGATGTGGATATATTGAAGCAACATCTCAAGACAAGTCAGGAAGTTAAAGCTTGGTCGCAAATGGGTCTTC
CAAATGGACAATGACCCCAAGCATACTTCCAAAGTTGTGGCAAAATGGCTTAAGGACAACAAAGTCAAGGTA
TTGGAGTGGCCATCACAAAGCCCTGACCTCAATCCCATAGAAAATTTGTGGGCAGAACTGAAAAAGCATGTG
CGAGCAAGGAGGCCTACAAACCTGACTCAGTTACACCAGCTCGGTCAGGAGGAATGGGCCAAAATTCACCCA
ACTTATTGTGGGAAGCTTGTGGAAGGCTACCTATAATGTTTGACCCAAGTTAAACAATTTAAAGGCAATGCT
ACCAAATACTA
>chromosome4:8387661-8388683/1-1022
TGGGAAAATGAAAAGAAATCAGCCAAGACCTCAGAAAAAAAATTGTAGACCTCCACAAGTCTGGTTCATCCT
TGGGAGCAATTTCCAAATGCCTGAAGGTACCACGTTCATCTGTACAAACAATAGTACGCAAGTATAAACACC
ATGGGACCACACAGCCGTCATATCGCTAAGGAAGGAGACACGTTCTGTCTTCTAGAGATGAATGTACTTTGT
TGCGAAATGTGCAAATCAATCCCAGAACAACAGCAAAGGACCTTGAGAAGATGCTGGAGTAAACAGGTACAA
AAGTATCTATATCCACAGTAAAACAAGTCCTATATCGACATAACCTGAAAGGCTGCTCAGCAAGGAAGAAGC
CACTGCTCCAAAACCGGCATAAAAAAGCCAGACTGCGGTTTGCAACTGCACATGGGGACAAAGATCGTAGTT
TTTGGAGAAATGTCCTCTGGTCTGATGAAACAAAAATAGAACTGTTTGGCCATAATGACCATTGTTATGTTT
GGAGGAAAAAGGGGGAGGCTTGCACGCCGAAGAACACCATCCAAACTGTGAAGCACGGGGGTGGCAGCATCA
TGTTGTGGGGGTGCTTTGCTGCAGGAGGGACTGGTGCACTTCACAAAATAGATGGCATCATGAGGGAGGAAA
ATTATGTGGATATATTGAAGCAACATCTCAAGACATCAGTCAGGAAGTTAAAGCTTGGTCGCAAATGGGTCT
TCCAAATGGACAATGACCCCAAGCATACTTCCAAAGTTGTGGCAAAATGGCTTAAGGACAACAAAGTCAAGG
TATGGGAGTGGCCATCACAAAGACCTGACCTCAATCCTATAGAAAATCTGTGGGCAGAACTGAAAAAGCGTG
TGCGAGCAAGGAGGCCTACAATCCTGACTCAGTTACACCAGCTCTGTCAGGAGGAATGGGCCAAAATTCACC
CAACTTATTGTGTGAAGCTTGTGGAAGGCTACCTGAAACGTTTGACCCAAGTTAAACAATTTAAAGGCAATG
CTACCAAATACTAA
>chromosome4:32272320-32273342/1-1022
TGGGAAAATCAAAAGAAATCAGCCAAGACCTCAGAAAAGAAGTTGTAGACCTCCACAAGTCTGGATCACCCT
TGGGAGCAATTTCCAAATGCTTGAAGGTACCACGTTCATCTGTACAAACAACAGTACACAAGTATAAACACC
ATGGGACCACGCAGCCGTCATACTGCTCAGGAAGGAGACTCGTTCTGTCTCCTAGAGATGAACGTACTTTGG
TGTGAAAAGTGCAAACCAATCCCAGAACAACAGCAAAGGACCTTGTGAAGATGCTGGAGGAAACAGGTACAA
AAGTATCTATATCCACAGTAAAACGAGTCCTATATCGACATAACCTGAAAGGCCGCTCAGCAAGGAAGAAGC
CACTGCTCCAAAACCGCCATAAAAAAGCCAGACTACGGTTTGCAACTGCACATGGGGACAAAGATCGTACTT
TTTGGAGAAATGTCCTCTGGTTTGATGAAACAAAAATAGAACTGTTTGGCCATAATGACCATCGTTATGTTT
AGAGGAAAAAGGGGGAGGCTTGCAAGCCGGAGAACACTATCCCAACCGTGAAGCATGGGGGTGGCAGCATCA
TGTTGTGGGGGTGCTTTGCTGCAGGAGGGACTGGTACACTTCACAAAATAGATGGCATCATGAGGAAGGAAA
ATGATGTAGATATATTGAAGCAACATCTCAAGACATCAGTCAGGAAGTTAAAGCTTGGTCGTAAATGGGTCT
TCCAAATGGACAATGACCCCAAGCATACTTCCAAAGTTGTGGCAAAATGGCCTAAGGACAACAAAGTTGAGG
TATTGGAGTGGCCATCACAAAGCCCTGACCTCAATCTTATAGAAAATTTGTTGGCAGAACTGAAAAAGCGTG
TGCGAGCAAGGAGGCCTACAAACATGATTCAGTTACACCAGCTCTGTCAGGAGGAATGTGCCAAAATTCACC
CAACTTATTGTGGGAAGCTTGTGGAAGGCTAGCTGAAACGTTTGACCCAAGTTAAGCAATTTAAAGGCAATG
CTACCAAATACTAA
>chromosome4:38085655-38086676/1-1021
TGGGAAAATCAAAAGAAATCAGCCAAGACCTCAGAAAGAAAATTGTAGACCTCCACAAGTCTGGTTCATCCT
TGGGAGCAATTTCTAAACGCCTGAAGGTACCACGTTCATCTGTACAAACAATTGTACGCAAGTATAAACACC
ATGGGACCATGCAGCCGTCATACCGCTCAGGAAGGAGACGCGTTCTGTCTCCTAGAGATGAACTTACTTTGG
TGCGAAAAGTGCAAATCAATCCCAGAACAACTGCAAAGGACCTTGTGAAGATGCTGGAGGAAACAGGTACAA
AAGTATCTATATCCACAGTAAAACGAGTCCTATATCGACATAACCTGAAAAGCCGCTCAGCAAGGAAGAAGC
CACTGCTCCAAAACCGCCATAAAAAAGCCAGACTACGGTTTGCAACTACACATGGCGACAAAGATTGTACTT
TTTGGAGAAATGTCCTCTGGTCTGATGAAACAAAAATATAACTGTTTGGCCATAATGACCATTGTTATGTTT
GGAGGAAAAAGGGGGATGCTTGCAAGCCGAAGAACACCATCCCAACTGTGAAGCACAGGGGTGGCAGCATCA
TGTTGTGGGGGTGCTATGCTGCAGGAGGGTCTGGTGCACTTCACAAAATAGATGGCATCATGAGAAAGGACA
ATTATGTGGATATATTGAAGCAACATCTCAAGACATCTGTCAGGAAGTTAAAGCTTGGTCGCAAATGGGTCT
TCCAAATGGACAATGACCCCAAGCATACTTCCAAAGTTGTGGCAAAACGGCTTAAGGACAACAAAGGCAAGG
TATTGGAGTTGCCATCACAAAGCCCTGACCTCAAGCCTACAGAACATTTGTGGGCAGAACTGAAAAAGCGTG
TGCGTGCAAGGAGGCCTACAAACCTGACTCAGTTACACTAGCTCTGTCAGCAGGAATGGGCCAAAATTCACC
CAACTTATTGTGGGAAGCTTGTGGAAGGCTACCTGAAATGTTTGACCCAAGTTAAACAATTTAAAGGCAATG
CTACCAAATACTA
>chromosome4:42255439-42256461/1-1022
TGGGAAAATCAAAAGAAATCAGCCAAGACCTCAGAAAAACTATTGTAGACCTCCACAAGTCTGGTTCATCCT
TGGGAGCAATTTCCAAACGCCTGAAGGTACCATGTTCATCTGTACAAACAATAGTATGCAAGTATAAACACC
ATGGGACCACGCAGCCATCATACCGCTCAGGAAGGAGACGCGTTCTGTCTCCTAGAGATGAACGTACTTTGG
TGTGAAAAGTGCAAATCAATCCCAGAACAACAGCAAAGGACCTTGTGAAGATGCTGGAGGAAACAGGTACAA
AAGTATCTATATCCACAGTAAAACAAGTCTTATATCGACATAACCTGACAGGCCGCTCAGCAAGGATGAAGC
CACTGCTCCAAACCGCCATAAAAAAATCCAGACTACGGTTTGCAACTGCACATGGGGACAAAGATTGTACTT
TTTGGAGAAATGTCTTCTGGTCTGATGAAACAAAAATAGAACTGTTTGGCCATAATGACCATCGTTATGTTA
GGAGGAAAAAGGGGGAGGCTTGCAAGCCGAAGAACACCATCCCAAATGTGACGCACGGGGGTGGCAGCATCA
TGTTGTGGGGGTGCTTTGCTGCAGGAGAGACTGGTGCACTTCACAAAATAGATGGCATCATGAGGAAGGAAA
ATTATGTGGATATATTGAAGCAACATCTCAAGACATCAGTCAGGAAGTTAAAGCTTGGTCACAAATGGGTCT
TCCAAATGGACAATCACCCCAAGCATACTTCCAAAGTTGTTGCAAAATGGCTTAAGGACAACAAAGTCAAGG
TATTGGAGTGGCCATCACAAAGCCCTGACCTCAACCCTATGGAAACTTTGTGGGCAGAACTGAAAAAGTGTG
TGCGAGCAAGGAGGCCTACAAACCTGACTCAGTTACACCAGCTCTGTCAGGAGGAATGGGCCAAAATTCACC
CAACTTATTGTGGGAAGCTTGTGGAAGGCTATCCGAAACGTTTGACCCAAGTTAAACAATTTAAAGGCAATG
CTACCAAATACTAA
>chromosome4:63629139-63630160/1-1021
TGGGAAAATCAAAAGAAATCAATCAAGCTCTCAGAAAACAATTGTAGACCTCCACAAGTCTGGTTCATCCTT
GGGAGCAATTTCCAAATGCTTGAAGGTACCACGTTCATCTGTACAAACAATAGTACGCAAGTATAAACACCA
TGGGACCACGCAGCCATCATACCCCTCAGGAAGGAGACGCGTTCTGTCTCCTAGAGATGAACGTACTTTGGT
GCGAAACGTGCAAATCAATCCCAGAACAACAGCAAAGGACCTTGTGAAGATGCTGGAGGAAACAGGTACAAA
GTATCTATATCCACAGTAAAACAAGTCCTATATCGACATAACCTGAAAGGCCGCTCAGCAAGGAAGAAGCCA
CTGCTCCAAAACCACCATAAAAAAGCCAGACTACGGTTTGCAACTGCACATGGGGACAAAGATCGTACTTTT
TGGAGAAATGTCCTCTGGTCTGATGAAACAAAAATAGAACTGTTTGGCCACAATAACCATCGTTATGTTTGG
AGGAAAAAGGGGGAGGCGTGCAAGCCGAAGAACACCATTCCAACCGTGAAGCACAGGGGGTGGCAGCATCAT
GTTGTGGGGGTGCTTTGCTGCGGGAGGGACTGGTGCACTTCACAAAATAGATGGCATCATGAGGCAGGAAAA
TGATGTGGATATATTGAAGCAACATCACAAGACATCAGTCAGGAAGTTAAAGCTTGGTCGTAAATGGGTCTT
CCAAATGGACAATGACTCCAAGCATACTTCCACAGTTGTGGCAAAATGGCTTAAGGACAACAAAGTCAAGGT
ATTGGAGTGGCCATCACAAAGCCCTGAACTCAATCCTATAGAAAATTTGTGGGCAGAACTGAAAAAGCGTGT
GCGAGCAAGGAGGCCTACAAACCTGACTCAGTTACACCAGCTCTGTCAGGAGGAAAGTGCCAAAATTCACCC
AACTTATTGTGGGAAGCTTGTTGAAGGCTACCCGAAACGTTTGACTCAAGTTAAACAATTTAAAGGCAATGC
TACCAAATACTAA
>chromosome5:78519948-78520968/1-1020
ATGGGAAAATCAAAAGAAATCAGCCAAGACCTCAGAAAAAAATTGTAGACCTACACAAGTCTGGTTCATCCT
TGGGAGCAATTTCCAAATGCCTGAAGGTACCACATTCATCTGTACAAACAATAGTACGCAAGTTTAAACACC
ATGGGACCATGCAACCATCATACCGCTCAGGAAGAAGACGCGTTCTGTCTCCTAGAGATGAACGTACTTTGG
TGCGAAAAGTGCAAATCAATCCCAGAACAACAGCAAAGGACCTTGTGAAGATGCTGGAGGAAACAGGTATAA
AAGTATTTATATCCACAGTAAAACGAGTCCTATATCGACATAACCTGAAAGGCCGCTCAGCAAGAAGAAGCC
ACTGCTCAAAAACCGCCATAAAAAAGCCAGACTACGGTTTGCAACTGCACATGGGGACAAAGATCGTACTTT
TTGGAGAAATGTCCTCTGGTCTGATGAAACACAAATAGAACTGTTTGGCCATAATGACCATCGTTATGTTTG
GAGGAAAAAGGGGGAGGCTTGCAAGCCGAAGAACACCATCCCAACCGTGAAGCACGGGGGTGGCAGCATCAT
GTTGTGGGGGTGCTTTGCTGCAGGAGGGACTGGTGCACTTCACAAAATAGATGGCATCATGAGGTAAGAAAA
GTATGTGGATATATTGAAGCAACATCTCAAGACATCAGTCAGGAAGTTAAAGCTTGGTCACAAATGGGTCTT
CCAAATGGACAATGACCCCAAGCATACTTCCAAAGTTGTGGCAAAATGGCTTAAGGACAACAAAGTCAAGAT
ATTGGAGTGGCCATCACAAAGCCCTGACCTCAATCCTATAGAAAATTTGTGGGCAGAACTGAAAAAGCGTGT
GCGAGCAAGGAGGCCTACAAACCTGACTCAGTTACACCAGCTCTGTCAGGAGGAATGGGCCAAAATTCACCC
AATTTATTGTGAGAAGCTTGTGGAAGGCTACCCGAAACGTTTGACCCAAGTTAAACAATTTAAAGGCAATGT
TACCAAATACTA
>chromosome5:78939419-78940442/1-1023
ATGGGAAAATCAAAAGAAATCAGCCAAGACCTCAGAAAAAACATTGTAGACCTCCACAAGTCTGGTTCATCC
TTGGGAGCAATTTCCAAACGCCTGAAGGTACCACGTTCATCTGTACAAACAATAGTACGCAAGTATAAACAC
CATGGGACCACGCAGCCGTCATACCGCTCAGGAAGGAGACGCGTTCTGTCTCCTAGAGATGAACGTGCTTTG
GTGTGAAAAGCACAAATCAATCCCAGAACAACAGCAAAGGACCTTGTGAAGATGCTGGAGGAAACAGGTATA
AAAGTATTTATATCCACAGTAAAACGAGTCCTATATCGACATAACCTGAAAGGCCGCTCAGCAGGGAAGAAG
CCACTGCTCCAAAACCGCCATAAAAAAGCCAGACTACGGTTTGCGACTGCACATGGGGACAAAGATCGTACT
TTTAGGAGAAATGTCCTCTGGTCTGATGAAACAAAAATAGAACTGTTTGGCCATAATGACCATCGTTATGTT
TGGAGGAAAAAGGGGGAGGCTTGCAAGCCGAAGAACACCATCCCAACTGTGAAGCACGGGAGTGGCAGCATC
ATGTTGTGGGGGTGCTTTGCTGCAGGAGGGACTGGTGCACTTCACAAAATAGATGGCATCATAAGGGTGGAA
AATGATGTGGATATATTGAAGCAACATCTCAAGACATCAGTCAGGAAGTTAAAGCGTGGTCACAAATGGGTC
TTCCAAATGGACAATGACCCCAAGCAGACTTCCAAAGTTGTGGCAAAATGGCTTAATGACAACAAAGTCAAG
GTATTGGAGCGGCCATCACAAAGCCCTGACCTCAATCCTATAGAAAATGTGTGGACAGAACTGCAAAAGCGT
GTGCGAGCAAGGAGGCCTACAAACCTGACTCAGTTAGACCAGCTCTGTCAGGAGGAATGGGCCAAAATTCAC
CCAACTTATTGTGGGAAGCTTGTGGAAGACTACCCGAAACGTTTGACCCAAGTTAAACAATTTAAAAGGCAA
TGCTACCAAATACTA
>chromosome5:39284585-39285607/1-1022
ATGAGAAAATCAAAAGAAATCAGCCAAGACCTCAGAAAAAAAATTGTAGACCTCCACAAGTCTGGTTCAACC
TTGGGAGCAATTTCCAAATGCCTGAAGGTACCACGTTCATCTGTACAAACAATAGTATGTAAGTATAAACAC
CATGGGACCACGCAGCCGTCATACCGCTCAGGAAGGAGACGCATTCTGTCTCCTAGAGATGAACGTACTTTG
GTGTGAGAAGTGCAAATCAATCCCAGAACAACAGCAAAGGACCTTGTGAAGATGCTGGAGGAAACAGGTACA
AAAGTATCTATATCCACAGTAAAACAAGTCCTATATCGACATAACCTGAAAGGCCGCTCAGCAAGGAAGAAG
CCACTGCTCCAAAACCGCCATAAAAAAGCCAGACTACGGTTTGCAACTGCACATGGGGACAAAGATCGTATT
TTTCTGAGAAATGTCCTCTGGTCTGATGAAACAAAAATAGAACTGTTTGGCCATAATGACCATCGTTATGTT
TGGAGGAAAAAGGGGGATGCTTGCAAGCCGAAGAACACCATCCCAACCATGAAGCACGGGGGTGGAAGCACC
ATGAAGTGGGGGTGCTTTGCTGCAGGAGGGACTGGTGCACTTCACAAAATAGATGGCATCATGAGGTAGGAA
AATTATTTGGATATATTGAATCAACATCTCAAGACATCAGTCAGGAAGTTAAAGCTTGGTCGCAAATGGGTC
TTCCAAATGGACAGTGACCCCAAGTGTACTTCCAAAGTTGTGGCAAAATGGCTTAAGGACAACAAAGTCAAG
GTATTGGAGTGGCCATCACAAAGCCCTGACCTCAATCCCATAGAAAATCTGTGGGCAGAACTGAAAAAGCGT
GTGCGAGCAAGGAGGCCTACAAACCTGACTCTGTTACACCAGCTCTGTCAGGAGGAATGGGCCAAAATTCAC
CCAACTTATTGTGGGAAGCTTGTGGAAGGCTACCTGAAATGTTTGACCCAAGTTAAATAATTTGAAGGCAAT
GCTACCAAATACTA
>chromosome5:28466763-28467785/1-1022
ATGGGAAAATCAAAAGAAATCAGCCAAGACCTCAGAATAAAATTTGTAGACCTCCACAAGTCTGGTTCATCT
TTGGGAGCAATTTCCAAATGCCTGAAGGTACCACGTTCATCTGTACAAACAATAGTACGCAAGTATAAACAC
CATGGGACCACGCAGCCGTCATAACGCTCAGGATGAACGCGTGTTCTGTCTTCTAGAGATGAACGTACTTTG
GTGCGAAAAGTGCAAATCAATCCCAGAACAACAGCAAAGGACCTTGTGAAGATGCTGGAGGAAACAGGTACA
AAAGTATCTATATCCACAGTAAAACGAGTCCTATATCGACATAACCTGACAGGCCGCTCAGCGAGGAAGAAG
CCACTGCTCCAAAACCGCCATAAAAAAGCCAGACTACGGTTTGCAACTGCACATGGGGACAAAGATCATACT
TTTTGGAGAAATGTCCTCTGGTCTGATGAAACAAAAATAGAACTGTTTGCCCATAATGACCATCGTTATGTT
TGGAGGAAAAAGGGGGATGCTTGCAAGCCGAAGAACACCATCCCAACCGTGAAGCACGGGGGTGGCAGCATC
ATGTTGTGGAGGTGCTTTGCTGCAGGAGGGACTGGTGCACTTCACAAAATAGATGGCATCATGAGGCTGGAA
AATTATGTTTATATGTTGAAGCAAAATCTCAAGACATCAGTTAGGAAGTTAAAGCTTGGTCGCAAATGGGTC
TTCCAAATGGACAATGACCCCAAGCATACTTCTAAAGTTGTGGCAAAATGGCTTAAGGACAACAAAGTCAAG
GTATTGGAGTGGCCATCACAAAGCCCTGACCTCAATCCCATAGAAAATATGTGGACAGAACTGAAACAGCGT
GTGCGAGCAAGGAGGCCTACAAACCTGACTCAGTTACACCAGCTCTGTCAGGAGGAATGGGCCAAAATTCAC
CCAACTTATTGTGGGAAACTTGTGGAAGGCTACCCAAAACGTTTGACCCAAGTTAAACAATTTAAAGGCAAT
GCTACCAAATACTA
>chromosome5:24311315-24312338/1-1023
ATGGGAAAATCAAAAGAAATCAGCCAAGACCTCAGAAAAAAAATTGTAGACCTCCACAAGTCTGGTTCATCC
TTTAGAGCAATTTCCAAATGCCTGAAGGTACCACGTTCATCTGTACAGACAATAGTACGCAAGTATAAACAC
CATGGGACCACGCAGCCGTCATTCCGCTCAGGAAGGAGACGCGTTCTGTCTCCTAGAGATGAATGTACTTTG
GTGTGAAATGTGCTTATCAATCCCAGAACAACAGCAAAGGACCTTGTGAAGATGCTGAAGGAAACAGGTACA
GAAGTATCTATATCCACAGTAAAACGAGTCCTATATCGACATAACCTGAAAGGCCACTCAGCAAGGAAGAAG
CCACTGCTCCAAACCCGCCATAAAAAAGCCAGACTACGGTTTGCAACTGCACATGGGGAGAAAGATTGTACT
TTTTGGAGAAATGTCCTCTGGTCTGATGAAACAAAAACAGAACTGTTTGGCCATAATGACCATCGTTATGTT
TGGAGGAAAAAGAGGGAGGCTTGCAAGCCGAAGAACACCATCCCAACCGTGAAGCACGGGGGTGGCAGCATC
ATGTTGTGTGGGTGCTTTGCTGCAGGAGGGACTGGTGCACTTCACAAAATAGATGGCATCATGAGGTAGGAA
AATTATGTGGATATATTGAAGCAACATCTCAAGACATCAGTCAGGAAGTTAAAGCTTGGTTGCAAATGGGTC
TTCCATAATGAACAATGACCCCAAGCATACTTCCAAAGTTGTGGCAAAATGGCTTAAGGACAACAAAGTCAA
GGTATTGGAGTGGACATCACAAAGTCCTGAACTCAATCCCATAGAAAATTTGTGGGCAGAACTGAAAAAGCG
TGTGCGAGCAAGGAGGCCTACAAACCTGACTCAGTTACACCAGCTCTGTCAGGAGGAATGGGCCAATATTCA
CCCAACTTATTGTGTGAAGCTTGTGGAAGGCTATCCGGAACGTTTGACCCAAGTTAAACAATTTAAAGGCAA
TGCTACCAAATACTA
>chromosome5:50252857-50253878/1-1021
ATGGGAAAATCAAAAGAAATCAGCCAAGACCTCAGAAACAAAATTGTAGACCTCCACAAGTCTGGTTCATCC
TTGGGAGCAATTTCCAAATGCCTGAAGGTACCACGTTCATCTGTACAAACAATAGTACGCAAGTATAAACAC
CATGGGACCACGCAGCTGTCATTCCGCTCAGGAAGGAGACGCGTTCTGTCTCCTAGAGATGAACGTACTTTG
GTGCGAAAAGTGCAAATCAGTCCCAGAACAACAGCAAAGGACCTTGTGAAGATGCTGGAGGAAACAGGTACA
AAGGTATCTATATCCACAGTAAAACGAGTCCTATATCGACATAACCTGAAAGTCCGCTCAGCAAGGAAGAAG
CCACTGCTCCAAAACCGCCATAAAAAAGCCAGACTACGGTTTGCAACTGCACATGGGGACAAAGATCGACTT
TTTGGAGAAATGTCCTCTGGTCTGATGAAACAAAAATAGAACTGTTTGGCCATAATGACCATCATTATGTTT
GGAGGAAAAAGGGGGAGGCTTGCAAGCCGAAGAACCCGATCCCAACCGTGAAGCGCGGGGGTGGCAGCATCA
TGTTGTGGGGGTGCTTTGCTGCAGGATGGACTGGTACACTTCACAAAATAGATGACATCATGAGGCAGGAAA
ATTATGTGGATATATTGAAGCAACATCTCAAGACATCAGTCAGGAAGTTATAGCTTGGTCGCAAATGGGTCT
TCCAAATGGACAAAGACGCCACGCATACTTCCAAAGTTGTGGCAAAATGGTTTAAGGACAACAAAGTCAATG
TATTGGAGTGGCCATCACAAAGCCCTGACCTCAATACCATAGAAAATGTGTGGGCAGAACTGAAAAAGCGTG
TGTGAGCAAGGAGGCCTACAAACCTGACTCAGTTATACCAGCTCTGTCAGGAGGAATGGGCCAAAATTCACC
CAACTTACTGTGGGAAGCTTGTGGAAGGCTACCCAAAACGTTTGACCCAAGTTAAACAATTTAAAGGCAACG
CTACCACATACTA
>chromosome5:8553749-8554719/1-970
ATGGGAAAATGTAAAGAAATCAGCCAAGACCTCAGAAAAAAAATTGTAGACCTCCACAAGTCTGGTTCATCC
TTGGGAGCAATTTCCAAACGCCTGAAGGTACCATGTACATCTGTACAAACAATAGTACGCAAGTTTAAACAC
CATGGGACCACACAACCGTCATACAGCTCAGGAAGGAGACACGTTCTGTCTCCTAGAGATGAACGTACTTCG
GTGCAAAAAGTTCAAATCAATCCCAGAACAACAGCAAAGGACCTTGTGAAGATGCTGGAGGAAACAGGTACA
AAAGTATCTATATCCACAGTAAAACAAGTCCTATATCGACATAACCTGAAAGGCTGCTCAGCAAGGAAGAAG
CCACTGCTCCAAAACCACCATAAAAAAGCCAGACTACGGTTTGCAACTGCACATGGGGACAAAGATTGTACT
TTTTGGAGAAATGTCCTCTGGTCTGATGAAACAAAAATAGAACTGTTTGGCCATAATGACCATCGTTATGTT
TGGAGGAAAAAGGGGGAGGCTTGCAAGCCAGAGAACACCATCCCAACCGTGAAGCACGGGGGTGGCAGCATC
ATGTTGTAAGGGTGCTTTGCTGCAGGAGGGACTGGTGCACTTCACAAAATAGATGGCATCATGAGGGAGGGA
AATTATGTGGATATATTGAAGCAACATCTCAAGACATCATTCAGGAAGTTAAAGCTTGGTCGCAAATGGGTC
TTCCAAATGGACAATGACCCCAAGCATACTTCCAAAGTTGTGGCAAAATGGCTTAAGGACAACAAAGTCAAG
ATATTGGAGTGGCCATCACAAAGCCCTGACCTCAATCCCATAGAAAATGTGTGGGCAGAACTGAAAAAGCGT
GTGCGAGCAAGGAGGCCTACAAACCTGACTCAGTTACACCAGCTCTGTCAGGAGGAATGGGCCAAAATCCAC
CCAACTTATTGTGGGAAGCTTGTGGAAGGCTACC
>chromosome5:15947571-15948593/1-1022
TGGGAAAATCAAAAGAAATCAGCCAAGACCTCAGAAATAAAATTGTAGACCTCCACAAGTCTAGTTCATCCT
TGGGGGCAATTTCCAAACGCCTGAAGGTACCATGTTCATCTGTACAAACAATAGTACACAAGTATAAACACC
ATGGGACCACGCAGCCGTCATACCGCTCAGGAAGGAGACGCGTTCTGTCTCCTAGAGATGAACATACTTTGG
TGCGAAAAGTGCAAATCAATCTCAGAACAACAGCAAAGGACCTTGTGAAGATGCTGGAGGAAACAGGTACAA
AAGTATCTATATCCACAGTAAAACGAGTCCTATATCGACATAACCTGAAAGTCTGCTCAGCAAGGAAGAAGC
CACTGCTCCAAAACCGCCATAGAAAAAGCCAGACTACAGTTTGCAACTGCACATGGGGACAAAGATCATACT
TTTTGGAGAAATGTCCTCTGGTCTGATGAAACAAAAATAGAACTGTTTGGCCATAATGACCATTGTTATGTT
TGGAGGAAAAAGGGAGAGGGTTGCAAGCCGAAGAACACCATCCCAACCGTGAAGCACAGGGGTGGCAGCATC
ATGTTGTGGGGGTGCTTGCTGCAGGAGGGACTGGTGCACTTCACAAAATAGATGGCATCATGAGGTTGGAAA
ATTATGTGGAAATATTGAAGCAACATCTCAAGACATCAGTCAGGAAGTTAAAGCTTGGTCGCAAATGGGTCT
TCCAAATGGACAATGACCCCAAGCATACTTCCAAAGTTGTGGCAAAATGGCTTAAGGACAACAAAGTCAAGG
TATTGGAGTGGCCATCACAAAGCCCTGACCTCAATCCCATAGAAAATTTGTGGGCAGAACTGAAAAAGTGTG
TGCGAGCAAGGAGGCCTACAAACCTGACTCAGTTACACCAGCTCTGCCAGGAGGAATGGGCCAAAATTCACC
CAACTTCTTGTGGGAAGCTTGTGGAAGTCTAACCGAAACGTTTGCCCCAAGTTAAACAATTTAAAGGCAATG
CTACCAAATACTAA
>chromosome5:47273585-47274607/1-1022
TGGGAAAATCAAAAGAAATCAGCCAAGACCTCAGAAAAAAAATTGTAGACCTTCACAAGTCTGGCTCATCCT
TGGGAGCTATTTCCAAACGCCTGAAGGTACCACGTTCATCTGTACAAACAATAGTACGCAAGTTTAAACACC
ATGGGACCACGCAGCCGTCATACCGCTCAGGAAGGAGACGCGTTCTGTCTCCTAGAGATGAACGTACTTTGG
TGCGAAAAGTGCAAATCAATCCCAGAACAACAGCAAAGGACCTTGTGAAGATGCTGGAGGAAACAGGTACAA
AAGTGTCTATATCCACAGTAAAATGAGTCCTATATCGACATAACCTGAAAAGCCGCTCAGCAAGGAAGAAGC
CACTGCTCCAAAACCACCATAAAAAAGCCAGACTACGGTTTGCAACTGGACATGGGGACAAAGATCATACTT
TTTGGAGAAATGTCCTCTGGTCTGATGAAACTAAAATAGAACTGTTTGGCTATAATGACCATTGTTATGTTT
GGAGGAAAAAAGGAGATGCTTGCACGCCAAAGAACACCATCCCAACCATGAAGCACGGGGGTGGCAGCATCA
TGTTGTGGGGGTGCTTTGCTGCAGGAGGGACTGGTGCACTTCACAAAATAGATGGCAGCATGAGGTAGGACA
ATTATGTGGATATATTGAAGCAACATCTCAAGACATCAGTCAGGAAGTTAAAGCTTGGTCGCAAATGGGTCT
TCCAAATGGACAATGACCCCAAGCATACTTCCAAAGTTGTGGCAAAATGGCTTAAGGACAACAAAGTCAAGG
TATTGGAGTGGCCATCACAAAGCCCTGACCTCAATCCTATAGAAAATTTGTGGGCAGAACTGAAAAAGTTTG
TGTGTGCAAGGAGGTCTACAAACCTGACTCCGTTACACCAGCTCTGTCAGGAGGAATGGGCCAAAATTCACC
CAACTTATTGTGGGAAGCTTGTGGAAGGCTACCCAAAATGCTTGACCCAAATTAAACAATTTAAAGGCAATG
CTACCAAATACTAA
>chromosome5:2859186-2860206/1-1020
TGGGACAATCAAAAGAAATCAGCCAAGACCTCAGAAAAAAATTGTAGACCTCCACAAGTCTGGTTCATCCTT
GGGAGCAATTTCCAAACGCCTGAAGGTACCACGTTCATCTGTGCAAACAATAGTACGCAAGTATAAACACCA
TGGGACCACGCAGCCGTCATACCGCTCAGGAAGGAGACGCGTTCTGTCTCCTAGAGATGAACGTACTTTGGT
GCGAAAAGTGCAAATCAATCCCAGAACAACAGTAAAGGACCTTGTGAAGATGCTGGAGGAAACAGGTACAAA
AGTATCTATATCCACAGTAAAAACGAGTCCTATATCGACATAACCTGAAAGGCCGCTCAGCAAGGAAGAAGC
CACTGCTCCAAACCCGCCATAAAAAAGCCAGACTACGGTTTGCAACTGCACATGGGGAAAAAGATCGCACCT
TTTGGAGAAATGTCCTCTGGTCTGATGAAACAAAAATAGAACTGTTTGGTCATAATGACCATCGTCATATTT
GTAGGAAAAAGGGGGATGCTTGCAAGCCGAAAAACACCATCCCAACCGTGAAGCACGGGGGCGGCAGCATCA
TGTTGTGGGGGTGCTTTGCTGCAGGAGGGACAGGGGCACTTCACAAAATAGATGGCATCATGAGGGAGGAAA
ATGATGTGGATATATTGAAGCAACATCAAGGCATCAGTCAGGAAGTTAAAGCTTGGTCGCAAATGGGTCTTC
CAAATGGACAATGACCCCAAGCATACTTCCAAAGTTGTGGCAAAATGGCTTAAGGACAACAAAGTCAAGGTA
TTGGAGTGGCCATCACAAAGCCCTGACCTCAACCCTATAGAACATTTGTGGGCAGAACTGAAAAAGCGTGTG
CGAGCAAGGAGGCCTAGAAACCTGACTCAGTTACACCAGCTCTGTCAGGAGGAATGGGCCAAAATTCACCCA
ACTTATTGTGGGAAGCTTGTGGAAGGCTGCCCAAAACGTTTGACCCAAGTTAAACAATTTAAAGGCAATGCT
ACCAAATACTAA
>chromosome5:25421418-25422440/1-1022
TGGGAAAATCAAAAGAAATCAGCCAAGACCTCAGAAAAATAATTGTAGACCTCCACAAGTCTGGTTCATCCT
TGGAAGCAATTTCCAAACGCCTGAAGGTTCCACGTTCATCTGTACAAACAATAGTACGCAAGTATAAACACC
ATGGGACCACGCAGCCGTCATACCGCTCAGGAAGGAGATGCGTTCTGTCTCCTAGAGATGAACGTACTTTGG
TGTGAAAAGTGCAAATCAATCCCAGAACAACAGAAAAGGCCCATGTGAAGATGCTGGAGGAAACAGGTACAA
AAGTATCTATATCCACAGTAAAACGAGTCCTACATCGATATAACCTGAAAGGCCGCACAGCAAGGAAGAAGC
CACTGCTCCAAAACCGCCATAAAAAAGCATGACTACAGTTTGCAACTGCACATGGAGACAAAGATCGTACTT
TTTGGAGAAATGTCCTCTGGTCTGATGAAACAAAAATAGAACTGTTTGGCCATAATGACCATCGTTATGTTA
GGAGGAAAAAGGGGGAGGCTTGCAAGCCGAAGAACACCATCCCAACCATGAAGCCCGGGGGTGGCAGCATCA
TGTTGTGAGGGTGCTTTGCTGCAGGAGGGACAGCTGCACTTCATAAAATAGAGGGCATCAAGAGGCAGGAAA
ATGATGTGGATATATTGAAGCAACATCTCAAGACATCAGTCAGGAAGTTAAAGCTTGGTCGCAAATGGGTCT
TCCAAATGGACAATGACCCCAAGCATACTTCCAAAGTTGTGGCAAAATGGCTTAAGGACAACAAAGTCAAGG
TATTGGAATGGCCATCACAAAGCCCTGACTTCAATCCTATAGGAAATTTGTGGGCAGAACTGAAAAAGCGTG
TGCGAGCAAGGAGGCCTACAAACCTGACTCACTTACACCAGCTCTGTCAGGAGGAATGGGACAAAATTCACC
CAACTTATTGTGGGAAGCTTGTGGAAGGCTACCCTAAACGTTTGACCCAAGTTAAACAATTTTAAGGCAATT
CTACCAAATACTAA
>chromosome5:60360448-60361456/1-1008
AGAAATCAGCCAAGACCTCAGAAAAACAATTGTAGACCTCCACAAGTCTGGTTCATCGTTGGGAGCAATTTC
CAAATGCCTGAAGGTACCACATTCATCTGTACAAACAATAGTACGCAAGTATAAACACCATGGGACCACACA
GCCGTCATACCGCTCAGGAAGGAGACGCGTTCTGTCTCCTAGAGATGAACGTACTTTGGTGTGAAACGTGCA
AATCAATCCCAGAACAACAGCAAAGGACCTTGTGAAGATGCTGGAGGAAACGGGTACAAAAGTATCTATATC
CACAATAAAACAAGTCCTATATCGACATAACCTGAAAAGCCGCTCAGCAAGGAAGAAGCCACTGCTCCAAAA
CCGGCATAAAAAAGCCAGACTACGGTTTGCAACTGCACATGGGGACAAATATCGTACTTTTTGGAGAAATGT
CCTCTGGTCTGATGAAACAAAAATAGAACCGTTTGGCCATAATGACCATCATTATGTTTGGAGGAAAAAGGG
GAGGCTTGCAAGCCAAAGAACACCATCCCAACCGTGAAGCACAGGGGTGGCAGCATCATGTTGTGGGGGTGC
TTTGCTGCAGGAGGTACTGGTGCACTTCACAAAATAGATGGCATCATGAGGCAGGAAAATTATGCGGATATA
TTGAAGAAACATCTCAAGACATCAGTCAGGAAGTTCAAGCTTGGTCGCAAATGGGTCTTCCAAATGGACAAT
GACCCCAAGCATACTTCCAAAGTTGTGGCAAAATGGTTTAAGGACAACAAAGTCAAGGTATTGGAGTGGCCA
TCACAAAGCCCTGACCTCAATCCTATGGAAAATTTGTGGGCAGACCTGAAAAAGCGGGTGCGAGCAAAGAGG
CCTACAAACCTGACTCAGTTACACCAGCTCTGTCAGGTGGAATGGGCCAAAATTCACCCAACTCATTGTGGG
AAGCTTGTGGAAGGCTACCCAAAACGTTTGACCCAAGTTAAACAATTTAAAGGCAATGCTACCAAATACTAA
>chromosome6:69981072-69982094/1-1022
ATGGGAAAATCAAAAGAAATCAGCCAAGACCTCAGAAAGAAAATGGTAGAACTCCACAAGTCTGGTTCATCC
TTGGGAGCAATTTCCAAATGCCTGAAGGTACCACATTCATCTGTACAAACAATAGTACACAAGTATAAACAC
CATGGGACCACGCAGCCGTCATACCGCTCAGGAAGGAGACACGTTCTGTCTCCTAGAGATGAACGTACTTTT
GTGTGAAAAGTGCAAATCAATCCCAGAACAACAGCAAAGGACCTTGTGGAGATGCTGGAGGAAACAGGTACA
AAAGTATCAATATCCACAGTAAAGAGAGTCCTATATCGACATAACCTGAAAGGCCGCTCAGCAAGGAAGAAG
CCAGTGCTCCAAAACCGGCATAAAAAAGCCAGATTACGGTCTGCAACTGCACATGGGGACAAAGATTGTACT
TTTTGGAGAAATGTCCTCTGGTCTGATGAAACAAAAATAGAACTGTTTGGCCATAATGACCATCGTTATGTT
TGGAGGAAAAAGGGGGAGGCTTGCAAGCCAAAGAACACCATCCCAACCGTGAAGCACGGGGGTGGCAGCATC
ATGTTGTGGGGGTGCTTTGCTGCAGGAGGGACTGGTGCACTTCACAAAATAGATGGCATCATGAGGCAGGAA
AATTATGTGGATATATTGAAGCAACATCTCAAGACATCAGTCAGGAAGTTAAAGCTTGGTCGCAAAAGGGTC
TTCCAAATGGACAATGACCCCAAGCATACTTCCAAAGTTGTGGCAAAATGGCTAAAGGACAACAAAGTCAAG
GTATTGGAGTGGCCATCACAAAGCCCTGACCTCAATCCTATAGAAAATTTGTGGGCAGAACTGAAAAAGCAT
GTGCGAACAAGGAGGCCTACATACCTGACTCAGTTACACCAGCTCTGTCAGGAGGAATGGGCCAAAATTCAC
TCAACTTATTGTGGGAAGCTTGTGGAAGGCTCCCCGAAACGTTTGACCCAAGTTAAACAATTTAAAGGCAAT
GCTACCAAATACTA
>chromosome6:34704867-34705886/1-1019
ATGGGAAAATCAAAAGAAATCAGCCAAGACCTCAGAAAAAAAATTGTAGACCTCCACAAGTCTGGTTCATCC
TTGGGAGCAATTTCCAAACGCCTGAAGGTACCACGTTCATCTGTACAAACAATAGTACGCAAGTATAAACAC
CATGGGACCACGCAGCCGTCATACCGCTCAGGAAGGAGACGCGTTCTGTCTCCTAGAGATGAACGTACTTTG
GTCTGAAAAGTCCAAATCAATCCCAGAACAACAGCAAAGGACCTTTTGAAGATGGAGGAAACGGGTACAAAA
GTATCTATATCCACAGTAAAACAAGTCCAATATCGACATAACCTGAAAGGCCGCTCAGCAAGGAAGAAGCCA
ATGCTCCAAAACCGCCATAAAAAAGCCTGACTACGGTTTGCAACTGCACATGGGGACAAAGATCGTACTTTT
TGGAGAAATGTCCTCTGGTCTGATGAAACAAAAATAGAACTGTTTGGCCATAATGACCATTGTTATGTTTGG
AGGAATAAGGGGGAGGCTTGCAAGCCGAAGAACACCATCCCAGCCGTGAAGCACGGGGGTGGCAGCATCATG
TTGTGGGGGTGCTTTGCTGCAGGAGGGACTACTGCACTTCACAAAATAGATGGCATCATGAGGCAGGAAAAT
TATGTGGATATAATGAAGCAACATCTCAAGACATCAGTCAGGAAGTTAAAGTTTGGTCGCAAATGGGTCTTC
CAAATGGACAATGACCCCAAACATACTTCCAAAGTTGTGGCAAAATGGCTTAAGGACAACAAAGTCAAGGTA
TTGGAGTGGCCATCACAAAGCCCTGACCTCAATCCCATAGAAAATTTGTGGGCAGAACTGAAAAAGTGTGTG
CGAGCAAGGAGGCCTACAAACCTGACTCAGTTACACCAGCTCTGTCAGGAGGAATGGGCCAAAATTCACCCA
ACTTACGGTGGGAAGCTTGTGGAAGGCTACCTGGAACGTTTGACCCAAGTTAAACAATTTAAAGGCAATGCT
ATCAAATACTA
>chromosome6:86807500-86808522/1-1022
ATGGGGAAATCAAAAGAAATCAGCCAAGACCTCAGAAAAAAATTGTAGACCTCCACAAGTCTGGTTCATCCT
TGGGAGCAATTTCCAAATGCCTGAAGGTACCACGTTCATCTGTACAAACAATAGTACGCAAGTATAAACACC
ATGGGACCACGCAGCCGTCATACCGCTCAGGAAGGAGACGCGTTCTGTCTCCTAGAGATGAACGTACTTTGG
TACGAAAAGTGCAAATCAATCCCAGAACAACAGCAAAGGACCTTGTGAAGATGCTGGAGGAAACAGGTACAA
AAGTATCTATATCCACAGTAAAACGAGTCCTATATCGACATAACCTGAAAGGCCACTCTGCAAGGAAGAAGC
CACTGCTCCAAAACCACCATAAAAAAGCCAGACTACGGTTTGCAAATGCACATGGGGACAAAGATTGTACTT
TTTGGAGAACTGTCCTCTGGTCTGATGAAACAAAAATAGAACTGTTTGGCCATAATGACCATCGTTATGTTT
GGAGGAAAAAGGGGGATGCTTGCAAGCCGAAGAACACCATCCCAACCGTGAAGCCCGGGGGTGGCAGCATCA
TGTTGTGGGGGTGCTTTGCTGCAGGAGGGACTGGTGCACTTCACAAAATAGATGGCATCATGAGGAATTAAA
ATTCTGTGGATATATTGAAGCAACATCTCAAGACATCAGTCAGGAAGTTAAAGCTTGGTCGCAAATGGGTCT
TCCAAATGGACAATGACCCCAAGCAGACTACCAAAGTTGTGGCAAAATGGCTTAAGGACAACAAAGTCAAGG
TATTGGAGTGGCCATCACAAAGCCCTGACCTCAATCCTATAGAAGATTTGTGGCCAGAACTGAAAAAGTGTG
TACGAGCAAGGAGGCCTACAAACCTGACTCAGTTACGCCAGCTCTGTCAGGAGGAATGGGCCAAAAATTCAC
CCAACTTATTGTGGGAAGCTTGTGGAAGGCTACCCAAAACGTTTAACCCAAGTTAAAGAATTTAAAGGCAAT
GCTACCAAATACTA
>chromosome6:38579024-38580046/1-1022
ATGGGAAAATCTAAAGAAATCAGCCAAGACCTCAGAAAATAAATTGTAGACCTCCACAAGTCTGGTTCATCC
TTGGGAGGAATTTCCAAACGCCTGAAGGTACCACGTTCATCTGTACAAACAATAGTACGCAAGTATAAACAC
CATGGGACCACTCAGCCGTCATACCGCTCAGGAAGGAGACGCGTTCTGTCTCCTAGAGATGAATGTACTTTG
GTGCAAAAAGTGTAAATCAATCCCAGAACAACAGCAAAGGACCTTGTGAAGATGCTGCAGGAAACAGGAACA
AAATTATCTATATCCACAGTAAAATGAGCCCTATATCGAAATAACCTGAAAGGCCGCTCAGCAAGGAAGAAG
CCACTGCTCCAAAACCGCCATAAAAAAGCCAGACTATGGTTTGCAACTGCACATGGGGACAAAGATCGTACT
TTTTGGAGAAATGTCCTCTGGTCTGATGAAACAAAAATAGAACCGTTTGGCCATAATGACCATTGTTATGTT
TGGAGGAAAAAGGGGGATGCTTGCAAGCCAAAGAACTCCATCCCAACCGTGAAGCACGGGGGTGGCAGCATC
ATGTTGTGGGGGTGCTTTGCTGCAGGAGGGACTGGTGCACTTCACAAAAGAGATGGCATCTTGAGGAAGGAA
AATTATGTGGTTATATTGAAGCAACATCTCAAGACATCAGACAGGAAGTTAAAGCTTGGTTGCAAATGGGTC
TTCCAAATGGATAATGACCCCAAGCATACTTCCAAAGTTGTGGAAAAATGGCTTAAGGACAACAAAGTCAAG
GTATTGGAGTGGCCATCACAAAGCCCTGACCTCAATCCTATAGAAAATGTGTGGGCAGAACTGAAAAAGCGT
GTGCGAGCAAGGAGGCCTACAAACCTCACTCAGTTACACCAGCTCTGTCAGGAGGAATGGGCCAAAATTCAC
CCAACTTATTGTGGGAAGCTTGTGGAAGGCTACCCGAAACGTTTGACCCAAGTTAAACAATTTAAAGGAAAT
GCTACCAAATACTA
>chromosome6:34117628-34118650/1-1022
TGGGAAAATCAAAAGAAATCAGCCAAGACCTCAGAAAAAATATTGTAGACCTCCACAAGTCTGGTTCATTCT
TGGGAACAATTTCCAAATTCCTGAAGGTACCACGTTCATCTGTACAAACAATAGTACGCAAGTATAAACACC
ATGGGACCACGCAACTGTCATACCGCTCAGGAAGGAGGCGCGTTCTGTCTCCTAGAGATGAACGTACTTTGG
TGCGTAAAGTGCAAATCAATCCCAGAACAACAGCAAAGGACCTTGTGGAGATGCTGGAGGAAACAGGTACAA
AAGTATCTATATCCACAGTAAAACGAGTCCTATATTGACATAACCTGAAAGGCTGCTCAGCAAGGAAGAAGC
CACTGCTCCAAAACCGCCATAAAAAAGCCAGACTACAGTTTGCAACTGCACATGGGGACAAAGATCGTACTT
TTTGGAGAAATGTCCTCTGGTCTGATGAAACAAAAATAGAACTGTTTGGCCATAATGACCATCGTTATGTTA
GGAGGAAAAAGGGGGATGCTTGCAAGCCGAAGAACACCATCCCAACCGTGAAGCACGGGGGTGGCAGTATCA
TGTTGTGGGGGTGCTTTGCTGCAGGAGGGACTGGTGCACTTCACAAAATAGATGGCATCATGAGGATGGAAA
ATTATGTGGATATATTGAAGCAACATCTCAAGACATCAGTCAGGAAGTTAAAGCTTGGTCGCAAATGGGTCT
TCCAAATGGACAATGACCCCAAGCATACTTCCAAAGTTGTGGCAAAATGGCTTAAGGACAATAATGTCAAGA
TATTGGAGTGGCCATCACAAAGCCCTGACCTCAATTCCATAGAACATTTGTGGGCAGAACTGAAAAAGTGTG
TGCGAGCAAGGAGGCCTACAAACCTGACTCAGTCACACCACCTCTGTCAGGAGGAATGGGCCAAAATTCACC
CAACTTATTGTGAGAAGCTTGTGGAAGGCTACCCGAAGTGTTTGACCCAAGCTAAACAATTTAAAGGCAATG
CTACCAAATACTAA
>chromosome6:69815928-69816951/1-1023
TGGGAAAATCAAAAGAAATCAGCCAAGACATCAGAAAATAATTTGTAGACCTCCACAAGTCTGGTTCATCCT
TGGGAGCAATTTCCAAACGCCTGAAGGTACCACGTTCATCTGTACAAACAATAGTACGCAAGTACAAACACC
ATGGGACCACGCAGCCGTCATACCGCTCAGGAAGGAGACGCATTCTGTCTCCTAGAGATGAATGTACTTTGG
TGTGAAAAGTGCAAATCAATCCCAGAACAACAGCAAAGGACCTTGTGAAGATGCTGGAGGAAACAGGTACAA
AAGTATCTATATCCACAGTAAAACGAGTCCTATATCGACATAACCTGGAAGGCCGCTCAGCAAGGAAGAAGC
CACTGCTCCAAAACCGCCATAAAAAAGCCAGACTACGGTCTGCAACTGCACATGGGGACAAAGATCGTACTT
TTTGGAGAAATGTCCTCTGGTCTGAGGAAACAAAAATTTAACTGTTTGGCCATAATGACCATCGTTATGTTT
GGAGGAAAAAGGGGGAGGCTTGCAAGCCGAAGAGCACCATCCCAACCGTGAAGCAAGGGTGTGGCAGCATCA
TGTTGTGGGGGTGCTTTGCTGCAGGAGGGACTGGTGCACTTCACAAAATAGATGGCATCATGAGGCAGGAAA
ATTATGTGGATATATTGAAGCAACATCTCAAGACATTAGTCAGGAAGTTAAAGCTTGGTCGCAAATGGGTCT
TCCAAATGGACAATGACCCCAAGCATACTTCCAAAGTTGTTGCAAAATGGCTTAAGGACAACAAAGTCAAGG
TATTGGAGTGGCCATCACAAAGCCCTGACCTCCAATCCTATCGAATATTTGTGGGCAGAACTGAAAAGGCGT
GTGCGAGCAAGGAGGCCTACAAACCTGACTCAGTTCCACCAGCTCTGTCAGGAGAAATGGGCCAAAATTCAC
CCAACTTATTGTGGGAAGCTTGTGGAAGGCTACCCAAAACGTTTGACCCAAGTTAAACAATTTAAAGGCAAT
GATACCAAATACTAA
>chromosome6:32733185-32734206/1-1021
TGGGAAAATCAAAAGAAATCAGCCAAGACCTCAGAAAAAGAATTGTAGACCTCCACAAGTCTGGTTCATCCT
TGGGAGCAATTTCCAAACGCCTGAAGGTACCATGTTCATCTGTACAAACAATAGTACGCAAGTATAAACACC
ATGGGACCACGCAGCCGTCATACCGCTCAGGAAGGAGACGCGTTCTGTCTCCTAGAGATGAACGTACTTGGG
TGCGAAAAGTGAAAATCAATCCCAGAACAACAGCAAAGGACCTTGTGAAGATGCTGGAGGAAACATTTACAA
AAGTATCTATATCCACAGTAAAACGAGTCCTATATCGACATAACCTGAAAGGCCGCTCAGGAAGGAAGAAGC
CACTGCTCCAAAAGCACCATAAAAAAGCCAGACTACGGTTTGCAACTGCACATGGGGACAAAGATCGTACTT
TTTGGAGAAATGTCCTCTGGTCTGATGAAACAAAAATAGAACTGTTTGGCCATAATGACCATCGTTATGTTT
GGAGGAAAAAGGGGGAGGCTTGCAAGCCGAAGAACACCATCCCAACCCTGAAGCACGGGGGTAGCAGCATCA
TGTTGTGGGGGTGCTTTGCTGCAGGAGGGACTGGTCTACTTCACAAAATAGATGGCATCATGAGGTAGGACA
ATTATGTGGATATATTGAAGCACCATCTCAAGACATCAGTCAGGAAGTTAAAGCTTGGTCGCAAATGGGTCT
TCCAAATGGACAATGACCCCAAGCATACTTCCAAAGTTGTGGCAAAATGGCCTAAGGACAACAAAGTCAAGG
TATTGGAGTGGCCATCACAAAGCCCTGACCTCAATCCTATAGAAGATATGTGGGCAGAACTGAAAAAGCGTG
TGCGAGCAAGGAGGCCTACAAACCTGACTCAGTTACACCAGCTCTGTCAGGAGGAAGGGACAAAATTCACCC
AACTTATTGTGGGAAGCTTGTGGAAGGCTACCTGAAACATTTGACCCAAGTTAAACAATTTAAAGGCAATGC
AACCTAATACTAA
>chromosome6:37515258-37516282/1-1024
TGGGAAAATCAAAAGAAACCAGTCAAGACCTCAGAAAACAAATTGTAGACCTCCACAAGTCTGGTTCATCCT
TAGGAGAAATGTCCAAACACCTGAAGGTACCACGTTCATCTGTACAAACAATAGTACGCAAGTATAAACACC
ATGGGACCATGCAGCCGTCATACCGCTCAGGAAGGAGAGGACGCGTTCTGTCTCCTAGAGATGAACGTACTT
CGGTGTGAAAAGTGCAATCAATCCCAGAACAACAGCAAAGGACCTTGTGAAGATGCTGGAGGAAACAGGTAC
AAAAGTATCTATATCCACAGTAAAACGAGTCCTATATTGACATAACCTGAAAGGTCGCTCAGCAAGGAAGAA
GCCACTGCTCCAAAACCACCATAAAAAAGCCAGACTACAGTTTGCAACTGCACATGGGGACAAAGATCGTAC
TTTTTGGAGAAATGTCCTCTGGTCTGATGAAACAAAAATAGAACTGTTTGGCCATAATGACCATCGTTATGT
TTGGAGGAAAAAGGGGGAGGCTTGCAAGCCGAAGAACACCATCCCAACTGTGAAGCACGGGGGTGGCAGCAT
CATGTTGTGGGGGTGCTTTGCTACAGGAGGGACTGGTGCACTTCACAAAATAGATGGCGTCATGAGGAAGGA
CAATTATGTCGATATATTGAAGCAACATCTCAAGACATCAGTCAGGAAGTTAAAGCTTGGTCGCAAATGGGT
CTTCCAAATGGACAATGACCCCAAGCATACTTCCAAAGTTGTGGCAAAATGGCTTAAGGACAACAAAATCAA
GGTATTGGAGTGGCCATCACAAAACCCTGACCTCAATCCTATAGAAAATTTGTGGGCAGAACTGAAGAAGCG
TGTGCAAGCAAGGAGGCCTACCAACCTGACTCAATTACACCAGCTCTGTCAGGAGGAATGGGCCAAAATTCA
CCCAACTTATTGTGGGAAGGTTGTGGAAGGCTACCTGAAACGTTTGACCCAAGTTAAACAATTTAAAGGCAT
TGCTACCAAATACTAA
>chromosome6:55154829-55155851/1-1022
TGGGAAAATCAAAAGAAATCAGCCAAGACCTCAGACAAAAAATTGAAGACCTCCACAAGTCTGGTTCATCCT
TGGGAGCAATTTCCAAACGCCTGAAGGTACCACGTTCATCTGTACAAACAATAGTACGCAAGTATAAACACC
ATGGGACCACCCAGCTGTCATACCACTCAGGAAGGAGAAGCCTTCTGTCTCCTAGAGATGAACGTACTTTGG
TGCGAAAAGTGCAAATCAATCCTAGAACAACAGCAAAGGACCTTGTGAAGATGCTGGAGGAAACCGGTACAA
AAGTATCGATAGCCACAGTGCAACAAGTCCTATATCGACATAACCTGAAAAGCCGCTCAGCAAGGAAGAAGC
CACTGCTCCAAAACCGCCATTAAAAAGTCAGACTACGGTTTGCAACTGCACATGGGGACAAAGATCGTACTT
TTTGGAGAAATGTCCTCTGGTCTGATGAAACAAAAATATAACTGTTTGGCCATAATGACCATCATTATGTTT
GGAGGAAAAAGGGGGAGGCTTGCAAGCCGAAGAACACCATCCCAACCGTGAAGCACGGGGTTGGCAACATCA
TGTTGTGGGGGTGCTTTGCTACAGGAGGGACTGGTGCACTTCACAAAATAGATGGTATCATGAGGATGGAAA
ATTGTGTGGATATATTGAAGCAACATCTCAAGACATCAGTCAGGAAGTTAAAGCTTGGTCGCAAATGGGTCT
TCCAAATGGACAATGACCCCAAGCATACTTCCAAAGTTGTGGCGAAATGGCTTAAGGACACCAAAGTCAAGG
TTTTGGAGTGGCCATCACAAAGCCCTGACCTCAATCCTATAGAAAATGTGTGGGCAGAACTGAAAAATCGTG
TGCGAGCAAGGAGGCCTACAAACCTGACTCAGTTACACCAGCTCTGTCAGGAGGAATGGGCCAAAATTCACC
CAACTTATTGTGGGAAGCTTGTGGAAGGCTACCCAAAACGTTTGACCCAAGTTAAACAATTTAAAGGCAATG
CTACCAAATACTAA
>chromosome6:61113491-61114512/1-1021
TGGGAAAATCTAAATAAATCAGTCAAGACCTCAGAAAAAAATTGTAGACCTCCACAAGTCTGGTTCATCCTT
GGGAGCAATTTCCAAACACCTGAAGGTACCATGTTCATCTGTACAAACAATAGTAGGCAAGTATAAACACCA
TGGGACCACGCAGCCGTCATACCACTGAGGAAGGAGATGCGTTCTGTCTCCTAGAGATGAACGTACTTTGGT
GCGAAAGGTGCAAATCAATTCCAGAACAACAGCAAAGGACCTTGTGAAGATGCTGGAGGAAACAGGTACAAA
AGTATCTATATCCACAGTAAAATGAGTCCTATATCGACATAACCTGAAAGGCCGCTCAGCAAGGAAGAAGCC
ACTGCTCCAAAACCGCCATAAAAAAGCCAGACTATGGTTTGCAACTGCACATGGGGACAAAGATCGCACTTT
TTGGAGAAATGTCCTCTGGTCTGATGAAACAAAAATAGAACTGTTTGGCCATAATGACCATCATTATGTTTG
GAGGAAAAAGGGGGAAGCTTGCAAGCCGAAGAATACCATCCCAACCGTGAAGGACGGGGGTGGCAGCATCAT
GTTGTGGGGGTACTTTGCTGCAGGAGGGACTGGTGCACTTCACAAAATAGATGGCATCATGAGGAAGCAAAA
TGATGTGGATATATTGAAGCAACATCTCAAGACATCAGTCAGGAAGTTAACGCTTGGTCGCAAATGGGTCTT
CCAAATGGACAATGACCCCAAGTATACTTCCAAAGTTGTGGCAAAATGGCTTAAGGACAACAAAGTCAAGTT
ATTGGAGTGGCCAACACAAAGCCCTGACCTCGATCCTATAGAAAATGTGTGGGCAGAACTGAAAAAGTGTGT
GCGAGCAAGGAGGCCTACAAACCTGACTCAGTTACACCAGCTCTGTCAGGAGGAATGGGACAAAATTCAACC
AACTTATTGTGGGAAGCTTGTGGAAGGCTACCTGAAACGTTTGACCCAAGTTAAACAATTTAAAGGCAATGC
TACCAAATACTAA
>chromosome6:58591694-58592714/1-1020
TGGGAAAATCAAAAGAAATCAGCCAAGACCTCAGAAAAAAATTGTAGACCTCCACAAGTCTGGTTCATCCTT
GGGAGCAATCTCCAAACGCCTGAAGGTACCACGTTCATCTGTACAAACAATAGTATGCAAGTATAAACACCA
TGGGACCACACAGCTGTCATACCGCTCAGGAAGGAGACGTGCTCTGTCTCCTAGAGATGAACGTACTTTGGT
GCAAAAAGTGCAAATCAATCCCAGAAACAGCAAAGGACCTAATGAAAATGCTGGAGAAAACCGGTACAAAAG
TATCTATATCCACAGTAAAACGAGTCCTATATCGACACAACCTGAAAGGCCGCTCAGCAAGGAAGAAGCCAT
TGCTCCAAAACCGCCATAAAAAAGCCAGACTACGGTTTGCAACTGCACATGAGGACAAAGATCGTACTTTTT
GGAGAAATGTCCTCTGGTCTGATGAAACAAAAATAGAACTGTTTGGCCATAATGACCATCGTAATGTTTGGA
GGAAAAAGGGGGAGGCTTTCAAGCCGAAGAACACCATCCCGACCGTGAAGCACGGGGGTGGCAGCATCATGT
CTTGGGGGTGCTTTGCTGCAGGAGGGACTGGTGCACTTCACAAAATAGATGGCATCATGAGGCAGGAAAATT
ATGTGGATATATTGAAGCAACATCTCAAGACATCAGTCAGGAAGTTAAAGCTTGGTCGCAAATGGGTCTTCC
AAATGGACAATGACCCCCAAGCATACTTCCAAAGTTGTGGCAAAATGGCTTAAGGACAACAAAGTCAAGGTA
TTGGAGTGGCCATCACAAAGCCCTGACCTCAATCCTATAGAAAATATGTGGGCAGAAGTGAAAAAGTGTGTG
CGAGCAAGGAGACCTTCAAACCTGACTCAGTTACACCAGCTCTGTCAGGAGGAATGGGCCAAAATTCACCCA
ACTTATTGTGGGAAGCTTGTGGAAGGCTACCCAAAACGTTTGACCCAAGTTAAACAATTTAAAGGCAATGCT
ACCAAATACTAA
>chromosome6:23683765-23684782/1-1017
TGGGAAAATATAAAGAAATCAGCCAAGACCTCAGAAAAAAATTGTAGACCTCCACAAGTCTGGTTCATCCTT
GGGAGCAATTTCCAAATGCCTGAAGTTACCACGTTCATCTGTACAAACAATAGTACACAAGTATAAACACCA
TGGGACCACGCAGCCGTCATACCGCTCAGGAAGGAGACGCTTTCTGTCTCCTAGAGATGAACGTACTTTGGT
GCGAAAAGTGCAAATCAATCCCAGAACAACAGCAAAGGACCTTGTGAAGATGCTGGAGAAAACAGGTACAAA
AGTATCTATATCAACAGTAAAACGAGTCCTATATCGACATAACCTGAAAGGCCGCTCAGCAAGGAAGAAGCC
ACTGCTCCAAAACCGCCATAAAAAAGCCAGACTACGGTGTGCAAATGCACATGGGGACAAAGATCATACTTT
TTGGAGAAATGTCCTCTGGTCTGATGAAACAAAAATAGAACTGTTTGGCCATAATGACCATCCTTATGTTTG
GAGGAAAAAGGGGGAGGCTTGCAAGTTGAAGAACACCCTCCCAACCGTGAAGCACGGGGGTGGCAGCATCAT
GTTGTGGGGGTGCTTTGCTGCAGGATGGACTGGTGAACTTCACAAAATAGATGGCATCATGAGGTAGGAAAA
TTATGTGGATATATTGAAGCAACATCTAAAGACATCAGTCAGGAAGTTAAAGCTTGGTCGCAAATGGGTCTT
CCAAATGGACAATGACCCCAAGCATACTTCCAAAGTTGTGGCAAAATGATTTAAGGACAACAAAGTCAAGGT
ATTGGAGTGGCCATCACAAAGCCCTGACCTCAATCCTATAGAATATTTGTGGGTAGAACTGAAAAAGTGTGA
GCAAGGAGCCCTACAAACCTGACTCAGTTACACCAGCTCTGTCAGGAGGAATGGGCCAAAATTCACCCAACT
TATTGTGGGAAGCTTATGGAAGGCTACCCGAAACGTTTGACCCAAGCTAAACAATTTAAAGGCAATGCTACC
AAATACTAA
>chromosome7:22134331-22135353/1-1022
ATGGGAAAATCTAAAGAAATCAGCCAAGACCTCAGAAAAATAATTGTAGACCTTCACAAGTCTGGCTCATCC
TTGGGAGCAATTTACAAATGCCTGAAGGTACCACGTTCATCTGTACAAACAATAGTACGCAAGTATAAACAC
CATGGGACCACGCAACCGTCATACCGCTCAGGAAGGAGACGCGTTCTGTCTCCTAGAGATGAACGTACTTTG
GTGCGAAAAGTGCAAATCAATCCCAGAACAACAGCAAAGGACCTTGTGAAGATGCTGGAGGAAACAGGTACA
AAAGTATCTATATCCACAGTAAAACGAGTCCTATATCGTCATAACCTGAAAGGCCGCTCAGCAAGGAAGAAG
CCACTGCTCCAAAACCGCCGTAAAAAAGCCAGACTACGGTTTGCAACTGCACATGGGGACAATGATCATACT
TTTTGGATAAATGTCCTCTGGTCTGATGAAACAAAAATAAAACTGTTTGGCCATAATGACCATCATTATGTT
TGGAGGAAAAAGGGGGAGGCTTGGAAGCTGAAGAACACCATCCCAACCGTGAAGCAAGGGGGTGGCAGCATC
ATGTTGTGGGGGTGCTTTGCTGCAGGAGGGACTGGTGCACTTCACAAAATAGATGGCAGCATGAGGAAGGAA
AATGATGTGGATATATTGAAGCAACATCTCAAGACATCAGTCAGGAAGTTAAAGCTTGGTCGCAAATGGGTC
TTCTAAATGGACAATGACCCCAAGCATACTTCCAAAGTTGTGGCAAAATGGCTTAAGGACAACAAAGTCAAG
GCATTGAAGTGGCCATCACAAAGCCCTGACCTCAATCCTATAGAACATTTGTGGGCAGAACTGAAAAAGCGT
GTGCGAGCAAGGAGGCCTACAAACCTGATTCAGTTACACCAGCTCTGTCAGGAGGAATGGGCCAAACTTCAC
CCAACTTATTGTGGGAAGCTTGTGGAAGGCTACCCGTAATGTTTGACCAAAGTTAAACAATTTAAAGGCAAT
GCTACCAAATACTA
>chromosome7:11986584-11987606/1-1022
ATGGGAAAATCAAAAGAAATCAGCCAAGACCTCAGAAAAAAAATTGTAGACCTCTACAAGTCTTGTTCATCC
TTGGGAGCAATTTCCAAACACCTGAAGGTACCACGTTCATCTGTACAAACAATAGTATGCAAGTATAAACAC
CATGGGACCACGCAGCCGTCATAGCACTCAGGATGGAGACGCATTCTGTTTCCTAGAGATGAACGTACTTTG
GTGCGAAAACTGCAAATCAATCCCAGAACAACAGCAAAGGACCTTGTGAAGATGCTGGAGGAAACAGGTACA
AAAGTATCTATATCCACAGTAAAACGAGTCCTATATCGGCATAACCTGAAAGGCCGCTCAGCAAGGAAGAAG
CCACTGCTCCAAAACTGCCATAGAAAAGCCAGACTACAGTTTGCAACTGCACATGGGGACAAAGATTGTACT
TTTTGGAAAAATGTCCTCTGGTCTGATGAAACAAAAATAGAACTGTTTGGCCATAATGACCATCGTTATGTT
TGGAGGAAAAAGGGGGATGCTTGCAAGCCGAAGAACACCATCCCAACCGTGAAGCACGGGGGTGGCAACAGC
ATGTTGTGGAGGTGCTTTGCTGCAGGAGGGACTGGTGCACTTCACAAAATAGATGGCATCATGACGGAGGAA
AATTATGTGGACATATTGAAGCAACATCTCAAGACATCAGTCACGAAGTTAAAGCTTGGTCGCAAATGGGTC
TTCCAAATGGACAATGACCCCAAGCATACTTCCAAAGTTGTGGCAAAATGGCTTAAGGACAACAAAGTCAAG
GTATTGGAGTGGCCATCACAAAGCCCTGACCTCAACCCTATAGAAAATGTTTGGGCAGAACTGAAAAAGCAT
GTGCGAGGAAGGAGGCCTACGAATCTGACTCAGTTCCACCAGCTCTGTCAGGAGGAATGGGCCAAAATTCAC
CCAACTTATTGTGGGAAACTTGTGGAAGGCTACCCGAAACGTTTGACCCAAGTTAAACAATTGAAAGGCAAT
GCTACCAAATACTA
>chromosome7:22612541-22613560/1-1019
ATGGGAAAATCAAAAGAAATCAGACAAGACCTCAGAAAATAAATTGTAGACCTCCACAAGTCTGGTTCATCC
TTGGGAGCAATTTCCAAACGCCTGAAGGTACCACGTTCATCTGTACAAACAATAGTACGCAAGTATAAACAC
CATGGGACCACGCAGCCGTCATACCGCTCAGGAAGGACACGCGTTCTGTCTCCTTGAGATGAACGTGCTTTG
GTGTGAAAAGTGCAAATCAATCCCAGAACAACAGCAAAGGACCTTGTGAAGATGCTGGAGGAAACAGGTACA
AAAGTATCTATATCCACAGTAAAACGAGTCCTATATCGACATAACCTGAAAGGCCGCTCAGCAAGGAAGAAG
CCACTGCTCCAAAACCACCATAAAAAAGACAGACTACGGTTTGCAACTGCACATGGGGACAAAGATCGTACT
TTGTGGAGAAATGTCCTCTGGTCTGATGAAACAAAATAGAACTGTTTGGCCATAATGACCATTGTTATGTTT
GGAGGAAAAAGGGGGAGGCTTGCAAGCCGAAGAACATCATCCCATCCGTGAAGCGGGGTGGCAGCTTCATGT
TGTGGGGGTGCTTTGCTGCAGGAGGGACTGGTGCACTTCACAAAATAGATGGCATCATGAGGAAGTAAAATT
ACGTGGATATATTGAAGCAACATCTCAAGACATCAGTCAGGAAGTTAAAGCTTGGTCGCAAATGGGTCTTCC
AAATGGACAATGACCCCAAGCATACTTCCAAAGTTGTGGCAAAATGGCTCAAGGACAACAAAGTCAAGGTAT
TGGAGTGGCCATCACAAAGCCCTGACCTCAATCCCATAGAATATTTGTGGGCAGAACTGAAAAAGCGTGTGC
GAGCAAGAAGGCCTACAAACCTGACTCAGTTACACCAGCTCTATCAGGAAGAATGGGCCAAAATTCACCCAA
CTTGTTGTGGGAAGCTTGTGGAAGGCTACCCGAAATGTTTGATCCAAGTTAAACAATTTAAAAGGCAATGCT
ACCAAATACTA
>chromosome7:44078939-44079956/1-1017
ATGGGGAAATCAAAAGAAATCAGCCAAGACCTCAGAAAAAAAATTGTAGACCTCCACAAATCTGTTTCATCC
TTGGGAGCAATTTCCAAACGTCTAAAGGTACCACGTTCATCTGTACAAACAATAGTATGCAAGTATAAACAC
CATGGGACCACGCAGCCGTCATACCGCTCAGGAAGGAGACGCGTTCTGTCTCCTAGAGATGAACGTACTTTG
GTGCGAAAAGTGCAAATCAATCCCAGAACAACAGCAAAGGACCCTGCGAAGACCCTGGAGGAAACAGGAACA
AAAGTATCTATATCCACAGTAAAACGAGTCCTATATCAACATAACCTGAAAGGCCGCTCAGCAAGGAAGAAG
CCACTGCTCCAAAACCGCCATAAAAAAGCCAGACTATGGTTTGCAACTGCACATGGGGACAAAGATCGTACT
TTTTGGAGAAATGTCCTCTGGTCTGATGAAACAAAAATAGAACTGTTTGGCCATAATGGCCATCGTTATGTT
TGGAGGAAAAAGGGGGAGGCTTGCAAGCCGAAGAACACCATCCCAACCGTGAAGCACAGGGGTGGCAGCATC
ATGTTGTGGGGGTGCTTTGCTGCAGGAGGGACTGATGCACTTCACAAAATAGATGGCATCATGAGGCAGGAA
AATGATGTGGATATATTGAAGCAACATCTCAAGACATCAGTCAGGAAGTTAAAGCTTGGTCGCAAATGGGTC
TTCAAAATGGTCAATGACTCCAAGCCTACTTCCAAAGTTGTGGCAAAATGTCTTAAGGACAACAAAGGTATT
GGAGTGGCCATCACAAAGCCCTGACCTCAATCCTATAGAAAATGTGTGGGCAGAACTGAAAAAGCGTGTGCG
AGCAAGGAGGCCTACAAACCTGATTCAGGTACACCAGCTCTGTCAGGAGGAATGGGACAAAATTCACCCAAC
TTATTGTGGGAAGCTTGTGGAAGGCTACCCGAAACATTTGACCCAAGTTAAACAATTTAAAGGCAATGTTAC
CAAATACTA
>chromosome7:16940110-16941130/1-1020
ATGGGAAAATAAAAAGAAATCAGCCAAGACCTCAGAAAAAAAATTGTAGACCTCCACAGGTCTGGTTCATCC
TTGGGAGCAATTTCCAAATGCCTAAAGGTACCACGTTCATCTGTACAAACAATAGTATGCAAGTATAAACAC
CATGGGACCATGCAGCCGTCATACCGCTCAGGAAGGTGACGCGTTCTGTCTCCTAGAGATGAACGTACTTTG
GTGCGAAAAGTGCAAATCAATCCCAGTACAACAGCAAAGGACCTTGTGAAGATGCTGGAGGAAACAGGTACA
AAAGTATCTATATCCACAATAAAACGAGTCCTATATCGACATAACCTGAAAGGCCGCTCAGCAAGGAAGAAG
CCACTGCTCCAAAACTGCCATAAAAAGCCAGACTACAGTTTGCAACTGCACATGGGGACAAAGATCGTACTT
TTTGGAGAAATGTCCTCTGGTCTGATGAAACAAAAATAGAACTGTTTGGCCATAATGACCATCGTTATGTTT
GGAGGAAAAAGGGGGAGGCTTGCAAGCCAAAGAACACCATCCCAACCGTGAAGCACGGGGTGGCAGCATCAT
GTTGTGGGGGTGCTTTGCTGCAGGAGGGACTGGTGCACTTCACAAAATAGATGGCATCATGAGTAAGGGAAT
TTATTTGGATATATTGAAGCAACATCGCAAGACATCAGTCAGGAAGTTAAAGCTTGGTCGCAAATGGGTCTT
CCAAATGGACAATGACTCCAAGCATACTTCCAAAGTTGTGGCAAAATGGCTTAAGGACAACAAAGTCAAGGT
ATTAGAGTGGCCATCACAAAGCCCTGACCTCAATCCTATAGAAAATTTGTGGGCAGAACTGAAAAAGCGCGT
GCGAGCAAGGGGGCCTTCAAACCTGACTCCATTACACCAGCTCTGTCAGGAGGAATGGGCCTAAATTCACCC
AACTTATTGTGGGAAGCTTGTGGAAGACAACCTGAAACATTTGACCAAAGTTAAACAATTTAAAGGCAATGC
TACCAAATACTA
>chromosome7:40012781-40013729/1-948
ATGGGAAAATCAAAAGAAATCAGCCAAGACCTCAGAAAAAAATTGTAGACCTCCACAAGTCTGGTTCATCCT
TGGGAGCAATTTCCAAACGCCTGAAGGTACCACGTTCATCTGTACAAACAATAGTACGCAAGTATTAACACC
ATGGGACCACGCAGCCGTCATACCGCTCAGGAAGGAGACGCGTTCTGTCTCCTAGAGATGAACGTACTTTGG
TGTGAAAAGTGCAAATCAATCCCAGAACAAGAGCAAAGGACCTTGTGAAGATGCTGGAGGAAACAGGTACAA
AAGTATTTATATCCACAGTAAAACGAGTCCTATATCAACATAACCTGAAAGATCGCTCAGCAAGGAAGAAGC
CACTGCTCCAAAACTACCATAAAAAAGCCAGACTACGGTTTGCAACTGGACATGGGGACAAAGATCGTACTT
TTTGGAGAAATGTCCTCTGGTCTGATGAAACAAAAATAGAACTGTTTGGCCATAATGACCATTGTTATGTTT
GGAGGAAAAAGGGGGAAGCTTGCAAGCCGAAGAACACCATCCCAACCGTGAAGCACGGGGGTGGCAGCATCA
TGGTGTGGGGGTGCTTTGCTGCAGGAGGCACTGGTGCACTCCACAAAATAGATGGCATCATGAGGTGGGAAA
ATTATGTGGATATATTGAAGCAACATCTCACGACATCAGTCAGGAAGTTAAAGCTTGGTCGCAAATGGGTCT
TCCAAATGAACAATTACCCCAAGCATACTTCCGAAGTTGTGGCAAAATGGCTTAAGGACAACAAAGTCAAGG
TATTGGAGTGGCCATCACAAAGCCCTGACCTCAAGCCTACAAATAATTTGTGGGCAGAACTGAAAAAGCGTG
TGTGAGCAAGGAGGCCTACAAACCTGACTCAGTTACACCAGCTCTGTCAGGAGGAATGGGCCAAAATTCACC
CAACTTATTGTG
>chromosome7:31614230-31615252/1-1022
TGGGAAAATCAAAAGAAATCAGCCAAGACCTCAGAAAATAAATTGTAGACATCCACAAGTCTGGTTCATCAT
TGGGAGCAATTTCCAAACACCTGAAGGTACCACGTTCATCTGTACAAACAAAAGTACGCAAGTATAAACACT
AGGGGCCTACGCAGCCGTCATACCGCTCAGGAAGGAGACGTGTTCTGTCTCCTAGAGATGAACGTACTTTGG
TGCGAAAAGTGCAAATCAATCCCAGAACAACAGCAAAGGACCCTGTGAAGATGCTGGAGAAAACAGGTACAA
AGGTATCTATATCCACAGTAAAACGAGTCCTATATCGACATAACCTGAAAGGCCGCTCAGCAAGGAAGAAGC
CACTGCTCCAAAACCTCCATAAAAAAGCCAGACTACGGTTTGCAACTGCACATGGGGACAATGATCGTACTT
TTTAGAGAAATGTCCTCTGGTCTGATGAAACAAAAATAGAACTGTTTGGCCATAATGACCATCGTTATGTTT
GGAGGAAAAAGGTGGAGGCTTGTAAGCCAAAGAACACCATCCCAACCGTGAAGCACGGGGGTGGCAGCATCA
TGTTGTGGGGGTGCTTTGCTGCAGGAGGGACTGGTGCACTTCACAAAATAGATGGCGTCATGAGGGAGGAAA
ATGATGTGGATATATTGACGCAACATCTCAAGACATCAGTCAGGAAGTTAAAGCTTGGTCGCAAATGGGTCT
TCCAAATGGACAATGACCCCAAGCATACTTCCAAAGTTGTGACAAAATGGCTTAAGGACAACAAAGTCAAGG
TATTGAAGTGGCCATCACAAAGCCCTGACCTCAATCCCATAGAAAATATGTGGGCAGAACTGCAAAAGCGTG
TGCGAGCAAGGAGGCCTACAAACCTGACTCAGTTACACCAGCTCTGTCAAGAGGAATGGGATGAAATTCACC
CAACTTATTGTGGGAAGCTTGTGGAAGGCTACCCGAAACGTTTGACCCAAGTTAAACAATTTAAAGGCAATG
CTACCAAATACTAA
>chromosome7:58399734-58400705/1-971
TCCACAAGTCTGGTTCATCCTTGGGAGCAATTTCCAAACGCCTGAAGGTACCATGTTCATCTGTACAAACAG
TAGTACGCAAGTATAAACACCATGGGACCACGCAGCCGTCATACCGCTCAGGAAGGAGACGCGTTCTGTCTC
CTAGAGATGAATGTACTTTGGTGGGAAAAGTGCAAATCAATCCCAGAACAACAGCAAAGGACCTTGTGAAGA
TGCTGGAGGAAACAGGTACAAAAGTATCTATATCCACAGTAAAACGAGTCCTATATCGACATTACCTGAAAG
GCCGCTCAGCAAGAAAGAAGCCACTGCTCCAAAACCACCATAAAAAAGCCAGACTACGGTTTGCAACTGCAC
ATAGGGACAAAGATCATACTTTTTGGAGAAATGTCCTCTGGTCTGATGAAACAAAAATAGAACTGTTTAGCC
ATAATGACCATCGTTATGTTTGGAGGAAAAAGGGGGAGGCTTGCAAGCCAAAGAACACCATCCCAACCGTGA
AGCACGGGGGTGGCAGCATCATGTTGTGGGGGTGCTTTGCTGCAGGAGGGACTGGTGCACTTCACAAAATAG
ATGGCATCATGAGGAAGGAAAAGTATGTGGATATATTGAAGCAACATCTCAAGACATCAGTCAGGAAGTTAA
AGCTTGGTCGCAAATGCGTCTTCCAAATGGACAATAACCGCAAGCATACTTCCAAAGTTATGGCAAAATGGC
TTACGGACAACAAAGTCAAGGTATTGGAGTGGCCATCACAAAGCCCTGACCTCAAACCTGTGGAAAATTTGT
GGGCAGAACTGAAAAAGCATGTGCGAGCAAGGAGGCCTACAAACCTGACTCAGTTACGCCAGCTCTGTCAAG
AGGAATGGGCCAAAATTCACCCAACGTTTTGTGGGAAGCTTGTGGAAGGCTACCCAAAACATTTGACCCAAG
TTAAACAATTTAAAGGCAATGCTACCAAATATTAA
>chromosome7:740519-741450/1-931
TGGGAAAATCAAAAGAAATCAGCCAAGACCTCAGAAAAAAATGGTAGACCTCCACAAGTCTGGTTCATCCTT
GGGAGCAATTTCCAAACGCCTGATGGTACCACGTTCATCTGTACAAACAATAGTACACAAGTATAAACACCA
TGGGACCACGCAGCCGTCATACCGCTCAGGAAGGAGACGCGTTCTGTCTCCTAGAGATGAACGTACTTTGGT
GCGAAAATTGCAAATCAATCCCAGAACAACAGCAAAGGACCTTTTGAAGATGCTGGAGGAAACAGGTACAAA
GTATCTATATCCACAGTAAAACGAGTCCTATATCGACATAACCTGAAAGGCCGCTCAGCAAGGAAGAAGCCA
CTGCTCCAAAACCGTCATAAAAAAGCCAAACTACGGTTTGCAACTGCACATGGGGACAAAGATCGTACTTTT
TGGTGAAATGTCCTCTGGTCTGATGAAGCAAAAATAGAACTGTTTGGCCATAATGACCATCGTTATGTTTGG
AGGAAAAAGGGGGAGGCTTGCAAGCCGAAAAACACCATCCCATCCATGAAGCACGGGGGTGGCAGCATCATG
TTGTGGGGGTGCTTTGCTGCAGGAGGGACTGGTGCACTACACAAAATAGATGGTGTCATGAGGATGGAAAAT
TATGTGGATATATTGAAGCAACATCTCAAGACATCAGTCAGGAAGTTAAAGCTTGGTCGCAAATGGGTCTTC
CAAATGGACAATGACCCCAAGCATACTTCCAAAGTTGTGGCAAAATGACTTAAGGACAACAAAGTCAAGGTA
TTGGAGTGGCCATCTTAAAGCTCTGACCTCAATCCCACAGAAAATTTGTGGGCAGAACTGAAAAAGCGTGTG
CGAGCAAAGAGGCCTACAAACCTGATTCAGTTACACCAGCTCTGTCAGGAGGAATGGGCCAAAATTC
>chromosome8:16763968-16764989/1-1021
ATGGGAAAATCAAAAGAAATCAGCCAAGACCTCAGAAAAAAATTGTAGACTTCCACAAGTCTGGTTCATCCT
TGGGAGCAATTTCCAAACGCCTGAAGGTACCGCGTTCATCTGTACAAACAATAGTACGCAAGTATAAACACC
ATGGGACCACGCAGCCATCATAATGCTCAGGAAGGAGACGCGTTCTGTCTCCTAGAGATGAACGTACTTTGG
TGCGAAAAGTGCAAATCAACCCCAGAACAACAGCAAAGGACCTTGTGACGATGCTGGAGGAAACAGGTACAA
AAGTATCTATATCCACAGTAAAACGAGTCCTATATCGACATAACCTGAAAGGCCGCTCAGAAAGGAAGAAGC
CACTGCTCCAAAACTGCCATAAAAATGCCAGACTACGGTTTGCAACTGCACATGGGGACAAAGATCGTACTT
TTTTGAGAAATGTCCCCTGGTCTGATAAAACAAAAATAGAACTGTTTGGCCATAATGACCATCGTTATGTTT
GGAGGAAAAAGGGGGAGGCTTGCAAGCTGAAGAACACCATCCCAACCGTGAAGCACGGGGGTGGCAGCATCA
TGTTGTGTGGGTGCTTTTCTGCAGGAGGGACTGGTGCACTTCACAAAATAGATGGCATCATGAGTATGGAAC
ATTATGTGGATATATTGAAGCAACATCTCAAGACATCAGTCAGGAAGTTAAAGCTTGGTCGCAAATGGGTCT
TCCAAATGGATGATGACCCCAAGCATACTTCCAAAGTTCTGGCAAAATGGCTTAAGGACAACAAAGTCAAGG
TATTGGAGTGGCCATCACAAAGCCCTGACCTCAGTCCTACAGAAAATTTGTGGGCAGAACTGAAAAGGCGTC
TGCGAGCAAGGAAGCCTACAAACCTGACTCAGTTACACCAGCTCTGTCAGGAGGAATGGGCCAAAATTCACC
CAACTTATTCTAGGAAGCTTGTGGAAGGATACCTGAAACATTTGACCCAAGTTAAACAATTTAAAGGCAATG
CTACCAAATACTA
>chromosome8:13796199-13797219/1-1020
ATGGGAAAATCAAAAGAAATCAGCCAAGACCTCAGAAAAACAATTGTAGACCTCCACAAGTCTGGTTCATCC
TTGGGAGCAATTTCCAAACGCCTGAGGGTACCACGTTCATCTGTACAAACAATAGTACGCAAGTATAAACAC
CATGGGACCACGCAGCTGTCATACCGCTCAGGAAGGAGATGCATTCTGTCTCCTAGAGATGAACGTACTTTG
GTGCGAAAAGTGTAAATCAATCCCAGAACAACAGCAAAGGGCCTTGTGAAGATGCTGGAGGAAACAGGTACA
AAAGTATCTATATCCACAGTAAAACTAATTCTATATCGACATAACCTGAAAGGCCGCTCAGCAAGGAAGAAG
CCACTGCTCCAAAACCGCCATAAAAATGCCAGACTACGGTTTGCAACTGCACATGGGGACAAAGATCGTACT
TTTTGGACAAATGTCCTCTGGTCTGATGAAACATAAATAGAACTGTTTGGTCAAAATTACCATCGTTATGTT
TGGAGGAAAAAGGGGGAAGCTTGCAAGCTGAAGAACACCATCCCAACCGTGAAGTATGGGGGTGGCAGCATC
ATGTTGTGGGGGTGATTTGCTGCAGGAGGGACTGGTGCACTTCACAAAATAGATGGCATCATGAGGAACGAA
AATGATGTGTATATATTGAAGCAACATCTCAAGACATCAGTCAGGAAGTTAAAGCTTGGTTGCAAATGGGTC
TTCCAAATGGACAATGACCCCAAGCATACTTCCAAAGTTGTGGCAAAATGGCTTAAGGACAACAAAGTCAAG
GTATTGGAGTGGCCATCACAAAGACCTGACCTCAATCCTATAGAAAATTTGTGGGCAGAACTGAAAAAGCGT
TTGTGAGCAAGGAGGCCTACAAACCTGACTCAGTTACACCAGCTCTGTCAAGAGGAATGGGCCAAAATTCAC
CCAACTTATTGTGGGACGCTTGTGGAAGGCTATCCGAAAGTTTGACCCAAGTTAAACAATTTAAAGGCAATG
CTCCAAATACTA
>chromosome9:115770164-115771186/1-1022
ATGGGAAAATCAAAAGATATCAGCCAAGACCTCAGAATAATAATTGTAGACCTCCACAAGTCTGGTTCATCC
TTGGGAGCAATTTCCAAACGCCTGAAGGTACCATGTTCATCTGTACAAACAATAGTACGCAAGTATAAACAC
CATGGGACCACGCAGCCGTCATACCTCTCAGGAAGGAGAAGCATTCTGTCTCCTAGAGATGAAGGTACTTTG
GTGCGAAAAGTGCTAATCAATCCCAGAACAACAGCAAAGGACCTTGTGAAGATGCTGGAGGAAACAGGTACA
AAAGTATCTATATCCACAGTAAAACGAGTCCTATATCGAAATAACCTGAAAGGCCGCTCAGCAAGGAAGAAG
CCACTGCTCCAAAACCGGCATAAAAAAGCCAGACTACGGTTTGCAACTGCACATGGGGACAAAGATCGTACT
TTTTGGAGAAATGTCCTCTGGTCTGATGAAACAAAAATAGAACTGTTTGGCCTTAATGACCATCGTTATGTT
TGGAGGAAAAAGGGTGAGGTTTGCAAGCCGAAGAACACCATCCCAGCCTTGAAGCACGGGGGTGGCAGCATC
ATGTTATGGGGGTGCTTTGCTGCAGGAGGGACTGGTGCACTTCACAAAATAGATGGCATCATGAGGGAGGAA
CATTATTTGGATATATTGAAGCAACATCTCAAGACATCAGTCAGGAAGTTAAAGCTTGGTTGCAAATGGGTC
TTCCAAATGGACAATGACCCCAAGCATACTTCCAAAGTTGTGGCAAAATGGCTTAAGGACAACAAATTCAAG
GTATTGGAGTGGCCATCACAAAGCGCTGACCTCAATCCTATAGAAAATCTGTGGGCAGAACTGAAAAAGTGT
GTGCGAGCAAGGAGGCCTACAAACCTGACTCAGTTACACCAGCTCTGTCAGAAGGAATTGGCCAAAATTCCC
CCAACTTATTGTGGGAAGCTTGTGGAAGGCTACCCGAAACGTTTGACCCAAGTTAAACAATTTAAAGGCAAT
GCTACCAAATACTA
>chromosome9:7077863-7078840/1-977
TCATAGACCTCCACAAGTCTGGTTCATCCTTGGGAGCAATTTCCAAACGCCTGAAGGAACCACGTTCATCTG
TACAAACAATAGTACGCAAGTATAAACACCATGGGACCACGCAGCCGTCATACCGCTCAGGAAGGAGACGCG
TTCTGTCTCCTAGAGATGAACGTACTTTGGTGCGAAAAGTGCAAATCAATCCCAGAACAACAGCAAAGGACC
TTGTGAAGCTGCTGGAGGAAACAGGTACAAAAGTATCTATAGCCACAGTAAAACTAGTCCTATATCGACATA
ACCTGAAAGGCTGCTCAGCAAGGAAGAAGCCACCGCTCCAAAACCGCCATGAAAAAGCCAGACTACGGTTTG
CAACTGCACATGGGGACAAAGATCATACTTTTTGGAGAAATGTCCTCTGCTCTGATGAAACAAAAATAGAAC
TATTTGGCCATAATGACCATCGTTATGTTTGGAGGAAAAAGGGGGAGGCTTGCAAGCCGAAGAACACCATCC
CAACCGTGAAGCACGGGGGTGGCAGCATCATGTTGTGGGGGTGCTTTGCTGCAGGAGGGACTGGTGTACTTC
ACAAAATAGATGGTATCATGAGGGAGGAAAAATATGTGGATATATTGAAGCAACATCTCAAGACATCCGTCA
GAAAGTTAAAGCTTGGTCGCAAATAGGTCTTCCAAATGGACAATGACCCCAAGCATGCTTCCAAAGTTGTGG
CAAAATGGCTTAAGGACAACAAAGTCAAGGTATTGGAGTGACCATCACAAAGCCCTGACCTCAATCCTATAG
AAAATTTGTGGGCAGAACTGAAAGTGTGTGCGAGCAAGGAGGCCTACAAACCTGACTCACTTACACCAGCTC
TGTCAGGAGGAATGGGCCAAAATTCACCCAACTTATTGTGGGAAGCTTGTGGAAGGCTACCTGAAACGTTTG
ACCCAAGTTAAACAATTTAAAGGCAATGCTACCAAATACTA
>chromosome9:65004322-65005344/1-1022
TGGGAAAATTAAAAGAAATCAGCCAAGACCTCAGAAAAAAGATTGTAGACCTCCACAAGTCTGGTTCATCCT
TGGGAGCAATTTCCAAACGCCTGAAGGTACCACGTTCATCTGTACAAACAATAGTACGCAAGTATAAACACC
ATGGGACCACGCAGCCATCATACCACTCAGGAAGGAGACACGTTCTGTCTCCTAGAGATTAACGTACTTTGG
TGCAACAGGTGCAAATCAATCCCAGAACAACAGCAAAGGACCTTGTGAAGATGCTAGAGGAAACAGGTACAA
AAGTATCTATATCCACAGTAAAACGAGTCCTATATCGACATAACCTGAAAGGCCGCTCAGAAAGGAAGAAGC
CACTGCTCCAAAACCGCCATAAAAAAGTCAGACTATGGTTTGCAACTGTACATGGGGACAAAGATCGTACTT
TTTGGAGAAATGTCCTCTGGTCTGATGAAACAAAAATCTAACTGTTTGGCCATAATGACCATTGTTATGTTT
GGAGGAAAAATGGGGAGGCTTGCAAGCCGAAGCAGACCATTCCAACCGTGAAGCACGGGGGTGGCAGCATCA
TGTTGTGGGGGTGCTTTGCTGCAGGAGGGACTGGTGCACTTCACAAAATAGATGGCATCATGAGGGAGGAAA
ATTATGTGGATATATTGAAGCAACATCTCAAGACATCAGTCAGGAAGTTAAAGCTTGGTCACAAATGGGTCT
TCCAAATGGACAATGACCCCAAGCATACTTCCAAAGTTGTGGCAAAATGGCTTAAGGACAACAAAGTCAAGG
TATTGGAGTGGCCATCACAAAGCCCTGACCTCAATCCTATAGAAAATGTGTGGGCAGAACTGAAAAAGCGTG
TGCGAGCAAGAAGGCCTACAAACCTGACTCAGTTACACCAGCTCTGTCAGGAGGAATGGGCCAAAATTCACC
CAACTTATTGTGGGAAGCTTGTGGAAGGCTACCCGAAACATTTGACCCAAGTTAAACCATTTAAAGGCAATG
CTACCAAATACTAA
>chromosome9:20261674-20262694/1-1020
TGGGAAAATCTAAAGAAATCAGCCAAGACCTCAGAAGAAAAATTGTAGACCTCCACAAGTCTGGTTCCTCCT
TGGGAGCAATTTCCAAACGCCTGAAGGTACCACGTTTATCTGTACAAACAATAGTACGCAAGTATAAACACC
ATGGGACCACGCAGCCATCATACCGCTCAGGAAGGAGACACGTTCTGTCTCCTAGAGATGAACGTACTTTGG
TGTGAAAAGTGCAAATCAATCCCAGAACAACAGCAAAGGACCTTGTGAAGATGCTGGAGGAAACGGGTACAA
AAGTATCTATATCCACAGTAAAACAAGTCCTATATCGACATAACCTGAAAGGCCGCTCAGCAAGGAAGAAGC
CACTGCTCCAAAACCGTCATAACAAAGCCAGACTACGGTTTGCAACTGCACATGGGGACAAAGATCGTACTT
TTTGGAGAAATGTCCTCTGGTCTGATTAAACAAAAATAGAACTGTTTGGCCATAATGACCATCGTTATGTTT
GGAGGATAAAAGGGGAGGCTTGCAAGCCGAAGAACACCATCCCAGCCATGAAGCACGGGGGTGGCAGCATCA
TGTTGTGGGGGTGCTTTGCTGCAGGAGGGACTGGTGCACTTCACAAAATAGATGGCATCATGAGGGAGGAGA
ATTATGTGGATATATTGAAGCAACATCTCAAGACATCAGTCAGGAAGTTAAAGCTTGGTTGCAAATGGGTCT
TCCAAATGGACAATGACCCCAAGCATACTTCCAAAGTTGTGGCAAAATGGCTTAAGGACAACAAAGTCAAGG
TATTGGAGTGGCCATCACAAAGCCCTGACCTCAATCCCATAGAAAATTTGTGGGCAGAACTGAAAAAGCGTG
TGCGAGCAAGGAGGCCTAAAAACCTGACTGTTACACCAGCTCTGTCAGGAGGAATGGGCCAAAATTCGCCTA
ACTTATTGTGGGAAGCTTGTGGAAGGCTACCCGACACATTTGATCCAAGTTAAACAATTTAAAGGCAATGCT
ACCAAATACTAA
>chromosome9:115616050-115617073/1-1023
TGGGAAAATCAAAAGAAATCAGCCAAGACCTCAGAAAAAAAGATTGTAGACCTCCACAAGTCTGGTTCATCC
TTGGGAGCAATTTCCAAATGCCTGAAGGTACCACGTTCATCTGTACAAACAATAGTACGCAAGTATAAACAC
CATGGGACCACGCAGCCGTCATACCGCTCAGGAAGGAGACGCGTTCTGTCTCCTAGAGAAGAATGTACTTTG
GTGCGAAGAGTGCAAATCAATCCCAGAACAACAGCAAAGGACCTTGTGAAGATGCTGGAGGAAACAGGTACA
AAAGTATCTATATCCACAGTAAAACGAGTCCGATATCGACATAACCTGAAAGGCCGCTCAGCAAGGAAGAAG
CCACTGCTCCAAAACCGCCATAAAAAAGCCAGACTATGGTTTGCAACTGCACATGGGGACAAAGATCGTACT
TTTTGGAGAAATGTCCTCTGGTCTGATGAAACAAAAATAGAACTGTTTGGCCATAGTGACCATCGTTATGTT
TGTAGGAAAAAGGGGGAGGCTTGCAAGCCGAAGAACACCATCCCAACCGTGAAGGACGGGGGTGGCAGCATC
ATGTTATGGGGGTGCTTTGCTACAGGAGGGCCTGGTGCACTTCACAAAATAGATGGCATCATGAGGGAGGAA
AATTATGTGGATCTATTGAAGCAACATCTCAAGACATCACTCAGGAAGTTAAAGCTTGGTCGCAAATGGGTC
TTCCAAATGGAGAATGACCCCAAGCATACTTCCAAAGTTGTGTCAAAATGGCTTAAGGACAACAAATTCAAG
GTATTGGAGTGGCCATCACAAAGCCCTGCCCTCAGTCCCATAGAAAATTTGTTGGCAGAACTGAAAAAGCAT
GTGCGAGCAAGGAGGCCTACAAACCTGACTCAGTTACACCAGCTCTGTCAGGAGGAATGGGCCAAAATTCAC
CCAACTTATTGTGGGAAGCTTGTGGAAGGCTACCCGAAACATTTGACCCAGGTTAAACAATTTAAAGGCAAT
GCTACCAAATATTAA
>chromosome9:48137134-48138155/1-1021
TGGGAAAATCAAAAGAAATCAGACAAGACCTCAGAAAATAAATTGTAGACCTCCACAAGTCTGGTTCATCCT
TGGGAGCAATTTCCAAATGCCTGAAGGTACCACGTTCATCTGTACAAACAATAGTACGCAAGTATAAACACC
ATGGGACCACGCATCCGTCATACCGCTCAGGAAGGAGACGCGTTCTGTCTCCTACAGATGAACGTACTTTGG
TGCGAAAAGTGCAAATCAATCCCAGAACAACAGCAAAGGACCTTGTGAAGATGCTGGAGGAAACAGGTACAA
AATTATCTATATCCACAGTAAAACGAGTCCTATATCGACATAACCTGAAGGCCGCTCAGCAAGGAAGAAGCC
ACTGCTCCAAAACCGCCATAAAAAAGCCAGACTACGGTTTGCAACTGCACATGGGGAAAAATATCGTACTTC
TTGGAGAAATGTCCTCTGGTCTGTTGAAACAAAAATAGAACTGTTTGGCCATAATGACCACCGTTATGTTTG
GAGGAAAAAGGGGGATGCTTGCAAGCCAAAGAACACCATCCCAACAGTGAAGCATGGGGGTGGCAGCATCAT
GTTGAGGGGGTGCTTTGCTGCAGGAGGGACTGGTGCACGTCACAAAATAGATGGCATCATGAGGATGGAAGA
TTATGTGGATATATTGAAGCAACCTCTCAAAACATCAGTCAGGAAGTTAAAGCTTGGTCGCAAATGGGTCTT
CCAAATGGACAATGACCCCAAGCATACTTCCAAAGTTGTGGCAAAATGGCTTAAGGACAACAAAGTCAGGGT
ATTGGAGTGGCCATCACAAAGCCCTGACCTCAATCCTATAGACAATATGTGGGCAGAACTGAAAAAACGTGT
GCGAGCAAGGAGGCCTACAAACCTGACTCAGTTACACCAGCTCTGTCAGGTGGAATGGGCCAAAATTCACCC
AACTTATTGTGGGAAGCTTGTGGAAGGCTACCCGAAACATTTGACCCAAGTTAAACAATTTAAAGGCAATGC
TACCAAATACTAA
>chromosome9:117056020-117056949/1-929
CCTGAAGGTACCACGTTCATCTGTACAAACAATAGTCCGCAAGTATAAACACCATGGGACCACGCAGCCGTC
ATACCCCTCAGGAAGGAGACGCGTTGTCTCCTAGAGATGAACGTACTTTAGTGCGAAAAGTGCAAATCAATC
CCAGAACAACAGCAAAGGACCTTGTGAAGATGCTGGAGGAAACAGGAACAAAAGTATCTATATCCACAGTCA
AACGAGTCCTATATCAACATAACCTGAAAGGCCGCTCAGCAAGGAAGAAGCCACTGCTCCAAAACTGCCATA
AAAAAGCCAGACTACGGTTTGCAACTGCACATGGGGACAAAGATTGTACTTTTTGGAGAAATGTCATCTGGT
CTGATGAAACAAAAATAGAACTGTTCGGCCATAATGACCATCGTTGTGTTTGGAGGAAAAAGGGGGAGGCTT
GCAAGCCGACGAACACCATCCCAACCGTGAAGCACGGGCGTGGCAACATCATGTTGTGGGGGTGCTTTGCTG
CAGGAGGGACTGGTGGACTTCACAAAATAGATGGCATTATGAAGAAGGAAAATTATGTGGATATATTGAAGC
AACATCTCAAGACATCAGTCAGGAAGTTAAAGCTTGGTCGCAAATGGGTCTTCCAAATGGACAATGACCCCA
AGCATACTTCCAAAGTTGTGGCAAAATGGCTTAAAGACAACAAAGTCAAGGTATTGGAGTGGCCATCACAAA
GCCCTGACCTCAATCCTATAGAAAATTTGTGGGCAGAACTGAAAAAGCGTGTGCGAGCAAGGAGGCCTACAA
ACCTGACTCAGTTACACCAGCTCTGTCAGGAGGAATGGGCCAAAATTCACCGAACTTATTGTGGGAAGCTTG
TGGAAGGCTACCCGAAACATTTTACCCAAGTTAAACAATTTAAAGGCAATGCTACCAAATACTAA
>chromosome10:47606487-47607509/1-1022
ATGGGAAAATCAAAAGAAATCAGACAAGACCTCAGAAAAACAATTGTAGCCCTCCACAAGTCTGGTTCATCC
TTGGGAGAAATTTCCAAATGCCTGAAGGTACCACATTCATCTGTACAAACAATAGTACGCAAGTATAAACAC
CATGGGACCACGCAGCCGTCATACCGCTCAGGAAGGAGACGTGTTCTGTCTCCTAGAGATGAACGTACTTTG
GTGTGAAAAGTGCAAATCAATCCCAGAACAACAGCAAAGGACCTTGTGAAGATGCTAGAGGAAACGGGTACA
AAAGTATCTATATCCACAGTAAAACGAGTCCTATATCGACATAACCTGAAAGGCCGCTCAGCAAGGAAGAAG
CCACTGCTCCAAAACCGCCATAAAAAAGCCAGACTACGGTTTGCAACTGCACATGGGGACAAAGATCATACT
TTTTGGAGAAATGTCCTCTGGTCTGATGAAACAAAAATAGAACTGTTTGGCCATTATGACCATCGTTATGTT
TGGAGGAAAAAGGGGGAGGCTTGCAAGCCGAAGAACACCATCCCAACCGTGAAGCACGGGGGTGGCAGCATC
ATGTTGTGGGGGTGCTTTGTTGCAGGAGGGACTGGTGCACTTCACAAAATAGATGGCATCATGAGGAGAGAA
AATTATGTGGATATATTGAAGCAACATCTCAAGACATCAGTCAGGAAGTTAAAAGTTGGTCGCAAATGGGTC
TTCCAAATGGACAATGACCCCAAGCATACTTCCAAAGTTGTGGCAAAATGGCTTAAGGACAACAAAGTCAAG
GTATTGGAGTGGCCATCACAAAGCCCTGACCACAATCCCATAGAAAATTTGTGGGCAGAACTGAAAAAGCGT
GTGTGAGCAAGGAGGCCTACAAACCTGACTCAGTTACACCAGTTCTGTCAGGAGGAATGGGCCAAAATTCAC
CCAACTTATTGTAGAGAGCTTGTGGAAGGCTACCCGAAACGTTTGACCCAAGTTAAACAATTTAAAGGCAAT
GCTACAAAATACTA
>chromosome10:84024538-84025560/1-1022
ATGGGAAAATCTAAAGAAACCAGCCAAGACACCAGAAAAACAATTGTAGACCTCCACAAGTCTGGTTCATCC
TTGGGAGCAATTTCCAAACGCCTGAAGGTACCACGTTCATCTGTACAAACAATAGTACACAAGTATAAACAC
CATGGGACCACGCAGCCGTCAAACCGCTCAGGAAGGAGACGCGTTCTGTCTCCTAGAGATGAACGTACTTTG
GTGCGAAAAGTGCAAATCAATCCCAGAACAACAGCAAAGGACCTTGTGAAGATGCTGGAGGAAACAGGTACA
AAAGTATCTATAGCCACAGTAAAACGAGTCCTATATCGACATAACCTGAAAGGCCGCTCAGCAAGGAAGAAG
CCACTGCTCCAAAACCGCCATAAAAACGCCAGACTACGGTTTGCAACTGCACATGGGGACAAAGATTGTACT
TTTTGGAGAAATGTCCTCTGGTCTGATGAAACTAAAATAGAACTGTTTGGCCATAATGATCATCGTTATGTT
TGGAGGAAAAAGGGGGAGGCTTGCAGGCCGAAGAACACCATCCCAACCGTGAAGCACGGGGGTGGCAGCATC
ATGTTGTGGGGGTGCTTTGCTGTGGGAGGGACTGGTGCACTTCACAAAATGGATGGCATCATGAGGAAGAAA
AATTATGTGGATATATTGAAGCAACATCTCAAGACATTAGTCAGGAAGTTAAAGCTTGGTCACAAATGGGTC
TTCCAAATGGACAATGACCCCAAGCATACTTCCAAAGTTGTGGCAAAATGGCTTAAGAACAACAAAGTCAAG
GTATTGGAGTGGCCATCACAAAGCCCTGACCTCAATCCCATAGAAAATTTGTGGGCAGAACTGAAAAAGTGT
GTGCGAGCAAGGAGGCCTACAAACCTGATTCAGTTACACCAGCTCTGTCAGACGGAATGGGTCAAAATTCAC
CCAACTTATTGTGGGAAGCTTGTGGAAGGCTACCCGAAACGTTTGACCCAAGTTAAACAATTTAAAGGCAAT
GCTACCAAATACAA
>chromosome10:73825184-73826206/1-1022
ATGGGAAGATCAAAAGAAATCAGTCAAGACCTCAGAAGAAAAATTGTAGACCTCCACAAGTCTGGTTCATCC
TTGGGAGCAATTTCCAAACGCCTGAAGGTACCACGTTCATCTGTACAAACAATAGTACGCAAGTATAAACAC
CATGGGACCACGCAGCCGTCATACCGCTCAGGAAGGAGGCGCGTTCTGTCTCCTAGAGATGAATGTACTTTG
GTGCGAAAAGTTCAAATCAATCCCAGAACAACAGCAAAGGACCTTGTGAAGATGCTGGAGGAAACAGGTACA
AAATTATCTATATCAACAGTAAAACGAGTCCTATATCGACATAACCTGAAAGGCCGCTCAGCAAGGAAGAAA
CCGCTGCTCCAAAACTGCCATAAAAAAGCCAGACTACGGTTTGCAACTGCACATGGGGGCAAAGATTGTACT
TTTGGGAGAAATGTCCTCTGGTCTGATGAAACAAAAATAGAACTGTTTGGCCATAATGACCATCGTTATGTT
TGGAGGAAAAAGGGGGATGCTTGCAAGCCGAAGAACACCATCCCAACCGTGAAGCACGGGGGTGGCAGCATC
ATTTTGTGGGGGTGCTTTGCTGCAGGAGGGACTGGTGCACTTCACAAAATAGATGGCATCATGAGGGAGGGA
AATTATGTGGATATTTTGAAGCAACATCTCAAGACATCAGTCAGGAAGTTAAAGCTTGGTCGCAAATGGGTC
TTCCAAATGGACAATGACCCCAAGCATACTTCCAAAGTTGTGGCAAAATGGCTTCAGGACAGTAAAGTCAAG
GTATTGGAGTGGCCATCACAAAGCCCTGACCTCAATCCTATAGAACATTTGTGGGCAGAACTGAAAAAGCAT
GTGTGAGCAAGGGGGCCTACAAACCTGACTCAGTTACACCAGCTCTGTCAGGAGGAATGGGCCAAAATTCAC
CCAACTTATTGTGGGAAGCTTGTGGAAGGCTACCCAAAACGTTTGACCCAAGTTAAACAATTTAAAAGCAAT
GCTACCAATTACTA
>chromosome10:84599593-84600615/1-1022
ATGGGAAAATCAAAAGAAATCAGCCAAGACCTCAGAAAAATAATTGTAGACCTCCACAAGTCTGGTTCATCC
TTGGGAGCAATTTCCAAATGCCTGAAGGTACCACGTTCATCTGTACAAACAATAGTACGCAAGTATAAACAC
CATGGGACCACGCAGCAGTCATACCGCTCAGGAAGGAGACGCGTTCTGTCTCCTAGAGATGAATGTACCTTG
GTACGAAAAGTGCAAATCAATCCCAGAACAACTGCAAAGGACCTTGTGAAGATGCTGGAGGAAACAGGTACA
AAAGTATCTATGGCCACAGTAAAACGAGTCCTATATCGACATAACCTGAAAGGCCGCTCAGTAAGGAAGAAG
CCACTGCTCCAAAACTGCCATAAAAAAGCCACACTACGGTTTGCAACTGCACATGGGGACAAAGATCGTACT
TTTTGGAGAAATGTCTTCTGGTCTGATGAAACAAAAATAGAACTGTTTGGCCATAATGACCATCGTTATGTT
TGGCGGAAAAAGTGGGAGGCTTGCAAGCCGAAGAACACCATCTCAACCGTGAAGCACGGGGGTGGCAGCATC
ATGTTGTGGGGGTGCTTTGCTGCAGGAGGGACTGGTGCACTTCACAAAATAGATGGCATGATGAGGAAAGAA
AATTATGTGGATATATTGAAGCAACATCTCAAGACATCAGTCAGGAAGTTAAAGCTTGGTCGCAAATGGGTC
TTCCAAATGGACAATGACCCCAAGCATACTTCCAAAGTTGTGGCAAAATGGCTTAAGGACAACAAAGTCAAG
GTATTGGAGTGGCCATCACAAAGCCCTGACCTCAATCCTATAGAAAATTTCTGGGCAGAACTTAAAAAGCGT
GTGCGAGCAAGGAGGCCTACAAACCTGACTCAGTTACACCAGCTCTGTCATGAGGAATGGGCCAAAATTCAC
CCAACTTACTGTGGGAAGTTTGTGGAAGGCTATCCGAAACATTTGACCAAAGTTAAACAATTTAAAGGCAAT
GATACCAAATACTA
>chromosome10:24692398-24693414/1-1016
AAAATCAAAATAAATCAGCCAAGACCCCAGAAAAATAATTGTAGAACTCCACAAGTCTGGTTCATCCTTGGG
AGCAATTTCCAAACGCCTGAAGGTACCACGTTCATCTGTACAAACAATAGTACGCAGGTATAAACACCATGG
GACCACGCAGCCATCATACCGCTCAGGAAGGAGACGCATTCTGTCTCCTAGAGATGAACGTACTTTGGTGCG
AAAAGTGAAAATCAATCCCAGAACAACAGCAAAGGACCTTGTGACGATGCTGGAGGAAACAGCTACAAAAGT
ATCTATATCCACAGTAAAACGAGTCATTTATCGACATAACCTGAAAGGCTGCTCAGCAAGGAAGAAGCCACT
GCTCCAAAACCGCCATAAAAAAGCCAGACTACGGTTTGCAACTGCACATGGGACAAAGATCGTACTTTTTGG
AGAAATGTCCTCTAGTTTGATGAAACAAAAATAGAACTGTTTGGCCATAATGACCATTGTTATGTTTGGAGG
AAAAAGGGGGAGGCTTGCAAGCCGAAGAACACCATCCCAACCGTGAAGCACGGGGGTGACAGCATCATGTTG
TGGAGATGCTTTGCTGCAGGAGGGACTGGTGCACTTCACAAAATAGATGGCATCATGAGGAAGGAAAATTAT
GTAAATATATTGAAACAACATCTCAAGACATCAGTCAGGAAGTTAAAGCTTGGTCGCAAATGGGTCTTCCAA
ATGGACAATGACCCCAAGCATACTTCCAAAGTTGTGGCAAAATGGCTTAAGGACAACAAAGTCAAGGTATTG
GAATGGCCATCACAAAGCCCTGACCTCAATCCTATAGAAAATTTGTGGGCAGAACTGAAAAAGTGTGTGCGA
GCAAGGAGGCCTACAAACCTGACTCAGTTACACCAGCTCTGTCAGGAGGAATGGGCCAAAATTCACCCAACT
TATTGTGGGAAGCTTGTGGAAGGCTACCCGAAACATTTGACCCAAGTTAAACAATTTAAAGGCAATGCTACC
AAATACTA
>chromosome10:26215669-26216691/1-1022
ATGGGAAAATCAAAAGAAATCAGCCAAGACCTCAGAAAAACAATTGTAGACCTCCACAAGTCTGGTTCATCC
TTGGGAGCAATTTCCAAACGCCTGAAGGTACCACGTTCATCTGTACAAACAATAGTACACAAGTATAAACAC
CATGGGAGCACGCAGCCGTCATACCGCTCAGGAAGGAGACGCGTTCTGTCTCCTAGAGATGAATGTACTTTG
GTGTGAAAAGTGCATATCAATCCCAGAACAACAGCAAAGGACCTTGTGAAGATGCTGGAGGAAACAGGTACA
AAAGTATCTATATCCACAGTAAAGCGAGTCCTATGTCGACATAACCTGAAAGGCTGCTCAGCATGGAAGAAG
CCACTGCTCAAAAACCGCCATAAAAAAGCCAGACTATGGTTTGCAACTGCACATGGGGACAAAGATCGTACT
TTTTGGAGAAATGTCCTCTGGTCTGATGAAACAAAAATGGAACTGTTTGGCCATAATGACCATCGTTATGTT
TGGAGTAAAAAGGGGGAGGCTTGCAAGCCAAAGAACACCATCTCAACCATGAAGCACGGGGGTGGCAGCATC
ATGTTGTGGGGGTGCTCTGCTGCAGGAGGGACTGGTGCACTTCACAAAATAGATGGCATCATGAGGCAGGAA
CATTATGTGGGTATATTGAAGCAACATCTCAAGACATCAGTCAGGAAGTTAAAGCTTGGTCGCAAATTGGTC
TTCCAAATGGACAATGACCCCAAGCATACTTCCAAAGTTGTGGCAAAATGGCTTAAGGACAACAAAGTCAAG
GTATTGGAGTGGCCATCACAAAGCCCTGACCTCAATCATATAGATAATTTGTGGGCAGAACTGAAAAAGCGT
GTGCGAGCAAGGAGGCCTACAAACCTGACTCAGTTACACCAGCTATGTCAGGAGGAAGGGGCCAAAATTCAC
CCAGCTTATTGTGGGAAGCTTGTGGAAGCCTACCCAAAACATTTGACCCAAGTTAAACAATTTAAAGGCAAT
GCTACCAAATACTA
>chromosome10:81181533-81182555/1-1022
ATGGGAAAATCGAAAGAAATCAGCCAAGACCTCAGAAAAAAAATTGTAGACCTCCACAAGTCTGGTTCATCC
TTGGGAGCAATTTCCGAATGCCTGAAGGTACCACGTTCATCTGTAGAAACAATAGTACGCAAGTATAAACAC
CATGGGACCACGCAGCCGTCATAACGCTCAGGAAGGAGACGCGTTCTGGCTCCTAGAGATGAACGTACTTTG
GTGTGAAAAGTGCAAATCAATCCCAGAACAACAGCAAAGGACCTTGTGAAGATGCTGGAGGAAACAGGTACA
AAAGCATCTATATCCACAGTAAAACGAGTCCTATATTGACATAACCTGAAAGGCCACTCAGCAAGGAAGAAG
CCACTGCTCCAAAACCGCCATAAAAAAACCAGACTACGGTTTGCAACTGCACATGGGGACAAAGATTGTACT
TTTTGGAGAAATGTCCTCTGGTCTGATGAAACAAAAATAGAACTGTTTGGCCATAGTGACCATTGTTATGTT
TGGAGGAGAAAGGGGAGGCTTGCAAGCCGAAGAACACCATCCCAACCGTGAAGCACGGGGGTGGCAGCATCA
TGGTGTGGGGGTGCTTTGCTGCAGGAGGGACTGGTGCACTTCACAAAATAGATGGCATCATGAGGCAGGAAA
AAGATGTGGATATATTGAAGCAACATCTCACGACATCAGTCAGGAAGTTAAAGCTTGGTCGCAAATGGGTCT
TCCAAATGGACAATGACCCCAAGCATACTTCCAAAGTTGTGGCAAAATAGCTTAAGGACAACAAAGTCAAGG
TATTGGAGTGGCCATCACAAAGCACTGACCTCAATCCTGTAGAAAATTTGTGGGCAGAACTGAAAAAGCGTG
TGCGAGCAAGGAGGCCTACAAACCTGACTCAATTACACCAGCTCTGTCAGGAGGAGTGGGCCAAAATTCACC
CAATTTATTGTGGGAAGCTTGTGGAAGGCTACCCGATAACGTTTGACCCAAGTTCAACAATTTAAAGGCAAT
GCTACCAAGTACTA
>chromosome10:65484492-65485516/1-1024
ATGGGAAAATCAAAGGAAATCAGCCAAGACCCCAGAAAAAAACATTGCAGACCTCCACAAGTCTGGTTCATC
CTTGGGAGCAATTTCCAAACGCCTGAAGGTACCACGTTCATCTGTACAATCAATAGCACGCAAGTATAAACA
CCATGGGACCATGCAGCCGTCATGCCGCTCAGGAAGGAGACGCGTTCTGTCTCCAAGAGATGAACGTACTTT
GGCGCGAAAAGTGCAAATCAATCCCAGAACAACAGCAAAGGACCTTGTGAAGATGCTGGAAGAAACAGGTAC
AAAAGTATCTATATCCACAGTACAACGAGTCCTATATTGACATAACCTGAAAGGCCGCTCAGCAAGGAAGAA
GCCGCTGCTCCAAAACCACCATAAAAAAGCCAGACTACGGTTTGCAACTGCACATGGGGACAAAGATCGTAC
TTTTTGGAGAAATATTCTCTGGTCTGATGAAACAAAAATAGAACTGTTTTTCCATAATGACCATCGTTATGT
TTGGAGGAAAATGGGGAAGGCTTGCAAGCTCGAAGAACACCATCCCAACCGTGAAGCACGGGGGTGGCAGCA
TCATGTTGTGGGGGTGCTTTGCTGCAGGAGGGACTGGTGCACTTCACAAAATAGATGGCATCATGAGGATGG
AAAATTATATGCATATATTGAAGCAACATCTCAAGACATCAGTCAGGAAGTTAAAGCTTGGTCGCAAATGGG
TCTTCCAAATGGACAATGACCCCAAGCATACTTCCAAAGTTGTGGCAAAATGGCTTAAGGACAACAAAGTCA
AGGTATTAGAGTGGCCGTCACAAAGCCCTGACTTCAATCCTATAGAAAATTTGTGGGCAGAACTGAAAAAGC
GTGTGCGAGCAAGGAGGCCTACAAACCTGACTCAGTTACACCAGCTCTGTCAGGAGGAATGGGCCACAATTC
ACCCAACTTATTGTGGGAAGCTTGTGGAAGGCTACCCGAAACGTTTGACCCAAGTTAAACATTTTAAAGGCA
ATGCCACCAAATACTA
>chromosome10:5108599-5109616/1-1017
ATGGGAAAATCAAAAGAAATCAGCCAAGACCTCAGAAACAAAATTGTAGACCTCCACAAGTCTGGTTCATCC
TTGGGAGCAATTTCCAAACGCCTGAAGGTACCACGTTCATCTGTACAAACAATAGTACGCAAGTATAAACAC
CATGGGACCATGCAGCCATCATACCGCTCAGGAAGGAGACGTGTTCTGTCTCCTAGAGATGAACGTACTTTG
GTGCAAAAAGTGCAAATCAATCCCAGAACAACAGCAAAGGACCTTGTGAAGATGCTGGAGGAAACAGGTACA
AAATTATTTATATCCACAGTAAAACGAGTCCTCAACATAACCTGAAAGGCCGCAGCAAGGAAGAAGCCACTG
CTTCAAAACCGCCATAGAAAAAGCCAGACTACGGTTTGCAACTGGACATGGGGACAAAGATCGTACTTTTTG
GAGAAATGTCCTCTGGTCTGATGAAACAAAAATAGAACTGTTTGGCCATAATGACCATCGTTATGTTTGGAG
GAAAAAGGGGGAGGCTTGCAAGCCGAAGAACACCATCCCAACCGTGAAGCACGGGGGTTGCAGCATCATGTT
GTGGGGGTGCTTTGCTGCAGGAGGGACTGGTGCACTTCACAAAATAGATGGCATCATGAGGCAGGAAAATGA
TGTGGATATATTGAAGCAACATCTCAAGACATCAGTCAGGAAGTTAAGGCTTGGTCACAAATGTGTCTTCCA
AATGGACAATGACCCCAAGCATACTTCCAAATTTGTGGCAAAATGGCTTAAGGACAACAAAGTCAAGGTATT
GGAGTGGCCACCACAAAGCCCTGACCTCAATCCTATAGAAAATGTGTGGGCAGAACCGAAAAAGTGTGTGCG
AGCAAGGAGGCCTACAAACCTGACTCAGTTACACCAGCTCTGTCAGGAGGAATGGGCCAAAATTCACCCAAC
TTATTGTGGGAAGCTTGTGGAAGGCTACCCGAAACGTTTTACCCAAGTTAAACAATGTAAAGGCAATGCTAC
CAAATACTA
>chromosome10:113890310-113891333/1-1023
TGGGGAAATCAAAAGAAATCAGCCAAGACCTCAGAAAAACAATTGTAGACCTCCACAAGTCTGGTTCATCCT
TGGGAGCAATTTCCAAACGTCTGAAGGTACCACGTTCATCTGTACTAACAATAGTACGCAAGTATAAACACC
ATGGGACCACGCAGCCATCATACCGCTCAGGAAGGAGACGCATTCTGTCTCCTAGAGATGAACGTACTTTGG
TGCGAAAAGTGCAAATCAATCCCAGAACAACAGCAAAGGACCTTGTGAAGATGCTGGAGGAAACAGGTACAA
AAGTATCTATATCCACAGTAAAACGAGTCCTATATCGACATAACCTGAAAGGCCGCTCAGCAAGGAAGAAGC
CACTGCTCCAAAACCGCCATAAAAAAGCCAGACTACGGTTTGCAACTGCACATGGGGACAAAGATCGTACTT
TTTGAGAAATGTCCTCTGGTCTGATGAAACAAAAATATAACTGTTTGGCCATAATGGCCATCGTTATGTTTG
GAGGAAAAAGGGGGATGCTTGCAAGCCGAAGAACACCATTCTAACCGTGAAGCATGGGGGTGGCAGCATCAT
GTTGTGGGGGTGCTTTGCTGCAGGAGGGACTGGTGCACTTCACAAAATAGATGGCATCATGAGGAAAGGAAA
ATTATGTGGATATATTGAAGCAACATCTCAAGACATCAGTCAGGAAGTTAAAGCTTGGTCGCAAATGGGTCT
TCCAAATGGACAATGACCCCAAGCATACTTCCAAAGTTGTGGCAAAATGGCTTAAGGACAACAAAGTCAAGG
TATTGGTGTGGCCATCACAAAGCCCTGACCTCAATCCTATAGAACATTTGTGAGCAGAACTGAAAAAGCGTG
TGCGAGCAAGGAGGCCTACAAACCTGACTCAAGTTACACCAGCTCTGTCAGGAGGAATGGGCCAAAATTCAC
CCAACTTATTGTGGGAAGCTTGTGGAAGGCTACACGAAACGTTTGACCCAAGTTAAACAATTTAAAGGCAAT
GCTACCAAATACTAA
>chromosome10:5134515-5135536/1-1021
TGGGAAAATCAAAAGAAATCAGCCAAGACCTCAGAAACAAAATTGTAGACCGGCACAAGTCTGGTTCATCCT
TGGGAGCGATTTCCAAACGCCTGAAGGTACCACGTTCATCTGTACAAACAATAGTACACAAGTATAAACACC
ATGGGACTACGCAGCCGTCATACCGCTCAGGAAGGAGACGCGTTCTGTCTCCTAGAGATTAACGTACTTTGG
TGCAAAAAGTGCAAGTCAATCCCAGAACAACAGCAAAGGACCTTGTGAAGATGCTGGAGAAAACAGGTACAA
AAGTATCTATATCCAAATAAAACGAGTCCTATATCGACATAACCTGAAAGGCCGCTCAGCAAGGAAGAAGCC
ACTGCTCCAAAACCACCATAAAAAAGACAGACTACGGTTTGCAACTGCACATGGGGACAAAGATCGTACTTT
TTGGAGAAATGTCCTCTGGTCTGATGAAACAAAAATAGAACTGTTTGGCCATAATGACCATCGTTATGTTTG
GAGGAAAAAGGGGGAGGCTTGCAAGCCGAAGAACACCATCCCAACCGTGAAGCACGGGGGTGGCAGCATCAT
GTTGTGGGGGTGCTTTGCTGCAGGAGGGACTGGTGCACTTCACAAAATAGATGGCATCATGAGGCAGGAAAA
TTATGTGGTTATATTGATGCAACATCTCAAGACATCAGTCAGGAAGTTAAAGCTTGGTCGCAAATGGGTCTT
CCAAGTGGACAATGACCCCAAGCATACTTCCAAAGTTGTGGCAAAATGACTTAAGGACAACAAAGTCAAGGT
ATTGGAGTGGCCATCACAAAGCCCTGACCTCAATCCCATAGAAAATTTGTGGGCAGAACTGAAAAAGCGTGT
GCGAGCAAGGAGGCCTACAAACCTGACTCAGTTACACCATCTTTGTCAGGAGGAATGGGCCAAAATTCACCC
AACTTTTTGTGGGAAGCTTGTGGAAGGCTACCCGAAACGTTTTACCCAAGTTAAACAATGTAAAGGCAATGC
TACCAAATACTAA
>chromosome10:84185349-84186369/1-1020
TGGGAAAATCAAAAGAAATCAGCCAAGACCTCAGAAAATAAATTGTAGACCTCCACAAGTCTGGTTCATCCT
TTGGAGCAATTTCCAAACGCCTGAAAGTACCACGTTCATCTGTACAAACAATAGTACGCAAGTATAAACACC
ATGGGACCACGCAGCCGTCATACCGCTCAGGAAGGAGACATGTTCTGTCTCCTAGAGATGAACGTACTTTGG
TGCGAACAGTGCAAATCAATCCCAGAACAACAGCAAAGGACCTTGTGAATATGCTGGAGGAAACAGGTACAA
AAGTATCTATATCCACAGTAAAACGAGTCCTATATCGACATAACCTGAAAGGCCGCTCAGTAAAGAAGAAAC
CACTGCTCCAAAACCGCCATAAAAAGCCAGACTATGCTTTGCAACTGCACATGGGGACAAAGATTGTACTTT
TTGGAGAAATGTCCTCTGGTGTGATGAAACAAAAATAGAACTGTTTGGCCATAATGACCATCGTTATGTTTG
GAGGAAAAAGGGGGAGGCTTGCAAGCCAAAAAACACCATCCCAACCGTGAGGCACGGGGTGGCAGCATCATG
TTGTGGGGGTGCTTTGCTGCAGGAGGGACTGGTGCACTTCACAAAATAGATGGCATCATGAGAAATAAAAAT
GATGTGGATATATTGAAGCAACATCTCAAGACATCAGTCAGGAAGTTAAAGCTTGGTCGCAAATGGGTCTTC
CAAATGGACAATGACCCCAAGCATACTTCCAAAGTTGTGGCAAAATGGCTTAAGGACAACAAAGTCAAGGTA
TTGGAGTGGCCATCACAAAGCCCTGACCTCAATTCTATAAAAAATGTGTGGGCAGAACTGAAAAAGTGTGTG
CGAGCAAGGAGGCCTACAAACCTGACTCAGTTACACCAGCTCTGTCAGGAGGAATGGGCCATAATTCACCCA
ACTTATTGTGGGAAGCTTGTGGAAGATTATCCGAAACATTTGACCCAAGTTAAAGAATTTAAAGGCAATGCT
ACCAAATACTAA
>chromosome10:19932723-19933704/1-981
ATTGTAGACCTCCACAAGTCTGGTTCATCCTTGGGAGCAATTTCCAAACGCCTGAAGGTACCACATTCATCT
GTACAAACAATAGTACGCAGGTATAAACACCATGGGACCACGCAGCTGTCATACCGCTCAGGAAGGAGACGC
ATTCTGTCTCCTAGAGATGAACGTACTTTGGTGCGAAAAGTGCAAATCAATCCCAGAACAACAGCAAAGGAC
ATTGTGAAGATGCTGGAGGAAACAGGAACATAAGTATTTATATCCACAGTAAAACGAGTCCTATATCGACAT
ACCCTGAAAGGCCGCTTAGCAAGGAAGAAGCCACTGCTCCAAAACCGCCATAAAAAAGCCAGACTACGGTTT
GCAACTGCACATGAGGACAAAGATCGTACTTTTTGGAGAAATGTCCTCTGGTCTGATGAAACAAAAATAGAA
CTGTTTGGCCATAATGACCATTGTTATGTTTGGAGGAAAAATGGGGATGCTTGCAAGCCGAAGAACACCATC
TCAACCGTGAAGCACGGGGGTGGCAGCATCATGTTCTGGGGATGCTTTGCTGCAGGAGGGACTGGTGCACTT
CACAAAATAGATGGCATCTTGAGGGAGGAAAATTATGTAGATATATTGAAGCAACATCTCAAGACATCAGTC
AGGAAGTTAAAGCTTGGTCGCAAATGGGTCTTCCAAATGGACAATGACCCCAAGCCTACTTCCAAAGTTGTG
GCAAAATGGCTTAAGGACAACAAAGTCAAGGTATTGGAGTGGCCATCACAAAGCCCTGACCTCAATCCCATA
GAAAATTTGTGGGCAGAACTGAAAAAGCGTGTGGGAGCAAGGAGGCCTACAAACCTGACTCAGTTACACCAG
CTCTGTCAGGAGGAATGGGCCAAAATTCACCCAACTTATTGTGGGAAGCTCGTGGAAGGCTACTCGAAATGT
TTGACCCAAGTTAAACAATTTAAAGGCAATGCTACCAAATACTAA
>chromosome11:20246622-20247645/1-1023
ATGGGAAAATCTAAAGAAATCAGCCAAGACCTCAGAAAAAAAATTGTAGACCTCCACAAGTCTGGTTCATCC
TTGGGAGCAATTTCCAAATGCCTGAAGGTACCACGTTCATCTGTACAAATAATAGTACACAAGTATAAACAC
CATGGGACCACGCAGCCGTCATACCGCTCAGGAAGGAGACACGTTCTGTCTCCTAGAGATGAACGTACTTTG
GTGTGAAAAATGCAAATCAATCCCAGAACAACAGCAAAGGACCTTGTGAAGATGCTGGAGGAAACAGGTACA
AAAGTATCTATATCCACAGTAAAACGAGTCCTATATCGACATAACCTGAAAGGCCGCTCAGCAAGGAAGAAG
CCACTGCTCCAAAACCGCCATAAAAAAGCCAGACTACGGTTTGCAACTGCACATGGGGACAAAGATCGTACT
TTTTGGAGAAATGTCCTCTGGTCTGATGAAACAAAAATAGAACTGTTTGGCCATAATGACCATGGTTATGTT
TGGAGGAAAAAGGGGGACGCTTGCAAGCCGAAGAACACCATCCCAACCGTGAAGCATGGGGTGTGGCAGCAT
CATGTTGTGGGGGTGCTTTGCTGCAGGAGGGACTGGTGCACTTCACAAAATAGATGGCATTATGAGGTAGGA
AAATGATGTGGATATATTGAAGCAACATCTCAAGACATCAGTCAGGAAGTTAAAGTTAGGTCGCGAATGGGT
CTTCCAAATGGACAATGACCCCAAGCATACTTCCAAAGTTGTGGCAAAATGGCTTAAGGACAACAAAGTCAA
GGTATTGGAGTGGCCATCACAAAGCCCTGACCTCAATCCTATAGAAAATTTGTGGGCAGAACTGAAAAAGCG
TGTGCGAGCAAGGAGGCCTACAAACCTGACTCAGTTACACCAGTTCTGTCAGGAGGAATGGGCCAAAATTCA
CCCAACTTATTGTGGGAAGCTTGTGGAAGGCTACCTGAAACGTTTGACCCAAGTTAAACAATTTAAAGGCAA
TGCTACCAAATACTA
>chromosome11:37391219-37392238/1-1019
ATGGGAAAATCAAAAGAAATCAGCCAAGACCTCAGAAAAAAAGTTGTAGACCTCCACAAGTCTGGTTCATCC
TTGGGAGCAATTTCCAAATGCCTGAAGGTATCACGTTCATCTGTACAAAACAATAGTACGCAAGTATAAACA
CCATGGGACCACGCAGCCGTCATACCGCTCAGGAAGGAGACGCGTTCTGTCTCCTAGAGATGAACATACTTG
GGTGCGAAAAGTGCAAATCAATCCCAGAACAGCAAAGGACCTTGTGAAGATGCTGGAGGAAACGGGTACAAA
AGTATCTATATCCACAGTAAAACAAGTCCTATATCGACATAACCTGAAAGGCTGCTCAGCAAGGAAGAAGCC
CTGCTCCAAAACTGCCATAAAAAAGCCAGACGACGGTTTGTAACTGCACATGGAGACAAAGATCGTACTTTT
TGGAGAAATGTCCTCTGGTCTGATGAAACAAAAATAGAACTGTATGGCCATAATGACCATCGTTATGTTTGG
AGGAAAAAGGGGGAGGCTTGCAAGCCGAAGAACACCATCCCAACCGTGAAGCACGGGGGTGGCAGCATCATG
TTGTGGGGGTGCTTTGCTGCAGGAGGGACTGGTGCACTTCACAAAATAGATGGCATCATGAGGAAGGACAGT
TATGTGGATATATTGAAGCAACATCTCAAAACATCAGTCAGGAAGTTAAAGCTTGGTCGCAAATGGGTCTTC
TAAATGGACAATGACCGCAAGCATACTTCTAAAGTTGTGGCAAAATGGCTTAAGGACAACAAAGTCAAGGTA
TTGGAGTGGTCATCACAAAGCCCTGACCTCAATCCCATAGAAAATTTGTGGGCAGAACTGAAAAAGTGTGTG
CGAGCAAAGAGGCCTACAAACCTGACTCAGTTACACCAGCTCTGTCAGGAGGAATGGGCCAAAATTCACCCA
ACTTATTGTGGGAAGCTTGTGGAAGGCTACCCGAAACGTTTGACCCAAGTTAAACAATTTAAAGGTAATGCT
ACCAAATACTA
>chromosome11:33504112-33505133/1-1021
ATGGGAAAATCAAAAGAAATCAGCTAAGACATCAGAAAAAAAATTGTAGACCTCCACAAGTCTGGTTCATCC
TTGGGAGCAATTTCCAAATGCCTGAAGGTACCACGTTCATCTGTACAAACAATAGTACGCAAGTATAAACAC
CATGGGACCATGCAGCCGTCATACCACTCAGGAAGGAGACGCGTTCTGTCTCCTAGAGATGAACGTACTTTG
GTGCGAAAAGTGCAAATCAATCCCAGTACAACAGCAAAGGACCTTGTGAAGATGCTGGAGGAAACAGGTACA
AAAGTATCTATATCCACAGTAGAACGAGTCCTATATTGACATAACCTGAAAGGTCGCTCAGCAAGGAAGAAG
CCACTGCTCCAAAACCGCCATAAAAAAGCCAGACTACGGTTTGCAACTGCACATGGGGACAAAGATCGTACT
TTTTGGAGAAATGTCCTCTGGTCTGATGAAAAAAAATAGAACTGTTTGGCCATAATGACCATTGTTATGTTT
GGAGGAAAAAGGGGGAGGCTTGCAAGCCAGGGAACACCATCCCATCCGTGAAGCACGGGTGTGGCAGCATCA
TGTTGTGGCCGTGCTTTTCTGCAGGAGGGACTGGTGCACTTCACAAAATAGATGGCATCATGAGGCAGGAAA
ATTCTGTGGATGTATTGAAGCAACATCTCAAGACATCAGTCAGGAAGTTAAAGCTTGGTCGCAAATGGGTCT
TCCAAATGAACAATGACCCCAAGCATACTTCCAAAGTTGTGGCAAAATGGCTTAAGGACAACAAAGTCAAGG
TGTTGGAGTGGCCATCACAAAGCCCTGACCTCAATCCTATAGAACATTTGTGGGAAGAACTGAAAAAGCGTT
TGCGAGCAAGGAGGCCTACAAACCTGACTCAGTTACACCAGCTCTGTCAAGAGGAATGGGCCAAAATTCACC
CAATTTATTGTGGGAAGCTTGTGGAAGGCTACCTGAAATGTTTGACCCAAGTTAAACAATTTAAAGGCAATG
CTACCAAATACTA
>chromosome11:15564610-15565632/1-1022
TGGGAAAATCAAAAGAAATCAGCCAAGACCTCAGAAAAAAAATTGTAGACCTCCACAAGTCTGGTTCATCCT
TGGGAGCAATTTCCAAATGCCTGAAGGTACCATGTTCATCTGTACAAACAATAGTACGCAAGTATAAACACC
ATGGGACCACGCAGCCGTCATACCGCTCAGGAATGAGACGCGTTCTGTCTCCTAGAGATGAACATACTTTGG
TGTGAAAAGTGCAAATCAATCCCAGAACAACAGCAAAGGACCTTGTGAAGATGCTGGAGGAAACAGGTACAA
AAGCATCTATATGCACAGTAAAACGAGTCCTATATCGACATAACCTGAAAGGCCGCTCAGCAAGGAAGAAGC
CACTGCTCCAAAACCGCCATAAAAAAGCCAGACTACGGTTTGCAACTGCACATGGGGACAAAGATTGTACTT
TTTGGAGAAATGTCCTCTGGTCTGATGAAACAAAAATAGAACTGTTCAGCCATAATGACCATCGTTATGTTT
GGAGGAAAAAGGGGGAGGCCTGCAAGCCGAAGAACACCATCTCAACCGTGAAGCACGGGGGTGGCAGCATCA
TGTTGTGGGGGTGCTTTGCTGCAGGAGGGACTGGTGCACTTCACAAAATAGATGGCATCACGATGAAGGAAA
ATTATGTGAATATATTGAAGCAACATCTCAAGACATCAGTCAGGAAGTTAAAGCTTGGTCGCAAATGGGTCT
TCCAAATGGACAATGACCCCAAGCATACTTCCAAAGTTGTGGCAAAATGGCTTAAGGACAACAAAGTCAAGG
TATTGGAGTGGCCATCACAAAGCCCTGACCTCAATCCTATAGAACATTTGTGGGCAGAACTGAAAAAGCATG
TGCCAGCAAGGAGGCCTACAAACCTGACTCAGTTACACCAGCTCTGTCAGAAGGAATGGGCAGCAATTCACC
CAACTTATTGTGGGAAACTTGTGGAAGGCTACCCGAAACATTTGACCCAAGTTAAACAATTTAAGGGCAATG
CTACCAAATACTAA
>chromosome11:73502634-73503656/1-1022
TGGGAAAATCAAAATAAATAAACCAAGACCTCAGAAAAAATATTGTAGACCTCCACAAGTCTGGTTCATCCT
TGGGAGCAATTTCCAAATGCCTGAAGGTACCACGTTCATCTGTACAAAGAATAGTACGCAAGTATAAACACC
ATGGGACCACGCAGCCATCATACCGCTCAGGAAGAAGACACGTTCTGTCTCCTAGAGATGAACGTACTTTGG
TGCGAAAAGTGCAAATCAATCCCAGAACAACAGCAAAGGACCTTGTGAAGATGCTGGAGGAAACAGGTACAA
AAGTATCTATATCCACAGTAAAACAAGTCCTATATTGACATAACCTGAAAGGCCGCTCAGCAAGGAAGAAGC
CACTGCTCCAAAACCGACATCAAAAAGCCAGACTACGGTTTGCAACTGCACATGGGGACAAAGATCGTACTT
TTTGGAGAAATGTCCTCTGGTCTGATGAAACAAAAATAGAACTGTTTGGCCATAATGACCATCGTTATGTTT
GGAGGGAAAAGGAGGAGGCTTGCAAGCTGAAGAACACCATCCTAACCGTGAAGCACGGGGGTGGCAACATCA
TGTTGTGGGGGTGCTTTGCTGCAGGAGGGACTGTTGCACTTCACAAAATAGATGGCATCATGAGGGAGGAAA
ATTATGTGGATATATTGAAGCAACATCTCAAGACATCTGTCAGGAAGTTAAAGCTTGGTCGCAAATGGTTCT
TCCAAATGAACAATGACCCCAAGCATACTTCCAAAGTTGTGGCAAAATGGCTTAAGGACAACAAAGTCAAGG
TATTGGAGTGGCCATCACAAAGCCCTGACCTCAATCCTATAGAAAATTTGTGGGCAGAACTGAAAAAGCGTG
TGCGAGCAAGGAGGCCTACAAACCTGACACAGTTACACCAGCTCTGTCAGGAGGAATGGGCCAAAATTCACC
CAACTTATTGTGGGAAGCTTGTGGAAGGCTACCTGAAATTTTTGACCCAAGTTAAACAATTTAAAGGCAATG
TTACCAAATACTAA
>chromosome11:61800271-61801293/1-1022
TGGGAAAATCAAAAGAAATCAGCCAAGACCTCAGAAAAAAAAGTTGTAGACATCCACAAGTCTGGTTCATCC
TTGGGAGCAATTTCCAAACGCCTGAAGGTACCATGTTCATCTGTACAAACAATAGTACGCAAGTATAAACAC
CATGGGACCACGCAGCCGTCATACCGCTCAGGAAGGAGACGCGTTCTGTCTCGTAGAGATGAATGTACTTTG
GTGCGGAAAGTGCAAATCAATCCCAGAACAACAGCAAAGGACCTTGTGAAGATGCTGGAGGAAACGGGTACA
AAAGTATCTATATCCACAGTAAAACGAGTCCTATATCGACACAACCTGAAAGGCCGCTCAGCAAGGAAGAAG
CCATTGCTCCAAAACCGCCATAAAAAAGCCAGACTACGGTTTGCAACTGCACATGGGGACAAAGATCGTACT
TTTTGGAGAAATGTCCTCTGGTCTGATGAAACAAAAATAGAACTGTTTGGCCATAATGACCATCCTTAGGTT
TAGAGGAAAAAGGGGGAGGCTTGCGAGCCGAAGAACACCATCCCAACCGTGAAGCACGGGGGTGGCAGCATC
ATGTTGTGGGGGTGCTTTGCTGCAGGAGGGACTGGTGCACTTCACAAAATAGATGGCATCATGAGAAGGAAA
ATTATGTGGATATATTGAAGCAACATCTCAAGACATCAGTCAGGAAGTTAAAGCTTGGTCGCAAATGGGTCT
TCCAAATGGACAATGACCCCAAGCATACTTCCAAAATTGTGGAAAAATGGCTTAAGGACAGCAAAGTCAAGG
TATTGGAGTGGCCATCACAAAGCCCTGACCTCAATCCCATAGAACATTTGTGGGCAGAACTGAAAAAGCTTG
TGCAAGCAAGGAGGCCTACAAACCTGACTCAGTTACACCAGCTCTGTCAGGAGGAATGGGCCAAAATTCACC
CAACTTATTGTGGGAAGCTTGTGGAAGACTACCTGGAACGTTTGAACCAAGTTAAACAATTTAAAGGCAATG
CTACCAAATACTAA
>chromosome11:78984716-78985738/1-1022
TGGGAAAATCCAAAGAAATCAGCCAAGACCTCAGGGAAAAAATTGTAGACCTCCACAAGTCTGGTTCATCCT
TGGGAGCATTTTCCAAATGCCTGAAGGTACCATGTTCATCTGTACAAAAAATAGTACGCAAGTATAAACACC
ATGGGACCACGCAGCCGTCATACCGCTCAGGAAGGAGACGCGTTCTGTCTCCTAGAGATGAACGTACTTTGG
TGCGAAAAGTGCAAATCAATCCCAGAACAACAGCAAAGGCCCTTGTGAAGATGCTGGAGGAATCAGGTACAA
AAGTATCTATATCCACAGTAAAACGAGTCCTATATTGACATAACCTGAAAGGCCGCTCAGCAAGGAAGAAGC
CACTGCTCCAAAATCGCCATAAAAAAGCCAGACTACGGTTTGCAACTGCACATGGGGACAAAGATCGTACCT
TTTGGAGAAATGTCCTCTGGTCTGATGAAACAAAAATATAACTATTTGGCCATAATGTCCATCGTTATGTTC
GGAGGAAAAAGGGTGAAGCTTGCAAGCCGAAGAACACCATTCCAACCGTGAAGCACGGGGGTGGCAGCATCA
TGTTGTGGGGGTGCTTTGCTGCAGGAGGGACTGGTGCACTTCACAAAATAGATGGCATCATGAGGCAGGAAA
ATGATGTGGATATATTGAAGCAACATCTCAAGACATCAGTCAGGAAGTTAAAGCTTGGTCGCAAATGGGTCT
TCCAAATGGACAATGAACCCAAGCATATTTCCAAAGTTGTGGAAAAATGGCTTAAGGACAACAAAGTCAAGG
TATTGGAGTGGCCATCACAAAGTCCTGACCTCAATCCTATAGACAATTTGTGGGCAGAACTGAAAAAACGTG
TGTGAGCAAGAAGGCCTACAAACCTGACTCAGTTACACCAGCTCTGTCAGGAGGAATGGGCCAAAATTCACC
CAACTTATTGTGGGAAGCTTGTGGAAGGCTACCCGAAAAGTTTGACCCAAGTTAAACACTTTCAAGGCAATG
CTACCAAATACTAA
>chromosome11:44437522-44438547/1-1025
TGGGACAATCTAAAGAAATCCGCCAAGACCTCAGAAAAAAAAAAATTGTAGACCTCCACAAGTCTGGTTCAT
CCTTGGGAGCAATTTCCAAACGCCTGAAGGTACCACGTTCATCTGTACAAACAATAGTACGCAAGTATAAAC
ACCATGGGACCACGCAGCCGTCATACCGCTCAGGAAGGAGAAGCGTTCTGTCTCCTAGAGATGAACGTACGT
TGGTGCGAAAAGTGCAAATCAATCCCAGAACAACAGCAAAGGACCTCGTGAAGATGCTGGAGGAAACAGGTC
CAAAAGTATCTATACCCACAGTAAAATGAGTCCTATATCGACATAACCTGAAAGGCCGCTCAGCAAGGCAGA
AGCCACTGCTCCAAAACCGCCATACAAAAGCCAGACTACGGTTTGCAACTGCACATGGGGACAAAGATCGTA
CTTTTTGGAGAAATGTCCTCTGGTCTGATGAAACAAAAATAGAACTGTTTGGCCATAATGACCATTGTTATG
TTTGGGGGAAAAGGGGGAGGCTTGCAAGCCGAAGAACACCATCCCAACCGTGAAGCACGGGGGTGGCAGCAT
CATGGTGTGGGGGTGCTTTGCTGCAGGAGGGACTGGTGCACTTCACAAAATAGATGGCATCATGAGGATGGA
AAATTAATTGGATATATTGAAGCAACATCTGAAGACATCAGTCAGGAAGTTAAAGCTTGGTCGCAAATGGGT
CTTCCAATTGGACATTGACCCCAAGCATACTTCCAAAGTTGTGGCAAAATGGCTTAAGGATAACAAAGTCAA
GGTATTGGAGTGGCCATCACAAAGCCCTGACCTCAATCCCATAGATAATTTGTGGGCAGAACTGAAAAAGTG
TGTGCGAGCATGGAGGCCTACAAACCTGACTCAGTTACACCAGCTCTGTCAGGAGGAATGGGCCAAAATTCA
CCCAACTTATTGTGGGAAGCTTGTGGAAGGCTACCCGAAACGTTTGACCCAAGTTAAACAATTTAAAAGGCA
ATGCTACCAAATACTAA
>chromosome11:72259331-72260355/1-1024
TGGGAAAATCAAAAGAAATCTGCCAAGACCTCAGAAAAACAATTGTCGACCTCCACAAGTCTGGTTCATCCT
TGGGAGCAATTTCCATACGCCTGAAGGTACCACGTTCATCTGTAACAAACAATAGTCCGCAAGTATAAACAC
CATGGGACCACGCAGCCGTCATACCGCTCAGGAAGGAGACGCTTTCTGTCTCCTAGAGATGAACGTACTTTG
GTGCGAAAAGTGCAAATCAATCCCAGAACAACAGCAAGGACCTTGTGAAGATGATGGAGGAAACAGGTACAA
AAGTGTCTATATCCACAGTAAAACGAGTCCTACATCGACATAACCTGAAAGGCCGCTCAGCAAGGAAGAAGC
CACTTCTCCAAAACCGCCATGAAAAAGCCAGACAACGGTTTGCAACTGCACATGGGGACAAAGATCGTACTT
TTTGGAGAAATGTCCTCTGGTCTGATGAAACAAAAATAGAACTGTTTGGCCATAATGACCATCGTTATGTTT
GGAGGAAAAAGGGGGAGGCTTGCAAGCCGAAGAACACAATCCCAACCGTGAAGCACAGGGGTGGCAGCATCA
TGTTGTGGGGATGCTTTGCTGCCTGAGGGACTGGTGCACTTCACAAAATTGATGGCATCATGAGGATGGAAA
ATTATGTGTATATATATTAAAGCAACATCTCAAGACATCAGTCAGGAAGTTAAAGCTTGGTCGCAAATGGGT
CTTCCAAATGGACAATGACCCCAAGCATACTTCCAAACTTGTGGCAAAATGGCTTAAGACCAACAAAGTCAA
GGTATTGGAGTGGCCATCACAAAGCCCTGACCTCAATCATATAGAACATTTGTGGGCAGAACTGAAAAAGCG
TGTGCGAGCAAGGAGGCCTACAAACCTGACTCAGTTACACCAGCTCTGTCAGGAGGAATGGGCCAAAATTCA
CCCAACTTATTGTGGGAAGCTTGTGGAAGGCTACCCGAAATGTTTGACCCAAGTTAAACAATTTAAAGGCAA
TGCTACCAAATACTAA
>chromosome12:61242592-61243614/1-1022
ATGTGAAAATCAAAAGAAATCAGCCAAGACCTAAGAAAAAAAATTGTAGACCTCCACAAGTCTGGTTCATCC
TTGTGAGCAATTTCCAAACACCTGAAGGTACCACGTTCATCTGTACAAACAATAGTACGCAAGTATAAACAC
CATGGGACCACGCAGCCGTCATACCGCTCAGGAATGAGACGCGTTCTGTCTCCTAGAGATGAACGTACTTTG
GTGTGAAAAGTGCAAATCAATCCCAGAACAACAGCAAAGGACCTTGTGAAAATGCTGGAGGGAACATGTACA
AAAGTATCTATATCCACAGTAAAACGAGTCCTATATTGACATAACCTGAAAGACTGCTCAGCAAGGAAGAAG
CCACTGCTCCAAAACCGCAATAAAAAAGCCAGACTACGGTTTGCAACTACCCATGGGGACAAAGATCGTACT
TTTTGGAGAAATGTCCTCTGGTCTGATGAAATAAAAATATAACTGTTTGGCCATAATGACCATTGTTATGTT
TGGAGGAAAAAGGGGGAGGCTTGCAAGCCGAAGAACACCATCCCAACCGTGAAGCACGGGGGTGGCAGCATC
ATGTTGTGGGGGTGCTTTGCTGCAGGAGGGACTGGTGCACTTCACAAAATAGATGGCGTCATGAGATGGGAA
AATTATGTGGATATATTGAAGCAACATCTCAAGACATCATTCAGGAAGTTAAAGCTTGGTCGCAAATGGGTC
TTCCAAATGGACAATGACCCCAAGCATACTTCCAAAGTTGTGGCAAAATGGCTTAAGGACAACAAAGTCAAG
GTATTGGAGTGGCCATCACAAAGCCCTGACCTCAATCCTATAGAACATTTGTGGGCAGAATTGAAAAGCGTG
TGCGAGCAAGGAGGCCTACAAACCTGACTCAGTTACACCAGCTCTGTCAGGAGGAATGGGCCAAAATTCCCC
CAACTTGTTGTGGGAAGCTTGTTGGAAGGCTACCCAAAACGCTTGACCCAAGTTAAACAATTTAAAGGCAAT
GCTACCAAATACTA
>chromosome12:77748013-77749009/1-996
CAAGACCTCAGAAACAAAATTGTAGACCTCCACAAGTCTGGTTCATCCTTGGGAGCAATTTCCAAACGCCTG
AAGATACCACGTTCATCTGTGCAAACAATAGTACGCAAGTATAAACACCATGGGACCACGCAGCCATCATAC
CGCTCAGGAAGGAGACGCGTTCTGTCTCCTAGAGATGAACGTACTTTGGTGCGAAAAGTGCAAATCAATCCC
AGAACAACAGCAAAGGACCTTGTGAAGATGCTGGAGGAAACAGGTACAAAAGTATCTATATCCACAGTAAAA
CGAGTCCTATATCGACAACCTGAAAGGCTGCTCAGCATGGAAGAAGCCACTGCTCCAAATCCGCCATAAAAA
AGCCAGACTACGGTTTGCAACTGCACATGGGGACAAAGATCGTACTTTTTGGAGAAATGTCCTATGGTCTGA
TGAAACAAAAATAAAACTGTTTGGCCATAATGACCATCGTTATGTTTGGAGGAAAAAGGGGGATGCTTGCAA
GCCGAAGAACACCATCCCAACCATGAAGCACGGCGGTGGCAGCATCATGTTGTCGGGGTGATTTGCTGCAGG
AGGGACTGGTGCACTTCACAAAATAGATGGCATCATGAGGGAGGAAAATTATGTGGATACATTGAAGCAACA
TCTCAAGACATCAGTCAGGAAGTTAAAGCTTGGTCGCAAATGGGTCTTCCAAATGGACAATGACCCCAAGCA
TACTTCCAAAGTTGTGGCAAAATGGCTTAAGGACAACAAAGTCAAGGTATTGGAATGGCCATCACAAAGCCC
TGACCTCAATCCTATAGAAAATTTGTAGGCAGAACTGAAAAAGCGTGTGCGAGCAAGGAGGCTTACCCACCT
GACTCCGTTACACCAGCTCTGTCAGGAGGAATGGGCCAAAATTCACCCAACTTTTTGTGGGAAGCTTGTGAA
AGGCTACCCGAAACGTTTGACCCAAGTTAAACAATTTAAAGGCAATGCTACCAAATACTA
>chromosome12:69826512-69827529/1-1017
TGGGAAAATCAAAAGAAATCAGCCAAGACCTCAGAAAAAAAATTGTAGACCTCCACAAGTCTGGTTCATCCT
TGGGAGCAATTTCCAAACGCCTGAAGGTACCACGTTCATCTGTACAAACAATAGTACGCAAGTATAAACACC
ATGGGACCACGCAGCCGCCATACCGCTCAGGAAGGAGACGCGTTCTGTCTCCTAGAGATGAACGTACTTTGG
TGCGAAAAGTGCAAATCAATCCCAGAACAACAGCAAAGGACCTTGTGAAGATGCTGGAGGAAACAGGTCCAA
AAGTATCTATATCCATAGTAAAACGAGTCCTATATCGACATAACCTGAAAGGCCGCTCAGCAAGGAAGAAGC
CACTGCTCCAAAACTGCCATAAAAAAGCCAGACTATGGTTTGCAACTGGACATGGGGACAAAGATCGTACTT
TTTGGAGAAATGTCCTCTGCTCTGATGAAACAAAAATAGAACTGTTTGGCCATAATGACCATCATTATGTTG
GGAGGAAAAAGGCGGAGGCTTGCAAGCTGAAGAACACCATCCCAAAAGTGAAGCACGGGGGTGGCAGCATCA
TGTTGTGGGGGTGCCTTGCTGCAGGAGGGACTGATGCACTTCACAAAATAGATGGCATCATGAGGATGGAAA
ATTATGTGGATATATTGAAGCAATATCTCAAGACATCAGTCAGGAAGTTAAAGCTTGGTAGCAAATGGGTCT
TCCGAATGGACAATGACCCCAAGCATACTTCCAAAGTTGTGGCAAAATGGCTTAAGGACAACAAAATCAAGG
TATTGGCCATCACAAAGCCCTGACCTCAATCCTATAGAAAATGTGTGGGCAGAACTGAAAAAGCGTTTGCGA
GCAAGGAGGCCTACAAACCTGACTCAGTTACACCAGCTCTGTCAGGAGGAATGGGCCAAAATTCACCCAATT
TATTGTGGGAATCTTGTGGAAGACTACCCAAAACGTTTGACCCAAGTTAAACAATTTAAAGGCAATGCTACC
AAATACTAA
>chromosome12:53421574-53422595/1-1021
TGGGAAAATCAAAAGAAATCAGCCAAGACCTCAGAAGAAAATTTGTAGACCTCCACAAGTCTGGTTCATCCT
TCGGAGCAATTTCCAAACGCCTGAAGGTACCACGTTCATCTGAACAAACAATAGTACGCAAGTATAAACACC
ATGGGACCACGCAGCCGTCATACCGCTCAGGAAGGAGACACGTTCTGTCTCCTAGAGATGAACGTACTTTGG
TCCGAAAAGTGCAAATCAATCCCAGAACAACAGCAAAAGACCTTTGAAGATGCTAGAGGAAACAGGTACAAA
AGTATCTATATCCACAGTAAAACGAGTCCTATATCGCCATAACCTGAAAGGCCGCTAAGCAAGGAAGAAGCC
ACTGCTCCAAAACCGCCATAATAAAGCCAGACTACGGTTTGCAACTGCACATGGGGACAAAGACCGTACTTT
TTGGAGAAATGTCCTCTGGGCTGATGAAACAAAAATAGAACTGTTTGGCCATAATGACCATCGTTATGTTTG
GAGGAAAAAGGGGGACGCTTGCAAGCCAAAGAACACCATCCCAACCATGAAGCACGGGGGTGGCAGCATCAT
GTTGTGGGGGTGCTTTGCTGCAGGAGGGACTGGTGCACTTCACAAAATAGATGGCATCATGAGGAAGGACAA
TTATGTGGATATATTGAAGCAACATCTCAAGACATCAGTCAGGAAGTTACAGCTTGGTCACAAATGGGTTTT
CCATATGGACGTTGACCCCAAGCATACTTCCAAAGTTGTGGCAAAATGGCTTAAGGACAACAAAGTCAAGGT
ATTGGAGTGGCCAACACAAAGCCCTGACCTCAATCCTGTAGAAAATGTGTGGGCAGAACTGAAAAAGCGCGT
GCGAGCAAGGAGGCCTACAAACCCGACTCAGTGACACCAGCTCTGTCAGGAGGAATGGGCCAAAATTCACCC
AATTTATTGTGGGAAGCTTGTGGGAGGCTACCCGTAACGTTTGACCCAAGCTAAACAATTTAAAGGCAATGC
TACCAAATACTAA
>chromosome13:40171785-40172807/1-1022
ATGGGAAAATCAAAAGAAATCAGCCAAGACCTCAGAAAACTAATTGTAGACCTCCACAAGTCTGGTTCATCC
TTGTGAGCAATTTCCAAATGCCTGAAGGTACCACGTTCATCTGTACAAACAATAGTACGCAAGTATAAACAC
CATGGGACCACGCAGCCATCATACTGCTCAGGAAGGAGGCGCGTTGTGTCTCCTAGAGATGAACATGCTTTG
GTGCGAAAAGTGCAAATCAATCCCAGAACAACAGCAAAGGACCTTGTGAAGATGCTGGAGGAAACAGGTACA
AAAGTATCTATATCCACAGTAAAACGAGTCCTATATCGACATAACCTGAAAGGCCGCTCAGCAAGGAAGAAG
CCACTGCTCCAAAACCGCCATAAAAAAGCCAGACTACAGTTTGCAACTGCACATGGGGACAAAGATCGTACT
TTTTGGAGAAATGTCCTCTGGTCTAATGAAACAAAAATAGAACTGTTTGGCCATAATGACCATCTTTATGTT
TGGAGGAAAAAGGGGGAGGCTTGCAAGCCTAAAAACACCATCACAACCGTGAAGCACAGGGGTGGCAGCATC
ATGTTGTGGGGGTGCTTTGCTGCAGGAGGGACTGATGCACTTCACAAAATAGATGGCATCATGAGGATGGAA
AATTATGTGGATATATTGAAGCAACACCTCAAGACATCAGTCAGGAAGTTAAAGCTTGGTCGCAAATGGGTC
TTCCAAATGGACAATGACTTCAAGCATACTTCCAAAGTTATTGCAAAATGGCTTAAGGACAACAAAGTCAAG
GTATTGGAGTGGCCATCCCAAAGCCCTGACCTCAATCCTATAGAAAATTTGTGGGCAGAACTGAAAAAGCGT
GTGTGAGCAAGGAGGCCTACAAACCTGACTCAGTTACACCAGCTCTGTCAGGAGGAATGGGACAAAATTCAC
CCAACTCATTGTGGGAAGCTTGTGGAAGGCTACCCAAAACGTTTGACCCAAGTTAAACCATTTAAAGTCAAT
GCTACCAAATACCA
>chromosome13:81523325-81524346/1-1021
TGGGAAAATCTAAATGAATCAGCCAAGACCTCAGAAAAAGATTTGTAGACCTCCACGAGTCTGGTTCATCCT
TGGGAGCAATTTCCAAAGGCCTGAAGGTACCACGTTCATCTGTACAAACAATAGTACGCAAGTATAAACACC
ATGGGACCACACAGCTGTCATACCGCTCAGGAAGGAGACGCGTTCTGTCTCCTAGAGATGAACGTACTTTGG
TGCGAAAGGTGCAAATCAATCCCAGAACAACAGCAAAGGACCTTGTGAAGATGCTGGAGGAAACAGGTACAA
ACGTATCTATATCCACAGTAAAACGAGTCCTATATCGACATAACCTGAAAGGCCGCTCAGCAAGGAAGAAGC
CACTGCTCCAAAACCGCCATAAAAAAGCCAGACTATGGTTTGCAACTGCACATGGGGACAAAGATTGTACTT
TTTGGAGAAATGTTCTCTCGTCTGATGAAACAAAAATAGAACTGTTTGGCCATAATGACCATCATTATGTTT
TGGAGGAAAAAGGGGGAGGCTTGCAAGCCGAAGATCACCATCCCAACCATAAAGCACGGGGGTGGCAGCATC
ATGTTGTGGGGTGCTTTGCTGCAGGAGGGACTGGTGCACTTCACAAAATAGATGGCATCATGAGGGGTGAAA
ATTATGTGGATATATTGAAGCAACATCTCAAGACATCAGTCAGGAAGTTAAAGCTTGGTCGCAAATGGGTCT
TCCAAATGGACAATGACCCCAAGCATACTTCCAAAGTTGTGGCAAAATGGCTTAAGGACAACAAAGTCACGG
TATTGGAGTGGCCATCACAAAGCCCTGACCTCAATCCTATAGAAAATTTGTGGGCAGAACTGAAAATGCATG
TGCGAGCAAGGAGGCCTACAAACCTGACTCAGTTACACCAGCTCTGTCAGGAGGAACGGGCCAAAATTCACC
CAACTTATTGTGGGAAGCTTGTGGAAGGCTACCTGAAACATTTGACCCAAGTTCAACAATTTAAAGGCAATG
CTACCAAATACTA
>chromosome13:90786213-90787233/1-1020
ATGGGAAAATCCAAAGAAATCAGCCAAGACCTCAGAAAAAAATTTGTAGACCTCCACAAGTCTGGTTCATCC
TTGGGAGCAATTTCCAAATGCCTGAAGGTACCACGTTCATCTGTACAAACAATAGTACGCAAGTATAAACAC
CATGGGACCACGCAGCCGTCATACAGCTCAGGAAGGAGACGCGTTCTGTCTCCTAGAGATGAATGTACTTTG
GTGTGAAACGTACAAATCAATTCCAGAACAACAGCAAAGGACCTTGTGAAGATGCTGGAGGAAACAGGTACA
AAAGTATCTATATCCACAGTAAAACGAGTCCTATATTGACATAACCTGAAAGGCCGCTCAGCAAGGAAGAAG
CCACTGCTCCAAAACCACCATAAAAAAGCCAGACTACGGTTTGCAACTGCACATGGGGACAAAGATATTACT
TTTTGGAGAAATGTCCTCTGGTCTGATGAAAGAAAAATAGAACTGTTTGGCCATAATGACCATCGTTATGTT
TGGAGGAAAAAGGGGGAGGCTTGCAAGCCGAAGAACACCATCCCAACCGTGATGCACGGGGGTGGCAGCATC
ATGTTGTGGGGGTGCTTTGCTGCAGGAGGGACTGGTGCACTTCACAAAATAGATGACATCATGAGGGTGGAA
AATTATGTGGATATATTGAAGCAACATCTCAAGACATCAGTCAGGAAGTTAAAGCTTGGTCGCAAATGGGTC
TTCCAAATGGACAATGACCCAAGCATACTTCCAAAGTTGTGGCAAAATGGCTTAAGGACAACAAAGTCAAGG
TATTGGAGTGGCCATCACAAAGCCCTGACCTCAAGCCTATAAAACATTTGTGAGCAGAACTGAAAAAGCGTG
TACGAGCAAGGAGGCCTACAAACCTTACTCAGTTACACCAGCTCCGTCAGGAGGAATGGGCCAAAATTCACC
CAACTATTGTGGGAAGCTTGTGGAAGGCTACCCTAAACGTTTGACCCAAGTTAAACAATTTAAAGGCAATTC
TACCAAATACTA
>chromosome13:46314584-46315610/1-1026
ATGGGAAAATCAAAAGAAATCAGCCAAGACTTCAGAAAAAGAATTGTAGACCTCCACAAGTCTGGTTCATCC
TTGGGAGCAATTTCCAAACGCCTGAAAGGTACCACGTACATCTGTACAAACAATAATACGCAAGTATAAACA
CCATGGGACCACGCAGCCGTCATACCGCTCAGGAAGGAGACACGTCCTGCCCCATAGAGATGAACGTACTTT
GGTGCGAAAAGTGCAAATCAATACCAGAACAACAGCAAAGGACCTTGTGAAGATGCTGGAGGAAACAGGTAC
AAAAGTATCTATATCCACAGTAAAACGAGTCCTATATCGACATAACCTGAAAGGCCGCTCAGCAAGGAAGAA
GCCACTGCTCCAAAACCGCCATAAAAAAGCCAGACTACGGTTTGCAACTGCACATGGGGACAAAGATCGTAC
ATTTTGGAGAAATGTCCTCTGGTCTCATGAAACAAAAATAGAACTGTTTGGCCATAATGACCATCGTTATGT
TTGGAGGAAAAAGGGAGAGGCTTGCAAGCCGGAGAACACCATCCCAACCGTGAAGCACAGGGGTGGCAGCAT
CATGTTGTGGGGGTGCTTTGCTGCAGGAGGGACTGGTGTACTTCACAAAATAGATGGCATCATGAGGGAGAA
AAATGATGTGGATATATTGAAGCGACATCTCAAGACATCAGTCAGGAAGTTAAAGCTTGGTCGCTAATGGGT
CTTCCAAATGGACCATGACCCCAAGCATACTTCCAAAGTTGTGGCAAAATGGCTAAGGACAACAAAGTCAAG
GTATTGGAGTGGCCATCACAAAGCCCTGACCTCAATCCTATAGAAAATGTGTGGGGAGAACTGAAAAAGCTT
GCGTGTGCGAGCAAGGAGGCCTACAAACCTGACTCTGTTACACCAGCTCTGTCAGGAGGAATGGGCAATAAT
TCACCCAACTTATTGTGGGAAGCTTGTGGAAGGCTACCCGAAACGTTTGACCCAAGTTAAACAATTTAAAGG
CAATGCTACCAAACACTA
>chromosome13:70411125-70412147/1-1022
TGGGAAAATCAAAAGAAATCAGCCAAGATCTCAGAAGAAAAATTGTAGACATCCGCAAGTCTGGTTCATCCT
TGAGAGCAATTTCCAAACGCCTGAAGGTACCACGTTCATCTGTACAAACAATAGTACGCAAGTATAAACACC
ATGGGACCACACAGCCGTCATACCGCTCAGGAAGGAGACGCGTTCTGTCTCCTAGAGATGAACGTACTTTGG
TGCGAAAAGTGTAAATCAATCCCAGAACAACAGCAACGGACCTTGTGAAGATGCTGGAGGAAACAGGTATAA
AAGTATCTATATCCACAGTAAAACGAGTCTTATATCGACATAACCTGAAAGGCCGCTCAGCAAGGAAGAAGC
CACTGCTCCAAAACCGCCATAAAAAAGCCAGACTACGGTTTGCAACTGCACATGGGGACGAAGATCGTACTT
TTTGGAGAAATGTCCTCTGGTCTGATGAAACAAAAATAGAACTGTTTGGCCATAATGACCATCGTTATGTTT
GGAGAAAAAGGGGGAGGCTTGCAAGCCGAAGAAAACCATCCCAACCATGAAGCACGGGGGTGGCAGCATCAT
GTCGGGGGGGTGCTTTGCTGCAGGAGGGGCTGGTGCACTTCACAAAATAGATGGCATCATGAGGCAGGAAAA
TGACGTGGATATATTGAAGCAACATCTCAAGACATCAGTCAGGAAGTTAAAGCTTGGTCGCAAATGGGTCTT
CCAAATGGACATTGACCCCAAGCATACTTCCAAAGTTGTGGCAAAATGGCTTAAGGACAACAAAGTCAAGGT
ATTGGAGTGGCCATTCACAAAGCCCTGACCTCAAGGCTATAGAAAAAGTGTAGGCAGAACTGAAAAAGCGTG
TGCGAGCAAGGAGGCCTACAAACCTGACTCAGTTACACCAGCTCTGTCAGGAGGAATGGACCAAAATTTACC
CAACTTATTGTGGGAAGCTTGTGGAAGGCTACCCGAAACATTTGACCCAAGTTAAACAATTTAAAGGCAATG
CTACCAAATACTAA
>chromosome13:21233680-21234701/1-1021
TGGGAAAATCAAAAGAAATCAGCCAAGACCTCAGAAAAAAATGTGTAGACCTCCACAAGTCTGGTTCATCCT
TGGGAGCAATTTCCAAATGCCTGAAGGTACCACGTTCATCTGTACAAACAATAGTACGCAAGTATAAACACC
ATGGGACTATGCAGCCGTCATACCGCTCAGGAAGGAGATGCGTTCTGTCTCCTAGAGATGAACGTACTTTGG
TGAGAAAAGTGCAAATCAATCCCAGAACAACAGCAAAGGACCTTGTGAAGATGCTGGAGGAAACAGGTACAA
AAGTATCTGTATCCAGAGTAAAACGAGTCCTATATCGACATAACCTGAAAGGCTGCTCAGCAAGGAAGAAGC
CACTGCTCCAAAACCACCATAAAAAAGCCAGACTACAGTTTGAAACTGCACATGGGGACAACGATCGTACTT
TTTGGAGAACTGTCCTCTAGTCTAATGAAACAAAAATAGAACTGTTTGGCCATAATGACCATCGTTATGTTT
GGAGGAAAAAGGGGGAGGCTTGCAAGCCGAAGAACACCATCCCAACCGTGAAGCACGGGGGTGGCAGCATCA
TGTTGTGGCGGTGCTTTGCTGCAGGAGGGACTGGTGCACTTCACAAATAGATGGCATCATGAGGAAGTAAAG
TTATGTGGATATTTTGAAGCAACATTTCAAGACATCAGTCAGGAAGTTAAATCTTGGTCGCAAATGGGTCTT
CCAAATGGACAATGACCCCAAGCATACTTCCAAAGTTGTGGCAAAATGGCTTAAGGACAACAAAGTCAAGGT
ATTAGAGTGGCCGTCACAAAGCCCTGACCTCAATCCTATAGAAAATGTTTGGGCAGAACTGAAAAAGCGTGT
GCGATCAAGGAAGTCTACAAACCTGACTCAGTTACACCAGCTCTGTCAGGAGGAATGGGCCAAACTTCACCC
AACTTATTGTGGGAAGCTTGTGGAAGGCTACCCGAAACGTTTGACTCAAGTTAAACAATTTAAAGGCAATGC
TACCAAATACTAA
>chromosome13:34651306-34652293/1-987
AAAAAAAATTGGAGACCTCCACAAGTCTGGTTCATCCTTGGGAGCAATTTCCAAACGCCTGAAGGTACCACG
TTCATCTGTACAAACAATAGTACGCAAGTATAAATACCATGGGACCACGCAGCCGTCATACCGCTCAGGAAG
GAGACGCCTTCTGTCTCATTGAGATCAACGTACTTCGGTGTGAAAAGTGCAAATCAATCGCAGAACAACAGC
AAAGGACCTTGGGAAGATGCTGGAGGAAACAGGTACAAAGTATCTATATCCACAGTAAAACGAGTCCTACAT
CGACATAACCTGAAAGGCCACTCAGCAAGGGAGAAGCCACTGCTCCAAAACCGCCATAAAAAAGCCAGACTA
CGGTTTGCAACTGCACATGGGGACAAAGATCGTACTTTTTGGAGAAATGTCCTCTGGTCTGATGAAACAAAA
ATAGAACTGTTTGGCCATAATGACCATCGTTATGTTTGGAGGAAAAAGGGGGAGGCTTGCAAGCCGAAGAAC
ACCATCCCAACCGTGAAGCACGGGGGTGGTAGCATCATGTTGTGGGGGTGCTTTGCTGCAGGAGGGACTGGT
GCACTTCACAAAATAGATGGCGTCATGAGAAAGGAAAATTATGTGGATATATTGAAGCAACATCTCAAGACA
TCAGTCAGGAAGTTAAAGCTTGGTCGCAAATGGGTCTTCCAAATGGACAATGACCCCAAGCATACTTCCAAA
GTTGTGGCAAAATGGCTTAAGGACAACAAGGTCAAGGTATTGGAGTGGCCATCACAAAGCCCTGACCTCAAT
CCCATAGAAAATTTGTGGGCAGAACTGAAAAAGCGCATGCGAGCAAGGAGGCCTACAAACCTGACTAAGTTA
CGCCAGCTCTGTCAGGAGGAATGGAACAAAATTCACCCAACTTATTGTGGGAAGCTTGTGGAAGGCTACCCG
AAATGTTTGATCCAAGTTAAACAATTTAAAGGCAATTCTACCAAATAGTAA
>chromosome14:78129657-78130679/1-1022
ATGGGAAAATCAAAATAAATCAGCCAAGACCTCAGAAAATATATTGTAGACCTCCACAAGTCTGGTTCATCC
TTGGGAGCAATTTCCAAACGCCTGAAGGTACCACATTCATCTGTACAAACAATAGTACGCAAGTATAAACAC
CATGGGACCACGCAGCCGTCATACCGCTCAGGAAGGAGACGCGTTCTGCCTCCTAGAGATGAACATACTTTG
ATGCGAAATGCGCAAATCAATCCCAGAACAACAGCAAAGGACCTTGTGAAGATGCTGGAGGAAACAGGTACA
AAAGTATCTATATCCACAGTAAAACAAGTCCTATATCAACATAACCCGAAAGGCCGCACAGCAAGGAAGAAG
CCACTGCTCCAAAACCGCCATAAAAAAGCCAGACTACGGGTTGCAACTGCACATGGGGACAAAGATCGTACT
TTTTGGAGAAATGTCCTCTGGTCTGATGAAACAAAAATAGAACTGTTTGGCCATAATGACCATTGTTATGTT
TGGAGGAAAAAGGGGGAGGCTTACAAGCTGAAGAACACCATCCCAACCGTGAAGCACGGGGATGGCAGCATC
ATGCTGTGGGGGTGCTTTGCTGCAGGAGGGACTGGTGCACTTCACAAAATAGATGGCTTCATGAGAAAGGAA
AATTATGTGGATATAGTGAAGCAACATCTCAAGACATCAGTCAGAAAGTTAAAGCTTGGTCGCAAATGGGTC
TTCTAAATGGACAATGACCCCAAGCATACTTCCAAAGTTGTGGCAAAATGGCTTAAGGACAACAAAGTCAAG
GTATTGGAGTGGCCATCACAAAGCCCTGACCTCAATCCTATAGAAAAGTTGTGGGCAGAACTGAAAAAGCAT
GTGCGAGCAAGGAGGCCTACAAACCTGACTCAGTTACACCAGCTCTGTCAGGAGGAATGGGACAAAATTCAC
CCAACTTATTGTGGGAAGCTTGTGGAAGGCTACCCGAAACGTTTGACCCAAGTTAAACAATTTAAAGGCAAT
GCTACCAAATACTA
>chromosome14:43833719-43834740/1-1021
ATGGGAAAATCAAAAGAAATCAGCCAAGACCTCAGAAAAAACATTGTAGACCTCCACAAGTCTGGTTCATCC
TTGGAAGCAATTTCCAACCACCTGAAGGTACCACGTTCATCTGTACAAACAATAGTACGCAAGTATAAACAC
CATGGGACCACGCAGCGTCATACCGCCCAGGAAGGAGACGCGTTCTGTCTCCTAGAGTTGAATGTACTTTGG
TGCGAAAAGTGCAACTCAATCCCGGAACAACAGCAAAGGACCTTGTGAAGATGCTGGAGGAAACAGGTACAA
AAGTATCTATATCCACAGTAAAACGAGTCCTATATCGTCATAACCTGAAAGGCCGCTCAGCAAGGAAGAAGC
CACTGCTCCAAAACCGGCATAAAAAAGCCAGACTACGGTTTGCAACTGCACATGGGGACAAAGATTGTACTT
TTTGGAGAAATGTCCTCTGGTCTGATGAAACAAAAATAGAACTGTTTGGCCATAATGACCATCGTTATGTTT
GGAGGAAAAAGGGGGAGGCTTGCAAGCCGAAGTACACCATCCCAACCGTGAGGCACGGGGGTGGCAGCATCA
CGTTGTGGGGGTGCCTTGCTGCAGGAAGGACTGGTGCACTTCACAAAATAGATGCCATCATGAGGTAGGAAA
ATTATGTGGATATATTGAAGCAACATCTCAAGACATCAGTCAGGAAGTTAAAGCTTGGTCGCAAATGGGTCT
TCCAAATGGACAATGACCCCAAGCATACTTCCAAAGTTGTGGCAAAATGGCTTAAGGACAACAAAGTCAAGG
TATTGGAGTGGCCATCACAAAGCCCTGACCTCAACCCTATATAAAATTTGTGGGCAGAACTGAAAAGGCGTG
TGTGAGCAAGGAGGCCTACAAACCTGACTCAGTTACACCAGCTCTGTTAGGAGGAATGGGTCAAAATTCACC
CAACTTATTGTGGGAAGCTTGTGGAAGGCTACCCGAAACATTTGACCCAAGTTAAACAATTTAAAGGCAATG
CTGCAAAATACTA
>chromosome14:77897404-77898424/1-1020
ATGGGAAAATCAAAAGAAATCAGCCAAGACCTCAGAAAATACATTTTAGACCTCCACAAGTCTGGTTCATCC
TTGGGAGCAATTTCCAAACGCCTGAAGGTGCCACGTTCATCTGTACAAACAATAGTACGCAAGTATAAACAC
CATGGGACCACGCACCCGTCATACCGCTCAGGAAGGAGACGCGTTCTGTCTCCTAGAGATGAACGTACTTTG
GTGCGAAAAGTGCAAATCAATCCCAGAACAACAGCAAAGGACCTTGTGAAGATGCTGGAGAAAACGGGTACA
AAAGTATCTACATCCACAGTAAAACGAGTCCTATATCGACATAACCTGAAAGGCCACTCAGCAAGGAAGAAG
CCACTGCTCCAAAACCGCCATAAAAAGCCAGACTCCGGTTTGCAACTGCACATGGGGACAAAGATCATACTT
TTTGGAGAAATGTCCTCTGATCTGATGAAACAAAAATAGAACTGTTTGGCCATAATGACCATTGTTATGTTT
GGAGGAAAAAGGGGGAGGCTTGCAAGCTGAAGAACACCATCCCAACCGTGAAGCATGGGGGTGGCAGCATCA
TGTTGTGGGGGTGCTTTGATGCAGGAGGGACTGGTGCACTTCACAAAATAGATGGCATCATGAAGAGGGAAA
ATTATGTGGATATATTGAAGCAACATCTCAAGACATCAGTCAGGAAGTTAAAGCTTGGTCACAAATGGGTCT
TCCAAATAGACAATGACCCCAAGCATACTTCCAAAGTTGTGGCAAAATGGCTTAAGGACAACAAAGTCAAGG
TATTGGAGTGGCCATCACAAAGCCCAGACCTCAATCCTATAGAAAATGTGTGGGCAGAACTGAAAAAGCGTG
TGTGAGCAAGGAGGTCTACAAACCTGACTCAGTTACATCAGCTCTGTCAGGAGGAATGGGCCAAAATTCACC
CAACTTATTGTGGAAGCTTGTGGAAGGCTACCCAAAACATTTGACCCAAGTTAAACAATTTAAAGGCAATGC
TACCAAATACTA
>chromosome14:32555425-32556447/1-1022
ATGGGAAAATCAACAGAAATCAGCCAAGACCTCAGAAAAATAATTGTAGACCTCCACAAGTCTGGTTCATCC
TTGGGAGCAATTTTCAAACGCCTGAAGGTACCACGTTCATCTGTACAAACAATAGTACGCAAGTATAAACAC
CATGGGACCACACAGCCGTCATACCGCTCAGGAAGGAGACGCGTTCTGTCTCCTAGAGATGAACGTACTTTG
GTGTGAAAAGTGCAAATCAATCCCAGAACAACAGCAAAGGACCCTGTGAAGATGCTGGAGGAAACAGGTACA
AAAGTATCTATATCCACAGTAAAACAAGTCCTATGTCGACATAACCTGAAAGGCCGCTCAGCAAGGAAGAAG
CCCCTGCTCCAAAACCGCCATAAAATAGGCAGACTACGGTTTGCAACTGCACATGGGGACAAATATCGTACT
TTTTGGAGAAATGTCCTCTGGTCTGATGAAACAAAAATAGAACTGTTTGGCCATAATGACCATTCTTATGTT
TAGCGGAAAAATGGGTAGGCTTGCAAGCCAAAGAACACCATCCCAACCGTGAAGCACGGGGGTGGTAGCATC
ATGTTGTGGGGGTGCTTTGCTGCAGGAGGGACTGCTGCACTTCGCAAAATAGATGGCATCATGAGGCAGGAA
AATTATGTGGATATATTGAAGCAACGTCTCAAGACATCAGTCAGGAAGTTAAAGCTTGGTCGCAAATGGGTC
TTCCAAATGGACAATGACCCCAAGCATACTTCCAAAGTTGTGGCAAAATGGCTTAAGAACAACAAAGTCAAG
GTAATGGAGTGGCCATCACAAAGCCCTGACCTCAATCCTATAGAAAATTTGTGGGCAGGACTGAAAAAGCGT
GTGCGAGCAAGGAGGTCTACAAACCTGACTTAGTTACACCAGCTCTGTCAGGAGGAATGGGCCATAATTCAC
CCAACTTATTGTGGGAAGCTTGTGGATGGCTACCCGAAATGTTTGACCCAAGTTAAACAATTTAAAGGCAAT
GCTACCAAATACTA
>chromosome14:12829088-12830110/1-1022
ATGGGAAAATCAAAAGAAATCAGCCAAGACCTCAGAAAAAAAACGGTAGACCTCCACAAGTCTGGATCATCC
TTGGGAGCAATTTCCAAACGCCTGAAGGTACCACGTTCATCTGTACAAACAATAGTACGCAAGTGTAAACAA
CATGGGACCACGCAGCCGTCATACCGCTCAGGAAGGAGACACGTTCTGTCTTCTAGAGATGAACATACTTTG
GTGCGAAAAGTGAAAATCAATCCCAGAACAACAGCAAAGGACCTTGTGATGATGCTTGAGGAAACAGGTACA
AACGTATCTATATCCACAGTAAAACGAGTCCTATATTGACATAACCTGAAAGGCCGCTTAGCAAGGAAGAAG
CCACTGCTCCAAAACCGCCATAAAAAAGCCAGACTACAGTTTGCAACTGCACATGAGGACAAAGATCATACT
TTTTGGAGAAATGTCCTCTGATCTGATGAAACAAAAATAGAACTGTTTGGCCATAATGACCATCGTTATGTT
TGGAGGAAAAAGAGGGAGGCTTGCAAGCCGAAGAACACCATCTCAACCGTGAAACACGGGGGTGGCAGCATC
ATGTTGTGGGGGTGCTTTGCTGCAGAAGGGACTGGTGTACTTCACAAAATAGATGGCATCATGAGGTTGGAA
AATTATGTGGATATATTGACGCAACATCTCAAGACATCAGTCAGGAAGTTAAAGCTTGGTCGCAAATGGGTC
TTCCAAATGGACAACGACCCCAAGCATACTTCCAAAGTTGTGGCAAAATGGCGTAAGGACAACAAAGTCAAG
GTATTGGAGTGGCCATCACAAAGCCCTGACCTCAAACCTATAGAAAATGTGTGGGCAGAACTGAAAAAGCGT
GTGCGAGCAAGGAGGCCTACAAACCTGACTCAGTTACACCAGCTCTGTCAGGAGGAATGGGCCAAAATTCAC
CCAATTTATTGTGGGAAGCATGTGGAAGGCTACCCAAAACGTTTGACCCAAGTTAAACAATTCAAAGGCAAT
GCTACCAAATACTA
>chromosome14:85123007-85124028/1-1021
ATGGGAAAATCTAAAGAAATCAGACAAGACTTCAGAAAAAAATTGTAGATCTCCACAAGTCTGGTTCATCCT
TGGGAGCAATTTCCAAATGCCCTGAAGGTACCACGTCCATCTGTACAAACAATAGTACGCAAGTATTAACAC
CATGGGACCACGCAGCCGTCATACTGCTCAGGAAGGAGACGCGTTCTGTCTCCTAGAGATGAACGTACTTTA
GTGTGAAAAGTGCAAATCAATCCCAGAACAATAGCAAAGGACCTTGTGAAGATGCTGGAGTAAACAGGTACA
AAAGTATCTATATCCACAGTAAAACAAGTCCTATATCGACATAACCTGAAAGGCCACTCGGCAAGGAAGAAG
CCACAGCTCCAAAACCGTCCTCAAAAAGCCAGACTACGGTTTGCAACTGCACATGGGGACAAAGATAATACT
TTTTGGAGTAATGTCCTCTGGTCTGATGAAACAAAAATAGAACTGTTTGGCCATAATGACCATCGTTATGTT
TGGAGGAAGAAGGGGGAGGCTTGCAAGCCGAAGAACACCATCCCAACCGTGAAGCACGGGGGTGGCAGCATC
ATGTTGTGGGGTGCTTTGCTGCAGGAGGGACTGGTGCACTTCAGAAAATAGATGGCATCATGAGGCAGGAAA
ATAATGTGGATATATTGAAGCAACATCTCAAGACATCAGTCAGGAAGTTAAAGCTTGGTCGCAAATGGGTCT
TCCAAATGGATAATGACCCCACGCATACTTCCAAAGTTGTGGCAAAATGGCTTAAGGACAACAAAGTCAAGG
TATTGGAGTGGCCATCACAAAGCCCTGACCTCAATCCTATAGAACATTTGTGGGCAGAACTGAAAAAGTGTG
TGCGAGCAAGGAGGCCTACAAACCTGACTCAGTTACACCAGCTCTGTCAGGAGGAATGGGCCAAAATTCACC
CAACTTATTGTGGGAAGCTTGTGGAAGGCTACCCGAAACGTTTGACCCAAGTTAAACAATTTAAAGGCAATG
CTACCACATACTA
>chromosome14:16428629-16429653/1-1024
TGGGAAAATCAAAAGAAATAAGCTAAGACCTCAGAAAAAAAATTGTAGACCTCCACAAGTCTGGTTCATCCT
TGGGAGCAATTTCCAAACGCCTGAAGGTGCCACGTTCATCTGTACAAACAATAGTGCGCAAGTATAAGCACC
ATGGGACCACGCAGCCATCATACCGCTCAGGAAGGAGACACGTTCTGTCTCCTAGAGATGAACATACTTTGG
TGTGCGAAAAGTGCAAATCAATCCCAGAACATCAGCAAAGGACCTTGTGAAGATGCTGGAGGAAACAGGTAC
AAAAGTATCTATATCCACAGTAAAACGAGTCCTATATTGACATAACCCGAAAGGCCGCTCAGCAAGGAAGAA
GCCACTGCTCCAAAACCGCCATAAAAAAGCCAGACTACGGTTTGCAACTGCACATAGGGACAAAGGTCGTAC
TTTTTGGAGAAATGTCCTCTGGTCTGATGAAACAAAAATATAACTGTTTGGCCATGATGACCATCGTTATGT
TTGGAGGAAAAAGGGGGAGGCTTGCAAGCCGAAGAACACCATCCCAACTGTGAAGCAGGGGGGTGGCAGCAT
CATGTTGTAGGGGTGCTTTGCTGCAGGAGGGACTAGTGCACTTCACAAAATAGATGGCATCATGAGGGAGGA
AAATTATGTGGATATGTTGAAGCAACATCTCAAGACATCAGTCAGGAAGTTAAAGCTTGGTCGCAAATGGGT
CTTCCAAATGGACAATGACCCCAAGCATACTTCCAAAGTTGTGGCAAAATGGCTTAAGGACAACAAAGTCAA
GGTATTGGAGTGGCCATCACAAAGCCCTGACCTCAATCCTATAGAAAATTTGTGGGCAGAAATTAAAAAGCG
TGTGCAAGCAAGGAGGCCTACAAACCTGACTCGGTTACACCAGCTCTGTCAGGAGGAATAGGCCAAAATTCA
CCCAATTTATTGTGGGAAGCTTGTGGAAGGCTACCCAAAACGTTTGACCCAAGTTAAACAATTTAAAAGCAA
TGCTACCAAATACTAA
>chromosome14:89780784-89781806/1-1022
TGGGAAAATCAAAATAAATCAGCCAAGACCTCAGAAAAAAATGGTAGACCTCCACAAGTCTGGTTCATCCTT
GGGAGCAATTTCCAAACGCCTGAAGGTACCACGTTCATCTGTACAAACAATAGTACGCAGGTATAAACACCA
TGGGACCACGCAGCCGTCATACCACTCAGGAAGGAGACGCGTTCTGTCTCCTAGAGATGAACGTAATTTGGT
GCGAAAAGTGCAAATCAATCCCAGAACAACAGCAAAGGACCTTGTGAAGATGCTGGAGGAAACAGGTACAAA
GTATCTATATCCACAGTAAAACGAGTCCTATATCGACATAACCTGAAAGGCCGCTCAGCAAGGAAGAAGCCA
CTGCTCCAAAACCGCCATAAAAAAGCCAGACTACGGTTTGCAACTGCACATGGGGACAAAGATTGTACTTTT
TGGAGAAATGTCCTCTGGTCTGATGAAACAAAAATTGAACTGTTTGGCCATAATGACCATCGTTATGTTTGG
AGGAAAAAGGGGGAGGCTTGCAAGCCGAAGAACACCATCCCAACCATGAAGCACGGGGGTGGCAGCATCATG
TTGTGGGGGTGCTTTGCTGCAGGAGGGACTGGTGCACTTCACAAAATAGATGGCATCATGAGGTAGGAAAAT
TATGTGGATATATTGACTCAACATCTCAAGACATCAGTCAGGAAGTTAAAGCGTGGTCGCAAATGGATCTTC
CAAATGGACAATGACCCCAAGCATACTCCCAAAGTTGTGGCAAAATGGCTTAAGGACAACAAAGTCAAGGTA
TTGGAGTGGCCATCACAATGCCCTGACCTCAATCCTATAGAATATTTGTGGGCAGAACTGAAAAAGTGTGTG
CGAGCAAGGAGGCCTACAAACCTGACTCAGTTACACCAGCTCTGTCAGGAGGAATGGGCGCCAAAATTCACC
CAATTTATTGTGGGAAGCTTGTGGAAGGCTACCCGAAACATTTGACCCAAGTTAAACAATTTAAAGGCAATG
CTACCAAATACTAA
>chromosome14:84236665-84237685/1-1020
TGGGAAAATCTAAAGAAATCAGCAAAGACCTCAGAAAAAAAATTGTAGACCTCCACAAGTCTGGTTCATCCT
TGGTAGCAATTTCCAAACGCCTGAAGGTACCACGTTCATCTGTACAAACAATAGTACACAAGTATAAACACC
ATGGGACCACGCAGCCGTCATACCACTCAGGAAGGAGACGCGTTCTGTCTCCTAGAGATGAACGTACTTTGG
TGCGAAAAGTGCAAATCAGTCCCAGAACAACAGCAAAGGACCTTGTGAAGATGCTGGAGGAAACAGGTACAA
AAGTATCTACATCCACAGTAAAACGAGTCCTATATCGACATAACCTGAAAGGCCGCTCAGCAAGGAAGAAGC
CACTGCTCCAAAACCGCCATAAAAAAGCCAGTGTATAGTTTGCAACTGCACATGGGGACAAATATCGTACTT
TTTGGAGAATTGTCCTCTGGTCTGATGAAACAAAAATAGAACTGTTTGGCCATAATGACCATCGTTATGTTT
GGAGGAAAAAGGGGAGGCTTGCAAGCCGAAGAACACCATCCCAACCGTGAAGCACGGGGTGGCAGCATCATG
TTGTGGGGGTGCTTTGCTGCAGGAGGGACTGGTGCACTTCCCAAAATAGATGGCATCATGAGGGAGGAAAAT
TATGTGGATATATTGAAGCAACAGCTCAAGACGTCAGTCAGGAAGTTAAAGCTTGGTTGCAAATGCGTCTTC
CAAATGGACAATGACCCCAAGCGTACTTCCAAAGTTGTGGCAAAATGGCTTAAGGACAACCAAGTCCAGGTA
TTGGAGTGGCCATCACAAAGCCCTGACCTCAATCTCATAGAACATTTGTGGGCAGAACTGAAAAAGCATGTG
CGAGCAAGGAGGCCTACAAACCTGACTCAGTTACACCAGCTCTGTCAGGAGGAATGGGCCAAAATTCACCCA
ACTTATTGTGGGAAGCTTGTGGAAAGCTACCCAAAACGTTTGACCCAAGTTAAACAATTTAAAGGCAATGCT
ACCAAATACTAA
>chromosome14:38549639-38550622/1-983
AAATTGTAGACCTCCACAAGTCTGGTTCATCCTTGGGAGCAATTTCCAAACGCCTGAAGGTACCACGTTCAC
ATGTACAAACAATAGTACGCAAGTATAAACACCATGGGACGACTCAGCCGTCATACCGATCAGGAAGGAGAC
GCGTTCTGTCTCCTAGAGATGGACGTACTTTGGTGCGAAAAGTGCAAATCAATCCCAGAACAACTGTAAAGG
ACCTTGTGAAGATGCTGGAGGAAACAGGTACAAAAGTATCTATATACACAGTAAAACGAGTCCTATATCGAT
ATAACCTGAAAGGCCGCTCAGCAAGGAAGAAGCCACTGCTCCAAAACCGCCATAAAAAAGCCAGACTACAGT
TTGCAACTGCACATGGGGACAAAGATCGTACTTTTTGGAGAAATGTCCTCTGGTCTGATGAAACAAAAATAG
AACTGTTTGGCCATAATGACCATCGTTATGTTTGGAGGATAAAGGGGGAGGCTTGCAAGCCGAAGAATACCA
TCCCAACCATGAAGCACGGGGGTGGCAGCATCATGTTGTGGGGATGCTTTGTTGCAGGAGGGACTGGTGCAC
TTCACAAAATAGATGGCACCATAAGGCAGGAAAATTATGTGGATATATTGAAGCAACATCTCAAGACGTCAG
TCAGGAAGTTAAAGCTTGGTCGCAAATGGGTCTTCCAAATGGACAATGACCCCAAGCATACTTACAAAGTTG
TGGCAAAATGGCTTAAGGACAACAAAGTCAAGGTATTGGAGTGGCCATCACAAAGCCCTGACCTTAATCCTA
TAGAAGATTTGTGGGCAGAACTGAAAAAGCGTGTGCGAGCAAAGAGGCCTACAATCCTGACTCAATTACACC
AGCTCTGTCAGGAGGAATGAGCCAAAATTCACCTAACTTATTGTGGGAAGCTTGTGGAAGGCTACCCGAAAC
GTTTGACCCAAGTTAAACAATTTAAAGGCAATGCTACCAAATACTAA
>chromosome14:5010949-5011929/1-980
AATTGTAGACCTTCACAAGTCTGGTTCATCCTTGGGAGCAATTTCCAAATGCCTGAAGGTACCACGCTCATC
TGTACAAACAATAGTACGCAAGTATAAACACCATGGGACCACGCAGCCGTCATACCGCTCAGGAAGGAGACG
CGTTGTCTCCTAGTGATGAACGTACTTTGGTACGAAAAGTGAAAATTAATCCCAGAACAACAGCAAAGAACC
TTGTGAAGATGCTGGAGGAAACGGGTACAAAAGTATCTATATCCACTGTAAAACGAGTCCTATATCGACATA
ACCTGAAAGGCCGCCCAGCAAGGAAGAAGCCACTGCTCCAAAACCGACATAAAAAAGACAGACTACAGTTTG
CAACTGCACATGGGGACAAAGATCGTACTTTTTGGAGAAATGTCCTCTGGTCTGATGAAACAAAAATAGAAC
TGTTTGGCCATAATGACCATCGTCATGTTTGGAGGAAAAAGGGGGAGGCTTGCAAGCCGAAGAACACCATCC
CAACCGTGAAGTACGGGGGTGGCAGCATCATGTTGTGGGGTTGCTTTGCTGCAGGAGGGACTGGTGCACTTC
ACAAAATAGATGGCATCATGAGGTAGGAAAATTATGTGGATATATTGAAGCAACATCTCAAGACATCAGTCA
GGAAGTTAAAGCTTGGTCGCAAATGGGTCTTCCAAATGGACAATGACCCCAAGCATACTTCCAAAGTTATGG
CAAAATGGCTTAAGGACAACAAAGTCAAGGTATTGGAGTGGCCATCACAAAGCCCTGACCTCAATCCTATAG
AAAATTTGTGGGCAGAACTGAAAAAGCGTGTGCGAGAAAGGAGGCCTACAAACCTGACCCAGTTACACCAGC
TCTGTCAGGAGGTATGGGCCAAAATTCACCCAACTTATTGTGGGAAGCATGTGGAAGGCTACCTGACACGTT
TGACCCAAGCTAAACAATTTAATGGCAATGCTACCAAATACTAA
>chromosome14:39959965-39960946/1-981
ATTGAAGACCTCCACAAGTCTGGTTCATCCTTGGGAGCAATTTCCAAACGCCTGAAGGTACCACGTTCATCT
GTACAAACAATAGTACGCAAGTATAAACACCATGGGACCACACAGCCGTCTTACCACTCAGGAAGGAGACGC
GTTCTGTCTTCTAGAGATTAATGTACTTTGGTGCGAAATGTGCAAATCAATCCCAGAACAACAGCAAAGGAC
CTTGAGAAGATGCTGGAGGAAACAGGTACAAAAGTATCTATTTCCACAGTAAAACGAGTCCTATATCGACAT
AACCTGAAAGGCCGCTCAGCAAGGAAGAAGCCACTGCTCCAAAACCGCCATAAAAAAGCCAGACTACGGTTT
GCAACTGCACATGGGGACAAAGATTGTACTTTTTGGAAAAATGTCCTCTGGTCTGATGAAACAAAAATAGAA
CTGTTTGGCCATAATGACTATCGTTATGTTTGGAGGAAAAAGGGGGAGGCTTGCAAGCCGAAGAACACCATC
CCAACCGTGAAGCACGTGGGTGGCAGCATCATGTTGTGGGGGTGCTTTGCTGCAGGAGGGACTGGTGCACTT
CCCAAAATAGATGGCTTCATGAGGACGGAAAATGATGTGGATATATTGAAGCAACAGCTCAAGACATCAGTC
AGGAAGTTAAAGATTGGTCACAAATGGGTCTTCCAAATGAACAATGACCCCAAGCATACTTCCAAAGTTGTA
GCAAAATGGCTTAAGGACAACAAAGTCAAGGTATTGGAGTGGCCATCACAAAGCCCTGACCTCAATCCTATA
GAAGATTTGTGGGCAGAACTGAAAAAGCGTGTGCGAGCAAGGAGGCCTACAAACCTGACTCAGTTACACCAG
CTCTGTCCGGTGGAATGGGCCAAAATTCACCCAACTTATTGTGGGAAGCTTGTGGAAGGCTACCCGAAACAT
TTGACCCAAGTTAAACAATTTAAAGGCAATGCTACCAAATACTAA
>chromosome15:13375560-13376582/1-1022
ATGGGAAAATCAAAAGAAATCAGCCAAGAACTCAGAAAAAAATTGTAGACCTCCACAAGTCTGGTTCATCCT
TGGGAGCAATTTCCAAAAGCCTGAAGGTACCACATTCATCTGTACAAACAACAGTACGCAAGTATAAACACC
ATGGAACCACGCAGCCGTCATACCGCTCAGGAAGGAGACACGTTCTGTCTCCTAAAGATGAGCGTACTTTGG
TACGAAAAGTGCAAATCAATCCCAGAACAACAGCAAAGGACCTTGTGAAGATGCTGGAAGAAACAGGTACAA
AAGTATCTATATCCACAGTAAAAACGAGTCCTATATCGACATAACCTGAAAGGCTGCTCAGCAAGGAAGAAG
CCACTGCTCCAAAACCGGCATAAAAAAGGCAGACTACGGTTTGCAACTGCACATAGGGACAAAGATCGTACT
TTTTGGAGAAATGTCCTCTGGTCTGATGAAACAAAAATAGAATTGATTGGCCATAACGACCATCGTTATGTT
TGGAGGAAAAAGGGGGATGCTTGCAAGCCGAAGAACACCATCCCAACTGTGAAGCACGGGGGTGGCAGCATC
ATGTTGTGGGGGTGCTTTGCTGCAGGAGGGACTGGTGCACTTCACAAAATAGATGGCATCATGAGGAATGAA
AATGACGTGGATATATTGAAGCAACATCTCAAGACATCAGTCAGGAAGTTAAAGCTTGGTCGCAAATGGGTC
TTCCAAATGGACAATGATCCAAAGCATACTTCCAACGTTGTGGCAAAATGGCTTAAGGACAGCAAAGTCAAG
GTATTGGAGTGGCCATCACAAAGCCCTGACCTCAATGCCTTAGAAAATTTGTGGGCAGAACTGAAAAAGCGT
GTGCGAGCAAGGAGGCCTACAAACCTGACTCAGTTACATCAGCTCTGTCAGGAGGAATGGGCCAAAATTCAC
CCAACTTATTGTGGGAAGCTTGTGGAAGGCTACCCGAAACGTTTGACCCAAGTTAAACAATTTAAAGGCAAT
GCTACCAAATACTA
>chromosome15:82831138-82832163/1-1025
ATGGGAATAATCAAAAGAAATCAGCCAAGACCTCAGAAAAAAATTGCAGACCTCCACAAGTCTGGTTCAGCC
TTGGGAGCAATTCCCAAACGCCTGAAGGTACCACGTTCATTGGTACAAACAATAGTACGCAAGTATAAACAC
CATGGGACCACGCAGCCACCATACCACGCAGGAAGGAGACACGTTCTGTCTCCTAGAGATGAACGTACTTTG
GTGCGAAAAATGCAACTCAATCCCAGAACAACAGCAAAGGACCTTGTGAAGATGCTGGAGGAAACAGGTACA
ATAGTATCTATATCCACAGTAAAACGAGTCCTATATCGACATAACCTGAAAGGCCGCTCAGCAAGGAAGAAG
CCACTGCTCCAAAACCACCATAAAAAAGCCAGACTACGGTTTGCAACTGCACATGGGGACAAAGATCGTACT
TTTTGGAGAAATGTCCTCTGGTCTGATGAAACAAAAATAGAACTGTTTGGCCATAATGAACATCGTTATGTT
TGGAGGAAAAAGGGGGAGGCTTGCAAGCCGAATAACACCATCCCAATCGTGAAGCACGGGGGTGGCAGCATC
ATGATGTGGGGGTGTTTTGCTGCAGGAGGGACTGGTGCACTTCACAAAACAGATGGCATCATGAGGTAGGAA
AATTATGTGGATATATTGAAGCAACATCTCAAGACATCAGTCAGGAAGTTAAAGCTTGGTCGCAAAGGGGTT
TTCCAAATGGACAATGACCCCAAGCATACTTCCAAAGTTGTGGCAAAATGGCTTAATAAGGACAACAAAGTC
AAGGTATTTGAGTGGCCATCACAAAGTCCTGACCTCAATCCTATAGAGAATTTGTGGGCAGAACTGAAAAAG
CATGTGCGAGCAAGGAGGCCTACAAACCTGACTCAGTTACACCAGCTCTGTCAGGAGGAATGGGCCAAAATT
CACCCAACTTATTGTGGGAAGCTTGTGGAAGGCTACCCAAAACGTTTGACCCAAGTTAAACAATTTAAAGGC
AGTGCTACCAAATACTA
>chromosome15:30427956-30428946/1-990
CTCAGAAAATAAATTGTAAACCTCCACAAGTCTGGTCCATCCTTGGGAGCAATTTCCAAACGCCTGAAGGTA
CCACGTTCATCTGTACAAACAATAGTATGCAAGTATAAACACCATGGGACCACGCATCCGCCATACCGCTCA
GGAAGGAGACGCGTTCTGTCTCCTAAAGATGAACGTACTTTGGTGCGAAAGTGCAAATCAATCCCAGAACAA
CAGCAAAGGACCTTGTGAAGATGCTGGAGGAAACGGGTACAAAAGTATCTATATCCACAGTAAAACGAGTCC
TATATCGACATAACCTGAAACGCCGCTCAGCAGGGAAGAAGCCACTTCTCCAAAACCGCCATAAAAAAGCCA
GACTACGGTTTGCAACTGCCCATGGGGACAAAGATCGTACTTTTTGGAAAAATGTCCTCTGGTCTGATGAAA
CAAAAATGGAACTGTTTGGCCATAATGACCATCGTTATGTTTGGAGGAAAAGGGGGAGGTTTGCAAGCTGAA
GAACACCATCCCAACCGTGAAGAACGGGGGTGGCAGCATCATGTTGTGGGGGTGCTTTGCTGCAGGAGGGAC
TGGTGCACTTCACAAAATAGATGGCATCGTGAGGAAGGAAAATTATGTGGATATATTGAAGCAACATCTCAA
GACATCAGTCAGGAAGTTAAAGCTTGGTCGCAAATGGGTCTTCCAAATGGACAATGACCCCAAGCATACTTC
CAAAGTTGTGGCAAAATGGCTTAAGGACAACAAAGTCAAGGTATTGGAGTAGCCATCACAAAGCCCTGACCT
CAATCCTATAGAAAATGTGTGGGCAGAACTGAAAAAGCATGTGCGAGCAAGGAGGCCTACAAACCTGACTCA
GTTACACCAGCTCTGTCAGGAGGAATGGGCCAAAATTCACCCAACTTATTGTGGGAAGCTTGTGGAAGGCTA
CCCGAAATGTTTGACGCAAGTTAAACAATTTAAAGGCAATGCTACCAAATACTA
>chromosome15:68607401-68608332/1-931
GCCTGGAGGTACCACGTTCATCTGTACAAACAATAGTATGCAAGTATAAACACCATGGGACCACGCAGCCGT
CATACCGTTCAGGAAGGAGACGCGTTCTGTCTCCTAGAGATGAACGTACTTTGGTGCGAAAAGTGTAAATCA
ATCCCAGAACAACAGCAAAGGACCTTGTGAAGATGCTGGAGGAAGCAGGTACAAAAGTATCTATATCCACAG
TAAAACAAGACCTATATCGACATAACCTGAAAGGCCGCTCAGTAAGGAAGAAGCCACTGCTCCAAAACTGCC
ATTAAAAAGCCAGACTACGGTTTGCAACTGCACATGGGGACAAAGATCGTACTTTTTGGAGAAATGTCCTCT
GGTCTGATGAAACAAAAATAGAACTGTTTGGCCATAATGACAATCTTTATGTTTGGAGGAAAAAGGGGGAGG
CTTGCAAGCTGAAGAACACCATCCCAACCGTGAAGCACGGGGGTGGCAGCATCATGTTGTGGGGGTGCTTTG
CTGCAGGAGGGACTGGTGCACTTCACATAATAGATGGCATCATGAGGAAGGAAATTTATGAGGATATATTGA
AGCAACATCTCAAGACATCAGTCATAAAGTTAAAGCTTGGTCGCAAATGGGTTTTCCAAATGAACAATGACC
CCAAGCATACTTCCAAAGTTGTGGCAAAATGGCTTAAGGACAACAAAGTCAAGGTATTGGAGTGGCCATCAC
AAAGCCCTGACCTCAATCCCATAGAAGATTTGTGGGCAGAACTGAAAAAGCATGTGTGTGCAAGGAGGCCTA
CAAACCTGACTCAGTTACACCAGCTCTGTCAGGAGGAATGGGCCAAAATTCACGCAACTTATTGTGGGAGGC
TTGTGGAAGGCTACCTGAAATGTTTGACCCAAGTTAAACAATTTAAAGGCAATGCTACCAAATAGTA
>chromosome15:59497471-59498493/1-1022
TGGGAAAATCAAAAGAAATCAGCCAAGACCTCAGAAAAAAAATTGGAGACCTCCACAAGTCTGGTTCATCCT
TGCGAGCAATTTCCAAACGCCTCAAGGTATCACGTTCATCTCTACAAACAATAGTACGCAAGTATAAACACC
ATGGGACCATGCAGCTGTCATACCGCTCAGGAAGGAGACGCGTTCTGTCTCCTAGAGATGAACGTACTTTGG
TGCGAAAAGTGCAAATCAATCCCAGAACAACAGCAAAGGACCTTGTGAAGATGCTGGAGGAAACAGGTACAA
AAGTATCTATATCCACAGTAAAACGAGTCCTATATTTACATAACCTGAAAGGCCGCTCTGCAAGGAAGAAGC
CATCGCTCCAAAACCGCCATAAAAAAGCCAGACTACGGTCTGCAACTGCACGTGGGGACAAAGATCGTACTT
TTTGGAGAAATGTCCTCTGGTCTGATGAAACAAAAATAGAACTGTTTGGCCATAATAACCATCGTTATGTTT
GGAGGAAAAAGGGGGAGGCTTGCAAGCCGAAGAACACCATCCCAACCGTGAAGCACAGGGGTGGCAGCATCA
TGTTGTAGAGGTGCTTTGCTGCAGGAGGGACTGGTGCACTTCACAAAATAGATGGCATCATGAGGGAGGAAA
ATTATGTGGAAATATTGAAGCAACATCTCAAGACATCAGTCAGGAAGTTAAAGCTTGGTTGCAAATGGGTCT
TCCAAATGGACAATGACCCCAAGCATATTTCCAAAGTTGTGGCAAAATGGCTTAAGGACAACAAAGTCAAGG
TATTGGGGTGGCCATCACAAAGCCCTGACCTCAATCCCATAGAAAAGTTGTGGGCAGAACTTAAAAAGCGTG
TGCAAGCAAGGAGGCCTACAAACCTGACTCAGTTACACTAGCTCTGTCAGTAGGAATGGGCCAAAATGCACC
CAACTTCTTGTGGGAAGCTTGTGGAAGGCTACCCAAAACGTTTGACTCAAGTTAAACAATTTAAAGGCAATG
CTACCAAATACTAA
>chromosome15:33597017-33598034/1-1017
AATCAAAAGAAATCAGCCAAGACCTCAGAAAAGAAATTGTAGACCTCCACAAGTCTGATTCATCCTTGGGAG
CAATTTTCAAACGCCTGAAGGTACTACGTTCATCTGTACAAACAATAGTACGCAAGTATAAACACCATGGGA
CCACGCAGCTGTCATACCGCTCAGGAAGGAGACACGTTCTGTCTCCTAGAGATGAACGTACTTTGGTGTGAA
AAGTGCAAATCAATCCCAGAACAACAGCAAAGGACCTTGTGAAGATGCTGGAGGAAACAGGTACAAAAGTAT
CTATATCCACAGTAAAACGAGTCCTATATCGACATAACCTGAAAGGCCGCTCAGCAAGGAAGAAGCCACTGC
TCCAAAACCGCCATAAAAAAGCCAGACTACGGTTTGCAACTGCACATGGGGACAAAGATCATACTTTTTGGA
GAAATGTCCTCTGGTCTGATGAAACAAAAATAGAACTGTTTGGCCATAATGACCATCGTTATGTTTAGAGGA
AAAAGGGGGAGGCTTGCAAGCTGAAGAACACCATCCCAACCATGAAGCACGGAGGTGGCAGCATCAAGTTGT
GGGGGTGCTTTGCTGCAGGAGGGACTGGTGCACTTCACAAAATATATGGCATCATGAAGAAGGAAAGGTATG
TGGATATATTGAAGCAACATCTCAAGACATCATTCAGGAAGTTAAAGCTTGGTCGCAAATGGGTCTTCCAAA
TGGACAATGACCCCAAGCATACTTCCAAAAGTTGTGGAAAAATGGCTTAAGGAGAACAAAGTCAAGGTATTG
GAGTGGCCATCACAAAGCCCTGACCTCAATCCCATAGAAAATGTGTGGGCAGACCTGAAAAAGTGTGTGCGA
GCAAGGAGGCCTACACACTTGACTCAGTTACACCAGCTCTGTCAGGAGGAATGGGCCAAAATTCACCCAACT
TATTGTGGGTAGCTTGTGGAAGGCTACCCGAAACGTTTGACCCAAGTTAAACAATTTAAAGGCAATGCTACC
AAATACTAA
>chromosome15:39342736-39343758/1-1022
TGGGAAAATCAAAAGAAATCAGCCAAGACCTCAGAAAATAAATTGTAGACCTCCACAAGTCTGGTTCATCCT
TGGGAGCAATTTCCAAATGCCTGAAGGTACCACGTTCATCTGTACAAACAATAGAATGCAAGTATAAACACA
AAGGGACCACGCAGCCGTCATACCGCTCAGGAAGGAGACGCGTTCTGTCTCCTAGAGATTAACGTACTTTGG
TGTGAAAAGTGCAAATCAATCCCAGAACAACAGCAAAGGACCTTGTGAAGATGCTGGAGGAAACGGGTACAA
AAGTATCTATATCCACAGAAAAACTAGTCCTATATCGACATAACCTGAAATGCCGCTCAGCAAGGAAGAACC
CACTGCTCCAAAACCGCCATAAAAAAGACAGACTACGGTTTGCAACTGCACATGGGGACAAAGATCGTACTT
TTTGGAGAAATGTCCTCTGGTCTGATTAAACAAAAATAGAACAGTTTGGCCATAATGACCATCGTTATGTTT
GGAGGAAAAAGGGGGACGCTTGCAAGTCGAAGAACACCATCCTAACCATGAAGCACGGGGGTGGCAGCATCA
TATTGTGGGGGTGCTTTGCCTCAGGAGGGACTGGTGCACTTCACAAAATAGATGGCTCATGAGGAAGGAAAA
GTATTTGGATATATTGAAGCAACATCTCAAGACATCAGTCAGGAAGTTAAAGCTTGGTCGCAAATGGGTCTT
CCAAATGGACAATGACCCCAAGCATACTTCCAAAGTTGTGGCAAAATGGCTTAAGGACAACAAAGTCAAGAT
ATTGGAGTGGCCATCACAAAGCCCTGAACTCAATCCTATAGAAAATTTGTGGGCAGAACTGAAAAAAGTGTG
TGCGAGCAAGGAGGCCTACAAACCTGACTCAGTTATACCAGCTCTGTCAGGAGGAATGGGCCAAAATTCACC
CAACTTATTGTGGGAAGCTTGTGGAAGGCTACCCGAAACGTTTGACCCAAGTTAAACAATTTAAAGGCAATG
CTACCAAATACTAA
>chromosome15:91524171-91525191/1-1020
TGGGAAAATCAAAAGAAATCAGCCAAGACCTCAGAAAAAAATTGTAGACCTCCACAAGTCTGGTTCATCATT
GGGAGCAATTTCCAAACGCCTGAAGGTACCACGTTCATCTGTACAAACAATAGTAGGCAAGTATAAACACCA
TGAGACCACGCAGCCGTCATACCGCTCAGGAAGGAGACGCGCTCTGTCTCCTAGAGATTAACATACTTTGGT
GCGAAAAGTGCAAATCAATCCCAAAACAACAGCAAAGGACCTTGTGAAGATGCTGGAGGAAACAGCTACAAA
GGTATCTATATCCACAGTAAAACGAGTCCTATATCGACATTAACTGAAAGGCCGCTCAGCAAGGAAGAAGCC
ACTGCTCCAAAACCGCCATAAAAAAGCCAGACTATGGTTTGCATCTGCACATGGGGACAAAGATTGTACTTT
TTGGAGAAATGTCCTCTGGTCTGATGAAACAAAAATAGAACTCTTTGGCCATAATGACCATCGTTATGTTTG
GAGGAAAAAGGGGGAGGCTTGCAAGCCGAAGAACACCATCCCAACCGTGAAGCACGGGGGTGGCAGCATCAT
GTTGTGGGGGTGCTTTGCTGCAGCAGGGACTGGTGCACTTCACAAAATAGATGGCTTCATGAGGAAGGACAA
TTATGGGGATATATTGAAGCAACATCTCAAGACATCAGTCAGGAAGTTAAAGCTTGGTCGCAAATGGGTCTT
CGAAATGGACAATGATCCCAAGCATACTTCCAAAGTTGTGGCAAATGGATTAAGGACAACAAAGTCAAGGTA
TTGGAGTGGCCATCACAAAGCCCTGACCTCAATCCTATAGGAAAATTTGTGGGCAGAACTGAAAAAGCGTGT
GTGAGCAAGGAGGCCTACAAACCTGACTCGTTACACCAGCTCTGTCAGGAGGAATGGGCCAAAATTCACCCA
ACTTATTGTGGGAAGCTTGTGGAAGGCTACCCGAAACGTTTGACCCAAGTTAAACAATTTAAAGGCAGTGCT
ACCAAATACTAA
>chromosome15:82097937-82098916/1-979
ATTGTAGACCTCCACAAGTCTGGTTCATCCTTGGGAGCAATTTCCAAACACCTGAAGGTACCACGTTCATCT
GTACAAACAATAGTACGCAAGTATAAACACCATGGGACCACGCAGCCGTCATACCTCTGAGGAAGGAGAAGC
GTTCTGTCTCCTAGAGATGAACGTACTTTGGTGCGAAAAGTGCAAATCAATCCCAGAACAATAGCAAAGGAC
ATTGTGAAGATGCTGGAGGAAACAGGTACAAAAGTATCTATATCCACAGTAAAAGGAGTCCTATATCGACAT
AACCTGAAAGGCTGCTCAGCAAGGAAGAAGCCACTGCTCCAAAACCGTCATAAAAAACCCAGACTACGGTTT
GCAACTGCACATGGGGACAAAGATCGTACTTTTTGGAGAAATGTCCTCTGGTCTGATGAAACAAAAATAGAA
CTGTTTGGCCATAATGACCATCGTTATGTTTGGAGGAAAAAGGGGGAGGCTTGCAAGCCGAAGAACACCATC
CCAACTGTGAAGCACGGGGGTGGCAGCATCATGTTGTGGGGGTGCATTGCTGCAGGAGGGGCTGGTGTATTT
CACAAAATAGATGGCATCATGAGGCTGGAAAATAATGTGGATATATTGAAGCAACATCTCAAGACATCAGTC
AGGAAGTTAAAGCTTGGTCGCAAATGGTCTTCCAAATGGACAATGACCCCAAGCATACTTCCAAAGTTGTGG
CAAAATGGCTTAAGGACAACAAAGTCAAGGTATTGGAGTGGCCATCACAAAGCCCTGACCTCAATCCCATAG
AACATTTGTGGGCAGAACTGAAAAAGCATGTGCGAACAAGGAGGCCTACAAACCTGACTCAGTTATACCAGC
TCTGTCAGGAGGAATGGGCCAAATTCACCCAACTTATTGTAGGAAGCTTGTGGAAGGCTACCCGAAACGTTT
GACCCAAGGTAAACAATTTAAAGGCAATGCTACCAAATACTAA
>chromosome16:26640160-26641182/1-1022
ATGGGAAAATCAAAAGAAATCAGCCAAGACCTCAGAAAATAAATTGTAGACCTCCACAAGTCTGGTTCATCC
TTGGGAGCAATTTCCAAATGCCTGAAGGTACCACGTTCATCTGTACAACCAATAGTACACAAGTATAAACAC
CATGGGGCCACGCAGCCGTCATACCGCTCAGGAAGGAGACGTGTTCTGTCTCCTAGTGATGAATGTACTTTG
GTGCGAAAAGTGCAAATCCATCCCAGAAACACAGCAAAGGACCTTGTGAAGATGCTGGAGGAAACAGATACA
AAAGTATCTATACCCACAGTAAAACAAGTCCTATATCGACATAAGCAGAAAGGCCGCTCAGCAAGGAAGAAG
CCACTGCTCCAAAACGGTCATAAAAAAGCCAGACTACGGTTTGCAACTGCACATGGGGACAAAGATCGTACT
TTTTGGAGAAATGTCCTCTGCTCTGATGAAACAAAAATAGAACTGTTTGGCCATAATGACCATCGTTATGTT
TGGAGGAAAAAGGGGGAGGCTTGCAAGCCGAAGAACACCATCCCAACCGTGAAGCACAGGGGTGGCAGCATC
ATGTTGTGGGGGTGCTTTGCTGTAGGAGGGACTGGTGCTCTTCACAAAATAGATGGCATCATGAGGTAGGAA
AATGATGTGGATATATTGAGGCAACATCTCAAGACATCAGTCAGGAAGTTAAAGCTTGGTCGCAAATGGGTC
TTCCAAATGGACCATGACCCCATGCATACTTCCAAAGTTGTGGCAAAATGGCTTAAGGACAACAAAGTCAAG
GTATTGGAGTGGCCATCACAAAGCCCTGACCTCAATCCTATGGAAAATGTGTTGGCAGAACTGAAAAAGCGT
GTGCGAGCAAGGAGGCCTACAAACCTGACTCAGTTACACCAGCTCTGTCAGGAGGAATGGACCAAAATTCAC
CCAACTTATTGTGGTAAGCTTGTGGAAGGCTACCCGAAAGGTTTGACCCAAGTTAAACAATTTATAGGCAAT
GCTACCAAATATTA
>chromosome16:64442735-64443705/1-970
CTCCACAAGTCTGGTTCATCCTTGGGAGCAATTTCCAAACGCCTGAAGGTACCACGTTCATCTGTACAAACA
ATAGTACGCAAGTGTAAACACCATGGGACCACGCAGCCGTCATACCGCTCAGGAAGGAGACGCATTCTGTCT
CCTAGAGACGAACATACTTTGGTGCGAAAAGTGCAAATCAATCCCAGAACAACAGCAAAGGACCTTGTGAAG
ATGCTGGAGGAAACAGGTACAAAAGTATCTATATCCACAGTAAAACGAGTCCTATATCGACATAACCTTAAA
GGCCGCTCAGCAAGGAAGAAGCCACTGCTCCAAAACCGCCATAAAAATGCCAGACTACGGTTTGCAACTGCA
CATGGGGACAAAGATCGTACTTTTTGGAGAAATGTCCTCTTGTCTGATGAAACAAAAATAGAACTGTTTGGC
CATAATGACCATCGTTATGTTTGGAGGAAAAAGGGGGAGGCTTGCAAGCCAAAGAACACCATCCCAACCGTG
AAGCACGGGGGTGGCAGCATCATGTTGTGGGGGTGCTTTGCTGCAGGAGGGACTGGTGCACTTCACAAAATA
GATGGCATCATGAGGAGGAAAATTATGTGGACATATTGAAGCAACATCTCAAGACATCAGTCAGGAAGTTAA
AGCTTGGTCGCAAATGGGTCTTCCAAATGGACAATGACCCCAAGCATACTTCCAAAGTTGTGGGAAAATGGC
TTAAGGACAACAAAGTCAAGGTATTGGAGTGGCCATCACAAGGCCCTGACCTCAACCCTATAGAACATTTGT
GGGCAGAACTGAAAAAGTGTGTGCGAGCAAGGATGCCTACAAACCTGACTCAGTTACACCAGCTCTGTCAGG
AGGAATGGGCCAAAATTCCCCCAACTTATTGTGGGAAACTTGTTGAAGGCTTCCCGAAACGTTTGACCCAAG
TTAAACAATTTAAAGGCAATGCTACCAAATACTA
>chromosome16:71798723-71799744/1-1021
TGGGAAAATCAAAAGAAATCAGCCAAGACCTCAGAAAACAAATTGTAGACCTCCACAAGTCTGGTTCATCCT
TGGGAGCAATTTCCAAATACCTGAAGGTACCACGTTCATCTGTACAAACAATAGTATGCAAGTATAAACACC
ATGGGACCACGCAGCCGTCTTACCGCTCAGGAAGGAGACGCGTTCTGTCTCCTTGAGATGAACGTACTTTGG
TGCAAGAAGTGCAAATCAATCCCAGAACAACAGCAAAGGACCTTGTGAAGATGCTGGAGGAAACTGGTACAA
AAGTATCTATATCCACAGTAAAACGAGTCCTATATCGACATAACCTGAAAGGCCGCTCAGCAAGGAAGAAGC
CACTGCTCCAAAACCGCCATAAAAAAGCCAGACATTGGTTTGCAACTGCACATGGGGACAAAAATTGTACTT
TTGGAGAAATGTCCTCTGGTCTGATGAAACAAAAATAGAACTGCTTGGCCATAATGACCATTGTTATGTTTG
GAGGAAAAAGAGGGAGGCTTGCAAGCCGAAGAACACCATCCCAACCGTGAAGCACGGGGGTGGCAGCTTCAT
GTTGTGGGGGTGCTTTGCTGCAGGAGGGACTGGTGCACTTCACAAAATAGATGGCATCATGAGGAAAGAAAA
TTATGTGGATATATTGAAGCAACATCTCAAGACATCAGTCAGGAAGTTAAAGCTTGGTCGCAAATGGGTCTT
CCAAATGGACAATGACCCCAAGCATACTTCCAAAGTTGTGGCAAAATGGCTTAAGGACAACAAAGTCAAGGT
ATTGGAATGTCCATCACAAAGCCCTGACCTCAATCCCATAGAAAATGTGTGGGCAGAACTGAAAAAGTGTGT
CTGAGCAAGGAGGCCTACAAGCCTGACTCAGTTACACCAGCTCTGTCAGGGGGAATGGGCCAAAATTCACCC
AACTTATTCTGGGAAGCTTGTGGAAGGCTACCTGAAACGTTTGACCCAAGTTAAACAATTTAAAGGCAATGC
TACCAAATACTAA
>chromosome16:82461730-82462745/1-1015
TGGGAAAATCAAAAGAAATCAGCCAAGACCTCAGAAAAATAATTGTAGACCTCCACAAGTCTGGTTCATCCT
TGGGAGCAATTTCCAAACGCCTAAAGATACCACGTTAATCTGTACAAACAATAGTACGCAAGTATAAACACC
ATGGGACCACCAGCCGTCATACCGCTCAGGAAGGAGACGCGTTCTGTCTCCTAGAGATGAACGTACTTTGGT
GCGAAAAGTGCAAATCAATCCCAGAACAACAGCAAAGGACCTTGTGAAGATGCTGGAGGAAACAGGTACAAA
AGGATCTATATCCACAGTAAAATGATTCCTATATCGACATAACCTGAAAGGCCGCTCAGCGAGGAAGAAGCC
ACTGCTCCAAAACCGCCATAAAAAAGCCAGACTACGGTTTGCACATGGGGACAAAGATCATACTATTTGAAG
AAATGTCCTCTGGTCTGATGAAACAAAAATAGAACTGTTTGGCCATAATGACCATCGTTATGTTTGGAGGAA
AAAGGGTGAGGCTTGCAGGCCGAAGAACACCATCCCAACCGTGAAGCACAGGGGTGGCAGCATCATGTTGTG
GGGGTGCTTTGCTGCAGGAGGGACTGGTGCACTTCACAAAATAGATGGCTTCATGAGGAAGGAAAATTATGT
GGATATATTGAAGCAACATCTCAAGACATCAGTCAGGAAGTTAAAGCTTGGTCGCAAATGGGTCTTCCAAAT
GGACAATGACCCCAAGCATACTTCCAAAGTTGTGGCAAAATGGCTTAAGGACAACAAAGTCAAGGTATTGGA
GTGGCCATCACAAAGCCCTGACCTCAATCCTATAGAAAATTTGTGGGCAGAACTGAAAAAGTGTGTGCGAGC
AAGGAGGCCTACAAACCTGACTCAGTTACACCAGCTCTGTCAGGAGGAATGGGTCAAAATTCGCCCAACTTA
TTGTGGGAAGCTTGTGGAAGGCTACCTGAAACGTTTGACCGAAGTTAAACAATTTAAAGGCAATGCTACCAA
ATACTAA
>chromosome16:18659857-18660879/1-1022
TGGGAAAATCAAAAGAAATCAGCCAAGACCTCAGAAAAAAAATTGTAGACCTCCACAATTCTGGTTCATCCT
TGGGAGCAATTTCCAAGTGCCTGAAGGTACCACGTTCATCTGTACAAACAATAGGACGCAAGTATAAACACC
ATGGGACCACGCAGCCGTCATACCGCTCAGGAAGGAGACGCGTTCTGTCTCCTAGAGATGAACGTACTTTGG
TGCGAAAAGTGCAAATCAATCCCAGAACAACAGCAAAGGACCTTGTGAAGATGCCAGAGGAAACAGGTACAA
AAGTATCTATATCCACAGTAAAACGAGTCCTATATTGACATAACCTGAAAGCCCGCTCAGCAAGGAAGAAGC
CACTGCTCCAAAACCGCCATAAAAAAGCCAGACTACGGTTTGCAACTGCACATGGGGACAAATATCGTACTT
TTTGGAGAAATGTCCTCTGGTCTGATGAAACAAAAATAGAACTATTTGGCCATAATGACCATCGTTATGTTT
GGAGGAAAAAGGGGGATGCTTGCAAGCCAAAGAACACCATCCAAACCGTGAAGCACGGGGGTGGCAGCATCA
TGTTGTGGGGGTGCTTTGCTGCAGGAGGGACTGGTGCACGTCACAGAATAGATGGCTTCATGACAAAGGAAA
ATTATGTGGATATATTGAAGCAACATCTCAAGGCATCTGTCAGGAAGTTAAAGCTTGGTCGCAAATGGGTCT
TCCAAATGGACAATGACCCCAAGCATACTTTCAAAGTTGTGGCAAAATGGCTTAAGGACAACAAAGTCAAGC
TATTAGAGTGGCCATCACAAAGCCCTGACCTCAAGCCTATAGAAAATGTATGGGCAAAACTGAAAAAGTGTG
TGCGAGCAAGGAGGCCTACAAACCTGACTCAGTTACAGCAGCTCTGTCAGGAGGAATGGGCCAAAATTCACC
CAACTTATTGTGGGAAGCTTGTGGAAGGCTACCTGAAATGTTTGATCCAAGTTAAACAATTTAAAGGCAATC
CTACCAAATACTAA
>chromosome16:43629570-43630590/1-1020
TGGGAAAACCAAAAGAAATCAGCCAAGACCTCAGAAAAAAAATTGTAGACCTCCACAAGTCTGGTTCATCCT
TGGGAGCAATTTCCAAACGCCTGAATGTACCACATTCATCTGTACAAACAATAGTACGCAAGTATAAACACC
ATGGGACCACGCAGCCGTCATACCGCTCAGGAAGGAGACGCGTTCTGTCTCCTAGAGATGAACGTACTTTGG
TGCGAAAAGTGCAAATCAATCCCAGAACAACAGCAAAGGACCTTGTGAAGATGCTGGAGGAAACAGGTACAA
AAATATCTATATCCACAGTAAAATGCGTCCTATATCGACATAACCTGAAAGGCCGCTCAGCAAGGAAGAAGC
CACTGCTTCAAAACCGACATAAAAAAAACAGACTATGGTTTGAAACTGCACATGGGCACAAAGATCGTACTT
TTTTGAGAAATGTCTTCTGGTCTGATGAAACAAAAATAGAACTGTTTGGCCATAATGACCATCGTTATGTTT
GGAGGAAAAAGGGGGAGGCTTGCAAACCGAAGAACACCATCCCAACCATGAAGCACGGGGGTGGCAGCATCA
TTTTGTGGGGGTGCTTTGCTGCAGGAGGGACTGGTGCACTTCACAAAATAGATGGCATCATGACGAAGGAAC
ATTATGTGGATATATTGAAGCAACATCTCAAGACATCAGTCAGGAAGTTAAAGCTTGGTCGCAAATGGGTCT
TCCAAATAGACAATGACCCCAATCATTCTTCCAAAGTTGTGGAAAAATGGCTTAAGGACAACAAAGTCAAGG
AACTGGAGTGGCCATCACAAAGTCCTGACCTCAAACCCATAGAAAATTTGTGGGCAGAACTGAAAAAGCGTG
TGCGAGCAAGGAGGCCTATAAACCTGACTCAGTTACACCAGCTGTCAGGAGGAATGGGCCAAAATTCACCCA
ACTTATTGTGGGAAGATTGTGGAAGGCTACCCAAAATGTTTGACCCAAGTTAAACAATTTAAAGGCAATGCT
ACCAAATACTTA
>chromosome17:41599018-41600041/1-1023
ATGGGAAAATCAAAAGAAATCAGCAAAGACCTCAGAAAACAAATTGTAGACCTCCACAAGTCTGGTTCATCC
TTGGGAGCAATTTCCAAATGCCTGAAGGTACCACGGTCATCTGTACAAACAATAGTACGCAAGTATAAACAC
CATGGGACCACGCAGCCGTCATACCGCTCAGGAAAGAGACGCGTTCTGTCTCCTAGAGATGAACGTACTTTG
GTGCGAAAAATGCAAATCAATCCCAGAACAACAGCAAAGGACCTTGTGAAGATGCAGGAGGAAACAGGTACA
AAAGTATCTATATCCACAGTAAAACGAGTCCTATATCGACATAACCTGAAAGGCCGCTCAGCAAGGAAGAAG
CCACTGCTCCAAAACCGCCATAAAAAAGCCAGACTACAGTTTGCAACTGCACATGGGGACAAAGATCGTACT
TTTTGGAGAAATGTCCTCTGGTCTGATGAAACAAAAATAGAACTGTTTGGCCATAATGACCATCGTTATGTT
TGGAGGTAAAAGGGGGATACTTGCAAGCCGAAGAACATCATCCCAACCATGAAGCACGGGGGTGGCAGCATC
ATGTTGTGGGGGTGCTTTGCTGCAGGAGGGACTGGTGCACTTCGCAAAATAGATGGCATCATGAGGACAGAA
AATTATGTGGATATATTGAAGCAACATCTCAAGACATCAGTCAGGAAGTTAAAGCTTGGTCGCAAATGGGTC
TTCCAAATGGACAATGACCCCCAAGCATACTTCCAAAGTTGTGGCAAAATGGCTTAAGGACAACAAAGTCAA
GGTATTGGAGTGGCCATCACAAAGCCCTGACCTCAATCCTAAAGAAAATGTGTGGTCAGAACTGAAAAAGTG
TGTGCGAGCAAGGAGGCCTACAAACCTGACTCAGTTACACCAGCTCTGTCAGGAGGAATGGCCCAAAATTCA
CCCAACTTATTGTGGGAAGCTTGTGGATGGCTACCTGAAACGTTTGACCCAAGTTAAACAATTTAAAGGCAA
TGCTACTAAATACTA
>chromosome17:8836866-8837888/1-1022
ATGGGAAAATCAAAAGAAATCAGCCAAGACCTCAGAAACAAAAATTGTAGACCTCCACAAGTCTGGCTCATC
CTTGGGAGTAATTTCCAAATGCCTGAAGGTACCACGTTCATCTGTACAAACAATAGTACGCAAGTATAAACA
CCATGGGACCACGCAGCCCTCGTATGGCTCAGGAAGGAGACGTGTTCTGTCTCCTAGAGATGAACGTACTTT
GGTGCGAAAAGTGCAAATCAATCCCAGAACAACAGCAAAGGACCTTGTGAAGATGCTGGAGGAAACAGATAC
AAAAGTATCTATATCCACAGTAAAACGAGTCCTATATCAACATAACCTGAAAGGCCGCTCAGCAAGGAAGAA
GCCACTGCTCCAAAACCGCCATAAAAAAGCCAGACTACGGTTTGCAACTGCACATGGGGACAAAGATCGTAC
TTTTGGAGAAATGTCCTCTGGTCTGATGAAACAAAAATAGAACTGTTTGGCCATAATGACCATCCTTATGTT
TGGAGGAAAAGGGGGGAGTCTTGCAAGCCGAAGAACACCATCCCAACCGTGAAGCACAGGGGTGGTAGCATC
ATTTTTTGGAGGTGCTTTACTGCAGGAGGTACTGGTGCACTTCACAAAATAGATGGCATCATGAGGGAGGAA
AAGTATGTGGATATATTGAAGCAACATCTCAAGACATCAGTCAGGAAGTTAAAGTTTGATCGCAAATGGATC
TTCCAAATGGACAATGACCCCAAGCATACTTCCAAAGTTGTGGCAAAATGGCTTAAGGACAACAAAGTCAAG
GTATTGGAGTGGCCATCACAAAGTCCTGACCTCAATCCTATAGAAAATGTGTGGACAGAACTGAAAAAGCGT
GTGCGAGCAAGGAGGCCTACAAACCTGACTCAGTTACACCAGCTCTGTCAGGAGGAATGGGCCAAAATTCAC
CCAATTTATTGTGGGAACCTTGTGGAAGTTTACCCGAAACGTTTGACCCAAGTTAAACAATTTAAAGGCAAT
GCTACCAAATACTA
>chromosome17:3762090-3763043/1-953
TCCTTGGGAGCAATTTCCAAACACCTGAAGGTACCACGTTTATCTGTACAAACAATAGTATGCAAGTATAAA
CACCATGGGACCATGCAGCCGTCATACCGCTCAGGAAGGAGACGCATTCTGTCCCCTAGAGATGAATGTACT
TTGGTGCGAATAGTGCAAATCAATCCCAGAACAACAGCAAAGGACCTTGTGAAGATGCTGGAGGAAACAGGT
ACAAAAGTATCTATATCCACAGTAAAACGAGATCTATATCGACATAACCTGAAAAGCCGCTCAGAAAGGAAG
AAGCCACTGCTCCAAAACCGCCATAAAAAAGCCAGACTACGGTTTGCAACTGCACATGGGGACAAAGATCGT
ACTTTTTGTAGAAATGTCCTCTGGTCTGATGAAACAAAAATAGAACTGTTTGGCCATAATGACCATCGTTAT
GTTTGGAGGAAAAAGGGGGAGGCTTGCAAGCCGAAGAACACCATCCCAACTGTGAAGCAAGGGGGTGGCAGC
ATCATGTTGTGGGGTTGCTTTGCTGCAGGAGGGACTGGTACACTTCACAAAATAGATGGCATCATGAGGTAG
GAAAAGTATGTGGATATATTGAAGCACCATCTCAAGACATCAGTCAGGAAGTTAAAGCTTGGTCACAAATGG
GTCTTCCAAATGGACAATGACCCCAAGCATACTTCCAAAGTTGTGACAAAATGGCTTCAGGACAACAAAGTC
AAGGTATTTGAGTGGCCATCACAAAGCCCTGACCTCAATCCCATAGAAAATTTGTGGGCAGAACTGAAAAAG
TGTGTGTGAGCAAGGAGGCCTACAAACCTGACTCAGTTACACCAGCTCTGTCAGGAGGAATGGGACAAAATT
CACCCAACTTATTGTGGGAAGATTGTGGAAGGCTACCCAAAACGTTTGACCCAAGTTAAACAATTTAAAGGC
AATGCTACCAAATACTA
>chromosome17:46704109-46705130/1-1021
TGGGAAAATGAAAAGAAATCAGCCAAGACCTCAGAAAAAAAATTGTAGACCTCCACAAGTCTGGTTCATCCT
TGGGAGCAATTTCAAAACGCCTGAAGGTACCACGTTCATCTGTACAAACAATAGTACGCAAGTATAAACACC
ATGGGACCACGCAGCCGTCATACCGCTCAGGAAGGAGACACGTTCTGTGTCCTAGAGATGAACATACTTTGG
TGCAAAAAGTGCAAATCAATCCCAGAACAACAGCAAAGGACTTTGTGAAGATGCTGGAGGAAACAGGTACAA
AAGTATCTATATCCACAGTAAAACGAGTCCTATAACGACATAACCTGAAAGGCCGCTCAGCAAGGAAGAAGC
CACTGCTCCAAAACTGCCATAAACAATCAAGACTACGGTTTGCAACTGCACATGGGGACAAAGATCGTACTT
TTTGGAGAAATGCCCTCTGGTCTGAAGAAACAAAAATGTAACTGTTTTGCCATAATGACCATCTTTATGTTT
GGAGGAAAAAGGAGGAGGCTTGCAAGCCGAAGAACACCATCCCAACGTGAAGCATGGGGGTGGCAGCATCAT
GTTGTGGGGGTGCTTTGCTGCAGGAGGGACTGGTGCACTTCATAAAATAGATGTCATCATGAAGGAGGAAAA
TTATGTGGATATATTGAAGCAACATCTCAAGACATCAGTCAGGAAGTTAAAGCTTGGTCGCAATTGGGTCTT
CCAAATGGACAATGACCCCAAGCATACTTCGAAAGTTGTGGCAAAATGGCTTAACGACAACTAAGTCAAGGT
ATTGGAGTGGCCATCACAAAGCCCTGACCTCAATCCTATAGAAAATGTGTGGGCAGAACTGAAAAAGCGTGT
GCGAGCAAGGAGGCCTACAAATCTGACTCAGTTACACCAGCTCTGTCAGGAGGAATGGGCCAAAATTCACCC
AACTTATTGTGGGAAGCTTGTGGAAGGCTACCCGAAACATTTGGCCCAAGTTAAACAATTTAAAGGCAATGC
TACCAAATACTAA
>chromosome17:46783434-46784420/1-986
ATTGTAGACCTCCACAAGTCTGGTTCATCCTTGGGCGCAATTTCCAAACTCCTGAAGGTACCACGTTCATCT
GTACAAACAATAGTACGCAAGTATAAACACCATGGGACCACGCAGCCGTCATACCACTCAGGAAGGAGACGC
GTTCTGTCTCCTAGAGATGAACATACTTTGGTGCAAAAAGTGCAAATCAATCCCAGAACAACAGCACAGTAA
AACGACCTTGTGAAGATGCTGGAGGAAACAGGTACAAAAGTATCTATATCCACAGTAAAACGAGTCCTATAT
CGACATAACCTGAAAGGCCGCTCAGCAAGAAAGAAGCCACTGCTCCAAAACCACCATAAAAAATCCAGACTA
CGGTTTGCAACTGCACATGGGGACAAAGATCATACTTTTTGGAGAAATGTCCTTGGTCTGATGAAACAAAAA
TAGAACTGTTTGGCCATAATGACCATCGTTATGTTTGGAGGAAAAAGGGGAAGGCTTGCAAGCCGAAGAACA
CCATCCCAACCGTGAAGCAAGGGGGTGGAAGCATCATGTTGTGGGGGTGCTTTGCTGCAGGAGGGACTGGTG
CACTTCACAAAATAGATGGCATCATGAGGGAGGAAAATTATGTGGATATATTGAAGCAACATCTCAAGACAT
CAGTCAGGAAGTTAAAGCTTGGTCGCAAATGGGTCTTCCAAATGGACAATGACCCCAAGCATACTTCCAAAG
TTGTGGCAAAATGGCTTAAGGAGAACAAAGTCAAGGTATTAGAGTGGCCATCACAAAGCCCTGACCTCAATC
CCATAGAAAATTTGTGGGCAGAACTGAAAAAGCGTGTGCGAGCAAGGAGGCCTACAAACCTGACTCAGTTAC
ACCAGCTCTGTCAGGAGGAATGGGCCAACATTTACCCAACTTATTGTGGGAAGCTTGTGGAAGGCTACCCGA
AACGTTTGACCCAAGTTAAACAACTTAAAGGCAACGCTACCAAATACGAA
>chromosome17:57095178-57096138/1-960
TGGTTCATCCTTGGGAGCAATTTCCAAACGCCTGAAGGTACCACGTTCATCTGTACAAACAATAGTATGCAA
GTATAAACACCATAGGACCACGCAGCCGTCATACCGCTCAGGAAGGAGACGCGTTCTGTCTCCTGGAGATGA
ACGTACTTTGGTGCAAAAAGTGCAAATCAATCCCAGAACAACAGCAAAGGACCTTGTGAAGATGCTGGAGGA
AACAGGTACAAAAGTATCTATATCCACAGTAAAACGAGTCCTATATCGACATAACCTGAAAGGCCACTCAGC
TAGGAAGAAGCCACTGCTCCAAAACCGCCATAAAAAAGACAGACTATGGTTTGCAACTGCACATGGGGACAA
AGATCGTACTTTTTGGAGAAATGTCCTCTGGTCTGATGAAACAAAAATAGAACTGTTCGGCCATAATGACCA
TTGTTATGTTTGGAGGAAAAGGGGGGAGGCTTGCAAGCCGAAGAACACCATCCCAACCGTGAAGCACGGGGG
TGGCAGCATCATGTTGTGGGGGTGCTTTGCTGCAGGAGGGACTGGTGCACTTCACAAAATAGATGGCTTCAT
GAGGAAGGACAATTATGTGGACATATTGAAGCAACATCTCAAGACATCAGTCAGAAAGTTAAAGCTTGGTCG
CAAATGGGTCTTCCAAATGGACAATGACCCCAAGCATACTTCCAAAGTTGTGGCAAAATGGCTTAAGGACAA
CAAAGTCAAGGTATTGGAGCGGCCATCACAAAGCCCTGACCTCAATCCTATAGAAAATTTGTGGGCAGAACT
GAAAAAGTGTGTGCGAGCAAGGAGGCCTACAAACCTGACTCAGTTACACCAGCTCTGTCAGGAGGAATGGGC
CAAAATTCACCCAACTTATTGTGGGAAGCTTGTGGAAGGCTACCCGAAACATTTGACCCAAGTTAAACAATT
TAAAAGCAATGCTACCAAATACTA
>chromosome17:41985958-41986939/1-981
ATTGTAGACCTCCACAAGTATGGTTCATCCTTGGGAGCAATTTCCAAATGCCTGAAGGTACCACGTTCATCT
GTACAAACAATAGTACGCAAGTATAAACACCATGGGACCACGCAGCCGTCATAACGCTCAGGAAGGAGACGC
GTTCTGTCTCCTAGAGATGAATGTACTTTTGTGCAAAAAGTGCAAATCAATCCCAGAACAACATCAAAGGAC
CTTGTGAAGATGCTGGAGGAAACAGGTACAAAAGTATCTATATCCACAGTAAAACATGTCCAATATCGACAT
AACCTGAAAGGCCGCTCAGTAACGAAGAAGCCACTGCTCCAAAACTGCCATAAAAAAGCCAGACTACGGTTT
GCAACTGCACATGGGGACAAAGATCGTACTTTTTGGAGAAATGTCCTCTGGTCTGATGAAACAAAAATAGAA
TTGTTTGGCCATAATGACCATCATTATGTTTGGAAGAAAAAGGGAGAGGCTTGCAAGCCGAAGAAAACCATC
CCAATCATGAAGCATGGGGGTGGCAGCATCATGTTGTGGGGGTGCTTTGCTGCAGGAGGAACTGGTGCACTT
CACAAAATAGATGGCATCATGAGGAAAGAAAATGATGTGGATATATTGAAGCTACATCTCAAGACATCAGTC
AGGAAGTTAAAGCTTGGTCGCAAATGGGTCTTCCAAATGGACAACGACCCCAAGCAAACTTCCAAAGTTGTG
GCAAAATGGCTTAAGGACAACAAAGTCAAAGTATTGGAGTGGCCATCACAAAGCCCTGACCTCAATCCTATA
GAAAATTTGTGGGCAGAACTGAAAAAGCATGTGCGAGCAAGGAGGCCTACAAACCTGACTCAGTTACACCAG
CTCTGTCAGGAGGAATGGGCCAAAATTCACCCAACTTATTGTGGGAAGCTTGTGGAAGGCTAAGCAAAACGT
TTGACCCAAGTTAAACAATTTAAAGGCAATGCTACCAAATACTAA
>chromosome18:20403518-20404539/1-1021
ATGGGAAAATCTAAAGAAATCAGTCAAGACCTCAGAAAAAACATTGTAGACCTCCACAAGCATGGTTCATCT
TTGGGAGCAATTTCCAAACGCCTGAAGGTACCACGTTCATCTGTACAAACAATAGTACGCAAGTATAAACAC
CATGGGATCACACGGCCGTCATACCGCTCAGGAAGGAGACGCGTTCTGTCTCCTAGAGATGAACGTACTTTG
GTGCAAAAAGTGCAAATCAATCCCAGAACAACAGCAAAGGACCTTGTGAAGATGCTGGAGAAAACAGGTACA
AAAGTATCTATATCCACAGTAAAATGAGTCTTATATCGACATAACCTGAAAGGCCGCTCAGCAAGGAAGAAG
CCACTGCTCCAAAACCGCCATAAAAAAGCCAGACTACGGTTTGCAACTGCACATGGGGACAAGATCGTACTT
TTTGGAGAAATGTCCTCTGGTCTGATGAAACAATAATAGAACTGTTTGGCCATAATGACCATCGCTATGTCT
GGTGGAAAAAGGGGGAGGCTTGCAAGCCGAAGAACACCATCCCAACCGTGAAGCATGGGGGTGGCAGCATCA
TGTTGTGGGGGTGCTTTGCTGCAGGAGGGACTGGTGCAATTCACAAAATAGATGGCATCATGAGGAAGGAAT
ATTATGTGGATATATTGAAGCAAGATCTCAATACATCAGTCAGGAAGTTAAAGCTTGGTCGCAAATGGGTCT
TCTAAATGGACAATGACCCCAAGCATACTTCCAACGTTGTGGCAAAATGGCTTAAGGACAACAAAGTCAAGG
TATTGGAGTGGCCATCACAAAGCCCTGCCCTCAATCCTATAGAAAATTTGTTGGCAAAACTGAAAAAGCGTG
TGCGAGCAAGGAGGCCTACAAACCTGACTCAGTTACACCAGCTCTGTCAGGAGGAATGGGCCAAAATTCACC
CAAATTATTGTGAGAAGTTTGTGGAAGGCTACCTGAAACGTTTGACCCATGTTAAACAATTTAAAGGCAATG
CTACCAAATACTA
>chromosome18:50254967-50255942/1-975
TAGACCTCCACAAGTGTGGTTCATCCTTGGGAGCAATTTCCAAATGCCTGAAGGTACCACGTTCATCTGTAC
AAACTATAGTACGCAAGTATAAACACCATGGGACCACGCAGCCGTCATACCGCTCAGGAAAGAGAAGCGTTC
TGTCTCCTAGAGATGAACATACTTTGGTGCGAAAAGTGCAAATCAATCCCAGAACAACAGCAAAGGACCTTG
TGACGATGCTGGAGGAAACAGGTACAAAAGTATCTATATCCACAGTAAAACGAGTCCTATATCGACATAACC
TGAAAGGCCGCTCAGCAAGGAAGAAGCCACTGCTCCAAAACCGGCATAAAAAAAACAGACTACGGTTTGCAA
CTGCACATGGGGACAAAGATCGTACTTTTTGGAGAAATGTCCTCTTGTCTGATGAAACAAAAATAGAACTGT
TTGGCCATAATGACTATCGTTATGTTTGGAGAAAAAATGGGTACGCTTGCAAGCCGAAGAACACCATCCCAA
ACGTGAAGCACGGGGTGGCAGCATCATGTTGTGGGGGTGCTTTGCTGCAGGAGGGACTGGTGCACTTCACAA
AATAGATGGCATCATGAGGGAGGAAAATTATGTGGATATATTCAAGCAACATCTCAAGACATCAGTCAGGAA
GTTAAAGCTTGGTCGCAAATGGGTCTTCCAAGTGGACAATGACCCCAAGCATACTTCCAAAGTTGTGGCAAA
ATGGCTTAAGGACAACAAAGTCAAGGTATTGGAGTGGCCATCACAAAGCCCTGACCTCAATCCTATAGAAAA
TTTGTGGGCAGAACTGAAAAAGCGTGTGCGAGCAAGGAGGCCTACAAACCTGACTCAGTTACACCAGCTCTG
TCAGGAGGAATGGGTCAAAATTCACACAACTTATTGTGGGAAGCTTGTGGAAGGCTACCTGAAACGTTTGAC
CCAAGTTGAACCAGTTAAAGGCAATGCTACCAAATACTA
>chromosome18:59439571-59440510/1-939
TTCCAAACGCCTGAAGGTACCACGTTCATCTGTACAAACAATAGTACGCAAGTATAAACACCATGGGACCAC
GCAGCTGTCATACCGCTCAGGAAGGAGACGCGTTCTGTCTCCTAGAGATGAACGTACTTTGGTGCGAAAAGT
GCAAATCAATCCCAGAACAACAGCAAAGGACCTTGTGAAGATGCTGGAGGAAACAGGTACAAAAGTATATAT
ATCCACAGTAAAACGAGTCCTATGTCGACATAACCTGAAAGGCCGCTCAGCATGGAAGAAGCCACTGCTCCA
AAACTGCCATAAAAATGCCAGACTACGGTTTGCAACTGCACATGAGGACAAAGATCGTACTTTTTGGAGAAA
TGTCCTCTGGTCTGATAAAACAAAAACAGAACTTTTTGGCCATAATGACCATCGTTATGTTTGGAGGAAAAA
GGGGGATCCTTGCAAGCCGAAGAACACCATCCCAACCGTGAAGCACGGGGGTGGCAGCATCATGTTGTGGGG
GTGCTTTGCTGCAGGAGGGACTGGTGCACTTCACAAAATAGATGACATCCTGAGGCAGGAAAATGATGTGGA
TATATTGAAGCAACATCTCAAGACATCAGTCAGGAAGTTAAAGCTTGGTCGCAAATGGGTCTTCCAAATGGA
CAATGACCCCAAGCATACTTCCAAAGTTGTGCCAAAATGGCTTAAGGACAACAAAGTCAAGGTATTGGAGTA
GCCATCACAAAGCCCTGACCTCAATCCTATAGACAATTTGTGGGCAGAACTGAAAAAGTGTGTGCGAGCAAG
GAGGCCTACAAACCTGAATCAGTTACACCAGCTTTGTCAGGAGGAATGGGCCAAAATTCACCCAACTTCTTG
TGGGAAGCTTGTGGAAGGCTACCCGAAATGTTTGACCCAAGTTAAACAATTTAAAGGCAATGCTATCAAATA
CTA
>chromosome18:60689362-60690384/1-1022
TGGGAAAATCAAAAGAAATTAGCCAAGACCTCAGAAAAACAATTGTAGACCTCCACAAGTGTGGTTCATCCT
TGGGAGCAATTTCCAAATGGCTGAAGGTACCACTTTCATCTGTACAAACAATAGTACGCAAGTATAAACACC
AAGAGACCACGCAGCCGTCATACCGCTCAGGAAGGAGACGCGTTCCGTCTCCTAGAGATGAATGTACTTTGG
TGCGAAAAGTGCAAATCAATCCCAGAACAACAGCAAAGGACCTTGTGAAGATGCTGGAAGAAACAGGTACAA
AAGTATCTATATCCACAGTAAAACGAGTCCTATATCGACATAACCTGAAAGGCCGCTCAGCATGGAAGAAGC
CACTGCTCCAAAACCGCCATAAAAAAGCCAGACTACGGTTTACAACTGCACATGGGGACAAAGATTGTACTT
TTTGGAGAAATGTCCTCTGGTCTGATGAAACAAAAATAGAACTGTTTGGCCATAATAACCATCGTTATGTTT
GGAGGAAAAATGGGGAGGCTTGCAAGCCAAAGAACACCATCCCAACCGTGAAGCACAGAAGTGGCAGCATCA
TGTTGTGGGGGTGCTTTGCTGCAGGAGGGACTGGTGCACTTCACAAAATAGATGGCATCATGAGGCAGGAAA
ATGATGTGGATATATTTAAGCAACATCTCAAGACATCAGTCAGGAAGTTAAAGCTTGGTCGCAAATGGGTCT
TCCAAATGGACAATGACTCCAAGCATACTTCCAAAGATGTGGCAAAATGGCTTAAGGACAACTAAGTCAAGG
TATTGGAGTGGCCATCACAAAGCCCTGAACTCAATCCTATAGAAAATGTGTGGGCAGAACTGAAAAAGCGTG
TGCGAGCAAGGAAGCCTACAAACCTGACTCAGTTACACCAGCTCTGTCAGGAGGAATGGGCCAAAATTCACC
CAACTTATTGTGGGAAGCTTGTGGAAGGCTACCCGAAACGTTTGACCCAAGTTAAACAATTTAAAGGCAATG
CTCCCAAATACTAA
>chromosome18:57973300-57974322/1-1022
TGGGAAAATCAAAAGAAATCAGCCAAGACCTCAGAAAAAGAATTGTAGACCTCCACGAGTCTGGTTCATCCT
TGGGAGCAATTTCCAAACGCCTGAAGGTACCACGTTCATCTGTACAAACAATAGTACGCAAGTATAAACACC
ATCGGACCACGCAGCCGTCATACCACTCAGGAAGGAGACGTGTTCTGTCTCCTAGAGATGAATGTACTTTGG
TGCGAAAAGTGCAAATTAATCCCAGAATAACAGCAAAGGACCTTGTGAAAATGCTGGAGGATACAGGTACAA
AAGTATCTATATCCACAGTAAAGCGAGTCCTATATCAACATAACCTGAAAGGCCGCTCAGCAAGGAAGAAGC
CACTGCTCCAAAACCGCCATAAAAAAGCCAGACTAAGGTTTGCAACTGCACTTGGGGACAAAGATCGTACTT
TTTGGAGAAATGTCCTCTGGTCTGATGAAACAAAAAGAGAACTGTTTGGCCACAATGACCATCGTTATGTTT
GGAGGAAAAAGGGGGAGGCTTGCAAGCCGAGGAACACCATCCCAACCATTAAGCACAGGGGTGGCAGCATCA
TGTTGTGGGGGTGCTTTGCTGCAGGAGGGACTGGTGCACTTCACAAAATAGATGGCTTCATGAGGGAGGAAA
ATTATGTGGATATATTGAAGCAACATCTCAAGACATCAGTCAGGAAGTTAAAGCTTGGTCGCAAATGGTTCT
TCCAAATCGACAATGACCCCAAGCATCCTTCCAAAGTTGTGGCAAAATGGCTTAAGGACAACAAAGTCAAGG
TATTGGAGTGGCCATCACAAAGCCCTGACCTCAATCCCATAGAAAATATGTGGGCAGAACTAAAAAATCGTG
TGCGAGCAAGGAGGCCTACAAACCTGACTCAGTTACACCAGTTCTGTCAGGAGGAATGGGCCAAAATTCACC
CAACTTATTGTGGGAAGCTCGTGGAAGGCTACCCAAAACGTTTGACCCACGTTAAACAATTTAAAGGCAATG
CTACCAAATACTAA
>chromosome18:69526588-69527611/1-1023
CGGGAAAATCAAAATAAATCAGACAAAACCTCAGAAAAAGAATTGTAGACCTCCACAAGTCTGGTTCATCCT
TGGGAGCAATTTCCAAATGCCTGAAGGTACCACGTTCATCTGTACAAACAATAGTACACAAGTATAAACACC
ATGGGACCAGGCAGCCGTCATACCGCTCAGGAAGGAGACGCGTTCTGTCTCCTAGAGATGAACGTACTTTGG
TGCGAAAAGTGCAGATCAATCCCAGAACAGCAGCAAAGGACCTTGTGAAGATGCTGGAGGAAACGGGTACAA
AAGTGTCTATATCCACAGTAAAACGAGTCCTATATCGACATAACCTGAAAGGCCACTCAGCAAGGAAGAAGC
CACTGCTCCAAAACCGGCATAAAAAAGCCAGACTACGTTTTGCAACTGCACATGGGGACGAAGATCGTACTT
TTTTGGAGAAATGTCCTCTGGTCTGATGAAACAAAAATAGAACAGTTTGGCCATAATGACCATCGTTATGTT
CAGAGGAAAAAGGGGGATGCTAGCAAGCCGAAGAACACCATCCCAACCGTGAAGCACGGGGGTGGCAGCATC
ATGTTCTGGGGGTGCTTTGCTGCAGGAGGGACTGATGCACTTCACAAAATAGACGGCATCATGAGGAAGGAA
AATGATGTGGATCTATTGAAGCAACATCTCAAGACATCAGTCAGGAAGTTAAAGCTTGGTCGCAAATGGGTC
TTCCAAATGGACCATGACCCCAAGTACACTTCCAAAGTTGTGGCAAAATGGCTTAAGGACAACAAAGACAAG
GTATTGGAGTGGCCATCACAAAGCCCTGACGTCAATCCTATAGAACATTTGTGGGCAGAACTGAAAAAGCGT
GTGCGAGCAAGGAGGCCTACAAACCTGACTCAGTTACACCAGCTCTGTCAGGAGGAATGGGCCAAAATTCAC
CCAACTTATTGTGGGAAGGTTGTGGAAGGCTACCCAAAACGTTTGACCCAAGTTAAACAATTTAAAGGCAAT
GCTACCAAATACTAA
>chromosome19:63586115-63587136/1-1021
ATAGGAAAATCAAAAGAAATCAGCCAAGACCTCAGAAAAAAATTGTAGACCTCCACAAGTCTGGTTCATCCT
TGGGAGCAATTTCCAAACGCCTGAAGGTACCACGTTCATCTGTACAAACAATAGTACGCAGGTATAAACACC
ATGGGACCACACAGCCGTCATACCGCTCAGGAAGGAGACGCGCTCTGTCTCCTAGAGATGAACGTGCTTTGG
TGCGAAAAGTGCAAATCAATCCCAGAACAACAGCAAAGGACCTTGTGAAGATGCTGGAGGAAACAGGTACAA
AAGTATCTATATCCACAGTAAAACAAGTCCTATATCGACATAACCTGAAAGGCCGCTCAGCTAGGAAGAAGC
CAGTGCTCCAAAACCGCCACAAAAAATCCAGACTTCAGTTTGCAACTGCACATGGGGACAAAGATCGTACTT
TTTGGAGAAATGTCCTCTGGTCTGATGAAACAAAAATAGAACTGTTTGGCCATAATGACCATCGTTATGTTT
GGAGGAAAAAGGGGGAGGCTTGCAAGCCGAAGAACACCATCCCAATCGTGAAGCACGGGGGTGGCAGCCTCA
TGTTGTGGGGGTGCTTTGCTGCAGGAGGGACTGGTGCACTTCACAAAATAGATGGCATCATGAGGGGGGAAA
CATATGTGGATATATTGAAGCAACATCTCAAGACATCAGTCAGGAAGTTAAAGCTTGGATGCAAATGGGTCT
TCCAAATGGACAATGACCCCAAGCATACTTCCAAAGTTGTGGCAAAATGGCTTAAGGACAACAAAGTCAAGG
TATTGGAGTGGCCATCACAAAGCCCTGACCTCAGTCCTATAGAAAATTTGTGGGCAGAACTGAAAAAGCGTG
TGTGAGCAAGGAGGCCTACAAACCTGACTCAGTTACACCAGCTCTGTCAGGAGAAATGGGCCAAAATTCACC
CAACTTATTGTGGGAAGCTTGTGGAAGGCTACCCGAAACGTTTGACCCAAGTTAAACAATTTAAAGGCAATG
CTACGAAATACTA
>chromosome19:78793629-78794651/1-1022
ATGGGAAAATCAAAAGAAATCAGACAAGACCTCAGAAAAAAAATTGTTGACCTCCACAAGTCTGATTCATCC
TTGGGAGCAATTTCCAAACGCCTGAAGGTACCACGTTCATCACTACAAACAATAGTATGCAAGTATAAACAC
CATGGGACCATGCAGCCGTCATACCGCTCAGGAAGGAGACGCGTTCTGTCTCCTAGAGATGAACGTACTTTG
GAAAGAAAAGTGCAAATCAATCCCAGAACAACAGCTAAGGACCTTGTGAAGATGCTAGAGGAAACGGGTACA
AAAGTATCTATATCCACAGTAAAACGAGTCCTATATCAACATAACCTGAACGGCCTCTCCGCAAAGAAGAAG
CCACCGTTCCAAAACCCCCATAAAAAAGCCAGACTATGGTTTGCAACTGCACATGGGGACAAAGATTGTACT
TTTTGGTGAAATGTCCTCTGGTCTGATGAAACAAAAACAGAACTGTTTGGCCATAATGACCATCGTTATGTT
TGGAGGAAAAAGGGGGAGGCTTGCAAGCCGAAGAACACCATCCCAACCGTGAAGCACGGGGGTGGCAGCATC
ATGTTGTGGGGGTGCTTTGCTGCAGGAGGGGCTGGTGCACTTCACAAAATAGATGGCATCATGAGATAGGAA
AATTATGTGGATATATTGAAGCAACATCTCAAGACATCAGTTAGGAAGTTAAAGCTTGGTCGCAAATGGGTC
TTCCAAATGGACAATGACCCCAAGCATACTTCCAAAGTTGTGGCAAAATGGCTTAAGGACAACAAAGTCAAG
GTACTGGAGTGGCCATCACAAAGCCCTGACCTCAATCCTATAGAAAATGTGTGGGCAGAACTGAAAAAGCGT
GTGCGAGCAAGGAGGCCTACAAACCTGACTTAGTTACACCAGCTCTGTCAGGAGGAATGGGCCAAAATTCAC
CCAACATATTGTGGGAAGCTTGTGGAAGGCTACCCGAAATGTTTGACCCAAGTTAAACAATTTAAAGGCAAT
GCTACCAAATACTA
>chromosome19:18390986-18392011/1-1025
ATGGGAAAATCAAAAGAAATCAGCCAAGACCTCAGAAAAAATAATTGTAGACATCCACAAGTTTGGTTCATC
CTTGGGAGCAATTTCCAAACGCCTGATGGTACCACGTTCATCTATGCAAACAATAATACGCAAGTATAAACA
CCATGGGACCATGCAGCCGTCATACCACTCAGGAAGGAGACGCGTTCTGTCTCCTAGAGATGAACGTACTTT
GGTGCGAAAAGTGCAAATCATTCCCAGAACAACAGCAAAGGACCTTGTGAAGATGCTGGAGGAAACAGGTAC
AAAGGTATTTATATCCACAGTAAAAACGAGTCCTATATCGACATAACCTGAAAGGCCACTCAGCAAGGAAGA
AGCCACTGCTCCAAAACCGCCATAAAAAAGCCAGACTACGGTTTGCAACTGCACATGGGGAAAAAGATCGTA
GTTTTTGGAGAAATGTCCTCTGGTCTGATGAAACAAAAATAGAACTGTTTGGCCTTAATGACCATCGTTATG
TTTGGAGGAAAAAGGGGGATGCTTGCAAGCCGAAGAACACCATCCCAGCCGTGAAGCATGGGAGTGGCAGCA
TCATGTTGTGGGGGTGCTTTTCTGCAGGAGGGACAGGTGCACTTCACAAAATAGATGGCAACATGAGGAAGG
AAAATTATGTGGATATATTGAAGCACCATCTCAAGACATCAGTCAGGAAGTTAAAGCTTGGTCGCAAATGGG
TCTTCCAAATGGACAATGACCCCAAGCATACTTCCAAAGTTGTGGCAAAATGGCTTAAGGACAACAAAGTCA
AGGTATTGGAGTGGCCATCACAAAGCCATGATCTCAATCCTATAGAACATTTGTGGGCAGAACTGAAAAAGC
GTGTGTGAGCAAGGAGGCCTACAAACCTGACTCAGTTACACCAGCTCTGTCAGGAGGAATGGGCCAAAATTC
ACCCAACTTATTGTGGGAAGCTTGTGGAAGGCTACCCGCAACGTTTGACCCAAGTTAAACAATTTTAAAGGT
AATGCTACCAAATACTA
>chromosome19:14022498-14023519/1-1021
TGGGAAAATCAAAAGAAATCAGCCAAAACCTCAGAAAAAAATTGTAGACCTCCACAAGTCTGGTTCATCCTT
GGGAGCAATTTCCAAACGCCTGAAGGTACCACGTTCATCTGTACAAACAACAGTACGCAAGTATAAACACCA
TGAGACCACGCAGCCGTCATACCGCTCAGGAAGGAGACGCGTTCTGTCTCCTAGAGATGAATGTACTTTGGT
GCAAAAAAGTGTAAATCAATCCCAGAACAACAGCAAAGGACCTTGTGAAGATGCTGGAGGAAACGGGTACAA
AAGTATCTATATCCACAGTAAAACGAGTCCTATATGGACATAACCTGAAAGGCCGCTCAGCAAGGAAGAAGC
CACTGCTCCAATACCGCCATAAAAAAGCCAGACTACGGTTTGCAACTGCACATGGGGACAAAGATCGTACTT
TTTGGAGAAATGTCCTCTGGTCTGATGAAACAAAAATAGAACTGTTTGGCCATAATGACCATCGTTATGTTT
GGAGGAAAAAGGGGAGGCTTGCAAGCCGAAGAACACCATCCCAACCGTGAAGCACGGGGGTGGCAGCATCAT
GTTAAGGGGGTGCTTTGCTGCAGGAGGGACTGGTGCACTTCACAAAATAGATGGCATAATAAGGCAGGAAAA
TTATGTGGATATATTGAAGCAACATCTCAAGACATCAGTCAGGAAGTTAAAGCTTGGTTGCAAATGGGTCTT
CCAAATGGACAATGACCCCAAGCATACTTCCAAAGTTGTGGCAAAATGGCTTAAGGACAACAAAGTCAAGGT
ATTGGAGTAGCCATCACAAAGCCCTGACCTCAATCCTATAGAAAATGTGTGGGCAGAACTGAAGAAGCGTGT
GCGAGCAAGGAGGCCTACAGACCTGACTCAGTTACACCAGCTCTGTCAGGTGGAATGGGACAAAATTCACCC
AACTTATTGTGGGAAGCTTGTGGAAGGCTACCCAAAACTTTTGACCCAAGTTAAACAATTCAAAGGCAATGC
TACCAAATACTAA
>chromosome19:30827747-30828769/1-1022
TTGGAAAATCAAAATGAATCAGCCAAGGCCTCAGAAAATAAATTGTAGACCTCCACAAGTCTGGTTCATCCT
TGGGAGCAATTTCCAAACGCCTGAAGGTACCACGTTCATCTGTACAAACAATAGTATGCAAGTATAAACACC
ATGGGACCATGCAGCCGTCATACTGCTCAGGAAGGAGATGCGTTCTGTTTCCTAGAGATGAACGTACTTTGG
TGCGAAAAGTGCAAATCAATCCCAGAACAACAGCAAAGGACCTTGTGAAGATGCTGGAGGAAACAGGTACAA
AAGTATCTATATCCACAGTAAAACGAGTCCTATATCGACATAACCTGAAAGGCCGCTCAGCAATGAAGAAGC
CACTGCTCCAAAACCGCCATAAAAAAGCCAGACTACGGTTTGCAACTGCACATGGGGACATAGATCGTACTT
TTTGGAGAAATGTCCTTTGGTCTGATGAAACAAAAATATAACTGTTTGGCCATAATAACCATCGTTATGTTT
GGAGGAAAAAGGGGGATGCTCGCAAGCCAAAGAACACCATCCCAACCGTGAAGCACATGGGTGGTAGCATCA
TGTTGTGGGGGTGCTTTGCTGCAGGAGGGACTGGTGCACTTCACAAAATAGATGGCATCATGAGGGAGGAAA
ATGATGTGGATATATTGAAGCAACATCTCAAGACATCAGTCAGGAAGTTAAAGCTTGGTCGCAAATGGGTCT
TCCAAATGGACAATGACCGCAAGCATACTTCCAAAGTTGTGGCAAACTGGCTTAAGGACAACAAAGTCAAGG
TATTGGAGTGGCCATCACAAAGCCCTGACCGCAATCCTATAGAAAATTTGTGGGCAGAACTGAAAAAGCGTG
TGCGAGCAAGGAGGCCTACAAACCTGACTCCGTCACACCAGCTCTGTCAGGAGGAATGGGCCAAAATTCACC
CAACTTATTGTGGGAAGCTTGTGGAACGCTACCCGAAATGTTTGACCCAAGTTAAATAATGTATAGGCAATG
CTACCAAATACTAA
>chromosome19:276390-277412/1-1022
TGGGAAAATCAAAAGAAATCAGCCAAGACCTCAGAAAAAGAATTGTAGCCCTCCACAGGTCTGGTTCAACTT
TGGGAGCAATTTCCAAACGCCTGAAGGTACCACGTTCATCTGTACAAACAATAGTACGCAAGTATAAACACC
ATGGGACCACGCAGCCATCATACCGCTCAGGAAGGAGACGTGTTCTGTCTCCTAGAGATGAACGTACTTTAG
TGCAAAAGGTGCAAATCAATTCCAGAACAACAGCAAAGAACCTTGTGCAGATGCTGGAGGAAACAGGTACAA
AAGTATCTATATCCACAGTAAAACGAGTCCTATATCGACATAACCTAAAAGGCCATTCAGCAAGGAAGAAGC
CACTGCTCCAAAACCGCCATAAAAAAGCCAAACAACAGTTTGCAACTGCACATGGGGACAAAGATCGTACTT
TTTGGAGAAATATCCTCTGGTCTGATGAAACAAAAATAGAAATGTTTGGCCATAATGACCATCGTTATGTTT
GGAGGAAAAAGGGGGAGGCTTGCAAGCCGAAGAACACCATCCCAACCGTGAAGCACGGGGGTGGCAGCATCA
TGTTATGGGGGTGCTTTGCTGCAGGAGGGACTGGTGCACTTCACAAAATAGATGGCATCATGAGGAAGAAAC
ATTATGTGGATATATTGAAGCAACATCTCAAGACATCAGTCAGGAAGTTAAAGCTTGGTCGCAAATGGGTCT
TCCAAATGGACAATGACCCCAAGCATACTTCCAAAGTTGTGGCAAAATGGCTTAAGGACAACAAAGTCAAGG
TATTGGAGTGGCCATCATAAAGCCCTGACCTCAATCCTATACAAAATTTGTGGGCAGAACTGAAAAAGCGTG
TGCGAGCAAGGAGGCCTACAAACCTGACTCAGTTACTCCAGCTCTGTCAGGAGGAATGGGACAAAATTCACC
CAACTTATTGTGGGAAGCTTGTGGAAGGCTACCCAAAATATTTGACCCAAGTTAAACAATTTAAAAGCAATG
CTACCAAATCCTAA
>chromosome19:6461683-6462706/1-1023
TGGGAAAATCAAAAGAAATCAGCCAAGACCTCAGAAAAATAATTGTAGACCTCCACAAGTCTGGTTCATCCT
TGAGAGCAATTTCCAAACGCCTGAAGGTACCACGTTCATCTGTACAAACAATAGTACGCAAGTATAAACACC
ATGGGACCACGCAGCCGTCATACCACTCAGGAAGGAGACGCGATCTGTCTCTAAGATATTAACATACTTTGG
AGCAAAAAGTGCAAATCAATCCCAGAACAACAGCAAAGGACATTGTGAAAATGCTGGAGGAAACAGGTACAA
AAGTATCTATATCCACAGTAAAACGAGTCCTATAATCGACATAACCTGAAAGGCCGCTCAGCAAGGAAGAAG
CCACTGCTCCAAAACCGCCATAAAAAAGCCAGACTACGGTTTGCAAGTGCACATGGGGACAAAGATCATACT
TTTTGGAGAAATGTCCTCTGGTCTGATGAAACAAAAATAGAAATGTTTGGCCATAATGACCATCATTATGTT
TGGAGGAAAAACGGGGAGGCTTGCAAGCCGAAGAACACCATCCCAACTGTGAAGCACGAGGGTGGCAGCATC
ATATTGTGGAGGTGCTTTGCTGCAGGAGGGACTGGTGCACTTCACAAAATAGATGGCATCAAGAGGGAGGAA
AATTACGTGGATATATTGAAGCAACATCTCAAGACATCAGTCAGGAAGTTAAAGCTTGGTCGCAAATGGGTC
TTCCAAAGGGACAATGATCCCAAGCATACTTCCAAAGTTGTGGCAAAATGGCTTAAGGACAACAAAGTCAAG
GTATTGGAGTGGCCATCACAAAGCCCTGACCTCAATCCTATAGAAAATTTGTGGGCAGAACTGAAAAAGCGT
GTGCGAGCAAGGAGGCCTTCAAACCTGACTCAGTTACATCAGCTCTGTCAGGAGGAATGGGCCAAAATTCAC
CCAACTTATTGTGGGAAGCTTGTGGAAGGCTACCCAAAACGCTTGACCCAAGTTCAACAATTTAAAGGAAAT
GCTACCAAATACTAA
>chromosome19:82462311-82463338/1-1027
TGGGAAAATTAAAAGATATCAGCCAAGACCTCAGAAAAAAAATATGCAGACCTCCACAAGTCTGATTCATCC
TTGGGAGCAATTTCCAAATGCCTGAAGGTACCAAGTTCATCTGCGCTAACAATAGTACGCAAGTATAAACAC
CATGGGACCATGCAGCCGTCATACCGCTCAGGAAGGAGATGTATTCTGTCTCCTAGAGATGAACGTACTTTG
GTGTGAAATGTGCAAATCAATCCCAGAACATCAGCAAAGGACCTTGTGAAGATGCTGGAGGAAACAGGTACA
AAAGTATCTATATCCACAGTAAAACGAGTCCTATATCGACATAACCTGAAAGGCCGCTCAGCAAGGAAGAAG
CCACTGCTCCAAAACCGCCATAAAAAAGCCAGACTACGGTTTGCAACTGCACTTGGGGACAAAGATCGTACT
TTTTGGAGAAATGTCCTCTGGCCTGATGAAACATAAATAGAACTGTTTGGCCATAATGACCATCGTTATGTT
TGGAGGAAAAGGGGGATGCTTGCAAGCCGAAGAACACCATCCCAACTGTGAAGCACGGGGGTGGCAGCATCA
TGTTGTGGGGGTGCTTTGCTGCAGGAGGGACTGGTGCACTTCACAAAATAGATGGCATCAGGAGGATGGAAA
ATTATGTGGATATATTGAAGCAACATCTCAAGACATCAGTCAGGAAGTTAAAGCTTGGTCACAAATGGGTCT
TCCAAATGGACAATGACCCCAAGCATACTTCCAAAGTAAAAATGTGGCAAAATGACTTAAGGACAACAAAGT
CAAGGTATTGGAGTGGCCGTCACAAAGCCCTGACCTCAATCCTATAGAAAAGTTGTGGACAGAACTGAAAAA
GCGTGTGCGAGCAAGGAGGCCTACAAACCTGACTCAGTTACACCAGCTCTGTCAGGAGGAATGGGCCAAAAT
TCACCCAACTTATTGTGGGAAGCTTGTGGGAGGCTACCCGAAACGTTTGACCCAAGTTAAACAATTTAAAGG
CAATGCTACCAAATACTAA
>chromosome20:62889375-62890396/1-1021
ATGGGAAAATCAAAAGAAATCAGCCAAGACCTCAGAAAAAAAATTGTAGACCTCCACAAGTCTGGTTCATCC
TTGGGAGCAATTTCCAAATGCCTGAAGGTACCACGTTCATCTGTACAAACAATAGTACGCAAGTATAAACAC
CATGGGACCACGCAGCCGTCATACCGCTCAGGAAGGAGACGCGTTCTGTCTCCTAGAGATGAACGTACTTTG
GTGCGAAAAGTGCAAATCAATCCCAGAACAACAGCAAAGGACCTTGTGAAGATGCTGGAGGAAACAGGTACA
AAAGTATCTATATCCACAGTAAAACAAGTCCTATATCGACATAACCTGAAAGGCCGCTCAGCAAGGAAGAAG
CCACTGCTCCAAAACCACCATAAAAAGCCAGACTACAGTTTGCAACTGCACATGGGGACAAAGATTGTACTT
TTTGGAGAAATATCCTCTGGTCTGATTGAACAAAAATAGAATTGTTTGGCCATAATGACCATCATTATGTTT
GGAGGAAAAAGGGGGAGGCTTGCAAGCGGAAGAACACCATCCCAACCGTGAAGCACGGGGGTGGCAGCATCA
TGTTGTGGGGGTGCTTTGCCGCAGGAGGGACTGGTGCACTTCACAATATAGATGGCATCATGAAGAGGGAAT
ATTATGTGGATATATTGACGCAACATCTTAAGACATCAGTCTGAAAGTTAAAGCTTGGTCGCAAATGGGTCT
TCCAAATGGACAATGACCCCAAGCATACTTCCAAAGTTGTTGCAAAATGGCTTAAGGACAACAAAGTCAAGG
TATTGGAGTGGCCTTCACAAAGCCCTGACCTCAATCCTATAGAACATTTGTGGGCAGAACTGAAAAAGCGTG
TGCGAGCAAGGAGACCTACAGACCTGACTCAGTTACACCAGCTCTGTCACGAGGAATGTGCCAAAATTCACC
CAACTTATTGTGGGAAGCTTGTGGAAGGCTACCCAAAACGTTTTACCCAAGTTAAACAATTTAAAGGCAATG
CTACCAAATACTA
>chromosome20:54360673-54361696/1-1023
ATGGGAAAATCAAAAGAAATCAGCCAAGACCTCAGAAAAAAAATTGTAGACCTCCACAAGTCCGGTTCATCC
TTGGGAGCAATTTCCAAACGCCTGAAGGTACAACGTTCATCTGTACAAACAATAGTACGCAAGTATAAACAC
CATGGGACCATGCAGCCGTCAAACCGCTCAGGAAGGAGACGCGTTCTGTCTCCTAGAGATGAACGTACTTTG
GTGCGAAAAGTGCAAGTCAATCCCAGAACAACAGCAAAGGACCTTGTGAAGTTGCTGGCGGAAACAGGCACA
AAAGTATCTATTTCCACAGTAAAACGAGTCCTATATCGACATAACCTGAAAGGCCGCTCAGCAAGGAAGAAG
CCACTGCTCCAAAACCCTCATAAAAAAGCCAGACTACGGTTTGAAACTGCACATGGGGACAAAGATCATACT
TTTTTGGAGAAATGTCCTCTGGTCTGATGAAACAAAAATAGAACTGCTTGGCCATAATGACCATTGTTATGT
TTGAAGGAAAAAGGGGGAGGCTTGCAAGCCGAAGAACACCATCCCAACCGTGAACCACGGGGGTGGCAGCAT
CATGTTGTGGAGGTGCTTTGCTGTAGGAGGGACTGGTGCACTTCACAAAATAGATGGCATCATGAGGAAGCA
AAATTATGTGGATATATTGAAGCAACATCTCAAGACATCAGTCAGGAAGTTAAAGCTTGGTCACAAACGGGT
CTTCCAAATGGACAATGACCCCAAGCATACTTCCAAAGTTGTGGCAAAATGGCTTAAGGACAGCAAAGTCAA
GGTATTGGAGTGGCCATCACAAAGCCCTGACCTCAATCCTATAGAACATTTGTGTGCAGAACTGAAAAAGTG
TGTGCGAGCAAGGAGGCCTACAAACCTGACCCAGTTACATCAGCTCTGTCAGGCGGAATGGGCCAAAATTCA
CCCAACTTATTGTGGGAAGCTTGTGGAAGGCTACCCGAAACGATTGACCCAAGTTAAACAATTTAAAGGCAA
TGCTACCGAATACTA
>chromosome20:52072377-52073399/1-1022
ATGGGAAAATCAAAAGAAATCAGCCAAGAACTCAGAAAAAAATTGTAGACCTCCACAAGTCTGGTTCATCCT
TAGGAGCAATTTCCAAACGCCTGAAGGTACCACGTTCATCTGTACAAACAATAGTACGCAAGTATAAACACC
ATGTGACCACGCAGCCGTCATACCACTCAGGAAAGAGACGCGTTCTGTCTCCTAGAGATGAACGTACTTTGG
TGCGAAAAGTGCAAATCAATCCCAGAACAACAGCAAAAGCCCTTGTGAAGATGCTGGAGGAAACAGGTACAA
AAGTATCTATATCCACATTAAAACGAGTCCTATATCGACATAACCTGAAAGGCCACTCAGCAAGGAAGAAGC
CACTGCTCCAAAACCGCCATAAAAAAGCCAGACTATGGTTTGCAACTGCACATGGGGACAATGATCGTACTT
TTTGGAGAAATGTCCTCTGATCTGATGAAACAAAAATAGAACTGTTTGGCCATAATGACCATCGTTATGTTT
GGAGGAAAAAGGGTGAGGCTTGCAAGCCGAAGAACACCATCCCAACCGTGAAGCACGGGGGTGGCAGCATCA
TGTTGTGGGGGTGCTTTGCTGCAGGAGGGACTGGTGCACTTCACAAAATAGATGGCATCACGAGGAAGGAAA
ATTATATGGATATATTGAAGCAACATCTCAAGACATCAGTCAGGAAGTTAAAGCTTGATCGCAAATGGGTCT
TCCAAATGGACAATGACCCCAACCATACTTCCAAAGTTGTGGTAAAATGGCGTAAGGACAACAAAGTCAAGG
TATTGGAGTGGGCATCACAAAGCCCTGGCCTCAATGCTATAGAAAATTTGTGGTCAGAACTGAAAAAGTGTG
TGCAAGCAAGGACGCCTACAAACCTGACTCAGTTACACCAGCTCTGTCAGAAGGAATGGGCCAAAATTCACC
CAACTTTATTGTGGGAAGCTTGTGGAAGGCTCCCCGAAACGTTTGACCCAAGTTAAACAATTTAAAGGCAAT
GCTACCAAATACTA
>chromosome20:57207679-57208707/1-1028
ATGGGAAAAATCAAAAGAAATCAGCCAAGACCTCAGAAAAGAAATTGTAGACCTCCACAAGTCTGGTTCATC
CTTGGGAGCAATTTCCAAATGCCTGAAGGTACCACGTTCATCGGTACAAGTAATAGTACGCGAGTATAAATA
CCATGGGACCAAACAGCCGTCATACCGCTCAGGAAGGAGACGCGTTCTGTCTCCTAGAAATTAACGTACAGT
ATTTTGGTGCGAAAAGTGCAAATCAATCCCAGAACAACAGCAAAGGACCTTGTGAAGATGCTGGAGGAAACA
GGTACAAAAGTAACTATTTCCACAGTAAAACGAGTCCTATATTGACATAACCTGAAATGCCGCTCAGCAAGG
AAGAAGCCACTGCTCCAAAACCGGCATAAAAAAGCCAGACTACGGTTTGCAACTGCACATGGGAACAAAGAT
CGTACTTTTTGGAGAGATGTCCTCTGGTCTGATGAAACAAAAATAGAACTGTTTGGCCTTAATGACCATCAT
TATGTTTGGAGGAATAAGGGGGAGGTTTGCAAGCTGAAGAACACCATCCCAACCGTGAAGCACGGGGGTGGC
AGCATCATGTTGTGGGGGTGCTTTGCTGCAGGAGGGACTGGTGCACTTCACAAAATAGATGGCATCATGAGG
GAGGAAAATTACGTGGATATATTGAAGCAACATCTCAAGACATCAGTCTGGAAGTTAAAGCTTGGTTGCAAA
TGGGTCTTCCAAATGGACAATGACCCCAAGCATACTTCCAAAGTTGTGGCAAAATGGCTTAAAGACAACAAA
GTCAAGGTATTGGAGTGGCCATCACAAAGCCCTGACCTCAATCCTATAAAAAATGTGTGGGCAGAACTGAAA
AAGCGTGTGCGAGCAAGGAGGCCTACAAACCTGACTCAGTTACACCAGCTCTGTCAGGAGGAATGGGCCAAA
ATTCACCCAACTTATTGTGGGAAGCTTGTGGAAGGCTACCCGAAATGTTTGACCCAGGTGAAACAATTTAAA
GGCAATGCTACCAAATACTA
>chromosome20:54950016-54951037/1-1021
ATGGGAAAATCAAAAGAAATCAGCCAAGACATCAGAAAAACAATTGTAGACCTCCACAAGTCTGGTTCATCC
TTGGGAGCAATTTCCAAACGCCTGAAGGTACCACGTTCATCTGTACAAACAATAGAACGCAAATATAAACAC
CATGGGACCACGCAGCCGTCATACCGCTCAGGAAGGAGACGCGTTCTGTCTCCTAGAGATGAACGTACTTTG
GTGTGAAAAGTGCAAATCAATCCCAGAACAACAGCAAAGGACCTTGTGAAGATGCTGGAGGAAACAGGTACA
AAAGTATCTATATACACAGTAAAACGAGTCCTATATCGACATAACCTGAAAGGCCGCTCAGCAAGGAAGAAG
CCACTGCTCCAAAACCACCATAACAAAGCCAGACTACGGTTTGCAACTGCACATGGGGACAAAGATTGTACT
TTTTGGAGAAATGTTCTCTGGTCTGATGAAACAAAAATTGAACTGTTTGGCCATAATGACCATCGTTATGTT
TGGAGGAAAAAGGGGGGCGCTTGCAAGCCGAAGAACACCATCCCAACTGTGAAGCACGGGGTGGCAGCATCA
TGTTGTGGTGGTGCTTTGCTGCAGGAGGGACTGGTGCACTTCAAAAAATAGATGGCATCACGAGGAAGGAAA
ATTATGTGGATATATTGAAGCAACATCTCAAGACTATCAGTCAGGAAGTTAAAGCTTGGTAGCAAATGGGTT
TTCCAAATGGACAATGACCCCAAGCATACTTCCAAAGTTGTGGCAAAATGGCTTAAGGACAACAAAGTCAAG
GTATTGCAGTGGCACCACAAAGCCCTGACCTCAATCCCATAGAACATTTGTGGGCAGAACTGAAAAAGCATG
TGCGAGCAAGGAGGCCTACAAACCTGACTCAGTTACACCAGCTCTGTCAGGAGGAATGGGCCAAAATTCACC
CAACTTATTGTAGGGTGCTTGTGGAAGGCTACCCGAAACATTTGACCCAAGTTAAACAATTTAAAGGCAATG
CTACCAAATACTA
>chromosome20:84280856-84281837/1-981
AATTGTAGACCTCCACAAGTCTGGCTCATCCTTGGGAACAATTTCCAAACGCCTGAATGTACCACGTTCATC
TGTACGAACAATAGTACGCAAGTATAAACACCATGGGACTACGCAGCCGACATACCGCTCAGGAAGGAGACG
CGTTCTGTCTCCTAGAGATGAACGTACTTTGGTGCGAAAAGTGCAAATCAATCCCAGAATAACAGCAAAGGA
CCTTGTGCAGATGCTGGAGGAAAACTGTACAAAAGTATCTATATCCACAGTAAAACGAATCCTATATCGATA
AAACCTGAAAGGCCGCTCAGCAAGGAAGAAGCCACTGCTCCAAAACCGCCATAAAAAATCCAGACTACAGTT
TGCAACTGCCCATGGGGACAAAGATCGTACTTTTTGGAGAAATGTCCTCTGGTCTGATGAAACAAAAATAGA
ACTGTTTGGCCATAATGACCAACATTATGTTTGGAGGAAAAAGGGGGAGGCTTGCAAGCCGAAGAACACCAT
CCCAACCGTGAAGCACGGGGGTGGCAGCATCATGTTGTGGGGGTGCTTTGCTGCAGGAGGGACTGGTGCACT
TCACAAAAAAGACGACATCATGAGGGAGGAAAATTATGTGGATATATTGAAGCAACATCTCAAGACATCAGT
CAGGAAGTTAAAGCTTGGTCGCAAATGGGTCTTCCAAATGGACAATGACCCCAAGCATACTTCCAATGTTGT
GGCAAAATGGCTTAAGGACAACAAAGTCAAGGTATTGGAGTGGCCATCACAAAGCCCTGACCTCAATCCCAT
ATAAAATTTGTGGGCAGAACTGAAAAAGCGTGTGCGAGCGAGGAGGCCTACAAACCTGACTCAGTTACACCA
GCTCTGTCAGGAGGAATGGGCCAAAATTCACCCAACTTATTGTGGGAATCTTGTGGAAGGCTACTCGAAACG
TTTGACCCAAGTCAAGCAATTTAAAGGCAATGCTACCAAATACTA
>chromosome20:27831774-27832740/1-966
AAGTCTGGTTCATCCTTGGGAGCAATTTCCAAACGCCTGAAGGTACCACGTTCATCTGTACAAACAATAGTA
CGCAAGTATAAACACCATGGGACCACCCAGCCGTCATACCGCTCAGGAAGGAGACGCGTTCTGTCTCCTAGA
GATGAACGAACTTTGGTGCGAATAGTGCAAATCAATCCCAGAACAACAGCAAAGGACCTTGTGAAGATGCTG
GAGGAAACAGGTACAAAAGTATCTATATCCACAGTAAAACGAGTCCTATATCGACATAACCTGAAAGGCCAC
TCAGCAAGGAAGAAGCCACTGCTCCAAAACCGCCATAAAAAAGCCAGACTATGGTTTGCAACTGCACATGGG
GACAAATATCGCACTTTTTGGAGAAATGTCCTCTGGTCTGATGAAACAAAAATAGAACTGTTTGGCCATAAT
GACCATTGTTATGTTTGGAGGAAAAAGGGGGAGGCTTGCAAGCCAAAGAACACCATCCCAACCGTGAAGCAC
GGGGGTGGCAGCATCATGTTGTGGGGGTGCTTTGCTGCAGGAGGGACTGGTGCACTTCACAAAATAGATGGC
ATCATGAGGCAGGAACATTATGTGGATATATTGAAGCAACATCTCAAGACATCAGTCAGGAAGTTAAAGCTT
GGTTGGAAATGGGTCTTCCAAATGGACAATGACCCCAAGCATACTTCCAAAGTTGTGGCAAAATGGCTTAAG
GACAACAAAGTCAAGGTATTGGAGTGGCCACCACAAAGCCCTGACCCTCAATCCTATAGAAAATGTGTGGGC
AGAACTGAAAAAGTGTGTGCGAGCAAAGAGGCCTACAAACCTGACTCAGTTACACCAGCTCTGTCAGGAGGA
ATGGGCCAACATTCACCCAACGTATTGTGGGAAGCTTGTGGAAGGCTACCCAAAATGTTTGACCCAAATTAA
ACATTTTAAAGGCAATGCTACCAAATACTA
>chromosome20:68242911-68243932/1-1021
TGGGAAAATCAAAAGAAATCAGCCAAGACCTCCGAAAAAAATTGTAGACGTCCACAAGTCTGGTTCATACTT
GGGAGCAATTTCCAAACGCCTGACGGTACCACGTTCATCTGTACAAACAATAGTACGCAAGTATAAACATCA
TGGGACCACGCAGCCGTCATACCGCTCAGGAAGGAGACGCATTCTGTCTCCTAGAGATGAACATACTTTGGT
GCGAAAAGTGCAAATCCATCCCAGAACAACAGCAAAGGACCTTGTGAAGATGCCGGAGGAAACAGGTACAAA
AGTATCTATATCCACAGTAAAACAAGTCCTATATCGACATAACCTGAAAGGCCGCTCAGCAAGGAAGAAGCC
ACTGCTCCAAAACAGCCATAAAAAAGCCAGACTACGGTTTGCAACTGCACATGGGGACAAAGATCGTACTTT
TTGGAGAAATGTCCTCTTGTCTGATGAAACAAAAATAGAACTGTTTGGCCATAATGACCATCGCTACGTTTG
GAGGAAAAAGGGGGATGCTCGCAAGCCGAAGAACACCATCCCATCCGTGAAGCACGGGGGTGGCAGCATCAT
GTTGTGGGGGTGCTTTACTGCAGGAGGGACTGGGGCACTTCACAAAAAAGATGGCACCATGAGGATGTCAAA
TTATGTGGATATATTGAAGAAACATCTCAAGACATCAGCCAGGAAGTTAAAGCTTGGTTGCAAATGGGTCTT
CCAAATGGACAATGACCCCAAGCATACTTCCAAAGTTGTGGAAAAATGGCTTAAGGACAACAAAGTCAAGGT
ATTGGAGTGGCCATCACAAAGCCCTGACCTCAATCCTATAGAAAATGTGTGGGCAGAACTGAAAAAGCGTGT
GCGAGCAAGGAGGCCTACGAACCTGACTCAGTTACACCAGCTCTGTCAGGAGGAATGGGCCAAAATTCACCC
AACTTATTGTGGGAAGCTTGTGGAAGGCTACCTGAAACGTTTGACCCAAGTTAAACAATTTAAAGGCAATGC
TACCAAATACTAA
>chromosome20:819440-820464/1-1024
TGGGAAAATCAAAAGAAATCAGCCAAGACCTCAGAAAAAAATGTGTAGACCTCCACAAGTCTGGTTCATCCT
TGGGAGCAATTTCCAAACACCTGAACGTACCACGTTCATCTGTACAAACAATAGTACGCAAGTATAAACACC
ATGGGACCACGCAGCCGTCATTACCGCTCAGGAAGGAGACGCGTTCTGTCTCCTAGAGATGAACGTACTTTG
GTGTGAAAAGTGCAAATCAATCCCAGAACAACAGCAAAGGACCTTGTGAAGATGCTGGAAGAAACAGGTACA
AAAGTATCTATATCCACAGTCAAACGAGTCCTATATCGACATAACCTGAAAGGCCGCTCAGCAAGGAGGAAG
CCACTGCTCCAAAACCGCCATAAAAAAGCCAGACTACAGTTTGCAACTGCACATGGGGACAAAGATACTTAC
TATTTGGAGAAATATCCTCTGGTCTGATGAAACAAAAATAGAACTGTTTGGCCATAATGACCATCGTTATGT
TGGGAGGAAAAAGGGGGAGTCTTGCAAGCCGAAGAACACCATCCCAACCGTGAAGCACAGGGGTGGCAGCAT
CATGTTGTGGGGGTGCTTTGCTGCAGGAGGGACTGGTGCACTTCACAAAATAGATGGGATCATGAGGAAAGA
AAATGATGTGGATATATTGAAGCAACATCTCAAGACATCAGTCAGGAAGTTAAAGCTTGGTCGCAAATGGGT
CTTCCAAATGGACAATGACCCCAAGCATAGCTCCAAAGTTGTGGCAAAATGGCTTAAGGACAACAAAGTCAA
GGTATTGGAGTGGCCATCACAAAGCCCTGACCTCAATCCTATAGAAAATGTGTGGGGAGAACTGAAAATGCG
TGTGCGAGCAAGAAAGCCTACAATCCTGACTCTGTTACACCAGCTCTGTCAGGAGGAATGGGCCAAAATTCA
CCCAACTTATTGTGCTAAGCTTGTGGAAGGCTACCCAAAACGTTTGACCAAAGTTAAACAATTTAAAGGAAA
TGCTACCAAATACTAA
>chromosome21:22528274-22529296/1-1022
ATGGGAAAATCAAAAGAAATCAGCCAAGACCTCAGAAAAATAAATTGTAGACCTCCACAAGTCTGGTTCATC
ATTGGAAGCAATTTCCAAATGCCTGAAGGTACCACGTACATCTGTACAAACAATAGTACGCAAGTATAAACA
CCATGGGACCATGCAGCCGTCATACCGCTCAGGAAGGAGACGCGTTCTGTCTCCTAGAGATGAACGTACATT
GGTGCGAAAAGTGCAAATCAATCCCAGAACAACAGCAAAGGACCTTGTGAAGATACTGGAGGAAACAGGTAC
AAAAGTATCTATATCCACAGTAAAACAAGTCCTATATCGACATAACCTGAAAGGCCGCTCAGCAAGGAAGAA
GCCACTGCTCCAAAACCGCCATAAAAAAGCCAGACTACGGTTTGCAACTGCACATGGGGACAAAGATCGTAC
TTTTTGGACAAATGTCCTCTGGTCTGATGAAACAAAAATAGAACTGTTTGGCCATAATGACCATCGTTATGT
TTGGAGGAAAAAGGGGGAGGCTTGCAAGCCGAAGAACACCATCCCAACCGTGAAGCACGGGGGGTGGCAGCA
TCATGTTGTGGGGGTGCTTTGCTGCAGGAGGGACTCGTGCACTTCACAAAATAGATGGTATCATGAGGGGGG
GAAATTATGTGGATATATTGAAGCAACATATCAAGACATCAGTCAGGAAGTTAAAGCTTGGTCGCAAATGGT
CTTCCAAATGGACAATGACCCAAGCATACTTCCAAAGTTGTGGCAAAATGGCTTAAGGACAACAAAGTCAAG
GTATTGGAGTGGCCATCACAAAGCCCTGACCTCAATCCTATAGAACATTTGTGGGCAGAACTGAAAAACCAT
GTGCGAGCAAGGAGGCTTACAAACCTGACTCAGTTACACCAGCTCTGTCAGGACGAATGGGCCAAAATTCAC
CCAACTGATTGTGGGAAGCTTGTGGAAGGCTACCCGAAACATTTGACCCAAGTTAAACAATTTAAAGGCAAT
GCTACCAAATACTA
>chromosome21:22289034-22290052/1-1018
GAAAATCAAAAGAAATCAGCCAAGACCTCAGAAAAAAGATTGTAGACCTCCACAAGTCTGGTTCATCCTTGG
GAGCAATTTCCAAACACCTGAAGGTACCACGTTCATCTGTATAAACAATAGTATGCAAGTATAAACACCATG
GGACCACGCAGCCGCCATACCGCTCAAGAAGGAGAGGCGTTCTGTCTCCTAGAGATGAACGTACTTTGGTGC
AAAAAGTGCAAATCAATCCCAGAACAACAGCAAAGGACCTTGTGAAGATGCTGGAGGAAACAGGTACAAAAG
TATCTATATCCACAGTAAAACGAGTCCTATATCGACATAACCTGAAAGGCCACTCAGCAAGGAAGAAGCCAC
TGCTCCAAAACCGGCATAAAAAAGCCAGACTACGGTTTGCAACTGCACATGGGGACAAAGATCGTACTTTTT
GGAGAAATGTCCTCTGGTCTGATGAAACAAAAATAGAACTCTTTGGCCATAATGACCATCGGTATGTTTGGA
GGAAAAAGGGGGAGGCTTGCAAGCCATAGAACACCATCCCAACCGTGAAGCACGGAGGTGGCAACATCATGT
TGTGGGGGTGCTTTGCTGCAGGAGGGACTGGTGCACTTCACAAAATAGATGGCATCATGATGGAGGAAAATT
ATGTGGATATATTGAAGCAACATCTCAAGACATCAGTCAGGAAGTTAAAGCTTGGTCGCAAATGGGTCTTCC
AAATGAACAATGACCCCAAGCATACTTCCAAAGTTGTGGCAAAATGGCTTAAGGACAACAAAGTCAAGGTAT
TGGAGTGGCCATCACAAAGCCCTGACCTCAATCCCACAGACAATTTGTGGGCAGAACTGAAAAAGCATGTGA
AAGCAAGGAGGCCTACAAACCTGACTCAATTACAGCAGCTCTGTCAGGAGGAATGGGCCAACATTCATGCAA
CTTATTGTGGGAAGCTTGTGGAAGGCTACCCGAAACATTTGACCCAAGTTAAACAATTTAAAGACAATGCTA
CCAAATACTA
>chromosome21:43308587-43309609/1-1022
ATGGGAAAATCAAAAGAAATCAGCCAAGACCTCAGAAAAAAATTGTAGACCTCCACAAGCCTGGTTCATCCT
TGGGAGCAATTTCCAAACGCCTGAAGGTACCATGTTCATCTGTACAAACAATATTACGCAAGTATAAACACA
ATGGGACCACGCAGCCATCGTACCGCTCAGGAAGGAGACGCGTTCTGTCTCCTAGAGATGAACGTACTTTGG
TACGAAAAGTGCAAATTAATCCCAGAACAACAGCAAAGGGCCTTGTGAAGATGCTGGAGGTAACAGGTACAA
AAGTATCTATATCCACAGTAAAACAAGTCCTATATCGACATAACCTGAAAGGCCGCTCAGCAAGGAAGAAGC
CACTGCTCCAAAACCGGCATAAAAAAGCCAGACTACGGTTTGCAACTGCACATGGGGACAAAGATCGTACTT
TTTGGAGAAATGGCCTCTGGTCTGATGAAACAAAAATAGAACTGTTTGGCCATAATGACCATCGTTATGTTT
GGAGGAAAAAGGGGGATGCTTGCAAGCCGAAGAACACTATCCCAACCATGAAGCACAGGGGTGGCAGCATCA
TGTTGTGGGGGTGCTTTGCTGCAGGAGGGACTGGTGCACTTCACAAAATAGATGGCATCATGAGGAGGGAAA
ATGATGTGGATATATTGAAACAACATCTCAAGACATCAGTCAGGAAGTTCAAGCTTGGTCGCAAATGGGTCT
TCCAAATGGACAATGACCCCAAGCATACTTCCAGAAGTTGTGGCAAAATGGCTTAAGGACAAGAAAGTCAAG
GTATTGGAGTGGCCATCACAACGCCCTGACCTCAATCCCATAGGAAATTTGTGGGCAGAACTGAAAAAGCGG
ATGTGAGCAAGGAGGCCTACAAACCTGACTCAGTTACACCAGCTCTGTCAGGAGGAATGGGCCAAAATTCAC
CCAACTTATTGTGGTAAGCTTGTGGAAGGCTACTCAAAACGTTTGACCCAAGTTAAACAATTTAAAGGCAAT
GCTACCAAATACTA
>chromosome21:47162522-47163544/1-1022
ATGGGAAAATCAAAAGAAATCAGCCAAGACCTCAGAAAATAAATTGTAGACCCCCACAAGTCTGGTTCATCC
TTGGGAGCAATTTCCAAACGCCTGAAGGTACCACGTTCATCTGTTCAAACAATAGTACACAAGTATAAACAC
CATGGACCAAGCAGCCGTCATACCGCTCAGGAAGGAGACGCATTCTGTCTTTTAGAGATGAACGTACTTTGG
TGCTAAAAGTGAAAATCAATCCCAGAACAACAGCAAAGGACCTTGTGAAGATGCTGGAGGAAACAGGTACAA
AAGTATCTATATCCACAGTAAAACGAGTCCTATATCGACATAACCTGAAAGGCTCCTAAGCAAGGAAGAAGC
CACTGCTCCAAAACCGCCATAAAAAAGCCAGACTACGGTTTGCAACTGCACATGGGGACAAAGATTGTACTT
TTTGGAGAAATGTCCTCTGGTCTGATGAAACAAAAATAGAACTGTTTGGCCATAATGACCATCGTTATGTTT
GGAGGAAAAAGGGGGAGGCTTGCAAGCCGAAGAACACCATCCCAACCGTGAAGCACGGGGGTGGCAGCATCA
TGTTGTGGGGGTGCTTTGCTGCAGGAGGGACTGGTGCACTTCAAAATAGATGGCATCATGAGGCAGGAAAAT
TATGTGGATATATTGAAGCAACATCTCAAGACAGTCTCAGTCAGGAAGTTAAAGCTTGGTCACAAATGGGTC
TTCCAAATGGACAATGACCCCAAGCATACTTCCAAAGTTGTGGCAAAATGGCTTAAGGACAACAAAGTCAAG
GTATTGGAGTGGCCATCACAAAGCCCTGACCTCAATCCTATAGAAAATGTGTGTGCAGAACTGAAAAAGCGT
GTGCAAGCAAGGAGGCCTAAAAACCTGACTCAGTTACACCAGCTCTGTCAGGAGGAATGGGACAAAATTCAC
CCAACTTACTGTGGGAAGCTTGTGGAAGGCTACCCGAAACATTTGACCCAAGTTAAACAATTTAAAGGCAAT
GCTACCAAATACTA
>chromosome21:41763130-41764150/1-1020
ATGGGAAAATCAAAAGAAATCAGCCAAGACCTCAGAAAAAAAATGGTAGACCTCCACAAGTATGGTTCATCC
TTGGGAGCAATTTCCAAACACCTGAAGGTACCAGGTTCATCTGTACAAACAATAGTACGCAAGTATAAACAC
CATGGGATCACGCAGCTGTCATACCGCTCAGGAAGGAGACGCGTTCTGTCTCCTAGAGATGAACGTACTTTG
GTGCGAAAAGTGCAAATCAATCCCAGAACAACGGCAAAGGACCTTGTGAAGATGCTGGAGGAAACAGGTACA
AAAGTATCTATATACACAGTAAAATGAGTCCTATATCGACAACCTGAAAGGCCGCTCAGCAAGGAAGAAGCC
ACTGCTCCAAAACCACCATAAAAAAGCCAGACTATGGTTTGCAACTGCACATGGGGACAAAGATCCTACTTT
TTGGAGAAATGTCCTCTGGTCTGATGAAACAAAAATAGAACTGTTTGGCCATAATGACCATCGTTATGTTTG
GAGGAAAAAGGGGGATGCTTGCAAGCCGAAGAACACCATCCCAACCGTGAAGCACGGGGTTGGCAGCATCAT
GTTTTGGGGGTGCTTTGGTGCAGGAGGGACTGGTGCACTTCACAAAATAGATGGCTTCATGAGGAAGGCAAA
TTATGTGGATATATTGAAGCAACATCTCAAGACATCAATCAGGAAGTTAAAGCTTGGTCGCAAATGGGTCTT
CCAAATGGACAATGACCCCAAGCATACTTCCAAAGTTGTGACAAAATGGCTTAAGGACAACAAAGTCAAGGT
ATTGGAGTGGCCATCACAAAACCCTGACCTCAATCCTATAGAAAATTTGTGGGCAGAACTGAAAAAGCGTGT
GCAAGCAAGGAGGCCTATAAACCGGACTCAGTTACACTAGCTCTGTCAGGAGGAATGGGCCAAAATTCACCC
AACTTATTGTGGGAAGCCTGTGGAAGGCTATCTGAAACGTTTGACCCAAGTTAAACAATTTAATGGCAATGC
TACCAAAAACTA
>chromosome21:16077447-16078469/1-1022
ATGGGAAAATCTAAATAAAACAGCCAAGACCTCAGAAAAAGAATTGTAGACCTCCACAAGTCTGGTTCATCC
TTGGGAGCAATTTCCAAATGCCTGAATGTACCACGTTCATCTGTACAAACCATAGTACGCAAGTATAAACAC
CATGGGACCACACAGCCGTCATACCGCTCAGGAAGGAGATGCGTTCCGTCTCCTAGAGATGAACGTACTTTG
GTGCGAAAAGTGCAAATCAATCCCAGAACAAGAGCAAAGGACCTTGTGAAGATGCTGGAGGAAACAGGTACA
AAAGTATCTATATCCACAGTAAAACGAGTCCTATATCGACATAACCTGAAAGGCCGCTCAGCAAGGAAGAAG
CCACTGCTCCAAAACCGCCATAAAAAAGACAGACTACGGTTTGCAACTGCACATGAGGACAAAGATTGTACT
TTTCGGAGAAATGTCCTCTGGTCTGATGAAACAAAAATACAACTGTTTGGCCATAATTACCATCGTTATGTT
TGGAGGAAAATGGGGGAGACTTGCAAGCCGAAGAACACCATCCCAACCGTGAAGCACGGGGGTGGCAGCATC
ATGTTGTGGGGGTGCTTTGCTGCAGGAGGGACTGGTGCACTTCACAAAATAGATGGCATCATGAGGCAGGAA
TATTATGTGGATATATTGAAGCAACATCTCAAGATATCAATCAGGATGTTAAAGCTTGGTCGCAAATGGGTC
TTCCAAATGGACAATGACCCCAAGCATACTTCCAAAGTTGTGGCAAACTGGCTGAAGGACAACAAAGTCAAG
GTATTGGAGTGGCCATCACAAAGCCCTGACCTCAATCCCATAGAAAATGAGTGGGCAGAACTGAAAAAGCGT
GTGCGAGCAAGGAGGCCTACAAACCTGACTCAGTTACACCAGCTCTGTCAGGAGGAATGGGACAAAATTCAC
CCAACTTATTGTGGGAAGCTTGTGGAAGGCTACCCAGAATGTTTGACCCAAATTAAACAATTTAAAGGCAAT
GCTACCAAATACTC
>chromosome21:57734416-57735436/1-1020
ATGGGAAAATCAAAAGAAATCAGCCAAGACCTCAGAGAAGAAATTGTAGACCTCCACAAGTCTGGTTCATCC
TTGGGAGCAATTTCCAAACGCCTGAAGGTACCATGTTCATCTGTACAAACAATAGTACGCAAGTATAAACAC
CATGGGACCACGCAGCCGTCTTACCGCTCAGGAAGGAGACGCGTTTTGTCTCCTAGACATGAACGTACTTTG
GTGCGAAAAGAGAAAATGAATCCCAGAACAACAGCAAAGGACCTTGTGAAGATGCTGGAGGAAACAGGTACA
AAAGTATCTATATCCACAGTAAAACGAGTCCTATATCGACATAGCCTGAAAGGCCGCTCAGCAAGGAAGAAG
CCACTGCTCCAAAACCCGCCATAAAAAAGCCAGACTACGGTTTGCAACTGCACATGGGGATAAAGATCGTAC
TTTTTGGAGAAATGTCCTCTGGTCTGATGAAACAAAAATAGAACTGTTCGGCCATAATGACCATCGTTATGT
TGAGGAAAAGGGGCATGCTTGCAAGCCGAAGAACACCATCCTAACCGTGAAGCACGGGGGTGGCAGCATCAT
GTTGTGGCGGTGCTTTGCTACAGGAGGGACTGGTGTACCTTACAAAATAGATGGCATCATGAGGCAGGAAAA
TTATGTGGATATATTGAAGCAACATCTCAAGACATCAGTCAGGAAGTTAAAGCTTGGTCGCAAATGGGTCTT
CCAAATGGACAATGACCCCAAGCATACTTCCAAAGTTGTGACAAAATGGCTTAAGGACAACAAAGTCAAGGT
ATTGGAGTGGCCATCACAAAGCTCTGACCTCAATCCTATAGAACATTTGTGGGCAGAACTGAAAAAGTGTGT
GCGAGCAAGGAGGCCTACAAACCTGACTCAGTTACACCAGCTCTGTCAGGAGGAATGGGCCAAAATTCCCCC
AATTTATTGTGGGAAGCTTGTGGAAGGCTACCCGAAACGTTTGACCCAAGTTAAACAATTTAAAGGCAAAGC
TACCAAATACTA
>chromosome21:15736653-15737639/1-986
AAAAAATTGTAGACCTCCACAAGTCTGGTTCATCCTTGGGAGCAATTTCCAAACGCCTGAAGGTACCACGTT
CATCTGTACAAACAATAGTACGCAAGTATAAACACCATGGGACCAGGCAGCCGTCATACCGCTCAGGAAGGA
GACGCGTTCTGTCTCCTAGAGATGAACGTACTTTGATGCAAAAAGTGTAAATCAATCCCAGAACAACTGCAA
AGGACCTTGTAAATATGCTGAAGGAAACAGGTACAAAAGTATCTATTTCCACAGTAAAACGAGTCCTATATT
GACATAACCTGAAAGGCTGCTCAGCAAGGAAGAAGCCACTGCTCCAAAACCGGCATAAAGAAGCCAGACTAC
GGTTTGCAACTTCACATGGGGACAAAGATCGTACTTTTTGGAGAAATGTCCTCTGGTCTGATGAAACAAAAA
TAGAACTGTTTGGCCATAATGACCATCGTTATGTTTGGAGGAAGAAGGGGGATGCTTGCAAGCCGAAGAACA
CCCTCCCAACCGTGAAGCACGGGGGTGGCAGCATCATGTTGTGGGGGGTGCTTAGCTGCAGGAGGGACTGGT
GCACTTCACAAAATAGATGGCATCATGAGGAAGTAAAATTATGTGGATATATTGAAGCAACATCTCAAGACA
TCAGTCAGGAAGTTAAAGCTTGGTCGCAAATGGGTCTTCCAAATGGACAATGACCCCAAGCATACTTCCAAA
GTTGTGGCAAAATGGCTTAAGTACAACAAAGTCAGGGTATTGGAGTGGCCATCACAAAGCCCTTACCTCAAT
CCTATAGAACATTTGTGGGCAGAACTGAAAAAGCATGTTCGAGCAAGGAGGCCTACAAACCTGACTCAGTTA
CACCAGCTCTGTCAGGAGGAATGGTTCATAATTCACCCAACTTATTGTGGGAAGCTTGTGGAAGGCTACCCG
AAACGTTTGACACAAGTTAAACAATTTAAAGGCAATGCAAGCAAATACTA
>chromosome21:13304810-13305832/1-1022
TGGGAAAATCCAAAGAAATCAGCCAAGACCTCAGAAAAATAATTGTAGACCTCCACAAGTCTGGTTCATCCT
TGGGAGCAATTTCCAAATGCCTGAAGGTACCACGTTCATCTGTACAAACAATAGTACGCAAGTATAAACACC
ATGGAACCACGCAGCCGTCATACCACTCAGGAAGGAGACGCGTTCTGCCTCCTAGAGATGAACGTACTTTGG
TGCGAAAAGTGCAAATCAATCCCAGAACAACAGCAAAGGACCTTGTGAAGATGCTGGAGGAAACAGGTACAA
AAGTATCTATATCCACAGTAAAACGAGTCCTATATCGACATAACCTGAAAGGCCGCTCAGCAAGGAAGAAGC
CACTGCTCCAAAACCGGCATAAAAAAGCCAGACTACGGTTTGCAACTGGTCATGGGGACAAAGATTGTACTT
TTTGGAGAAATGTCCTCTGGTTTGATGAAACAAAAATAGAACTGTTTGGCCATAATGACCATCGTTATGTTT
GGAGGAAAAAGGGGGAGGCTTGCAAGCCGAAGAACACCATCCCAACTGTGAAGCACGGGGGTGGCAGCATCA
TGTTGTAGGAGTGCTTTGCTGCAGGAGGGACTGGTGCACTTCATAAAATAGATGGCATCATGAGGAAAGAAA
ATGATGTGGATATATTGAAGCAACATCTGAAGACATCAGTCAGGAAGTTAAAGCTTGGTAGCAAATGGATCT
TCCAAATGGACAATGACCCCAAGCATACTTCCAAAGTTGTGGAAAAATGGTTTAAGGACAACAAAGTCAAGG
TATTGGAGTGGCCATCACAAAGTCCTGACCTCAATCCCATAGAAAATTTGTGGGCAGAACTGAAAAAGCGTG
TGTGAGCAAGGAGGCCTACAAACCTGACTCAGTTACACCAGCTCTGTCAGGAGGAATGGGACAAAATTCACC
CAACTTATTGTGGGAAGCTTGTGGAAGGCTACCTGAAATGTTTGGCCAAAGTTAAACAATTTTAAGGCAATG
CTACCAAATACTAA
>chromosome21:42542457-42543479/1-1022
AGGGAAAATCAAAAGAAATCAGCCAAGACCTCAGAAAAAAAATCATAGTCCTCCACAAGTCTGGTTCCTCCT
TGGGAGCAATTTCCAAACGCCTGAAGGTACCACGTTCATCTGTACAAACAATAGTAGGCAAGTATAAACACA
ATGGGACCACGCAGCTCTCATACCACTCACGAAGGAGACGCGTTCTGTCTCCTAGAGATGAACGTACTTTGG
TGCGAAAAGTGCAAATCAATCCCAGAACAACAGCAAAGGACTTTGTGAAGATGCTGGAGGAAACGGGTACAA
AAGTATCTATTTCCATAGTAAAACGAGTCCTATATCGACATAACCTGAAAGGCCGCTCAGCAAGGAAGAAGC
CACTGCTCCAAAACCGGCATAAAAAAGCCAGACTACGGTTTGCAACTGCACATGGGGACAAAGATCGTACTT
TTTGGAGAAATGTCCTCTGGTCGGATGAAACAAAAATAGAACTGTTTGGCCATAATGACCATCGTTATGTTT
GGAGGGAAAAGGGGGAGGCTTGCAAGCCAAAGAACACCATCCCAACCGTGAAGAACGGGGGTGGCAGCATCA
TGTTGTGGGGGTGCTTTGCTGCAGGAGGGTCTGGTGCACTTCACAAAATAGATGGCATCATGAGGTAAGATA
ATTATGTGGATATATTGAAGCAACATCTCAAGACATCAGTCAGGAAGTTAAAGCTTGGTCACAAATGGGTCT
TCCAAATGGACATTGACCCCAAGCATACTTACAAAGTTGTGGCAAAATGGCTTAAGGACAACAGGGTCAAGG
TATTGGAGTAGCCATAACAAAGCCCTGACCTCAATCCTATAGAAAATATGTGGGCAGAACTGAAAAAGCGTG
TGCGAGCAAGAAGGCCTACAAACCTGACTCAGTTACACCAGCTCTGTCAGGAGGAATGGGCCAAAATTCACC
CAACTTATTGTGGGAAGCTTGTGGAAGGCTACCCGAAACGTTTGACCCAAGTTAAACAATTTAAAGGCAATG
CTACCAAATACTAA
>chromosome21:49937919-49938894/1-975
GACCTCCACAAGTCTGGTTCATCCTTGGGAGCAATTTCCAAACTCCTGAAGGTACCACGTTCATCTGTACAA
ACAATAGTATGCAAGTATAAACACCATGGGACCATGCAGCCGTCATACCGCTCAGGAAGGAGACGCGTTCTG
TCTCCTAGAGATGAACGTACTTTGGTGCGAAAAATGCAAATCAATCCCAGAACAACAACAAAGGACCTTGTG
AAGATGCTGGAGGAAACAGGTACAAAAGCATCTATATCCACAGTCAAATGAGTCCTATGTCGACATAACCTG
AAAGGCCGCTCAGCAAGGAAGAAGCCACTGCTCCAAAACCACCATAAAAAAGCCAGACTATGGTTTGCAACT
GCACATGGGGACAAAGATTGTACTTTTTGGAGAAATGTCCTCTGGTCTGATGAAGCAAAAATAGAACTGTTT
GGCCATAATGACCATGGTTATGTTTGGAGGAAAAAGGGGGACGCTTGCAAGCCGAAGAACACCATCCCAACC
GTGAAGCACGGGGGTGGCAGCATCATGTTGTGGTGGTACTTTGCTGCAGGAGGGACTGGTGCACTTCACAAA
ATAGATGGCATCCTGAGGGAGGAAAATTATGTGGATATATTGAAGCAACATCTCAAGACATCAGTCAGGAAG
TTAAAGCTTGGTCGCAAATGGGTCTTCCAAATGGACAATGACCCCAAGCATACTTCCAAAGTTGTGGCAAAA
TGGCTTAAGGACAACAAAGTCAAGGTATTGGAGTAGCCATCACAAAGCCCTGACCTCAATCCTATAGAAAAG
TTGTGGGCAGAACTGAAAAAGCGTGTGCGAGCAAGGAGGCCTTGAAACCTGGCTCAGTTACACCAGCTCTGT
CAAGAGGAATGGGCCAAAATTCACCCAACTTATTGTGGGAAGCTTGTGGAAGGCTACCCGAAACGTTTGACC
CAAGTTAAACAATTTAAAGGCAATGCTACCAAGTACTAA
>chromosome22:17552658-17553680/1-1022
ATGGGAAAATCAAAAGAAATCAGCCAAGACCTCAGAAAAAAAATTGTAGACCTCCACAAGCCTGGTTCATCC
TTGGGAGCAATTTCCAAACGCCTGAAGGTATCACGTTCATCTGTACAAACAATAGTACGCAAGTATAAACAC
CATGGGACCACGCAGCCGTCATACCGCTCAGGAAGGAGACGAGTTCTGTCTCCTAGAGATGAACGTACTTTG
GTGCGAGAAGTGCAAATCAATCCCAGAACAACAGCAAAGGACCTTGTGAAGATGCTGGAGGAAACAGGTACA
AAAGTATCTATATCCACAGTAAAATGAGTCATATATCGACATAACCTGAAAGGCCGCTCAGCAAGGAAGAAG
CCACTGCTCCAAAACTGCCATAAAAAAGCCAGACTACGGTTTGCAACTGCACATGGGGACAAAGATTGTACT
TTTTGGAGAAATGTCCTCTGGTCTGATGTAACAAAAATAGAACTGTTTGGCCATGATGACCATCGTTATGTT
CGGAGGAAAAGGGGGGAGGCTTGCAAGCCGAAGAACACCATCCCAACCGTGAAAAATGGGGGTGGCAGCATC
GTATTGTGGGGGTGCTTTGCTGCAGGAGGGACTGGTGCACTTCACAAAATAGATGACATCATGAGATAGGAA
CATTATGTGGATGTATTGAAGCAACATCTCAAGACATCAGTCAGGAAGTTACATCTTGGTCGCAAATGGGTC
TTCCAAATGGACAATGACCCCAAGCATACTTCCAAAGTTGCGGCAAAATGGCTTAAGGACAACAAAGTCAAG
GTATTGGAGTGGCCATCACAAAGCCCTGACCTCAATCCTATGGAAAACTTGTGGGCAGAACTGAAAAAGCGT
GTGCGAGCAAGGAGGCCAACAAACCTGACTCAGTTACACCAGCTCTGTCAGGAGGAATGGGAAAAAATTCAC
CCAACTTATTGTGGGAAGCTTGTGGAAGGCTACCCAAAAAGTTTGACCCAAGTTAAACAATTTAAAGGCAAT
GCTACCAAATACTA
>chromosome22:29166951-29167972/1-1021
ATGGGAAAATCAAAAGAAATCAGCCAAGACCTCAGAAAAGAAATTGTAGACCTCCACAAGTCTGGTTCATAC
TTGGGAGCATTTTCCAAATGCCTGAAGGTATCACGTTCATCTGTACAAACAATAGCACGCAAGTATAAACAC
CATGGGACCACGCAGCCGTCATACTGCTCAGGAAGGAGACACGTTCTGTCTCCTAGAGATGAACGTACTTTG
GTCCAAAAAATGCAAATCAATCCCAGAACAACAGCAAAGGAACTTGTGAAGATGCTGGAGGAAACAGGTACA
AAAGTATCTATATCCACAGTAAAACGAGTCCTATATCGACATAACTTGAAGGCCACTCAGCAAGGAAGAAGC
CACTGCTCCAAAACCTCCATAAAAAAGCCAGACTACGGTTTGCAACTGCACATGGGGACAAAGATTGTATGT
TTTGGAGAAATGTCCTCTGGTCTGATGAAACAAAAATAGAACTGTTTGGCCATAATGACCATCGTTATGTTT
GGAGGAAAAAGGGGGAGGCTTGCAAGCCGAAGAACAGCATCCCAACCGAGAAGCACGGGGGTGGCAGCATCA
TGTTGTGGGGGTTCTTTGCTGCAGGAGGGACTGGTGCACTTCAGAAATTAGATGGCATCATGAGGATGGAAA
ATTATGTGGATATATTGAAGCAACATCTCAAGACATCAGTCAGGAAGTTAAAGCTTGGTCGCAAATGGGTCT
TCCAAATGGACAATGACCCCAAGCATACTTCCAAAGTTGTGGCAAAATGGCTTAAGGACAACAAAGTCAAGG
TATTGGAGTGGCCATCACAAAGCCCTGACCTCAATCCTATAGAAAATTTGTGGGCAGACCTGAAAAAGCGTG
TGTGAGCAAGGAGGCCTACAAACCTGACTCAGTTACACCAGCTCTGTCAGGAGGAGTGGGCCAAAATTCACC
CAACTTATTGTGAGAAGCTTGTGGAAGGCTACCCGAAATGTTTGACCCAAGTTAAACAATTTAAAGGCAATG
CTACCAAATACTA
>chromosome22:60087892-60088913/1-1021
ATGGGAAAATCAAAAGAAATCAGCCAAGACCTCAGAAAAAAAATTGTAGACCTCCACAAGTCTGGTTCATCC
TTGGGAGCAATTTCCAAATGCCTGAAGGAACCACATTCATCTGTACAAACAAAAGTACGCAAGTATAAACAC
CATGGGACCACGCAGCCGTCAAACCGCTCAGGAAGGAGACGCGTTCTGTCTCCTAGAGATGAATGTACTTTG
GTGCGAAAAGTGCAAGTTAATCCCAGAACAACAGCAAAGGACCTTGTGAAGATGCTGGAGGAAACAGGTACA
AAAGTATCTATATCCACAGTAAAACGAGTCCTATATCAACATAACCTGAAAGGCCGCTCAGCAAGGAAGAAG
CCACTGCTCCAAAACCGCCATAAAAAAGCCAGACTACGGTTTGCAACTGCACATGGGGACAAAGATCGTACT
TTTTGGAGAAATGTCCTCTGGTCTGATGAAACAAAAATAGAACTGTTTGGCCATAATGACCATCGTTATGTT
TGGAGGAAAAAGCAGGATGCTTGCAAGACGAAGAACACCATCCCAACCGTGAAGCACGTGGGTGCAGCATCA
TGTTGTGGGGGTGCTTTGCTGCAGGAGGGACTGGTGCACTTCACAAAATAGATGGCATCATGAGGCAGGAAA
ATGATGTGGATATATTGAAGCAACATCTCAAGACATCAGTCAGGAAGTTGAAGCTTGGTCGCAAATGGGTCT
TCCAAATGGACAATGACCCCAAGCATACTTCCAAAGTTGTGGCAAAATGGCTTAAGGACAACAAAGTCAAGG
TATTGGAGTGGCCATCACAAAGCCCTGACCTCAATCTTATCGAAAATTTGTGGGCAGAACTGAAAAAGCGCT
TGCGAGCAAGGAGGCCTACAAACCTGACTCAGTTACACCAGCTCTGTCAGGAGGAATGGTCCAAAATTCATC
CAACTTATTGTGGGAAGCTTGTGGAAGTCTTCCCAAAACATTTTACCCAAGTTAAACAATTTAATGGCAATG
CTACCAAATACTA
>chromosome22:9722340-9723361/1-1021
ATGGGGAAATCAAAAGAAATCAGCCAAGACCTCAGAAAAAAATTTGAAGACCTCCACAAGTCTGGTTCATCC
TTGGGAGCAATTTCCAAATGCCTGAAGGTACCACATTCATCTGTACAAACAATAGCACGCAAGTATAAACAC
CATGGGACCACACAGCCGTCATACCGCTCAGGGAGGAGACATGTTCTGTCTCCTAGAGATGAATGTACTTTG
GTGCGAAAGTGCAAATCAATCCCAGAACAACAGCAAAGGACCTTGTGAAGATGCTGGAGGAAAGAGGTACAA
CAGTATCTATATCCACAGTAAAACAAGTCCTGTATCGACATAACCTGAAAGGCCGCTCAGCAAGGAAGAAGC
CACTGCTCCAAAACCGCCATAAAAAAGCCAGACTACGGTTTGCAACTGCACATGGGGGCAAAGATCGTACTT
TTTGGAGAAATGTCCTCTGGTCTGATGAAACAAAAAAAGAACTGTTTGGCCATAATGACCATCGTTATGTTT
GGAGGAAAAAGGGGGAGGCTTGCAAGCCGAAGAACACCATCCCAACCGTGAAGCACAGGGGTGGCAGCATCA
TGTTGTGGGGGTGCTTTGCTGCAGGAGGGACTGGTGCACTTCACAAAGTAGATGGCATCATGAGGGAGGAAA
ATTATGTGGATATATTAAAGCAATATCTCAAGACATCAGTCAGGAAGTTAAAGCTTGGTCGCAAATGGGTCT
TCCAAATGGACAATGACCAAAAGCATACTTCCAAAGTTGTGGCAAAATGGCTTAAGGACAACAACGTCAAGG
TATTGAAGTGGCCATCACAAAGCCCTGACCTCAATCCTATAGAAAATGTGTGGGCAGAACTGAAAAAGCGTG
TGCGAGCAAGGAGGCCTACAAACTTGGCTCAGTTACACCAGCTCTGTCAGGAGGACTGGGCCAAAATTCACC
CAACTTATTGTGGGAAGCTTGTGGAAGGTTACCTGAAATGTTTGACCCAAGTTAAACAATTTAAAGGCAATG
CTACCAAATATTA
>chromosome22:51146302-51147322/1-1020
ATGGGAAAATCAAAAGAAATCAGCCAAGACTTCAGAAAAACAATTGTAGAACTCCACAAGTCTGGTTCATCC
TTGGGAGCAATTTCCAAAGGCCTGAAGGTACCACATTCATCTGTACAAACAATAGTACGCAAGTATAAACAC
CGTGGGACCACGCAGCCGTCATACCGCTCAGGAAGGAGACGCTTTCTGTCTCCTAGAGATGAATGTACTTTG
GTGCGAAAAGTGCAAATAAATCCCAGAACAACAGCAAAGGACCTTGTGAAGATGCTGGAGGAAACAGGTACA
AAAGTATCTATATCCACAGTAAAACGAGTCCTATATCGACATAACCTGAAAGGCCGCTCAACAAGGAAGAAA
CCACTGCTCCAAAACTGCCATAAAAAAGCCAGACTACGGTTTGCAACTACACATGGGGACAAAGATCGTACT
TTTTGGAGAAATGTCCTCTGGTTTGATGAAAAAAAATAGAACTGTTTGGCCATAATGACCATCGTTATGTTT
GGAGGAAAAGGGGGATGCTTGCAAGCCGAAGAACACCATCCCAACAGTGAAGCACGGGGGTGGCAGCATCAT
GTTGTGGGGGTGCTTTGCTGCAGGAGGGACTGGTGCATTTCACAAAATAGATGGCATCATGAGACAGGACAA
TTATGTGGATATATTGAAGCAACATCTCAAGACATCAGTCAGGATGTTAAAGCTTGGTCGCAAATGGGTCTT
CCAAATGGACAATGACCCCAAGCATACTTCCAAAGTTGTGGCAAAATGGCTTAAGGACAACAAAGTCAAGGT
GTTGGAATGGCCATCACAAAGCCCTGACCTCAATCCTATAGAAAATCTGTGGGCAGAACTGAAAAAGCATGT
GCAAGCAAGGAGGCCTACAAACCTGACTCAGTTACACCAGCTCTGTCTGGAGGAATGGGACAAAATTCCCCC
AACTTATTGTGGGAAGCTTGTGGAAGGCTACCCGAAACGTTTGACCCAAGTTAAGCAATTTAAAGGCAATGC
TACCAAATACTA
>chromosome22:9413653-9414678/1-1025
ATGGGAAAATCAAAAGAAATCAGCCAAGACCTCAGAAAAAAAATGTGTAGACCTCCACAAGTCTGGTTCATC
CTTGGGAGCAATTTCCAAACGCCTGAAGGTACCGTGTTCATCTGTACAAACAATAGTACGCAGGTATAAACA
CCATGGGACCACGCAGCCGTCATACTGCTCAGGAAGGAGATTCGTTCTGTCTCCTAGAGATGAATGTACTTT
GGTGCGAAAAGTGCAAATCAGTCCTAGAACAACAGCAGAAGACCTTATGAAGATGCTGGAGGAAACAGGTAC
AAAAGTATCTATCTCCACAGTAAAACGAGTCCTATATCGACATAACCTGAAAGGCCACTCAGCAAGGAAGAA
GCCACTGCTCCAAAACCGCCATATAAAAAGCCAGACTACGGTTTGCAACTGCACATGGGTACAAAGATCGTA
CTTTTTGGAGAAATGTCCTCTGGTCTGATGAAACAAAAATAGAACTGTTTGGCCATAATGACCATCATTATG
TTTTGGAGGAAAAAGGGGGAGGCTTGCAAGCCGAAGAACACCATCCCAACTGTGAAGCATGGGGGTGGCAGC
ATCATGTTGTGGGGGTGCTTTGCTGCAGGAGAGACTGGTGCACTTCACAAAATAGATGGCATCATGAGGACG
GAAAATTATGTGGATATATTGAAGCAACATCTCAAGACTTCAGTCAGGAAGTTAAAGCTTGGTCGCAAATGG
GTCTTCCAAATGGACAATGACCACAAGCATACTTCCAAAGTTGTGGCAAAATGGCTTAAGGACAACAAAGTC
AAGGTATTGGAGTGGCCATCACAAAGCCCTGACCTCAATCCTATAGAACATTTGTGGGCAGAACTGAAAAAG
CTTCTGCGAGCAAGGAGGCCAACAAACCTGACTCAGTTACACCAGCTCTGTCAGGAGGAATGGGCCAAAATT
CACTCAACTTATTGTGGGAAGCTTGTGGAAGGCTACCCAAAACATTTCACCCAGGTTAAACAATTTAAAGGC
AATGCTACCAAATACTA
>chromosome22:49639611-49640632/1-1021
TGGGAAAATCAAAAGAAATCAGCCAAGACCTCAGAAAAACAATTGTAGACCTCCACAAGTCTGGTTCATCCT
TGGGAGCAATTTCCAAATGCCTGAAGGTACCACGTTCATCTGTACAAACATTAGTACGCAAGTATAAACCCC
ATGGGACCAAGCAGCCATCATACCGCTCAGGAAGGAGACGCGTTCTGTCTCCTAGAGATGAACGTACTTTGG
TGCGAAAAGTGCAAATCAATCCCAGAACAACAGCAAAGGACCTTGTGAAGATGCTGGAGGAAACAGGTACAA
AAGTATCTTTATCCACAGTAAAACGAGTCCTATATCAACATAACCTGAAAGGCCACTCAGCAAGGAAGAAGC
CACTGCTCCAAAACCACCATAAAAAAGCCAGACTACGGTTTGCAACTGCACATGGGGACAAAGATCGTACTT
TTTGGAGAAATGTCCTCTGGTCTGATGAAACAAAAATAGAACTGTTTGGCCATAATGACCATCGTCATGTTT
GGAGGAAAAAGAGGGAGGCTTGCAAGCCGAAAAACACCATCCCATCCGTGAAGCACGGGGATGGCAGCATCA
TGTTGTGGGGGTGCTTTGCTGCAGGAGGGACTGGTGCACTTCACAAAATAGATGGCATCATGAGGAGGAAAA
TTATGTGGATATATTGAAGCAACATCTCAAGACATCAGTCAGGATGTTAAAGCTTGGTCGCAAATGGGTCTT
CCAAATGGACAATGACCCCAAGCATACTTCCAAAGTTGTGGCAAAATGGCTTAAGGACAACAAAGTCAAGGT
ATTGGAGTGGCTATCACAAAGCCCTGACCTCAATCCTATAGAAAATGTATGGGCAGAACTGAAAAAGCGTGT
GCGAGCAAGGAGGCCTACAAACCTGACTCAGTTACACCAGCTCTGTCAGGAGGAATGGGACAAAATTCACCC
AACTTATTGTGGGAAGCTTGTGGAAGGCTACCCAAAACATTTGATCCAAGTTAAACAATTTAAAGGAAATGC
TACCAAATTCTAA
>chromosome22:39465736-39466758/1-1022
TGGGAAAATCCAAATAAATCAGCCAAGACCTCAGAAAAAAAATTGTAGACCTCTACAAGTCTGGTTCATCCT
TTGGAGCAATTTCCAAATGCCTGAAGGTACCACGTTCATCTGTACAAACAATAGTACGCAAGTATAAACACC
ATGGGACCACGCAGCCGTCATACCGCTCAGGAAGGAGACTTGTTCTGTCTCCTAGAGATGAACATACTTTGG
TGCGAAAAGTGCAAATCAATCCCAGAACAACAGCAAAGAACCTTGTGAAGATGCTGGAGGAAACAGGTACAA
AAGTATCTATATCCACAGTAAAACGAGTCCTATATCGACACAACCTGAAAGGCCGCTCAGCAAGGAAGAAGC
CACTGCTCCAAAACCGCCATAAAAAAGCCAGACTACGGTTTGCAACTGCACATGGGGACAAAGATCGTACTT
TTTGGAGAAATGTCCTCTGGTCTGATGAAACAAAAATAGAACTGTTTGGCCATAATGACCATTGTTATGTTT
GGAGGAAAAAGGGGGAGGTTTGCAAGCCGAAGAACACCATCCCAACCGTGAAGCACGGGGGTGGCAGCATCA
TGTTGTGGGTGTGCTTTGCTGCAGGAGGGACTGGTGCACTTCACAAAATAGATGGCATCATGAGGAAGAAAA
TGATGTGGATAAATTGAAGCAACATCTCAAGACATCAGTCAGGAAGTTAAAGCTTTGTCGCAAATGGGTCTT
TCAAATGGACAATGACCCCAAGGGTACTTCCAAAGTTGTGGCAAAATGGCTTAAGGACAACAAAGTCAAGGT
ATTAGAGTGGCCATCACAAAGCCCTGATCTCAATCCTATAGTTAATTTGTGGGCAGAACTCAAGAATCGTGT
GCGAGCAAGGAGGCCTACAAACCTAACTCAGTTACACCAGCTCTGTCAGGAGGAATGGGCCAAAATTCACCC
AACTTATTTGTGGGAAGCTTGTGGAAGGCTACCCGAAACATTTGACCCAGGTTAAACAATTTAAAGGCAATG
CTACCAAATATTAA
>chromosome22:60118075-60119095/1-1020
TGGGAAAATCAAAAGAAATCAGCCAAGACCTCAGAAAAAAAAATGGTAGACCTCCACAAGTCTGGTTCACCC
TTGGGAGCAATTTCCAAACGCCTGAAGGTACCACGTTCATCTGTACAAACAATAGTACGCAAGTATAAACAC
CATGGGACCACGCAGCCGTCATACCACTCAGGAAGGAGACGCGTTCTGTCTCCTAGAGATGAACGTACTTTG
GTGCTAAAAGTGCAAATCAATCCCAGAACAGCAAAGAACCTTGTGAAGATGCTGGAGGAAACAGGTACAAAA
GTATCTATATCCACAGTAAAACGAGTCCTATATCGACAGAACCTGAAAGGCTGCTCAGCAAGGAAGAAGTCA
CTGCGCCAAAACCGCCATAAAAAAGCCAGACTACAGTTTGCAACTGCACATTGGGACAAAGATCGTACTTTT
TGGAGAAATATCCTCTGGTCTGATGAAACAAACAAAAAAATGTTTGGCCATAATGACCACCGTTATGTTTGG
AGGAAAAAGGGGGAGGCTTGCAAGCCGAAGAACACCATCCCAACCGTGAAGCACGGGGGTGGCAGCATCATG
TTGTGGGGGTGTTTTGCAGCAGGAGGGACTGGTGCACTTCACAAAATAGATGGCATCATGAGGCAGGAAAAT
GATGTGGATATATTGAAGCAACATCTCAAGTCATCAGTCAGGAAGTTAAAGCTTGGTCACAAATGGGTCTTC
CAAATGGACAATGACCCCAAGCATACTTCCAAAGTTGTGGCAAAATGGCTTAAGGACAACAAAGTCAAGGTA
TTGGAGTAGCCATCACAAAGCCCTGACCTCAATCCCATAGAAAATTTGTGGGCAGAACTGAAAAAGTGTGTG
CGAGCAAGGAGGCCAACAAACCTGACTCAGTTACACCAGCTCTGTCAGGAGGAATGGGCCAAAATTCATCCA
ACTTATTGTGGGAAGCTTGTGGAAGGCTACCCGAAACATTTGACCCAAGTTAAACAATTTAAGGGCAATGCT
ACCAAATACTAA
>chromosome22:21179165-21180151/1-986
AAAAAATTGTAGACATCCACAAGTCTGGTTCATCCTTGGGAGCAATTTCCAAACGTCTGAAGGTACCACGTT
CATCTGTACAAACAATAGTACGCAAGTATAAACACCATGGGACCACGCAGCCGTCATACCGCTCAGGAAGGA
GACGCGTTCTGTCTCCTAGAGATGAACGTACTTTGGTGTGAAAATTGCAAATCAATCCCAGAACAACAGCAA
AGGACCTTGTGAAGATGCTGGAGGAAACAGGTACAAAAGTATCTAGATCCACAGTAAAACCAGGCCTATATC
GACATAACCTGAAAGGTAGCTCAGCAAGGAAGAAGCCACTGCTCCAAAACCGCCATAAAAAAGCCAGACTAT
GGTTTGCAACTGCACATGGTTACAAAGATCATACTTTTTGGAGAAGTGTCCTCTAGTCTGATGAAACAAAAA
TAGAACTGTTTGGCAATAATGCCCATCGTTATGTTTGGAGGAAAAAGGGGGAGGCTTGCAAGCCGAAGAACA
CCATCCCAACCTTGAAGCACGGGGGTGGCAGCATCATGTTGTGGGGGTGCTTTGCTGCAGGAGGGACTGGTG
CACTTCACAAAATAGATGGCATCATAAGGAAGGAAAATTTGGTGGATATATTGAAGCAACATCTCAAGACAT
CAGCCAGGAAGTTAAAGCTTGGTCGCAAATGGGTCTTCCAAATGGACAATGACCCCAACCATACTTCCAAAG
TTGTTTCAAAGTGGCTTAAGGACAACAAAGTCAAGGTATTGGAGTGGCCATCACAAAGCCCTGACCTCAACC
CTATAGAAAATTTGTGGGCAGAACTGAAAAAGCGTGTGCGAGCAAGGAGGCCTACAAACCTGACTCAGTTAC
ACCAGCTCTGTCAGGAGGAATGGGCCAAAATTCACCCAACTTATTGTGGGAAGCTTGTGGAAGGCTACCTGA
AACATTTGACCCAAGTTAAACAATTTAAAGGCAATGCTACCAAATACTAA
>chromosome23:32025682-32026704/1-1022
ATGGGAAAATCAAAAGAAATCAGCCAAGACCTCAGAAAGAAAATTGTAGACCTCCACAAGTCTGGTTCATCC
TTGGGAGCAATTTCCAAACACCTGAATGTACCACGTTTATCTGTACAAACAATAGTACGCGAGTATAAACAC
CATGGGACCACGCAGCCGTCATACCGCTTAGGAAGGAGACGCATTCTGTCTCCTAGAGATGAACGTACTTTG
GTGTGAAAAGTGCAAGTCAATCCCAGAACAACAGCAAAAGACCTTGTGAAGATGCTGGAGGAAATAAGTACA
AAAGTATCTATATCCACAGTAAAACGAGTCCTATATCGACATAACCTGAAAGGCTGCTCAGCAAGGAAGAAG
CCACTGCTCCAAAACCGCCATAAAAAAGCCAGACTACGGTTTGCAACTGCACATGGGAACAAAGATTGTACT
TTTTGGAGAAATGTCCTCTGGTCTGATGAAACAAAAATAGAACTGTTTGGCCATAATGACCATTGTTATGTT
TGGAGGAAAAAGGGGGACGCTTGCAAGCCGAAGAACACCATCCCAACCGTGAAGCACATGGGTGGCAGCATC
ATGTTGTGGGAGTGCTTTCCTGCAGGAGGGACTGGTGCACTTCACAAAATAGATGACATCATGAGGAAGTAA
AATTATGTGGATATATTGAAGCAACATCTCAAGACATCAGTCAGAAAGTTAAAGCTTGGTCGCAAATGGGTC
TTCCAAATGGACAATGACCCCAAGCATACTTCCAAAGTTGTGGCAAAATGGCTTAAGGACAACAAAGTCAAG
GTATTGGAGTGGCCATCAGAAAGCCCTGACCTCGATCCTATTGAACATTTGTGGGCAGAACTGAAAAAGCAT
ATGCGAGCAAGGAGGCCTACAAACCTGACTCAGTTACACCAGCTCTGTCAGGAGGAATGGGCCAAAATTCAC
CCAACTTATTGTGGGAAGCTTGTGGAAGGCTACCTGAAACATTTGACCCAAGTTAAACAATTTAAAGTCAAT
GCTACCAAATACTA
>chromosome23:20701340-20702361/1-1021
ATGGGAAAATCAAAAGAAATCAGCCAAGACCTCAGAAAAAAGATTGTAGACCTCCACAATTCTGGTTCATCC
TTGGGAGCAATTTCCAAATGCTTGAAGGTAACACGTTCATCTGTACAAACAATAGTACGTAAGTATAAACAC
CATGAGACCACACAGCAGTCATACCGCTCAGGAAGGAGACGCATTCTGTCTCCTAGAGGTGAACGTACTTTG
GTGCGAAAAGTGCAAATCAATCCCAGAACAACAGCAAAGGACCCTGTGAAGATGCCGGAGGAAACAAGTACA
AAAGTATCTATATCCACAGTAAAACGAGTCCTATATCGACATAACCTGAAAGGCCGCTCAGCAAGGAAGAAG
CCACTGCTCCAAAACCGCCATAAAAAAGCCAGACTACGGTTTGCAACTGCACATGGGGACAAAGATAGTACT
TTTTGGAGATATGTCCTCTGGTCTGATGAAACAAAAATAGAACTGTTTGGCCATAATGACCATCATTATGTT
TGCAGGAAAAGGGGGATGCTTGCAAGCTGAAGAACACCATCCCAACCGTGAAGCACGGGGGTGGCAGCATCA
TGTTGTGGGGGTGCTTTGCTGCAGGAGGGACTGGTGCCCTTCACAAAATAGATGGCGTCATGAGGGAGGAAA
ATTATGTTGATATATTGAAGCAACATCTCAAGACATCAGTCAGGAAGTTAAAGCTTGGTTGCAAATGGGTCT
TCCAAATGGACAATGACCTCAAGCATACTTCCAAAGTTGTGGCAAAATGGCTTAAGGACAACAAAGTCAAGG
TATTGGAGTGGCCAGCACAAAGCCCTGACCTCAATCCTATAGAAAATTTGTGGGCAGAACTGAAAATGCGTG
TGCGAGCAAGGAGGCCTACAAACCTGACTCAGTTACACCAGCTCAGTCAGGAGGAATGAGCCAAAATTCACC
CAACTTATTGTGGGAAGCTTGTGGAAGGCTACCCGAAATGTTTGACCCAAATTAAACAATTTAAAGGCAATG
CTACCAAATACTA
>chromosome23:19965513-19966535/1-1022
ATGGGAAAATCAAAAGAAATCAGCCAAGACCTCAGAAAAAAAATTGCAGACCTCCACAAGTCTGGTTCATCC
TTGGGAGCAATTTCCAAACGCCTGAAAGTACCACGTTCATCTGTACAAACAATAGTACGCAAGTATAAACAC
CATGGGACCACGTAGCCGTCATACAGCTCTGGCAGGAGACATGTTCTGTCTCCTAGAGATGAACGTACTTTG
GTGCGAAAAGTGAAAATCATTCCCAGAACAACAGCAAAGGACCTTGTGAAGATGCTGGAGGAAACGGGTACA
AAAGTATCTATATCCACAGTAAAACTAGTCCTATATCGACATAACCTGAAAGGCCACTCAGCAAGGAAGAAG
CCACTGCTCCAAAACCGCCATAAAAAAGCCAGACTACGGTTTGCAACTGCACATGGCGACAAAGATTGTAAT
TTTTGGAGAAATGTCCTCTAGTCTGATGAAACAAAAATAGAACTGTTTGGTCATAATGACCATTGTTATGTT
TGGAGGATACAGGGGGAGGCTTGCAAGCCTAAGAACACCATCCCAACCGTGAAGCACGGGGGTGGCAGCATC
ATGTTGTGGGGGTGCTTTGCTACAGGAGGGACAGGTGCACTTCACAAAATAGATGGCATCATGAGGTAGGAA
AATTATGTGGATATATTGAAGCAACATCTCAAGACATCAGTCAGGAAGTTAAAGCTTGGTCGCAAATGGGTC
TCCCAAATGGACAATGACCCCAAGCATACATCCAAAGTTGTGGCAAAATGGCTTAAGGACACCAAAGTCAAG
GTATTGGAGTGGCCATCACAAAGCCCTGACCTCAATCCTATAGAACATTTGTGGGCAGAACTGAAAAAGCGT
GTGCGAGCAAGGAGGCCTACAAACCTGACCTAGTTACACCAGCTCTGTCAGGAGGAATGGGCCAAAATTCAC
CCAAGTTATTGTGGGAAGCATGTGGAAGGCTACCCGAAACGTCTGACCCAAGTTAAACAATTCAAAGGCAAT
GCTACCAAATACTA
>chromosome23:11519923-11520944/1-1021
TGGGGAAATCAAAAGAAATCAGCCAAGACCTCAGAAAAACAATTGGAGACCTCCACAAGTCTGGTTCATCCT
TGGGAGCAATTTCCAAATGCCTGAAGGTACCACGTTCATCTGCACAAACAATAGTACACAAGTATAAACACC
ATGGGGCCATGCAGCCATCCTACCGCTCAGGAAGGAGACGCGTTCTGTCTCCTAGAGATGAACGTACTTTGG
TGCAAAAAGTGCAAATCAATCCCAGAACAACAGCAAAAGACCTTGTGAAGATGCTGGAGGAAACAGGTACAA
AAGTATCTATATCCACAGTAAAACGAGTCCTATATTGACATAACCTGAAAGGCCGCTCAGCAAGGAAGAAGC
CACTGCTCCAAAACTGCCATAAAAAAGCCAGACTACGGTTTGCAACTGCACATGGGGACAAAGATCGTACTT
TTTTCAGAAATGTCCTCTGGTCTGATGAAACAAAAATAGAACTGTTTGGCCATAATGATCATCGTTATGTTT
GGAGGAAAAAGGGGCAGGCTTGCAAGCCGAAGAACACCGTCCCAACCGTGAAGCACGGGGGTGGCAGCATCA
TGTTGTGGGGGTGCTTTGCTGCAGGAGGGACTGGTGCACTTCACAAAATAGATGGCATCATGAGGAGGAAAA
ATGATGTGGATATATTGAAGCAACATCTCAAGACATCAGTCAGGAAGTTAAAGCTTGGTCGCAAATGGGTCT
TCCAAATGGACAATGACCTCAAGCATACTTCCAAAGTTGTGGCAAAATGGCTTAAGGACAACAAAGTCAAGG
TATTGGAGTGGCCATCACAAAGCCCTGACCTCAGTCCTATTGAAAATTTGTGGGCAGAACTGAAAAAGTGTG
TGCGAGCAAGGAGGCCTACAAACCTGACTCAGTTACACCAGCTCTGTCAGGAGGAATTGGCCAAAATTCACC
CAACTATTGTGGGAAGCTTGTGGAAGGCTACCCAAAATGTTTGACCCAAGTTAAACAATTTAAAGGCAATGC
TGTCAAATACTAA
>chromosome23:26917104-26918124/1-1020
TGGGAAAATCAAAAGAAATCAGCCAAGACCTCAGAAAAAAATTGTAGACCTCCACAAGTCAGGTTCATCCTT
GGGAGCAATTTCCAAATGCCTGAAGGTACCACGTTCATCTGTACAAACAATAGTACACAAGTATAAACACCA
TGGGACCACGCAGCCGTCATACCGCTCAGGAAGGAGATGCGTTCTGTCTCCTAGAGATGAACGTACTTTGGT
GCGAAAAGTGCAAATCAATCCCAGAACAACAGCAAAGGACCTTGTGAAGATGTTGGAGGAAACAGGTATAAA
AGTATCTATATCCACAGTAAAACGAGTCATATATCGACATAACCTGAAAGGCCACTCAGCAAGGAAGAAGCC
ACTGCTCCAAAACCGCCATAAAAAAGCCAGACTACGGTTTTCAACTGCACATGGGGACAAAGATCATACTTT
TTGGAGGAATGTCCTCTGGTCTGATGAAACAAAAATAGAACTGTTTGGCCATAATGACCATCGTGGTGTTTG
GACGAAAAGGGGGAGGCTTGCAAGCCGAAGAACACCATCCCAACCGTGAAGCACGGGGGTGGCAGCATCATG
TTGTGGGGGTGCTTTGCTGCAGGAGGGACTGGTGCACTTAACAAAATAGATGGCATCATGAGGATGGAAAAT
TATGTGGATATATTAAAGCAACGTCTCAAGACATCAGTCAGGAAGTTAAAGCTTGGTCGCAAATGGGTCTTC
CAAATGGACAATGACCCCAAGCATACTTCCAAAGTTGTGGCAACATGGCTTAAGGACAACAAAGTCAAGGTA
TTGGAGTGGCCATCACAAAACCCTGACCTCAATCCTATAAAACATTTGTGGGCAGAACTGAAAAAGGGTGTG
CGAACAAGGAGGCCTACAAATCTGACTCAGTCACACCAGCTCTGTCAGGAGGAATGTGCCAAAATTCACCCA
ACATATTGTGGGAAGCTTGTGGAAGGCTACCCGAAACGTTTGACCCAAGTTAAACAATTTAAAGGCAATACT
ACCAAATTCTAA
>chromosome24:45231445-45232467/1-1022
ATCGGAAAATCTAAAGAAATCAGCCAAGACCTCAGAAAAGAAATTGTAGACCTCCACAAGTCTTGTTCATCC
TTGGGAGCAATTTCCAAATGCCTGAAGGTACCACGTTCATCTGTACAAACAATAGTACGCAAGTATAAACAC
CATGGGACCACGCAGCCGTCATACCGCTCAGGAAGGAGACGCGTTCTGTCTCCTAGAGATGAACGTACTTTG
GTGCGAAAAGTGCAAATCAATACCAGAACAACAGCAAAGGACCTTGTGAAGATGCTGGAGGAAACGGGTACA
AAAGTATCTATATCCACAGTAAAACGAGTCCTATATCGACATAACCTGAAAGGCCGCTCAGCATGGAAGAAG
CCACTGCTCCAAAATCGCCATAAAAAAGCCAGACTACGGTTTGCAACTGCACATGGGGACAAAGATCGTACT
TTTTGGAGAAATGTCCTCTGGTCTGATGAAACAAAAATAGAACTGTTTGGCCATAATGACCATCGTTATGTT
TGGAGGAAAAAGGAGGAGGCTTGCAAGCTGAAGAACACCATCCCAACCGTGAAGCACGGGGGTGGCAGCATC
ATGTTGTGGGGGTGCTTTGCTGCAGGAGGGACTGGTGCACTTCACAAAATAGATGGCATCATGAGGTAGGAA
AATGATGTGGATATATTGAAGCAACATCTCAAGACATTATTCAGGAAGTTAAAGCTTGGTCACAAATGGGTC
TTCCAAATGGACAATGACCCCAAGCATACTTCCAAAGTTGTGGCAAAATGGCTTAAGGACAACAAAGTCAAG
GTATTGGAGTGGCCATCACAAAGCCCTGACCTCAATCCTATATAAAATTTGTGGGCAGAACTGAAAAAGCAT
GTGCGATCAAGGAGGCCTACAAACCTGACTCAGTTACACCGGCTCTGTCAGGAGGAATGGGCCAAAATTCAC
CCAACTTATTGTGGGAAGCTTGTGGAAGGCTACACAAAACGTTTGACCCAAGTTCAACAATTTAAAGGAAAT
ACTACCAAATTCTA
>chromosome24:4558590-4559614/1-1024
ATGGGAAAATCAAAAGAAATCAGCCAAGACCTCAGAAAAGAAATTGTAGACCTCCACAAGTCTGGTTCATCC
TTAGGAGCAATTTCCAAACGCCTGAAGGTACCACGTTCATCTGTACAAACAATAGTAAGCAAGTATAAACAC
CATGGGACCACGCAGCCGTCATACCGCTCAGGAAGGAGACGCGTTCTGTCTTCTAGAGATGAACGTACTTTG
GTGCGAAAAGTGCAAATCAATCCCAGAACAACAGCAAAGGACCTTGTGAAGATGCTGGAGGAAACAGGTACA
AAAGTATCTATATCCCACAGTAAAACAAGTCCTATATCGACATAACCTGAAAGGCCGCTCAGTAAGGAAGAA
GCCACTGCTCCAAAACCGCCATAAAAAAGCCAGACTACGGTTTGCAACTGCACATGGGGATAAAGATCGTAC
TTTTTGGAGAAATGTCCACTGGTCTGATGAAACAAAAATAGAACTGTTAGCCCATAATGCCCATCGTTATGT
TTGGAGGAAAAAGGGGGAGGCTTGCAAGCCGAAGAACACCATCCCAACTGTGAAGCACGGGGGTGGCAGCAT
CATGTTGTGGGGGTGCTTTGCTGCAGGAGGGACTGGTGCACTTCACAAAATAGATGGCATCATGAGGGAGGA
AAATTATGTGGATATATTGAAGCAACATCTCAAGACATCAGTCAGGAAGTTAAAGCTTGGTCGCAAATGGGT
CTTCCAAATGGACAATGACACCAAAGCATACTTCCTAAGCTGTGGCAAAATGGCTTAAGGACAGCAAAGTCA
AGGTATTGGAGTGGCCATCACAAAGCCCTGACCTCAATCCTATAGAAAATGTGTGGGCAGAACTGAAAAAGC
ATGTGCAAGCAAGGAGGCCTACAAACCTGACTCAGTTACACCAGCTCTGTCAGGCGGAATGGGCCAAAATTC
ACCCAACTTATTGTGGGAAACTTGTGGAAGGCTACCCAAAACGTTTGACCCAAGTTAAACAATTTAAAGGCA
ATGCTACCAAATACTA
>chromosome24:21940879-21941900/1-1021
ATGGGAAAATCAAAAGAAATCAGCCAAGACCTCAGAAAAAAAATTGTAGACCTCCACAAGTCTGGTTCATCC
TTGGGAGCAATTTCCAAACGCCTGAAGGTACCACATTCATCTGTACAAACAATAGTACGCAAGTATAAACAC
CATGGGACCACGCAGCCGTCATACCGCTCAGGAAGGAGACGCGTTCTGTCTCCTAGAGATGAACGTACTTTG
GTGAGAAAAGTACAAATCAATCCCAGAACAACAGCAAAGGACCTTGTGAAGATGCTGGAGGAAACAGGTACA
AAAGTATCTATATCCACAGTAAAACGAGTCCTATATCGACATAACTGGAAAGTCCACTTAGCAAGGAAGAAG
CCACTGCTCCAAAACCGCCATAAAAAAGCCAGACTATGGTTTGCAACTGCACATGGGGACAAAGATCGTACT
TTTTGGAGAAATGCCCTCTGGTCTGATGAAACAAAAATAGAACTGTTTGACCATAATGAACATTGTTATGTT
CAGAGGAAAAAGGGGGAGGCTTGCAAGCCGAAGAACACCACCCCAACCGTGAAGCATGGGGGTGGCAGCATC
ATGTTGTAGGGGTGCTTTGCTGCAGGAGGGGCTGGTGCACTTCACAAAATAGATGGCATCATGAGGAAGGAA
AATTATGTGGATATATTGAAGTAACATCTCAAGACATCAGTCAGGAAGTTAAAGCTTGGTCGCAAATGGGTC
TTCCAAATGGACAATGACCCCAAGCATGCTTCCAAAGTTGTGGCAAAATGGCTTACGGACAACAAAGTCAAG
GTATTGGAGTGGCCATCACAAAGCCCTGACCTCAATCCAGTAGAAAATGTGTGGGCAGAACTGAAAAAGCGT
GTGCGAGCAAGGAGGCCTACAACCTGACTCAGTTACACCAGCTCTGTCAGGAGGAATGGGCCAAAATTCACA
CAACTTATTGTGGGAAGCTTGTGGAAGGCTACCCGAAACGTTTAACCCAATTTAAACAATTTAAAGGCAATG
CTACCAAATACTA
>chromosome24:32053230-32054252/1-1022
ATGGGAAAATCAAAAGAAATCAGCCAAGATCTCAGAAAAAATATTGTAGACCTCCACAAGTCTGGTTCATCC
TTGGGAGCAATTTCCAAATGCCTGAAGGTACCACGTTCATCTGTACAAACAATAGTACGCAAGTATAAACAC
CATGGGACCACGCAGCCGTCAAACCGTTCAGGAAGGAAACACATTCCGTCTCCTAGAGATGAACGTACTTTG
GTGCGAAAAGTGCAAATCAATCCCAGAATAACAGCAATGGACCTTGTGAAGATGCTGGAGGAAACGGGTACA
AAAGTATCTATATCCACAGTAAAACGAGTCCTGTATCGACATAACCTGAAAGGCTGCTCAGCAAGGAAGAAG
CCACTGCTCCAAAACCGCCATAAAAAAGCCAGACTACGGTTTGCAACTGCACATAGGGACAAAAATCGTAAT
TTTTGGAGAAATGTCCTCTGGTCTGATGAAACAAAAATATAACTGTTTGGCCATAATGACCATCGTTATGTT
TGGAGGAAAAAGGGGGATGCTTGCAAGCCGAAGAACACCATCCCAACCGTGAAGCACGGGGGTGGCAGCATC
ATGTTGTGGGGGTGCTTTGCTGCAGGAGGGACTGGTGCACTTCACAAAATAGATGGCATCATGAGGCAGGAA
AATTATGTGGATATATTGAAGCAACATCTCAAGACATCCGTCAGGAAGTTAAAGCTTGGTCGCAAATGAGTC
TTCCAAATGGACAATGACCCCAAGCATACTTCCAAAGTTGTGGCAAAATGGCTTAAGGACAACAAAGTCAAG
GTATTGGAGTGGCCATCACAAAGCTCTGATCTCAATCCTATAGAAAATTTGTGGGCAGAACTGAAAAAGTAT
GTGCGAGCAAGGAGGCCTACAAACCTGACTCAGTTACACCAGCTCTGTCAGGAGGAATGGGCCAAAATTCAC
CCAACTTATTGTGAGAAGCTTGTGGAAGGCTACCCAAAACGTTTGACCCAAGTTATACAATTGAAAGGCAAT
GCTACCCAATACTA
>chromosome24:37517491-37518513/1-1022
ATGGGAAAATCAAAAGAAATCAGCCAAGACCTCAGAATATAAATTGAAGACCTCTACAAGTCTGATTCATCC
TTGGGAGCAATTTCCAAACGCCTGAAGGTACCATGTTCATCTTTACAAACAATAGTACGCAAGTATAAACAC
CATGGGACCACGCAGCCGTCATACCGCTCAGGAAGGAGACACGTTCTGTCTTCTAGAGATGAACGTACTTTG
GTGCGAAAAGTGCAAATCAATCCCAGAACAACAGCAAAGGACTGTGTGAAGATGCTGGAGGAAACAGGTACA
AAAGTATCTATATCCACGGAAAAACGAGTCCTATATCGACATAACCTGAAAGGCCGCTCAGCAAGGAAGAAG
CCATTGCTCCAAAATGGCCATAAAAAAGCCAGTCTACAGTTTGCAACTGCACATGGGGACAAAGATCGTACC
TTTTGGAGAAATGTCCTCTGGTCTGATGAAACAAAAATAGAACTGTTTGGCCATAATGACCATCGTTATGTT
TGGAGGAAAAAGGGGGAGGCTTGCAAGCCAAAGAACACCATCCCAACCGTGAATCACGGGGGTGGCAGCATC
ATGTTGTGGGGGTGCTTTGCTGCAAGAGGGACTGGTGTACTTCACAAAATAGATGGCATCATGAGAATGGAA
AATTATGTGGATATATTGAAGCAACATCTCAAGACATCAGTCAGGAAGTTAAAGCTTGGTCGCAAATGGGTC
TTCCAAATGGACAATGACCCCAAGCATACTTCCAAAGTTGTGGCAAAATGGCTTAAGGACAACAAAGTCAAG
GTATTGGAGTGGCCATCACAAAGCCCTGACCTCAATCCTATAGAAAATTTGTGGGCAGAACTGAAAAAGCGT
GTGCGAGCAAGGAGGCCTACAAACCTGACTCAGTTACACCAGCTCTGTCAGGAGGAATGGGACAAAATTCCC
CCAACTTATTGTGGGAATCTTGTGGAAGGCTACCTGAAATGTTTGACCCAAGTTAAACAATGTAAAGGCAAT
GCTACCAAATACTA
>chromosome24:31353275-31354253/1-978
TGTAGACCTCCACATGTCTGGTTCATCCTTGGGAGCAATTTCCAAACGCCTGAAGGTACCACGTTCATCTTT
ACAAACAATAGTATGCAAGTGTAAACACCATGGGACCACGCAGCCGTCATACCGCTCAGGAAGGAGACGCGT
TCTGTCTCCTAGAGATGAACGTACTTTGGTGCGAAAAGTGCAAATCAATCCCAGAACAACAGCAAAGTACCT
TGTGAAGATGCTGGAGGAAACAGGTACAAAAGTCTCTATATCCACAGTAAAACGAGTCCTATATCGTCATAA
CCTGAAAGGCTGCTCAGCAAGGAAGAAGCCACTGCTCCAAAACCGCCATAAAAAAGCCAGACTACGGTTTGC
ACCTGCACATGGGAACAAAGATTGTACTTTTTGGAGAAATGTTCTCTGGTGTGATGAAACAAAAATAGAACT
GTTTGGCCATAATGACCATCGTTATGTTTGGAGGAAAAAGGGGGAGGCTTGCAAGCCGAAGAACACCATCCC
AACCGTGAAGCACAGGGGTGGCAGCATCATGTTGTGGGGGTGCTTTGCTGCAGGAGGAAATGGTGCACTTCA
CAAAATAGATGGCATCATGAGGTAGGAAAATGATGTGGATATATTGAAGCAACATCTCAAGACATCAGTCAG
GAAGTTAAAGCTTGGTCACAAATGGGTCTTCCAAATGGACAATGACCCCAAGCATACTTCCAAAGTTGTGGC
AAAATGGCTTAAGGGCAACAAAGTCAAGGTATTGGAGTGGCCATCACAAAGCCCTGACCTCAATCCCATAGA
AAATTTGTGGGCAGAACTGAAAAGGTGTGTGCAAGCAAGGAAGTCTACAAGCCTGACTCAGTTACACCAGCT
CTGTCAGGAGGAATGGGCCAAAATTCACCCAACTTATTGTGGGAAGCTTGTGGAAGGCTACCCAAAACGTTT
GACCCAAGTTAAACAATTTAAAGGCATTGCTACCAAATACTA
>chromosome24:38715906-38716928/1-1022
TGGGAAAATCGAAAGAAATCAGCCAAGACCTCAGAAAACAAATTGTAGACCTCCACAAGTCTGGTTCATCCT
TGAGAGCAATTTCCAAACGCCTGAAGGTACCACGTTCATCTGTACAAACAATAGTACGCAAGTATAAACACC
ATGGAACCACGCAGCCGCCATACCGCTCAGGAAGGAGACGCGTTCTGTCTCCTGGAGATGAACGTACTTTGG
TGCGAAAAGCGCAAATCAATCCCAGAACAACAGCAAAGGACCTTGTGAAGATGCTGGAGGAAACAGGTACAA
AAGTATCTATATCCACAGTAAAACGAGTCCTATATTGACATAACCTGAAAGGCCGATCAGCAAGGAAGAAGC
CACTGCTCCAAAACCGCCATAAAAAAGCCAGACTAGGGTTTGCAACAGCACATGGGGACAAAGATCGTACTT
TTTAGAGAAATGTCCTCTGGTCTGAAGAAACAAAAATAGAACTGTTTGGCCATAATGACCATTGTTATGTTT
GGAGGAAAAATGGGGACGCTTGCAAGCCGAAGAACACCATCCTGACCGTGAAGCATGGAGGTGGCAGCGTCA
TGTTGTGGGGGTGCTTTGCTGCAGGAGGGACTGGTGCACTTCACAAAATAGATGGCATCACGAGGAAGGAAA
ATTATGTGGATATATTGACGCAACATCTCAAGACATCAGTCAGGAAGTTAAAGCTTGGTCGCAAATGGGTCT
TCCAAATGGACAATGACCCCAGGCATACTTTCAAAGTTGTGGCAAAATGGCTTAAGGACAACAAAGTCAAGG
TATTGGAGCGGCCATCACAAAGCCCTGACCTCATTCCTATAGAAAATTTGTGGGCAGAACTGAAAAAGCGTG
TGCGAGCAAGGAGGCCTACAAACCTGACTCAGTTACACCAGCTCTGTCAGGAGGAATGGGACAAAATTCACC
CAACTTATTGTGGGAAGCTTGTGGAAGGCTACCCGAAACGTTTGACCCAAGTTAAACAATTTAAAGGCAATA
CTACCAAATACTAA
>chromosome24:5494151-5495169/1-1018
TGGGAAAATCAAAAGAAATCAGCCAAGACCTCAGAAAAAAAATTGTAGACCTCCACAAGTTTGGTTCATCCT
TGGGAGCAAATTCCAAACACCTGAAAGTACCACGTTCATCTGTACAAACAATAGTACGCAAGTATAAACACC
ATGGGACCTCGCAGCCATCATACCGCTCAGGAAGACGCGTTCTGTCTCCTAGAGATGAACGTAGTTTGGTGT
GAAAAGTGCAAATCAATCCCAGAACAACAGCAAAGGATCTTGTGAAGATTCTGGAGGAAACAGGTACAAAAG
TATCTTTATCCACAGTAAAACGAGTCCTATATCGACATAACCTGAGAGGCCGCTCAGCAAGGAAGAAGCTAC
TGCTCCAAAACCCACATAAAAAAGCCAGACTACGGTTTGCAACTGCACATGGGGACAAAGATTGTACTTTTT
GGAGAAATGTCCTCTGGTCTGATGAAACAAAAATAGAACTGTTTGGCCATAATGACCATTGTTATGTTTGGA
GGAAAAAGGGGGAGACTTGCAAGCCGAAGAACACCATCCTAAACATGAAGCACGGGGGTGGCAGCATCCTGT
TGTGGGGGTGCTTTGCTGCAGGAGGGACTGGTGCACTTCACAAAATAGATGGCATCATGAGGAAGAAAAATG
ATGTGGATATATTGAAGCAACATCTCAAGACATCAGTCAGGAAGTTAAAGCTTGGTCGCAAATGGGTCTTCC
AAATGGACAATGACCCCAAGTATACTTCCAAAGATGTGGCAAAATGGCTTAAGGACAACAAAGTCAAGGTAT
TGGAGTGGCCATCACAAAGCCCTGACCTCAATCCTATAGAACATTTGTGGGCAGAACTGAAAAAGCGTGTGC
GAGCCAGGAGGCCTACAAACCTGATTCAGTTACACCAGCTCTGTCAGGAGGAATGGGCCAAAATTCACCCAA
CTTATTGTGGGAAGCTTGTGGAAGGCTACCTGAAACGTTTGACCCAAGTTAAACAATTTAAAGGCAATTCTA
CCAATTACTA
>chromosome25:11605387-11606411/1-1024
ATGGGAAAATCAAAAGAAATCAGCCAAGACCTAAGAAATAAAATTGTAGACCTCCACAAGTCTGGTTCATCC
TTGGGAGCAATTTCCAAACACCTGAAGGTACCACGTTCATCTGTACAAACAATAGTACGCAAGTATAAACAC
CATGGGACCATGCAGCCGTCATACCGCTCAGGAAGGAGACGCGTTCTGTCTCCTAGAGATGAATGTACTTTG
GTGCGAAAAAGTGCAAATCAATCCCAGAACAACAGCAAAGGACCTTGTGAAGATGCTGGAGGAAACAGGTGC
AAAAGTATCTACATCCACAGTAAAACAAGTCCTATATCGACATAACCTGAAAGGCCGCTCAGCAAAGGAAGA
AGCCACTGCTCCAAAACCGCCATAAAAAAGCCAGACTACGGTTTGCAACTGCACATGTGGACAAATATCGTA
CATTTTGGAGATATGTCCTCTGGTCTGATGAAACAAAAATAGAACTGTTTGGCCATAATGACCATCGTTATG
TTTGGAGGAAAAAGGGGGAAGCTTGTAAGCCGAAGAACACCATCCCAACCGCGAAGCACGGGGGTGGCAGCA
TCATGTTGTGGGGGTGCTTTGCTGCAGGAGAGACTGGTGCACTTCACAAAATTGATGTCATCATGAGGCAGG
AAATGTATGTGGATATATTGAAGCAACATCTCAAGACATCAGTCAGGAAGTTAAAGCTTGGTCGCAAATGGG
TCTTCCAAATGGACAATGACCCCAAGCATACTTCCAAAGTTGTGGCAAAATGGCTTAAAGACAACAAAGTCA
AGGTATTGGAGTGGCCATCACAAAGCCCTGACCTCAATCCTATAGAAAATTTGTGGGCAGAACTGAAAAAGT
GTGTGCGAGCAAGGAGGCCTACAAACCTGACTCAGTTACTCCAGCTCTGTCAGGAGGAATGGGCCAAAATTC
ACCCAACTTATTGTGGGAAGCTTGTGGAAGGCTACCCGAAATGTTTGATCCAAGTTAAACAATTTAAAGGCA
ATCCTACCAAATACTA
>chromosome25:12032736-12033756/1-1020
ATGGGAAAATCAAAAGAAATCAGCCAAGACCTCAGAAAAAAAATTGTAGACCTCCACAAGTCTGGTTCATCC
TTGGGAGCAATTTCCAAACGCCTGAAGGTACCACGTCCAGCTGTACAAACAATAGTACGCAAGTATAAACAC
CATGGGACCACGCAGCCGTCATACCGCTCAGGAAGGAGACGCGTTCTGTCTCCTAGAGATGAATGTACTTTG
GTGCGAAAAGTGCAAATCAATCCCAGAACAACAGCAAAGGACCTTGTGTAGATGCTAGAGGAAACAGGTACA
AAAGTATCTATATCCACAGTAAAACAAGTCTTATATCGACATAACCTGAAAGGCCGCTCAGCAAGGAAGAAG
CCACTGCTCCAAAACCGCCATAAAAAAGCCAGACTACGGTTTGCAACTGCACATGGGGACAAAGATCATACT
TTTTGGAGAAATGTCCTCTGGTCTGATGAAACAAAAATAGAACTGTTTGGCCATAATGCCCATCGTTACGTT
TGTAGGAAAAAGGGGGATGCTTGCAAGCCGAGGAACACCATCCCAACCGTGAAGCACGGGGGTGGCAGCATC
ATTTTGTGGGGGTGCTTTGCTGCAGGAGGGACTGGTGCACTTCCCAAAATAGATGGCATTATGAGGCAGGAA
AATGATGTGGATATATTGAAGCAACATCTCAAGACATCAGTCAGGAATTTAAAGCTTGGCCGCAAATGCGTC
TTCCAAATGGACAATGACCCCAAGCATACTTCCAAAGTTGTGGCAAAATGGCTTAAGGACAACAAATTCAAG
GTATTGGAGTGGCCATCACAAAGCCCTGACCTCAATCCTATAGAAAATGTGTGGGCTGAACTGAAAAAGCAT
GTGAGCAAGGAGGCCTACAAACCTGACTCAGTTACACCAGCTTTGTCAGGAGGAATGGGCCAAAATTCACCC
AACTTATTGTGGGAAGCTTGTGGAAGCCTACCTGAAACGTTTGACCCAAGTTAAACAATTTAAAGGCAATGA
TACCAAATACTA
>chromosome25:38479551-38480528/1-977
TGTAGACCTCCACAAGTCTGGTTCATCCTTGGGAGCAATTTCCAAATGCCTGAAGGTACCACGTTCATCTGT
ACAAACAATAGTACGCAAGTATAAACACCATGGGACCACGCAGCCGCCATACCACTCAGGAAGGAGACGCGT
TCTGTCTCCTAGAGATGAACGTACTTTGGTGCGAAAAGTGCAAAGCAATCCCAGAACAACAGCAAAGGACCT
TGAGAAGATGCTGGAGGAAACAGGTACAAAAGTATCTATATCCACAGTAAAACGAGTCTTACATCGACATAA
CCTGAAAGGCCGCTCAGCAAGGAAGAAGCCACTGCTCCAAAACCGCCATAAAAAAGCCAGACTACGGTTTGC
AAATGCACATGGGGACAAAGATCGTAGTTTTTGGAGAAATGTCCTCTGGTCTGATGAAACAAAAATAGAACT
GCTTGGCCATAATGACCATCGTTATGTTTGGAGGAAAAAGGGGGAGGCTTGCAAGCTGAAGAACAGCATCCC
AATTGTAAAGCACGGGGGTGGCAGCATCATGTTGTGGGGTGCTTTCCTGCAGGAGGGACTGGTGCACTTCAC
AAAATAGATGGCATCATGAGGCAGCAAAATTATGTGGATATATTGAAGCAACAGCTCAAGACATCAGTCAGG
AAGTTACAGCTTGGTCGCAAATGGGTCTTCCAAATGGACAATGACCCCAAGCATACTTCCAAAGTTGTGGCA
AAATGGCTAAAGGCCAACAAAGTCAAGGTATTGGAGTGGCCATCACAAAGCCCTGACCTCAAGCCTATAGAA
AATTTGTGGGCAGAACTGAAAAAGCGTGTGCGAGCAAGGAGGCCTACAAACCTGACTCAGTTACACCAGCTC
TGTCAGGAGGAATGGATCAAAATTCACCCAACTTATTGTGGGAAGCTTGTGGAAGGCTACCTGAAACGTTTG
ACCCAAGTTAAACAATTTGAAGGCAATGCTACCAAATACTA
>chromosome25:35407094-35408072/1-978
TTGTAGACCTCCACAAGTCTGGTTCATCCTTGGGAGCAATTTCCAAATGCCTGAAGGTACCACGTTCATCTG
TACAAACAATAGTATGTGAGTATAAACACCATGGGATCACGCAGCCGTCATACCGCTCAGGAAGGAGACGCG
TTCTGTCTCCTAGAGATGAACGTACTTTGGCGCGAAAAGTGCAAATCAATCCCAGAACAACAGCAAAGGACC
TTGTGAAGATGCTGGAGGAAACAGGTACAAAAGTATCTATATCCACAGTAAAACGAGTCCTATATCGTCATA
ATCTGAAAGGCCGCTCAGCAAGGAAGTAGCCACTGCTCAAAAACCACCATAAAAAAGCCAAACTACGGTTTG
GAATTGCACATGGGGACAAAGATCATACTTTTTGGAGAAATGTCCTCTGGTCTGATGAAACAAAAATAGAAC
TGTTTGGCCATAATGACCATCGTTATGTTTGGAGGAAAAAGGAGGATGCTTGCAAGCCGAAGAACACCATCC
CAACCGAGAAGCACGGGGGTGGCAGCATCATGTTGTGGGGGTGCTTTGCTGCAGGAGGGACTGGTGCACGTC
ACAAAATAGATGGCATCATGAGGAGGAAAATGATGTGGATATATTGAAGCAACATCTCAAGACATCAGTCAG
GATGTTAAAGCTTGGTCGCAAATGGGTCTTCCAAATGGACAATGACCCCATGCATACTTCCAAAGTTGTGGC
AAAATGGCTTAAGGACAACAAAGTCAAGGTACTGGAGTGTCCATCACAAAGCCCTGACCTCAATCCTATAGA
AAATTTGTTGGCAGAACTGAAAAAGCGTGTGCGAGCAAGGAGGCCTACAAACCTGACTCAGTTACACCAGCT
CTGTCAGGAGGAATGGGCCAAAATTCACCCAACTTATTGTGGGAAGCTGGTGGAAGGCTACCTGAAATGTTT
GACCCAAATTAAACAATTTAAAGGCAATGCTACCAAATACTA
>chromosome25:12531145-12532167/1-1022
TGGGAAAATCAAAAGAAATCAGCCAAGACCTCAGAAAAACAATTGTAGACCTCCACAAGTCTGGTTCATCCT
TGGGAGCAATTTCCAAATGCCTGAAGGTACCACTTTCATCTGTACAAATAATAGTACGCAAGTATAAACACC
ATGGGACCACGCATCCGTCATACCGCTCAGGAAGGAGACGTGTTCTGTCTCCTAGAGATGAACGTACTTTGG
TGCGAAAAGTGCAAATCAATCCCAGAACAACAGAAAAGGACCTTGTGAAGATGCTGGAGGAAACAGTTACAA
AAGTATCTATATCCACAGTAAAACAAGTCCTATATCGACATAACCTGAAAGGCTGCTCAGCAAGGAAGAAGC
CACTGCTCCAAAATCGGCATAAAAATGCCAGACTACGGTTTGCAACTGCACATGGGGACAAAGATCGTACTT
TTTGGAGAAATGTCCTCTGGTCTGATGAAACAAAAATAGAACTGTTTGGCCATAATGACCATCATTATGTTT
GAAGGAAAAATGGGGAGGCTTGCAAGCCGAAGGACACCATCCCAACCTTGAAGCACGGGGGTGGCAGCATCA
TGTTGTGGGGGTGCTTTGCTGCAGGAGGGACTGGTGCACTTCACAAAATAGACGGCATCATGAGGGAGGAAA
ATTATGTGGATATATTGAAGCAACATCTCAAGACATCAGTCAGGAAGTTAAAGCTTGGTCGCAAATGGGTCT
TCCAAAGGGACAATGACCCCAAGCATACTTCCAAAATTGTGGCAAAATGACTTAACGACAACAAAGTCGAGG
TATTGGAGTGGCCATCACAAAGCCCTGACCTCAATCCTATAGAAAATGTGTGGGCTAAACTGAAAAGGCGTG
TGCGAGCAAGGAGGCCTACAAACCTGAATCAGTTACACCAGCTCTGTCAGAAGGAATGGGCCAAAATTCACC
CAACTTATTGTGGGAAGCTTGTGGAAGGCTACCCGAAATGTTTCACCCAAGTTAAGCAATTTAAAGCCAATG
CTACCAAATACTAA
>chromosome25:32264727-32265748/1-1021
TAGGAAAATCAAAAGAAATCAGCCAAGACCACAGAAAAAAAATTGTCGACCTCCACAAGTCTGGTTCATCCT
TGGGAGCAATTTCCAAACGCCTGAAGGTACCACGTTCATCTGTACAAACAATAGTATGCAAGTATAAACACC
ATGAGACCACGCAGCCGTCATACCGCTCAGGAAGGAGACGCGTTCTGTTTCCTAGAAATGACCGTACTTTGG
TGCGAAAAGTGAAAATCAATCCCAGAACAACAGCGAAGGACCCTGTGAAGATGCTGGAGGAAACCGGTACAA
AAGTATCTATATCCACAGTAAAACGAGTCCTATATCGACATAACCTGAAAGGCCGCTCAGCGAGGAAGAAGC
CACTGCTCCAAAATCGGCATCAAAAAGCCAGACTACAGATTGCAACTGCACATGGGGACAAAGATCGTAATT
TTTGGAAAATGTCCTCTGGTCTGATGAAACAAAAATAGAACTGTTTGGCCATAATGACCATCGTTATGTTTG
GAGGAAAAAGGGGGAGGCTTGCAAGCCGAAGAACACCATCCCAACCGTAAAGCATTGGGGTGGCAGCATCAT
GTTGTGGGGGTGCTTTGCTGCAGGAGGGACTGGTGCACTTCACAAAATAGATGGCATCATGAGGGAGGAAAA
TTATGTGGATATATTGAAGCAACATCTCAAGACATCAGTCAGGAAGTTAAAGCTTGGTCGCAAATGGGTCTT
CCAAATGGACAATGACCCCAAGCATATTTCCAAAGTTGTGGCAAAATGGTTTAAGGACAACAAAATCAAGGT
TTTGGAGTGGCCATCACAAAGCCCTGACCTCAACCCTATAGGAAATGTGTGGGCAGAACTGAAAAAGAGTGT
GCGAGCAAGGAGGCCTACAAACCTGACTCCGTTACACCAGCTCTGTCAGGAGGAATGGGCCAAAATTCACCC
AACTTTTTGTGGGAAGCTTGTGGAAGGCTACCCGAAACGTTTGACCCAAGTTAAACAATTTAAAGGCAATGC
TACTAAATACTAA
>chromosome25:40077961-40078983/1-1022
TGGGAAAATCAGAAGAAATCAGCCAAGACCTCAGAAAAAAAATGGTAGACCTCCACAAGTCTGGTTCAACCT
TGGGAGCAATTTCCAAACGCCTGAAGGTACCACGTTCATCTGTACAAACAATAGTACGCAAGTATAAACACT
ATGGGACCACGCAGCCATCGTACCGCTCAGGAAGGAGACCCGTTCTGTCTCCTAGAGATGAACGTACTTTGG
TGCGAGAAGTGCAAATCAATCCCAGAACAACAGCAAAGGACCTTGTGAAGATGCTGGAGGAAACAGGTACAA
AAGTATCTATATCCACAGTAAAATGAGTCCTATATTGACATAAACTGAAAGGCCGCTCAGAAAGGAAGGAGC
CACTGTTCCAAAACCGCCAGAAAAAAGCCAGACTACGGTTTGCAACTGCACATGGGGACAAAGATCGTGCTT
TTTGGAGAAATGTCCTCTGGTGTGATGAAACAAAAATAGAGCTGTTTGGCCATAATGACCATCATTATGTTT
GGAGGAAAAAGGGGGACGCTTGCAAGCCGAAGAACACCATCCCAACCGAGAAGCACGGGGGTGGCAGCATCA
TGTTATGGGGGTGCTTTGCTGCAGGAGGGACTGGTGCACTTCACAAAATAGATGGCATCATGAGGCAGGAAA
ATTATGTTGATATATTGAAGCAACATCTCAAGAATTCAGTCAGGAAGTTAAAGCTTGGTCGCAAATGGGTCT
TCCAAATGGACAATGACGCCAAGCATACTTCCAAAGTTGTGGCAAAATGGCTTAAGGACAACCAAGTCAAGG
TATTGGAGTGGCCATCACAAAGCCCTGACCTCAATCCTATAGAAAATGTGTGGGCAGAACTGAAAAAGTGTG
TGCGAGCAAGGAGGCCTACAAACCTGACTCAGTTACACCAGCTCTGTCAGGAGGAATGGGTCAAAATTCACC
CAACTTACTGTGGGAAGCTTGTGGAAGGCTACCCGAAACATTTGACCAAAGTTAAACAATTTAAAGGCATTG
CTACCAAATACTAA
>chromosome26:43511990-43513012/1-1022
ATGGGGAAATCTAAAGAAATCAGCCAAGACCTCAGAAAAATAATTGTAGACCTCCACAAGTCTGGTTCATCC
TTGGGAGCAATTTCCAAATGCCTGAAGGTACCACGTTCATCTGTACAAACAATAGTACGCAAGTATAAACAC
CATGGGACCATGCAGCCGTCCTACCGCTCAGGAAGGAGACGTGTTCTGTCTCCTAGAGATGAACGTGATTTG
GTGCAAAAAGTGCAAATCAATCCCAGAACAACAGCAAATGACCATGTGAAGATGCTGGAGGAAACAGGTACA
AAAGTATCTATATCCACAGTAAAGCGAGTCCTATACCGACATAACCTGAAAGGCCGCTCAGCAAGGAAGAAG
CCACTGCTCCAAAACCGCCATAAAAAAGCCAGACTACGGTTTGCAACTGCACATGGGGACAAAGATCGTACT
TTTTGGAGAAATGCCCTCTGGTCTGATGAAACAAAAATAGAACTGTTTGGCCATAATGACCATCGTTATGTT
TGGAGGACAAAGGGGGATGCTTGCAAGCCGAAGAACACCATCCCAACCGTGAAGCACGGGGGTGGCAGCATC
ATGTTGTGGGGGTGCTTTGCTGTAAGAGGGACTGGTGCACTTCACAAAATAGATGGCATCATTAGAAAGGAA
AATTATTTGGATATATTGAAGCAACATCTCAAGACATCAGTCGGGAAGTTAAATCTTGGTCGCAAATGGGTC
TTCCAAATGGACAATGACCCCAAGCATACTTCCAAAGTTGTGGCAAAATGGCTTAAGGACAACAATGTCAAG
GTATTGGAGTGGCCATCACAAAGCCTTGACCTCAATCCTATAGAAAATTTGTGGGCAGAACTTAAAAAGTGT
GTGCGAGCAAGGAGGCCTACAAACCTGACTCAGTTACACCAGCTCTGTCAGGAGGAATGGGCCAAAATTCAC
CCAACTTATTGTGGGAAGCTTGTGGAAGGCTACCCAAAACGTTTGACCCAAGTTAAACAATTTAAAGGCAAT
GCTACCAAATACTA
>chromosome26:17817303-17818324/1-1021
ATGGGAAAATAAAAAGAAATCAGCCAAGACCTCAGAAAAAATATCGTAGACCTCCACAAGTCTGGTTCATCC
TTGGGAGCAATTTCCAAATGCCTGAAGGTACCACGTTCATCTGTACAAACAATAGTACGCAAGTATAAACAC
CATGGGACCACGCAGCCGTCATACCGCTCAGGAAGGAGACGCGTTCTGTCTCCTAGAGATTAACGTACTTTG
GTGCGAAAAGTGCAAATCAATCCCAGAACTACAGCAAAGGACCTAGTGAAGATGCTGGAGGAAACAGGTACA
AAAGTATCGATATCCACAGTAAAACGAGTCCTATATCGACATAACCTGAAATGCCGCTCAGCAAGGAAGAAG
CCACTGCTCCAAAACCACCATAAAAACTCCAGACTACAGTTTGCAACTGTACATGTGGACAAAGATCGTACT
TTTTGGAGAAATGTCCTCTGGTCTGATGAAACAAAAATAGAACTGTTTGGCCATAATGAACATTGTTATGTT
TGGAGGAAAAAGGGGGAGGCTTGCAAGCCGAAGAACAGCATCCCAACTGTGAAGCACGGGGGTGGCAGCATC
ATGTTGTGGGGGTGCTTTGCTGCAGGAGGGACTGGTGCACTTCACAAAATAGATGGCATCATGAGGCAGGAA
AATTATGTGGATATATTGAAGCAACATGTCAAGACATCTGTCAGGAAGTTAAAGATTGGTTGCAAATGGGTC
TTCCAAATGGACAATGACCCCAAGCATACTTCCAAAGTTGTGGCAAAATGGCTTAAGGACAAAAAATCAAGG
TATTGGAGTGGCCATCACAAAGCCCTGACCTCAACCCTATAGAAAATTTGTGGGCAGAACTGAAAAGACGTG
TGCGAGCAAGGAGGCCTACAAACCTGACTCAGTTACACCAGCTCTGTCAGGAAGAATGGGCCAAAATTCACC
CAACTTATTGTGGGAAGCTTGTGGAAGGCTACTCGAAACGTTTGACCCAAGTTAAACAATTTAAAGTCAATG
CTACCAGATACTA
>chromosome26:25645231-25646254/1-1023
ATGGGAAAATCAAAAGAAATCAGCCAAGACCTCAGAAAAACAATTGTAGACCTCTACAAGTCTGGTTCATCC
TTGGAAGCAATTTCCAAATGCCTGAAGGTACCACGTTCATCTGTACAAATAATAGTACACAAGTATAAACAC
CATGGGACCACGCAGCCATCATACCCCTCAGGAAGGAGACGCGTTCTGTCTCCTAGAGATGAAAGTTCTTTG
GTGCGAAAAGTGTAAATCAATCCCAGAACAACCGCAAAGGACCTTGTGAAGATGCTGGAGGAAACAGGTACA
AAAGTATCTATATCCACAGTAAAACAAGTCCTATAGCAACATAACCTGAAAGGCCGCTCAGCAAGGAAGAAG
CCACTGCTCCAAAACAGCCATAAAAAAGCCAGACTACGGTTTGCAACTGCACATGGGGACAAAGAGTGTACT
TTTTGGAGAAATGTCATCTGGTCTGATGAAACAAAAATAGAACTGTTTGGCCATAATGACCATCGTTATGTT
TGGAGGTAAAAGGGGGACGCTTGCAAGCCGAAGAACACCATCCCAACCATGAAGCACGGGGGTGGCAGCATC
ATGTTGTGGGGGTGCTTTGCTGCAGGAGGGACTGGTGCACTTCACAAAATAGATGGCATCATGAGGGAGGAA
AATTATGTGGATATATTGAAGCAACATCTCAAGACATCAGTCAGGAAGTTAAAACTTGGTCGCAAATGGGTC
TTCCAAATGGATAATGACCCCAAGCATACTTCCAAAGTTGTGGCAAAATGGCTTAAGGACAACAAAGTCAAG
GTATTTGAGTGGCCATCACAAAGCCCTGACCTCAATCCTATAGAAAATGTGTGGGCAGAACTGAAAAAGCTT
GTGCGAGCAAGGAGGCCTACAAACCTGACTCAGTTACACCAGCTCTGTCAGGAGGAATGGGCCAAAATTCAC
CCAACTTCTTGTGGGAAGCTTGTGGAAGTCTATCCGAAATGTTTGACCCAAGTTAAACAACTTTAAAGGCAA
TGCTTCCAAATACTA
>chromosome26:43525322-43526344/1-1022
ATGGGAAAATCTAAAGAAATCAGCCAAGACCTCAGAAAAATAATTGTAGACCTCCATAAATCTGGTTCATCC
TTGGGAGCAATTTCCAAATGCCTGAAGGTACCACGTTCATCTGTACAAACAATAGTACGCAAGTATAAACAC
CATGGGACCATGCAGCCGTCATACCGCTCAGGAAGGAGACGCGTTCTGTCTCCTAGAGATGAACGTGATTTG
GTGCAAAAAGTGCAAATCAATCCCAGAACAACAGCAAAGGACCATGTGAAGATGCTGGAGGAAACAGGTACA
AAAATATCTATATCCACAATAAAACGAGTCCTATATCGACATAACCTGAAAGGCCGCACAGCAGGAAGATGC
CACCGCTCCATAACCGCCATAAAAAAGCCAGACTACGGTTTGCAACTGCACATGGGGACAAAGATCGAACAT
TTTGGAGAAATGTCCTCTGGTCTGATGAAACAAAAATAGAACTGTTTGGCCATAAAGACCATCGTTATGTTT
GGAGGACAAAGGGGGAGGCTTGCAAGCCGAAGAACACCATCCCAACCGTGAAGCACGGGGGTGGCAGCATCA
TGGTGTGGAGGGTGCTTTGCTGCAGGAGGGACTGGTGCACTTCACAAAAGAGATGGCATCATGAGGCAGGAA
AATTATTTGGATATATTGAAGCAACATCTCAAGACATCAGTCGGGAAGTTAAATCTTGGTCGCAAATGGGTC
TTCCAAATGGACAATGACCCCAAGCATACTTCCAAAGTTGTGGCAAAATGTCTTAAGGACAACAAAGTCAAG
GTATTAGAGTGGCCATCACAAAGCCTTGACCTCAATCCTATAGAAAATTTGTGGGCAGAACTGAAAAAGCGT
GTGCGAGCAAGGAGGCCTACAAACCTGACTCAGTTACACCAGCTCTGTCAGGAAGAATGGGCCAAAATTCAC
CCAACTTATTGTGGGAAGCTTGTGGAAGGCTACCCGAAATGTTTGACCCAAGTTAAACAATTTAAAGGCAAT
GCTACCAAATACTA
>chromosome26:45357425-45358403/1-978
AATTGTTGACCTCCACAAGTCTGGTTCATCCTTGGGAGCAATTTCCAAACACCTGAAGGTACCACGTTCATC
TGTACAAACAATAGTACGCAAGTATAAACACCATGGGACCACACAGCCGTCATAACGCTCAGGAAGGAGACG
CGTTCTGTCTCCTAGAGGTGAACGTACTTTGGTGCGAAAAGTGCAAATCAATCCCAGAACAACAGCAAAGGA
CCTTGTGAAGATGCTGGAGGAAACAGGTACAAAAGTATCTATATCCACAGTAAAACGAGTCCTATATCGACA
TAACCTGAAAGGCCACTCAGCAAGGAAGAAGCCACTGCTCCAAAACCACCATAAAAAAGCCAGACTACAGTT
TGCAACTGCACATGGGGACAAAGATCGTACTTTTTGGAGAAATGTCCTCTTGTCTGATGAAACCAACATAGA
ACTGTTTGGCCATAATGACCATCGTTATGTTTGGAGGAAAAAGGGGGAGGCTTGCAAGCCGAAGAACACCAT
CCCAACCGTGAAGCACGGGGGTGGCAGCATCATGTTGTGGGGGTGCTTTACTGCAGGAGGGACTGGTGCACT
TCACAAAATAGATGGCATCATAAGGATGGAAAATTATGTGGGTATATTGAAGCAACATCTCAAGACATCAGT
CAGGAAGTTAAAGCTTGGTCGCAAATGGGTCTTCCAAATGGACAATGACCCCAAGCACACTTCCAAAGTTGT
AGCAAAATGGCTTAAGGACAAAGTCAAGGTATTGGAGCGGCCATCACAAAGCCCTGACCTCAATCCTATAGA
ACATTTGTGGGCAGAACTGAAAAGGCTTGTGCAAGCAAGGAGGCCTACAAACCTGACTCAGTTACACCAGCT
CTGTCAGGAGGAATGGGACAAAATTCACCCAACTTATTGTGGGAAGGTTGTGGAAGGCTACCCGAAACATTT
GACCCAAGTTAAACAATTTAAAGGCAATGCTACCAAATACTA
>chromosome26:28513683-28514705/1-1022
TGGGAAAATCAAAAGAAATCAGCCAAGACCTCAGAAAAAAATTGTAGACCTCCACAAGTCTGGTTCATCCTT
GGGAGCAATTTCCAAACGCCTGAAGGTACCACGTTCATCTGTACAAACAACAGAACGCAAGTATAAACACCA
TGGGACCACGCAGCCGTCATACCGCTCAGGAAGGAGACGCGTTCTGTCTCCTAGAGATTAACTTACTTTGGT
GCGAAAAGTGCAAATCAATCCCAGAACAACAGCAAAGAACTTTGTGAAGATGCTGGAGGAAGCAGGTACAAA
AGTATCTATATCCACAGTAAAACAAGTCCTATATCGACATAACCTGAAAGGCCGCTCAGCAAGGAAGAAGCC
ACTGCTCCAAAACCACCATAAAAAAGCCAGACTACGGTTTGCAACTGCACATGGGGACAAAGATGGTACTTT
TTGGAGAAATGTCCTCTGGTCTGATGAAACAAAAATAGAACTGTTTGGCCATAATGACCATCGTTATGTTTG
GAGGAAAAAGGGGGACGCTTGCAAGCCGAAGAACACCATCCCAACCGTGAAGCACGGGGGTGGCAGCATCAT
GTTGTGGGGGTGCTTTGCTGCAGGTGGGACTGGTGCACTTCACAAAATAGATGGCATCATGAGGAAGGGAAA
TTATGTGGATATATTGAAGCAACATCTCAAGACATCAGTCAGGAAGTTAAAGCTTGGTTGCAAATGGGTCTT
CCAAATGGACAATGACCCCAAGCATACTTCCAAAGTTGTGGCAAAATGGCTTAAGGACAACAAAGTCAAGCT
ATTGTCGTGGCCATCACAAAGCCATGACCTCAATCATATAGAACATTTGTGGGCAGAACTGAAAAAAGCGTG
TGTGAGCAAGGAGGCCTACAAACCTGACTCAGTTACACCAGCTCTGTCAGGAGGAATGGGCCAAAATTCACC
CAACTTATTGTGGGAAGCTTGTGGAAGGCTACCCAAAACATTTGACCCAAGTTAAGCAATTTAAAGGCAATG
CTACCAAATACTAA
>chromosome26:16891028-16892050/1-1022
TGGGAAAATCTAAAGAAATCAGCCAAGACCTCAGAAACAAAATTTTAGACCTCCACAAGTCTGGTTCATCCG
TGGGAGCAATTTCCAAACAACTGAAGGTACCACGTTCATCTGTACAAACAATAGTACGCAAGTATAAACACC
ATGGGACCACGCAGCCGTCATACCGCTCAGGAAGGAGACGTGTTCTGTCTCCTAGAGATGAACGTACTTTGG
TGCGAAAAGGGCAAATCAATCCCAGAACAACAGCAAAGGACCTTGTGAAGATGCTGGAGGAAACAGGTACAA
AAGTATCTATATCCACAGCAAAACGAGTCCTATATCAACATAACCTGAAAGGCCGCTCAGCAAGGAAGAAGC
CACTGTTCCAAAACCACCATGAAAAAGCCAGACTACGGTTTGCAACTGCACATGGGGACAAAGATCGTACTT
TTTAGAGAAATGTCCTCTGGTCTGATGAAACAAAAATATAACTGTTTGGCCATAACGACCATTGTTATGTTT
GGAGGAAGAAGGGGGAGGCTTGCAAGCCAAAGAACACCATCCCAACCGTGAAGCATGGGGGTGGCAGCATCA
TGTTGTGGTGGTGCTTTGCTACAGGAGGGACTGGTGCACTTCACAAAATAGATGGCTTTATGAGGTAGGAAA
ATTATGTGGATATATTGAAGCAAAATCTCAAGACATCAATCAGGAAGTTAAAGCTTGGTCGCAAATGGGTCT
TCCAAATAGACAATGACCCCAAGCATACTTCCAAAGTTGTAGCAAAATGGCTTAAGGACAACAAAGTCAAGG
TATTGGAGTGGCCATCACAAAGCCCTGACCTCAATCCTATAGAAAATTTGTGGTCAGAACTGAAAAAGCGTG
TGCGAGCAAGGAGGCCTACAAACCAGACGCAGTTACACCTGCTCTGTCAGGAGGAATGGGCCAAAATTCACC
CAACTTATTGTGGGAAGCTTGTGGAAGGTTACCCGAAACGTTTGACCCAACTTAAACAATTTAAAGGTAATG
CTACCAAATACTAA
>chromosome26:17064378-17065395/1-1017
TGGGAAACTCAAAAGAAATCAGCCAAGACCTCAGAAAAAAAATTGTAGACCTCCACAAGTCTGGTTCATCCG
TGGGAGCAATTTCCAAATGCCTGAAGGTACCACGTTCATCTGTACAAACAATAGTACGCAAGTATAAACACC
ATGGGACCACACAGCCGTCATACCGCTCAGGAAGGAGACGCGTTCTGTCTCCTAGTGATGAACGTACTTTGG
TGGAAAAGTGAAAATCAATCCCAGAACAACAGCAAAGGACCTTGTGAAGATGCTGGAGGAAACAGGTACAAA
ACTATCTATATCCACAGTAAAACGAGTCCTATATCGACATAACCTGAAAGGCCGCTCAGCAAGGAAGAAGAA
ACTGCTCCAAAACCGCCATAAAAAAGCCAGACTATGGTTTGCAACTGCACATGGGGACAAAGATCGTACTTT
TGGAGAAATGTCCTCTGGTCTGATGAAACAAAAATAGAACTGTTTGGCCATAATGACCATCGTTATGTTTGG
AGGAAAAAGGGGGAGGCTTGCAAGCCGAAGAACACCATCCCAACCGCGAAGCACGGGAGTGGCAGCATCATG
TTGTGGGGGTGCTTTGCTGCAGGAGAGACTGGTGCACTTCACAAAATAGATGGCATCATGAGGAAAGACAAT
TATGTGGATATATTGAAGCAACATCTCAAGACATCAGTCAGGAAGTTAAAGCTTGGTTGCAAATGGGTCTTC
CAAATGGACAATGACCCCAAGCATACTTCCAAGTTGTGGCAAAATGGCTTAAGGACAACAAAGTCAAGGTAT
TGGAGTGGCCATCACAAAGCTGACCTCAATCCTATAGAAAATGTGTGGGCAGAACTGAAAAAGCATGTGCGA
GCATGGAGGCCTACAAACCTGACTCAGTTACACCAGCTCTGTCAGGAGGAATGGGTCAAAATTCACCCAACT
TATTGTGGGAAGCTTATGGAAGGCTACCTGAAACGTTTGACCCAAGTTAAACAATTTAAAGGCAATGCTACC
AAATACTAA
>chromosome26:45601233-45602253/1-1020
TGGGAAAATCAAAAGAAATCAGCCAAGACCTCAGAAAAAAAGATTGTAGACCTCCACAAGTCTGGTTCATCC
TTGGGAGCAATTTCCAAACACCTGAAGGTACCTCGTTCATCTGTACAAACAATAGTACGCAAGTATGAACAC
CATGGGACCACGGAGCCGTCATACCGCTCAGGAAGAAGACGCGTTCTGTCTCCTAGAGATGAACGTACTTTG
GTGCGAAAAGTGCAAATCAATCCCAGAACAACAGCAAAGGACCTTGTGAAGATGCTGGAGGAATCAGGTACA
AAAGTATCTATATCCACAGTAAAACGAGTCCTATATCGACATAACCTGAAAGGCCGCTCAGCAAGGAAGAAG
CCACTGCTCCAAAACCACCATAAAAAAGCCAGACTACGGTTTGCAACTGCACATGGGGACAAAGATCGTACT
TTTTGGAGAAATGTCCTCTGGTCTGATGAAACAAAAATAGAACTGTTTGGCCTTAATGACCATTGTTATGTT
TGGAGGAAAAAGGAGGCTTGCAAGCTGAAGAACACCATCCCAACTGTGAAGCACGGGTGTGGCAGCATCTTG
TTGTGGGGGTGCTTTGCTGCAGGAGGGACTGGTGCACTTCACAAAATAGATGGCATCTTGAGGATGGAAAAT
TATGTGGGTATATTGAAGCAACATCTCAAGACATCAGTCAGGAAGTTAAAGCTTGGTCGCAAATGGGTCTTC
CAAATGGACAATGACCCCAAGCAAACAGCCAAAGTTGTGGCAAAATGTCTTAAGGACAATAAAGTCAAGGTA
TTGGAGTGGCCATCACAAAGTCTGGACCTCAATCCTATAGAACATTTGTGGGCAGAACTGAAAAGGCTTGTG
CGAGCAAGGAGGCCTACAAACCTGACTCAGTTACACCAGCTCTGTCAGGAGGAATGGGACAAAATTCACCCA
ACTTATTGTGGGAAGGTTGTGGAAGGCTACCCGAAACGTTTGACCCAAGTTAAACAATTTAAAGGCAATGTT
ACCAAATACTAA
>chromosome27:5760999-5762023/1-1024
ATGGGAAAATCAAAAGAAATCAGCCAAGACCTCAGAAAAAAAATTGGAGACCTCCACAAGTCTGGTTCATCT
TTGGGAGCAATTTACAAACGCCTGAAGGTACCACGTTCGTCTGTACAAGCAATCGTACGCAAGTATAAACAC
CATGGGACCACACAGCCGTCATACCACTCAGGAAGGAGACGTGTTCTGTCTCCTAGAGATGAACGTACTTTG
GTGCGAAAAGTGCAAATGATTCCCAGAACAACAGCAAAGGACCTTGTGAAGATGCTGGAGGAAACCGGTACA
AAAGTATCTATATCCACAGTAAAACGAGTCCTATATCGACATAACCTGAAAGGCCGCTCAGCAAGGAAGAAG
CCACTGCTCCAAAACCGCCATAAAAAAGCCAGACTACGGTTTGCAACTGCACATGGGGACAAAGATCGTACT
TTTTGGAGAAATGTCCTCTGGTCTGATGAAACAAAAATAGAACTGTTTGGCCATAATGACCATTGTTATGTT
TGGAGGAAAAAGGGGGAGGCTTGCAAGCTGAAGAATACCATCCCAACCGTGAAGCACGGGGGTGGTAGCATC
ATGTTGTGGGGGTGCTTTGCTGCAGGAGGGACTGGTGCACTTCACAAAATAGATGGCATCGTGAGGAAGGAT
TAAATTATGTGAATATATTGAAGCAACGTCTCAAGACATCAGTCAGGAAGTTAAAGCATGGTCGCAAATGGG
TCTTCCAAATGGACAATGACCCTAAGCATACTTCCAAAGTTGTGGCAAAATGGCTTAAGGACAACAAAATCA
AGGTATTGGAGTGGCCATCACAAAGCCCTGACCTCAATCCCATAGAAAATTTGTGGGCAGAACTGAAAAAGC
GTGTGCGAGCAAGGAGGCCTACAAACCTGACTCAGTTACACCAGCTCTGTCAGGAGGAATGGGCCAAAATTC
ACCCAACTTATTGTGGGAAGCTTGTGGAAGGCTACCCAAAACGTTTGACCCAAGTTAAACAATTTAAAGGCA
ATGCTACCAAATACTA
>chromosome27:41087882-41088893/1-1011
AAAATAAATCAGCCAAGACCTCAGAAAAAAAATTGTAGACCTCCACAAGTCTGGTTCATCCTTGGGAGCAAT
TTCCAAACGCCTGAAGGTACCACGTTCATCTGTACAAACAATATTACGCAAGTATAAACACCATGGGACTAC
GCAGCCGTCATACTGCTCAGGAAGGAGACGCGTTCTGTCTCCTAGAGATGAACGTACTTTGGTGCAAAAAGT
GAAAATCAATCCCAGAACAACAGCAAAGGACCTTGTGAAGATGCTGGAGGAAACAGGTACAAAAGTATCTAT
ATCCACAATAAAACGAGTCCTATATTGACATAGCCTGAAAGGCCGCTCAGCAAGGAAGAAGCCACTGCTCCA
AAACTGCCAGAAAAAAGCCAGACTACGGTTTGCAACTGCACATGGGGACAAAGATCATACTTTTTGGAGAAA
TGTCCTCTGGTCTGATGAAACAAAAATATAACTGTTTGGCCATAATGACCATCGTTATGTTTGGAGCAAAAA
GGGGGAGGCTTGCAAGCCGAAGAACACCATCCCAACCGTGAAGCACGGGGGTGGCAGCATCATGTTGTGGGG
GTGCTTTGCTGCAGGAGGGACTGGTGCACTTCACAAAATAGATGGCATCATGAGGCAGGAAAATTAGGTGGA
TATATTGAAGCAACATCTCAAGACATCAGTCAGGAAGTTAAAGCTTGGTCGCAAATGGATCTTCCAAATGGA
CAATGACCCCAAGCATACTTCCAAAGTTGTGGCAAAATGCCTTAAGGACAACAAAGTCAAGGTATTGGAGTG
GCCATCACAAAGCCCTGACCTCAATCCTATAGAAAATTGGTGGGCAGAACTGAAAAAGCGTGTGCGAGTAAG
GAGGCCTACAAACCTGACACAGTTACACCAGCTCTGTCAGGAGGAATGGGCCAAAATTCACCCAACTTATTG
TGGGAAGCTTGTGGAAGGCTACTCGAAACGTTTGACCCAAGTTAAACAATTTAAAGGCAATGCTACCAAATA
CTT
>chromosome27:21110546-21111564/1-1018
GGAAAATCGAAAGAAATCAGCCAAGACCTCAGAAAAAAAATTGTAGACCTCCACAAGTCTGGTTCATCCTTG
GGAGCGATTTCCAAACACCTGAAGGTACCACGTTCATCTGTACAAACAATTGTACGCAAGTATAAACACTAT
GGGACCACGCAGCCGTCATACCGCTCAGGAAGGAGACGCGTTCTGCCTCCTAGAGATGAACGTACTTTGGTG
CGAAAAGTGCAAATCAATCCCAGAACAAGAGCAAAGGACCTTGTGAAGATGCTGGGGGAAACAGGTACAAAA
GTGTCTATGTCTACAGTAAAACGAGTCCTATATCAACATAACCTGAAAGGCCGCTCAGCAAGGAAGAGGCCA
CTGCTCCAAAACTGCCATAAAAAAGCCAGACTATGGTTTGCAACTGCACATGGGGACAAGATCATACTTTTT
GGAGAAATGTCCTCTGGTCTGATGAAACAAAAATAGAACTGTTTGGCCATAATGACCATCGTTATGTTTGGA
GGAAAAAGGGGGATGCTTGCAAGCCGAAGAACACCATCCCAACCGTGAAGCACGAGGGAGGCAGCATCATAT
TGTGGGGGTGCTTTGCTGCAGGAGGGACTGGTGCACTTCACAAAATAGATGGCTTCATGAGGGAGGAAAATT
ATGTGGATATATTGAAGCAACATCTCAAGACATCAGTCAGGAAGTTAAAGCTTGGTTGCAAATGGGTCTTCC
AAATGGACAATGACCCCAAGCATACTTCCAAAGTTGTGGCAAAATGGCTCAAGGACAACAAAGTCAAGGTAT
TGGAGTGGCCATCACAAAGCCCTGACCTCAATCCTATAGAAAATGTGTGGGCAAAACTGAAAAAGCGTGTGC
GAGCAAGGAGACCTACAAACCTGACTCAGTTACACCAGCTCTGTCAAGAGGAATGGGCCAAAATTCACCCAA
CTTATTGTGGAAAGCTTGTGGAAGGCTACCCAAAATGTTTGAACCAAGTTAAACAATTTAAAGGCAATGCTA
CCAAATACTA
>chromosome27:23046037-23047023/1-986
AAAATAATTGTAGACCTCCACAAGTCTGGTTCATCCTTGGGAGCAATTTCCAAACGCCTGAAGGTACCATGT
TCATCTGCACCAACAATAGTACGCAAGTATAAACACCATGGGACCACGCAGCCGTCATACCGCTCAGGAAGA
AGACGCGTTCTGTCTCCTAGAGATGAACGTACTTTGGTGCGAAAAGTGCAAATCAATCCCAGAACAACAGCA
AACGACCTTGTGAAGATGCTGGAGGAAACATGTACAAAAGTATCTATATCCACAGTAAAACGAGTCCTATAT
CGACATAACCTGAAAGGCCGCTCAGCAAGGAAGAAGCCACTGCTCCAAAACCGCCATAAAAAAGCCAGACTA
CGCTTTGCAACTGCACATGGGGACAAAGATCGTACTTTTTGGAGAAATGTCCTCTGGTCTGATTAAACAAAA
ATAGAACTGTTTGGCCATAATGACCATTGTTATGTTTGGAGGAAAAAGGGGGAGGCTTGCAAGCTGAAGAAC
ACTATCCCAACCGTGAAGCACGGGGGTGGCAGCATCATGTTGTGGGGGTGCTTTGCTGCAGGAGGGACTGGT
GCACTTCACAAAATAGATGGAATCATGAGGAAGAAAAATTATGTGGATATATTGAAGCAACATCTCAAGACA
TCAGTCAGGAAGTTAAAGCTTGGTCGCAAATGGGTCTTCCAAATGGACAATGACCCCAAGCATACTTCCAAA
GTTGTGGAAAAATGGCTTAAGGACAACAAAGTCAAGGTATTGGAGTGGCCATCACAAAGCCCTGACCTCAAT
CCTATAGAAGATTTGTGGGCAGAACTGAAAAAGCGTGTGCAAGCAAGGAGGCCTACAAACCTGACTCAGTTA
CACCAGCTCTGTCAGGAGGAATGGGCCAAAATTCACCCAACTTATTGTGGGAAGCTTGTGGAAGGCCACCCG
AAACGTTTGACCCAAGTTAAACAATTTAAAGGCAATGCTATCAAATACTA
>chromosome27:29754150-29755131/1-981
AAATTGTAGACCTCCACAAGTCTGGTTCATCCTTGGGAGCACTTTCCAAATGCCTGAAAGTACCACGTTCAT
CTGTACAAACAATAGTACATAAGTATAAACACCATGGGACCACGCAGCCGTCATACCGCTCAGGAAGGAGAC
GCGTTCTGTCTACTAGAGATGAACGTACTTTTGTGCGAGAAGTGTAAATCAATCCCAGAACAACAGCAAAGG
ACCTTGTGAAGATGCTGGAGGAAACAGGTACAAAAGTATCTATATCCACAGTAAAACGAGTCCTATATCGAC
ATAACCTGAAAGGCCGCTCAGCAAGAAAGAAGCCACTGCTCCAAAACAGCCATAAAAAAGCCAGACTACGGT
TTGCAACTGCACATGGGGACAAAGATCGTACTTTTTGGAGAAATGTCCTCTGGTCTGATGAAACAAAAATAG
AACTGTTTGGCCATAATAACCATCGTTATGTTTGGAGGAAAAAAGGGGTGGCTTGCAAGCCGAAGAACACCA
TCCCAACTGTGAAGCACGGGGGTGGCAGCATCATGTTATGGGGGTGCTTGCTGCAGGAGGGACTGGTGCACT
TCAGAAAATAGATGGCATCATGAGACAGGAAAACTATCTGGATATATTGAAGCAACATCTCAAGACATCAGT
CAGGAAGTTAAAGCTTGGTCGCAAATGGGTCTTCCAAATGGACAATGACCCCAAGCATACTTCCAAAGTTGT
GGAAAAATGGCTTAAGGACAACAAAGTCAAGGTATTGGAGTGGCCATCACAAAGCCCTGACCTCAATCCCAT
AGAAAATGTGTGGGCAGAACTGAAAAAGCATATGCAAGCAAGGAGGCCTACAAACCTGACTCAGTTACACCA
GCTCTGTCAGGAGGAATGGGCCAAAATTCACCCAACTTATTGTGGGAAGCTTGTGGAAGGCTACCCGAAACG
TTTGACCCAAGTTAAACAATTTAAAGGCAATGCTACTAAATACTA
>chromosome27:20212846-20213828/1-982
AAATTGTAGACCTCCACAAGTCTGGTTCGTCCTTGGGAGCAATTTCCAAACGCCTGAAGGTACCACGTTCAT
CTGTACAAACAATAGTACGCAAGTATAAACACCATGGGACCACGCAGCCATCATACCGCTCAGGAAGGAGAC
GCGTTCTGTCTCCTAGAGATGAACGGACTTTAGTGCGAAAAGTGCAAATCAATCCCAGAACAACAGCAAAGG
ACCTTGTGAAGATGCTGGAGGAAACAGGTAGAAAAGTATCTATATCCACAGTAAAACGAGTCCTATATCAAC
ATAACTGGAAAGGCCGCTCAGCAAGGAAGAAGACACTGCTCCAAAACCGCCATAAAAAAGCCAGACTACGGT
TTGCAACTGCACATGGGGACAAAGACCGTACTTTTTGGAGAAATGTCCTCTGGTCTGATGAAACAAAAATAT
AATTGTTTGGCCATAATGATCATCATTATGTTTGGAGGAAAAAGGGGGAAGCTTGCAAGCCGAAGAACACCA
TCCCAACCGTGAAGCACGGGGGTGGCAGCATCATGTTGTGGGGGTGCTTTGCTGCAGGAGGGACTGGTGCAC
TTCACAAAATAGATGGCACCATGAGGTAGGAAAATTATGTGGATATATTGAAGCAACATCTCAAGACATCAG
TGAGGAAGTTAAAGCTTGGTCGCAAATAGGTCTTCCAAATGGACAATGACCCCAAGCATACTTCCAAAGTTG
TGGCAAAATGACTTAAGGACAACAAAGTCAAGGTATTGGAGTGGCCATCACAAAGCCCTGACCTCAATCCGA
TAGAACATTTGTGGGCAGAACTGAAAAAGTGTGTGCGAGCAAGGAGGCCTACAAACCTGTCTCAGTTACACC
AGCTCAGTCAGGAGTAATGGGCCAAAATTCCCCCAACTTATTGTGGGAAGCTTGTGGAAGGCTACCCGAAAC
GTTTGACCAAAGTTAAACAATTTAAAGGCAATGCTACCAAATACTA
>chromosome27:29844318-29845339/1-1021
TGGGAAAATCAAAAGAAATCAGCCAAGACCTCAGAAAGAAAAATGTACACCTCCACAAGTCTGGTTCATCCT
TGGGAGCAATTTCCAAATGCCTGAAGATACCACGTTCATCTGTACAAACAATAGTACGCAAGTATAAACACC
ATGAGACCACACAGCCGTCATACCGCTCAGGAAGGAGACGCGTTCTGTCTCCTAGAGATTAATGTACTTTGG
TGCGAAAAGTGCAAATCAATCCCAGAACAACAGCAAAGGACCTTGTGAAGATGCTGGAGGAAACCGGTACAA
AAGTATCTATATCCACAGTAAAACGAGTCCTATATTGACATAATCTGAAAGGCCGCCCAGCAAGGAAGAAGC
CACTGCTCCAAAACCGCAATAAAAAAGCCAGACTACGGTTTGCAACTGCACATGGGGACAAAGATCGTACTT
TTTGGAGAAATGTCCTCTGGTCTGATGAAACAAAAATAGAACTGTTTGGCCATAATGACCATCGTTATGTTT
GGAGGAAAAAGGGGGAGGCTTGCAAGCCAAAGAACCCCTCCCAACCGTGAAGCACGGGGGTGACAGCATCAT
GTTGTGGGGGTGCTTTGCTGCAGGAGGGACTGGTGCACTTCACAAAATAGATGGCATCATGAGGATGTAAAA
TTATGTGGATATATTGAAGCAACATCTCAAGACATCAGTCAGGAAGTTAAAGCTTGGTCGCAAATGGGTCTT
CCAAATGGACAATGACCCCAAGCATACTTCCAAAGTTGTGGCAAAATGGCTTAAGGACAACAAAGTCAAGGT
ATTGGAGTGGCCATCACAAAGCCCTGACCTCAATCCTATAGAAAATGTGTGGGCAGAACTGAAAAAAAGTGT
GCGAGCAAGGAGGCCTACAAACCTGACTCAGTTACACCAGCTCTGTCAGGAGGAATGGGCCAAAATTCCCCC
AACTTATTGTGGGAAGCTTGTGGAAGGCTACCCAAAACGTTTGACTCAAGTTAAACAATTTGAAGGCAATGC
TATCAAATACTAA
>chromosome27:34734023-34735045/1-1022
TGGGAAAATCAAAAGAAATCAGCCAAGACCTCAGAAAAAAAATTGTAGACCTCCACAAGTCTGGTTCATCCT
TGGGAGCAATTTCCAAACGCCTGAAGGTACCACGTTCATCTGTACAAACAATAGTACGCAAGTATAAATGCC
ATGGGACCACGCAGCCGTCATACCGCTCAGGAAGGTGACGCGTTCTGTCTCCTAGAGATGAACGTACTTTGG
TGCGAAAAGTGCAAATCAATCCCAGAACAACAGCAAAGGACCTTGTGAAGAAGCTGGAGGAAACATGTACAA
AAGTATCTATATCCACAGTAAAACGAGTCCTATATCGACATAACCTGAAAGGCCGCTCAGCAAGGAAGAAGC
CACTGCTCTAAAACCGCCATACAAAAGCCAGACTACGGTTTGCAACTGCACATGGGGACAAAGATAGTACTT
TTTGGAGAAATGTCCTCTGGTCTGATGAAACTAAAATAGAACTGTTTGGCCATAATGACCATCGTTATGTTT
CGAGGAAAAAGGGGGAGGCTTGCAAGCCAAAGAACACCATCCCAACCGTGAAGCACAGGGGTGGTAGCATCA
TGTTGTGGGGGTGCTTTGCAGCAGGAGGGACTGGTGCACTTCACAAAATAGATGGCATCATGATGGAGGAAA
ATTATGTGGATATATTGAAGCAACATCTCAAGACATCAGTCAGGAAGTTAAAGCTTGGTCGCAAATGGGTCT
TCCAAATGGACAATGACCCCAAGCATACTTCCAAAGTTGTGGCAAAATGGCTTAAGGACAACAAAGTCAAGG
TATTGGAGTAGCCATCAAAAAGCCCGGACCTCGATCCTATAAAAACTGTGTGGGCAGAACTGAAAAAGAGTT
TGCGAGCAAGGAGGACTACAAACCTGACTCAGTTACACCAGCTCTGTCAGGAGGAATGGGCCAAAATTCACC
CAACTTATTGTGGGAAGCTTGTGGAAGGCTACCCGAAATGTTTGACCCAAGTTAAACAATTTAAAGGCAATG
CTACCAAATACTAA
>chromosome27:29878856-29879880/1-1024
TGGGAAAATCAAAAGAAATCAGCCAAGACTGCAGAAATATAATTGTAGACCTCCACAAGTCTGGTTCATCCT
TGGGAGCAATTTCCAAATGCCTGAAGGTACCACGTTCATCTGTACAAGCAATAGTACGCAAGTATAAACACT
ATGGGACAACGCAGCCGTCATACCGCTCAGGAAGAAGACACGTTCTGTCTCCTAGAGATGAACGTACTTCGG
TGCGAAAGGTACAAATCAATCCCAGAACAACAGCAAAGGACCTTGTGAAGATGCTGGAGGAAACAGGTACAA
AAGTATCTATACATCCACAGTAAAACGAGTCCTATATCAACATAACCTGAAAGGCCGCTCAGCGAGGAAGAA
GCCACTGCTCCAAAACCGCCATAAAAAAGCCAGACTACGGTTTGCAACTGCACAAGGGGACAAAGATCGTAC
TTTTTGGAGAAATGTCCTCTGGTCTGATGAAACAAAAATAGAACTGTTTGGCCATAATGACCATCGTTATGT
TTGGAGGAAAAAGGGGGAGGCTTGCAAGCCGAAGAACACCATCCTAATCGTGAAGCACGGGGGTGGCAGCAT
CATGTTGTGGGGGTGCTTTGCTGCAGGAGGGGCTGGTGCACTTCACAAAATAGATGGCATCATGAGGAAGGA
AAATTATGTGGATATATTGAAGCAACATCTCAAGACCGCAGTCAGGAAGTTAAAGCTTGGTCACAAATGGAT
CTTCCAAATGGACAATGACCCCAAGCATACTTCCAAAGATGTGGAAAAATGGCTTAAGGACAACAAAGTCAA
GGTATTGGAGTGGCCATCACAAAGCCCTGGTCTCAATCATATAGAACATTTGTGGGCAGAACTGAAAAAGCG
TGTGCGAGCAAGGAGGCCTACAAACCTGACTCAGTTACACCAGCTCTGTCAGGAGGAATGGGCCAAAATTCA
CCCAACTTATTGTGGGAAGCTTGTGGAAGGCTACCCAAAACGTTTGACCCAAGTTAAACAATTTAAAGGAAA
TGCTACCAAATACTAA
>chromosome27:36777743-36778763/1-1020
TGGGAAAATCAAAAGAAATCAGCCAAGACCTCAGAAAAAATTGTAGACCTCCACAAGTCTGGTTCATCCTTG
GGAGCAATTTACAAACACTTGAAGGTACCACGTTCATCTGTACAAACAATAGTACGCAAGTATAAACACCAT
GGGACCACGCAGCCATCATACCTCTCAGGAAGGAGATGCGTTCTGTCTCCTAGAGATGAACGTACTTTGGTG
CGAAAAGTGCAAATCAATCCCAGAACAACAGCAAACGCCCTTGTGAAAATGCTGGAGGAAACAGGTACAAAA
GTATCTACATCCACAGTAAAACAAGTCTTATATCGACATAACCTGAAAGGCCCCTCAGCAATGAAGAAGCCA
CTGCTCCAAAACAGCCATAAAAAAGCCAGACTACAGTTTGCAACTGCACATGGGGACAAAGATCGTACTTTC
TGGAGAAATGTCCTCTGGTCTGATGAAACAAAAATAGAACTGTTTGGCCATAATGACCATCGTTATGTTTGG
AGGAAAAAGGGGGAGGCTTGCAAGCCGAAGAGCACCATCCCAACCGTAAAGCACGGGGGTGGCAGCATCATG
TTGTGGGGGTGCTTTGCTGCAGGAGGGACTCGTGCACTTCACAAAATAGATGGCATCATGAGGAAAGAAAAT
TATGTGGATATATTGAAGCAACATCTCAAGACATCAGTCAGAAAGTTAAAGCTTGGTCGCAAATGGGTCTTC
CAAATGGACTATGACCTCAAGCATACTTCCAAAGTTGTGGCAAAATGGCTTAAGGACAACAAAGTAAAGGTA
TTGGAGTGGCCATCACAAAGCCCTGACCTCAATCCTATAGAGAATTTGTGGGCAGAACTGAAAAAGCATGTG
CGAGCAAGGAGGCCTAAAAACCTGACTCAGTTACACCAGCTCTGTCAGGAGGAATGGTCCAAAATTCACCCA
ACTTATTGTGGGAAGCTTGTGGAAGGCTACCCGAAACGTTTGACCCAAGTTAAACAATTTAAAGGCAATGCT
ATCAAATACTAA
>chromosome27:10406209-10407194/1-985
AAAAATGGTAGAACTCCACAAGTCTGGTTCATCCTTGGGAGCAATTTCCAAACACCTGAAGGTACCACGTTC
ATCTGTACAAACAATAGTACGCAAGTATAAACACCATGGGACCACGCAGCCGTCATACCGCTCAGGAAGGAG
AAGCGTTCTGTCTCCTAGAGATGAACGTCCTTTGGTGCGAAAAGTGCAAATCAAACCCAGAACAACAGCAAA
GGACCTTGTGAAGATGCTGGAGGAAACCGGTACAAAAGCATCTATATCCACAGTAAAACGAGTCCTATATCG
ACATAACCTGAAAGGCCGCTCAGCAAGGAAGAAGCCACCGCTCCAAAACCACCATAAAAAAGCCAGACTACG
GTTTGCAACTGCACATGGGGACAAAGATTGTACTTTTTGGAGAAATGTCCTCTGGTTTGATGAAACAAAAAT
AGAACTGTTTGGCCATAATGACCATCGTTATGTTTGGAGGAAAAAGGGGGAGGCTTGCAAGCCGAAGAACAC
CATCCCAACCGTGAAGCACGGGGGTGTCAGCATCATGTTGTGGGGGTACTTTGCTGCAGGAGGGACTGGTGC
ACTTCACAAAATAGATGGCATCACGAGGAAGGAAAATGATGTGGATATATTGAAGCAACATCTCAAGACATC
AGTCAGGAAGTTAAAGCTTGGTCGCAAATGGCTCTTCCAAATGGACAATGACCCCAAGCATACTTCCAAAGT
TGTGGCAAAATGGCTTAAGGAGAACAAAGTCAAGGTATTGGAGTGGCCATCACAAAGCCCTGACCTCAATCC
TATAGAAAATGTGTGGGCAGAACTGAAAAAGCGTGTGCGAGAAAGGAGGCCTGCAAATCTGACTCCGTTACA
CCATCTCTGTCAGGAGGAATGGGCCAAAATTCACCCAACTTATTGTGGGAAGCTTGTGGAAGGCTACCTGAT
ACGTTTGACCCAAGTTAAACAATTTATAGGCAATGCTACCAAATACTAA
>chromosome27:12195269-12196222/1-953
TGGGAAAATCAAAAGAAATCAGCCAAGACCTCAGAAAAAAAATTGTAGACCTCCACAAGTCTGGTTCATCCT
TGGGAGCAATTTCCAAATGCCTGAAGGTACCACGTTCATCTGTACAAACAATAGTACGCAAGTATAAACACC
ATGGGACCATGCAGCTGTCATAACGCTCAGGAAGGAGACGCATTCTGTCTCCTAGAGATGAACGTACTTTGG
TGTGAAAAGTGCAAATCAATCCCAGAACAACAGCAAAGGACCTTGTGAAGATGCTGGAGGAAACAGGTACAA
AAGTATCTATATCCACAGTAAAACGAGTCCTATATCGACATAACCTGAAAGACCGGTCAGCAAGGAAGAAGC
CACTGCTCTAAAACCGCCATAAAAAAGCCAGAGTACGGTTTGCAACTGCACATGGGGACAAAGATCGAACTT
TTTGAAGAAATGTCCTCTGGTTTGATGAAACAAAAATAGAACTGTTTGGCCATAATGACCATCGTTATGTTT
GGAGGAAAAAGGGGGAGGCTTGCAAGCCGAAGAACACCATCCAAACCGTGAAGCACGGGAGTGGCAGCATCA
TGTTGTGGGGGTGCTTTGCTGCAGGAGGGACTGGTGCACTTCACAAAATAGATGGCATCATGAGGGAGGAAA
ATTATGTGGATATATTGAAGCTACATCTCAAGACATCAGTCAGGAAGTTAAAGCTTGGTCGCAAATGGGTTT
TCCAAATGGACAATGACCCCAAGCATACTTCCAAAGCTGTGGCAAAATGGCTTAAGGACAACAAAGTCAAGG
TATTGAAGTGGCCATCACAAAGCCCTGACCTCAATCCTATAGAACATTTGTGGGCAGAACTGAAAAAGCGTG
TGTGAGCAAGAAGGCCTACAAACCTGACTCAGTTACACCAGCTCTGTCAGGAGGAATGGGCCAAAATTCACC
CAACTTATTGTGGGAAG
>chromosome27:3696843-3697767/1-924
GTACCACGTTCATCTGTACAAACAATAGTACGCAAGTATAAACACCATGGGACCACGCAGCCGTCATACCGC
TCAGGTAGGAGACGTGTTCTGTCTCCTAGAGATGAACGTACTTTGGTGCGAAAAGTGCAAATCAATCCCAGA
ACAACAGCAAAGGACATTGTGAAGATGCTGGAGGAAACAGGTACAAAAGTATCTATATCCACAGTAAAACAA
GTCCTATATCGACATAACCTGAAAGGCCGACCAGCAAGGAAGAAGCCACTGCTCCAAAACCGCCATAAAAAA
GCCAGACTACGGTTTGCAACTGCACATGGGGACAAAGATCGTACTTTTTGGAGAAATGTCCTCTGGTCTGAT
GAAACAAAAATAGAACTGTTTGGCCATAATGACCATCGTTATGTTTGGAGGAAAAAGGGGGAGGCTTGCAAA
CCTAAGAACACCATCCCAACCGTGAAGCACGGGGGTGGCAGCATCATGTTGTGGGGGTGCTTTGCTGCAGGA
GGGACTGCTGCACTTCACAAAATAGATAGCATCATGAGGTAGGAAAATTATGTGGATGTACTGAAGCAACAT
CTCAAGACATCAGTCAGGAAGTTAAAGCTTGGTTGCAAATGGGTCTTCCAAATGGACAATGACCCCAAGCAT
ACTTCCAAAGTTGTGGCAAAATGGCTTAAAGATAACAAAGTCAAGGTATTGGAGTGGCCATCACAAAGCCCT
GACCTCAATCCTATAGAAAATTTGTGGGCAGAACTGAAACAGTGTGTGCGAGCAAGAAGGCCTACAAACCTG
ACCCAGTTACACCAGCTCTGTCAGGAGGAATGGGCCAAAATTCACCTAACTTATTGTGGGAAGCTTGTGGAA
GGCTACCCAAAACGTTTGACCCAAGTTAAACAATTTAAAGGCAATGCTACCAAATACTAA
>chromosome28:20943773-20944795/1-1022
ATGGGAAAATCAAAAGAAATCAGCCAAGACCTCAGAAAAAACATTGTAGACCTCCACAAGTCTGGTTCATCC
TTGGGAGCAATTTCCAAACTCCTGAAGGTAACCCGTTTATCTGTACAAACAATAGTTTGCAAGTATAAACAC
CATGGGACCACGCAGCCGTCATACCGCTCAGGAAGGAGACGCGTTCTGTCTCCTAGAGATGAACGTACTTTG
GTGCGAGAAGTGCAAATCAATCCCAGAACAGCAGCAAAGGACCTTGTGAAGATGCTGCAGGAAACAGGTACA
AATGTATCTATATTCACAGTAAAACAAGTCCTATATAAACATAACCTGAAAGGCCGCTCAGCAAGGAAGAAG
CCACTGCTCCAAAACCGCCATAAAAAAGCCAGACTACGGTTTGCAACAGCAGATGGGGACGAAGATCGTACT
TTTTGGAGAAATGTCCTCTGGTCTGATGAAACAAAAATAAAACTGTTTGGCCATAATGACCATCGTTATGTT
TGGAGGAAAAAGGGGGAGGCTTGCAAGCCAAAGAACACCATCCCAACCGTGGAGCACGGGGGTGGCAGCATC
ATGTTGTGGGGGTGCTTTGCTGCAGGAGGGACTGGTGCACTTCACAAAATAGATGGCATCATGAGGGTGGAA
AATGATGTGGATATTTTGAAGCAACATCTCAAGACATCAGTCAGGAAGTTAAAGCTTGGTCGCAAATGGGTC
TTCCAAATGAACAATAACCCCAAGCATACTTCCAAAGTTGTGGCAAAATGGCTTAAGGACAACAAAGTCAAG
GTATTGGAGTGGCCATCACAAAGCCCTGACCTCAATCCTATAGAATATTTGTGGGCAGAACTGAAAAAGCTT
GTGCGAGCAAGGAGGCCTACAAACCTGGCTCAGTTACACCAGCTCTGTCAGGAGGAATGGGCCAAAATTCAC
CCAACTTATTGTGGGAAGCTTGTGGAAGGCTACCTGAAAGGTTTGACCCAAGTTAAACAATTTAAAGGCAAT
GCTACCAAGTACTA
>chromosome28:1571813-1572830/1-1017
ATGGGAAAATCTAAAGAAATCAGCCAAGACCTCAGAAAAAAATTGTAGACCTCCACAAGTCTGCTTCATCCT
TGGGAGCAATTTCCAAATGCCTGAAGGTACCACGTTCATCTGTACAAACAATAGTACGCAAGTATAAACACC
ATGGGACCACGCAGCCATCATACCGCTCAGGATGGAGACGCGTTATGTCTCCTAGAGATGAACGTACTTTGG
TGCGAAAAGTGCAAATCAATCCAGAACAACAGCAAAGGACCTTGTGAAGATGCTGGAGGAAACAGGTACAAA
CGTATCTATATCCACAGTAAAACGAGTCCTATATCGACATAATCTGAAAGGCCGCTCAGCAAGGAAGAAGCC
ACTGCTCCAAAACCGCCATAAAAAAGCCAGACTACGGTTTGCAACTGCACATGGGGAAAGATCGTACTTTTT
GGAGAAATGTCCTCTGGTCTGATGAAACAAAAATAGAACTGTTTGTCCATAATGACCATCGTTGTGTTTGGA
GGAAAAAGGGGGAGGCTTGCAAGCCGAAGAACACCATCCCAACCGTGAAGCACGGGTGTGGCAGCATCATGT
TGTGGGGGTGCTTTGCTGCAGGAGGGACTGGTGCACTTCACAAAATAGATGGCATCATGAGGATGGAACATT
ATGTGGGTATATTGAAGCAACATCTCAAGACATCAGTCAGGAAGTTAAGCTTGGTCACAAATGGGTCTTCCA
AATGGACAATGACCCCAAGCATACTTCCAAAGTTGTGGCAAAATGGCTTAAGGACAACAATGTCAAGGTATT
GGAGTGGCCATCACAAACCCCTGATCTCAATCCTATAGAAAATGTGTGGGCAGAACTGAAAAAACGTGTGCG
AGCAAGGAGGCCTACAAACCTGACTCAGTTACACCAGCTCTGTCAGGAGGAATGGGCCAAAATTCACCCAAC
TTATTGTGGGAAGCTTATGGAAGGCTATCCAAAATGTTTGACCCAAGTTAAACAATCTAAAGGCAATGCTAC
CAAATACTT
>chromosome28:13648515-13649535/1-1020
TGGGAAAATCAAAAGAAATCAGCCAAGACCTCAGAAAATAAATTGTAGACCTCCACAAGTCTGGTTCATTCT
TGGGAGCAATTTCCAAAAGCATGAAGGTACCACGTTCATCTGTACAAACAATAGTATGCAAGTATAAACACC
ATGGGACCACACAGCCATCATACCGCTCAGGAAGGAGACGCGTTCTGTCTCCTAGAGATGAATGTACTTTGG
TGCGAAAAGTGCAAATCAATCCCAGAACAACAGCAAAGGACCTTGTGAAGATGCTGGAGGAAACAGGTACAA
AAGTATCTATATCCACAGTAAAACGAGTCCTATATTGAAATAACCTGAAAGGCCGCTCAGCAAGGAAGAAGC
CACTGCTCCAAAACCGCCATAAAAAAGCCAGACTACGGTTTGCAACTGCACATGGGGACAAAGATCATATTT
TTGGAGAAATGTCCTCTGGTCTGATGAAACAAAAATAGAACTGTTTGGCCATAATGACCGTCGTTATGTTTG
GAGGAAAAAGGGGGATGCTTGCAAGCCGAAGAACACCATCCCAACCGTGAAGCACGGGGGTGGCAGCATCAT
GTTGTGGGGGTGCTTTGCTGCAGGAGGGACTGGTGCACTTCACAAAATAGATGGCATCATGAGGAAAGAAAA
TTATGTGGATATATTGAAGCAACATTTCAAGACATCAGTCAGGAAGTTAAAGCTTGGTCACAAATGGGTCTT
ACAAATGGACAATGGCCCCAAGCATACTTCCAAAGTTGTGGCAAAATGGCTTAAGGACAACAAAGTCAAGGT
ATTGGAGTGCCATCACAAAGCCCTGACCTCAATCCTATAGAAAATGTGTGGGCAGAACTGAAAAAGTGTGTG
CGAGCAAGGAGGCCTACAAACCTGACTCAGTTACACCAGCTCTGTCAGGAGGAATGGGCCAAAATTCACCCA
ACTTATTGTGGGAAGCTTGTGGAAGGCTACCCGAAACGTTTGACCCAAGTTAAACAATTTAAAGGCAATGCT
ACCAAATACTAA
>chromosome28:38026423-38027445/1-1022
TGGGAAAATCCAAAGAAATCAGCCAAGACCTCAGATAAAGAATTGTAGACCTCCACAAGTCTGGTTCATCCT
TGGGAGCAATTTCCAAATGCTTGAAGGTACCACATTCATCTGCACAAACAATAGTACACAAGTATAAACACC
ATGGGACCACGCATCCGTCATACCGCTCAGGAAGGAGACGTGTTCTGTCTCCTAGAGATGAACGTACTTTGG
TGCGAAAAGTGCAAATCAATCCCAGAACAACAGCAAAGGACCTTGTGAAGATGCTGGAGGAAACAGGTACAA
AAGTATCTATATCCACAGTAAAACGAGTCCTATATCGACATAACCTGAAAGGCCGCTCAGCAAGGAAGAAGC
CACTGCTCCAAAACCGCCATAGAAAAGCCAGACTATGGTTTGCAACTGCACATGGGGACAAAGATCGTACTT
TTTGGAGAAATGTCCTCTGGTCTGATGAAATAAAAATATAACTGTTTGGCCATAATGACCATCATTATGTTT
GGAGGAAAAAGGGGGAGGATTGCAAGCTGAAGAACACCATCCCAACCGTGAAGCACGGGGGTGGCAGCATCA
TGTTGTGGGGGTGCTTTGCTGCAGGAGGGACTGGTGCACTTCACAGAATAGATGGCATCATGAGGATGGAAA
ATGATGTGGATATATTGAAGCAACATCTCAAGACATCAGTCAGGAGGTTCAAGTTTGGTCGCAAATGGGTCT
TCCAAATGGACAATGACCACAAGCATACTTCCAAAGTTGTGGCAAAATGGCTTAAGGACAACAAAGTCAAGG
TATTGGAGTGGCCATCACAAAGCCCTGACCTCAACCCTATAGAAAATTTGTAGGCAGACCTGAAAAAGTGTG
TGCGAGCCAGGAGGCCTACAAACCTGACTCAGTTACACCAGCTCTGTCAGGAGGATTGGGCCAAAATTCACC
CAACTTATTGTGGGAAGCTTGTGGAAGGCTACCTGAAATGTTTGACCCAAGTTAAACAATTTAAAGGCAATG
CTACCAAATACTAA
>chromosome28:25579198-25580218/1-1020
TGGGAAAATCAAAATAAATCAGCCAAGACCTCAGAAAAAAATTGTAGACCTCCACAAGTCTGGATCATCCTT
GGGAGCAATTTCCAAACGCCTGAAGGTACCACGTTCATCTGTACAAACAATAGTACGCAAGTATAAACACCA
TGGGACCACGCAGCCGTCATACCGCTCAGGAAGGAGACGTGTTCTGTCTCCTAGAGATGAACGTACTTTGAT
GCGAAAAGTGCAAATCAATCCCAGAACAACAGCAAAGGACCTTGTGAAGATGCTGGAGGAAACGGGTACAAA
AGTATCTATATCCACAGTAAAACGAGTCCTATATCGACATAACCTGAAAGGTCGCTCATCAAGGAAGAAGCC
ACTGCTCCAAAACCACCATAAAAAAGCCAGACTACGGTTTGCAACTGCACATGGGGACAAAGAGCGTACTTT
TTGGAGAAATGTCCTCTGGTCTGATGAAACAAAAATAGAACTGTTTGGCCATAATGACCATCGTTATATTTG
GAGAAAAAAGGAGGAGGCTTGCAAGCCGAAGAACACTATCCCAACCGTGAAGCACGGGGTGGCAGCATCATG
TTGTGGGGGTGCTTTGCTGCAGGAGGGACTGGTGCACTTCACAAAATAGATGGCATCATGAGGCAGGAAAAT
TATGTGGATATATTGAAGCAACATCTCAAGACATCAGTCAGGAAGTTAAAGCTTGGTCGCAAATGGGTCTTC
CAAATGGACAATGACCCCAAGCATACTTCCAAAGTTGTGGCAAAATGGCTTAAGGACAACAAAGTCAAGGTA
TCGGAGTGGCCATCACAAAGCCCTGACTTCAATCCTATAGAAAATGTGTGGGCAGAACTGACAAAGCATGTG
CGTGCAAGGAGGCCTACAAACCTGACTTAGTTACACCAGCTCTGTCTGGAGGAATGGGCCAAAATTCACCCA
AATTATTGTGAGAAGCTTGTGGAAGGCTACCCAAAATGTTTGACCCAAGTTAAATAATTTAAAGGCAATGCT
ACCAAATACTAA
>chromosome29:9598514-9599536/1-1022
ATGGGAAAATCAAAAGAAATCAGCCAAGACCTCAGAAAAACAATTGTAGACCTCCACAAGTCTGGTTCATCC
TTGGGAGCAATTTCCAAACGCTTGAAGGTACCACGTTCATCTGTACAAACAATAATACGCAAGTATGAACAC
CATGGGACCAGGCAGCCATCATACCGCTCAGGAAGGAGACACGTTCTGTCTCCTAGTGATGAACGTACTTTG
TTGTGAAAAGTGCAAATCAATCCCAGAACAACAGCAAAGGACCTTGTGAAGATGCTGGAAGAAACAGGTAGA
AAAGTATCTATATCCACAGTAAAACGAGTCCTATATCGACATAACCTGAAAGGCCGCTCAGCAAGGAAGAAG
CCACTGCTCCAAAACCGCCATAAAAAAGCCAGACTACGGTTTGCAACTGCACATGGGGACAAAGATCGTACT
TTTTGGAGAAATGTCCTCTGGTCTGATGAAACAAAAATAGAACTGTTCAGCCATAATGACCATCGTTATGTT
TGGAGGAAAAAGGGGGAGGCTTGCAAGCCTAAGAACACCATCCCAACTGTGAAGCACAGGGGTGGCAGCATC
ATGTTGTGGGGGTGCTTTGCTGCAGGAGGGACTGGTGCACTTCACAAAATAGATGGCATCATGAGGGAAGAA
AATTATGTGGATATATTGAAGCAACATCTAAAGACATCAGTCAGGAAGTTAAAGCTTGGTCGCAAATGGGTC
TTCCAAATGGAAAATGACCCCAAGCATACTTCCAAAGTTGTGGCAAAATGGCTTAAGGACAACAAAGTCAAG
GTATTGGGGTGGCCATCACAAAGCCCTAACCTCAATCCTATAGACAATTTGTGGGCAGAACTGAAAAAGCTT
GTGCGAGCAAGGAAGCCTACAATCCTGACTCAGTTACACCAGCTCTGTCAGGAGGAATGGGCCAAAATTCAC
CCAACTTATTGTGGGAAGCTTGTAGAAGGCTACCCGAAACGTTTGACCCAAGTTAAACAATTTAAAGGCAAT
GCTACCAAATACTA
>chromosome29:17040668-17041689/1-1021
ATGGGAAAATCAAAAGAAATCAGCCAAGACCTCAGAAAAGAAATTGTAGACCTCCACAAGTCTGGTTTATCC
TTGGGAGCAATTTCCAAACGCCTGAAGGTACCACTCCATCTGTACAAACAATAGTATGCAAGTATAAACGCC
ATGGGACCACACAGCCGTCATACCGCTCAGGAAGGAGATGTGTTCTGTCTCCTAGAGATGAACGTACTTCGG
TGCGAAAAGTGCAAATCAATCCCAGAACAACAGCAAAGGACCCTGTGAAGATGTTGGAGGAAACAGGTACAA
AAGTATCTATATCCACAGCAAAACAAGTCCTATATCAACATAACCTGAAAGGCTGCTCAGCAAGGAAGAAGC
CACTGCTCCAAAACCACCATAAAAAAGCCAGACTATGGTTTGCAACTGCACATGGGGACAAAGATCGTACTT
TTTGGAGAAATGTCCTCTAGTCTGATGAAACAAAAATAGAACTGTTTGGCCATAATGACCATTGTTATGTTT
GGAGGAAAAAGGGGGAGGCTTGCAAGTCGAAGAACAACATCCCAACCGTGAAGCACGGGGGTGGCAGCATCA
TGTTGTGGGGGTGCTTTGCTGCAGCAGGGACTCGTGCACTTCACAAAATAGATGGCATCATGAGGAAGGACA
ATTATGTGGATATATTGAAGCAACATCTCAAGACATCAGTCAGGAAGTTAAAGCTTGGTTGCAAATGGGTCT
TCCAAATAGACAATGACCCCAATGATACTTCCAAAGTTGTGGCAAAATGGCTTAAGGACAACAAAGTCAAGG
TATTGGAGTGGCCATCCCAAAGCCCTGACCTCAATCCTATAGAAAATTTGTGGGCAGAACTGAAAAAGCGTG
TGCGAGCAAGGACGCCTACAAACCTGACTCAGTTACACCAGCTCTGTCAGGAGGAATGGGCCAAAATTCACC
CAACTTATTGTTGGAAGCTTGTGGAAGGCTACCCGAAATGTTTGACCCAAGTTAAACAATTTAAAGGCAATG
CTACCAAATACTA
>chromosome29:21066326-21067348/1-1022
ATGGGAAAATCAAAAGAAATCAGCCAAGACCTCAGAAAAATAATTGTAGACCTCCACAAGTCTGGTTCATCC
TTGGGAGCAATTTCCAAACGCCTGAAGGTACCACATTCATCTGCACAAACAATAGTACTCAAGTATAAACAC
CATGGGACCACGCAGCCGTCATACCGCTCAGGAAGGAGACGCGTTCTGTCTCCTAGAGATGAATGTACTTTG
GTGTGAAAAGTGAAAATCAATCCCAGAACGACAGCAAAGGACCTTGTGAAGATGCTGGAGGAAACAGGTACA
AAATTATCTATATCCACAGTAAAACAAGTCCTATATCGACATAACTTGAAAGGTCGCTCAGCAAGGAAGAAG
CCACTGCTCCAAAACCGCCATAAAAAAGCCAGACTACGGTTTGCATCTGCACATGGGGACAAAGATTGTACT
TTTTGGAGAAATGTCCTCTGGTCTGATGAAACAAAAACAGAACTGTTTTGCCATAATGACCATCGTTTTGTT
TGGAGGAAAAAGGGGGTGGCTTGCAAGCCGAAGAACACCATCCCAACCGTGAAGCACGGGGGTGGCAGCATC
ATGTTGTGGGGGTGCTTTGCTGCAGGAGGGACTGGTGCAATTCACAAAATAGATGGCATCATGAGGTAGGAC
AATTATGTGGACATATTGAAGCAACATCTCAAGACATCAGTCAGGAAGTTAAAGCTTGGTCGCAAATGGGTC
TTCCAAATGGACAATGACCCCAAGCATACTTCCAAAGATGTGGCAAAATGGCTTAAGGATAACAAAGTCAAG
GTACTGGAGTTGCCATCACAAAGACCTGACCTCAACCCTATAGAAAATTTGTGGGCAGAACTGAAAAAGGGT
GTGCGAGCAAGGAGGCCTACAAACCTGACTCTGTTACACCAGCTCTGTCAGGAGGAATGCGCCAAAATTCAC
CCAACTTACTGTGGGAAGCTTGTGGAAGGCTACCTGAAACGTTTGACCCAAGTTAAACAATTTAAAGGCAAT
GCTACCAAATACTA
>chromosome29:12311083-12312109/1-1026
ATGGGAAAAATCAAAAGAAATCAGCCAAGACCTCAGAAAATAAATTGTAGACCTCCACAAGTCTGGTTCATC
CTTGGGAGCAATTTCCAAACGATTGAAGGTACCACGTTCATCTGTACAAACAATAGTACGCAAGTATAAAAA
CACCATGAGACCACGCAGCCGTCATACCGCTCAGGAAGGAGACGCGTTCTGTCTCCTAGAGATGAACGTACT
TTGATGCGAAAAAAGCAAATCAATCCCAGAACAACAGCAAATGACCTTGTGAAGATGCTGGAGGAAACCGGT
ACCAAAGTATCTATATCCACAGTAAAACAAGTCCTATATCGACATAACCTGAAAGGCCGCTCAGCAAGGAAG
AAGCCACTCCTCCAAAAACGCCATAAAAAAGCCAGACTACGGTTTTCAACTGCACAAGGGGACAAAGATCGT
ACTTTTCGGAGAAATGTCCTCTGGTCTGATGAAACAAAAATAGAACTGTTTGACCATAATGACCATCGTTAT
GTTTGGAGGAAAAAGGGGGAGGCTTGCAAGCTGAAGAACGCCATCCAAACCGTGAAGCACGGGGGTGGCAGC
ATCATGTTGTGGGGGTGCTTTGCTGCAGGAGGGACTGGTGCACTTCACAAAATAGATGGCATCATGAGGCAG
GAAAATTATGTGGATATATTGAAGCAACATCTCAAGACATCAGCCAGGAAGTTAAAGCATGGTCGCAAATGG
GTCTTCCAAATGGACAATGACCCCAAGCACACTTCCAAAGTTGTGGCAAAATGGCTTAAGAACAACAAAGTC
AAGGTATTGGAGTGGCCATCACAAAGCCCTGACCTCAAGCCTATGGAAAATTTGTGGGCAGAACTGAAAAAG
CATGTGCGAGCAAGGAGGCCTACAAACCTGACTCAGTTACACCAGCTCTGTCAGGAGGAATGGGCCAAAATT
CCCCCAACTTATTGTGGGAAGCTTGTGGAAGGCTACCCGAAACATTTGACCCAAGTTAAACAATTTTAAAGG
CAATGCTACCAAATACTA
>chromosome29:33567512-33568534/1-1022
TGGGAAAATCAAAAGAAATCAGCCAAGACCTCATAAAAAAAACTGTAGACCTCCACAAGTCTGGTTCATCCT
TGGGAGCAATTTCCAAACGCCTGAAGGTACCACGTTCATCTGTACAAACAATAGTATGCAAGTATAAACACC
ATGGGACCACGCAGCCGTCATACTGCTCAGGAAGGAGACGCGTTCTGTCTCCTAGAGATGAGCGTACTTTGT
TGCGAAAAGTGCAAATTAATCCAAGAACAACAGCAAAGGACGTTGTGAAGATGCTGGAGGAAACAGGTACAA
AAGTATCTATATCCACAGTAAAACGAGTCATATATCGACATAACCTGAAAGGCCGCTCAGCAAGGAAGAAGC
CACTGCTCCAAAACCGCCATAAAAAAGACAGACAACAGTTTGCAACTGCACATGGGGACAAAGATTGTGCTT
TTTGGAGAAATGTCCTCTGGTCTGATGAAACAAAAATATAACTGTTTGGCCATAATGACCATCGTTATGTTT
GGAGGAAAAAGGGGGAGGCTTGCAAGCCGAAGAACACCATCCCAACCGTGAAGCACAGGGGTGGCATCATCA
TGTTGTGGGGGTGCTTTGCTGCAGGAGGGACTGGTGCACTTCACAAAATAGATGGCATCATGAGGAACGAAG
ATTATCTGGATATATTGAAGCAACATCTCAAGACATCAGTCAGGAAGTTAAAGCTTGGTCGCAAATGGGTCT
TCCAAATGAACAATGACCCCAAGCATTCTTCCAAAGTTGTGGCAAAATGGCTTAAGGACAACAAAGTCAAGC
TATTGGAGTGGCCATCACAAAGCCCTGACCTCAATCCCATAGAAAATTTGTGGGCAGAACTGAAAAAGCCTG
TGCGAGCAAGGAGGCCTACAAACCTGACTCAGCTACACCAGCTCTGTTAGGAGGAATGGGCCAAAATGCACC
CAACGTATTGTGGGAAGCTTGTGGAAGGCTACCCAAAACATTTGACCCAAATTAAACAATTTAAAGGCAATG
CTACCAAATACTAA
>chromosome29:20914626-20915648/1-1022
TGGGAAAATCCAAAGAAATCAGCGAAGACCTCAGAAAAGAAATTGTAGACCTCCACAAGTCTGGTTTATCCT
TGGGAGCAATTTCCAAACGCCTGAAGGTAACACGTTCATCTGTACAAACAATAGTACGCAAGTGTAAACACC
ATGGGCCCACGCAGCCGTCAAACCACTCAGGAAGGAGACGCATTCTGTCTCCTAGAGATGAACGTACTTTGG
TTCGAAAAGTGCAAATCAATCCCAGAACAACAGCAAAGGGCCTTGTGAAGATGCTGGAGGAAACGGGTACAA
AAGTATCTATATCCACAGTAAAACGAGTCCTATGTCGACATAACCTGAAAGGCCGCTCAGCAAGGAAGATGC
CACTGCTCCAAAACCGCCATAAAAAATCCAGACTACGGTTTGCAACTGCACATAGGGACAAAGATCGTAGTT
TTTGGAGAAATGTCCTCTGGCCTGATGAAACAAAAATAGAACTGTTTGGACATAATGACCATCGTTATGTTT
GGAGGAAAAAGGGGGAGGCTTGCAAGCCGAAGAACACCGTCCCAACTGTGAAGCACGGGGGTGGCAGCATCA
TGTTGTGGGGGTGCTTTGCTGCAGGAGGGACTGGTGCACTTCACAAAATAGATGGCATCATGAGGGAGGAAA
ATTATGTGGATATATTGAAGCAACATCTCAAGACATCAGTCAGGAAGTTAAAGCTTGGTCGCAAATGGGTTT
TCCAAATGGACAATGACCCCAAGCATACTTCCAAAGATGTGGCAAAATTGCTTAAGGACAACAAAGTCAAGG
TATTGGAGTAGCCATCACAAAGCCCTGACCTCAAACCTATAGAAAATATGTGGGCAGAACTGAAAAAGCATG
TGCGACAAAGGAGGCCTACAAACCTGACTCAGTTACACCAGCTCTGTCAGGAGGAATGGGCCAAAATTCACC
CAACTTATTGTGGGAAGCTTGTGGGAGGCTACCCAAGACGTTTGACCCAAGTTAAACAATTTAAAGGCAATG
CTACCAAATACTAA
>chromosome29:16768639-16769658/1-1019
TGGGAAAATCAAAAGAAATCATCCAAGACCTCAGAAAAAAATTGCAGACCTCCACAAGTCTGGCTCATCCTT
GGAAGCAATTTCCAAATGCCTGAAGGTGCCACGTTCATCTGTACAAACAATAGTACGCAAGTATAAACACCA
TGGGACCATGCAGCCGTCATACCGCTCAGGAAGGAGACGCATTCTGTCTCCTAGAGATGAACGTACTTTGGT
GCAAAAAGTGCAAATCAATCCCAGAACAACAGCAAAGGACCTTGTGAAGATGCTGGAGGAAACGGGTACAAA
GTATCTATATCCACAGTAAAACGAGTCCTATATCGACATAACCTGAAAGGCTGCTCAGAAAGGAAGAAGCCA
CTGCTCCAAAACCGCCATCAAAAAGCCAGACTACGGTTTGCAACTGCACATGGGGACAAAGATCGTACTTTT
TTGAGAAATGTCCTCTGGTCTGATGAAACAAAAATAGAACTGTTTGGCCATAATGACCATCGTTATGTTTGG
AGGAAAAAGGGGGACGCTTGCCAGCTGAAGAACACCATCCCAACCGTGAAGCACGGGGCTGGCAGCATCATG
TTGTGGGGGTGCTTTGCTGCAGGAGGGACTGGTGCACTTCACAAAATAGATGGCATCATGAGGCACGAAAAT
TATATGGATATATTGAAGCAACATCTCAAGACATCATTCAGGAAGTTAAAGCTTGGTCGGAAATGGGTCTTC
CAAATGGACAATGACCCCAAGCATACTTCCAAAGTTGTGGCAAAATGGCTTAAGGACAACAAAGTCAAGGTA
TTGGAGTGGCCATCACAAAGCCCTGACCTCAATCCTATAGAAAATGTGTGGGCAGAACTGAAAAGTGTGTGT
GAGCAAGGAGGCCTACAAACCTGACTCAGTTACACCAGCTCTGTCAGGAGGAATGGGCCAAAATTCACCCAA
CTTATTGTGGGAAGGTTGTGGAAAGCTACCTGAAATGTTTGACCCAAGTTAAACAATTTAAAGGCAATGCTA
CCAAATACTAA
>chromosome29:13867833-13868814/1-981
ATTGTAGACCTCCACAAGTCTGGTTCATCCTTGGGAGCAATTTCCAAACGCCTGAAGGTACCACGTTCATCT
GTACAAACAATAGTACGCAAGTATAAACACAATGGGACTACGCAGCCGTCATACCGCTCAGGAAGGAGACGC
GTTCTGTCTCCTAGAGATGAACGTACTTTGGTGCGAAAAGTGAAAATCAATCCCAGAACAACAGCAAAGAAC
CTTGTGAAGATGCTGGAGGAAACAAGTACAAAAGTATCTATACCCACAGTAAAACGAGTCCTATATCGACAT
AACCTGAACGGCCGCTCAGCAAGGAAGAAGCCACTGCTCCAAAACCACCATAAAAAAGCCAGACTACGGTTT
GCAACTGCACATGGGGACAAAGATCGTACTTTTTGGTGAAATGTCCTCTGGTCTGATAAAACAAAAATATAA
CTGTTTGGCCATAATGACCATCGTTATCTTTGGAGGAAAAAGGTGGAGGCTTGCAAGCCGAAGAACACCATC
CCAACCGTGAAGCACGGGGGTGGCAGCATCATGTTGTGGGGGTGCTTTGCTGCAGGAGGGACTGCTGCACTT
CACAAAAGAGATGGCATCATGAGGACGGAAAACTATGTGGATATATTGAAGCAACATCTCAAGACATCAGTC
AGGAAGTTAAAGCTTGGCCGCAAATGGGTCTTCCAAATGGACAATGACCCCAAGCATACTTCCAAACTTGTG
GCAAAATGGCTTAAAGACAACAAAGTCAAGGTATTGGAGTTGCCATCACAAAGCCCTGACCTCAATCCTATG
GAAAATTTGTGGGCAGAACTGAAAAAGCGTGTGCGAGCAAGGAGGCCTACAAACCTGACTCAGTTACACCAG
CTCTGTCAGGAGGAATGGGCCAAAATTCACCCAACTTATTGTGGGAAGCTTGTGGAAGGCTAACCAAAATGT
TTGACCCAAGTTAAACAATTGAAAGGCAATGCTACCAAATACTAA
