# Supplementary material for: Evolution-guided evaluation of the inverted terminal repeats of the synthetic transposon Sleeping Beauty
Source: Sci Rep. 2019 Feb 4;9:1171. doi: 10.1038/s41598-018-38061-w (PMC6362248; doi:10.1038/s41598-018-38061-w)
Supplement: Supplementary file 2 — Supplementary File S1 [file 41598_2018_38061_MOESM2_ESM.zip › SingleSearchTransposaseCodingRegionEdited.mfa]

>Sleeping/1-1022 Beauty Transposase
AT-GGGAAAATCAAAAGAAATCAGCCAAGACCTCAG---AAAA-AAA-ATTGTAGACCTCCACAAGTCTGGT
TCATCCTTGGGAGCAATTTCCAAACG-CCTG-AAAGTACCACGTTCATCTGT-AC-AAACAATAGTACGCAA
GTAT--AAA---CACCATGGGACCACGCAGCCGTCA-TACCGCTCAGGAAGGA---GACGCGTTCTGTCTCC
TA-GAGATGAACGTAC-----TTTG--GTGC-GAAAAGTGCAAATCAATCCC-AGAACAACAGC------AA
AGGACCTTGTGAAGATGCTGGAGGAAACAGGTACAAAAGTATCTAT--AT-CCACAGT-AAAACGAGTCCTA
T-ATCGACATAACCTGAAAGG-CCGCTCAGC-AAGGAAGAAGCCACTGCTCCAAAA-CCGACATA-AGAAAG
CCAGACTACGGTTTGCAACTGCACATGGGGACAAAGAT-CGTAC-TTTTTGGAGAAATGTCCTCTGGTCTGA
TGAAACAAAAATAGAACTGTTTGGCCATAATGACCATCGTTATG-TTTGGAGGAAGAAGGGGGAGGCTTGCA
AGC-CGAAGAACACCATCCCAACCGTGAAGCAC-GGGG-GTGGCAGCATCATGTTGTGG-GGGTGCTTTGCT
GCAGGAGGGACTGGTGCACTTCACAAAATAGATGGCATCATGAGG-AAGGA--AAATTATGTG--GATATAT
TGAAGCAACATCTCAAGAC-A---TCAGTCAGGAAGTTAAAGCTTGGTCGCAAATGGGT-TTCCA-AATGGA
CAATGA-CCCCAAGCATACTTCC-AAAGT-----TGTGGCAAAATGGCT---TAAGGACAACAAAGTCAAGG
TATTGGAGTGGCCA-TCACAAAGCCCTGA-CCT-CAATCCTATA-GAAAATTTGTGGGCAGAACTG-AAAAA
----GCGTGTGCGAGCAAGGAGGCCTACAAACCTGACTC-AGTTACACCAGCTCTGTCAGGAGGAATGG--G
CC-AAAATTCACCCAAC-TTA-TTGTGGGAAGCTTG-TGGAAGGCTACCCGA-AACGTTTGACCCAAGTTAA
ACAA-TTT-AAAGGCAATGCTACCAAATACTAA
>chromosome1-2199394-2200414/1-1020
AT-GGGAAAATCAAAAGAAATCAGCCAAGACCTCAG---AAAC-AAA-ATTGTAGACCTCCACAAGTCTGGT
TCATCCTTGGGAGCAATTTCCAAACG-CCTG-AAGGTACCACGTTCATCTGT-AC-AAACAATAGTATGCAA
GTAT--AAA---CACCATGGGACCATGCAGCCGTCA-TACCGCTCAGGAAGGA---GACGCGTTCTGTCTCC
TT-GAGATGAACGTAC-----TTTG--GTGC-GAAAAGTGCAAATCAATCCC-AGAACAACAGC------AA
ATGACCTTGTGAAGATGCTGGAGGAAACAGGTACAAAAGTATCTAT--AT-CCACAGT-AAAACAAGTCCTA
T-ATTGACATAACCTGAAAGG-CCTCTCAGC-AAGGAAGAAGCCACTGCTCCAAAA-CCGCCATA-AAAAAG
CCAGACTACGGTTTGCAACTGCACATGGGGACAAAGAT-CGTAC-TTTTTAGAGAAATGTCCTCTGGTCTGA
TGAAACAAAAATAGAACTGTTTGGCCATAATGACCATCGTTATG-TTTGGAGGAAAAGGGGGGAGGCTTGCA
AGC-CGAAGAACACCATCCCAACCGTGAAGCAC-GGGG-GTGGCGGCATCATGTTGTGG-GGGTGCTTTGCT
GCAGGAGGGACTGGTGCACTT--CAAAGTAGATGGCATCATGAGG-AAAGA--AAATGATGTG--GATATAT
TGAAGCAACATCTCAAGAC-A---TCAGTCAGGAAGTTAAAGCTTGGTCACAAATGGGTCTTCCA-AATGGA
CAATGA-CCCCAAGCATACTTCC-AAAGT-----TGTGGCAAAATGACT---TAAGGACAACCAAGTCAAGG
TATTGGAGTGGCCA-TCACAAAGCCCTGA-CCT-CAATCCCATA-GAAAATGTGTGGGCAGGACTG-AAAAA
----GCGTGTGCGAGCAAGGAGGCCTACCAACCTGACTC-AGTTACACCAGCTCTGTCAGGAGGAATGG--G
CC-AAAATTCACCCAAC-TTA-TTGTGGGAAGCTTG-TGGAAGGCTACCCGA-AACGTTTGACCCAAGTTAA
ACAA-TTT-AAAGGCAATGCTACCAAATACTA-
>chromosome1-23950923-23951945/1-1022
AT-GGGAAAATCAAAAGAAATCAGCCAAGACCTCAG---AAAA-AAA-ATTGTAGACCTCCACAAGTCTGGT
TCATCCTTGGCAGCAATTTCCAAACG-CCTG-AAGGTACCACGTTCATTTGT-AC-AAACAATAGTACGCAA
GTAT--AAA---CACCATGGGACCACACAGTTGTCA-TACCTCTCAGGAAGGA---GACGTGTTCTGTTTCC
TA-GAGATGAATGTAC-----TTTG--GTGC-GAAAAGTGCAAATCAATCCC-AGAACAACAGC------AA
AGAACCTTCTGAAGATGCTGGAGGAAACAGGTACAAAACTATCTAT--AG-CCACAGT-AAAACGAGTTCTA
T-ATCGACATAACCTGAAAGG-CCGCTCAGC-AAGGAAGAAGCCACTGCTCCAAAA-CAGCCATA-AAAAAG
CCAGACTACGGTTTGCAACTGCACATGGGGACAAAGAT-CGTAC-TTTTTGGAGAAATGCCCTATGGTCTGA
TGAAACAAAAATAGAACTGTTTGGCCATAATGACCATCATTATG-TTTGAAGGAAAAAGGGGGAGGCTTGCA
AGC-CGAAGAACACCATCCCAACCGTGAAGCAC-GGGG-GTGGCAACATCATGTTGTGA-GAGTGCTTTGCT
GCAGGAGGGACTGGTGCACTTCACAAAATAGATGGCATCATGAGA-AAGGA--AAATGATGTG--GATATAT
TGAAGCAACATCTCAAGAC-A---TCAGTCAGAAAGTTAAAGCTTGGTCGCAAATGGGTCTTCCA-AATGGA
CAATGA-CCCCAAGCATACTTCC-AAAGT-----TGTGGCAAAATGGCT---TAAGGACAACAAAGTCAAGG
TACTGGAGTGGCCA-TCACAAAGCCCTGA-CCT-CAATCCTATA-GAAAATTTGTGGGCAGAACTG-AAAAA
----ATGTGTGTGAGCAAGGAGGCCTACAATCCTGACTC-AGTTACACCAGCTCTGTCAGGAGGAATGG--G
CC-AAAATTCACCCAAC-TTA-TTGTTGGAAGCTTG-TGGAAGGCTACCCGA-AACGTTTGACCCAAGTTAA
ACAA-TTT-AAAGGCAATGCTACCAAATACTA-
>chromosome1-57858768-57859790/1-1022
AT-GGGAAAATCAAAAGAAATCAGCCAAGACCTCAG---AAAA-ACA-ATTGTAGACCTCCACAAGTCTGGT
TCATCCTTGGAAGCAATTTCCAAACG-CCTG-AAGGTACCACGTTCATCTGT-AC-AAATAATAGTACACAA
GTAT--AAA---CACCATGGGACCACACAGCCGTCA-TACCGCTCAGGAAGGA---GATGCGTTCTGTCTCT
TA-GAGATTAACGTAC-----TTTG--GTGC-GAAAAGTGCTAATCAATCCC-AGAACAACAGC------AA
AGGACCTTGTGAAGATGCTGGAGGAAACAGGTACAAAAGTATATAT--AT-CCACAGT-AAAACGAGTCTTA
T-ATCGACATAACCTGAAAGG-CCGCTCAGC-AAGGAAGAAGCCACTGCTCCAAAA-CCGCCATA-AAAAAG
CCAGACTACGGTTTGCAACTGCACATGGGGACAAAGAT-CGTAC-TTTTTGGAGAAATGTCCTCTGGTCTGA
TGAAACAAAAATAGAACTGTTTGGCCATAATGACCATCGTTATG-TTTGGCAGAAAAAGGGGGAGGCTTGCA
AGC-CGAAGAACACCATCCCAACCGTGAAGCAC-GGGG-GTGGTAGCATCATGTTGTGG-GTGTGCTTTGCT
GCAGGAGGGACTGGTGCACTTCACGAAATAGATGGCTTCATGAGG-AAGGA--AAATTATATG--AATATAT
TGAAGCAACATCTCAAGAC-A---TCAGTTAGGAAGTTAAAGCTTGGTCGCAAATGGGTATTCCA-AATGGA
CAATGA-CCCCAAGCATACTTCC-AAAGT-----TGTGGCAAAATGGCT---TAAGGACAACAAAGTCAAGT
TATTGGAGTGGCCA-TCACAAAGCCCTGA-CGT-CGATCCTATA-GAACATTTGTGGGCAGAACTG-AAAAA
----GTGTGTGCGAGCAAGGAGGCCTACAAACCTGACTC-AGTTACACCAGCTCTGTCAGGAGGAATGG--G
CC-AAAATTCACCCATC-TTG-TTGTGGGAAGCTTG-TGGGATGCTACCCGA-AATGTCTGACCCAAGTTAA
ACAA-TTT-AAAGGCAATGCTACCAAATACTA-
>chromosome1-34620037-34621017/1-980
------------------------------------------------ATTGTAGACCTCCACAAGTCTGGT
TCATCCTTGGGAGCAATTTCCAAATG-CCTG-AAGGTACCACGTTCATCTGT-AC-AAACAATAGTACGCAA
GTAT--AAA---CACCATGAAACCACGCAGCCGTCA-TACCGCTCAGGAAGGA---GACGCGTTCTGTCTCC
TA-GAGATGAACGTAC-----TTTG--GTGA-GAAAAGTGCAAATCAATCCC-AGAACAACAGC------AA
AGGACCTTGTGAAGATGCTGGAGGAAACGGGTACAAAAGTATCTAT--AT-CAACAGT-TAAACGAGTCCTA
T-ATCGACATAACCTGAAAGG-CCGCTCAGC-AAGGAAGAAGTCACTGCTCCAAAA-CTGCCATA-AAAAAG
CCAGACTACGGTTTGCAACTGCACATGGGGACAAAGAT-CATAC-TTTTTGGAGAAATGTCCTCTGGTCTGA
TGAAACAAAAATAGAATTCTTTGGCCATAATGACCATCGTTATG-TTTGGAGTAAAAAGGGGGAGGCTTGCA
AGC-CGAAGTACACCATCCCAACCGTGAAGCAC-GGGA-GTGGCAGCATCATGTTCTGG-GGGTGCTTTGCT
GCAGGAGGGACTGGTGCACTTCACAAAATAGATGGCATCATGAGG-ATGGA--AAATTATGTG--GATATAT
TGAAGTAACATCTCAAGGC-G---TCAGTCAGGAAGTTAAAGCTTGGTCGCAAATGGGTCTTCCA-AATGGA
CAATGA-CCCCAAGCATACTTCC-AAAGT-----TGTGGCAAAATGGCT---TAAGGACAACAAAGTCAAGG
TATTGGAGTGGCCA-TCACAAAGCCCTGA-CCT-CAATCCTATA-GAAAATCTGTGGGCAGAACTG-AAAAA
----GTGTGTGTGAGCAAGGAGGCCTACAAATCTGACTC-AGTTACACCAGCTCTGTCAGGAGGAATGG--G
TC-AAAATTCACCCAAC-TTA-TTGTGGGAAGCTTG-TGGAAGGCTACCCGA-AACGTTTGACCCAAGTTAA
ACAA-TTT-AAAGGCAATGCTACCAAATACTA-
>chromosome1-2192905-2193927/1-1022
-T-GGGAAAATCGAAAGAAATCAGCCAAGACCTCAG---AAAC-AAA-ATTGTAGACCTCCACAAGTCTGGT
TCATCCTTGGGAGCAATTTCCAAACA-CCTG-AAGGTACCACGTTCATCTGT-AC-AAACAATAGTAAGCAA
GTAT--AAA---CACCATGGGACCACGCAGCCGTCA-TACCGCTCAGGAAGGA---GACGCGTTCTGTCTCC
TA-GAGATGAACGTAC-----TGTG--GTGC-GAAAAGTGCAAATCAATCCC-AGAACAACAGC------AA
AGGACCTTGTGAAGATGCTGGAGGAAACAGGTACAAAAGTATCTAT--AT-CCACAGT-AAAATGAGTCCTA
T-ATCGACATAACCTGAAAGG-CCGCTTAGC-AAGAAAGAAGCCACTGCTCCAAAA-CTGCCATA-AAAAAG
CCAGACTACGGTTTGCAACTGCACATGGGGACAAATAT-CGTAC-TTTTTAGAGAAATGTCCTCTGGTCTGA
TGAAACAAAAATATAACTGTATGGCCATAATGACCATCGTTATG-TTTGGAGGAAAAGGGGGGAGGCTTGCA
AGC-CGAAGAACACAATCCCAACCGTGAAGCAC-GGGG-GTGGCAGCATCATGTTGTGG-GGGTGCTTTACT
GTAGGAGGGACTGGTGCACTTCACAAAATAGATGGCATCATGAGG-AAAGA--AAATTATGTG--GATATAT
TGAAGCAACATCTGAAGAC-A---TCAGTCAGGAAGTTGAACCTTGGTCGCAAATGGGTCTTCCA-AATGGA
CAATGA-CCCCAAGCATACTTCC-AAAGT-----TGTGGCAAAATGGCT---TAAGGACAACAAAGTCAAGG
TATTGGAGTGGCCA-TCACAAAGCCCTGA-CCT-CAATCCCATA-GAAAATGTGTGGGCAGAACTG-AAAAA
----GCATGTGCGAGCAAGGAGGCCTACCAACCTGACTC-AGTTACACCAGCTCTGTTAGGACGAATGG--G
CC-AAAATTCACCCAAC-TTA-TTGTGGGAAGCTTG-TGGAAGGCTACCCGA-AACGTTTGACCCAAGTTAA
ACAA-TTT-AAAGGCAATGCTACCAAATACTAA
>chromosome1-18850845-18851867/1-1022
-T-AGGAAAATCAAAAGAAATCAGCCAAGACCTCAG---AAAA-AAA-ATTGTAGACCTCCACAAGTCTGGT
TCATCCTTGGGAGCAATTTCCAAATG-CCTG-AAGGTACCACATTCATCTGT-AC-AAACATTAGTACGCAA
GTAT--AAA---CACCATGGGACCACGCAGCCATCA-TACCGCTCAGGAAGGA---GACGCGTTCTGTCTCC
TA-GAGATGAACGTAC-----TTTG--GTGC-GAAAAGTGCAAATCAATCCC-AGTACAACAGC------AA
AGGACTTTGTGAAGATGCTGGAGGAAACAGGTACAAAAGTATCTAT--GT-CCACAGT-AAAACGAGTCCTA
T-ATCGACATAACCTGAAAGG-CCACTCAGC-AAGGAGGAAGCCACTGCTCCAAAA-CCGCCATC-AAAAAG
CCAGACTACAGTTTGCAACTGCACATGGGGACGAAGAT-CATAC-TTTTTGGAGAAATGTCCTCTGGTCTGA
TGAAACAAAAATAGAACTGTTTGGCCATAATGACCATCATTATG-TTTGGAGGAAAAAGGGGGAGGCTTGCA
AAC-CAAAGAACACCATCCCAACAGTGAAGCAC-GGGG-GTGGCAGCATCATGTTATGG-GGGTGTTTTGCT
GCAGGAGGGACTGGTGCACTTCACAAAATAGATGGCATCATGAGG-GAGGA--AAATGATGTA--GCTATAT
TGAAGCAACATCTCAAGAC-A---TCAGTCAGGAAGTTAAAGCTTGGTCGCAAATGGGTCTTCCA-AATGGA
CAATGA-CCCCAAGCATACTTCC-AAAGT-----TGTGGTAAAATGGCT---TAAGGACAACAAAGTCAAGG
TATTGGAGTGGCCA-TCACAAAGGCCTGA-CCT-CAATTCTATA-GAAAATTTGTCGGCAGAACTG-AAAAA
----GCGTGTGCGAGCAAGGAGGCCTACAAACCTGACTC-AGTTACACCAGCCCTGTCAGGAGGAATGG--G
CC-AAAATTCACCCAAC-TTA-TTGTGGGAAGCTTG-TGGAAGGCTACCCGA-AACATTTGACCCAAGTTAA
ACAA-TTT-AAAGGCAATGCTACCAAATACTAA
>chromosome1-34740157-34741180/1-1023
-T-GGGAAAATCTAAAGAAATCAGCCAAGACCTCAG---AAAA-ACT-ATTGTAGACCTCCACAAGTCTGGT
TCATCCTTGGGAGCAATTTCCAAACG-CATG-AAGGTACCACATTCATCTGT-AC-AAACAATAGTACGCAA
GTAT--AAA---CACCATGGGACCACGCAGCCGTCA-TACTGCTCAGGAAGGA---GACGCGTTCTGTCTCT
TACGAGAGGAACGTAC-----CTTG--GTGC-AAAAAGTGCAAATCAATCCC-AGAACAGCTGC------AA
ATGACCTTGTGAAGATGCTGGAGGAAACAGGTACAAAAGTATCTAT--AT-CCACAGT-AAAACGAGTCCTA
T-ATCGACATAACCTGAAAGG-CCACTCAGC-AAGGAAGAAGCCACTGCTCCAAAA-CCGCCATA-AAAAAA
ACAGACTACGGTTTGCAACTGCACATGGGAACAAAGAT-CGTAC-TTTTTGAAGAAATGTCCTCCGGTCTGA
TGAAACAAAAATAGAACTGTTTGGCCATGATGACCATCGTTATG-TTTGGAGGAAAAAGGGGGAGGCTTGCA
AGC-CAAAGAACACCATCCCAACCGTGAAGCAC-GGGG-GTGGCAGCATCATGTTCTGG-GGTTGCTTTGCT
GCAGGAGGGACTGGTGCACTTCACAAAATAGATGGCATCATGAGG-GAGGA--AAATTATGTG--GATATAT
TGAAGCAACATCTCAAGAC-A---TCAGTCAGGAAGTTAAAGCTTGGTCACAAATGGGTTTTCCA-AATGGA
CAGTGA-CCCCAAGCATAATTCC-AAAGT-----TGTGGCAAAATGGCT---TAAGGACAACAAAGTCAAGG
TATTGGAGTGGCCA-TCACAAAGCCCTGA-CCT-CAATCCTATA-GAAAATGTGTGGGCAGAACTG-AAAAA
----GCGTGTGCTAGCAAGGAGGCCTACAAACCTGACTC-AGTTACACCAGCTCTGTCAGGAGGAATGG--G
CC-AAAATTCACCCAAC-TTA-TTGTGGGAAGCTTG-TGGAAGTCTACCCAA-AACGTTTGACCCAAGTTAA
ACAA-TTT-AAAGGCAATGCTACCAAATACTAA
>chromosome2-31699198-31700219/1-1021
AT-GGGAAAATCAAAATAAATCAGCCAAGACCTCAG---AAAA-AAA-ATTGTAGACCTCCACAAGTCTGGT
TCATCCTTGGGAGCAATTTCCAAATG-CCTG-AAGGTACCACGTTCATCTGT-AC-AAACAATAGTACGCAG
GTAT--AAA---CACCATGGGACCACACAGCCATCA-TACCGCTCAGGAAGGA---GACGCGTTCTGTCTCC
TA-GAGATGAACGTAC-----TTTG--GTGC-GAAAAGTGCAAATCAATCCC-AGAACAACAGC------AA
AGGACCTTGTGAAGATGCTGGAGGAAACAGGTACAAAAGTATCTAT--AT-CCACAGT-AAAACGAGTCCTA
T-ATCGACATAACCTGAAAGG-CCGCGCAGC-AAGGAAGAAGCCACTGCTCCAAAA-CCGCCAT--AAAAAG
CCAGACTACGGTTTGCAACTGCACATGGGGACAAAGAT-CGTAC-TTTTTGGAGAAATGTTCTCTGGTCTGA
TGAAACAAAAATAGAACTGTTTGGCCATAATGACCATCGTTATG-TTTGGAGGAAAAAGGGGGAAGCTTGCA
AGC-CGAAGAACAACATCCCAACCGTGAAGCAC-GGGG-GTGGCAGCATCATGTTGTGA-GGGTGCTTTGCT
GCAGGAGGAACTGGTGCACTTCACAAAATAGATGGCATCATGAGG-GAGGA--AAATGATGTG--GATATAT
TGAAGCAACATCTCAAGAC-A---TCAGTCAGGAAGTTAAAGCTTGGTTGCAAATGGGTCTTCCA-AATGGA
CAATGA-CCCCAAGCATACTTCC-AAAGT-----TGTGGCAAAATGGCT---TGAGGACAACAAAGTCAAGG
TATTGGAGTGGCCA-TCACAAAGCCCTGA-CCT-CAATCCTATA-GAAAATTTGTGGGCGGAAGTG-AAAAA
----GTGTGTGCGAGCAAGGAGGCCTACAAACCTGACTC-AGTTACACCAGCTCTGTCAGGAGGAATGG--G
CC-AAAATTCACCCAAC-TTA-TTGTGGGAAGCTTG-TGGAAAGCTACCTGA-AACATTTGACCCAAGTTAA
ACAA-TTT-AAAGGCAATGCTACCAAATACTA-
>chromosome2-30456248-30457269/1-1021
AT-GGGAAAATCAAAAGAAATCAGCCAAGACCTCAG---AAAA-AAA-ATTGTAGACCTCCATAAGTCTGGT
TCATCCTTGGGAGCAATTTCCAAATG-CCTG-AAGGTACCACGTTCATCTGT-AC-AAACAATAGTACACAA
GTAT--AAA---CACCATGGGACCACGCAGCCATCA-TACCGCTCAGGAAGGA---GACGTGTTCTGTCTCC
TA-GAGATGAACACAC-----TTTG--GTGT-GAAAAGTGCAAATCAATCCC-AGAACAACAGC------AA
AGGACCTTGTGAAGATGCTGGAGGAAACAGGTACAAAAGTATCTAT--AT-CCACAGT-AAAAAGAGTCCTA
T-ATTGACATAACCTGAAAGG-CCGCTCAGC-AAGGAAGAAGCCACTGCTCAAACA-CCGCAATA-AAAAAG
CCAGACTACGGTTTGCAACTGCACATGGGGACAAAGAT-CGTAC-TTTTTGGAGAAATGTCCTCTGATCTGA
TGAAAAAAAAATAGAACTGTTTGGCCATAATGACCATCATTATG-TTTGGAGGAAAAAGGGGGACGCTTGCA
AGC-CGAAGAACACCATCCCAACCGTGAAGCAC-GGGG-GTGGCAGCATCATGTTGTGG-GGGGGCTTTGCT
GCAGGAGGGACTGGTGCACTTCACAAAATAGATGGCATCATGAGG-ATGGA--AAATTATGTG--GATATAT
TGAAGCAACATCTCAAGAC-A---TCAGTCA-GAAGTTAAAGCTTTGTCGCAAATAGGTCTTCCA-AATGGA
CAATGA-CCCCAAGCATACTTCC-AAAGT-----TGTGGAAAAATGGCT---TAAGGACAACAAAGTCAAGG
TATTGGAGTGGCCA-TCACAAAGCCCTGA-CCT-CAGTCCTATA-GAAAATTTGTGGGCAGAACTG-AAAAA
----GCGTGTGCGAGCAAGGAGGCCTACAAACCTGACTC-AGTTACACCAGCTCTGTCAGGAGGAATGG--G
CC-AAAATTCACCCAAC-TTA-TTGTGGGAAGCTTG-TGGAAGACTACCCGA-AATGTTTGACCCAAGTTAA
ACAA-TTT-AAAGGCAATGCTACCAAATACTA-
>chromosome2-47533185-47534206/1-1021
---GGGAAAATCAAAAGAAATCAGCCAAGACCTCAG---AAAT-AAA-ATTGTAGACCTCCACAAGTCTGGT
TCATCCTTGGGAGCAATTTCCAAATG-CCTG-AAGGTACCACATTCATCTGT-AC-AAACAATAGTACGCAA
GTAT--AAA---CACCATGGGACCACGCAGCCGTCA-TACCGCTCAGGAAGGA---GACGCGTTCTGTCTCC
TA-GAGATGAACGTAC-----TTTG--GTGC-GAAAAGTGCAAATCAATCCC-AGAACAACAGC------AA
AGGACCTTGTGAAGATGCTGGAGGAAACAGGTACAAAAGTATCTAT--AT-CCACAGT-AAAACGAGTCCTA
T-ATCGACATAACCTGAAAGG-CCACTCAGC-AAGGAAGAAGCCACTGCTCCAAAA-CCGCCATA-AAAAAG
CCAGACTACGGTTTGCAACTGCACATGGTGACAAAGAT-CGTAC-TTTTTGGAGAAATGTCCTCTGGTCTGA
TGAAACAAAAATGGAACTGTTTGGCCATAATGACCATTGTTATG-TTTGGAAGAAAAAGGGAGAGGCTTGCA
AGC-CGAAGAACACCATCCCAACCGTGAAGCAC-GGGG-GTGGCAGCATCATGTTGTGG-GGGTGCTTTGCT
GCAGGAGGGACTGGTGCACTTCACAAAATAGATGGCATCATGACG-TAGGA--AAATTATGTG--GATATGT
TGAAGCAACATCTCAAGAC-A---TCAGTCAGGAATTTAAAGCTTGGTCGCAAATGGGTCTTCCA-AATGGA
CAATGACCCCCAAGCATACTTCC-AAAGT-----TGTTGCAAAATGGCT---TAAGGACAACAAAGTCAAGG
TATTGGAGTGGCCA-TCACAAAGCCCTGA-CCT-CAATCCTATA-GAAAATGTGTGGGCAGAACAG-AAAAT
----GCATGTGTGAGCTAGGAGGCCTAGAAACCTGACTC-AGTTACACCAGCTCTGTCAGGATGAATGG--G
CC-AAAATTCACCCAAC-TTA-TTGTGGGAAGCTTG-TGGAAGGCTACCCAA-AACATTTGACCCAAGTTAA
ACAA-TTT-AAAGGCGATGCTACCAAATACTA-
>chromosome2-41539835-41540857/1-1022
AT-GCGAAAATCAAAAGAAATCAGCCAAGACCTCAT---AAAA-AAA-ATGGTAGACCTCCACAAGTCTGGT
TCATCCTTGGGAGAAATTTCCAAATG-CCTG-AAAGTACCACGTTCATCTGT-AC-AAACAATAGTACGCAA
GTAT--AAA---CACCATGGGACCACGCAGCCGTCA-TACCGCTCAGGAAGGA---GAGGTGTTCTGTCTCC
TA-GAGATGAACGTAC-----TTTG--GTGC-GAAAAGTGCAAATCAATCCCAAGAACAACAGC------AA
AGGACTTTGTGAAGATGCGGGAGGAAACAGGTACAAAAGTATCTAT--AG-CCACAGT-AAAACGAGTCCTA
T-ATCGACATAACCTGAAAGG-CCGCTCAGC-AAGGAAGAAGCCACTGCTCCAAAA-CCGCCATA-AAAAAG
CCAGACTATGGTTTGCAACTGCACATGGGGACAAAGAT-TGTAC-TTTTTGGAGAAATGTCCTCTGGTCTAA
TGAAACAAAAATAGAACTGTTTGGCCATAATGACCATCGTTATG-TTTGGAGAAAAAATGGGGAGGCTTGCA
AGC-CGAAGAACACCATCCCAACCGTGAAGCAC-GGGG-GTGGCAGCATCATGTTGTGG-GGGTGTTTTGCT
GCAGGAGGAACTGGTGCACGTCACAACATAGATGGCATCATGAAG-GAGGA--AAAATATGTG--GATATAT
TAAAGCAACATCTCAAGAC-A---TCAGTCAGGAAGTTAAAGCTTGGTCGCAAATGGGTCTTCCA-AATGGA
CAATGA-CCCCAAGCATACTTCC-AAAGT-----TGTGGCAAAATGGCT---TAAGGACAACAAAGTCAAGG
TATTGGAGTGGCCA-TCACAAAGCCCTGA-CCT-CAATCCTATA-G-AAATGTGTGGGCTGAACTG-AAAAA
----GCTTGTACGAGCAAGGAGGCCTACAAACCTGACTC-AGTTACACCAGCTCTGTCAGGAGGTATGG--G
CC-AAGATTCACCCAAC-TTA-TTGTGGGAAGCTTG-TGGAAGGCTACCCGA-AACGTTTGACCCAAGTTAA
ACAA-TTT-AAAGGCAATGCTACCAAATACTA-
>chromosome2-31697453-31698427/1-974
AT-GGGAAAATCAAAATAAATCAGCCAAGACCTCAG---AAAA-AAA-ATTGTAGACCTCCACAAGTCTGGT
TCATCCTTGGGAGCAATTTCCAAATG-CCTG-AAGGTACCACGTTCATCTGT-AC-AAACAATAGTACGCAG
GTAT--AAA---CACCATGGGACCACACAGCCATCA-TACCGCTCAGGAAGGA---GACGCGTTCTGTCTCC
TA-GAGATGAACGTAC-----TTTG--GTGC-GAAAAGTGCAAATCAATCCC-AGAACAACAGC------AA
AGGACCTTGTGAAGATGCTGGAGGAAACAGGTACAAAAGTATCTAT--AT-CCACAGT-AAAACGAGTCCTA
T-ATCGACATAACCTGAAAGG-CCGCGCAGC-AAGGGAGAAGCCACTGCTCCAAAA-CCGCCAT--AAAAAG
CCAGATTACGGTTTGCAACTGCACATGGGGACAAAGAT-CGTAC-TTTTTGGAGAAATGTTCTTTGGTCTGA
TGAAACAAAAATAGAACTGTTTGGCCATAATGACCATCGTTATG-TTTGGAGGAAAAAGGGGGAAGCTTGCA
AGC-CGAAGAACAACATCCCAACCGTGAAGCAC-GGGG-GTGGCAGCATCATGTTGTGA-GGGTGCTTTGCT
GCAGGAGGAACTGGTGCACTTCACAAAATAGATGGCATCATGAGG-GAGGA--AAATGATGTG--GATATAT
TGAAGCAACATCTCAAGAC-A---TCAGTCAGGAAGTTAAAGCTTGGTTGCAAATGGGTCTTCCA-AATGGA
CAATGA-CCCCAAGCATACTTCC-AAAGT-----TGTGGCAAAATGGCT---TGAGGACAACAAAGTCAAGG
TATTGGAGTGGCCA-TCACAAAGCCCTGA-CCT-CAATCCTATA-GAAAATTTGTGGGCGGAAGTG-AAAAA
----GTGTGTGCGAGCAAGGAGGCCTACAAACCTGACTC-AGTTACACCAGCTCTGTCAGGAGGAATGG--G
CC-AAAATTCACCCAAC-TTA-TTGTGGGAAGCTTG-TGGAAGGCTACCCGA-AA-----------------
---------------------------------
>chromosome2-7596542-7597489/1-947
------------------------------------------------------------------------
---------GGAGCAATTTCCAAACG-CCTG-AAGGTACCACGTTCATCTGT-AC-AAACAATAGTACGCAA
GTAT--AAA---CACCATGGGACCACGCAGCCGTCA-TACCACTCAGGAAGGA---GACGCGTTCTGTCTCC
TA-GAGATGAATGTAC-----TTTG--GTGC-GAAAAGTGCAAATCAATCCC-AGAACAACAGC------AA
GGGACCTTGTGAAGATGCTGGAGGAAACAGGTACAAAAGTATCTAT--AT-CCACAGT-AAAACGAGTCCTA
T-ATCGACATAACCTGAAAGG-CCGCTCAGC-AAGGAAGAAGCCACTGCTCCAAAA-CCGCCATA-AAAAAG
CCAGACTACGGTTTGCAACTGCACATGGGGACAAAGAT-CGTAC-TTTTTGGAGAAATGTCCTCTGGTCTGA
TGAAACAAAAATAGAACGGTTAGGCCATAATGACCGTCATTATG-TTTGGAGGAAAAAGGGGGAGGCTTGCA
AGC-CGAAGAACACCATCCCAACCGTGAAGCAC-GGGG-GTGGCAGCATCATGTTGTGG-GGGTGCTTTGCT
GCAGGAGGGACTGGTGCACTTCACAAAATAGATGGCATCATGAGG-GAGGT--AAATTATGTG--GATGTAT
TGAAGCAACATCTCAAGAC-A---TCAGTCAGGAAGTTAAAGCTTGGCCGCAAATGGGTCTTCCA-AATGGA
CAATGA-CCCCAAGCATACTTCC-AAAGT-----TGTGGCAAAATGGCT---TAAGGACTACAAAGTCAAGG
TATTGGAGTGGCCA-CCACAAAGCCCTGA-TCT-CAATCCCATA-GAAAATTTGTGGGCAGAACTG-AAAAA
----GCATGTGCGAGCAAGGAGGCCTACAAACCTGACTC-AGTTACACCAGCTCTGTCAGGAGGAATGG--G
CC-AAAATTCACCCAAC-TTA-TTGTGGGAAGCCTG-TGGAAGGCTATCAGA-AACGTTTGACCCGTTTGAC
CCAA-TTT-AAAGGCAATGCTACCAAATACTA-
>chromosome2-19787203-19788225/1-1022
-T-GGGAAAATCAAGAGAAATCAGCCAAGACCTCAG---GAAA-AAA-ATTGTAGACCTCCACATGTCTGGT
TCATCCTTGGGAGCAATTTCCAAATG-CCTG-AAGGTACCATGTTCATCTGT-AC-AAACAATAGTACACAA
GTAT--AAA---CACCATGGGACCACGCAGTCGTCA-TACCGCTCAGGAAGGA---GACGTGTTCTGTCTCC
TA-GAGATGAACGTAC-----TTTG--GTGC-GAAAAGTGCAAATCAATCCC-AGAACAACAGC------AA
AGGACCTTGTGAAGATGCTGGAGGAAACGGGTACAAAAGTATCTAT--AT-CCACAGT-AAAACGAGTTCTA
T-ATCGACATAACCTGAAAGG-CTGCTCAGC-AAGGAAGAAGCCACTGCTCCAAAA-CCGCCATT-AAAAAG
CCAGACTACGGTTTGCAACGGCACATGGGGACAAAGAT-CATAC-TTTTTGGAGAAATGTCCTCTGGTTTGA
TGAAACAAAAATAGAACTGTTTGGCCATAATGACCATCGTTATG-TTTGGAGGAAAAAGGGGGATGCTTGCA
AGC-CGAAGAACACCATCCGAACCGTGAAACCT-GGGG-GTGGCAGCATCATGTTGTGG-GGGTGCTTTGCT
GCAGGAGGGACTGGTGCACTTCACAAAATAGATGACATCATGAGG-TAGGA--AAATGATGTG--GATATAT
TGAAGCAACATCTCAAGAC-A---TCAGTCAGGAAGTTAAAGCTTGGTCGCAAATGGGTCTTCCA-AATGGA
CAATGA-CCACAAGCATACTTCC-AAAGT-----TGTGGCAAAATGGCT---TAAGGACAACAAAGTCAAGG
TATTGGAGTGGCCA-TCACAAAGCCCTGA-CCT-CAATCCCATA-GAAAAGTTGTGGGCAGAACTG-AAAAG
----GCGTGTGCGAGCAAGGAGGCCTACAAACCTGACTC-AGTTACAACAGCTCTGTCAGGAGGAATGG--G
CC-AAAGTTCGCCCAAC-TTA-TTGTGGGAAGCTTG-TGGAAGGCTACCCAA-AACGTTTGACCCAAGTTAA
ACAA-TTT-AAAGGCAATGCTACCAAATACTAA
>chromosome2-16279240-16280263/1-1023
-T-GGGAAAATCAAAAGAAATCAGCCAAGACCTCAG---AAAA-AAA-ATTGTAGACCTCCACAAGTCTGGT
TCATCCTAGGGAGAAATTTCCAAATG-CCTG-AAGGTACCACCTTCATCTGT-AC-AAACAATAGTATGCAA
GTAT--AAA---CACCATGGGACCACGCAGCCATCA-TACCGCTCAGGAAGGA---GACGCGTTCTGTCTCC
TA-GACATGAACGTAC-----TTTG--GTGC-GAAAAGTGCAAATCAATCCC-AGAACAACAGC------AA
AGGACCTTGTGAAGATGCTGGAGGAAACTGGTACAAAAGTATCTAT--AT-CCACAGT-AAAACGAGTCCTA
T-ATTGACATAACCTGAAAGGTCCGCTCCGC-AAGGAAGAAGCCACTACTCCAAAA-CCGCCATA-AAAAAG
CCAGACTACGGTTTGCAACTGCACATGGGGACAAAGAT-TATAC-TTTTTGGAGAAATGTCCTCTGGTCTGA
TGAAACAAAAATAGAACTGTTTGACCATATTGACCTTCGTTATG-TTTGGAGGAAAAAGGGGGAGGCTTGCA
AGC-CGAAGAACACCATCCCAACCGTGAGGCAC-AGGG-GTGGCAGCGTCATGTTGTGG-GGGTGCTTTGTA
GCAAGAGGGACTGGTGCACTTCACAAAATAGATGGCATCATGAGG-CAGGA--AAATTATTTG--GATATAT
TGAAGCAACATCTCAAGAC-A---TCAGTCAGGAAGTTAAAGCTTGGTCGCAAATGGGTCTTCCA-AATGGA
CAATGA-CCTCAAGCATACTTCC-AAAGT-----TGTGGCAAAATGGCT---TAAGGACAACAAAGTCAAAG
TATTGGAGTGGCCT-TCACAAAGCCCTGA-CCT-CAATCCCATA-GAAAATTTGTGGGCAGAACTG-AAAAA
----GCGTGTGCGAGCAAGGAGGCCTACAAACCTGACTC-AGTTACACCAGCTCTGTCAGGAGGAATGG--G
CC-AAAATTCACCCAAC-TTA-TTGTGGGAAGCTTG-TGGAAGGCTACCCGA-AACGTTTGACCCAAGTTAA
ACAA-TTT-AAAGGCAATGCTACCAAATACTAA
>chromosome2-4529224-4530246/1-1022
-T-GGGAAAATCAAAAGAAATCAGCCAAGACCTCAG---AAAA-ACA-ATTGTAGACCTCCACAAGTCTGGT
TCATCCTTGGGAGCAATTTCCAAACG-CCTG-AAGGTACCATGTTCATCTGT-AC-AAACAATAGTACGCAA
GTAT--AAA---CACCATGGGACCACGCAGCCATCA-TACCGTTCAGGAAGGA---GATGCGTTCTATCTCC
TA-GAGATGAACATAC-----TTTG--GTGT-GAAAAGTGCAAATCAATCCC-AGAACAACAGC------AA
AGGACCTTGTGAAGATGCTGGAGGAAACAGGTACAAAAGTATCTAT--AT-CCACAGT-AAAATGAGTCCTA
T-ATCGACGTAACCTGAAAGG-TCGCTCAGC-AAGGAAGAAGCCACTGCTCCAAAA-CCGGCATA-AAAAAG
CCAGACTATGGTTTGCAACTACACATGGGGACAAAGAT-CATAC-TTTTTGGAGAAATGTCCACTGGTCTGA
TGAAACAAAAATAGAACTGTTTGACCATAATGACCATCGTTATG-TTTGGAGGAAAAATTGGGAGGCTTGCA
AGC-CTAAGAACACCATCCCAACCGTGAAGCAC-GGGG-GTGGCAGCATCATGTTGTGG-GGGTGCTTTGCT
GCAGGACGTACTGGTGCACTTCACAAAATTGATGGCTTCATGAGG-AGGGA--AAATTATGTG--GATATAT
TGAAGCAACATCTCAAGAC-A---TCAGTCAGGAAGTTAAAGCTTGGTCGCAAATGGGTCTTCCA-AATGGA
CAATGA-CCCCAAGCATACTTCC-AAAGT-----TGTGGCAAAATGGCT---TAAGGACACCAAAGTCAAGG
TATTGGAGTGGCTA-TCACAAAGCCCTGA-CCT-CAATCCTATA-GAAAATGTGTCGGCAGAACTG-AAAAA
----GCGTGTGCGAGCAAGGAGGCCTACAAACCTGACTC-AGTTACACCAGCTCTGTCAGGAGGAATGG--G
CC-AAAATTCACCTAAC-TTA-TTGTGGGAAGGTTG-TGGAAGGCTACCCGA-AACATTTAACCCAAGTTAA
ACAA-TTT-AAAGGCAATGCTACCAAATACTAA
>chromosome2-9707802-9708824/1-1022
-T-GGGAAAATCAAAAGAAATCAGCCAAGACCTCAG---AAAA-AGA-ATTGTAGACCTCCACAAGTCTGGT
TGATCCTTGGGAGCAATTTCCAAATG-CCTG-AAGGTACCACGTTCATCTGT-AC-AAACAATAGTACGCAA
GTAT--AAA---CACCATGGGACCACACAGCCGTCA-TACCGCTCAGGAAGGA---GACGCGTTCTGTCTCC
TA-GAGATGAACGTAC-----TTTG--ATGC-GAAAAGTGCAAATCAATCCC-AGAACATCAGC------AA
AGGACCTTGTGTAGATGCTAGAGGAAACAGGTAAAAAAGTATCTAT--AT-CCACAGT-AAAACCAGTCCTA
T-ATCGACATAACCTGAAAGG-CCGCTCAAC-AAGGAAGAAGCCACTGCTCCAAAA-CCGGCATA-AAAAAG
CCAGACTACGGTTTGCAACTGCACATGGGGACAAAGAT-CGTAC-TTTTTGGAGAAATGTCCTCTGGTCCGA
TGAAACAAAACTGGAACTGTTTGGCCATAATGACCATCGTTATG-TTTGGAAGAAAAAAGGGGAGGCTTGCA
AGC-CGAAGAACACCATCCCAACCGTGAAGCAC-AGGG-GTGGCAACATCATGTTGTGG-GGGTGCTTTGCT
GCAGGAGGGACTGGTGCACTTCACAAAATAGATGGCATCATGAGG-ATCGA--AAATTATGTG--GATATAT
TGAAGCAACATCTCAAGAC-A---ACATTCAGGAAGTTAAAGCTTGGTCGCAAATGGGTCTTCCA-AATGGA
CAATGA-CCCCAAGCATACTTCC-AAAGT-----TGTGGCAAAATGGCT---TAAGGACAACAAAGTCAAGG
TATTGGATTGGCCA-TCACAAAGCCCTGA-CCT-AAATTCTATA-GAAAATTTGTGGGCAGAAATG-AAAAA
----GCATGTGCGAGCAAGGAGGCATACAAACCTGACTC-AGTTACACCAGCTCTGTTAGGAGGAATGG--G
CC-AAAATTCACCCAAT-TTA-TTGTGGGAAGCTTG-TGGAAGGCTACCTGA-AATGTTTGACCCAAGTTAA
ACAA-TTT-AAAGGAAATGCTACCAAATACTAA
>chromosome2-22953228-22954249/1-1021
-T-GGGAAAATCAAAAGAAATCAGCCAAGACCTCAG---AAAA-AAA-ATTGTAGACCTCCAAAAGTCTGGT
TCATCCTTGGGAGCAATTTCTAAATG-CCTG-AAGGTACCACGTTCATCTGT-AC-AAACAATAGCACGCAA
GTAT--AAA---GACCATGGGACCACGCAGCCGTCA-TACCGCTCAGGAAGGA---GACGCGTTCTGTCTCC
TA-GAGATGAACGTAC-----TTTG--GCGT-GAAAAGTGCAAATAAATCCC-AGAACAACAGC------AA
AGGACCTTGTGAAGATGCTGGAGGAAACAGGTACAAAAGTATCTAT--AT-CCACAGT-AAAACAAGTCCTA
T-ATCGACATAACCTGAAAGG-TCGCTCAGC-AAGGAAGAAGCCACTGCTCCAAAA-CCGCCATA-AAAAAG
CCAGACTATGGTTTGCATTTGCACATGGGGACAAAGAT-CGTAC-TTTTTTGAGAAATGTCCTCTGGTCTGA
TGAAACAAAAATAGAACTGTTTGGCCATAATGACTATCGTTATG-TTTGGAGG-AAAAGGGGGAGGCTTGCA
AGC-CAAAGAACACCATCCCAACCGTGAAGCAC-GGGG-GTGGCAGCATCATTTTGTGG-GGGTGCTTTGCT
GCAGGAGGGACTGGTGCACTTCACAAAATAGATGGCATCATGAGG-CAGGA--AAATGATGTG--GATATAT
TGAAGCAACATCACAAGAC-A---TCAGTCAGGAAGTTAAAGCTTGGTCGCAAATGTGTCTTCCA-AATGGA
CAATGA-CCCCAAGCATACTTCC-AAAGT-----TGTGGCAAAAGGGCT---TTAGGACAACAAAGTCAAGG
TATTGGAGTGGCCA-TCACAAAGCCCTGA-CCT-CAATCCCATA-GCAAATTTGTGGGCAGAACTG-AAAAA
----GTGTGTGCGAGCAAGGAGGCCTACAAACCTGACTC-AGTTACACCAGCTCTGTCAGGAGGAATGG--G
CC-AAAATTCACCCAAC-TTA-TTGTGGTTAGCTTG-TGGAAGGCTACCCGA-AACGTTTGACCGAAGTTAA
ACAA-TTT-AAAGGCAATGCTACCAAATACTAA
>chromosome2-52576357-52577380/1-1023
-T-GGGAAAATCTAAAGAAATCAGCCAAGACCTCAG---AAAA-AAAGATTGTAGACCTCCACAAGTCTGGT
TCATCCTGGGGAGCAATTTCCAAACG-CCTG-AAAGTACCACGTTTATCTGT-AC-AAACAATAGTACGCAA
GTAT--AAA---CACCATGGGACCACGCAGCCATCA-TACCGCTCAGGAAGGA---GACGCGTTCTGTTTCC
TA-GAGATTAACGTAC-----TTTG--GTGC-GAAAAGTGCAAATCAATCCC-AGAACAACAGC------AA
AGGACCTTGTGAAGATGCTGGAGGAAACAGGTACAAAATTATCCAT--AT-CCACAGT-AAAACGAGTCCTA
T-ATCGACATAACCTGAAAGG-CTGCTCAGC-AAGGAAGAAACCACTGCTCCAAAA-ACACCATA-AAAACG
CCAGACTACGGTTTGCAACTGTGCATGGGGACAAAGAT-CGTAC-TATTTGGAGAAATGTCCTCTGGTCTGA
TGAAACAAAAATAGAACTGTTTTGTCATAATGACCATCGTTATG-TTTGGAGGAAAAAGGGGGAGGCTTGCA
AGC-CGAAGAACACCATCCCAACCGTGAAGCAT-GGGG-GTGGCAGCATCATGTTGTGG-GGTTGCTTTGCT
GCAGGAGGGACTGGTGCACTTTACAAAATAGATGGCATCATGAGG-ATGGA--GAATGATGTG--GATATAT
TGAAGCAACATCTCAAGAC-A---TCAGTCAGGAAGTTAAAGCTTGGTCGCAAATGGGTCTTCCA-AATGGA
CAATGA-CCCCAAGCATACTTCC-AAAGT-----TGTGGCAAAATGGCT---TAAGGACAACAAAGTCAAGG
TATTGGAGTGGCCA-TCACAAAGCCCTGA-CCT-CAATTCTATA-GAACATTTGTGGGCAGGACTG-AAAAA
----GCGTGTGTGAGCAAGGAGGCCTACAAACCTGACTC-AGTTACACCAGCTCTGTCAGGAGGAATGG--G
CC-AAAATTCACCCATC-TTA-TTGTGGGAAGTTTG-TGGAAGGCTACCCGA-AATGTTTGACCCAAGTTAA
ACAA-TTT-AAAGGCATTGCTACCAAATACTAA
>chromosome2-10406539-10407563/1-1024
-T-GGGAAAATCAAAAGAAATCAGCCAAGACCTCAG---AAAA-TAA-ATTGTAGACCTCCACCAGTCTGGT
TCATCCTTGGGAGCAATTTCCAAACA-CCTG-AAGGTACCACGTTCATCTGT-AC-AAACAATAGTATGCAA
GTAT--AAA---CACCATGGGACCACGCAGCCGTCA-TACCGCTCAGGAAGGA---GACGCGTTCTGTCTCC
TA-GAGATGAACGTAC-----TTTG--GTGCAAAAAAGTGCAAATCTATCAC-ATAACAACAGC------AA
AGGACCTTGTGAGGATGCTGGCGGAAACTGGTACAAAAGTATCTAT--AT-TCACAGT-AAAACGAGTCCTA
TAATCGACATAACCTGAAAGG-CCGCTCAGC-AAGGAAGAAGCCACTGCTCCAAAA-CCGCCATA-AAAAAG
CCAGACTACAGTTTGCAACTGCACATGGGGACAAAGAT-CGTAC-TTTTTGGAGAAATGTCCTCTGGTCTGA
TTAAACAAAAATAGAACTGTTTGGCCATAATGACCATCGTTATG-TTTGGAGGAAAAAGGGTGAGGCTTGCA
AGC-CAAAGAACACCATCCCAACCATGAAGCAC-AGGG-GTGGCAGCATCATGTTGTGG-GGGTGCTTTGCT
GCAGGAGGGACTGGTGCCCTTCACAAAATGCATGTCATCATGAGG-TAGGA--AAATTATGTG--GTTATAT
TGAAGCAACATCTCAAGAC-A---TCAGTCGGGAAGTTAAAGCTTGGTCACAAATGGGTATTCCA-AATGGA
CAATGA-CCCCAAGCATACTTCC-AAAGT-----TGTGGAAAAATGGCT---TAAGGACAACAAAGTCAAGG
TATTGGAGTGGCCA-TCACAAAGCCCAGA-CCT-CAATCCTATA-GAACATTTGTGGGCAGAACTG-AAAAA
----GCGTGTGCGAGCAAGGAGGCCTACAAACCTGACTC-AGTTACACCAGCTCTGTCAGGAGGAATGG--G
CC-AAAATTCACCCAAC-TTA-TTGTGGGGAGCTTG-TGGACAGCTACCCGA-AACGTTTGACCCAAGTTAA
ACAA-TTT-AAAGGCAATGCTACCAAATACTAA
>chromosome2-71327604-71328558/1-954
------------------------------------------------------------------------
---TCCTTGGGAGCAATTTCCAAACA-CCTG-AAGGTACCACGTTCATCTGT-AC-AAACAATAGTACGTAA
GTAT--AAA---CACCATGGGACGACGCAGCCGTCA-TACCGCTCAGGAAGGA---GATGAGTTCTGTCTCC
TA-GAGATGAACGTAC-----TTTG--GTGC-GAAAAGTGCAAATCAATCCC-AGAACAACAGC------AA
AGGACCTTGTGAAGATGCTGGAGGAAACGGGTACAAAAGTATCTAT--AT-CCACAGT-AAAACGAGTCCTA
T-ATCGACATAACCTGAAAGG-CTACTCAGC-AAGGAAAAAGCCACTGCTCCAAAA-CCGCCATA-GAAAAG
CCAGACTACGGTTTGCAACTGCACATGGGGACAAAGAT-CGTAC-TTTTTGGAGAAATGTCCTCTGGTCTGA
TGAAACAAAAATAGAACTGTTTGGCCATAATGACCATCATTATG-TTTGGAGGAAAAAGGGGGAGGCTTGCA
AGC-CGAAGAACACCATCCCAACCGTGAAGCAC-GGGG-GTGGCAGCATCATGTTGTGG-GGGTGCTTTGCT
GCAGGAGGGACTGGTGCACTTCACAAAGTAGATGGCATCATGAGG-CAGGA--AAATTATGTG--GCTATAT
TGAAGCAACATCTCAAGAC-A---TCAGTCAGGAAGTTAAAGCTTGGTCGCAAATGGGTCTTCCA-AATGGA
CAATGA-CCCCAAGCATACATCC-AAAGT-----TGTGGCAAAATGGCT---TAAGGACAACAAAGTCAAGG
TATTGGAGTGGCTA-TCACAAAGCCCTGA-CCT-CAATCCTATC-GAACATTTGTGGGCAGAACTG-AAAAA
----GCATGTGCGAGCAAGGAGGCCTACAAACCTGACTC-AGTTACACCAGCTCTGTCCGGAGGAATGG--G
CC-AAAATTCACCCAAC-TTA-TTGTGGGAAGCTTG-TGGAAGGCTACCCAA-AATGTTTGACCCAAGTTCA
ACAA-TTT-AAAGGCAAATCTACCAAATACTAA
>chromosome3-74479261-74480284/1-1023
AT-AGGAAAATAAAAAGAAATCAGCCAAGACCTCAG---AAAA-AAATATTGTAGACCTCCACAAGTCTGGC
TCATCCTTGGGAGCAATTTCCAAACG-TCTG-AAGGTACCACGTTCATCTGT-AC-AAACAATAGTACCCAA
GTAT--AAA---CACCATGGGACCATGCAGCTGTCA-TACCACTCAGGAAGGA---GACGCGTTCTGTCTCC
TA-GAGATGAACATAC-----TTTG--GTGC-GAAAAGTGCAAGTCAATCCC-AGAACAACAGC------AA
AGGACCTTGTGAAGATGCTGGAGGAAACAGGTACAAAAGTATTTAT--AT-CCACAGT-AAAACGAGTCTTA
T-GTCGACATAACCTGAAAGG-CCGCTCAGC-AAGGAAGAAGCCACTGCTCCAAAT-CCGCCATA-AAAAAG
CCAGACTACGGTTTGCAACTGCACATGGGGACAAAGAT-CGTAC-TTTTTGGAGAAATGTCCTCTTGTCTGA
TGAAACAAAAATAGAACTGTTTGGCCATAATGACCATCGTTATG-TTTGGAGGAAAAAGGGGGAGGCTTGCA
AGC-TGAAGAACACCATCCCAACCGTGAAGCAC-GGGG-GTGGCAGCATCATGTTGTGG-GGGCGCTTTAGT
GCAGGAGTGACTGGTGCACTTCACAAAATAGCTGGCATCATGAGG-TAGGA--AAATTTGGTG--GATATAT
TGAAGCAACATCTCAAGAC-A---TCAGTCAGGAAGTTAAAGCTTGGTCGCAAATGGGTCTTCCA-AATGGA
CAATGA-CCCCAAGCATACTTCC-AAAGT-----TGTGGAAAAATGGCT---TAAGGACAACAAAGTCAAGG
TATTGGAGTGGCCA-TCAAAAAGCCCTGA-CCT-CAATCCTATA-GAAAATTTGTGAGCAGAACTG-AAAAA
----GCGTGTGCGAGCAAGGAGGCCTACAAACCTGACTC-AGTTACACCAGCTCTGTCAGGAGGAATGG--G
CC-AAAATTCACCCAAC-TTA-TTGTGGGAAACTTG-TGGAAGGCTACCTGA-AACATTTGACCCAAGTTAA
ACAA-TTT-AAAGGCAATGCTACCAAATACTA-
>chromosome3-41340251-41341273/1-1022
AT-GGTAAAATCAAAAGAAATCAGCCAAGACATTAG---AAAA-CAA-ATTGTAGACCTCCCCAAGTCTGGT
TCATCCTTGGGAGCAATTTCCAAATG-CCTG-AAGGTACCACGTTCATCTGT-AC-AAACAATAGTACGCAA
ATAT--AAA---CACCATGGGAGCACACAGCCTTCA-TACCGCTCAGGAAGGA---GACGCGTTCTGTCCCC
TA-GAGATGAATGTAC-----TTTG--GTGC-GAAAAGTGCAAATCAATCCC-AGAACAACAGC------AA
AGGACCTTGTGAAGATGCTGGAGGAAACAGGCACAAAAGTATCTAT--AT-CCACAGC-AAAACGAGTACTA
T-ACCAACATAACCTGAAAGG-CCGCTCAGC-AAGGAAGAAGCCACTGCTCCAAAA-CCGCCATA-AAAAAG
CCAGACTACGGTTTGCAACTGCACATGGGGACAAAGAT-CGTAC-TTTTTGGAGAAATGTTCTCTGATCTGA
TGAAACAAAAATAGAACTGTTTGGCCATAATGACCATCGTTAGG-TTTGGAGGAAAAAGGGGGAGGCTTGCA
AGC-CGAAGAACACCATCCCAACCTTGAAGCAC-GGGG-GTGGCAGCATCATGTTGTGG-GGGTGCTTTGCT
GCAGGAGGGACTGGTGCACTTCCCAAAATAGATGGCATCATGAGG-AAGTA--AAATTATGTG--GATATAT
TGAAGCAACATCTCAAGAC-A---TCAGTCAGGAAGTTAAAGCTTGGTCACAAATGGGTCTTCCA-AATGGA
CAATGA-CCCCAAGCATACTTCC-AAAGT-----TGTGGCAAAATGGCT---TAAGGACAACAAAGTCAAGG
TATTGGAGTGGCCA-TCACAAAGCCCTGA-CCT-CAATCCTATA-GAAAATGTGTGGGCAGAACTG-AAAAA
----GCGTGTGCAAGCAAGGAGGCCAACAAACCTGACTC-AGTTACACCAGCTCTGTCAGGAGGAATGG--G
CC-AAAATTCACCCAAC-TTA-ATGTGGGAAGCTCG-TGGAAGGCTACCCAA-AATGTTTGACCCAAGTTAA
ACAA-TTT-AAAGGAAATGCTACCAAATACTA-
>chromosome3-24729387-24730370/1-983
--------------------------------------------AAA-ATGGTAGACCTCCACAAGTCTGGT
TCATCCTAGGGAGCAATTTCCAAACG-CCTG-AAGGTACCACGTTCATCTGT-AC-AAACAATAGTACGCAA
GTAT--AAA---CCACATTGGACCACGCAGCCGTCT-TACCACTCAGGAAGGA---GACGCGTTCTGTCTCC
TA-GAGATGAACGTAC-----TTTG--GTGC-AAAAAGTGCAAATCAATCCC-AGAACAACAGC------AA
AGGACCTTGTGAAGATGCTGGAGGAAACAGGTACAGAAGTATCTAT--AT-CCATAGT-AAAATGAGTCCTA
T-ATCAACATAACCTGAAAGG-CCGCTCAGC-AAGGAAGAAACCACTGCTCCAAAA-CCGCCATA-AAAAAG
CCAGACTACGGTTTGCAACTGCACATGGGGACAAAGAT-CATAC-TTTTTGGAGAAATGTCCTCTGGTCTGA
TGAAACAAAAATAGAACTGTTTGGCCATAATGACCATCGTTATG-TTTGGAGGAAAAAGGGGGAGGTTTGCA
AGC-CGAAGTACACCATCCCAACCGTGAAGCAC-GGGG-GTAGCAACATCATATTGTGG-GGGTGCTTTGCT
GCAGGAGGGACTAGTGCACTTCACAAAATAGATGGCATCACGAGG-ATGGA--AAATGATGTG--GATGTAT
TGAAGCAACATCTCAAGAC-A---TCAGTCAGGAAGTTAAAGCTTGGTCGCAAATGGGTCTTCCA-AATGGA
CAATGA-CCCCAAGCATAATTCC-AAAGT-----TGTGGCAAAATGTCT---TAAGGACAACAAAGTCAAGG
TATTGGAGTGGCCA-TCACAAAGCCCTGA-CCT-CAATCCTATA-GAAGATTTGTGGGCAGAACTG-AAAAA
----GCGTGTGCGAGTAAGGAGGCCTACAAACCTGACTC-AGTTACACCAGCTCTGTCAGGAGGAATGG--G
CC-AAAATTCACCCAAC-TTA-TTGTGGGAAGCTTG-TGGAAGGCTAACCGA-AACGTTTGACCCAAGGTAA
ACCA-TTT-AAAGGCAATGCTACCAAATACTA-
>chromosome3-86239541-86240563/1-1022
-T-GGGAAAATCAAAAGAAGTCAGCCAAGACCTCAG---AAAA-AAA-ATTGTAGACCTCCACAAGTCTGGT
TCATCCTTGGGAGCAATTTCCAAATG-CCTG-AAGGTACCACGTTCATCTAT-AC-AAACAATAGTATGCAA
GTAT--AAA---CACCATGGGACCACGCAGCCGTCA-TACCGCTCAGGAACGA---GACGCGTTCTGTCTCC
TA-GAGATGAACGTAC-----TTTG--GTGT-GAAAAGTGCAAACCAATCCC-AGAACAACAGC------AA
AGGACCTTGTGAAGATGCTGGAGGAAACAGGTACAAAAATATCTAT--AT-CCACAGT-AAAACGAATCCTA
T-ATCGACATAACCTGAATGG-CCGCTCAGC-AAGGAAGAAGCCACTGCTCCAAAA-CCGCCATA-AAAAAG
CCAGACTACGGTTTGCAACTGCACATGGGGACAAAGAT-CGTAC-TTTTTGGAGAAATGTCCTTTGGTCTGA
TGAAACAAAAACAGAACTGTTTGGCCATAATGACCATCGTTATG-TTTGGAGTAAAAAGGGGGAGGCTTGCA
AGC-CGAAGAACACCATTCCAACCGTGAAGCAC-GGGG-GTGGCAGCATCATGTTGTGG-GGGTGCTTTGCT
GCAGGAGGGACTGGTGCACTTCACAAAATAGATGGCATCATGAGG-CAGGA--AAATTATGTG--GATATAT
TGAAGCAACATCTGAAGAC-A---TCAATCAGGAAGTTAAAGCTTGGTTACAAATGGGTCTTCCA-AATGGA
CAATGA-CCCCAAGCATGCTTCC-AAAGT-----TGTGGCAAAATGGCT---TAAGGACAACAAAGTCAAGG
TATTGGAGTGGCCA-TCACAAGGCCCTGA-CCT-CAATCCTATA-GAAAATCTGTGGGCAGAACTG-AAAAA
----GCGTGTGCGAGCAAGGAGGCCTACAAACCTGACTC-AGTTACACCAGCTCTGTCAGGAGGAATGG--G
CC-AAAATTCACCCAAC-TTA-TTGTGGGGAGCTTG-TGGAAGGCTACCCAA-AACGTTTGACCCAAGTTAA
AGAA-TTT-AAAGGCAATGATACCAAATACTAA
>chromosome3-13352368-13353393/1-1025
-T-GGGAAAATCAAAAGAAATCAGTCAAGACCTCAG---AAAA-GAA-ATTGTAGACCTCCACAAGTCTGGT
TCATCTTTGGGAGCAATTTCCAAACG-CCTG-AAGGTACCATGTTCATCTGT-AC-AAACAATAGTACGCAA
GTAT--AAACACCACCATGGGACCACGCAGCCATCA-TACCGCTCAGGAAGGA---GACTCGTTCTGTCTCC
TA-GAGATGACCGCAC-----TTTG--GTGC-GAAAAGTGCAAATCAATCCC-AGAACAACAGC------AA
AGGACCTTGTGAAGATGCTGGAGGAAACAGGTACAAAAGTATCTAT--AT-CCACAGT-AAAACAAGTCCTA
C-ATCAACATAACCTGAAAGG-CCGTTCAGC-AAGGAAGAAGCCACTGCTCCAAAA-CCACCATA-AAAAAG
CCAGACTACGGTTTGCAACTGCACATGGGGACAAAGAT-CGTAC-TTTTTGGAGAAATGTCCTCTGGTCTGA
TGAAACAAAAATAGAACAGTTTGGCCATAATGACCATCGTTATG-TTTGGAGGAAAAAGGGGGAGGCTTGCA
GGC-CGAAGAACACCATCCCAACCGTGACGCAC-GGGG-GTGGCAGCATCATGTTGTGG-GGGTGCTTTGCT
GCAGGAGGGACTGGTGCACATCACAAAATAGATGGCATCATGAGG-GAGGA--AAATTATGTG--GATATAT
TGAAGCAACATCTCAAGAC-A---TCAGTCAGGAAGTTAAAGCTTAGTCGCAAATGGGTCTTCCA-AATGGA
CAATGA-CCCCAAGCATACTTCC-AAAGT-----TGTGGCAAAATGGCT---TAAGGACAACAATGTCAAGG
TATTGGAGTGGCCA-TCACAAAGCCCTGA-CCT-CAATCCTATA-GAAAATTTGTGGGGAGAATTG-AAAAA
----GCGTGCGCGAGCAAGGAGGCCTACAAACCTGACTC-AGTTACACCAGCTCTGTCAGGAGGAATGG--G
CC-GAAATTCACCCAAC-TTA-TTGTGGGAAGCTTG-TGGAAGGCTACCCGA-AACGTTTGATCCAAGTTAA
ACAA-TTT-AAAGGCAATGCTACCAAATACTAA
>chromosome3-80474439-80475461/1-1022
-T-GGGAAAATCAAAAGAAATCAGCCAAGACCTCAG---AAAT-AAA-ATTGTAGACCTCCACAAGTCTGGT
TCATCCTTGGGAGCAATTTCCAAACA-CCTG-AAGGTACCACGTTTATCTAT-AC-AAACAATAGTACGCAA
GTAT--AAA---CACCATGGGACCATGCAGCCGTCA-TACCGCTCAGGAAGGA---GACGTGTTCTGTCTCC
TA-GAGATGAACGTGC-----TTTA--GTGA-GAAAAGTGCAAATCAATCCC-AGAACAACAGC------AA
AGGACTTTGTGAAGATACTGGAGGAAACAGGTACAAAAGTATCTAT--AT-CCACAGT-AAAACGAGTCCTA
T-ATCGACATAACCCGAAAGG-CCGCTCAGC-AAGGAAGAAGCCACTGCTCCAAAA-CCGCCATA-AAAAAG
CCAGACTACGGTTTGCAACTGCACATGGGGACAAAGAT-CGTAC-TTCTTGGAGAAATGTCCTCTGGTCTGA
TGAAACAAAAATAGAACTGTTTGGCCATAATGACCATTGTTATG-TTTGGAGGAAAAGGGGGGAGGCTTGCA
AGC-CGAAGAACACCATCCCAACCGTGAAGCAC-GGGG-GTGGCAGCATCATGTTGTGG-GGGTGCTTTGCT
GCAGGAGGGACTGGTACACTTCACAAAATAGATGGCATCATAGCG-TAGGA--AAATTATGTG--GATATAT
TGAAGCAACATCTCAAGAC-A---TCAGTCAGGAAGTTAAAGATTGGTTGCAAATGGGTCTTCCA-AATGGA
CAATGA-CCCCGAGCATACTTCC-AAAGT-----TGTGGCAAAATGGCT---TAAGGACAACAAAGTCAAGG
TATTGGAGAGGCCA-TCACAAAGCCCTGA-CCT-CAATCCTATA-GAACATTTGTGGTCAGAACTG-AAAAA
----GCATGTACGAGCAAGGAGGCCTACAAACCTGACTC-AGTTACACCAGCTCTGTCAGGAGGAATGG--G
CC-AAAATTCACCCAAC-TTA-TTGTGGGAAGCTTG-TGGAAGGCTACCCGA-AACGTTTGACCTAAGTTCA
ACAA-TTT-AAAGGCAATGCTAACAAATACTAA
>chromosome4-51640568-51641589/1-1021
AT-GGGAAAATCAAAAGAAATCAGCCAAGACCTCAG---AAAA-AAA-TGTGTAGACCTCCACAAGCCTGGT
TCATCATTGGGAGCAATTTCCAAACG-CCTG-AAGGTACCACGTTCATCTGT-AC-AAACAATAGTACGTAA
GTAT--AAA---CACCATAGGACCACGCAGCCGTCA-TACCGCTCAGGAAGGA---GACACGTTCTGTCTCC
TA-GAAATGAATGTAC-----TTTG--GTGC-GAAAAGTGCAAATCAATCCC-AGAACAACAGC------AA
AGGACCTTGTGAAAATGCTGGAGGAAACAGGTACAAAAGTATCTAT--AT-CCACAGT-AAAACGAGTCCTA
T-ATCGACATAACCTGAAAGG-CCACTCAGC-AAGGAAGAAGCCATTGCTCCAAAA-CCACCATA-AAAAAG
CCAGAATACGGTTTGCAACTGCACATGGGGACAAAGAT-CGTAC-TTTTTGGAGAAATGTCCTCTGGTCTGA
TGAAACAAAAATAGAACTGTTTGGCCATAATGACCATCGTTATG-TTTGGAGGAAAAAGGGGGAGGCTTGCT
AGC-CGAAGAACACCATCCCAACCATGAAGCAC-GGGG-GTTTCAGGATCATGTTGTGG-GGGTGCTTTGCT
GCAGGAGGGACTGGTTCACTTCACAAAATAGATGGCATCATGAGG-TAGGA--AAATTATGTG--GATATAT
TGAAGCAACATCTCAAGAC-A---TCAGTCAGGAAGTTAAAGCTTGTTCGCAAATGGGTCTTCCA-AATGGA
CAATGA-CCCCAAGCATACTTCC-AGAGT-----TGTGGC-AAATGGCT---TAAGGAAAACAAAGTCAAGG
TATTGGAGTGGCCA-TCACAAAGCCCTGA-CCT-CAATCCTACA-GAAAATTTGTGGGCAGAACTG-AAAAA
----GCGTGTGTGAGCAAGGAGGCCTACAAACCTGACTC-AGTTACACCAGCTCTGTCAGGAGGAATGG--G
CC-AAAATTCACCCAAC-TTA-TTGTGGGAAGCTTG-TGGAAGGCTACCCGA-AATGTTTGACCCAAGTTAA
ACAA-TTT-AAAGGCAATGCTACCAAATACTA-
>chromosome4-11232185-11233204/1-1019
AT-GGGAAAATCTAAAGAAATCAGCCAAGACCTCAG---AAAA-ACA-ATTGTAGA---CCACAAGTCTGGT
TCATTCTTGCGAGCAATTTCCAAACA-CCTG-AAGGTACCACGTTCATCTGT-AC-AAACAATAGTATGCAA
GTAT--AAA---CACCATGGGACCACGCAGCCGTCA-TACCGCTCAGGAAGAA---GACGCGTTCTGTCTCC
TA-GAGATGAACGTAC-----TTTG--GTGC-AAAAAGTGAAAATCAAACCC-AGAACAGCAGC------AA
AGGACCTTGTGAAGATGCTGGAGGAAACAGGTACAAAAGTATCTAT--AT-CCACAGT-AAAACGAGTCCAA
T-ATCAACATAACCTGAAAGG-CCGCTCAGC-AAGGAAGAAGCCACGGCTCCAAAA-CCGCCATA-AAAAAG
CCAGATTACGGTTTGCAACTGCACATGGGGACAAAGAT-CGTAC-TTTTTGGAGAAATGTCCTCTGGTCTGA
TGAAACAAAAATAGAACTGTTTGGCCATAATGACCATCGTTATG-TTTGGAGGAAAAAGGGGGAGGCTTGCA
AGC-CAAAGAACACCATCCCAACCATGAAGCAC-GGGG-GTGGCAGCATCATGTTGTGG-GGGTGCTTTGCT
GCAGGAGGGACTGGTGCACTTCACAAAATAGATGGCATCATGAGA-GAGGA--AAATTATGTG--GATATAT
TGAAGCAACATCTCAAGAC-A---TCAGTCAGGAAGTTAAAGCTTGGTCGCAAATGGGTCTTCCA-AATGGA
CAATGA-CCCCAAGCATACTTCC-AAAGT-----TGTGGCAAAATTGCT---TAAGTACAACAAAGTCAAGG
TATTGGAGTGGCCA-TCACAAAGCCCTGA-CCT-CAATCCCATA-GAAAATTTGTGGGCAGAACTG-AAAAA
----GCATGTGCGAGCAATGAGGCCTACTAACCTGACTC-AGTTACACCAGCTCTGTCAGGAGGAATGA--G
CC-AAAATTCACTCAAC-TTA-TTGTGGGAAGCTTG-TGGAAGGCTAGCCGA-AATGTTTGACCCAAGTTAA
ACAA-TTT-AAAGGCAATGCTACCAAATACTA-
>chromosome4-71213099-71214092/1-993
-----------------------------ACCTCAG----AAA-AAA-ATTGTAGACCTCCACAAGTCTGGT
TCATCCTTGGGAGCAATTTCCAAACA-CATG-AAGGTACCACATTCATCTGT-AC-AAACAACAGTACGCAA
GTAT--AAA---CACCATGGGACGACGCAGCCGTCA-TACCACTCAGGAAGGA---GACGCGTTCTGTCTCC
TA-GAGATGAACGTAC-----TTTG--GTGC-GAAAAGTGCAAATCAATCTC-AGAACAACAGC------AA
AGGACCTTGTTAAGATGCTGGAGGAAACAGGCACAAAAGTATCTAT--AT-CCACAGT-AAAACGAGTCCTA
T-ATCGACATAACCTGAAAAG-CCACTCAGC-AAGGAAGAAGCCACTGCTCCAAAA-CCGCCATA-AAAAAG
CCAGACTACGGTTTGCAACTGCACATGGGGACAAAGAT-CGTAC-TTTTTGGAGAAATGTCCTCTGGTCTGA
TGAAACAAAAATAGAACTGTTTGGCCATAATGACCATCATTATG-TTTGGAGGAAAAAGGGGGAGGCTTGCA
AGC-CGAAGAACACCATCTCAACCGTGAAGCAC-GGGG-GTGGCAGCATCATGTTGTGA-GGGTGCTTTGCT
GCAGGAGGGACTGGTGCAGTTCACAAAATAGATGGCATCATGAGG-ACGGA--AAATTATGTG--GATATAT
TGAAGCAACATCTCAAGAC-A---TCAGTCAGGAAGTTAAAGCTTTGTCGCAAATGGGTCTTCCA-AATGGA
CAATGA-CCCCAAGCATACTTCC-AAAGT-----TGTGGCAAAATGGCT---TGAGGACAACAAAGTCAAGG
TATTGGAGTGGCCA-TCAGAAAGCCCTGA-CCT-CAATCCTATA-GAAAATGTGTGGGCAGAACTG-AAAAA
----GTGTGTGCGAGCAAGGAGGCCCACAAACCTGACTC-AGTTACACCAGCTCTGTCAGGAGGAATGG--G
CC-AAAATTCACCCAAC-TTA-TTGTTGGAAGCTTG-TGGAAGGCTACCCGA-ACCGTTTGACCCAAGTTCA
GCAA-TTT-AAAGGCAATGCTACCAAATACTA-
>chromosome4-54765377-54766396/1-1019
-T-GGGAAAATCAAAAGAAATCAGCCAAGACCTCAG---AAAA-AGA-ATTGTAGACCTCCACAAGTCTGGT
TCATCTTTGGGAGCAATTTCCAAACG-CCTG-AAGGTACCACGTTCATCTGT-AC-AAACAATAGTATGCAA
GTAT--AAA---CACCATGGGACCACGCAGCCGTCA-TACCGCTCAGGAAGGA---GACGTGTTCTGTCTCC
TA-GAGATGAACGTAC-----TTTG--GTGC-GAAAAGTGCAAATCAATCCC-AGAACAACAGC------AA
AGGACCTTGTGAAGATGCTGGAGGAAACCGGTACAAAAGTATCTAT--AT-CCACAGT-AAAACAAGTCTTA
T-ATCGACATAACCTGAAAGG-CCGCTGAGC-AAGGAAGAAGCCACTGCTCCAAAA-CCGCCATA-AAAAAG
CCAGGCTACGGTTTGCAACTGCACATGGGGAGAAAGAT-CGTAC-TTTTTGGAGAAATGTCCTCTGGTCTGA
TGAAACAAAAATAGAACTGTTTGGCCATAATGACTATCGTTATG-TTTGGAGGAAAAAGGGGGAGGCTTGCA
AGC-CGAAGAACACCATCCCAACCGTGAAGTAC-GGGG-GTGGCAGCATCATGTTGTGG-GGGTGCTTTGCT
GCAGGAGGGTCTGGTGCACTTCACAAAATAGATGGCATCATGAGG-TAGGA--AAATGATGTG--GATATAT
TGAAGCAACATCTCAAGAC-A-----AGTCAGGAAGTTAAAGCTTGGTCGCAAATGGGTCTTCCA-AATGGA
CAATGA-CCCCAAGCATACTTCC-AAAGT-----TGTGGCAAAATGGCT---TAAGGACAACAAAGTCAAGG
TATTGGAGTGGCCA-TCACAAAGCCCTGA-CCT-CAATCCCATA-GAAAATTTGTGGGCAGAACTG-AAAAA
----GCATGTGCGAGCAAGGAGGCCTACAAACCTGACTC-AGTTACACCAGCTCGGTCAGGAGGAATGG--G
CC-AAAATTCACCCAAC-TTA-TTGTGGGAAGCTTG-TGGAAGGCTACCTAT-AATGTTTGACCCAAGTTAA
ACAA-TTT-AAAGGCAATGCTACCAAATACTA-
>chromosome4-8387661-8388683/1-1022
-T-GGGAAAATGAAAAGAAATCAGCCAAGACCTCAG---AAAA-AAA-ATTGTAGACCTCCACAAGTCTGGT
TCATCCTTGGGAGCAATTTCCAAATG-CCTG-AAGGTACCACGTTCATCTGT-AC-AAACAATAGTACGCAA
GTAT--AAA---CACCATGGGACCACACAGCCGTCA-TATCGCTAAGGAAGGA---GACACGTTCTGTCTTC
TA-GAGATGAATGTAC-----TTTG--TTGC-GAAATGTGCAAATCAATCCC-AGAACAACAGC------AA
AGGACCTTGAGAAGATGCTGGAGTAAACAGGTACAAAAGTATCTAT--AT-CCACAGT-AAAACAAGTCCTA
T-ATCGACATAACCTGAAAGG-CTGCTCAGC-AAGGAAGAAGCCACTGCTCCAAAA-CCGGCATA-AAAAAG
CCAGACTGCGGTTTGCAACTGCACATGGGGACAAAGAT-CGTAG-TTTTTGGAGAAATGTCCTCTGGTCTGA
TGAAACAAAAATAGAACTGTTTGGCCATAATGACCATTGTTATG-TTTGGAGGAAAAAGGGGGAGGCTTGCA
CGC-CGAAGAACACCATCCAAACTGTGAAGCAC-GGGG-GTGGCAGCATCATGTTGTGG-GGGTGCTTTGCT
GCAGGAGGGACTGGTGCACTTCACAAAATAGATGGCATCATGAGG-GAGGA--AAATTATGTG--GATATAT
TGAAGCAACATCTCAAGAC-A---TCAGTCAGGAAGTTAAAGCTTGGTCGCAAATGGGTCTTCCA-AATGGA
CAATGA-CCCCAAGCATACTTCC-AAAGT-----TGTGGCAAAATGGCT---TAAGGACAACAAAGTCAAGG
TATGGGAGTGGCCA-TCACAAAGACCTGA-CCT-CAATCCTATA-GAAAATCTGTGGGCAGAACTG-AAAAA
----GCGTGTGCGAGCAAGGAGGCCTACAATCCTGACTC-AGTTACACCAGCTCTGTCAGGAGGAATGG--G
CC-AAAATTCACCCAAC-TTA-TTGTGTGAAGCTTG-TGGAAGGCTACCTGA-AACGTTTGACCCAAGTTAA
ACAA-TTT-AAAGGCAATGCTACCAAATACTAA
>chromosome4-32272320-32273342/1-1022
-T-GGGAAAATCAAAAGAAATCAGCCAAGACCTCAG---AAAA-GAA-GTTGTAGACCTCCACAAGTCTGGA
TCACCCTTGGGAGCAATTTCCAAATG-CTTG-AAGGTACCACGTTCATCTGT-AC-AAACAACAGTACACAA
GTAT--AAA---CACCATGGGACCACGCAGCCGTCA-TACTGCTCAGGAAGGA---GACTCGTTCTGTCTCC
TA-GAGATGAACGTAC-----TTTG--GTGT-GAAAAGTGCAAACCAATCCC-AGAACAACAGC------AA
AGGACCTTGTGAAGATGCTGGAGGAAACAGGTACAAAAGTATCTAT--AT-CCACAGT-AAAACGAGTCCTA
T-ATCGACATAACCTGAAAGG-CCGCTCAGC-AAGGAAGAAGCCACTGCTCCAAAA-CCGCCATA-AAAAAG
CCAGACTACGGTTTGCAACTGCACATGGGGACAAAGAT-CGTAC-TTTTTGGAGAAATGTCCTCTGGTTTGA
TGAAACAAAAATAGAACTGTTTGGCCATAATGACCATCGTTATG-TTTAGAGGAAAAAGGGGGAGGCTTGCA
AGC-CGGAGAACACTATCCCAACCGTGAAGCAT-GGGG-GTGGCAGCATCATGTTGTGG-GGGTGCTTTGCT
GCAGGAGGGACTGGTACACTTCACAAAATAGATGGCATCATGAGG-AAGGA--AAATGATGTA--GATATAT
TGAAGCAACATCTCAAGAC-A---TCAGTCAGGAAGTTAAAGCTTGGTCGTAAATGGGTCTTCCA-AATGGA
CAATGA-CCCCAAGCATACTTCC-AAAGT-----TGTGGCAAAATGGCC---TAAGGACAACAAAGTTGAGG
TATTGGAGTGGCCA-TCACAAAGCCCTGA-CCT-CAATCTTATA-GAAAATTTGTTGGCAGAACTG-AAAAA
----GCGTGTGCGAGCAAGGAGGCCTACAAACATGATTC-AGTTACACCAGCTCTGTCAGGAGGAATGT--G
CC-AAAATTCACCCAAC-TTA-TTGTGGGAAGCTTG-TGGAAGGCTAGCTGA-AACGTTTGACCCAAGTTAA
GCAA-TTT-AAAGGCAATGCTACCAAATACTAA
>chromosome4-38085655-38086676/1-1021
-T-GGGAAAATCAAAAGAAATCAGCCAAGACCTCAG---AAAG-AAA-ATTGTAGACCTCCACAAGTCTGGT
TCATCCTTGGGAGCAATTTCTAAACG-CCTG-AAGGTACCACGTTCATCTGT-AC-AAACAATTGTACGCAA
GTAT--AAA---CACCATGGGACCATGCAGCCGTCA-TACCGCTCAGGAAGGA---GACGCGTTCTGTCTCC
TA-GAGATGAACTTAC-----TTTG--GTGC-GAAAAGTGCAAATCAATCCC-AGAACAACTGC------AA
AGGACCTTGTGAAGATGCTGGAGGAAACAGGTACAAAAGTATCTAT--AT-CCACAGT-AAAACGAGTCCTA
T-ATCGACATAACCTGAAAAG-CCGCTCAGC-AAGGAAGAAGCCACTGCTCCAAAA-CCGCCATA-AAAAAG
CCAGACTACGGTTTGCAACTACACATGGCGACAAAGAT-TGTAC-TTTTTGGAGAAATGTCCTCTGGTCTGA
TGAAACAAAAATATAACTGTTTGGCCATAATGACCATTGTTATG-TTTGGAGGAAAAAGGGGGATGCTTGCA
AGC-CGAAGAACACCATCCCAACTGTGAAGCAC-AGGG-GTGGCAGCATCATGTTGTGG-GGGTGCTATGCT
GCAGGAGGGTCTGGTGCACTTCACAAAATAGATGGCATCATGAGA-AAGGA--CAATTATGTG--GATATAT
TGAAGCAACATCTCAAGAC-A---TCTGTCAGGAAGTTAAAGCTTGGTCGCAAATGGGTCTTCCA-AATGGA
CAATGA-CCCCAAGCATACTTCC-AAAGT-----TGTGGCAAAACGGCT---TAAGGACAACAAAGGCAAGG
TATTGGAGTTGCCA-TCACAAAGCCCTGA-CCT-CAAGCCTACA-GAACATTTGTGGGCAGAACTG-AAAAA
----GCGTGTGCGTGCAAGGAGGCCTACAAACCTGACTC-AGTTACACTAGCTCTGTCAGCAGGAATGG--G
CC-AAAATTCACCCAAC-TTA-TTGTGGGAAGCTTG-TGGAAGGCTACCTGA-AATGTTTGACCCAAGTTAA
ACAA-TTT-AAAGGCAATGCTACCAAATACTA-
>chromosome4-42255439-42256461/1-1022
-T-GGGAAAATCAAAAGAAATCAGCCAAGACCTCAG---AAAA-ACT-ATTGTAGACCTCCACAAGTCTGGT
TCATCCTTGGGAGCAATTTCCAAACG-CCTG-AAGGTACCATGTTCATCTGT-AC-AAACAATAGTATGCAA
GTAT--AAA---CACCATGGGACCACGCAGCCATCA-TACCGCTCAGGAAGGA---GACGCGTTCTGTCTCC
TA-GAGATGAACGTAC-----TTTG--GTGT-GAAAAGTGCAAATCAATCCC-AGAACAACAGC------AA
AGGACCTTGTGAAGATGCTGGAGGAAACAGGTACAAAAGTATCTAT--AT-CCACAGT-AAAACAAGTCTTA
T-ATCGACATAACCTGACAGG-CCGCTCAGC-AAGGATGAAGCCACTGCTCCAAAC-CGCCATAA-AAAAAT
CCAGACTACGGTTTGCAACTGCACATGGGGACAAAGAT-TGTAC-TTTTTGGAGAAATGTCTTCTGGTCTGA
TGAAACAAAAATAGAACTGTTTGGCCATAATGACCATCGTTATG-TTAGGAGGAAAAAGGGGGAGGCTTGCA
AGC-CGAAGAACACCATCCCAAATGTGACGCAC-GGGG-GTGGCAGCATCATGTTGTGG-GGGTGCTTTGCT
GCAGGAGAGACTGGTGCACTTCACAAAATAGATGGCATCATGAGG-AAGGA--AAATTATGTG--GATATAT
TGAAGCAACATCTCAAGAC-A---TCAGTCAGGAAGTTAAAGCTTGGTCACAAATGGGTCTTCCA-AATGGA
CAATCA-CCCCAAGCATACTTCC-AAAGT-----TGTTGCAAAATGGCT---TAAGGACAACAAAGTCAAGG
TATTGGAGTGGCCA-TCACAAAGCCCTGA-CCT-CAACCCTATG-GAAACTTTGTGGGCAGAACTG-AAAAA
----GTGTGTGCGAGCAAGGAGGCCTACAAACCTGACTC-AGTTACACCAGCTCTGTCAGGAGGAATGG--G
CC-AAAATTCACCCAAC-TTA-TTGTGGGAAGCTTG-TGGAAGGCTATCCGA-AACGTTTGACCCAAGTTAA
ACAA-TTT-AAAGGCAATGCTACCAAATACTAA
>chromosome4-63629139-63630160/1-1021
-T-GGGAAAATCAAAAGAAATCAATCAAGCTCTCAG---AAAA--CA-ATTGTAGACCTCCACAAGTCTGGT
TCATCCTTGGGAGCAATTTCCAAATG-CTTG-AAGGTACCACGTTCATCTGT-AC-AAACAATAGTACGCAA
GTAT--AAA---CACCATGGGACCACGCAGCCATCA-TACCCCTCAGGAAGGA---GACGCGTTCTGTCTCC
TA-GAGATGAACGTAC-----TTTG--GTGC-GAAACGTGCAAATCAATCCC-AGAACAACAGC------AA
AGGACCTTGTGAAGATGCTGGAGGAAACAGGTAC-AAAGTATCTAT--AT-CCACAGT-AAAACAAGTCCTA
T-ATCGACATAACCTGAAAGG-CCGCTCAGC-AAGGAAGAAGCCACTGCTCCAAAA-CCACCATA-AAAAAG
CCAGACTACGGTTTGCAACTGCACATGGGGACAAAGAT-CGTAC-TTTTTGGAGAAATGTCCTCTGGTCTGA
TGAAACAAAAATAGAACTGTTTGGCCACAATAACCATCGTTATG-TTTGGAGGAAAAAGGGGGAGGCGTGCA
AGC-CGAAGAACACCATTCCAACCGTGAAGCACAGGGG-GTGGCAGCATCATGTTGTGG-GGGTGCTTTGCT
GCGGGAGGGACTGGTGCACTTCACAAAATAGATGGCATCATGAGG-CAGGA--AAATGATGTG--GATATAT
TGAAGCAACATCACAAGAC-A---TCAGTCAGGAAGTTAAAGCTTGGTCGTAAATGGGTCTTCCA-AATGGA
CAATGA-CTCCAAGCATACTTCC-ACAGT-----TGTGGCAAAATGGCT---TAAGGACAACAAAGTCAAGG
TATTGGAGTGGCCA-TCACAAAGCCCTGA-ACT-CAATCCTATA-GAAAATTTGTGGGCAGAACTG-AAAAA
----GCGTGTGCGAGCAAGGAGGCCTACAAACCTGACTC-AGTTACACCAGCTCTGTCAGGAGGAAAGT--G
CC-AAAATTCACCCAAC-TTA-TTGTGGGAAGCTTG-TTGAAGGCTACCCGA-AACGTTTGACTCAAGTTAA
ACAA-TTT-AAAGGCAATGCTACCAAATACTAA
>chromosome5-78519948-78520968/1-1020
AT-GGGAAAATCAAAAGAAATCAGCCAAGACCTCAG---AAA--AAA-ATTGTAGACCTACACAAGTCTGGT
TCATCCTTGGGAGCAATTTCCAAATG-CCTG-AAGGTACCACATTCATCTGT-AC-AAACAATAGTACGCAA
GTTT--AAA---CACCATGGGACCATGCAACCATCA-TACCGCTCAGGAAGAA---GACGCGTTCTGTCTCC
TA-GAGATGAACGTAC-----TTTG--GTGC-GAAAAGTGCAAATCAATCCC-AGAACAACAGC------AA
AGGACCTTGTGAAGATGCTGGAGGAAACAGGTATAAAAGTATTTAT--AT-CCACAGT-AAAACGAGTCCTA
T-ATCGACATAACCTGAAAGG-CCGCTCAGC-AA-GAAGAAGCCACTGCTCAAAAA-CCGCCATA-AAAAAG
CCAGACTACGGTTTGCAACTGCACATGGGGACAAAGAT-CGTAC-TTTTTGGAGAAATGTCCTCTGGTCTGA
TGAAACACAAATAGAACTGTTTGGCCATAATGACCATCGTTATG-TTTGGAGGAAAAAGGGGGAGGCTTGCA
AGC-CGAAGAACACCATCCCAACCGTGAAGCAC-GGGG-GTGGCAGCATCATGTTGTGG-GGGTGCTTTGCT
GCAGGAGGGACTGGTGCACTTCACAAAATAGATGGCATCATGAGG-TAAGA--AAAGTATGTG--GATATAT
TGAAGCAACATCTCAAGAC-A---TCAGTCAGGAAGTTAAAGCTTGGTCACAAATGGGTCTTCCA-AATGGA
CAATGA-CCCCAAGCATACTTCC-AAAGT-----TGTGGCAAAATGGCT---TAAGGACAACAAAGTCAAGA
TATTGGAGTGGCCA-TCACAAAGCCCTGA-CCT-CAATCCTATA-GAAAATTTGTGGGCAGAACTG-AAAAA
----GCGTGTGCGAGCAAGGAGGCCTACAAACCTGACTC-AGTTACACCAGCTCTGTCAGGAGGAATGG--G
CC-AAAATTCACCCAAT-TTA-TTGTGAGAAGCTTG-TGGAAGGCTACCCGA-AACGTTTGACCCAAGTTAA
ACAA-TTT-AAAGGCAATGTTACCAAATACTA-
>chromosome5-78939419-78940442/1-1023
AT-GGGAAAATCAAAAGAAATCAGCCAAGACCTCAG---AAAA-AAC-ATTGTAGACCTCCACAAGTCTGGT
TCATCCTTGGGAGCAATTTCCAAACG-CCTG-AAGGTACCACGTTCATCTGT-AC-AAACAATAGTACGCAA
GTAT--AAA---CACCATGGGACCACGCAGCCGTCA-TACCGCTCAGGAAGGA---GACGCGTTCTGTCTCC
TA-GAGATGAACGTGC-----TTTG--GTGT-GAAAAGCACAAATCAATCCC-AGAACAACAGC------AA
AGGACCTTGTGAAGATGCTGGAGGAAACAGGTATAAAAGTATTTAT--AT-CCACAGT-AAAACGAGTCCTA
T-ATCGACATAACCTGAAAGG-CCGCTCAGC-AGGGAAGAAGCCACTGCTCCAAAA-CCGCCATA-AAAAAG
CCAGACTACGGTTTGCGACTGCACATGGGGACAAAGAT-CGTAC-TTTTAGGAGAAATGTCCTCTGGTCTGA
TGAAACAAAAATAGAACTGTTTGGCCATAATGACCATCGTTATG-TTTGGAGGAAAAAGGGGGAGGCTTGCA
AGC-CGAAGAACACCATCCCAACTGTGAAGCAC-GGGA-GTGGCAGCATCATGTTGTGG-GGGTGCTTTGCT
GCAGGAGGGACTGGTGCACTTCACAAAATAGATGGCATCATAAGG-GTGGA--AAATGATGTG--GATATAT
TGAAGCAACATCTCAAGAC-A---TCAGTCAGGAAGTTAAAGCGTGGTCACAAATGGGTCTTCCA-AATGGA
CAATGA-CCCCAAGCAGACTTCC-AAAGT-----TGTGGCAAAATGGCT---TAATGACAACAAAGTCAAGG
TATTGGAGCGGCCA-TCACAAAGCCCTGA-CCT-CAATCCTATA-GAAAATGTGTGGACAGAACTG-CAAAA
----GCGTGTGCGAGCAAGGAGGCCTACAAACCTGACTC-AGTTAGACCAGCTCTGTCAGGAGGAATGG--G
CC-AAAATTCACCCAAC-TTA-TTGTGGGAAGCTTG-TGGAAGACTACCCGA-AACGTTTGACCCAAGTTAA
ACAA-TTTAAAAGGCAATGCTACCAAATACTA-
>chromosome5-39284585-39285607/1-1022
AT-GAGAAAATCAAAAGAAATCAGCCAAGACCTCAG---AAAA-AAA-ATTGTAGACCTCCACAAGTCTGGT
TCAACCTTGGGAGCAATTTCCAAATG-CCTG-AAGGTACCACGTTCATCTGT-AC-AAACAATAGTATGTAA
GTAT--AAA---CACCATGGGACCACGCAGCCGTCA-TACCGCTCAGGAAGGA---GACGCATTCTGTCTCC
TA-GAGATGAACGTAC-----TTTG--GTGT-GAGAAGTGCAAATCAATCCC-AGAACAACAGC------AA
AGGACCTTGTGAAGATGCTGGAGGAAACAGGTACAAAAGTATCTAT--AT-CCACAGT-AAAACAAGTCCTA
T-ATCGACATAACCTGAAAGG-CCGCTCAGC-AAGGAAGAAGCCACTGCTCCAAAA-CCGCCATA-AAAAAG
CCAGACTACGGTTTGCAACTGCACATGGGGACAAAGAT-CGTAT-TTTTCTGAGAAATGTCCTCTGGTCTGA
TGAAACAAAAATAGAACTGTTTGGCCATAATGACCATCGTTATG-TTTGGAGGAAAAAGGGGGATGCTTGCA
AGC-CGAAGAACACCATCCCAACCATGAAGCAC-GGGG-GTGGAAGCACCATGAAGTGG-GGGTGCTTTGCT
GCAGGAGGGACTGGTGCACTTCACAAAATAGATGGCATCATGAGG-TAGGA--AAATTATTTG--GATATAT
TGAATCAACATCTCAAGAC-A---TCAGTCAGGAAGTTAAAGCTTGGTCGCAAATGGGTCTTCCA-AATGGA
CAGTGA-CCCCAAGTGTACTTCC-AAAGT-----TGTGGCAAAATGGCT---TAAGGACAACAAAGTCAAGG
TATTGGAGTGGCCA-TCACAAAGCCCTGA-CCT-CAATCCCATA-GAAAATCTGTGGGCAGAACTG-AAAAA
----GCGTGTGCGAGCAAGGAGGCCTACAAACCTGACTC-TGTTACACCAGCTCTGTCAGGAGGAATGG--G
CC-AAAATTCACCCAAC-TTA-TTGTGGGAAGCTTG-TGGAAGGCTACCTGA-AATGTTTGACCCAAGTTAA
ATAA-TTT-GAAGGCAATGCTACCAAATACTA-
>chromosome5-28466763-28467785/1-1022
AT-GGGAAAATCAAAAGAAATCAGCCAAGACCTCAG---AATA-AAA-TTTGTAGACCTCCACAAGTCTGGT
TCATCTTTGGGAGCAATTTCCAAATG-CCTG-AAGGTACCACGTTCATCTGT-AC-AAACAATAGTACGCAA
GTAT--AAA---CACCATGGGACCACGCAGCCGTCA-TAACGCTCAGGATGAA---CGCGTGTTCTGTCTTC
TA-GAGATGAACGTAC-----TTTG--GTGC-GAAAAGTGCAAATCAATCCC-AGAACAACAGC------AA
AGGACCTTGTGAAGATGCTGGAGGAAACAGGTACAAAAGTATCTAT--AT-CCACAGT-AAAACGAGTCCTA
T-ATCGACATAACCTGACAGG-CCGCTCAGC-GAGGAAGAAGCCACTGCTCCAAAA-CCGCCATA-AAAAAG
CCAGACTACGGTTTGCAACTGCACATGGGGACAAAGAT-CATAC-TTTTTGGAGAAATGTCCTCTGGTCTGA
TGAAACAAAAATAGAACTGTTTGCCCATAATGACCATCGTTATG-TTTGGAGGAAAAAGGGGGATGCTTGCA
AGC-CGAAGAACACCATCCCAACCGTGAAGCAC-GGGG-GTGGCAGCATCATGTTGTGG-AGGTGCTTTGCT
GCAGGAGGGACTGGTGCACTTCACAAAATAGATGGCATCATGAGG-CTGGA--AAATTATGTT--TATATGT
TGAAGCAAAATCTCAAGAC-A---TCAGTTAGGAAGTTAAAGCTTGGTCGCAAATGGGTCTTCCA-AATGGA
CAATGA-CCCCAAGCATACTTCT-AAAGT-----TGTGGCAAAATGGCT---TAAGGACAACAAAGTCAAGG
TATTGGAGTGGCCA-TCACAAAGCCCTGA-CCT-CAATCCCATA-GAAAATATGTGGACAGAACTG-AAACA
----GCGTGTGCGAGCAAGGAGGCCTACAAACCTGACTC-AGTTACACCAGCTCTGTCAGGAGGAATGG--G
CC-AAAATTCACCCAAC-TTA-TTGTGGGAAACTTG-TGGAAGGCTACCCAA-AACGTTTGACCCAAGTTAA
ACAA-TTT-AAAGGCAATGCTACCAAATACTA-
>chromosome5-24311315-24312338/1-1023
AT-GGGAAAATCAAAAGAAATCAGCCAAGACCTCAG---AAAA-AAA-ATTGTAGACCTCCACAAGTCTGGT
TCATCCTTTAGAGCAATTTCCAAATG-CCTG-AAGGTACCACGTTCATCTGT-AC-AGACAATAGTACGCAA
GTAT--AAA---CACCATGGGACCACGCAGCCGTCA-TTCCGCTCAGGAAGGA---GACGCGTTCTGTCTCC
TA-GAGATGAATGTAC-----TTTG--GTGT-GAAATGTGCTTATCAATCCC-AGAACAACAGC------AA
AGGACCTTGTGAAGATGCTGAAGGAAACAGGTACAGAAGTATCTAT--AT-CCACAGT-AAAACGAGTCCTA
T-ATCGACATAACCTGAAAGG-CCACTCAGC-AAGGAAGAAGCCACTGCTCCAAAC-CCGCCATA-AAAAAG
CCAGACTACGGTTTGCAACTGCACATGGGGAGAAAGAT-TGTAC-TTTTTGGAGAAATGTCCTCTGGTCTGA
TGAAACAAAAACAGAACTGTTTGGCCATAATGACCATCGTTATG-TTTGGAGGAAAAAGAGGGAGGCTTGCA
AGC-CGAAGAACACCATCCCAACCGTGAAGCAC-GGGG-GTGGCAGCATCATGTTGTGT-GGGTGCTTTGCT
GCAGGAGGGACTGGTGCACTTCACAAAATAGATGGCATCATGAGG-TAGGA--AAATTATGTG--GATATAT
TGAAGCAACATCTCAAGAC-A---TCAGTCAGGAAGTTAAAGCTTGGTTGCAAATGGGTCTTCCATAATGAA
CAATGA-CCCCAAGCATACTTCC-AAAGT-----TGTGGCAAAATGGCT---TAAGGACAACAAAGTCAAGG
TATTGGAGTGGACA-TCACAAAGTCCTGA-ACT-CAATCCCATA-GAAAATTTGTGGGCAGAACTG-AAAAA
----GCGTGTGCGAGCAAGGAGGCCTACAAACCTGACTC-AGTTACACCAGCTCTGTCAGGAGGAATGG--G
CC-AATATTCACCCAAC-TTA-TTGTGTGAAGCTTG-TGGAAGGCTATCCGG-AACGTTTGACCCAAGTTAA
ACAA-TTT-AAAGGCAATGCTACCAAATACTA-
>chromosome5-50252857-50253878/1-1021
AT-GGGAAAATCAAAAGAAATCAGCCAAGACCTCAG---AAAC-AAA-ATTGTAGACCTCCACAAGTCTGGT
TCATCCTTGGGAGCAATTTCCAAATG-CCTG-AAGGTACCACGTTCATCTGT-AC-AAACAATAGTACGCAA
GTAT--AAA---CACCATGGGACCACGCAGCTGTCA-TTCCGCTCAGGAAGGA---GACGCGTTCTGTCTCC
TA-GAGATGAACGTAC-----TTTG--GTGC-GAAAAGTGCAAATCAGTCCC-AGAACAACAGC------AA
AGGACCTTGTGAAGATGCTGGAGGAAACAGGTACAAAGGTATCTAT--AT-CCACAGT-AAAACGAGTCCTA
T-ATCGACATAACCTGAAAGT-CCGCTCAGC-AAGGAAGAAGCCACTGCTCCAAAA-CCGCCATA-AAAAAG
CCAGACTACGGTTTGCAACTGCACATGGGGACAAAGAT-CG-AC-TTTTTGGAGAAATGTCCTCTGGTCTGA
TGAAACAAAAATAGAACTGTTTGGCCATAATGACCATCATTATG-TTTGGAGGAAAAAGGGGGAGGCTTGCA
AGC-CGAAGAACCCGATCCCAACCGTGAAGCGC-GGGG-GTGGCAGCATCATGTTGTGG-GGGTGCTTTGCT
GCAGGATGGACTGGTACACTTCACAAAATAGATGACATCATGAGG-CAGGA--AAATTATGTG--GATATAT
TGAAGCAACATCTCAAGAC-A---TCAGTCAGGAAGTTATAGCTTGGTCGCAAATGGGTCTTCCA-AATGGA
CAAAGA-CGCCACGCATACTTCC-AAAGT-----TGTGGCAAAATGGTT---TAAGGACAACAAAGTCAATG
TATTGGAGTGGCCA-TCACAAAGCCCTGA-CCT-CAATACCATA-GAAAATGTGTGGGCAGAACTG-AAAAA
----GCGTGTGTGAGCAAGGAGGCCTACAAACCTGACTC-AGTTATACCAGCTCTGTCAGGAGGAATGG--G
CC-AAAATTCACCCAAC-TTA-CTGTGGGAAGCTTG-TGGAAGGCTACCCAA-AACGTTTGACCCAAGTTAA
ACAA-TTT-AAAGGCAACGCTACCACATACTA-
>chromosome5-8553749-8554719/1-970
AT-GGGAAAATGTAAAGAAATCAGCCAAGACCTCAG---AAAA-AAA-ATTGTAGACCTCCACAAGTCTGGT
TCATCCTTGGGAGCAATTTCCAAACG-CCTG-AAGGTACCATGTACATCTGT-AC-AAACAATAGTACGCAA
GTTT--AAA---CACCATGGGACCACACAACCGTCA-TACAGCTCAGGAAGGA---GACACGTTCTGTCTCC
TA-GAGATGAACGTAC-----TTCG--GTGC-AAAAAGTTCAAATCAATCCC-AGAACAACAGC------AA
AGGACCTTGTGAAGATGCTGGAGGAAACAGGTACAAAAGTATCTAT--AT-CCACAGT-AAAACAAGTCCTA
T-ATCGACATAACCTGAAAGG-CTGCTCAGC-AAGGAAGAAGCCACTGCTCCAAAA-CCACCATA-AAAAAG
CCAGACTACGGTTTGCAACTGCACATGGGGACAAAGAT-TGTAC-TTTTTGGAGAAATGTCCTCTGGTCTGA
TGAAACAAAAATAGAACTGTTTGGCCATAATGACCATCGTTATG-TTTGGAGGAAAAAGGGGGAGGCTTGCA
AGC-CAGAGAACACCATCCCAACCGTGAAGCAC-GGGG-GTGGCAGCATCATGTTGTAA-GGGTGCTTTGCT
GCAGGAGGGACTGGTGCACTTCACAAAATAGATGGCATCATGAGG-GAGGG--AAATTATGTG--GATATAT
TGAAGCAACATCTCAAGAC-A---TCATTCAGGAAGTTAAAGCTTGGTCGCAAATGGGTCTTCCA-AATGGA
CAATGA-CCCCAAGCATACTTCC-AAAGT-----TGTGGCAAAATGGCT---TAAGGACAACAAAGTCAAGA
TATTGGAGTGGCCA-TCACAAAGCCCTGA-CCT-CAATCCCATA-GAAAATGTGTGGGCAGAACTG-AAAAA
----GCGTGTGCGAGCAAGGAGGCCTACAAACCTGACTC-AGTTACACCAGCTCTGTCAGGAGGAATGG--G
CC-AAAATCCACCCAAC-TTA-TTGTGGGAAGCTTG-TGGAAGGCTACC-----------------------
---------------------------------
>chromosome5-15947571-15948593/1-1022
-T-GGGAAAATCAAAAGAAATCAGCCAAGACCTCAG---AAAT-AAA-ATTGTAGACCTCCACAAGTCTAGT
TCATCCTTGGGGGCAATTTCCAAACG-CCTG-AAGGTACCATGTTCATCTGT-AC-AAACAATAGTACACAA
GTAT--AAA---CACCATGGGACCACGCAGCCGTCA-TACCGCTCAGGAAGGA---GACGCGTTCTGTCTCC
TA-GAGATGAACATAC-----TTTG--GTGC-GAAAAGTGCAAATCAATCTC-AGAACAACAGC------AA
AGGACCTTGTGAAGATGCTGGAGGAAACAGGTACAAAAGTATCTAT--AT-CCACAGT-AAAACGAGTCCTA
T-ATCGACATAACCTGAAAGT-CTGCTCAGC-AAGGAAGAAGCCACTGCTCCAAAA-CCGCCATAGAAAAAG
CCAGACTACAGTTTGCAACTGCACATGGGGACAAAGAT-CATAC-TTTTTGGAGAAATGTCCTCTGGTCTGA
TGAAACAAAAATAGAACTGTTTGGCCATAATGACCATTGTTATG-TTTGGAGGAAAAAGGGAGAGGGTTGCA
AGC-CGAAGAACACCATCCCAACCGTGAAGCAC-AGGG-GTGGCAGCATCATGTTGTGG-GGGTGC-TTGCT
GCAGGAGGGACTGGTGCACTTCACAAAATAGATGGCATCATGAGG-TTGGA--AAATTATGTG--GAAATAT
TGAAGCAACATCTCAAGAC-A---TCAGTCAGGAAGTTAAAGCTTGGTCGCAAATGGGTCTTCCA-AATGGA
CAATGA-CCCCAAGCATACTTCC-AAAGT-----TGTGGCAAAATGGCT---TAAGGACAACAAAGTCAAGG
TATTGGAGTGGCCA-TCACAAAGCCCTGA-CCT-CAATCCCATA-GAAAATTTGTGGGCAGAACTG-AAAAA
----GTGTGTGCGAGCAAGGAGGCCTACAAACCTGACTC-AGTTACACCAGCTCTGCCAGGAGGAATGG--G
CC-AAAATTCACCCAAC-TTC-TTGTGGGAAGCTTG-TGGAAGTCTAACCGA-AACGTTTGCCCCAAGTTAA
ACAA-TTT-AAAGGCAATGCTACCAAATACTAA
>chromosome5-47273585-47274607/1-1022
-T-GGGAAAATCAAAAGAAATCAGCCAAGACCTCAG---AAAA-AAA-ATTGTAGACCTTCACAAGTCTGGC
TCATCCTTGGGAGCTATTTCCAAACG-CCTG-AAGGTACCACGTTCATCTGT-AC-AAACAATAGTACGCAA
GTTT--AAA---CACCATGGGACCACGCAGCCGTCA-TACCGCTCAGGAAGGA---GACGCGTTCTGTCTCC
TA-GAGATGAACGTAC-----TTTG--GTGC-GAAAAGTGCAAATCAATCCC-AGAACAACAGC------AA
AGGACCTTGTGAAGATGCTGGAGGAAACAGGTACAAAAGTGTCTAT--AT-CCACAGT-AAAATGAGTCCTA
T-ATCGACATAACCTGAAAAG-CCGCTCAGC-AAGGAAGAAGCCACTGCTCCAAAA-CCACCATA-AAAAAG
CCAGACTACGGTTTGCAACTGGACATGGGGACAAAGAT-CATAC-TTTTTGGAGAAATGTCCTCTGGTCTGA
TGAAACTAAAATAGAACTGTTTGGCTATAATGACCATTGTTATG-TTTGGAGGAAAAAAGGAGATGCTTGCA
CGC-CAAAGAACACCATCCCAACCATGAAGCAC-GGGG-GTGGCAGCATCATGTTGTGG-GGGTGCTTTGCT
GCAGGAGGGACTGGTGCACTTCACAAAATAGATGGCAGCATGAGG-TAGGA--CAATTATGTG--GATATAT
TGAAGCAACATCTCAAGAC-A---TCAGTCAGGAAGTTAAAGCTTGGTCGCAAATGGGTCTTCCA-AATGGA
CAATGA-CCCCAAGCATACTTCC-AAAGT-----TGTGGCAAAATGGCT---TAAGGACAACAAAGTCAAGG
TATTGGAGTGGCCA-TCACAAAGCCCTGA-CCT-CAATCCTATA-GAAAATTTGTGGGCAGAACTG-AAAAA
----GTTTGTGTGTGCAAGGAGGTCTACAAACCTGACTC-CGTTACACCAGCTCTGTCAGGAGGAATGG--G
CC-AAAATTCACCCAAC-TTA-TTGTGGGAAGCTTG-TGGAAGGCTACCCAA-AATGCTTGACCCAAATTAA
ACAA-TTT-AAAGGCAATGCTACCAAATACTAA
>chromosome5-2859186-2860206/1-1020
-T-GGGACAATCAAAAGAAATCAGCCAAGACCTCAG---AAAA--AA-ATTGTAGACCTCCACAAGTCTGGT
TCATCCTTGGGAGCAATTTCCAAACG-CCTG-AAGGTACCACGTTCATCTGT-GC-AAACAATAGTACGCAA
GTAT--AAA---CACCATGGGACCACGCAGCCGTCA-TACCGCTCAGGAAGGA---GACGCGTTCTGTCTCC
TA-GAGATGAACGTAC-----TTTG--GTGC-GAAAAGTGCAAATCAATCCC-AGAACAACAGT------AA
AGGACCTTGTGAAGATGCTGGAGGAAACAGGTACAAAAGTATCTAT--AT-CCACAGTAAAAACGAGTCCTA
T-ATCGACATAACCTGAAAGG-CCGCTCAGC-AAGGAAGAAGCCACTGCTCCAAAC-CCGCCATA-AAAAAG
CCAGACTACGGTTTGCAACTGCACATGGGGAAAAAGAT-CGCAC-CTTTTGGAGAAATGTCCTCTGGTCTGA
TGAAACAAAAATAGAACTGTTTGGTCATAATGACCATCGTCATA-TTTGTAGGAAAAAGGGGGATGCTTGCA
AGC-CGAAAAACACCATCCCAACCGTGAAGCAC-GGGG-GCGGCAGCATCATGTTGTGG-GGGTGCTTTGCT
GCAGGAGGGACAGGGGCACTTCACAAAATAGATGGCATCATGAGG-GAGGA--AAATGATGTG--GATATAT
TGAAGCAACA--TCAAGGC-A---TCAGTCAGGAAGTTAAAGCTTGGTCGCAAATGGGTCTTCCA-AATGGA
CAATGA-CCCCAAGCATACTTCC-AAAGT-----TGTGGCAAAATGGCT---TAAGGACAACAAAGTCAAGG
TATTGGAGTGGCCA-TCACAAAGCCCTGA-CCT-CAACCCTATA-GAACATTTGTGGGCAGAACTG-AAAAA
----GCGTGTGCGAGCAAGGAGGCCTAGAAACCTGACTC-AGTTACACCAGCTCTGTCAGGAGGAATGG--G
CC-AAAATTCACCCAAC-TTA-TTGTGGGAAGCTTG-TGGAAGGCTGCCCAA-AACGTTTGACCCAAGTTAA
ACAA-TTT-AAAGGCAATGCTACCAAATACTAA
>chromosome5-25421418-25422440/1-1022
-T-GGGAAAATCAAAAGAAATCAGCCAAGACCTCAG---AAAA-ATA-ATTGTAGACCTCCACAAGTCTGGT
TCATCCTTGGAAGCAATTTCCAAACG-CCTG-AAGGTTCCACGTTCATCTGT-AC-AAACAATAGTACGCAA
GTAT--AAA---CACCATGGGACCACGCAGCCGTCA-TACCGCTCAGGAAGGA---GATGCGTTCTGTCTCC
TA-GAGATGAACGTAC-----TTTG--GTGT-GAAAAGTGCAAATCAATCCC-AGAACAACAGA------AA
AGGCCCATGTGAAGATGCTGGAGGAAACAGGTACAAAAGTATCTAT--AT-CCACAGT-AAAACGAGTCCTA
C-ATCGATATAACCTGAAAGG-CCGCACAGC-AAGGAAGAAGCCACTGCTCCAAAA-CCGCCATA-AAAAAG
CATGACTACAGTTTGCAACTGCACATGGAGACAAAGAT-CGTAC-TTTTTGGAGAAATGTCCTCTGGTCTGA
TGAAACAAAAATAGAACTGTTTGGCCATAATGACCATCGTTATG-TTAGGAGGAAAAAGGGGGAGGCTTGCA
AGC-CGAAGAACACCATCCCAACCATGAAGCCC-GGGG-GTGGCAGCATCATGTTGTGA-GGGTGCTTTGCT
GCAGGAGGGACAGCTGCACTTCATAAAATAGAGGGCATCAAGAGG-CAGGA--AAATGATGTG--GATATAT
TGAAGCAACATCTCAAGAC-A---TCAGTCAGGAAGTTAAAGCTTGGTCGCAAATGGGTCTTCCA-AATGGA
CAATGA-CCCCAAGCATACTTCC-AAAGT-----TGTGGCAAAATGGCT---TAAGGACAACAAAGTCAAGG
TATTGGAATGGCCA-TCACAAAGCCCTGA-CTT-CAATCCTATA-GGAAATTTGTGGGCAGAACTG-AAAAA
----GCGTGTGCGAGCAAGGAGGCCTACAAACCTGACTC-ACTTACACCAGCTCTGTCAGGAGGAATGG--G
AC-AAAATTCACCCAAC-TTA-TTGTGGGAAGCTTG-TGGAAGGCTACCCTA-AACGTTTGACCCAAGTTAA
ACAA-TTT-TAAGGCAATTCTACCAAATACTAA
>chromosome5-60360448-60361456/1-1008
---------------AGAAATCAGCCAAGACCTCAG---AAAA-ACA-ATTGTAGACCTCCACAAGTCTGGT
TCATCGTTGGGAGCAATTTCCAAATG-CCTG-AAGGTACCACATTCATCTGT-AC-AAACAATAGTACGCAA
GTAT--AAA---CACCATGGGACCACACAGCCGTCA-TACCGCTCAGGAAGGA---GACGCGTTCTGTCTCC
TA-GAGATGAACGTAC-----TTTG--GTGT-GAAACGTGCAAATCAATCCC-AGAACAACAGC------AA
AGGACCTTGTGAAGATGCTGGAGGAAACGGGTACAAAAGTATCTAT--AT-CCACAAT-AAAACAAGTCCTA
T-ATCGACATAACCTGAAAAG-CCGCTCAGC-AAGGAAGAAGCCACTGCTCCAAAA-CCGGCATA-AAAAAG
CCAGACTACGGTTTGCAACTGCACATGGGGACAAATAT-CGTAC-TTTTTGGAGAAATGTCCTCTGGTCTGA
TGAAACAAAAATAGAACCGTTTGGCCATAATGACCATCATTATG-TTTGGAGGAAAAA-GGGGAGGCTTGCA
AGC-CAAAGAACACCATCCCAACCGTGAAGCAC-AGGG-GTGGCAGCATCATGTTGTGG-GGGTGCTTTGCT
GCAGGAGGTACTGGTGCACTTCACAAAATAGATGGCATCATGAGG-CAGGA--AAATTATGCG--GATATAT
TGAAGAAACATCTCAAGAC-A---TCAGTCAGGAAGTTCAAGCTTGGTCGCAAATGGGTCTTCCA-AATGGA
CAATGA-CCCCAAGCATACTTCC-AAAGT-----TGTGGCAAAATGGTT---TAAGGACAACAAAGTCAAGG
TATTGGAGTGGCCA-TCACAAAGCCCTGA-CCT-CAATCCTATG-GAAAATTTGTGGGCAGACCTG-AAAAA
----GCGGGTGCGAGCAAAGAGGCCTACAAACCTGACTC-AGTTACACCAGCTCTGTCAGGTGGAATGG--G
CC-AAAATTCACCCAAC-TCA-TTGTGGGAAGCTTG-TGGAAGGCTACCCAA-AACGTTTGACCCAAGTTAA
ACAA-TTT-AAAGGCAATGCTACCAAATACTAA
>chromosome6-69981072-69982094/1-1022
AT-GGGAAAATCAAAAGAAATCAGCCAAGACCTCAG---AAAG-AAA-ATGGTAGAACTCCACAAGTCTGGT
TCATCCTTGGGAGCAATTTCCAAATG-CCTG-AAGGTACCACATTCATCTGT-AC-AAACAATAGTACACAA
GTAT--AAA---CACCATGGGACCACGCAGCCGTCA-TACCGCTCAGGAAGGA---GACACGTTCTGTCTCC
TA-GAGATGAACGTAC-----TTTT--GTGT-GAAAAGTGCAAATCAATCCC-AGAACAACAGC------AA
AGGACCTTGTGGAGATGCTGGAGGAAACAGGTACAAAAGTATCAAT--AT-CCACAGT-AAAGAGAGTCCTA
T-ATCGACATAACCTGAAAGG-CCGCTCAGC-AAGGAAGAAGCCAGTGCTCCAAAA-CCGGCATA-AAAAAG
CCAGATTACGGTCTGCAACTGCACATGGGGACAAAGAT-TGTAC-TTTTTGGAGAAATGTCCTCTGGTCTGA
TGAAACAAAAATAGAACTGTTTGGCCATAATGACCATCGTTATG-TTTGGAGGAAAAAGGGGGAGGCTTGCA
AGC-CAAAGAACACCATCCCAACCGTGAAGCAC-GGGG-GTGGCAGCATCATGTTGTGG-GGGTGCTTTGCT
GCAGGAGGGACTGGTGCACTTCACAAAATAGATGGCATCATGAGG-CAGGA--AAATTATGTG--GATATAT
TGAAGCAACATCTCAAGAC-A---TCAGTCAGGAAGTTAAAGCTTGGTCGCAAAAGGGTCTTCCA-AATGGA
CAATGA-CCCCAAGCATACTTCC-AAAGT-----TGTGGCAAAATGGCT---AAAGGACAACAAAGTCAAGG
TATTGGAGTGGCCA-TCACAAAGCCCTGA-CCT-CAATCCTATA-GAAAATTTGTGGGCAGAACTG-AAAAA
----GCATGTGCGAACAAGGAGGCCTACATACCTGACTC-AGTTACACCAGCTCTGTCAGGAGGAATGG--G
CC-AAAATTCACTCAAC-TTA-TTGTGGGAAGCTTG-TGGAAGGCTCCCCGA-AACGTTTGACCCAAGTTAA
ACAA-TTT-AAAGGCAATGCTACCAAATACTA-
>chromosome6-34704867-34705886/1-1019
AT-GGGAAAATCAAAAGAAATCAGCCAAGACCTCAG---AAAA-AAA-ATTGTAGACCTCCACAAGTCTGGT
TCATCCTTGGGAGCAATTTCCAAACG-CCTG-AAGGTACCACGTTCATCTGT-AC-AAACAATAGTACGCAA
GTAT--AAA---CACCATGGGACCACGCAGCCGTCA-TACCGCTCAGGAAGGA---GACGCGTTCTGTCTCC
TA-GAGATGAACGTAC-----TTTG--GTCT-GAAAAGTCCAAATCAATCCC-AGAACAACAGC------AA
AGGACCTTTTGAAGA---TGGAGGAAACGGGTACAAAAGTATCTAT--AT-CCACAGT-AAAACAAGTCCAA
T-ATCGACATAACCTGAAAGG-CCGCTCAGC-AAGGAAGAAGCCAATGCTCCAAAA-CCGCCATA-AAAAAG
CCTGACTACGGTTTGCAACTGCACATGGGGACAAAGAT-CGTAC-TTTTTGGAGAAATGTCCTCTGGTCTGA
TGAAACAAAAATAGAACTGTTTGGCCATAATGACCATTGTTATG-TTTGGAGGAATAAGGGGGAGGCTTGCA
AGC-CGAAGAACACCATCCCAGCCGTGAAGCAC-GGGG-GTGGCAGCATCATGTTGTGG-GGGTGCTTTGCT
GCAGGAGGGACTACTGCACTTCACAAAATAGATGGCATCATGAGG-CAGGA--AAATTATGTG--GATATAA
TGAAGCAACATCTCAAGAC-A---TCAGTCAGGAAGTTAAAGTTTGGTCGCAAATGGGTCTTCCA-AATGGA
CAATGA-CCCCAAACATACTTCC-AAAGT-----TGTGGCAAAATGGCT---TAAGGACAACAAAGTCAAGG
TATTGGAGTGGCCA-TCACAAAGCCCTGA-CCT-CAATCCCATA-GAAAATTTGTGGGCAGAACTG-AAAAA
----GTGTGTGCGAGCAAGGAGGCCTACAAACCTGACTC-AGTTACACCAGCTCTGTCAGGAGGAATGG--G
CC-AAAATTCACCCAAC-TTA-CGGTGGGAAGCTTG-TGGAAGGCTACCTGG-AACGTTTGACCCAAGTTAA
ACAA-TTT-AAAGGCAATGCTATCAAATACTA-
>chromosome6-86807500-86808522/1-1022
AT-GGGGAAATCAAAAGAAATCAGCCAAGACCTCAG---AAAA--AA-ATTGTAGACCTCCACAAGTCTGGT
TCATCCTTGGGAGCAATTTCCAAATG-CCTG-AAGGTACCACGTTCATCTGT-AC-AAACAATAGTACGCAA
GTAT--AAA---CACCATGGGACCACGCAGCCGTCA-TACCGCTCAGGAAGGA---GACGCGTTCTGTCTCC
TA-GAGATGAACGTAC-----TTTG--GTAC-GAAAAGTGCAAATCAATCCC-AGAACAACAGC------AA
AGGACCTTGTGAAGATGCTGGAGGAAACAGGTACAAAAGTATCTAT--AT-CCACAGT-AAAACGAGTCCTA
T-ATCGACATAACCTGAAAGG-CCACTCTGC-AAGGAAGAAGCCACTGCTCCAAAA-CCACCATA-AAAAAG
CCAGACTACGGTTTGCAAATGCACATGGGGACAAAGAT-TGTAC-TTTTTGGAGAACTGTCCTCTGGTCTGA
TGAAACAAAAATAGAACTGTTTGGCCATAATGACCATCGTTATG-TTTGGAGGAAAAAGGGGGATGCTTGCA
AGC-CGAAGAACACCATCCCAACCGTGAAGCCC-GGGG-GTGGCAGCATCATGTTGTGG-GGGTGCTTTGCT
GCAGGAGGGACTGGTGCACTTCACAAAATAGATGGCATCATGAGG-AATTA--AAATTCTGTG--GATATAT
TGAAGCAACATCTCAAGAC-A---TCAGTCAGGAAGTTAAAGCTTGGTCGCAAATGGGTCTTCCA-AATGGA
CAATGA-CCCCAAGCAGACTACC-AAAGT-----TGTGGCAAAATGGCT---TAAGGACAACAAAGTCAAGG
TATTGGAGTGGCCA-TCACAAAGCCCTGA-CCT-CAATCCTATA-GAAGATTTGTGGCCAGAACTG-AAAAA
----GTGTGTACGAGCAAGGAGGCCTACAAACCTGACTC-AGTTACGCCAGCTCTGTCAGGAGGAATGG--G
CCAAAAATTCACCCAAC-TTA-TTGTGGGAAGCTTG-TGGAAGGCTACCCAA-AACGTTTAACCCAAGTTAA
AGAA-TTT-AAAGGCAATGCTACCAAATACTA-
>chromosome6-38579024-38580046/1-1022
AT-GGGAAAATCTAAAGAAATCAGCCAAGACCTCAG---AAAA-TAA-ATTGTAGACCTCCACAAGTCTGGT
TCATCCTTGGGAGGAATTTCCAAACG-CCTG-AAGGTACCACGTTCATCTGT-AC-AAACAATAGTACGCAA
GTAT--AAA---CACCATGGGACCACTCAGCCGTCA-TACCGCTCAGGAAGGA---GACGCGTTCTGTCTCC
TA-GAGATGAATGTAC-----TTTG--GTGC-AAAAAGTGTAAATCAATCCC-AGAACAACAGC------AA
AGGACCTTGTGAAGATGCTGCAGGAAACAGGAACAAAATTATCTAT--AT-CCACAGT-AAAATGAGCCCTA
T-ATCGAAATAACCTGAAAGG-CCGCTCAGC-AAGGAAGAAGCCACTGCTCCAAAA-CCGCCATA-AAAAAG
CCAGACTATGGTTTGCAACTGCACATGGGGACAAAGAT-CGTAC-TTTTTGGAGAAATGTCCTCTGGTCTGA
TGAAACAAAAATAGAACCGTTTGGCCATAATGACCATTGTTATG-TTTGGAGGAAAAAGGGGGATGCTTGCA
AGC-CAAAGAACTCCATCCCAACCGTGAAGCAC-GGGG-GTGGCAGCATCATGTTGTGG-GGGTGCTTTGCT
GCAGGAGGGACTGGTGCACTTCACAAAAGAGATGGCATCTTGAGG-AAGGA--AAATTATGTG--GTTATAT
TGAAGCAACATCTCAAGAC-A---TCAGACAGGAAGTTAAAGCTTGGTTGCAAATGGGTCTTCCA-AATGGA
TAATGA-CCCCAAGCATACTTCC-AAAGT-----TGTGGAAAAATGGCT---TAAGGACAACAAAGTCAAGG
TATTGGAGTGGCCA-TCACAAAGCCCTGA-CCT-CAATCCTATA-GAAAATGTGTGGGCAGAACTG-AAAAA
----GCGTGTGCGAGCAAGGAGGCCTACAAACCTCACTC-AGTTACACCAGCTCTGTCAGGAGGAATGG--G
CC-AAAATTCACCCAAC-TTA-TTGTGGGAAGCTTG-TGGAAGGCTACCCGA-AACGTTTGACCCAAGTTAA
ACAA-TTT-AAAGGAAATGCTACCAAATACTA-
>chromosome6-34117628-34118650/1-1022
-T-GGGAAAATCAAAAGAAATCAGCCAAGACCTCAG---AAAA-AAT-ATTGTAGACCTCCACAAGTCTGGT
TCATTCTTGGGAACAATTTCCAAATT-CCTG-AAGGTACCACGTTCATCTGT-AC-AAACAATAGTACGCAA
GTAT--AAA---CACCATGGGACCACGCAACTGTCA-TACCGCTCAGGAAGGA---GGCGCGTTCTGTCTCC
TA-GAGATGAACGTAC-----TTTG--GTGC-GTAAAGTGCAAATCAATCCC-AGAACAACAGC------AA
AGGACCTTGTGGAGATGCTGGAGGAAACAGGTACAAAAGTATCTAT--AT-CCACAGT-AAAACGAGTCCTA
T-ATTGACATAACCTGAAAGG-CTGCTCAGC-AAGGAAGAAGCCACTGCTCCAAAA-CCGCCATA-AAAAAG
CCAGACTACAGTTTGCAACTGCACATGGGGACAAAGAT-CGTAC-TTTTTGGAGAAATGTCCTCTGGTCTGA
TGAAACAAAAATAGAACTGTTTGGCCATAATGACCATCGTTATG-TTAGGAGGAAAAAGGGGGATGCTTGCA
AGC-CGAAGAACACCATCCCAACCGTGAAGCAC-GGGG-GTGGCAGTATCATGTTGTGG-GGGTGCTTTGCT
GCAGGAGGGACTGGTGCACTTCACAAAATAGATGGCATCATGAGG-ATGGA--AAATTATGTG--GATATAT
TGAAGCAACATCTCAAGAC-A---TCAGTCAGGAAGTTAAAGCTTGGTCGCAAATGGGTCTTCCA-AATGGA
CAATGA-CCCCAAGCATACTTCC-AAAGT-----TGTGGCAAAATGGCT---TAAGGACAATAATGTCAAGA
TATTGGAGTGGCCA-TCACAAAGCCCTGA-CCT-CAATTCCATA-GAACATTTGTGGGCAGAACTG-AAAAA
----GTGTGTGCGAGCAAGGAGGCCTACAAACCTGACTC-AGTCACACCACCTCTGTCAGGAGGAATGG--G
CC-AAAATTCACCCAAC-TTA-TTGTGAGAAGCTTG-TGGAAGGCTACCCGA-AGTGTTTGACCCAAGCTAA
ACAA-TTT-AAAGGCAATGCTACCAAATACTAA
>chromosome6-69815928-69816951/1-1023
-T-GGGAAAATCAAAAGAAATCAGCCAAGACATCAG---AAAA-TAA-TTTGTAGACCTCCACAAGTCTGGT
TCATCCTTGGGAGCAATTTCCAAACG-CCTG-AAGGTACCACGTTCATCTGT-AC-AAACAATAGTACGCAA
GTAC--AAA---CACCATGGGACCACGCAGCCGTCA-TACCGCTCAGGAAGGA---GACGCATTCTGTCTCC
TA-GAGATGAATGTAC-----TTTG--GTGT-GAAAAGTGCAAATCAATCCC-AGAACAACAGC------AA
AGGACCTTGTGAAGATGCTGGAGGAAACAGGTACAAAAGTATCTAT--AT-CCACAGT-AAAACGAGTCCTA
T-ATCGACATAACCTGGAAGG-CCGCTCAGC-AAGGAAGAAGCCACTGCTCCAAAA-CCGCCATA-AAAAAG
CCAGACTACGGTCTGCAACTGCACATGGGGACAAAGAT-CGTAC-TTTTTGGAGAAATGTCCTCTGGTCTGA
GGAAACAAAAATTTAACTGTTTGGCCATAATGACCATCGTTATG-TTTGGAGGAAAAAGGGGGAGGCTTGCA
AGC-CGAAGAGCACCATCCCAACCGTGAAGCAA-GGGT-GTGGCAGCATCATGTTGTGG-GGGTGCTTTGCT
GCAGGAGGGACTGGTGCACTTCACAAAATAGATGGCATCATGAGG-CAGGA--AAATTATGTG--GATATAT
TGAAGCAACATCTCAAGAC-A---TTAGTCAGGAAGTTAAAGCTTGGTCGCAAATGGGTCTTCCA-AATGGA
CAATGA-CCCCAAGCATACTTCC-AAAGT-----TGTTGCAAAATGGCT---TAAGGACAACAAAGTCAAGG
TATTGGAGTGGCCA-TCACAAAGCCCTGA-CCTCCAATCCTATC-GAATATTTGTGGGCAGAACTG-AAAAG
----GCGTGTGCGAGCAAGGAGGCCTACAAACCTGACTC-AGTTCCACCAGCTCTGTCAGGAGAAATGG--G
CC-AAAATTCACCCAAC-TTA-TTGTGGGAAGCTTG-TGGAAGGCTACCCAA-AACGTTTGACCCAAGTTAA
ACAA-TTT-AAAGGCAATGATACCAAATACTAA
>chromosome6-32733185-32734206/1-1021
-T-GGGAAAATCAAAAGAAATCAGCCAAGACCTCAG---AAAA-AGA-ATTGTAGACCTCCACAAGTCTGGT
TCATCCTTGGGAGCAATTTCCAAACG-CCTG-AAGGTACCATGTTCATCTGT-AC-AAACAATAGTACGCAA
GTAT--AAA---CACCATGGGACCACGCAGCCGTCA-TACCGCTCAGGAAGGA---GACGCGTTCTGTCTCC
TA-GAGATGAACGTAC-----TTGG--GTGC-GAAAAGTGAAAATCAATCCC-AGAACAACAGC------AA
AGGACCTTGTGAAGATGCTGGAGGAAACATTTACAAAAGTATCTAT--AT-CCACAGT-AAAACGAGTCCTA
T-ATCGACATAACCTGAAAGG-CCGCTCAGG-AAGGAAGAAGCCACTGCTCCAAAA-GCACCATA-AAAAAG
CCAGACTACGGTTTGCAACTGCACATGGGGACAAAGAT-CGTAC-TTTTTGGAGAAATGTCCTCTGGTCTGA
TGAAACAAAAATAGAACTGTTTGGCCATAATGACCATCGTTATG-TTTGGAGGAAAAAGGGGGAGGCTTGCA
AGC-CGAAGAACACCATCCCAACCCTGAAGCAC-GGGG-GTAGCAGCATCATGTTGTGG-GGGTGCTTTGCT
GCAGGAGGGACTGGTCTACTTCACAAAATAGATGGCATCATGAGG-TAGGA--CAATTATGTG--GATATAT
TGAAGCACCATCTCAAGAC-A---TCAGTCAGGAAGTTAAAGCTTGGTCGCAAATGGGTCTTCCA-AATGGA
CAATGA-CCCCAAGCATACTTCC-AAAGT-----TGTGGCAAAATGGCC---TAAGGACAACAAAGTCAAGG
TATTGGAGTGGCCA-TCACAAAGCCCTGA-CCT-CAATCCTATA-GAAGATATGTGGGCAGAACTG-AAAAA
----GCGTGTGCGAGCAAGGAGGCCTACAAACCTGACTC-AGTTACACCAGCTCTGTCAGGAGGAA-GG--G
AC-AAAATTCACCCAAC-TTA-TTGTGGGAAGCTTG-TGGAAGGCTACCTGA-AACATTTGACCCAAGTTAA
ACAA-TTT-AAAGGCAATGCAACCTAATACTAA
>chromosome6-37515258-37516282/1-1024
-T-GGGAAAATCAAAAGAAACCAGTCAAGACCTCAG---AAAA-CAA-ATTGTAGACCTCCACAAGTCTGGT
TCATCCTTAGGAGAAATGTCCAAACA-CCTG-AAGGTACCACGTTCATCTGT-AC-AAACAATAGTACGCAA
GTAT--AAA---CACCATGGGACCATGCAGCCGTCA-TACCGCTCAGGAAGGAGAGGACGCGTTCTGTCTCC
TA-GAGATGAACGTAC-----TTCG--GTGT-GAAAAGTGC-AATCAATCCC-AGAACAACAGC------AA
AGGACCTTGTGAAGATGCTGGAGGAAACAGGTACAAAAGTATCTAT--AT-CCACAGT-AAAACGAGTCCTA
T-ATTGACATAACCTGAAAGG-TCGCTCAGC-AAGGAAGAAGCCACTGCTCCAAAA-CCACCATA-AAAAAG
CCAGACTACAGTTTGCAACTGCACATGGGGACAAAGAT-CGTAC-TTTTTGGAGAAATGTCCTCTGGTCTGA
TGAAACAAAAATAGAACTGTTTGGCCATAATGACCATCGTTATG-TTTGGAGGAAAAAGGGGGAGGCTTGCA
AGC-CGAAGAACACCATCCCAACTGTGAAGCAC-GGGG-GTGGCAGCATCATGTTGTGG-GGGTGCTTTGCT
ACAGGAGGGACTGGTGCACTTCACAAAATAGATGGCGTCATGAGG-AAGGA--CAATTATGTC--GATATAT
TGAAGCAACATCTCAAGAC-A---TCAGTCAGGAAGTTAAAGCTTGGTCGCAAATGGGTCTTCCA-AATGGA
CAATGA-CCCCAAGCATACTTCC-AAAGT-----TGTGGCAAAATGGCT---TAAGGACAACAAAATCAAGG
TATTGGAGTGGCCA-TCACAAAACCCTGA-CCT-CAATCCTATA-GAAAATTTGTGGGCAGAACTG-AAGAA
----GCGTGTGCAAGCAAGGAGGCCTACCAACCTGACTC-AATTACACCAGCTCTGTCAGGAGGAATGG--G
CC-AAAATTCACCCAAC-TTA-TTGTGGGAAGGTTG-TGGAAGGCTACCTGA-AACGTTTGACCCAAGTTAA
ACAA-TTT-AAAGGCATTGCTACCAAATACTAA
>chromosome6-55154829-55155851/1-1022
-T-GGGAAAATCAAAAGAAATCAGCCAAGACCTCAG---ACAA-AAA-ATTGAAGACCTCCACAAGTCTGGT
TCATCCTTGGGAGCAATTTCCAAACG-CCTG-AAGGTACCACGTTCATCTGT-AC-AAACAATAGTACGCAA
GTAT--AAA---CACCATGGGACCACCCAGCTGTCA-TACCACTCAGGAAGGA---GAAGCCTTCTGTCTCC
TA-GAGATGAACGTAC-----TTTG--GTGC-GAAAAGTGCAAATCAATCCT-AGAACAACAGC------AA
AGGACCTTGTGAAGATGCTGGAGGAAACCGGTACAAAAGTATCGAT--AG-CCACAGT-GCAACAAGTCCTA
T-ATCGACATAACCTGAAAAG-CCGCTCAGC-AAGGAAGAAGCCACTGCTCCAAAA-CCGCCATT-AAAAAG
TCAGACTACGGTTTGCAACTGCACATGGGGACAAAGAT-CGTAC-TTTTTGGAGAAATGTCCTCTGGTCTGA
TGAAACAAAAATATAACTGTTTGGCCATAATGACCATCATTATG-TTTGGAGGAAAAAGGGGGAGGCTTGCA
AGC-CGAAGAACACCATCCCAACCGTGAAGCAC-GGGG-TTGGCAACATCATGTTGTGG-GGGTGCTTTGCT
ACAGGAGGGACTGGTGCACTTCACAAAATAGATGGTATCATGAGG-ATGGA--AAATTGTGTG--GATATAT
TGAAGCAACATCTCAAGAC-A---TCAGTCAGGAAGTTAAAGCTTGGTCGCAAATGGGTCTTCCA-AATGGA
CAATGA-CCCCAAGCATACTTCC-AAAGT-----TGTGGCGAAATGGCT---TAAGGACACCAAAGTCAAGG
TTTTGGAGTGGCCA-TCACAAAGCCCTGA-CCT-CAATCCTATA-GAAAATGTGTGGGCAGAACTG-AAAAA
----TCGTGTGCGAGCAAGGAGGCCTACAAACCTGACTC-AGTTACACCAGCTCTGTCAGGAGGAATGG--G
CC-AAAATTCACCCAAC-TTA-TTGTGGGAAGCTTG-TGGAAGGCTACCCAA-AACGTTTGACCCAAGTTAA
ACAA-TTT-AAAGGCAATGCTACCAAATACTAA
>chromosome6-61113491-61114512/1-1021
-T-GGGAAAATCTAAATAAATCAGTCAAGACCTCAG---AAAA--AA-ATTGTAGACCTCCACAAGTCTGGT
TCATCCTTGGGAGCAATTTCCAAACA-CCTG-AAGGTACCATGTTCATCTGT-AC-AAACAATAGTAGGCAA
GTAT--AAA---CACCATGGGACCACGCAGCCGTCA-TACCACTGAGGAAGGA---GATGCGTTCTGTCTCC
TA-GAGATGAACGTAC-----TTTG--GTGC-GAAAGGTGCAAATCAATTCC-AGAACAACAGC------AA
AGGACCTTGTGAAGATGCTGGAGGAAACAGGTACAAAAGTATCTAT--AT-CCACAGT-AAAATGAGTCCTA
T-ATCGACATAACCTGAAAGG-CCGCTCAGC-AAGGAAGAAGCCACTGCTCCAAAA-CCGCCATA-AAAAAG
CCAGACTATGGTTTGCAACTGCACATGGGGACAAAGAT-CGCAC-TTTTTGGAGAAATGTCCTCTGGTCTGA
TGAAACAAAAATAGAACTGTTTGGCCATAATGACCATCATTATG-TTTGGAGGAAAAAGGGGGAAGCTTGCA
AGC-CGAAGAATACCATCCCAACCGTGAAGGAC-GGGG-GTGGCAGCATCATGTTGTGG-GGGTACTTTGCT
GCAGGAGGGACTGGTGCACTTCACAAAATAGATGGCATCATGAGG-AAGCA--AAATGATGTG--GATATAT
TGAAGCAACATCTCAAGAC-A---TCAGTCAGGAAGTTAACGCTTGGTCGCAAATGGGTCTTCCA-AATGGA
CAATGA-CCCCAAGTATACTTCC-AAAGT-----TGTGGCAAAATGGCT---TAAGGACAACAAAGTCAAGT
TATTGGAGTGGCCA-ACACAAAGCCCTGA-CCT-CGATCCTATA-GAAAATGTGTGGGCAGAACTG-AAAAA
----GTGTGTGCGAGCAAGGAGGCCTACAAACCTGACTC-AGTTACACCAGCTCTGTCAGGAGGAATGG--G
AC-AAAATTCAACCAAC-TTA-TTGTGGGAAGCTTG-TGGAAGGCTACCTGA-AACGTTTGACCCAAGTTAA
ACAA-TTT-AAAGGCAATGCTACCAAATACTAA
>chromosome6-58591694-58592714/1-1020
-T-GGGAAAATCAAAAGAAATCAGCCAAGACCTCAG---AAAA--AA-ATTGTAGACCTCCACAAGTCTGGT
TCATCCTTGGGAGCAATCTCCAAACG-CCTG-AAGGTACCACGTTCATCTGT-AC-AAACAATAGTATGCAA
GTAT--AAA---CACCATGGGACCACACAGCTGTCA-TACCGCTCAGGAAGGA---GACGTGCTCTGTCTCC
TA-GAGATGAACGTAC-----TTTG--GTGC-AAAAAGTGCAAATCAATCCC-AGA--AACAGC------AA
AGGACCTAATGAAAATGCTGGAGAAAACCGGTACAAAAGTATCTAT--AT-CCACAGT-AAAACGAGTCCTA
T-ATCGACACAACCTGAAAGG-CCGCTCAGC-AAGGAAGAAGCCATTGCTCCAAAA-CCGCCATA-AAAAAG
CCAGACTACGGTTTGCAACTGCACATGAGGACAAAGAT-CGTAC-TTTTTGGAGAAATGTCCTCTGGTCTGA
TGAAACAAAAATAGAACTGTTTGGCCATAATGACCATCGTAATG-TTTGGAGGAAAAAGGGGGAGGCTTTCA
AGC-CGAAGAACACCATCCCGACCGTGAAGCAC-GGGG-GTGGCAGCATCATGTCTTGG-GGGTGCTTTGCT
GCAGGAGGGACTGGTGCACTTCACAAAATAGATGGCATCATGAGG-CAGGA--AAATTATGTG--GATATAT
TGAAGCAACATCTCAAGAC-A---TCAGTCAGGAAGTTAAAGCTTGGTCGCAAATGGGTCTTCCA-AATGGA
CAATGACCCCCAAGCATACTTCC-AAAGT-----TGTGGCAAAATGGCT---TAAGGACAACAAAGTCAAGG
TATTGGAGTGGCCA-TCACAAAGCCCTGA-CCT-CAATCCTATA-GAAAATATGTGGGCAGAAGTG-AAAAA
----GTGTGTGCGAGCAAGGAGACCTTCAAACCTGACTC-AGTTACACCAGCTCTGTCAGGAGGAATGG--G
CC-AAAATTCACCCAAC-TTA-TTGTGGGAAGCTTG-TGGAAGGCTACCCAA-AACGTTTGACCCAAGTTAA
ACAA-TTT-AAAGGCAATGCTACCAAATACTAA
>chromosome6-23683765-23684782/1-1017
-T-GGGAAAATATAAAGAAATCAGCCAAGACCTCAG---AAAA--AA-ATTGTAGACCTCCACAAGTCTGGT
TCATCCTTGGGAGCAATTTCCAAATG-CCTG-AAGTTACCACGTTCATCTGT-AC-AAACAATAGTACACAA
GTAT--AAA---CACCATGGGACCACGCAGCCGTCA-TACCGCTCAGGAAGGA---GACGCTTTCTGTCTCC
TA-GAGATGAACGTAC-----TTTG--GTGC-GAAAAGTGCAAATCAATCCC-AGAACAACAGC------AA
AGGACCTTGTGAAGATGCTGGAGAAAACAGGTACAAAAGTATCTAT--AT-CAACAGT-AAAACGAGTCCTA
T-ATCGACATAACCTGAAAGG-CCGCTCAGC-AAGGAAGAAGCCACTGCTCCAAAA-CCGCCATA-AAAAAG
CCAGACTACGGTGTGCAAATGCACATGGGGACAAAGAT-CATAC-TTTTTGGAGAAATGTCCTCTGGTCTGA
TGAAACAAAAATAGAACTGTTTGGCCATAATGACCATCCTTATG-TTTGGAGGAAAAAGGGGGAGGCTTGCA
AGT-TGAAGAACACCCTCCCAACCGTGAAGCAC-GGGG-GTGGCAGCATCATGTTGTGG-GGGTGCTTTGCT
GCAGGATGGACTGGTGAACTTCACAAAATAGATGGCATCATGAGG-TAGGA--AAATTATGTG--GATATAT
TGAAGCAACATCTAAAGAC-A---TCAGTCAGGAAGTTAAAGCTTGGTCGCAAATGGGTCTTCCA-AATGGA
CAATGA-CCCCAAGCATACTTCC-AAAGT-----TGTGGCAAAATGATT---TAAGGACAACAAAGTCAAGG
TATTGGAGTGGCCA-TCACAAAGCCCTGA-CCT-CAATCCTATA-GAATATTTGTGGGTAGAACTG-AAAAA
--------GTGTGAGCAAGGAGCCCTACAAACCTGACTC-AGTTACACCAGCTCTGTCAGGAGGAATGG--G
CC-AAAATTCACCCAAC-TTA-TTGTGGGAAGCTTA-TGGAAGGCTACCCGA-AACGTTTGACCCAAGCTAA
ACAA-TTT-AAAGGCAATGCTACCAAATACTAA
>chromosome7-22134331-22135353/1-1022
AT-GGGAAAATCTAAAGAAATCAGCCAAGACCTCAG---AAAA-ATA-ATTGTAGACCTTCACAAGTCTGGC
TCATCCTTGGGAGCAATTTACAAATG-CCTG-AAGGTACCACGTTCATCTGT-AC-AAACAATAGTACGCAA
GTAT--AAA---CACCATGGGACCACGCAACCGTCA-TACCGCTCAGGAAGGA---GACGCGTTCTGTCTCC
TA-GAGATGAACGTAC-----TTTG--GTGC-GAAAAGTGCAAATCAATCCC-AGAACAACAGC------AA
AGGACCTTGTGAAGATGCTGGAGGAAACAGGTACAAAAGTATCTAT--AT-CCACAGT-AAAACGAGTCCTA
T-ATCGTCATAACCTGAAAGG-CCGCTCAGC-AAGGAAGAAGCCACTGCTCCAAAA-CCGCCGTA-AAAAAG
CCAGACTACGGTTTGCAACTGCACATGGGGACAATGAT-CATAC-TTTTTGGATAAATGTCCTCTGGTCTGA
TGAAACAAAAATAAAACTGTTTGGCCATAATGACCATCATTATG-TTTGGAGGAAAAAGGGGGAGGCTTGGA
AGC-TGAAGAACACCATCCCAACCGTGAAGCAA-GGGG-GTGGCAGCATCATGTTGTGG-GGGTGCTTTGCT
GCAGGAGGGACTGGTGCACTTCACAAAATAGATGGCAGCATGAGG-AAGGA--AAATGATGTG--GATATAT
TGAAGCAACATCTCAAGAC-A---TCAGTCAGGAAGTTAAAGCTTGGTCGCAAATGGGTCTTCTA-AATGGA
CAATGA-CCCCAAGCATACTTCC-AAAGT-----TGTGGCAAAATGGCT---TAAGGACAACAAAGTCAAGG
CATTGAAGTGGCCA-TCACAAAGCCCTGA-CCT-CAATCCTATA-GAACATTTGTGGGCAGAACTG-AAAAA
----GCGTGTGCGAGCAAGGAGGCCTACAAACCTGATTC-AGTTACACCAGCTCTGTCAGGAGGAATGG--G
CC-AAACTTCACCCAAC-TTA-TTGTGGGAAGCTTG-TGGAAGGCTACCCGT-AATGTTTGACCAAAGTTAA
ACAA-TTT-AAAGGCAATGCTACCAAATACTA-
>chromosome7-11986584-11987606/1-1022
AT-GGGAAAATCAAAAGAAATCAGCCAAGACCTCAG---AAAA-AAA-ATTGTAGACCTCTACAAGTCTTGT
TCATCCTTGGGAGCAATTTCCAAACA-CCTG-AAGGTACCACGTTCATCTGT-AC-AAACAATAGTATGCAA
GTAT--AAA---CACCATGGGACCACGCAGCCGTCA-TAGCACTCAGGATGGA---GACGCATTCTGTTTCC
TA-GAGATGAACGTAC-----TTTG--GTGC-GAAAACTGCAAATCAATCCC-AGAACAACAGC------AA
AGGACCTTGTGAAGATGCTGGAGGAAACAGGTACAAAAGTATCTAT--AT-CCACAGT-AAAACGAGTCCTA
T-ATCGGCATAACCTGAAAGG-CCGCTCAGC-AAGGAAGAAGCCACTGCTCCAAAA-CTGCCATA-GAAAAG
CCAGACTACAGTTTGCAACTGCACATGGGGACAAAGAT-TGTAC-TTTTTGGAAAAATGTCCTCTGGTCTGA
TGAAACAAAAATAGAACTGTTTGGCCATAATGACCATCGTTATG-TTTGGAGGAAAAAGGGGGATGCTTGCA
AGC-CGAAGAACACCATCCCAACCGTGAAGCAC-GGGG-GTGGCAACAGCATGTTGTGG-AGGTGCTTTGCT
GCAGGAGGGACTGGTGCACTTCACAAAATAGATGGCATCATGACG-GAGGA--AAATTATGTG--GACATAT
TGAAGCAACATCTCAAGAC-A---TCAGTCACGAAGTTAAAGCTTGGTCGCAAATGGGTCTTCCA-AATGGA
CAATGA-CCCCAAGCATACTTCC-AAAGT-----TGTGGCAAAATGGCT---TAAGGACAACAAAGTCAAGG
TATTGGAGTGGCCA-TCACAAAGCCCTGA-CCT-CAACCCTATA-GAAAATGTTTGGGCAGAACTG-AAAAA
----GCATGTGCGAGGAAGGAGGCCTACGAATCTGACTC-AGTTCCACCAGCTCTGTCAGGAGGAATGG--G
CC-AAAATTCACCCAAC-TTA-TTGTGGGAAACTTG-TGGAAGGCTACCCGA-AACGTTTGACCCAAGTTAA
ACAA-TTG-AAAGGCAATGCTACCAAATACTA-
>chromosome7-22612541-22613560/1-1019
AT-GGGAAAATCAAAAGAAATCAGACAAGACCTCAG---AAAA-TAA-ATTGTAGACCTCCACAAGTCTGGT
TCATCCTTGGGAGCAATTTCCAAACG-CCTG-AAGGTACCACGTTCATCTGT-AC-AAACAATAGTACGCAA
GTAT--AAA---CACCATGGGACCACGCAGCCGTCA-TACCGCTCAGGAAGGA---CACGCGTTCTGTCTCC
TT-GAGATGAACGTGC-----TTTG--GTGT-GAAAAGTGCAAATCAATCCC-AGAACAACAGC------AA
AGGACCTTGTGAAGATGCTGGAGGAAACAGGTACAAAAGTATCTAT--AT-CCACAGT-AAAACGAGTCCTA
T-ATCGACATAACCTGAAAGG-CCGCTCAGC-AAGGAAGAAGCCACTGCTCCAAAA-CCACCATA-AAAAAG
ACAGACTACGGTTTGCAACTGCACATGGGGACAAAGAT-CGTAC-TTTGTGGAGAAATGTCCTCTGGTCTGA
TGAAAC-AAAATAGAACTGTTTGGCCATAATGACCATTGTTATG-TTTGGAGGAAAAAGGGGGAGGCTTGCA
AGC-CGAAGAACATCATCCCATCCGTGAAGC----GGG-GTGGCAGCTTCATGTTGTGG-GGGTGCTTTGCT
GCAGGAGGGACTGGTGCACTTCACAAAATAGATGGCATCATGAGG-AAGTA--AAATTACGTG--GATATAT
TGAAGCAACATCTCAAGAC-A---TCAGTCAGGAAGTTAAAGCTTGGTCGCAAATGGGTCTTCCA-AATGGA
CAATGA-CCCCAAGCATACTTCC-AAAGT-----TGTGGCAAAATGGCT---CAAGGACAACAAAGTCAAGG
TATTGGAGTGGCCA-TCACAAAGCCCTGA-CCT-CAATCCCATA-GAATATTTGTGGGCAGAACTG-AAAAA
----GCGTGTGCGAGCAAGAAGGCCTACAAACCTGACTC-AGTTACACCAGCTCTATCAGGAAGAATGG--G
CC-AAAATTCACCCAAC-TTG-TTGTGGGAAGCTTG-TGGAAGGCTACCCGA-AATGTTTGATCCAAGTTAA
ACAA-TTTAAAAGGCAATGCTACCAAATACTA-
>chromosome7-44078939-44079956/1-1017
AT-GGGGAAATCAAAAGAAATCAGCCAAGACCTCAG---AAAA-AAA-ATTGTAGACCTCCACAAATCTGTT
TCATCCTTGGGAGCAATTTCCAAACG-TCTA-AAGGTACCACGTTCATCTGT-AC-AAACAATAGTATGCAA
GTAT--AAA---CACCATGGGACCACGCAGCCGTCA-TACCGCTCAGGAAGGA---GACGCGTTCTGTCTCC
TA-GAGATGAACGTAC-----TTTG--GTGC-GAAAAGTGCAAATCAATCCC-AGAACAACAGC------AA
AGGACCCTGCGAAGACCCTGGAGGAAACAGGAACAAAAGTATCTAT--AT-CCACAGT-AAAACGAGTCCTA
T-ATCAACATAACCTGAAAGG-CCGCTCAGC-AAGGAAGAAGCCACTGCTCCAAAA-CCGCCATA-AAAAAG
CCAGACTATGGTTTGCAACTGCACATGGGGACAAAGAT-CGTAC-TTTTTGGAGAAATGTCCTCTGGTCTGA
TGAAACAAAAATAGAACTGTTTGGCCATAATGGCCATCGTTATG-TTTGGAGGAAAAAGGGGGAGGCTTGCA
AGC-CGAAGAACACCATCCCAACCGTGAAGCAC-AGGG-GTGGCAGCATCATGTTGTGG-GGGTGCTTTGCT
GCAGGAGGGACTGATGCACTTCACAAAATAGATGGCATCATGAGG-CAGGA--AAATGATGTG--GATATAT
TGAAGCAACATCTCAAGAC-A---TCAGTCAGGAAGTTAAAGCTTGGTCGCAAATGGGTCTTCAA-AATGGT
CAATGA-CTCCAAGCCTACTTCC-AAAGT-----TGTGGCAAAATGTCT---TAAGGACAACA-----AAGG
TATTGGAGTGGCCA-TCACAAAGCCCTGA-CCT-CAATCCTATA-GAAAATGTGTGGGCAGAACTG-AAAAA
----GCGTGTGCGAGCAAGGAGGCCTACAAACCTGATTC-AGGTACACCAGCTCTGTCAGGAGGAATGG--G
AC-AAAATTCACCCAAC-TTA-TTGTGGGAAGCTTG-TGGAAGGCTACCCGA-AACATTTGACCCAAGTTAA
ACAA-TTT-AAAGGCAATGTTACCAAATACTA-
>chromosome7-16940110-16941130/1-1020
AT-GGGAAAATAAAAAGAAATCAGCCAAGACCTCAG---AAAA-AAA-ATTGTAGACCTCCACAGGTCTGGT
TCATCCTTGGGAGCAATTTCCAAATG-CCTA-AAGGTACCACGTTCATCTGT-AC-AAACAATAGTATGCAA
GTAT--AAA---CACCATGGGACCATGCAGCCGTCA-TACCGCTCAGGAAGGT---GACGCGTTCTGTCTCC
TA-GAGATGAACGTAC-----TTTG--GTGC-GAAAAGTGCAAATCAATCCC-AGTACAACAGC------AA
AGGACCTTGTGAAGATGCTGGAGGAAACAGGTACAAAAGTATCTAT--AT-CCACAAT-AAAACGAGTCCTA
T-ATCGACATAACCTGAAAGG-CCGCTCAGC-AAGGAAGAAGCCACTGCTCCAAAA-CTGCCAT--AAAAAG
CCAGACTACAGTTTGCAACTGCACATGGGGACAAAGAT-CGTAC-TTTTTGGAGAAATGTCCTCTGGTCTGA
TGAAACAAAAATAGAACTGTTTGGCCATAATGACCATCGTTATG-TTTGGAGGAAAAAGGGGGAGGCTTGCA
AGC-CAAAGAACACCATCCCAACCGTGAAGCAC--GGG-GTGGCAGCATCATGTTGTGG-GGGTGCTTTGCT
GCAGGAGGGACTGGTGCACTTCACAAAATAGATGGCATCATGAGT-AAGGG--AATTTATTTG--GATATAT
TGAAGCAACATCGCAAGAC-A---TCAGTCAGGAAGTTAAAGCTTGGTCGCAAATGGGTCTTCCA-AATGGA
CAATGA-CTCCAAGCATACTTCC-AAAGT-----TGTGGCAAAATGGCT---TAAGGACAACAAAGTCAAGG
TATTAGAGTGGCCA-TCACAAAGCCCTGA-CCT-CAATCCTATA-GAAAATTTGTGGGCAGAACTG-AAAAA
----GCGCGTGCGAGCAAGGGGGCCTTCAAACCTGACTC-CATTACACCAGCTCTGTCAGGAGGAATGG--G
CC-TAAATTCACCCAAC-TTA-TTGTGGGAAGCTTG-TGGAAGACAACCTGA-AACATTTGACCAAAGTTAA
ACAA-TTT-AAAGGCAATGCTACCAAATACTA-
>chromosome7-40012781-40013729/1-948
AT-GGGAAAATCAAAAGAAATCAGCCAAGACCTCAG---AAAA--AA-ATTGTAGACCTCCACAAGTCTGGT
TCATCCTTGGGAGCAATTTCCAAACG-CCTG-AAGGTACCACGTTCATCTGT-AC-AAACAATAGTACGCAA
GTAT--TAA---CACCATGGGACCACGCAGCCGTCA-TACCGCTCAGGAAGGA---GACGCGTTCTGTCTCC
TA-GAGATGAACGTAC-----TTTG--GTGT-GAAAAGTGCAAATCAATCCC-AGAACAAGAGC------AA
AGGACCTTGTGAAGATGCTGGAGGAAACAGGTACAAAAGTATTTAT--AT-CCACAGT-AAAACGAGTCCTA
T-ATCAACATAACCTGAAAGA-TCGCTCAGC-AAGGAAGAAGCCACTGCTCCAAAA-CTACCATA-AAAAAG
CCAGACTACGGTTTGCAACTGGACATGGGGACAAAGAT-CGTAC-TTTTTGGAGAAATGTCCTCTGGTCTGA
TGAAACAAAAATAGAACTGTTTGGCCATAATGACCATTGTTATG-TTTGGAGGAAAAAGGGGGAAGCTTGCA
AGC-CGAAGAACACCATCCCAACCGTGAAGCAC-GGGG-GTGGCAGCATCATGGTGTGG-GGGTGCTTTGCT
GCAGGAGGCACTGGTGCACTCCACAAAATAGATGGCATCATGAGG-TGGGA--AAATTATGTG--GATATAT
TGAAGCAACATCTCACGAC-A---TCAGTCAGGAAGTTAAAGCTTGGTCGCAAATGGGTCTTCCA-AATGAA
CAATTA-CCCCAAGCATACTTCC-GAAGT-----TGTGGCAAAATGGCT---TAAGGACAACAAAGTCAAGG
TATTGGAGTGGCCA-TCACAAAGCCCTGA-CCT-CAAGCCTACA-AATAATTTGTGGGCAGAACTG-AAAAA
----GCGTGTGTGAGCAAGGAGGCCTACAAACCTGACTC-AGTTACACCAGCTCTGTCAGGAGGAATGG--G
CC-AAAATTCACCCAAC-TTA-TTGTG---------------------------------------------
---------------------------------
>chromosome7-31614230-31615252/1-1022
-T-GGGAAAATCAAAAGAAATCAGCCAAGACCTCAG---AAAA-TAA-ATTGTAGACATCCACAAGTCTGGT
TCATCATTGGGAGCAATTTCCAAACA-CCTG-AAGGTACCACGTTCATCTGT-AC-AAACAAAAGTACGCAA
GTAT--AAA---CACTAGGGGCCTACGCAGCCGTCA-TACCGCTCAGGAAGGA---GACGTGTTCTGTCTCC
TA-GAGATGAACGTAC-----TTTG--GTGC-GAAAAGTGCAAATCAATCCC-AGAACAACAGC------AA
AGGACCCTGTGAAGATGCTGGAGAAAACAGGTACAAAGGTATCTAT--AT-CCACAGT-AAAACGAGTCCTA
T-ATCGACATAACCTGAAAGG-CCGCTCAGC-AAGGAAGAAGCCACTGCTCCAAAA-CCTCCATA-AAAAAG
CCAGACTACGGTTTGCAACTGCACATGGGGACAATGAT-CGTAC-TTTTTAGAGAAATGTCCTCTGGTCTGA
TGAAACAAAAATAGAACTGTTTGGCCATAATGACCATCGTTATG-TTTGGAGGAAAAAGGTGGAGGCTTGTA
AGC-CAAAGAACACCATCCCAACCGTGAAGCAC-GGGG-GTGGCAGCATCATGTTGTGG-GGGTGCTTTGCT
GCAGGAGGGACTGGTGCACTTCACAAAATAGATGGCGTCATGAGG-GAGGA--AAATGATGTG--GATATAT
TGACGCAACATCTCAAGAC-A---TCAGTCAGGAAGTTAAAGCTTGGTCGCAAATGGGTCTTCCA-AATGGA
CAATGA-CCCCAAGCATACTTCC-AAAGT-----TGTGACAAAATGGCT---TAAGGACAACAAAGTCAAGG
TATTGAAGTGGCCA-TCACAAAGCCCTGA-CCT-CAATCCCATA-GAAAATATGTGGGCAGAACTG-CAAAA
----GCGTGTGCGAGCAAGGAGGCCTACAAACCTGACTC-AGTTACACCAGCTCTGTCAAGAGGAATGG--G
AT-GAAATTCACCCAAC-TTA-TTGTGGGAAGCTTG-TGGAAGGCTACCCGA-AACGTTTGACCCAAGTTAA
ACAA-TTT-AAAGGCAATGCTACCAAATACTAA
>chromosome7-58399734-58400705/1-971
----------------------------------------------------------TCCACAAGTCTGGT
TCATCCTTGGGAGCAATTTCCAAACG-CCTG-AAGGTACCATGTTCATCTGT-AC-AAACAGTAGTACGCAA
GTAT--AAA---CACCATGGGACCACGCAGCCGTCA-TACCGCTCAGGAAGGA---GACGCGTTCTGTCTCC
TA-GAGATGAATGTAC-----TTTG--GTGG-GAAAAGTGCAAATCAATCCC-AGAACAACAGC------AA
AGGACCTTGTGAAGATGCTGGAGGAAACAGGTACAAAAGTATCTAT--AT-CCACAGT-AAAACGAGTCCTA
T-ATCGACATTACCTGAAAGG-CCGCTCAGC-AAGAAAGAAGCCACTGCTCCAAAA-CCACCATA-AAAAAG
CCAGACTACGGTTTGCAACTGCACATAGGGACAAAGAT-CATAC-TTTTTGGAGAAATGTCCTCTGGTCTGA
TGAAACAAAAATAGAACTGTTTAGCCATAATGACCATCGTTATG-TTTGGAGGAAAAAGGGGGAGGCTTGCA
AGC-CAAAGAACACCATCCCAACCGTGAAGCAC-GGGG-GTGGCAGCATCATGTTGTGG-GGGTGCTTTGCT
GCAGGAGGGACTGGTGCACTTCACAAAATAGATGGCATCATGAGG-AAGGA--AAAGTATGTG--GATATAT
TGAAGCAACATCTCAAGAC-A---TCAGTCAGGAAGTTAAAGCTTGGTCGCAAATGCGTCTTCCA-AATGGA
CAATAA-CCGCAAGCATACTTCC-AAAGT-----TATGGCAAAATGGCT---TACGGACAACAAAGTCAAGG
TATTGGAGTGGCCA-TCACAAAGCCCTGA-CCT-CAAACCTGTG-GAAAATTTGTGGGCAGAACTG-AAAAA
----GCATGTGCGAGCAAGGAGGCCTACAAACCTGACTC-AGTTACGCCAGCTCTGTCAAGAGGAATGG--G
CC-AAAATTCACCCAAC-GTT-TTGTGGGAAGCTTG-TGGAAGGCTACCCAA-AACATTTGACCCAAGTTAA
ACAA-TTT-AAAGGCAATGCTACCAAATATTAA
>chromosome7-740519-741450/1-931
-T-GGGAAAATCAAAAGAAATCAGCCAAGACCTCAG---AAAA--AA-ATGGTAGACCTCCACAAGTCTGGT
TCATCCTTGGGAGCAATTTCCAAACG-CCTG-ATGGTACCACGTTCATCTGT-AC-AAACAATAGTACACAA
GTAT--AAA---CACCATGGGACCACGCAGCCGTCA-TACCGCTCAGGAAGGA---GACGCGTTCTGTCTCC
TA-GAGATGAACGTAC-----TTTG--GTGC-GAAAATTGCAAATCAATCCC-AGAACAACAGC------AA
AGGACCTTTTGAAGATGCTGGAGGAAACAGGTAC-AAAGTATCTAT--AT-CCACAGT-AAAACGAGTCCTA
T-ATCGACATAACCTGAAAGG-CCGCTCAGC-AAGGAAGAAGCCACTGCTCCAAAA-CCGTCATA-AAAAAG
CCAAACTACGGTTTGCAACTGCACATGGGGACAAAGAT-CGTAC-TTTTTGGTGAAATGTCCTCTGGTCTGA
TGAAGCAAAAATAGAACTGTTTGGCCATAATGACCATCGTTATG-TTTGGAGGAAAAAGGGGGAGGCTTGCA
AGC-CGAAAAACACCATCCCATCCATGAAGCAC-GGGG-GTGGCAGCATCATGTTGTGG-GGGTGCTTTGCT
GCAGGAGGGACTGGTGCACTACACAAAATAGATGGTGTCATGAGG-ATGGA--AAATTATGTG--GATATAT
TGAAGCAACATCTCAAGAC-A---TCAGTCAGGAAGTTAAAGCTTGGTCGCAAATGGGTCTTCCA-AATGGA
CAATGA-CCCCAAGCATACTTCC-AAAGT-----TGTGGCAAAATGACT---TAAGGACAACAAAGTCAAGG
TATTGGAGTGGCCA-TCTTAAAGCTCTGA-CCT-CAATCCCACA-GAAAATTTGTGGGCAGAACTG-AAAAA
----GCGTGTGCGAGCAAAGAGGCCTACAAACCTGATTC-AGTTACACCAGCTCTGTCAGGAGGAATGG--G
CC-AAAATTC--------------------------------------------------------------
---------------------------------
>chromosome8-16763968-16764989/1-1021
AT-GGGAAAATCAAAAGAAATCAGCCAAGACCTCAG---AAAA--AA-ATTGTAGACTTCCACAAGTCTGGT
TCATCCTTGGGAGCAATTTCCAAACG-CCTG-AAGGTACCGCGTTCATCTGT-AC-AAACAATAGTACGCAA
GTAT--AAA---CACCATGGGACCACGCAGCCATCA-TAATGCTCAGGAAGGA---GACGCGTTCTGTCTCC
TA-GAGATGAACGTAC-----TTTG--GTGC-GAAAAGTGCAAATCAACCCC-AGAACAACAGC------AA
AGGACCTTGTGACGATGCTGGAGGAAACAGGTACAAAAGTATCTAT--AT-CCACAGT-AAAACGAGTCCTA
T-ATCGACATAACCTGAAAGG-CCGCTCAGA-AAGGAAGAAGCCACTGCTCCAAAA-CTGCCATA-AAAATG
CCAGACTACGGTTTGCAACTGCACATGGGGACAAAGAT-CGTAC-TTTTTTGAGAAATGTCCCCTGGTCTGA
TAAAACAAAAATAGAACTGTTTGGCCATAATGACCATCGTTATG-TTTGGAGGAAAAAGGGGGAGGCTTGCA
AGC-TGAAGAACACCATCCCAACCGTGAAGCAC-GGGG-GTGGCAGCATCATGTTGTGT-GGGTGCTTTTCT
GCAGGAGGGACTGGTGCACTTCACAAAATAGATGGCATCATGAGT-ATGGA--ACATTATGTG--GATATAT
TGAAGCAACATCTCAAGAC-A---TCAGTCAGGAAGTTAAAGCTTGGTCGCAAATGGGTCTTCCA-AATGGA
TGATGA-CCCCAAGCATACTTCC-AAAGT-----TCTGGCAAAATGGCT---TAAGGACAACAAAGTCAAGG
TATTGGAGTGGCCA-TCACAAAGCCCTGA-CCT-CAGTCCTACA-GAAAATTTGTGGGCAGAACTG-AAAAG
----GCGTCTGCGAGCAAGGAAGCCTACAAACCTGACTC-AGTTACACCAGCTCTGTCAGGAGGAATGG--G
CC-AAAATTCACCCAAC-TTA-TTCTAGGAAGCTTG-TGGAAGGATACCTGA-AACATTTGACCCAAGTTAA
ACAA-TTT-AAAGGCAATGCTACCAAATACTA-
>chromosome8-13796199-13797219/1-1020
AT-GGGAAAATCAAAAGAAATCAGCCAAGACCTCAG---AAAA-ACA-ATTGTAGACCTCCACAAGTCTGGT
TCATCCTTGGGAGCAATTTCCAAACG-CCTG-AGGGTACCACGTTCATCTGT-AC-AAACAATAGTACGCAA
GTAT--AAA---CACCATGGGACCACGCAGCTGTCA-TACCGCTCAGGAAGGA---GATGCATTCTGTCTCC
TA-GAGATGAACGTAC-----TTTG--GTGC-GAAAAGTGTAAATCAATCCC-AGAACAACAGC------AA
AGGGCCTTGTGAAGATGCTGGAGGAAACAGGTACAAAAGTATCTAT--AT-CCACAGT-AAAACTAATTCTA
T-ATCGACATAACCTGAAAGG-CCGCTCAGC-AAGGAAGAAGCCACTGCTCCAAAA-CCGCCATA-AAAATG
CCAGACTACGGTTTGCAACTGCACATGGGGACAAAGAT-CGTAC-TTTTTGGACAAATGTCCTCTGGTCTGA
TGAAACATAAATAGAACTGTTTGGTCAAAATTACCATCGTTATG-TTTGGAGGAAAAAGGGGGAAGCTTGCA
AGC-TGAAGAACACCATCCCAACCGTGAAGTAT-GGGG-GTGGCAGCATCATGTTGTGG-GGGTGATTTGCT
GCAGGAGGGACTGGTGCACTTCACAAAATAGATGGCATCATGAGG-AACGA--AAATGATGTG--TATATAT
TGAAGCAACATCTCAAGAC-A---TCAGTCAGGAAGTTAAAGCTTGGTTGCAAATGGGTCTTCCA-AATGGA
CAATGA-CCCCAAGCATACTTCC-AAAGT-----TGTGGCAAAATGGCT---TAAGGACAACAAAGTCAAGG
TATTGGAGTGGCCA-TCACAAAGACCTGA-CCT-CAATCCTATA-GAAAATTTGTGGGCAGAACTG-AAAAA
----GCGTTTGTGAGCAAGGAGGCCTACAAACCTGACTC-AGTTACACCAGCTCTGTCAAGAGGAATGG--G
CC-AAAATTCACCCAAC-TTA-TTGTGGGACGCTTG-TGGAAGGCTATCCGA-AA-GTTTGACCCAAGTTAA
ACAA-TTT-AAAGGCAATGCT-CCAAATACTA-
>chromosome9-115770164-115771186/1-1022
AT-GGGAAAATCAAAAGATATCAGCCAAGACCTCAG---AATA-ATA-ATTGTAGACCTCCACAAGTCTGGT
TCATCCTTGGGAGCAATTTCCAAACG-CCTG-AAGGTACCATGTTCATCTGT-AC-AAACAATAGTACGCAA
GTAT--AAA---CACCATGGGACCACGCAGCCGTCA-TACCTCTCAGGAAGGA---GAAGCATTCTGTCTCC
TA-GAGATGAAGGTAC-----TTTG--GTGC-GAAAAGTGCTAATCAATCCC-AGAACAACAGC------AA
AGGACCTTGTGAAGATGCTGGAGGAAACAGGTACAAAAGTATCTAT--AT-CCACAGT-AAAACGAGTCCTA
T-ATCGAAATAACCTGAAAGG-CCGCTCAGC-AAGGAAGAAGCCACTGCTCCAAAA-CCGGCATA-AAAAAG
CCAGACTACGGTTTGCAACTGCACATGGGGACAAAGAT-CGTAC-TTTTTGGAGAAATGTCCTCTGGTCTGA
TGAAACAAAAATAGAACTGTTTGGCCTTAATGACCATCGTTATG-TTTGGAGGAAAAAGGGTGAGGTTTGCA
AGC-CGAAGAACACCATCCCAGCCTTGAAGCAC-GGGG-GTGGCAGCATCATGTTATGG-GGGTGCTTTGCT
GCAGGAGGGACTGGTGCACTTCACAAAATAGATGGCATCATGAGG-GAGGA--ACATTATTTG--GATATAT
TGAAGCAACATCTCAAGAC-A---TCAGTCAGGAAGTTAAAGCTTGGTTGCAAATGGGTCTTCCA-AATGGA
CAATGA-CCCCAAGCATACTTCC-AAAGT-----TGTGGCAAAATGGCT---TAAGGACAACAAATTCAAGG
TATTGGAGTGGCCA-TCACAAAGCGCTGA-CCT-CAATCCTATA-GAAAATCTGTGGGCAGAACTG-AAAAA
----GTGTGTGCGAGCAAGGAGGCCTACAAACCTGACTC-AGTTACACCAGCTCTGTCAGAAGGAATTG--G
CC-AAAATTCCCCCAAC-TTA-TTGTGGGAAGCTTG-TGGAAGGCTACCCGA-AACGTTTGACCCAAGTTAA
ACAA-TTT-AAAGGCAATGCTACCAAATACTA-
>chromosome9-7077863-7078840/1-977
-------------------------------------------------TCATAGACCTCCACAAGTCTGGT
TCATCCTTGGGAGCAATTTCCAAACG-CCTG-AAGGAACCACGTTCATCTGT-AC-AAACAATAGTACGCAA
GTAT--AAA---CACCATGGGACCACGCAGCCGTCA-TACCGCTCAGGAAGGA---GACGCGTTCTGTCTCC
TA-GAGATGAACGTAC-----TTTG--GTGC-GAAAAGTGCAAATCAATCCC-AGAACAACAGC------AA
AGGACCTTGTGAAGCTGCTGGAGGAAACAGGTACAAAAGTATCTAT--AG-CCACAGT-AAAACTAGTCCTA
T-ATCGACATAACCTGAAAGG-CTGCTCAGC-AAGGAAGAAGCCACCGCTCCAAAA-CCGCCATG-AAAAAG
CCAGACTACGGTTTGCAACTGCACATGGGGACAAAGAT-CATAC-TTTTTGGAGAAATGTCCTCTGCTCTGA
TGAAACAAAAATAGAACTATTTGGCCATAATGACCATCGTTATG-TTTGGAGGAAAAAGGGGGAGGCTTGCA
AGC-CGAAGAACACCATCCCAACCGTGAAGCAC-GGGG-GTGGCAGCATCATGTTGTGG-GGGTGCTTTGCT
GCAGGAGGGACTGGTGTACTTCACAAAATAGATGGTATCATGAGG-GAGGA--AAAATATGTG--GATATAT
TGAAGCAACATCTCAAGAC-A---TCCGTCAGAAAGTTAAAGCTTGGTCGCAAATAGGTCTTCCA-AATGGA
CAATGA-CCCCAAGCATGCTTCC-AAAGT-----TGTGGCAAAATGGCT---TAAGGACAACAAAGTCAAGG
TATTGGAGTGACCA-TCACAAAGCCCTGA-CCT-CAATCCTATA-GAAAATTTGTGGGCAGAACTG---AAA
----GTGTGTGCGAGCAAGGAGGCCTACAAACCTGACTC-ACTTACACCAGCTCTGTCAGGAGGAATGG--G
CC-AAAATTCACCCAAC-TTA-TTGTGGGAAGCTTG-TGGAAGGCTACCTGA-AACGTTTGACCCAAGTTAA
ACAA-TTT-AAAGGCAATGCTACCAAATACTA-
>chromosome9-65004322-65005344/1-1022
-T-GGGAAAATTAAAAGAAATCAGCCAAGACCTCAG---AAAA-AAG-ATTGTAGACCTCCACAAGTCTGGT
TCATCCTTGGGAGCAATTTCCAAACG-CCTG-AAGGTACCACGTTCATCTGT-AC-AAACAATAGTACGCAA
GTAT--AAA---CACCATGGGACCACGCAGCCATCA-TACCACTCAGGAAGGA---GACACGTTCTGTCTCC
TA-GAGATTAACGTAC-----TTTG--GTGC-AACAGGTGCAAATCAATCCC-AGAACAACAGC------AA
AGGACCTTGTGAAGATGCTAGAGGAAACAGGTACAAAAGTATCTAT--AT-CCACAGT-AAAACGAGTCCTA
T-ATCGACATAACCTGAAAGG-CCGCTCAGA-AAGGAAGAAGCCACTGCTCCAAAA-CCGCCATA-AAAAAG
TCAGACTATGGTTTGCAACTGTACATGGGGACAAAGAT-CGTAC-TTTTTGGAGAAATGTCCTCTGGTCTGA
TGAAACAAAAATCTAACTGTTTGGCCATAATGACCATTGTTATG-TTTGGAGGAAAAATGGGGAGGCTTGCA
AGC-CGAAGCAGACCATTCCAACCGTGAAGCAC-GGGG-GTGGCAGCATCATGTTGTGG-GGGTGCTTTGCT
GCAGGAGGGACTGGTGCACTTCACAAAATAGATGGCATCATGAGG-GAGGA--AAATTATGTG--GATATAT
TGAAGCAACATCTCAAGAC-A---TCAGTCAGGAAGTTAAAGCTTGGTCACAAATGGGTCTTCCA-AATGGA
CAATGA-CCCCAAGCATACTTCC-AAAGT-----TGTGGCAAAATGGCT---TAAGGACAACAAAGTCAAGG
TATTGGAGTGGCCA-TCACAAAGCCCTGA-CCT-CAATCCTATA-GAAAATGTGTGGGCAGAACTG-AAAAA
----GCGTGTGCGAGCAAGAAGGCCTACAAACCTGACTC-AGTTACACCAGCTCTGTCAGGAGGAATGG--G
CC-AAAATTCACCCAAC-TTA-TTGTGGGAAGCTTG-TGGAAGGCTACCCGA-AACATTTGACCCAAGTTAA
ACCA-TTT-AAAGGCAATGCTACCAAATACTAA
>chromosome9-20261674-20262694/1-1020
-T-GGGAAAATCTAAAGAAATCAGCCAAGACCTCAG---AAGA-AAA-ATTGTAGACCTCCACAAGTCTGGT
TCCTCCTTGGGAGCAATTTCCAAACG-CCTG-AAGGTACCACGTTTATCTGT-AC-AAACAATAGTACGCAA
GTAT--AAA---CACCATGGGACCACGCAGCCATCA-TACCGCTCAGGAAGGA---GACACGTTCTGTCTCC
TA-GAGATGAACGTAC-----TTTG--GTGT-GAAAAGTGCAAATCAATCCC-AGAACAACAGC------AA
AGGACCTTGTGAAGATGCTGGAGGAAACGGGTACAAAAGTATCTAT--AT-CCACAGT-AAAACAAGTCCTA
T-ATCGACATAACCTGAAAGG-CCGCTCAGC-AAGGAAGAAGCCACTGCTCCAAAA-CCGTCATA-ACAAAG
CCAGACTACGGTTTGCAACTGCACATGGGGACAAAGAT-CGTAC-TTTTTGGAGAAATGTCCTCTGGTCTGA
TTAAACAAAAATAGAACTGTTTGGCCATAATGACCATCGTTATG-TTTGGAGGATAAAAGGGGAGGCTTGCA
AGC-CGAAGAACACCATCCCAGCCATGAAGCAC-GGGG-GTGGCAGCATCATGTTGTGG-GGGTGCTTTGCT
GCAGGAGGGACTGGTGCACTTCACAAAATAGATGGCATCATGAGG-GAGGA--GAATTATGTG--GATATAT
TGAAGCAACATCTCAAGAC-A---TCAGTCAGGAAGTTAAAGCTTGGTTGCAAATGGGTCTTCCA-AATGGA
CAATGA-CCCCAAGCATACTTCC-AAAGT-----TGTGGCAAAATGGCT---TAAGGACAACAAAGTCAAGG
TATTGGAGTGGCCA-TCACAAAGCCCTGA-CCT-CAATCCCATA-GAAAATTTGTGGGCAGAACTG-AAAAA
----GCGTGTGCGAGCAAGGAGGCCTAAAAACCTGACT---GTTACACCAGCTCTGTCAGGAGGAATGG--G
CC-AAAATTCGCCTAAC-TTA-TTGTGGGAAGCTTG-TGGAAGGCTACCCGA-CACATTTGATCCAAGTTAA
ACAA-TTT-AAAGGCAATGCTACCAAATACTAA
>chromosome9-115616050-115617073/1-1023
-T-GGGAAAATCAAAAGAAATCAGCCAAGACCTCAG---AAAA-AAAGATTGTAGACCTCCACAAGTCTGGT
TCATCCTTGGGAGCAATTTCCAAATG-CCTG-AAGGTACCACGTTCATCTGT-AC-AAACAATAGTACGCAA
GTAT--AAA---CACCATGGGACCACGCAGCCGTCA-TACCGCTCAGGAAGGA---GACGCGTTCTGTCTCC
TA-GAGAAGAATGTAC-----TTTG--GTGC-GAAGAGTGCAAATCAATCCC-AGAACAACAGC------AA
AGGACCTTGTGAAGATGCTGGAGGAAACAGGTACAAAAGTATCTAT--AT-CCACAGT-AAAACGAGTCCGA
T-ATCGACATAACCTGAAAGG-CCGCTCAGC-AAGGAAGAAGCCACTGCTCCAAAA-CCGCCATA-AAAAAG
CCAGACTATGGTTTGCAACTGCACATGGGGACAAAGAT-CGTAC-TTTTTGGAGAAATGTCCTCTGGTCTGA
TGAAACAAAAATAGAACTGTTTGGCCATAGTGACCATCGTTATG-TTTGTAGGAAAAAGGGGGAGGCTTGCA
AGC-CGAAGAACACCATCCCAACCGTGAAGGAC-GGGG-GTGGCAGCATCATGTTATGG-GGGTGCTTTGCT
ACAGGAGGGCCTGGTGCACTTCACAAAATAGATGGCATCATGAGG-GAGGA--AAATTATGTG--GATCTAT
TGAAGCAACATCTCAAGAC-A---TCACTCAGGAAGTTAAAGCTTGGTCGCAAATGGGTCTTCCA-AATGGA
GAATGA-CCCCAAGCATACTTCC-AAAGT-----TGTGTCAAAATGGCT---TAAGGACAACAAATTCAAGG
TATTGGAGTGGCCA-TCACAAAGCCCTGC-CCT-CAGTCCCATA-GAAAATTTGTTGGCAGAACTG-AAAAA
----GCATGTGCGAGCAAGGAGGCCTACAAACCTGACTC-AGTTACACCAGCTCTGTCAGGAGGAATGG--G
CC-AAAATTCACCCAAC-TTA-TTGTGGGAAGCTTG-TGGAAGGCTACCCGA-AACATTTGACCCAGGTTAA
ACAA-TTT-AAAGGCAATGCTACCAAATATTAA
>chromosome9-48137134-48138155/1-1021
-T-GGGAAAATCAAAAGAAATCAGACAAGACCTCAG---AAAA-TAA-ATTGTAGACCTCCACAAGTCTGGT
TCATCCTTGGGAGCAATTTCCAAATG-CCTG-AAGGTACCACGTTCATCTGT-AC-AAACAATAGTACGCAA
GTAT--AAA---CACCATGGGACCACGCATCCGTCA-TACCGCTCAGGAAGGA---GACGCGTTCTGTCTCC
TA-CAGATGAACGTAC-----TTTG--GTGC-GAAAAGTGCAAATCAATCCC-AGAACAACAGC------AA
AGGACCTTGTGAAGATGCTGGAGGAAACAGGTACAAAATTATCTAT--AT-CCACAGT-AAAACGAGTCCTA
T-ATCGACATAACCTG-AAGG-CCGCTCAGC-AAGGAAGAAGCCACTGCTCCAAAA-CCGCCATA-AAAAAG
CCAGACTACGGTTTGCAACTGCACATGGGGAAAAATAT-CGTAC-TTCTTGGAGAAATGTCCTCTGGTCTGT
TGAAACAAAAATAGAACTGTTTGGCCATAATGACCACCGTTATG-TTTGGAGGAAAAAGGGGGATGCTTGCA
AGC-CAAAGAACACCATCCCAACAGTGAAGCAT-GGGG-GTGGCAGCATCATGTTGAGG-GGGTGCTTTGCT
GCAGGAGGGACTGGTGCACGTCACAAAATAGATGGCATCATGAGG-ATGGA--AGATTATGTG--GATATAT
TGAAGCAACCTCTCAAAAC-A---TCAGTCAGGAAGTTAAAGCTTGGTCGCAAATGGGTCTTCCA-AATGGA
CAATGA-CCCCAAGCATACTTCC-AAAGT-----TGTGGCAAAATGGCT---TAAGGACAACAAAGTCAGGG
TATTGGAGTGGCCA-TCACAAAGCCCTGA-CCT-CAATCCTATA-GACAATATGTGGGCAGAACTG-AAAAA
----ACGTGTGCGAGCAAGGAGGCCTACAAACCTGACTC-AGTTACACCAGCTCTGTCAGGTGGAATGG--G
CC-AAAATTCACCCAAC-TTA-TTGTGGGAAGCTTG-TGGAAGGCTACCCGA-AACATTTGACCCAAGTTAA
ACAA-TTT-AAAGGCAATGCTACCAAATACTAA
>chromosome9-117056020-117056949/1-929
------------------------------------------------------------------------
---------------------------CCTG-AAGGTACCACGTTCATCTGT-AC-AAACAATAGTCCGCAA
GTAT--AAA---CACCATGGGACCACGCAGCCGTCA-TACCCCTCAGGAAGGA---GACGCGT--TGTCTCC
TA-GAGATGAACGTAC-----TTTA--GTGC-GAAAAGTGCAAATCAATCCC-AGAACAACAGC------AA
AGGACCTTGTGAAGATGCTGGAGGAAACAGGAACAAAAGTATCTAT--AT-CCACAGT-CAAACGAGTCCTA
T-ATCAACATAACCTGAAAGG-CCGCTCAGC-AAGGAAGAAGCCACTGCTCCAAAA-CTGCCATA-AAAAAG
CCAGACTACGGTTTGCAACTGCACATGGGGACAAAGAT-TGTAC-TTTTTGGAGAAATGTCATCTGGTCTGA
TGAAACAAAAATAGAACTGTTCGGCCATAATGACCATCGTTGTG-TTTGGAGGAAAAAGGGGGAGGCTTGCA
AGC-CGACGAACACCATCCCAACCGTGAAGCAC-GGGC-GTGGCAACATCATGTTGTGG-GGGTGCTTTGCT
GCAGGAGGGACTGGTGGACTTCACAAAATAGATGGCATTATGAAG-AAGGA--AAATTATGTG--GATATAT
TGAAGCAACATCTCAAGAC-A---TCAGTCAGGAAGTTAAAGCTTGGTCGCAAATGGGTCTTCCA-AATGGA
CAATGA-CCCCAAGCATACTTCC-AAAGT-----TGTGGCAAAATGGCT---TAAAGACAACAAAGTCAAGG
TATTGGAGTGGCCA-TCACAAAGCCCTGA-CCT-CAATCCTATA-GAAAATTTGTGGGCAGAACTG-AAAAA
----GCGTGTGCGAGCAAGGAGGCCTACAAACCTGACTC-AGTTACACCAGCTCTGTCAGGAGGAATGG--G
CC-AAAATTCACCGAAC-TTA-TTGTGGGAAGCTTG-TGGAAGGCTACCCGA-AACATTTTACCCAAGTTAA
ACAA-TTT-AAAGGCAATGCTACCAAATACTAA
>chromosome10-47606487-47607509/1-1022
AT-GGGAAAATCAAAAGAAATCAGACAAGACCTCAG---AAAA-ACA-ATTGTAGCCCTCCACAAGTCTGGT
TCATCCTTGGGAGAAATTTCCAAATG-CCTG-AAGGTACCACATTCATCTGT-AC-AAACAATAGTACGCAA
GTAT--AAA---CACCATGGGACCACGCAGCCGTCA-TACCGCTCAGGAAGGA---GACGTGTTCTGTCTCC
TA-GAGATGAACGTAC-----TTTG--GTGT-GAAAAGTGCAAATCAATCCC-AGAACAACAGC------AA
AGGACCTTGTGAAGATGCTAGAGGAAACGGGTACAAAAGTATCTAT--AT-CCACAGT-AAAACGAGTCCTA
T-ATCGACATAACCTGAAAGG-CCGCTCAGC-AAGGAAGAAGCCACTGCTCCAAAA-CCGCCATA-AAAAAG
CCAGACTACGGTTTGCAACTGCACATGGGGACAAAGAT-CATAC-TTTTTGGAGAAATGTCCTCTGGTCTGA
TGAAACAAAAATAGAACTGTTTGGCCATTATGACCATCGTTATG-TTTGGAGGAAAAAGGGGGAGGCTTGCA
AGC-CGAAGAACACCATCCCAACCGTGAAGCAC-GGGG-GTGGCAGCATCATGTTGTGG-GGGTGCTTTGTT
GCAGGAGGGACTGGTGCACTTCACAAAATAGATGGCATCATGAGG-AGAGA--AAATTATGTG--GATATAT
TGAAGCAACATCTCAAGAC-A---TCAGTCAGGAAGTTAAAAGTTGGTCGCAAATGGGTCTTCCA-AATGGA
CAATGA-CCCCAAGCATACTTCC-AAAGT-----TGTGGCAAAATGGCT---TAAGGACAACAAAGTCAAGG
TATTGGAGTGGCCA-TCACAAAGCCCTGA-CCA-CAATCCCATA-GAAAATTTGTGGGCAGAACTG-AAAAA
----GCGTGTGTGAGCAAGGAGGCCTACAAACCTGACTC-AGTTACACCAGTTCTGTCAGGAGGAATGG--G
CC-AAAATTCACCCAAC-TTA-TTGTAGAGAGCTTG-TGGAAGGCTACCCGA-AACGTTTGACCCAAGTTAA
ACAA-TTT-AAAGGCAATGCTACAAAATACTA-
>chromosome10-84024538-84025560/1-1022
AT-GGGAAAATCTAAAGAAACCAGCCAAGACACCAG---AAAA-ACA-ATTGTAGACCTCCACAAGTCTGGT
TCATCCTTGGGAGCAATTTCCAAACG-CCTG-AAGGTACCACGTTCATCTGT-AC-AAACAATAGTACACAA
GTAT--AAA---CACCATGGGACCACGCAGCCGTCA-AACCGCTCAGGAAGGA---GACGCGTTCTGTCTCC
TA-GAGATGAACGTAC-----TTTG--GTGC-GAAAAGTGCAAATCAATCCC-AGAACAACAGC------AA
AGGACCTTGTGAAGATGCTGGAGGAAACAGGTACAAAAGTATCTAT--AG-CCACAGT-AAAACGAGTCCTA
T-ATCGACATAACCTGAAAGG-CCGCTCAGC-AAGGAAGAAGCCACTGCTCCAAAA-CCGCCATA-AAAACG
CCAGACTACGGTTTGCAACTGCACATGGGGACAAAGAT-TGTAC-TTTTTGGAGAAATGTCCTCTGGTCTGA
TGAAACTAAAATAGAACTGTTTGGCCATAATGATCATCGTTATG-TTTGGAGGAAAAAGGGGGAGGCTTGCA
GGC-CGAAGAACACCATCCCAACCGTGAAGCAC-GGGG-GTGGCAGCATCATGTTGTGG-GGGTGCTTTGCT
GTGGGAGGGACTGGTGCACTTCACAAAATGGATGGCATCATGAGG-AAGAA--AAATTATGTG--GATATAT
TGAAGCAACATCTCAAGAC-A---TTAGTCAGGAAGTTAAAGCTTGGTCACAAATGGGTCTTCCA-AATGGA
CAATGA-CCCCAAGCATACTTCC-AAAGT-----TGTGGCAAAATGGCT---TAAGAACAACAAAGTCAAGG
TATTGGAGTGGCCA-TCACAAAGCCCTGA-CCT-CAATCCCATA-GAAAATTTGTGGGCAGAACTG-AAAAA
----GTGTGTGCGAGCAAGGAGGCCTACAAACCTGATTC-AGTTACACCAGCTCTGTCAGACGGAATGG--G
TC-AAAATTCACCCAAC-TTA-TTGTGGGAAGCTTG-TGGAAGGCTACCCGA-AACGTTTGACCCAAGTTAA
ACAA-TTT-AAAGGCAATGCTACCAAATACAA-
>chromosome10-73825184-73826206/1-1022
AT-GGGAAGATCAAAAGAAATCAGTCAAGACCTCAG---AAGA-AAA-ATTGTAGACCTCCACAAGTCTGGT
TCATCCTTGGGAGCAATTTCCAAACG-CCTG-AAGGTACCACGTTCATCTGT-AC-AAACAATAGTACGCAA
GTAT--AAA---CACCATGGGACCACGCAGCCGTCA-TACCGCTCAGGAAGGA---GGCGCGTTCTGTCTCC
TA-GAGATGAATGTAC-----TTTG--GTGC-GAAAAGTTCAAATCAATCCC-AGAACAACAGC------AA
AGGACCTTGTGAAGATGCTGGAGGAAACAGGTACAAAATTATCTAT--AT-CAACAGT-AAAACGAGTCCTA
T-ATCGACATAACCTGAAAGG-CCGCTCAGC-AAGGAAGAAACCGCTGCTCCAAAA-CTGCCATA-AAAAAG
CCAGACTACGGTTTGCAACTGCACATGGGGGCAAAGAT-TGTAC-TTTTGGGAGAAATGTCCTCTGGTCTGA
TGAAACAAAAATAGAACTGTTTGGCCATAATGACCATCGTTATG-TTTGGAGGAAAAAGGGGGATGCTTGCA
AGC-CGAAGAACACCATCCCAACCGTGAAGCAC-GGGG-GTGGCAGCATCATTTTGTGG-GGGTGCTTTGCT
GCAGGAGGGACTGGTGCACTTCACAAAATAGATGGCATCATGAGG-GAGGG--AAATTATGTG--GATATTT
TGAAGCAACATCTCAAGAC-A---TCAGTCAGGAAGTTAAAGCTTGGTCGCAAATGGGTCTTCCA-AATGGA
CAATGA-CCCCAAGCATACTTCC-AAAGT-----TGTGGCAAAATGGCT---TCAGGACAGTAAAGTCAAGG
TATTGGAGTGGCCA-TCACAAAGCCCTGA-CCT-CAATCCTATA-GAACATTTGTGGGCAGAACTG-AAAAA
----GCATGTGTGAGCAAGGGGGCCTACAAACCTGACTC-AGTTACACCAGCTCTGTCAGGAGGAATGG--G
CC-AAAATTCACCCAAC-TTA-TTGTGGGAAGCTTG-TGGAAGGCTACCCAA-AACGTTTGACCCAAGTTAA
ACAA-TTT-AAAAGCAATGCTACCAATTACTA-
>chromosome10-84599593-84600615/1-1022
AT-GGGAAAATCAAAAGAAATCAGCCAAGACCTCAG---AAAA-ATA-ATTGTAGACCTCCACAAGTCTGGT
TCATCCTTGGGAGCAATTTCCAAATG-CCTG-AAGGTACCACGTTCATCTGT-AC-AAACAATAGTACGCAA
GTAT--AAA---CACCATGGGACCACGCAGCAGTCA-TACCGCTCAGGAAGGA---GACGCGTTCTGTCTCC
TA-GAGATGAATGTAC-----CTTG--GTAC-GAAAAGTGCAAATCAATCCC-AGAACAACTGC------AA
AGGACCTTGTGAAGATGCTGGAGGAAACAGGTACAAAAGTATCTAT--GG-CCACAGT-AAAACGAGTCCTA
T-ATCGACATAACCTGAAAGG-CCGCTCAGT-AAGGAAGAAGCCACTGCTCCAAAA-CTGCCATA-AAAAAG
CCACACTACGGTTTGCAACTGCACATGGGGACAAAGAT-CGTAC-TTTTTGGAGAAATGTCTTCTGGTCTGA
TGAAACAAAAATAGAACTGTTTGGCCATAATGACCATCGTTATG-TTTGGCGGAAAAAGTGGGAGGCTTGCA
AGC-CGAAGAACACCATCTCAACCGTGAAGCAC-GGGG-GTGGCAGCATCATGTTGTGG-GGGTGCTTTGCT
GCAGGAGGGACTGGTGCACTTCACAAAATAGATGGCATGATGAGG-AAAGA--AAATTATGTG--GATATAT
TGAAGCAACATCTCAAGAC-A---TCAGTCAGGAAGTTAAAGCTTGGTCGCAAATGGGTCTTCCA-AATGGA
CAATGA-CCCCAAGCATACTTCC-AAAGT-----TGTGGCAAAATGGCT---TAAGGACAACAAAGTCAAGG
TATTGGAGTGGCCA-TCACAAAGCCCTGA-CCT-CAATCCTATA-GAAAATTTCTGGGCAGAACTT-AAAAA
----GCGTGTGCGAGCAAGGAGGCCTACAAACCTGACTC-AGTTACACCAGCTCTGTCATGAGGAATGG--G
CC-AAAATTCACCCAAC-TTA-CTGTGGGAAGTTTG-TGGAAGGCTATCCGA-AACATTTGACCAAAGTTAA
ACAA-TTT-AAAGGCAATGATACCAAATACTA-
>chromosome10-24692398-24693414/1-1016
------AAAATCAAAATAAATCAGCCAAGACCCCAG---AAAA-ATA-ATTGTAGAACTCCACAAGTCTGGT
TCATCCTTGGGAGCAATTTCCAAACG-CCTG-AAGGTACCACGTTCATCTGT-AC-AAACAATAGTACGCAG
GTAT--AAA---CACCATGGGACCACGCAGCCATCA-TACCGCTCAGGAAGGA---GACGCATTCTGTCTCC
TA-GAGATGAACGTAC-----TTTG--GTGC-GAAAAGTGAAAATCAATCCC-AGAACAACAGC------AA
AGGACCTTGTGACGATGCTGGAGGAAACAGCTACAAAAGTATCTAT--AT-CCACAGT-AAAACGAGTCATT
T-ATCGACATAACCTGAAAGG-CTGCTCAGC-AAGGAAGAAGCCACTGCTCCAAAA-CCGCCATA-AAAAAG
CCAGACTACGGTTTGCAACTGCACAT-GGGACAAAGAT-CGTAC-TTTTTGGAGAAATGTCCTCTAGTTTGA
TGAAACAAAAATAGAACTGTTTGGCCATAATGACCATTGTTATG-TTTGGAGGAAAAAGGGGGAGGCTTGCA
AGC-CGAAGAACACCATCCCAACCGTGAAGCAC-GGGG-GTGACAGCATCATGTTGTGG-AGATGCTTTGCT
GCAGGAGGGACTGGTGCACTTCACAAAATAGATGGCATCATGAGG-AAGGA--AAATTATGTA--AATATAT
TGAAACAACATCTCAAGAC-A---TCAGTCAGGAAGTTAAAGCTTGGTCGCAAATGGGTCTTCCA-AATGGA
CAATGA-CCCCAAGCATACTTCC-AAAGT-----TGTGGCAAAATGGCT---TAAGGACAACAAAGTCAAGG
TATTGGAATGGCCA-TCACAAAGCCCTGA-CCT-CAATCCTATA-GAAAATTTGTGGGCAGAACTG-AAAAA
----GTGTGTGCGAGCAAGGAGGCCTACAAACCTGACTC-AGTTACACCAGCTCTGTCAGGAGGAATGG--G
CC-AAAATTCACCCAAC-TTA-TTGTGGGAAGCTTG-TGGAAGGCTACCCGA-AACATTTGACCCAAGTTAA
ACAA-TTT-AAAGGCAATGCTACCAAATACTA-
>chromosome10-26215669-26216691/1-1022
AT-GGGAAAATCAAAAGAAATCAGCCAAGACCTCAG---AAAA-ACA-ATTGTAGACCTCCACAAGTCTGGT
TCATCCTTGGGAGCAATTTCCAAACG-CCTG-AAGGTACCACGTTCATCTGT-AC-AAACAATAGTACACAA
GTAT--AAA---CACCATGGGAGCACGCAGCCGTCA-TACCGCTCAGGAAGGA---GACGCGTTCTGTCTCC
TA-GAGATGAATGTAC-----TTTG--GTGT-GAAAAGTGCATATCAATCCC-AGAACAACAGC------AA
AGGACCTTGTGAAGATGCTGGAGGAAACAGGTACAAAAGTATCTAT--AT-CCACAGT-AAAGCGAGTCCTA
T-GTCGACATAACCTGAAAGG-CTGCTCAGC-ATGGAAGAAGCCACTGCTCAAAAA-CCGCCATA-AAAAAG
CCAGACTATGGTTTGCAACTGCACATGGGGACAAAGAT-CGTAC-TTTTTGGAGAAATGTCCTCTGGTCTGA
TGAAACAAAAATGGAACTGTTTGGCCATAATGACCATCGTTATG-TTTGGAGTAAAAAGGGGGAGGCTTGCA
AGC-CAAAGAACACCATCTCAACCATGAAGCAC-GGGG-GTGGCAGCATCATGTTGTGG-GGGTGCTCTGCT
GCAGGAGGGACTGGTGCACTTCACAAAATAGATGGCATCATGAGG-CAGGA--ACATTATGTG--GGTATAT
TGAAGCAACATCTCAAGAC-A---TCAGTCAGGAAGTTAAAGCTTGGTCGCAAATTGGTCTTCCA-AATGGA
CAATGA-CCCCAAGCATACTTCC-AAAGT-----TGTGGCAAAATGGCT---TAAGGACAACAAAGTCAAGG
TATTGGAGTGGCCA-TCACAAAGCCCTGA-CCT-CAATCATATA-GATAATTTGTGGGCAGAACTG-AAAAA
----GCGTGTGCGAGCAAGGAGGCCTACAAACCTGACTC-AGTTACACCAGCTATGTCAGGAGGAAGGG--G
CC-AAAATTCACCCAGC-TTA-TTGTGGGAAGCTTG-TGGAAGCCTACCCAA-AACATTTGACCCAAGTTAA
ACAA-TTT-AAAGGCAATGCTACCAAATACTA-
>chromosome10-81181533-81182555/1-1022
AT-GGGAAAATCGAAAGAAATCAGCCAAGACCTCAG---AAAA-AAA-ATTGTAGACCTCCACAAGTCTGGT
TCATCCTTGGGAGCAATTTCCGAATG-CCTG-AAGGTACCACGTTCATCTGT-AG-AAACAATAGTACGCAA
GTAT--AAA---CACCATGGGACCACGCAGCCGTCA-TAACGCTCAGGAAGGA---GACGCGTTCTGGCTCC
TA-GAGATGAACGTAC-----TTTG--GTGT-GAAAAGTGCAAATCAATCCC-AGAACAACAGC------AA
AGGACCTTGTGAAGATGCTGGAGGAAACAGGTACAAAAGCATCTAT--AT-CCACAGT-AAAACGAGTCCTA
T-ATTGACATAACCTGAAAGG-CCACTCAGC-AAGGAAGAAGCCACTGCTCCAAAA-CCGCCATA-AAAAAA
CCAGACTACGGTTTGCAACTGCACATGGGGACAAAGAT-TGTAC-TTTTTGGAGAAATGTCCTCTGGTCTGA
TGAAACAAAAATAGAACTGTTTGGCCATAGTGACCATTGTTATG-TTTGGAGGAGAAA-GGGGAGGCTTGCA
AGC-CGAAGAACACCATCCCAACCGTGAAGCAC-GGGG-GTGGCAGCATCATGGTGTGG-GGGTGCTTTGCT
GCAGGAGGGACTGGTGCACTTCACAAAATAGATGGCATCATGAGG-CAGGA--AAAAGATGTG--GATATAT
TGAAGCAACATCTCACGAC-A---TCAGTCAGGAAGTTAAAGCTTGGTCGCAAATGGGTCTTCCA-AATGGA
CAATGA-CCCCAAGCATACTTCC-AAAGT-----TGTGGCAAAATAGCT---TAAGGACAACAAAGTCAAGG
TATTGGAGTGGCCA-TCACAAAGCACTGA-CCT-CAATCCTGTA-GAAAATTTGTGGGCAGAACTG-AAAAA
----GCGTGTGCGAGCAAGGAGGCCTACAAACCTGACTC-AATTACACCAGCTCTGTCAGGAGGAGTGG--G
CC-AAAATTCACCCAAT-TTA-TTGTGGGAAGCTTG-TGGAAGGCTACCCGATAACGTTTGACCCAAGTTCA
ACAA-TTT-AAAGGCAATGCTACCAAGTACTA-
>chromosome10-65484492-65485516/1-1024
AT-GGGAAAATCAAAGGAAATCAGCCAAGACCCCAG---AAAA-AAACATTGCAGACCTCCACAAGTCTGGT
TCATCCTTGGGAGCAATTTCCAAACG-CCTG-AAGGTACCACGTTCATCTGT-AC-AATCAATAGCACGCAA
GTAT--AAA---CACCATGGGACCATGCAGCCGTCA-TGCCGCTCAGGAAGGA---GACGCGTTCTGTCTCC
AA-GAGATGAACGTAC-----TTTG--GCGC-GAAAAGTGCAAATCAATCCC-AGAACAACAGC------AA
AGGACCTTGTGAAGATGCTGGAAGAAACAGGTACAAAAGTATCTAT--AT-CCACAGT-ACAACGAGTCCTA
T-ATTGACATAACCTGAAAGG-CCGCTCAGC-AAGGAAGAAGCCGCTGCTCCAAAA-CCACCATA-AAAAAG
CCAGACTACGGTTTGCAACTGCACATGGGGACAAAGAT-CGTAC-TTTTTGGAGAAATATTCTCTGGTCTGA
TGAAACAAAAATAGAACTGTTTTTCCATAATGACCATCGTTATG-TTTGGAGGAAAATGGGGAAGGCTTGCA
AGCTCGAAGAACACCATCCCAACCGTGAAGCAC-GGGG-GTGGCAGCATCATGTTGTGG-GGGTGCTTTGCT
GCAGGAGGGACTGGTGCACTTCACAAAATAGATGGCATCATGAGG-ATGGA--AAATTATATG--CATATAT
TGAAGCAACATCTCAAGAC-A---TCAGTCAGGAAGTTAAAGCTTGGTCGCAAATGGGTCTTCCA-AATGGA
CAATGA-CCCCAAGCATACTTCC-AAAGT-----TGTGGCAAAATGGCT---TAAGGACAACAAAGTCAAGG
TATTAGAGTGGCCG-TCACAAAGCCCTGA-CTT-CAATCCTATA-GAAAATTTGTGGGCAGAACTG-AAAAA
----GCGTGTGCGAGCAAGGAGGCCTACAAACCTGACTC-AGTTACACCAGCTCTGTCAGGAGGAATGG--G
CC-ACAATTCACCCAAC-TTA-TTGTGGGAAGCTTG-TGGAAGGCTACCCGA-AACGTTTGACCCAAGTTAA
ACAT-TTT-AAAGGCAATGCCACCAAATACTA-
>chromosome10-5108599-5109616/1-1017
AT-GGGAAAATCAAAAGAAATCAGCCAAGACCTCAG---AAAC-AAA-ATTGTAGACCTCCACAAGTCTGGT
TCATCCTTGGGAGCAATTTCCAAACG-CCTG-AAGGTACCACGTTCATCTGT-AC-AAACAATAGTACGCAA
GTAT--AAA---CACCATGGGACCATGCAGCCATCA-TACCGCTCAGGAAGGA---GACGTGTTCTGTCTCC
TA-GAGATGAACGTAC-----TTTG--GTGC-AAAAAGTGCAAATCAATCCC-AGAACAACAGC------AA
AGGACCTTGTGAAGATGCTGGAGGAAACAGGTACAAAATTATTTAT--AT-CCACAGT-AAAACGAGTCC--
---TCAACATAACCTGAAAGG-CCG--CAGC-AAGGAAGAAGCCACTGCTTCAAAA-CCGCCATAGAAAAAG
CCAGACTACGGTTTGCAACTGGACATGGGGACAAAGAT-CGTAC-TTTTTGGAGAAATGTCCTCTGGTCTGA
TGAAACAAAAATAGAACTGTTTGGCCATAATGACCATCGTTATG-TTTGGAGGAAAAAGGGGGAGGCTTGCA
AGC-CGAAGAACACCATCCCAACCGTGAAGCAC-GGGG-GTTGCAGCATCATGTTGTGG-GGGTGCTTTGCT
GCAGGAGGGACTGGTGCACTTCACAAAATAGATGGCATCATGAGG-CAGGA--AAATGATGTG--GATATAT
TGAAGCAACATCTCAAGAC-A---TCAGTCAGGAAGTTAAGGCTTGGTCACAAATGTGTCTTCCA-AATGGA
CAATGA-CCCCAAGCATACTTCC-AAATT-----TGTGGCAAAATGGCT---TAAGGACAACAAAGTCAAGG
TATTGGAGTGGCCA-CCACAAAGCCCTGA-CCT-CAATCCTATA-GAAAATGTGTGGGCAGAACCG-AAAAA
----GTGTGTGCGAGCAAGGAGGCCTACAAACCTGACTC-AGTTACACCAGCTCTGTCAGGAGGAATGG--G
CC-AAAATTCACCCAAC-TTA-TTGTGGGAAGCTTG-TGGAAGGCTACCCGA-AACGTTTTACCCAAGTTAA
ACAA-TGT-AAAGGCAATGCTACCAAATACTA-
>chromosome10-113890310-113891333/1-1023
-T-GGGGAAATCAAAAGAAATCAGCCAAGACCTCAG---AAAA-ACA-ATTGTAGACCTCCACAAGTCTGGT
TCATCCTTGGGAGCAATTTCCAAACG-TCTG-AAGGTACCACGTTCATCTGT-AC-TAACAATAGTACGCAA
GTAT--AAA---CACCATGGGACCACGCAGCCATCA-TACCGCTCAGGAAGGA---GACGCATTCTGTCTCC
TA-GAGATGAACGTAC-----TTTG--GTGC-GAAAAGTGCAAATCAATCCC-AGAACAACAGC------AA
AGGACCTTGTGAAGATGCTGGAGGAAACAGGTACAAAAGTATCTAT--AT-CCACAGT-AAAACGAGTCCTA
T-ATCGACATAACCTGAAAGG-CCGCTCAGC-AAGGAAGAAGCCACTGCTCCAAAA-CCGCCATA-AAAAAG
CCAGACTACGGTTTGCAACTGCACATGGGGACAAAGAT-CGTAC-TTTTT-GAGAAATGTCCTCTGGTCTGA
TGAAACAAAAATATAACTGTTTGGCCATAATGGCCATCGTTATG-TTTGGAGGAAAAAGGGGGATGCTTGCA
AGC-CGAAGAACACCATTCTAACCGTGAAGCAT-GGGG-GTGGCAGCATCATGTTGTGG-GGGTGCTTTGCT
GCAGGAGGGACTGGTGCACTTCACAAAATAGATGGCATCATGAGGAAAGGA--AAATTATGTG--GATATAT
TGAAGCAACATCTCAAGAC-A---TCAGTCAGGAAGTTAAAGCTTGGTCGCAAATGGGTCTTCCA-AATGGA
CAATGA-CCCCAAGCATACTTCC-AAAGT-----TGTGGCAAAATGGCT---TAAGGACAACAAAGTCAAGG
TATTGGTGTGGCCA-TCACAAAGCCCTGA-CCT-CAATCCTATA-GAACATTTGTGAGCAGAACTG-AAAAA
----GCGTGTGCGAGCAAGGAGGCCTACAAACCTGACTCAAGTTACACCAGCTCTGTCAGGAGGAATGG--G
CC-AAAATTCACCCAAC-TTA-TTGTGGGAAGCTTG-TGGAAGGCTACACGA-AACGTTTGACCCAAGTTAA
ACAA-TTT-AAAGGCAATGCTACCAAATACTAA
>chromosome10-5134515-5135536/1-1021
-T-GGGAAAATCAAAAGAAATCAGCCAAGACCTCAG---AAAC-AAA-ATTGTAGACCGGCACAAGTCTGGT
TCATCCTTGGGAGCGATTTCCAAACG-CCTG-AAGGTACCACGTTCATCTGT-AC-AAACAATAGTACACAA
GTAT--AAA---CACCATGGGACTACGCAGCCGTCA-TACCGCTCAGGAAGGA---GACGCGTTCTGTCTCC
TA-GAGATTAACGTAC-----TTTG--GTGC-AAAAAGTGCAAGTCAATCCC-AGAACAACAGC------AA
AGGACCTTGTGAAGATGCTGGAGAAAACAGGTACAAAAGTATCTAT--AT-CCA-AAT-AAAACGAGTCCTA
T-ATCGACATAACCTGAAAGG-CCGCTCAGC-AAGGAAGAAGCCACTGCTCCAAAA-CCACCATA-AAAAAG
ACAGACTACGGTTTGCAACTGCACATGGGGACAAAGAT-CGTAC-TTTTTGGAGAAATGTCCTCTGGTCTGA
TGAAACAAAAATAGAACTGTTTGGCCATAATGACCATCGTTATG-TTTGGAGGAAAAAGGGGGAGGCTTGCA
AGC-CGAAGAACACCATCCCAACCGTGAAGCAC-GGGG-GTGGCAGCATCATGTTGTGG-GGGTGCTTTGCT
GCAGGAGGGACTGGTGCACTTCACAAAATAGATGGCATCATGAGG-CAGGA--AAATTATGTG--GTTATAT
TGATGCAACATCTCAAGAC-A---TCAGTCAGGAAGTTAAAGCTTGGTCGCAAATGGGTCTTCCA-AGTGGA
CAATGA-CCCCAAGCATACTTCC-AAAGT-----TGTGGCAAAATGACT---TAAGGACAACAAAGTCAAGG
TATTGGAGTGGCCA-TCACAAAGCCCTGA-CCT-CAATCCCATA-GAAAATTTGTGGGCAGAACTG-AAAAA
----GCGTGTGCGAGCAAGGAGGCCTACAAACCTGACTC-AGTTACACCATCTTTGTCAGGAGGAATGG--G
CC-AAAATTCACCCAAC-TTT-TTGTGGGAAGCTTG-TGGAAGGCTACCCGA-AACGTTTTACCCAAGTTAA
ACAA-TGT-AAAGGCAATGCTACCAAATACTAA
>chromosome10-84185349-84186369/1-1020
-T-GGGAAAATCAAAAGAAATCAGCCAAGACCTCAG---AAAA-TAA-ATTGTAGACCTCCACAAGTCTGGT
TCATCCTTTGGAGCAATTTCCAAACG-CCTG-AAAGTACCACGTTCATCTGT-AC-AAACAATAGTACGCAA
GTAT--AAA---CACCATGGGACCACGCAGCCGTCA-TACCGCTCAGGAAGGA---GACATGTTCTGTCTCC
TA-GAGATGAACGTAC-----TTTG--GTGC-GAACAGTGCAAATCAATCCC-AGAACAACAGC------AA
AGGACCTTGTGAATATGCTGGAGGAAACAGGTACAAAAGTATCTAT--AT-CCACAGT-AAAACGAGTCCTA
T-ATCGACATAACCTGAAAGG-CCGCTCAGT-AAAGAAGAAACCACTGCTCCAAAA-CCGCCAT--AAAAAG
CCAGACTATGCTTTGCAACTGCACATGGGGACAAAGAT-TGTAC-TTTTTGGAGAAATGTCCTCTGGTGTGA
TGAAACAAAAATAGAACTGTTTGGCCATAATGACCATCGTTATG-TTTGGAGGAAAAAGGGGGAGGCTTGCA
AGC-CAAAAAACACCATCCCAACCGTGAGGCAC--GGG-GTGGCAGCATCATGTTGTGG-GGGTGCTTTGCT
GCAGGAGGGACTGGTGCACTTCACAAAATAGATGGCATCATGAGA-AATAA--AAATGATGTG--GATATAT
TGAAGCAACATCTCAAGAC-A---TCAGTCAGGAAGTTAAAGCTTGGTCGCAAATGGGTCTTCCA-AATGGA
CAATGA-CCCCAAGCATACTTCC-AAAGT-----TGTGGCAAAATGGCT---TAAGGACAACAAAGTCAAGG
TATTGGAGTGGCCA-TCACAAAGCCCTGA-CCT-CAATTCTATA-AAAAATGTGTGGGCAGAACTG-AAAAA
----GTGTGTGCGAGCAAGGAGGCCTACAAACCTGACTC-AGTTACACCAGCTCTGTCAGGAGGAATGG--G
CC-ATAATTCACCCAAC-TTA-TTGTGGGAAGCTTG-TGGAAGATTATCCGA-AACATTTGACCCAAGTTAA
AGAA-TTT-AAAGGCAATGCTACCAAATACTAA
>chromosome10-19932723-19933704/1-981
------------------------------------------------ATTGTAGACCTCCACAAGTCTGGT
TCATCCTTGGGAGCAATTTCCAAACG-CCTG-AAGGTACCACATTCATCTGT-AC-AAACAATAGTACGCAG
GTAT--AAA---CACCATGGGACCACGCAGCTGTCA-TACCGCTCAGGAAGGA---GACGCATTCTGTCTCC
TA-GAGATGAACGTAC-----TTTG--GTGC-GAAAAGTGCAAATCAATCCC-AGAACAACAGC------AA
AGGACATTGTGAAGATGCTGGAGGAAACAGGAACATAAGTATTTAT--AT-CCACAGT-AAAACGAGTCCTA
T-ATCGACATACCCTGAAAGG-CCGCTTAGC-AAGGAAGAAGCCACTGCTCCAAAA-CCGCCATA-AAAAAG
CCAGACTACGGTTTGCAACTGCACATGAGGACAAAGAT-CGTAC-TTTTTGGAGAAATGTCCTCTGGTCTGA
TGAAACAAAAATAGAACTGTTTGGCCATAATGACCATTGTTATG-TTTGGAGGAAAAATGGGGATGCTTGCA
AGC-CGAAGAACACCATCTCAACCGTGAAGCAC-GGGG-GTGGCAGCATCATGTTCTGG-GGATGCTTTGCT
GCAGGAGGGACTGGTGCACTTCACAAAATAGATGGCATCTTGAGG-GAGGA--AAATTATGTA--GATATAT
TGAAGCAACATCTCAAGAC-A---TCAGTCAGGAAGTTAAAGCTTGGTCGCAAATGGGTCTTCCA-AATGGA
CAATGA-CCCCAAGCCTACTTCC-AAAGT-----TGTGGCAAAATGGCT---TAAGGACAACAAAGTCAAGG
TATTGGAGTGGCCA-TCACAAAGCCCTGA-CCT-CAATCCCATA-GAAAATTTGTGGGCAGAACTG-AAAAA
----GCGTGTGGGAGCAAGGAGGCCTACAAACCTGACTC-AGTTACACCAGCTCTGTCAGGAGGAATGG--G
CC-AAAATTCACCCAAC-TTA-TTGTGGGAAGCTCG-TGGAAGGCTACTCGA-AATGTTTGACCCAAGTTAA
ACAA-TTT-AAAGGCAATGCTACCAAATACTAA
>chromosome11-20246622-20247645/1-1023
AT-GGGAAAATCTAAAGAAATCAGCCAAGACCTCAG---AAAA-AAA-ATTGTAGACCTCCACAAGTCTGGT
TCATCCTTGGGAGCAATTTCCAAATG-CCTG-AAGGTACCACGTTCATCTGT-AC-AAATAATAGTACACAA
GTAT--AAA---CACCATGGGACCACGCAGCCGTCA-TACCGCTCAGGAAGGA---GACACGTTCTGTCTCC
TA-GAGATGAACGTAC-----TTTG--GTGT-GAAAAATGCAAATCAATCCC-AGAACAACAGC------AA
AGGACCTTGTGAAGATGCTGGAGGAAACAGGTACAAAAGTATCTAT--AT-CCACAGT-AAAACGAGTCCTA
T-ATCGACATAACCTGAAAGG-CCGCTCAGC-AAGGAAGAAGCCACTGCTCCAAAA-CCGCCATA-AAAAAG
CCAGACTACGGTTTGCAACTGCACATGGGGACAAAGAT-CGTAC-TTTTTGGAGAAATGTCCTCTGGTCTGA
TGAAACAAAAATAGAACTGTTTGGCCATAATGACCATGGTTATG-TTTGGAGGAAAAAGGGGGACGCTTGCA
AGC-CGAAGAACACCATCCCAACCGTGAAGCAT-GGGGTGTGGCAGCATCATGTTGTGG-GGGTGCTTTGCT
GCAGGAGGGACTGGTGCACTTCACAAAATAGATGGCATTATGAGG-TAGGA--AAATGATGTG--GATATAT
TGAAGCAACATCTCAAGAC-A---TCAGTCAGGAAGTTAAAGTTAGGTCGCGAATGGGTCTTCCA-AATGGA
CAATGA-CCCCAAGCATACTTCC-AAAGT-----TGTGGCAAAATGGCT---TAAGGACAACAAAGTCAAGG
TATTGGAGTGGCCA-TCACAAAGCCCTGA-CCT-CAATCCTATA-GAAAATTTGTGGGCAGAACTG-AAAAA
----GCGTGTGCGAGCAAGGAGGCCTACAAACCTGACTC-AGTTACACCAGTTCTGTCAGGAGGAATGG--G
CC-AAAATTCACCCAAC-TTA-TTGTGGGAAGCTTG-TGGAAGGCTACCTGA-AACGTTTGACCCAAGTTAA
ACAA-TTT-AAAGGCAATGCTACCAAATACTA-
>chromosome11-37391219-37392238/1-1019
AT-GGGAAAATCAAAAGAAATCAGCCAAGACCTCAG---AAAA-AAA-GTTGTAGACCTCCACAAGTCTGGT
TCATCCTTGGGAGCAATTTCCAAATG-CCTG-AAGGTATCACGTTCATCTGT-ACAAAACAATAGTACGCAA
GTAT--AAA---CACCATGGGACCACGCAGCCGTCA-TACCGCTCAGGAAGGA---GACGCGTTCTGTCTCC
TA-GAGATGAACATAC-----TTGG--GTGC-GAAAAGTGCAAATCAATCCC-AG---AACAGC------AA
AGGACCTTGTGAAGATGCTGGAGGAAACGGGTACAAAAGTATCTAT--AT-CCACAGT-AAAACAAGTCCTA
T-ATCGACATAACCTGAAAGG-CTGCTCAGC-AAGGAAGAAGCC-CTGCTCCAAAA-CTGCCATA-AAAAAG
CCAGACGACGGTTTGTAACTGCACATGGAGACAAAGAT-CGTAC-TTTTTGGAGAAATGTCCTCTGGTCTGA
TGAAACAAAAATAGAACTGTATGGCCATAATGACCATCGTTATG-TTTGGAGGAAAAAGGGGGAGGCTTGCA
AGC-CGAAGAACACCATCCCAACCGTGAAGCAC-GGGG-GTGGCAGCATCATGTTGTGG-GGGTGCTTTGCT
GCAGGAGGGACTGGTGCACTTCACAAAATAGATGGCATCATGAGG-AAGGA--CAGTTATGTG--GATATAT
TGAAGCAACATCTCAAAAC-A---TCAGTCAGGAAGTTAAAGCTTGGTCGCAAATGGGTCTTCTA-AATGGA
CAATGA-CCGCAAGCATACTTCT-AAAGT-----TGTGGCAAAATGGCT---TAAGGACAACAAAGTCAAGG
TATTGGAGTGGTCA-TCACAAAGCCCTGA-CCT-CAATCCCATA-GAAAATTTGTGGGCAGAACTG-AAAAA
----GTGTGTGCGAGCAAAGAGGCCTACAAACCTGACTC-AGTTACACCAGCTCTGTCAGGAGGAATGG--G
CC-AAAATTCACCCAAC-TTA-TTGTGGGAAGCTTG-TGGAAGGCTACCCGA-AACGTTTGACCCAAGTTAA
ACAA-TTT-AAAGGTAATGCTACCAAATACTA-
>chromosome11-33504112-33505133/1-1021
AT-GGGAAAATCAAAAGAAATCAGCTAAGACATCAG---AAAA-AAA-ATTGTAGACCTCCACAAGTCTGGT
TCATCCTTGGGAGCAATTTCCAAATG-CCTG-AAGGTACCACGTTCATCTGT-AC-AAACAATAGTACGCAA
GTAT--AAA---CACCATGGGACCATGCAGCCGTCA-TACCACTCAGGAAGGA---GACGCGTTCTGTCTCC
TA-GAGATGAACGTAC-----TTTG--GTGC-GAAAAGTGCAAATCAATCCC-AGTACAACAGC------AA
AGGACCTTGTGAAGATGCTGGAGGAAACAGGTACAAAAGTATCTAT--AT-CCACAGT-AGAACGAGTCCTA
T-ATTGACATAACCTGAAAGG-TCGCTCAGC-AAGGAAGAAGCCACTGCTCCAAAA-CCGCCATA-AAAAAG
CCAGACTACGGTTTGCAACTGCACATGGGGACAAAGAT-CGTAC-TTTTTGGAGAAATGTCCTCTGGTCTGA
TGAAA-AAAAATAGAACTGTTTGGCCATAATGACCATTGTTATG-TTTGGAGGAAAAAGGGGGAGGCTTGCA
AGC-CAGGGAACACCATCCCATCCGTGAAGCAC-GGGT-GTGGCAGCATCATGTTGTGG-CCGTGCTTTTCT
GCAGGAGGGACTGGTGCACTTCACAAAATAGATGGCATCATGAGG-CAGGA--AAATTCTGTG--GATGTAT
TGAAGCAACATCTCAAGAC-A---TCAGTCAGGAAGTTAAAGCTTGGTCGCAAATGGGTCTTCCA-AATGAA
CAATGA-CCCCAAGCATACTTCC-AAAGT-----TGTGGCAAAATGGCT---TAAGGACAACAAAGTCAAGG
TGTTGGAGTGGCCA-TCACAAAGCCCTGA-CCT-CAATCCTATA-GAACATTTGTGGGAAGAACTG-AAAAA
----GCGTTTGCGAGCAAGGAGGCCTACAAACCTGACTC-AGTTACACCAGCTCTGTCAAGAGGAATGG--G
CC-AAAATTCACCCAAT-TTA-TTGTGGGAAGCTTG-TGGAAGGCTACCTGA-AATGTTTGACCCAAGTTAA
ACAA-TTT-AAAGGCAATGCTACCAAATACTA-
>chromosome11-15564610-15565632/1-1022
-T-GGGAAAATCAAAAGAAATCAGCCAAGACCTCAG---AAAA-AAA-ATTGTAGACCTCCACAAGTCTGGT
TCATCCTTGGGAGCAATTTCCAAATG-CCTG-AAGGTACCATGTTCATCTGT-AC-AAACAATAGTACGCAA
GTAT--AAA---CACCATGGGACCACGCAGCCGTCA-TACCGCTCAGGAATGA---GACGCGTTCTGTCTCC
TA-GAGATGAACATAC-----TTTG--GTGT-GAAAAGTGCAAATCAATCCC-AGAACAACAGC------AA
AGGACCTTGTGAAGATGCTGGAGGAAACAGGTACAAAAGCATCTAT--AT-GCACAGT-AAAACGAGTCCTA
T-ATCGACATAACCTGAAAGG-CCGCTCAGC-AAGGAAGAAGCCACTGCTCCAAAA-CCGCCATA-AAAAAG
CCAGACTACGGTTTGCAACTGCACATGGGGACAAAGAT-TGTAC-TTTTTGGAGAAATGTCCTCTGGTCTGA
TGAAACAAAAATAGAACTGTTCAGCCATAATGACCATCGTTATG-TTTGGAGGAAAAAGGGGGAGGCCTGCA
AGC-CGAAGAACACCATCTCAACCGTGAAGCAC-GGGG-GTGGCAGCATCATGTTGTGG-GGGTGCTTTGCT
GCAGGAGGGACTGGTGCACTTCACAAAATAGATGGCATCACGATG-AAGGA--AAATTATGTG--AATATAT
TGAAGCAACATCTCAAGAC-A---TCAGTCAGGAAGTTAAAGCTTGGTCGCAAATGGGTCTTCCA-AATGGA
CAATGA-CCCCAAGCATACTTCC-AAAGT-----TGTGGCAAAATGGCT---TAAGGACAACAAAGTCAAGG
TATTGGAGTGGCCA-TCACAAAGCCCTGA-CCT-CAATCCTATA-GAACATTTGTGGGCAGAACTG-AAAAA
----GCATGTGCCAGCAAGGAGGCCTACAAACCTGACTC-AGTTACACCAGCTCTGTCAGAAGGAATGG--G
CA-GCAATTCACCCAAC-TTA-TTGTGGGAAACTTG-TGGAAGGCTACCCGA-AACATTTGACCCAAGTTAA
ACAA-TTT-AAGGGCAATGCTACCAAATACTAA
>chromosome11-73502634-73503656/1-1022
-T-GGGAAAATCAAAATAAATAAACCAAGACCTCAG---AAAA-AAT-ATTGTAGACCTCCACAAGTCTGGT
TCATCCTTGGGAGCAATTTCCAAATG-CCTG-AAGGTACCACGTTCATCTGT-AC-AAAGAATAGTACGCAA
GTAT--AAA---CACCATGGGACCACGCAGCCATCA-TACCGCTCAGGAAGAA---GACACGTTCTGTCTCC
TA-GAGATGAACGTAC-----TTTG--GTGC-GAAAAGTGCAAATCAATCCC-AGAACAACAGC------AA
AGGACCTTGTGAAGATGCTGGAGGAAACAGGTACAAAAGTATCTAT--AT-CCACAGT-AAAACAAGTCCTA
T-ATTGACATAACCTGAAAGG-CCGCTCAGC-AAGGAAGAAGCCACTGCTCCAAAA-CCGACATC-AAAAAG
CCAGACTACGGTTTGCAACTGCACATGGGGACAAAGAT-CGTAC-TTTTTGGAGAAATGTCCTCTGGTCTGA
TGAAACAAAAATAGAACTGTTTGGCCATAATGACCATCGTTATG-TTTGGAGGGAAAAGGAGGAGGCTTGCA
AGC-TGAAGAACACCATCCTAACCGTGAAGCAC-GGGG-GTGGCAACATCATGTTGTGG-GGGTGCTTTGCT
GCAGGAGGGACTGTTGCACTTCACAAAATAGATGGCATCATGAGG-GAGGA--AAATTATGTG--GATATAT
TGAAGCAACATCTCAAGAC-A---TCTGTCAGGAAGTTAAAGCTTGGTCGCAAATGGTTCTTCCA-AATGAA
CAATGA-CCCCAAGCATACTTCC-AAAGT-----TGTGGCAAAATGGCT---TAAGGACAACAAAGTCAAGG
TATTGGAGTGGCCA-TCACAAAGCCCTGA-CCT-CAATCCTATA-GAAAATTTGTGGGCAGAACTG-AAAAA
----GCGTGTGCGAGCAAGGAGGCCTACAAACCTGACAC-AGTTACACCAGCTCTGTCAGGAGGAATGG--G
CC-AAAATTCACCCAAC-TTA-TTGTGGGAAGCTTG-TGGAAGGCTACCTGA-AATTTTTGACCCAAGTTAA
ACAA-TTT-AAAGGCAATGTTACCAAATACTAA
>chromosome11-61800271-61801293/1-1022
-T-GGGAAAATCAAAAGAAATCAGCCAAGACCTCAG---AAAA-AAAAGTTGTAGACATCCACAAGTCTGGT
TCATCCTTGGGAGCAATTTCCAAACG-CCTG-AAGGTACCATGTTCATCTGT-AC-AAACAATAGTACGCAA
GTAT--AAA---CACCATGGGACCACGCAGCCGTCA-TACCGCTCAGGAAGGA---GACGCGTTCTGTCTCG
TA-GAGATGAATGTAC-----TTTG--GTGC-GGAAAGTGCAAATCAATCCC-AGAACAACAGC------AA
AGGACCTTGTGAAGATGCTGGAGGAAACGGGTACAAAAGTATCTAT--AT-CCACAGT-AAAACGAGTCCTA
T-ATCGACACAACCTGAAAGG-CCGCTCAGC-AAGGAAGAAGCCATTGCTCCAAAA-CCGCCATA-AAAAAG
CCAGACTACGGTTTGCAACTGCACATGGGGACAAAGAT-CGTAC-TTTTTGGAGAAATGTCCTCTGGTCTGA
TGAAACAAAAATAGAACTGTTTGGCCATAATGACCATCCTTAGG-TTTAGAGGAAAAAGGGGGAGGCTTGCG
AGC-CGAAGAACACCATCCCAACCGTGAAGCAC-GGGG-GTGGCAGCATCATGTTGTGG-GGGTGCTTTGCT
GCAGGAGGGACTGGTGCACTTCACAAAATAGATGGCATCATGAGA--AGGA--AAATTATGTG--GATATAT
TGAAGCAACATCTCAAGAC-A---TCAGTCAGGAAGTTAAAGCTTGGTCGCAAATGGGTCTTCCA-AATGGA
CAATGA-CCCCAAGCATACTTCC-AAAAT-----TGTGGAAAAATGGCT---TAAGGACAGCAAAGTCAAGG
TATTGGAGTGGCCA-TCACAAAGCCCTGA-CCT-CAATCCCATA-GAACATTTGTGGGCAGAACTG-AAAAA
----GCTTGTGCAAGCAAGGAGGCCTACAAACCTGACTC-AGTTACACCAGCTCTGTCAGGAGGAATGG--G
CC-AAAATTCACCCAAC-TTA-TTGTGGGAAGCTTG-TGGAAGACTACCTGG-AACGTTTGAACCAAGTTAA
ACAA-TTT-AAAGGCAATGCTACCAAATACTAA
>chromosome11-78984716-78985738/1-1022
-T-GGGAAAATCCAAAGAAATCAGCCAAGACCTCAG---GGAA-AAA-ATTGTAGACCTCCACAAGTCTGGT
TCATCCTTGGGAGCATTTTCCAAATG-CCTG-AAGGTACCATGTTCATCTGT-AC-AAAAAATAGTACGCAA
GTAT--AAA---CACCATGGGACCACGCAGCCGTCA-TACCGCTCAGGAAGGA---GACGCGTTCTGTCTCC
TA-GAGATGAACGTAC-----TTTG--GTGC-GAAAAGTGCAAATCAATCCC-AGAACAACAGC------AA
AGGCCCTTGTGAAGATGCTGGAGGAATCAGGTACAAAAGTATCTAT--AT-CCACAGT-AAAACGAGTCCTA
T-ATTGACATAACCTGAAAGG-CCGCTCAGC-AAGGAAGAAGCCACTGCTCCAAAA-TCGCCATA-AAAAAG
CCAGACTACGGTTTGCAACTGCACATGGGGACAAAGAT-CGTAC-CTTTTGGAGAAATGTCCTCTGGTCTGA
TGAAACAAAAATATAACTATTTGGCCATAATGTCCATCGTTATG-TTCGGAGGAAAAAGGGTGAAGCTTGCA
AGC-CGAAGAACACCATTCCAACCGTGAAGCAC-GGGG-GTGGCAGCATCATGTTGTGG-GGGTGCTTTGCT
GCAGGAGGGACTGGTGCACTTCACAAAATAGATGGCATCATGAGG-CAGGA--AAATGATGTG--GATATAT
TGAAGCAACATCTCAAGAC-A---TCAGTCAGGAAGTTAAAGCTTGGTCGCAAATGGGTCTTCCA-AATGGA
CAATGA-ACCCAAGCATATTTCC-AAAGT-----TGTGGAAAAATGGCT---TAAGGACAACAAAGTCAAGG
TATTGGAGTGGCCA-TCACAAAGTCCTGA-CCT-CAATCCTATA-GACAATTTGTGGGCAGAACTG-AAAAA
----ACGTGTGTGAGCAAGAAGGCCTACAAACCTGACTC-AGTTACACCAGCTCTGTCAGGAGGAATGG--G
CC-AAAATTCACCCAAC-TTA-TTGTGGGAAGCTTG-TGGAAGGCTACCCGA-AAAGTTTGACCCAAGTTAA
ACAC-TTT-CAAGGCAATGCTACCAAATACTAA
>chromosome11-44437522-44438547/1-1025
-T-GGGACAATCTAAAGAAATCCGCCAAGACCTCAGAAAAAAA-AAA-ATTGTAGACCTCCACAAGTCTGGT
TCATCCTTGGGAGCAATTTCCAAACG-CCTG-AAGGTACCACGTTCATCTGT-AC-AAACAATAGTACGCAA
GTAT--AAA---CACCATGGGACCACGCAGCCGTCA-TACCGCTCAGGAAGGA---GAAGCGTTCTGTCTCC
TA-GAGATGAACGTAC-----GTTG--GTGC-GAAAAGTGCAAATCAATCCC-AGAACAACAGC------AA
AGGACCTCGTGAAGATGCTGGAGGAAACAGGTCCAAAAGTATCTAT--AC-CCACAGT-AAAATGAGTCCTA
T-ATCGACATAACCTGAAAGG-CCGCTCAGC-AAGGCAGAAGCCACTGCTCCAAAA-CCGCCATA-CAAAAG
CCAGACTACGGTTTGCAACTGCACATGGGGACAAAGAT-CGTAC-TTTTTGGAGAAATGTCCTCTGGTCTGA
TGAAACAAAAATAGAACTGTTTGGCCATAATGACCATTGTTATG-TTTGG-GGGAAAAGGGGGAGGCTTGCA
AGC-CGAAGAACACCATCCCAACCGTGAAGCAC-GGGG-GTGGCAGCATCATGGTGTGG-GGGTGCTTTGCT
GCAGGAGGGACTGGTGCACTTCACAAAATAGATGGCATCATGAGG-ATGGA--AAATTAATTG--GATATAT
TGAAGCAACATCTGAAGAC-A---TCAGTCAGGAAGTTAAAGCTTGGTCGCAAATGGGTCTTCCA-ATTGGA
CATTGA-CCCCAAGCATACTTCC-AAAGT-----TGTGGCAAAATGGCT---TAAGGATAACAAAGTCAAGG
TATTGGAGTGGCCA-TCACAAAGCCCTGA-CCT-CAATCCCATA-GATAATTTGTGGGCAGAACTG-AAAAA
----GTGTGTGCGAGCATGGAGGCCTACAAACCTGACTC-AGTTACACCAGCTCTGTCAGGAGGAATGG--G
CC-AAAATTCACCCAAC-TTA-TTGTGGGAAGCTTG-TGGAAGGCTACCCGA-AACGTTTGACCCAAGTTAA
ACAA-TTTAAAAGGCAATGCTACCAAATACTAA
>chromosome11-72259331-72260355/1-1024
-T-GGGAAAATCAAAAGAAATCTGCCAAGACCTCAG---AAAA-ACA-ATTGTCGACCTCCACAAGTCTGGT
TCATCCTTGGGAGCAATTTCCATACG-CCTG-AAGGTACCACGTTCATCTGTAAC-AAACAATAGTCCGCAA
GTAT--AAA---CACCATGGGACCACGCAGCCGTCA-TACCGCTCAGGAAGGA---GACGCTTTCTGTCTCC
TA-GAGATGAACGTAC-----TTTG--GTGC-GAAAAGTGCAAATCAATCCC-AGAACAACAGC-------A
AGGACCTTGTGAAGATGATGGAGGAAACAGGTACAAAAGTGTCTAT--AT-CCACAGT-AAAACGAGTCCTA
C-ATCGACATAACCTGAAAGG-CCGCTCAGC-AAGGAAGAAGCCACTTCTCCAAAA-CCGCCATG-AAAAAG
CCAGACAACGGTTTGCAACTGCACATGGGGACAAAGAT-CGTAC-TTTTTGGAGAAATGTCCTCTGGTCTGA
TGAAACAAAAATAGAACTGTTTGGCCATAATGACCATCGTTATG-TTTGGAGGAAAAAGGGGGAGGCTTGCA
AGC-CGAAGAACACAATCCCAACCGTGAAGCAC-AGGG-GTGGCAGCATCATGTTGTGG-GGATGCTTTGCT
GCCTGAGGGACTGGTGCACTTCACAAAATTGATGGCATCATGAGG-ATGGA--AAATTATGTGTATATATAT
TAAAGCAACATCTCAAGAC-A---TCAGTCAGGAAGTTAAAGCTTGGTCGCAAATGGGTCTTCCA-AATGGA
CAATGA-CCCCAAGCATACTTCC-AAACT-----TGTGGCAAAATGGCT---TAAGACCAACAAAGTCAAGG
TATTGGAGTGGCCA-TCACAAAGCCCTGA-CCT-CAATCATATA-GAACATTTGTGGGCAGAACTG-AAAAA
----GCGTGTGCGAGCAAGGAGGCCTACAAACCTGACTC-AGTTACACCAGCTCTGTCAGGAGGAATGG--G
CC-AAAATTCACCCAAC-TTA-TTGTGGGAAGCTTG-TGGAAGGCTACCCGA-AATGTTTGACCCAAGTTAA
ACAA-TTT-AAAGGCAATGCTACCAAATACTAA
>chromosome12-61242592-61243614/1-1022
AT-GTGAAAATCAAAAGAAATCAGCCAAGACCTAAG---AAAA-AAA-ATTGTAGACCTCCACAAGTCTGGT
TCATCCTTGTGAGCAATTTCCAAACA-CCTG-AAGGTACCACGTTCATCTGT-AC-AAACAATAGTACGCAA
GTAT--AAA---CACCATGGGACCACGCAGCCGTCA-TACCGCTCAGGAATGA---GACGCGTTCTGTCTCC
TA-GAGATGAACGTAC-----TTTG--GTGT-GAAAAGTGCAAATCAATCCC-AGAACAACAGC------AA
AGGACCTTGTGAAAATGCTGGAGGGAACATGTACAAAAGTATCTAT--AT-CCACAGT-AAAACGAGTCCTA
T-ATTGACATAACCTGAAAGA-CTGCTCAGC-AAGGAAGAAGCCACTGCTCCAAAA-CCGCAATA-AAAAAG
CCAGACTACGGTTTGCAACTACCCATGGGGACAAAGAT-CGTAC-TTTTTGGAGAAATGTCCTCTGGTCTGA
TGAAATAAAAATATAACTGTTTGGCCATAATGACCATTGTTATG-TTTGGAGGAAAAAGGGGGAGGCTTGCA
AGC-CGAAGAACACCATCCCAACCGTGAAGCAC-GGGG-GTGGCAGCATCATGTTGTGG-GGGTGCTTTGCT
GCAGGAGGGACTGGTGCACTTCACAAAATAGATGGCGTCATGAGA-TGGGA--AAATTATGTG--GATATAT
TGAAGCAACATCTCAAGAC-A---TCATTCAGGAAGTTAAAGCTTGGTCGCAAATGGGTCTTCCA-AATGGA
CAATGA-CCCCAAGCATACTTCC-AAAGT-----TGTGGCAAAATGGCT---TAAGGACAACAAAGTCAAGG
TATTGGAGTGGCCA-TCACAAAGCCCTGA-CCT-CAATCCTATA-GAACATTTGTGGGCAGAATTG--AAAA
----GCGTGTGCGAGCAAGGAGGCCTACAAACCTGACTC-AGTTACACCAGCTCTGTCAGGAGGAATGG--G
CC-AAAATTCCCCCAAC-TTG-TTGTGGGAAGCTTGTTGGAAGGCTACCCAA-AACGCTTGACCCAAGTTAA
ACAA-TTT-AAAGGCAATGCTACCAAATACTA-
>chromosome12-77748013-77749009/1-996
-------------------------CAAGACCTCAG---AAAC-AAA-ATTGTAGACCTCCACAAGTCTGGT
TCATCCTTGGGAGCAATTTCCAAACG-CCTG-AAGATACCACGTTCATCTGT-GC-AAACAATAGTACGCAA
GTAT--AAA---CACCATGGGACCACGCAGCCATCA-TACCGCTCAGGAAGGA---GACGCGTTCTGTCTCC
TA-GAGATGAACGTAC-----TTTG--GTGC-GAAAAGTGCAAATCAATCCC-AGAACAACAGC------AA
AGGACCTTGTGAAGATGCTGGAGGAAACAGGTACAAAAGTATCTAT--AT-CCACAGT-AAAACGAGTCCTA
T-ATCGAC--AACCTGAAAGG-CTGCTCAGC-ATGGAAGAAGCCACTGCTCCAAAT-CCGCCATA-AAAAAG
CCAGACTACGGTTTGCAACTGCACATGGGGACAAAGAT-CGTAC-TTTTTGGAGAAATGTCCTATGGTCTGA
TGAAACAAAAATAAAACTGTTTGGCCATAATGACCATCGTTATG-TTTGGAGGAAAAAGGGGGATGCTTGCA
AGC-CGAAGAACACCATCCCAACCATGAAGCAC-GGCG-GTGGCAGCATCATGTTGTCG-GGGTGATTTGCT
GCAGGAGGGACTGGTGCACTTCACAAAATAGATGGCATCATGAGG-GAGGA--AAATTATGTG--GATACAT
TGAAGCAACATCTCAAGAC-A---TCAGTCAGGAAGTTAAAGCTTGGTCGCAAATGGGTCTTCCA-AATGGA
CAATGA-CCCCAAGCATACTTCC-AAAGT-----TGTGGCAAAATGGCT---TAAGGACAACAAAGTCAAGG
TATTGGAATGGCCA-TCACAAAGCCCTGA-CCT-CAATCCTATA-GAAAATTTGTAGGCAGAACTG-AAAAA
----GCGTGTGCGAGCAAGGAGGCTTACCCACCTGACTC-CGTTACACCAGCTCTGTCAGGAGGAATGG--G
CC-AAAATTCACCCAAC-TTT-TTGTGGGAAGCTTG-TGAAAGGCTACCCGA-AACGTTTGACCCAAGTTAA
ACAA-TTT-AAAGGCAATGCTACCAAATACTA-
>chromosome12-69826512-69827529/1-1017
-T-GGGAAAATCAAAAGAAATCAGCCAAGACCTCAG---AAAA-AAA-ATTGTAGACCTCCACAAGTCTGGT
TCATCCTTGGGAGCAATTTCCAAACG-CCTG-AAGGTACCACGTTCATCTGT-AC-AAACAATAGTACGCAA
GTAT--AAA---CACCATGGGACCACGCAGCCGCCA-TACCGCTCAGGAAGGA---GACGCGTTCTGTCTCC
TA-GAGATGAACGTAC-----TTTG--GTGC-GAAAAGTGCAAATCAATCCC-AGAACAACAGC------AA
AGGACCTTGTGAAGATGCTGGAGGAAACAGGTCCAAAAGTATCTAT--AT-CCATAGT-AAAACGAGTCCTA
T-ATCGACATAACCTGAAAGG-CCGCTCAGC-AAGGAAGAAGCCACTGCTCCAAAA-CTGCCATA-AAAAAG
CCAGACTATGGTTTGCAACTGGACATGGGGACAAAGAT-CGTAC-TTTTTGGAGAAATGTCCTCTGCTCTGA
TGAAACAAAAATAGAACTGTTTGGCCATAATGACCATCATTATG-TTGGGAGGAAAAAGGCGGAGGCTTGCA
AGC-TGAAGAACACCATCCCAAAAGTGAAGCAC-GGGG-GTGGCAGCATCATGTTGTGG-GGGTGCCTTGCT
GCAGGAGGGACTGATGCACTTCACAAAATAGATGGCATCATGAGG-ATGGA--AAATTATGTG--GATATAT
TGAAGCAATATCTCAAGAC-A---TCAGTCAGGAAGTTAAAGCTTGGTAGCAAATGGGTCTTCCG-AATGGA
CAATGA-CCCCAAGCATACTTCC-AAAGT-----TGTGGCAAAATGGCT---TAAGGACAACAAAATCAAGG
TAT-----TGGCCA-TCACAAAGCCCTGA-CCT-CAATCCTATA-GAAAATGTGTGGGCAGAACTG-AAAAA
----GCGTTTGCGAGCAAGGAGGCCTACAAACCTGACTC-AGTTACACCAGCTCTGTCAGGAGGAATGG--G
CC-AAAATTCACCCAAT-TTA-TTGTGGGAATCTTG-TGGAAGACTACCCAA-AACGTTTGACCCAAGTTAA
ACAA-TTT-AAAGGCAATGCTACCAAATACTAA
>chromosome12-53421574-53422595/1-1021
-T-GGGAAAATCAAAAGAAATCAGCCAAGACCTCAG---AAGA-AAA-TTTGTAGACCTCCACAAGTCTGGT
TCATCCTTCGGAGCAATTTCCAAACG-CCTG-AAGGTACCACGTTCATCTGA-AC-AAACAATAGTACGCAA
GTAT--AAA---CACCATGGGACCACGCAGCCGTCA-TACCGCTCAGGAAGGA---GACACGTTCTGTCTCC
TA-GAGATGAACGTAC-----TTTG--GTCC-GAAAAGTGCAAATCAATCCC-AGAACAACAGC------AA
AAGACCTT-TGAAGATGCTAGAGGAAACAGGTACAAAAGTATCTAT--AT-CCACAGT-AAAACGAGTCCTA
T-ATCGCCATAACCTGAAAGG-CCGCTAAGC-AAGGAAGAAGCCACTGCTCCAAAA-CCGCCATA-ATAAAG
CCAGACTACGGTTTGCAACTGCACATGGGGACAAAGAC-CGTAC-TTTTTGGAGAAATGTCCTCTGGGCTGA
TGAAACAAAAATAGAACTGTTTGGCCATAATGACCATCGTTATG-TTTGGAGGAAAAAGGGGGACGCTTGCA
AGC-CAAAGAACACCATCCCAACCATGAAGCAC-GGGG-GTGGCAGCATCATGTTGTGG-GGGTGCTTTGCT
GCAGGAGGGACTGGTGCACTTCACAAAATAGATGGCATCATGAGG-AAGGA--CAATTATGTG--GATATAT
TGAAGCAACATCTCAAGAC-A---TCAGTCAGGAAGTTACAGCTTGGTCACAAATGGGTTTTCCA-TATGGA
CGTTGA-CCCCAAGCATACTTCC-AAAGT-----TGTGGCAAAATGGCT---TAAGGACAACAAAGTCAAGG
TATTGGAGTGGCCA-ACACAAAGCCCTGA-CCT-CAATCCTGTA-GAAAATGTGTGGGCAGAACTG-AAAAA
----GCGCGTGCGAGCAAGGAGGCCTACAAACCCGACTC-AGTGACACCAGCTCTGTCAGGAGGAATGG--G
CC-AAAATTCACCCAAT-TTA-TTGTGGGAAGCTTG-TGGGAGGCTACCCGT-AACGTTTGACCCAAGCTAA
ACAA-TTT-AAAGGCAATGCTACCAAATACTAA
>chromosome13-40171785-40172807/1-1022
AT-GGGAAAATCAAAAGAAATCAGCCAAGACCTCAG---AAAA-CTA-ATTGTAGACCTCCACAAGTCTGGT
TCATCCTTGTGAGCAATTTCCAAATG-CCTG-AAGGTACCACGTTCATCTGT-AC-AAACAATAGTACGCAA
GTAT--AAA---CACCATGGGACCACGCAGCCATCA-TACTGCTCAGGAAGGA---GGCGCGTTGTGTCTCC
TA-GAGATGAACATGC-----TTTG--GTGC-GAAAAGTGCAAATCAATCCC-AGAACAACAGC------AA
AGGACCTTGTGAAGATGCTGGAGGAAACAGGTACAAAAGTATCTAT--AT-CCACAGT-AAAACGAGTCCTA
T-ATCGACATAACCTGAAAGG-CCGCTCAGC-AAGGAAGAAGCCACTGCTCCAAAA-CCGCCATA-AAAAAG
CCAGACTACAGTTTGCAACTGCACATGGGGACAAAGAT-CGTAC-TTTTTGGAGAAATGTCCTCTGGTCTAA
TGAAACAAAAATAGAACTGTTTGGCCATAATGACCATCTTTATG-TTTGGAGGAAAAAGGGGGAGGCTTGCA
AGC-CTAAAAACACCATCACAACCGTGAAGCAC-AGGG-GTGGCAGCATCATGTTGTGG-GGGTGCTTTGCT
GCAGGAGGGACTGATGCACTTCACAAAATAGATGGCATCATGAGG-ATGGA--AAATTATGTG--GATATAT
TGAAGCAACACCTCAAGAC-A---TCAGTCAGGAAGTTAAAGCTTGGTCGCAAATGGGTCTTCCA-AATGGA
CAATGA-CTTCAAGCATACTTCC-AAAGT-----TATTGCAAAATGGCT---TAAGGACAACAAAGTCAAGG
TATTGGAGTGGCCA-TCCCAAAGCCCTGA-CCT-CAATCCTATA-GAAAATTTGTGGGCAGAACTG-AAAAA
----GCGTGTGTGAGCAAGGAGGCCTACAAACCTGACTC-AGTTACACCAGCTCTGTCAGGAGGAATGG--G
AC-AAAATTCACCCAAC-TCA-TTGTGGGAAGCTTG-TGGAAGGCTACCCAA-AACGTTTGACCCAAGTTAA
ACCA-TTT-AAAGTCAATGCTACCAAATACCA-
>chromosome13-81523325-81524346/1-1021
-T-GGGAAAATCTAAATGAATCAGCCAAGACCTCAG---AAAA-AGA-TTTGTAGACCTCCACGAGTCTGGT
TCATCCTTGGGAGCAATTTCCAAAGG-CCTG-AAGGTACCACGTTCATCTGT-AC-AAACAATAGTACGCAA
GTAT--AAA---CACCATGGGACCACACAGCTGTCA-TACCGCTCAGGAAGGA---GACGCGTTCTGTCTCC
TA-GAGATGAACGTAC-----TTTG--GTGC-GAAAGGTGCAAATCAATCCC-AGAACAACAGC------AA
AGGACCTTGTGAAGATGCTGGAGGAAACAGGTACAAACGTATCTAT--AT-CCACAGT-AAAACGAGTCCTA
T-ATCGACATAACCTGAAAGG-CCGCTCAGC-AAGGAAGAAGCCACTGCTCCAAAA-CCGCCATA-AAAAAG
CCAGACTATGGTTTGCAACTGCACATGGGGACAAAGAT-TGTAC-TTTTTGGAGAAATGTTCTCTCGTCTGA
TGAAACAAAAATAGAACTGTTTGGCCATAATGACCATCATTATGTTTTGGAGGAAAAAGGGGGAGGCTTGCA
AGC-CGAAGATCACCATCCCAACCATAAAGCAC-GGGG-GTGGCAGCATCATGTTGTG--GGGTGCTTTGCT
GCAGGAGGGACTGGTGCACTTCACAAAATAGATGGCATCATGAGG-GGTGA--AAATTATGTG--GATATAT
TGAAGCAACATCTCAAGAC-A---TCAGTCAGGAAGTTAAAGCTTGGTCGCAAATGGGTCTTCCA-AATGGA
CAATGA-CCCCAAGCATACTTCC-AAAGT-----TGTGGCAAAATGGCT---TAAGGACAACAAAGTCACGG
TATTGGAGTGGCCA-TCACAAAGCCCTGA-CCT-CAATCCTATA-GAAAATTTGTGGGCAGAACTG-AAAAT
----GCATGTGCGAGCAAGGAGGCCTACAAACCTGACTC-AGTTACACCAGCTCTGTCAGGAGGAACGG--G
CC-AAAATTCACCCAAC-TTA-TTGTGGGAAGCTTG-TGGAAGGCTACCTGA-AACATTTGACCCAAGTTCA
ACAA-TTT-AAAGGCAATGCTACCAAATACTA-
>chromosome13-90786213-90787233/1-1020
AT-GGGAAAATCCAAAGAAATCAGCCAAGACCTCAG---AAAA-AAA-TTTGTAGACCTCCACAAGTCTGGT
TCATCCTTGGGAGCAATTTCCAAATG-CCTG-AAGGTACCACGTTCATCTGT-AC-AAACAATAGTACGCAA
GTAT--AAA---CACCATGGGACCACGCAGCCGTCA-TACAGCTCAGGAAGGA---GACGCGTTCTGTCTCC
TA-GAGATGAATGTAC-----TTTG--GTGT-GAAACGTACAAATCAATTCC-AGAACAACAGC------AA
AGGACCTTGTGAAGATGCTGGAGGAAACAGGTACAAAAGTATCTAT--AT-CCACAGT-AAAACGAGTCCTA
T-ATTGACATAACCTGAAAGG-CCGCTCAGC-AAGGAAGAAGCCACTGCTCCAAAA-CCACCATA-AAAAAG
CCAGACTACGGTTTGCAACTGCACATGGGGACAAAGAT-ATTAC-TTTTTGGAGAAATGTCCTCTGGTCTGA
TGAAAGAAAAATAGAACTGTTTGGCCATAATGACCATCGTTATG-TTTGGAGGAAAAAGGGGGAGGCTTGCA
AGC-CGAAGAACACCATCCCAACCGTGATGCAC-GGGG-GTGGCAGCATCATGTTGTGG-GGGTGCTTTGCT
GCAGGAGGGACTGGTGCACTTCACAAAATAGATGACATCATGAGG-GTGGA--AAATTATGTG--GATATAT
TGAAGCAACATCTCAAGAC-A---TCAGTCAGGAAGTTAAAGCTTGGTCGCAAATGGGTCTTCCA-AATGGA
CAATGA--CCCAAGCATACTTCC-AAAGT-----TGTGGCAAAATGGCT---TAAGGACAACAAAGTCAAGG
TATTGGAGTGGCCA-TCACAAAGCCCTGA-CCT-CAAGCCTATA-AAACATTTGTGAGCAGAACTG-AAAAA
----GCGTGTACGAGCAAGGAGGCCTACAAACCTTACTC-AGTTACACCAGCTCCGTCAGGAGGAATGG--G
CC-AAAATTCACCCAAC--TA-TTGTGGGAAGCTTG-TGGAAGGCTACCCTA-AACGTTTGACCCAAGTTAA
ACAA-TTT-AAAGGCAATTCTACCAAATACTA-
>chromosome13-46314584-46315610/1-1026
AT-GGGAAAATCAAAAGAAATCAGCCAAGACTTCAG---AAAA-AGA-ATTGTAGACCTCCACAAGTCTGGT
TCATCCTTGGGAGCAATTTCCAAACG-CCTGAAAGGTACCACGTACATCTGT-AC-AAACAATAATACGCAA
GTAT--AAA---CACCATGGGACCACGCAGCCGTCA-TACCGCTCAGGAAGGA---GACACGTCCTGCCCCA
TA-GAGATGAACGTAC-----TTTG--GTGC-GAAAAGTGCAAATCAATACC-AGAACAACAGC------AA
AGGACCTTGTGAAGATGCTGGAGGAAACAGGTACAAAAGTATCTAT--AT-CCACAGT-AAAACGAGTCCTA
T-ATCGACATAACCTGAAAGG-CCGCTCAGC-AAGGAAGAAGCCACTGCTCCAAAA-CCGCCATA-AAAAAG
CCAGACTACGGTTTGCAACTGCACATGGGGACAAAGAT-CGTAC-ATTTTGGAGAAATGTCCTCTGGTCTCA
TGAAACAAAAATAGAACTGTTTGGCCATAATGACCATCGTTATG-TTTGGAGGAAAAAGGGAGAGGCTTGCA
AGC-CGGAGAACACCATCCCAACCGTGAAGCAC-AGGG-GTGGCAGCATCATGTTGTGG-GGGTGCTTTGCT
GCAGGAGGGACTGGTGTACTTCACAAAATAGATGGCATCATGAGG-GAGAA--AAATGATGTG--GATATAT
TGAAGCGACATCTCAAGAC-A---TCAGTCAGGAAGTTAAAGCTTGGTCGCTAATGGGTCTTCCA-AATGGA
CCATGA-CCCCAAGCATACTTCC-AAAGT-----TGTGGCAAAATGGC----TAAGGACAACAAAGTCAAGG
TATTGGAGTGGCCA-TCACAAAGCCCTGA-CCT-CAATCCTATA-GAAAATGTGTGGGGAGAACTG-AAAAA
GCTTGCGTGTGCGAGCAAGGAGGCCTACAAACCTGACTC-TGTTACACCAGCTCTGTCAGGAGGAATGG--G
CA-ATAATTCACCCAAC-TTA-TTGTGGGAAGCTTG-TGGAAGGCTACCCGA-AACGTTTGACCCAAGTTAA
ACAA-TTT-AAAGGCAATGCTACCAAACACTA-
>chromosome13-70411125-70412147/1-1022
-T-GGGAAAATCAAAAGAAATCAGCCAAGATCTCAG---AAGA-AAA-ATTGTAGACATCCGCAAGTCTGGT
TCATCCTTGAGAGCAATTTCCAAACG-CCTG-AAGGTACCACGTTCATCTGT-AC-AAACAATAGTACGCAA
GTAT--AAA---CACCATGGGACCACACAGCCGTCA-TACCGCTCAGGAAGGA---GACGCGTTCTGTCTCC
TA-GAGATGAACGTAC-----TTTG--GTGC-GAAAAGTGTAAATCAATCCC-AGAACAACAGC------AA
CGGACCTTGTGAAGATGCTGGAGGAAACAGGTATAAAAGTATCTAT--AT-CCACAGT-AAAACGAGTCTTA
T-ATCGACATAACCTGAAAGG-CCGCTCAGC-AAGGAAGAAGCCACTGCTCCAAAA-CCGCCATA-AAAAAG
CCAGACTACGGTTTGCAACTGCACATGGGGACGAAGAT-CGTAC-TTTTTGGAGAAATGTCCTCTGGTCTGA
TGAAACAAAAATAGAACTGTTTGGCCATAATGACCATCGTTATG-TTTGGA-GAAAAAGGGGGAGGCTTGCA
AGC-CGAAGAAAACCATCCCAACCATGAAGCAC-GGGG-GTGGCAGCATCATGTCGGGG-GGGTGCTTTGCT
GCAGGAGGGGCTGGTGCACTTCACAAAATAGATGGCATCATGAGG-CAGGA--AAATGACGTG--GATATAT
TGAAGCAACATCTCAAGAC-A---TCAGTCAGGAAGTTAAAGCTTGGTCGCAAATGGGTCTTCCA-AATGGA
CATTGA-CCCCAAGCATACTTCC-AAAGT-----TGTGGCAAAATGGCT---TAAGGACAACAAAGTCAAGG
TATTGGAGTGGCCATTCACAAAGCCCTGA-CCT-CAAGGCTATA-GAAAAAGTGTAGGCAGAACTG-AAAAA
----GCGTGTGCGAGCAAGGAGGCCTACAAACCTGACTC-AGTTACACCAGCTCTGTCAGGAGGAATGG--A
CC-AAAATTTACCCAAC-TTA-TTGTGGGAAGCTTG-TGGAAGGCTACCCGA-AACATTTGACCCAAGTTAA
ACAA-TTT-AAAGGCAATGCTACCAAATACTAA
>chromosome13-21233680-21234701/1-1021
-T-GGGAAAATCAAAAGAAATCAGCCAAGACCTCAG---AAAA-AAA-TGTGTAGACCTCCACAAGTCTGGT
TCATCCTTGGGAGCAATTTCCAAATG-CCTG-AAGGTACCACGTTCATCTGT-AC-AAACAATAGTACGCAA
GTAT--AAA---CACCATGGGACTATGCAGCCGTCA-TACCGCTCAGGAAGGA---GATGCGTTCTGTCTCC
TA-GAGATGAACGTAC-----TTTG--GTGA-GAAAAGTGCAAATCAATCCC-AGAACAACAGC------AA
AGGACCTTGTGAAGATGCTGGAGGAAACAGGTACAAAAGTATCTGT--AT-CCAGAGT-AAAACGAGTCCTA
T-ATCGACATAACCTGAAAGG-CTGCTCAGC-AAGGAAGAAGCCACTGCTCCAAAA-CCACCATA-AAAAAG
CCAGACTACAGTTTGAAACTGCACATGGGGACAACGAT-CGTAC-TTTTTGGAGAACTGTCCTCTAGTCTAA
TGAAACAAAAATAGAACTGTTTGGCCATAATGACCATCGTTATG-TTTGGAGGAAAAAGGGGGAGGCTTGCA
AGC-CGAAGAACACCATCCCAACCGTGAAGCAC-GGGG-GTGGCAGCATCATGTTGTGG-CGGTGCTTTGCT
GCAGGAGGGACTGGTGCACTTCAC-AAATAGATGGCATCATGAGG-AAGTA--AAGTTATGTG--GATATTT
TGAAGCAACATTTCAAGAC-A---TCAGTCAGGAAGTTAAATCTTGGTCGCAAATGGGTCTTCCA-AATGGA
CAATGA-CCCCAAGCATACTTCC-AAAGT-----TGTGGCAAAATGGCT---TAAGGACAACAAAGTCAAGG
TATTAGAGTGGCCG-TCACAAAGCCCTGA-CCT-CAATCCTATA-GAAAATGTTTGGGCAGAACTG-AAAAA
----GCGTGTGCGATCAAGGAAGTCTACAAACCTGACTC-AGTTACACCAGCTCTGTCAGGAGGAATGG--G
CC-AAACTTCACCCAAC-TTA-TTGTGGGAAGCTTG-TGGAAGGCTACCCGA-AACGTTTGACTCAAGTTAA
ACAA-TTT-AAAGGCAATGCTACCAAATACTAA
>chromosome13-34651306-34652293/1-987
---------------------------------------AAAA-AAA-ATTGGAGACCTCCACAAGTCTGGT
TCATCCTTGGGAGCAATTTCCAAACG-CCTG-AAGGTACCACGTTCATCTGT-AC-AAACAATAGTACGCAA
GTAT--AAA---TACCATGGGACCACGCAGCCGTCA-TACCGCTCAGGAAGGA---GACGCCTTCTGTCTCA
TT-GAGATCAACGTAC-----TTCG--GTGT-GAAAAGTGCAAATCAATCGC-AGAACAACAGC------AA
AGGACCTTGGGAAGATGCTGGAGGAAACAGGTAC-AAAGTATCTAT--AT-CCACAGT-AAAACGAGTCCTA
C-ATCGACATAACCTGAAAGG-CCACTCAGC-AAGGGAGAAGCCACTGCTCCAAAA-CCGCCATA-AAAAAG
CCAGACTACGGTTTGCAACTGCACATGGGGACAAAGAT-CGTAC-TTTTTGGAGAAATGTCCTCTGGTCTGA
TGAAACAAAAATAGAACTGTTTGGCCATAATGACCATCGTTATG-TTTGGAGGAAAAAGGGGGAGGCTTGCA
AGC-CGAAGAACACCATCCCAACCGTGAAGCAC-GGGG-GTGGTAGCATCATGTTGTGG-GGGTGCTTTGCT
GCAGGAGGGACTGGTGCACTTCACAAAATAGATGGCGTCATGAGA-AAGGA--AAATTATGTG--GATATAT
TGAAGCAACATCTCAAGAC-A---TCAGTCAGGAAGTTAAAGCTTGGTCGCAAATGGGTCTTCCA-AATGGA
CAATGA-CCCCAAGCATACTTCC-AAAGT-----TGTGGCAAAATGGCT---TAAGGACAACAAGGTCAAGG
TATTGGAGTGGCCA-TCACAAAGCCCTGA-CCT-CAATCCCATA-GAAAATTTGTGGGCAGAACTG-AAAAA
----GCGCATGCGAGCAAGGAGGCCTACAAACCTGACTA-AGTTACGCCAGCTCTGTCAGGAGGAATGG--A
AC-AAAATTCACCCAAC-TTA-TTGTGGGAAGCTTG-TGGAAGGCTACCCGA-AATGTTTGATCCAAGTTAA
ACAA-TTT-AAAGGCAATTCTACCAAATAGTAA
>chromosome14-78129657-78130679/1-1022
AT-GGGAAAATCAAAATAAATCAGCCAAGACCTCAG---AAAA-TAT-ATTGTAGACCTCCACAAGTCTGGT
TCATCCTTGGGAGCAATTTCCAAACG-CCTG-AAGGTACCACATTCATCTGT-AC-AAACAATAGTACGCAA
GTAT--AAA---CACCATGGGACCACGCAGCCGTCA-TACCGCTCAGGAAGGA---GACGCGTTCTGCCTCC
TA-GAGATGAACATAC-----TTTG--ATGC-GAAATGCGCAAATCAATCCC-AGAACAACAGC------AA
AGGACCTTGTGAAGATGCTGGAGGAAACAGGTACAAAAGTATCTAT--AT-CCACAGT-AAAACAAGTCCTA
T-ATCAACATAACCCGAAAGG-CCGCACAGC-AAGGAAGAAGCCACTGCTCCAAAA-CCGCCATA-AAAAAG
CCAGACTACGGGTTGCAACTGCACATGGGGACAAAGAT-CGTAC-TTTTTGGAGAAATGTCCTCTGGTCTGA
TGAAACAAAAATAGAACTGTTTGGCCATAATGACCATTGTTATG-TTTGGAGGAAAAAGGGGGAGGCTTACA
AGC-TGAAGAACACCATCCCAACCGTGAAGCAC-GGGG-ATGGCAGCATCATGCTGTGG-GGGTGCTTTGCT
GCAGGAGGGACTGGTGCACTTCACAAAATAGATGGCTTCATGAGA-AAGGA--AAATTATGTG--GATATAG
TGAAGCAACATCTCAAGAC-A---TCAGTCAGAAAGTTAAAGCTTGGTCGCAAATGGGTCTTCTA-AATGGA
CAATGA-CCCCAAGCATACTTCC-AAAGT-----TGTGGCAAAATGGCT---TAAGGACAACAAAGTCAAGG
TATTGGAGTGGCCA-TCACAAAGCCCTGA-CCT-CAATCCTATA-GAAAAGTTGTGGGCAGAACTG-AAAAA
----GCATGTGCGAGCAAGGAGGCCTACAAACCTGACTC-AGTTACACCAGCTCTGTCAGGAGGAATGG--G
AC-AAAATTCACCCAAC-TTA-TTGTGGGAAGCTTG-TGGAAGGCTACCCGA-AACGTTTGACCCAAGTTAA
ACAA-TTT-AAAGGCAATGCTACCAAATACTA-
>chromosome14-43833719-43834740/1-1021
AT-GGGAAAATCAAAAGAAATCAGCCAAGACCTCAG---AAAA-AAC-ATTGTAGACCTCCACAAGTCTGGT
TCATCCTTGGAAGCAATTTCCAACCA-CCTG-AAGGTACCACGTTCATCTGT-AC-AAACAATAGTACGCAA
GTAT--AAA---CACCATGGGACCACGCAG-CGTCA-TACCGCCCAGGAAGGA---GACGCGTTCTGTCTCC
TA-GAGTTGAATGTAC-----TTTG--GTGC-GAAAAGTGCAACTCAATCCC-GGAACAACAGC------AA
AGGACCTTGTGAAGATGCTGGAGGAAACAGGTACAAAAGTATCTAT--AT-CCACAGT-AAAACGAGTCCTA
T-ATCGTCATAACCTGAAAGG-CCGCTCAGC-AAGGAAGAAGCCACTGCTCCAAAA-CCGGCATA-AAAAAG
CCAGACTACGGTTTGCAACTGCACATGGGGACAAAGAT-TGTAC-TTTTTGGAGAAATGTCCTCTGGTCTGA
TGAAACAAAAATAGAACTGTTTGGCCATAATGACCATCGTTATG-TTTGGAGGAAAAAGGGGGAGGCTTGCA
AGC-CGAAGTACACCATCCCAACCGTGAGGCAC-GGGG-GTGGCAGCATCACGTTGTGG-GGGTGCCTTGCT
GCAGGAAGGACTGGTGCACTTCACAAAATAGATGCCATCATGAGG-TAGGA--AAATTATGTG--GATATAT
TGAAGCAACATCTCAAGAC-A---TCAGTCAGGAAGTTAAAGCTTGGTCGCAAATGGGTCTTCCA-AATGGA
CAATGA-CCCCAAGCATACTTCC-AAAGT-----TGTGGCAAAATGGCT---TAAGGACAACAAAGTCAAGG
TATTGGAGTGGCCA-TCACAAAGCCCTGA-CCT-CAACCCTATA-TAAAATTTGTGGGCAGAACTG-AAAAG
----GCGTGTGTGAGCAAGGAGGCCTACAAACCTGACTC-AGTTACACCAGCTCTGTTAGGAGGAATGG--G
TC-AAAATTCACCCAAC-TTA-TTGTGGGAAGCTTG-TGGAAGGCTACCCGA-AACATTTGACCCAAGTTAA
ACAA-TTT-AAAGGCAATGCTGCAAAATACTA-
>chromosome14-77897404-77898424/1-1020
AT-GGGAAAATCAAAAGAAATCAGCCAAGACCTCAG---AAAA-TAC-ATTTTAGACCTCCACAAGTCTGGT
TCATCCTTGGGAGCAATTTCCAAACG-CCTG-AAGGTGCCACGTTCATCTGT-AC-AAACAATAGTACGCAA
GTAT--AAA---CACCATGGGACCACGCACCCGTCA-TACCGCTCAGGAAGGA---GACGCGTTCTGTCTCC
TA-GAGATGAACGTAC-----TTTG--GTGC-GAAAAGTGCAAATCAATCCC-AGAACAACAGC------AA
AGGACCTTGTGAAGATGCTGGAGAAAACGGGTACAAAAGTATCTAC--AT-CCACAGT-AAAACGAGTCCTA
T-ATCGACATAACCTGAAAGG-CCACTCAGC-AAGGAAGAAGCCACTGCTCCAAAA-CCGCCAT--AAAAAG
CCAGACTCCGGTTTGCAACTGCACATGGGGACAAAGAT-CATAC-TTTTTGGAGAAATGTCCTCTGATCTGA
TGAAACAAAAATAGAACTGTTTGGCCATAATGACCATTGTTATG-TTTGGAGGAAAAAGGGGGAGGCTTGCA
AGC-TGAAGAACACCATCCCAACCGTGAAGCAT-GGGG-GTGGCAGCATCATGTTGTGG-GGGTGCTTTGAT
GCAGGAGGGACTGGTGCACTTCACAAAATAGATGGCATCATGAAG-AGGGA--AAATTATGTG--GATATAT
TGAAGCAACATCTCAAGAC-A---TCAGTCAGGAAGTTAAAGCTTGGTCACAAATGGGTCTTCCA-AATAGA
CAATGA-CCCCAAGCATACTTCC-AAAGT-----TGTGGCAAAATGGCT---TAAGGACAACAAAGTCAAGG
TATTGGAGTGGCCA-TCACAAAGCCCAGA-CCT-CAATCCTATA-GAAAATGTGTGGGCAGAACTG-AAAAA
----GCGTGTGTGAGCAAGGAGGTCTACAAACCTGACTC-AGTTACATCAGCTCTGTCAGGAGGAATGG--G
CC-AAAATTCACCCAAC-TTA-TTGT-GGAAGCTTG-TGGAAGGCTACCCAA-AACATTTGACCCAAGTTAA
ACAA-TTT-AAAGGCAATGCTACCAAATACTA-
>chromosome14-32555425-32556447/1-1022
AT-GGGAAAATCAACAGAAATCAGCCAAGACCTCAG---AAAA-ATA-ATTGTAGACCTCCACAAGTCTGGT
TCATCCTTGGGAGCAATTTTCAAACG-CCTG-AAGGTACCACGTTCATCTGT-AC-AAACAATAGTACGCAA
GTAT--AAA---CACCATGGGACCACACAGCCGTCA-TACCGCTCAGGAAGGA---GACGCGTTCTGTCTCC
TA-GAGATGAACGTAC-----TTTG--GTGT-GAAAAGTGCAAATCAATCCC-AGAACAACAGC------AA
AGGACCCTGTGAAGATGCTGGAGGAAACAGGTACAAAAGTATCTAT--AT-CCACAGT-AAAACAAGTCCTA
T-GTCGACATAACCTGAAAGG-CCGCTCAGC-AAGGAAGAAGCCCCTGCTCCAAAA-CCGCCATA-AAATAG
GCAGACTACGGTTTGCAACTGCACATGGGGACAAATAT-CGTAC-TTTTTGGAGAAATGTCCTCTGGTCTGA
TGAAACAAAAATAGAACTGTTTGGCCATAATGACCATTCTTATG-TTTAGCGGAAAAATGGGTAGGCTTGCA
AGC-CAAAGAACACCATCCCAACCGTGAAGCAC-GGGG-GTGGTAGCATCATGTTGTGG-GGGTGCTTTGCT
GCAGGAGGGACTGCTGCACTTCGCAAAATAGATGGCATCATGAGG-CAGGA--AAATTATGTG--GATATAT
TGAAGCAACGTCTCAAGAC-A---TCAGTCAGGAAGTTAAAGCTTGGTCGCAAATGGGTCTTCCA-AATGGA
CAATGA-CCCCAAGCATACTTCC-AAAGT-----TGTGGCAAAATGGCT---TAAGAACAACAAAGTCAAGG
TAATGGAGTGGCCA-TCACAAAGCCCTGA-CCT-CAATCCTATA-GAAAATTTGTGGGCAGGACTG-AAAAA
----GCGTGTGCGAGCAAGGAGGTCTACAAACCTGACTT-AGTTACACCAGCTCTGTCAGGAGGAATGG--G
CC-ATAATTCACCCAAC-TTA-TTGTGGGAAGCTTG-TGGATGGCTACCCGA-AATGTTTGACCCAAGTTAA
ACAA-TTT-AAAGGCAATGCTACCAAATACTA-
>chromosome14-12829088-12830110/1-1022
AT-GGGAAAATCAAAAGAAATCAGCCAAGACCTCAG---AAAA-AAA-ACGGTAGACCTCCACAAGTCTGGA
TCATCCTTGGGAGCAATTTCCAAACG-CCTG-AAGGTACCACGTTCATCTGT-AC-AAACAATAGTACGCAA
GTGT--AAA---CAACATGGGACCACGCAGCCGTCA-TACCGCTCAGGAAGGA---GACACGTTCTGTCTTC
TA-GAGATGAACATAC-----TTTG--GTGC-GAAAAGTGAAAATCAATCCC-AGAACAACAGC------AA
AGGACCTTGTGATGATGCTTGAGGAAACAGGTACAAACGTATCTAT--AT-CCACAGT-AAAACGAGTCCTA
T-ATTGACATAACCTGAAAGG-CCGCTTAGC-AAGGAAGAAGCCACTGCTCCAAAA-CCGCCATA-AAAAAG
CCAGACTACAGTTTGCAACTGCACATGAGGACAAAGAT-CATAC-TTTTTGGAGAAATGTCCTCTGATCTGA
TGAAACAAAAATAGAACTGTTTGGCCATAATGACCATCGTTATG-TTTGGAGGAAAAAGAGGGAGGCTTGCA
AGC-CGAAGAACACCATCTCAACCGTGAAACAC-GGGG-GTGGCAGCATCATGTTGTGG-GGGTGCTTTGCT
GCAGAAGGGACTGGTGTACTTCACAAAATAGATGGCATCATGAGG-TTGGA--AAATTATGTG--GATATAT
TGACGCAACATCTCAAGAC-A---TCAGTCAGGAAGTTAAAGCTTGGTCGCAAATGGGTCTTCCA-AATGGA
CAACGA-CCCCAAGCATACTTCC-AAAGT-----TGTGGCAAAATGGCG---TAAGGACAACAAAGTCAAGG
TATTGGAGTGGCCA-TCACAAAGCCCTGA-CCT-CAAACCTATA-GAAAATGTGTGGGCAGAACTG-AAAAA
----GCGTGTGCGAGCAAGGAGGCCTACAAACCTGACTC-AGTTACACCAGCTCTGTCAGGAGGAATGG--G
CC-AAAATTCACCCAAT-TTA-TTGTGGGAAGCATG-TGGAAGGCTACCCAA-AACGTTTGACCCAAGTTAA
ACAA-TTC-AAAGGCAATGCTACCAAATACTA-
>chromosome14-85123007-85124028/1-1021
AT-GGGAAAATCTAAAGAAATCAGACAAGACTTCAG---AAAA--AA-ATTGTAGATCTCCACAAGTCTGGT
TCATCCTTGGGAGCAATTTCCAAATGCCCTG-AAGGTACCACGTCCATCTGT-AC-AAACAATAGTACGCAA
GTAT--TAA---CACCATGGGACCACGCAGCCGTCA-TACTGCTCAGGAAGGA---GACGCGTTCTGTCTCC
TA-GAGATGAACGTAC-----TTTA--GTGT-GAAAAGTGCAAATCAATCCC-AGAACAATAGC------AA
AGGACCTTGTGAAGATGCTGGAGTAAACAGGTACAAAAGTATCTAT--AT-CCACAGT-AAAACAAGTCCTA
T-ATCGACATAACCTGAAAGG-CCACTCGGC-AAGGAAGAAGCCACAGCTCCAAAA-CCGTCCTC-AAAAAG
CCAGACTACGGTTTGCAACTGCACATGGGGACAAAGAT-AATAC-TTTTTGGAGTAATGTCCTCTGGTCTGA
TGAAACAAAAATAGAACTGTTTGGCCATAATGACCATCGTTATG-TTTGGAGGAAGAAGGGGGAGGCTTGCA
AGC-CGAAGAACACCATCCCAACCGTGAAGCAC-GGGG-GTGGCAGCATCATGTTGTG--GGGTGCTTTGCT
GCAGGAGGGACTGGTGCACTTCAGAAAATAGATGGCATCATGAGG-CAGGA--AAATAATGTG--GATATAT
TGAAGCAACATCTCAAGAC-A---TCAGTCAGGAAGTTAAAGCTTGGTCGCAAATGGGTCTTCCA-AATGGA
TAATGA-CCCCACGCATACTTCC-AAAGT-----TGTGGCAAAATGGCT---TAAGGACAACAAAGTCAAGG
TATTGGAGTGGCCA-TCACAAAGCCCTGA-CCT-CAATCCTATA-GAACATTTGTGGGCAGAACTG-AAAAA
----GTGTGTGCGAGCAAGGAGGCCTACAAACCTGACTC-AGTTACACCAGCTCTGTCAGGAGGAATGG--G
CC-AAAATTCACCCAAC-TTA-TTGTGGGAAGCTTG-TGGAAGGCTACCCGA-AACGTTTGACCCAAGTTAA
ACAA-TTT-AAAGGCAATGCTACCACATACTA-
>chromosome14-16428629-16429653/1-1024
-T-GGGAAAATCAAAAGAAATAAGCTAAGACCTCAG---AAAA-AAA-ATTGTAGACCTCCACAAGTCTGGT
TCATCCTTGGGAGCAATTTCCAAACG-CCTG-AAGGTGCCACGTTCATCTGT-AC-AAACAATAGTGCGCAA
GTAT--AAG---CACCATGGGACCACGCAGCCATCA-TACCGCTCAGGAAGGA---GACACGTTCTGTCTCC
TA-GAGATGAACATAC-----TTTGGTGTGC-GAAAAGTGCAAATCAATCCC-AGAACATCAGC------AA
AGGACCTTGTGAAGATGCTGGAGGAAACAGGTACAAAAGTATCTAT--AT-CCACAGT-AAAACGAGTCCTA
T-ATTGACATAACCCGAAAGG-CCGCTCAGC-AAGGAAGAAGCCACTGCTCCAAAA-CCGCCATA-AAAAAG
CCAGACTACGGTTTGCAACTGCACATAGGGACAAAGGT-CGTAC-TTTTTGGAGAAATGTCCTCTGGTCTGA
TGAAACAAAAATATAACTGTTTGGCCATGATGACCATCGTTATG-TTTGGAGGAAAAAGGGGGAGGCTTGCA
AGC-CGAAGAACACCATCCCAACTGTGAAGCAG-GGGG-GTGGCAGCATCATGTTGTAG-GGGTGCTTTGCT
GCAGGAGGGACTAGTGCACTTCACAAAATAGATGGCATCATGAGG-GAGGA--AAATTATGTG--GATATGT
TGAAGCAACATCTCAAGAC-A---TCAGTCAGGAAGTTAAAGCTTGGTCGCAAATGGGTCTTCCA-AATGGA
CAATGA-CCCCAAGCATACTTCC-AAAGT-----TGTGGCAAAATGGCT---TAAGGACAACAAAGTCAAGG
TATTGGAGTGGCCA-TCACAAAGCCCTGA-CCT-CAATCCTATA-GAAAATTTGTGGGCAGAAATT-AAAAA
----GCGTGTGCAAGCAAGGAGGCCTACAAACCTGACTC-GGTTACACCAGCTCTGTCAGGAGGAATAG--G
CC-AAAATTCACCCAAT-TTA-TTGTGGGAAGCTTG-TGGAAGGCTACCCAA-AACGTTTGACCCAAGTTAA
ACAA-TTT-AAAAGCAATGCTACCAAATACTAA
>chromosome14-89780784-89781806/1-1022
-T-GGGAAAATCAAAATAAATCAGCCAAGACCTCAG---AAAA--AA-ATGGTAGACCTCCACAAGTCTGGT
TCATCCTTGGGAGCAATTTCCAAACG-CCTG-AAGGTACCACGTTCATCTGT-AC-AAACAATAGTACGCAG
GTAT--AAA---CACCATGGGACCACGCAGCCGTCA-TACCACTCAGGAAGGA---GACGCGTTCTGTCTCC
TA-GAGATGAACGTAA-----TTTG--GTGC-GAAAAGTGCAAATCAATCCC-AGAACAACAGC------AA
AGGACCTTGTGAAGATGCTGGAGGAAACAGGTAC-AAAGTATCTAT--AT-CCACAGT-AAAACGAGTCCTA
T-ATCGACATAACCTGAAAGG-CCGCTCAGC-AAGGAAGAAGCCACTGCTCCAAAA-CCGCCATA-AAAAAG
CCAGACTACGGTTTGCAACTGCACATGGGGACAAAGAT-TGTAC-TTTTTGGAGAAATGTCCTCTGGTCTGA
TGAAACAAAAATTGAACTGTTTGGCCATAATGACCATCGTTATG-TTTGGAGGAAAAAGGGGGAGGCTTGCA
AGC-CGAAGAACACCATCCCAACCATGAAGCAC-GGGG-GTGGCAGCATCATGTTGTGG-GGGTGCTTTGCT
GCAGGAGGGACTGGTGCACTTCACAAAATAGATGGCATCATGAGG-TAGGA--AAATTATGTG--GATATAT
TGACTCAACATCTCAAGAC-A---TCAGTCAGGAAGTTAAAGCGTGGTCGCAAATGGATCTTCCA-AATGGA
CAATGA-CCCCAAGCATACTCCC-AAAGT-----TGTGGCAAAATGGCT---TAAGGACAACAAAGTCAAGG
TATTGGAGTGGCCA-TCACAATGCCCTGA-CCT-CAATCCTATA-GAATATTTGTGGGCAGAACTG-AAAAA
----GTGTGTGCGAGCAAGGAGGCCTACAAACCTGACTC-AGTTACACCAGCTCTGTCAGGAGGAATGGGCG
CC-AAAATTCACCCAAT-TTA-TTGTGGGAAGCTTG-TGGAAGGCTACCCGA-AACATTTGACCCAAGTTAA
ACAA-TTT-AAAGGCAATGCTACCAAATACTAA
>chromosome14-84236665-84237685/1-1020
-T-GGGAAAATCTAAAGAAATCAGCAAAGACCTCAG---AAAA-AAA-ATTGTAGACCTCCACAAGTCTGGT
TCATCCTTGGTAGCAATTTCCAAACG-CCTG-AAGGTACCACGTTCATCTGT-AC-AAACAATAGTACACAA
GTAT--AAA---CACCATGGGACCACGCAGCCGTCA-TACCACTCAGGAAGGA---GACGCGTTCTGTCTCC
TA-GAGATGAACGTAC-----TTTG--GTGC-GAAAAGTGCAAATCAGTCCC-AGAACAACAGC------AA
AGGACCTTGTGAAGATGCTGGAGGAAACAGGTACAAAAGTATCTAC--AT-CCACAGT-AAAACGAGTCCTA
T-ATCGACATAACCTGAAAGG-CCGCTCAGC-AAGGAAGAAGCCACTGCTCCAAAA-CCGCCATA-AAAAAG
CCAGTGTATAGTTTGCAACTGCACATGGGGACAAATAT-CGTAC-TTTTTGGAGAATTGTCCTCTGGTCTGA
TGAAACAAAAATAGAACTGTTTGGCCATAATGACCATCGTTATG-TTTGGAGGAAAAA-GGGGAGGCTTGCA
AGC-CGAAGAACACCATCCCAACCGTGAAGCAC--GGG-GTGGCAGCATCATGTTGTGG-GGGTGCTTTGCT
GCAGGAGGGACTGGTGCACTTCCCAAAATAGATGGCATCATGAGG-GAGGA--AAATTATGTG--GATATAT
TGAAGCAACAGCTCAAGAC-G---TCAGTCAGGAAGTTAAAGCTTGGTTGCAAATGCGTCTTCCA-AATGGA
CAATGA-CCCCAAGCGTACTTCC-AAAGT-----TGTGGCAAAATGGCT---TAAGGACAACCAAGTCCAGG
TATTGGAGTGGCCA-TCACAAAGCCCTGA-CCT-CAATCTCATA-GAACATTTGTGGGCAGAACTG-AAAAA
----GCATGTGCGAGCAAGGAGGCCTACAAACCTGACTC-AGTTACACCAGCTCTGTCAGGAGGAATGG--G
CC-AAAATTCACCCAAC-TTA-TTGTGGGAAGCTTG-TGGAAAGCTACCCAA-AACGTTTGACCCAAGTTAA
ACAA-TTT-AAAGGCAATGCTACCAAATACTAA
>chromosome14-38549639-38550622/1-983
---------------------------------------------AA-ATTGTAGACCTCCACAAGTCTGGT
TCATCCTTGGGAGCAATTTCCAAACG-CCTG-AAGGTACCACGTTCACATGT-AC-AAACAATAGTACGCAA
GTAT--AAA---CACCATGGGACGACTCAGCCGTCA-TACCGATCAGGAAGGA---GACGCGTTCTGTCTCC
TA-GAGATGGACGTAC-----TTTG--GTGC-GAAAAGTGCAAATCAATCCC-AGAACAACTGT------AA
AGGACCTTGTGAAGATGCTGGAGGAAACAGGTACAAAAGTATCTAT--AT-ACACAGT-AAAACGAGTCCTA
T-ATCGATATAACCTGAAAGG-CCGCTCAGC-AAGGAAGAAGCCACTGCTCCAAAA-CCGCCATA-AAAAAG
CCAGACTACAGTTTGCAACTGCACATGGGGACAAAGAT-CGTAC-TTTTTGGAGAAATGTCCTCTGGTCTGA
TGAAACAAAAATAGAACTGTTTGGCCATAATGACCATCGTTATG-TTTGGAGGATAAAGGGGGAGGCTTGCA
AGC-CGAAGAATACCATCCCAACCATGAAGCAC-GGGG-GTGGCAGCATCATGTTGTGG-GGATGCTTTGTT
GCAGGAGGGACTGGTGCACTTCACAAAATAGATGGCACCATAAGG-CAGGA--AAATTATGTG--GATATAT
TGAAGCAACATCTCAAGAC-G---TCAGTCAGGAAGTTAAAGCTTGGTCGCAAATGGGTCTTCCA-AATGGA
CAATGA-CCCCAAGCATACTTAC-AAAGT-----TGTGGCAAAATGGCT---TAAGGACAACAAAGTCAAGG
TATTGGAGTGGCCA-TCACAAAGCCCTGA-CCT-TAATCCTATA-GAAGATTTGTGGGCAGAACTG-AAAAA
----GCGTGTGCGAGCAAAGAGGCCTACAATCCTGACTC-AATTACACCAGCTCTGTCAGGAGGAATGA--G
CC-AAAATTCACCTAAC-TTA-TTGTGGGAAGCTTG-TGGAAGGCTACCCGA-AACGTTTGACCCAAGTTAA
ACAA-TTT-AAAGGCAATGCTACCAAATACTAA
>chromosome14-5010949-5011929/1-980
----------------------------------------------A-ATTGTAGACCTTCACAAGTCTGGT
TCATCCTTGGGAGCAATTTCCAAATG-CCTG-AAGGTACCACGCTCATCTGT-AC-AAACAATAGTACGCAA
GTAT--AAA---CACCATGGGACCACGCAGCCGTCA-TACCGCTCAGGAAGGA---GACGCGT--TGTCTCC
TA-GTGATGAACGTAC-----TTTG--GTAC-GAAAAGTGAAAATTAATCCC-AGAACAACAGC------AA
AGAACCTTGTGAAGATGCTGGAGGAAACGGGTACAAAAGTATCTAT--AT-CCACTGT-AAAACGAGTCCTA
T-ATCGACATAACCTGAAAGG-CCGCCCAGC-AAGGAAGAAGCCACTGCTCCAAAA-CCGACATA-AAAAAG
ACAGACTACAGTTTGCAACTGCACATGGGGACAAAGAT-CGTAC-TTTTTGGAGAAATGTCCTCTGGTCTGA
TGAAACAAAAATAGAACTGTTTGGCCATAATGACCATCGTCATG-TTTGGAGGAAAAAGGGGGAGGCTTGCA
AGC-CGAAGAACACCATCCCAACCGTGAAGTAC-GGGG-GTGGCAGCATCATGTTGTGG-GGTTGCTTTGCT
GCAGGAGGGACTGGTGCACTTCACAAAATAGATGGCATCATGAGG-TAGGA--AAATTATGTG--GATATAT
TGAAGCAACATCTCAAGAC-A---TCAGTCAGGAAGTTAAAGCTTGGTCGCAAATGGGTCTTCCA-AATGGA
CAATGA-CCCCAAGCATACTTCC-AAAGT-----TATGGCAAAATGGCT---TAAGGACAACAAAGTCAAGG
TATTGGAGTGGCCA-TCACAAAGCCCTGA-CCT-CAATCCTATA-GAAAATTTGTGGGCAGAACTG-AAAAA
----GCGTGTGCGAGAAAGGAGGCCTACAAACCTGACCC-AGTTACACCAGCTCTGTCAGGAGGTATGG--G
CC-AAAATTCACCCAAC-TTA-TTGTGGGAAGCATG-TGGAAGGCTACCTGA-CACGTTTGACCCAAGCTAA
ACAA-TTT-AATGGCAATGCTACCAAATACTAA
>chromosome14-39959965-39960946/1-981
------------------------------------------------ATTGAAGACCTCCACAAGTCTGGT
TCATCCTTGGGAGCAATTTCCAAACG-CCTG-AAGGTACCACGTTCATCTGT-AC-AAACAATAGTACGCAA
GTAT--AAA---CACCATGGGACCACACAGCCGTCT-TACCACTCAGGAAGGA---GACGCGTTCTGTCTTC
TA-GAGATTAATGTAC-----TTTG--GTGC-GAAATGTGCAAATCAATCCC-AGAACAACAGC------AA
AGGACCTTGAGAAGATGCTGGAGGAAACAGGTACAAAAGTATCTAT--TT-CCACAGT-AAAACGAGTCCTA
T-ATCGACATAACCTGAAAGG-CCGCTCAGC-AAGGAAGAAGCCACTGCTCCAAAA-CCGCCATA-AAAAAG
CCAGACTACGGTTTGCAACTGCACATGGGGACAAAGAT-TGTAC-TTTTTGGAAAAATGTCCTCTGGTCTGA
TGAAACAAAAATAGAACTGTTTGGCCATAATGACTATCGTTATG-TTTGGAGGAAAAAGGGGGAGGCTTGCA
AGC-CGAAGAACACCATCCCAACCGTGAAGCAC-GTGG-GTGGCAGCATCATGTTGTGG-GGGTGCTTTGCT
GCAGGAGGGACTGGTGCACTTCCCAAAATAGATGGCTTCATGAGG-ACGGA--AAATGATGTG--GATATAT
TGAAGCAACAGCTCAAGAC-A---TCAGTCAGGAAGTTAAAGATTGGTCACAAATGGGTCTTCCA-AATGAA
CAATGA-CCCCAAGCATACTTCC-AAAGT-----TGTAGCAAAATGGCT---TAAGGACAACAAAGTCAAGG
TATTGGAGTGGCCA-TCACAAAGCCCTGA-CCT-CAATCCTATA-GAAGATTTGTGGGCAGAACTG-AAAAA
----GCGTGTGCGAGCAAGGAGGCCTACAAACCTGACTC-AGTTACACCAGCTCTGTCCGGTGGAATGG--G
CC-AAAATTCACCCAAC-TTA-TTGTGGGAAGCTTG-TGGAAGGCTACCCGA-AACATTTGACCCAAGTTAA
ACAA-TTT-AAAGGCAATGCTACCAAATACTAA
>chromosome15-13375560-13376582/1-1022
AT-GGGAAAATCAAAAGAAATCAGCCAAGAACTCAG---AAAA--AA-ATTGTAGACCTCCACAAGTCTGGT
TCATCCTTGGGAGCAATTTCCAAAAG-CCTG-AAGGTACCACATTCATCTGT-AC-AAACAACAGTACGCAA
GTAT--AAA---CACCATGGAACCACGCAGCCGTCA-TACCGCTCAGGAAGGA---GACACGTTCTGTCTCC
TA-AAGATGAGCGTAC-----TTTG--GTAC-GAAAAGTGCAAATCAATCCC-AGAACAACAGC------AA
AGGACCTTGTGAAGATGCTGGAAGAAACAGGTACAAAAGTATCTAT--AT-CCACAGTAAAAACGAGTCCTA
T-ATCGACATAACCTGAAAGG-CTGCTCAGC-AAGGAAGAAGCCACTGCTCCAAAA-CCGGCATA-AAAAAG
GCAGACTACGGTTTGCAACTGCACATAGGGACAAAGAT-CGTAC-TTTTTGGAGAAATGTCCTCTGGTCTGA
TGAAACAAAAATAGAATTGATTGGCCATAACGACCATCGTTATG-TTTGGAGGAAAAAGGGGGATGCTTGCA
AGC-CGAAGAACACCATCCCAACTGTGAAGCAC-GGGG-GTGGCAGCATCATGTTGTGG-GGGTGCTTTGCT
GCAGGAGGGACTGGTGCACTTCACAAAATAGATGGCATCATGAGG-AATGA--AAATGACGTG--GATATAT
TGAAGCAACATCTCAAGAC-A---TCAGTCAGGAAGTTAAAGCTTGGTCGCAAATGGGTCTTCCA-AATGGA
CAATGA-TCCAAAGCATACTTCC-AACGT-----TGTGGCAAAATGGCT---TAAGGACAGCAAAGTCAAGG
TATTGGAGTGGCCA-TCACAAAGCCCTGA-CCT-CAATGCCTTA-GAAAATTTGTGGGCAGAACTG-AAAAA
----GCGTGTGCGAGCAAGGAGGCCTACAAACCTGACTC-AGTTACATCAGCTCTGTCAGGAGGAATGG--G
CC-AAAATTCACCCAAC-TTA-TTGTGGGAAGCTTG-TGGAAGGCTACCCGA-AACGTTTGACCCAAGTTAA
ACAA-TTT-AAAGGCAATGCTACCAAATACTA-
>chromosome15-82831138-82832163/1-1025
ATGGGAATAATCAAAAGAAATCAGCCAAGACCTCAG---AAAA--AA-ATTGCAGACCTCCACAAGTCTGGT
TCAGCCTTGGGAGCAATTCCCAAACG-CCTG-AAGGTACCACGTTCATTGGT-AC-AAACAATAGTACGCAA
GTAT--AAA---CACCATGGGACCACGCAGCCACCA-TACCACGCAGGAAGGA---GACACGTTCTGTCTCC
TA-GAGATGAACGTAC-----TTTG--GTGC-GAAAAATGCAACTCAATCCC-AGAACAACAGC------AA
AGGACCTTGTGAAGATGCTGGAGGAAACAGGTACAATAGTATCTAT--AT-CCACAGT-AAAACGAGTCCTA
T-ATCGACATAACCTGAAAGG-CCGCTCAGC-AAGGAAGAAGCCACTGCTCCAAAA-CCACCATA-AAAAAG
CCAGACTACGGTTTGCAACTGCACATGGGGACAAAGAT-CGTAC-TTTTTGGAGAAATGTCCTCTGGTCTGA
TGAAACAAAAATAGAACTGTTTGGCCATAATGAACATCGTTATG-TTTGGAGGAAAAAGGGGGAGGCTTGCA
AGC-CGAATAACACCATCCCAATCGTGAAGCAC-GGGG-GTGGCAGCATCATGATGTGG-GGGTGTTTTGCT
GCAGGAGGGACTGGTGCACTTCACAAAACAGATGGCATCATGAGG-TAGGA--AAATTATGTG--GATATAT
TGAAGCAACATCTCAAGAC-A---TCAGTCAGGAAGTTAAAGCTTGGTCGCAAAGGGGTTTTCCA-AATGGA
CAATGA-CCCCAAGCATACTTCC-AAAGT-----TGTGGCAAAATGGCTTAATAAGGACAACAAAGTCAAGG
TATTTGAGTGGCCA-TCACAAAGTCCTGA-CCT-CAATCCTATA-GAGAATTTGTGGGCAGAACTG-AAAAA
----GCATGTGCGAGCAAGGAGGCCTACAAACCTGACTC-AGTTACACCAGCTCTGTCAGGAGGAATGG--G
CC-AAAATTCACCCAAC-TTA-TTGTGGGAAGCTTG-TGGAAGGCTACCCAA-AACGTTTGACCCAAGTTAA
ACAA-TTT-AAAGGCAGTGCTACCAAATACTA-
>chromosome15-30427956-30428946/1-990
-------------------------------CTCAG---AAAA-TAA-ATTGTAAACCTCCACAAGTCTGGT
CCATCCTTGGGAGCAATTTCCAAACG-CCTG-AAGGTACCACGTTCATCTGT-AC-AAACAATAGTATGCAA
GTAT--AAA---CACCATGGGACCACGCATCCGCCA-TACCGCTCAGGAAGGA---GACGCGTTCTGTCTCC
TA-AAGATGAACGTAC-----TTTG--GTGC-G-AAAGTGCAAATCAATCCC-AGAACAACAGC------AA
AGGACCTTGTGAAGATGCTGGAGGAAACGGGTACAAAAGTATCTAT--AT-CCACAGT-AAAACGAGTCCTA
T-ATCGACATAACCTGAAACG-CCGCTCAGC-AGGGAAGAAGCCACTTCTCCAAAA-CCGCCATA-AAAAAG
CCAGACTACGGTTTGCAACTGCCCATGGGGACAAAGAT-CGTAC-TTTTTGGAAAAATGTCCTCTGGTCTGA
TGAAACAAAAATGGAACTGTTTGGCCATAATGACCATCGTTATG-TTTGGAGG-AAAAGGGGGAGGTTTGCA
AGC-TGAAGAACACCATCCCAACCGTGAAGAAC-GGGG-GTGGCAGCATCATGTTGTGG-GGGTGCTTTGCT
GCAGGAGGGACTGGTGCACTTCACAAAATAGATGGCATCGTGAGG-AAGGA--AAATTATGTG--GATATAT
TGAAGCAACATCTCAAGAC-A---TCAGTCAGGAAGTTAAAGCTTGGTCGCAAATGGGTCTTCCA-AATGGA
CAATGA-CCCCAAGCATACTTCC-AAAGT-----TGTGGCAAAATGGCT---TAAGGACAACAAAGTCAAGG
TATTGGAGTAGCCA-TCACAAAGCCCTGA-CCT-CAATCCTATA-GAAAATGTGTGGGCAGAACTG-AAAAA
----GCATGTGCGAGCAAGGAGGCCTACAAACCTGACTC-AGTTACACCAGCTCTGTCAGGAGGAATGG--G
CC-AAAATTCACCCAAC-TTA-TTGTGGGAAGCTTG-TGGAAGGCTACCCGA-AATGTTTGACGCAAGTTAA
ACAA-TTT-AAAGGCAATGCTACCAAATACTA-
>chromosome15-68607401-68608332/1-931
------------------------------------------------------------------------
-------------------------G-CCTG-GAGGTACCACGTTCATCTGT-AC-AAACAATAGTATGCAA
GTAT--AAA---CACCATGGGACCACGCAGCCGTCA-TACCGTTCAGGAAGGA---GACGCGTTCTGTCTCC
TA-GAGATGAACGTAC-----TTTG--GTGC-GAAAAGTGTAAATCAATCCC-AGAACAACAGC------AA
AGGACCTTGTGAAGATGCTGGAGGAAGCAGGTACAAAAGTATCTAT--AT-CCACAGT-AAAACAAGACCTA
T-ATCGACATAACCTGAAAGG-CCGCTCAGT-AAGGAAGAAGCCACTGCTCCAAAA-CTGCCATT-AAAAAG
CCAGACTACGGTTTGCAACTGCACATGGGGACAAAGAT-CGTAC-TTTTTGGAGAAATGTCCTCTGGTCTGA
TGAAACAAAAATAGAACTGTTTGGCCATAATGACAATCTTTATG-TTTGGAGGAAAAAGGGGGAGGCTTGCA
AGC-TGAAGAACACCATCCCAACCGTGAAGCAC-GGGG-GTGGCAGCATCATGTTGTGG-GGGTGCTTTGCT
GCAGGAGGGACTGGTGCACTTCACATAATAGATGGCATCATGAGG-AAGGA--AATTTATGAG--GATATAT
TGAAGCAACATCTCAAGAC-A---TCAGTCATAAAGTTAAAGCTTGGTCGCAAATGGGTTTTCCA-AATGAA
CAATGA-CCCCAAGCATACTTCC-AAAGT-----TGTGGCAAAATGGCT---TAAGGACAACAAAGTCAAGG
TATTGGAGTGGCCA-TCACAAAGCCCTGA-CCT-CAATCCCATA-GAAGATTTGTGGGCAGAACTG-AAAAA
----GCATGTGTGTGCAAGGAGGCCTACAAACCTGACTC-AGTTACACCAGCTCTGTCAGGAGGAATGG--G
CC-AAAATTCACGCAAC-TTA-TTGTGGGAGGCTTG-TGGAAGGCTACCTGA-AATGTTTGACCCAAGTTAA
ACAA-TTT-AAAGGCAATGCTACCAAATAGTA-
>chromosome15-59497471-59498493/1-1022
-T-GGGAAAATCAAAAGAAATCAGCCAAGACCTCAG---AAAA-AAA-ATTGGAGACCTCCACAAGTCTGGT
TCATCCTTGCGAGCAATTTCCAAACG-CCTC-AAGGTATCACGTTCATCTCT-AC-AAACAATAGTACGCAA
GTAT--AAA---CACCATGGGACCATGCAGCTGTCA-TACCGCTCAGGAAGGA---GACGCGTTCTGTCTCC
TA-GAGATGAACGTAC-----TTTG--GTGC-GAAAAGTGCAAATCAATCCC-AGAACAACAGC------AA
AGGACCTTGTGAAGATGCTGGAGGAAACAGGTACAAAAGTATCTAT--AT-CCACAGT-AAAACGAGTCCTA
T-ATTTACATAACCTGAAAGG-CCGCTCTGC-AAGGAAGAAGCCATCGCTCCAAAA-CCGCCATA-AAAAAG
CCAGACTACGGTCTGCAACTGCACGTGGGGACAAAGAT-CGTAC-TTTTTGGAGAAATGTCCTCTGGTCTGA
TGAAACAAAAATAGAACTGTTTGGCCATAATAACCATCGTTATG-TTTGGAGGAAAAAGGGGGAGGCTTGCA
AGC-CGAAGAACACCATCCCAACCGTGAAGCAC-AGGG-GTGGCAGCATCATGTTGTAG-AGGTGCTTTGCT
GCAGGAGGGACTGGTGCACTTCACAAAATAGATGGCATCATGAGG-GAGGA--AAATTATGTG--GAAATAT
TGAAGCAACATCTCAAGAC-A---TCAGTCAGGAAGTTAAAGCTTGGTTGCAAATGGGTCTTCCA-AATGGA
CAATGA-CCCCAAGCATATTTCC-AAAGT-----TGTGGCAAAATGGCT---TAAGGACAACAAAGTCAAGG
TATTGGGGTGGCCA-TCACAAAGCCCTGA-CCT-CAATCCCATA-GAAAAGTTGTGGGCAGAACTT-AAAAA
----GCGTGTGCAAGCAAGGAGGCCTACAAACCTGACTC-AGTTACACTAGCTCTGTCAGTAGGAATGG--G
CC-AAAATGCACCCAAC-TTC-TTGTGGGAAGCTTG-TGGAAGGCTACCCAA-AACGTTTGACTCAAGTTAA
ACAA-TTT-AAAGGCAATGCTACCAAATACTAA
>chromosome15-33597017-33598034/1-1017
--------AATCAAAAGAAATCAGCCAAGACCTCAG---AAAA-GAA-ATTGTAGACCTCCACAAGTCTGAT
TCATCCTTGGGAGCAATTTTCAAACG-CCTG-AAGGTACTACGTTCATCTGT-AC-AAACAATAGTACGCAA
GTAT--AAA---CACCATGGGACCACGCAGCTGTCA-TACCGCTCAGGAAGGA---GACACGTTCTGTCTCC
TA-GAGATGAACGTAC-----TTTG--GTGT-GAAAAGTGCAAATCAATCCC-AGAACAACAGC------AA
AGGACCTTGTGAAGATGCTGGAGGAAACAGGTACAAAAGTATCTAT--AT-CCACAGT-AAAACGAGTCCTA
T-ATCGACATAACCTGAAAGG-CCGCTCAGC-AAGGAAGAAGCCACTGCTCCAAAA-CCGCCATA-AAAAAG
CCAGACTACGGTTTGCAACTGCACATGGGGACAAAGAT-CATAC-TTTTTGGAGAAATGTCCTCTGGTCTGA
TGAAACAAAAATAGAACTGTTTGGCCATAATGACCATCGTTATG-TTTAGAGGAAAAAGGGGGAGGCTTGCA
AGC-TGAAGAACACCATCCCAACCATGAAGCAC-GGAG-GTGGCAGCATCAAGTTGTGG-GGGTGCTTTGCT
GCAGGAGGGACTGGTGCACTTCACAAAATATATGGCATCATGAAG-AAGGA--AAGGTATGTG--GATATAT
TGAAGCAACATCTCAAGAC-A---TCATTCAGGAAGTTAAAGCTTGGTCGCAAATGGGTCTTCCA-AATGGA
CAATGA-CCCCAAGCATACTTCCAAAAGT-----TGTGGAAAAATGGCT---TAAGGAGAACAAAGTCAAGG
TATTGGAGTGGCCA-TCACAAAGCCCTGA-CCT-CAATCCCATA-GAAAATGTGTGGGCAGACCTG-AAAAA
----GTGTGTGCGAGCAAGGAGGCCTACACACTTGACTC-AGTTACACCAGCTCTGTCAGGAGGAATGG--G
CC-AAAATTCACCCAAC-TTA-TTGTGGGTAGCTTG-TGGAAGGCTACCCGA-AACGTTTGACCCAAGTTAA
ACAA-TTT-AAAGGCAATGCTACCAAATACTAA
>chromosome15-39342736-39343758/1-1022
-T-GGGAAAATCAAAAGAAATCAGCCAAGACCTCAG---AAAA-TAA-ATTGTAGACCTCCACAAGTCTGGT
TCATCCTTGGGAGCAATTTCCAAATG-CCTG-AAGGTACCACGTTCATCTGT-AC-AAACAATAGAATGCAA
GTAT--AAA---CACAAAGGGACCACGCAGCCGTCA-TACCGCTCAGGAAGGA---GACGCGTTCTGTCTCC
TA-GAGATTAACGTAC-----TTTG--GTGT-GAAAAGTGCAAATCAATCCC-AGAACAACAGC------AA
AGGACCTTGTGAAGATGCTGGAGGAAACGGGTACAAAAGTATCTAT--AT-CCACAGA-AAAACTAGTCCTA
T-ATCGACATAACCTGAAATG-CCGCTCAGC-AAGGAAGAACCCACTGCTCCAAAA-CCGCCATA-AAAAAG
ACAGACTACGGTTTGCAACTGCACATGGGGACAAAGAT-CGTAC-TTTTTGGAGAAATGTCCTCTGGTCTGA
TTAAACAAAAATAGAACAGTTTGGCCATAATGACCATCGTTATG-TTTGGAGGAAAAAGGGGGACGCTTGCA
AGT-CGAAGAACACCATCCTAACCATGAAGCAC-GGGG-GTGGCAGCATCATATTGTGG-GGGTGCTTTGCC
TCAGGAGGGACTGGTGCACTTCACAAAATAGATGGC-TCATGAGG-AAGGA--AAAGTATTTG--GATATAT
TGAAGCAACATCTCAAGAC-A---TCAGTCAGGAAGTTAAAGCTTGGTCGCAAATGGGTCTTCCA-AATGGA
CAATGA-CCCCAAGCATACTTCC-AAAGT-----TGTGGCAAAATGGCT---TAAGGACAACAAAGTCAAGA
TATTGGAGTGGCCA-TCACAAAGCCCTGA-ACT-CAATCCTATA-GAAAATTTGTGGGCAGAACTGAAAAAA
----GTGTGTGCGAGCAAGGAGGCCTACAAACCTGACTC-AGTTATACCAGCTCTGTCAGGAGGAATGG--G
CC-AAAATTCACCCAAC-TTA-TTGTGGGAAGCTTG-TGGAAGGCTACCCGA-AACGTTTGACCCAAGTTAA
ACAA-TTT-AAAGGCAATGCTACCAAATACTAA
>chromosome15-91524171-91525191/1-1020
-T-GGGAAAATCAAAAGAAATCAGCCAAGACCTCAG---AAAA--AA-ATTGTAGACCTCCACAAGTCTGGT
TCATCATTGGGAGCAATTTCCAAACG-CCTG-AAGGTACCACGTTCATCTGT-AC-AAACAATAGTAGGCAA
GTAT--AAA---CACCATGAGACCACGCAGCCGTCA-TACCGCTCAGGAAGGA---GACGCGCTCTGTCTCC
TA-GAGATTAACATAC-----TTTG--GTGC-GAAAAGTGCAAATCAATCCC-AAAACAACAGC------AA
AGGACCTTGTGAAGATGCTGGAGGAAACAGCTACAAAGGTATCTAT--AT-CCACAGT-AAAACGAGTCCTA
T-ATCGACATTAACTGAAAGG-CCGCTCAGC-AAGGAAGAAGCCACTGCTCCAAAA-CCGCCATA-AAAAAG
CCAGACTATGGTTTGCATCTGCACATGGGGACAAAGAT-TGTAC-TTTTTGGAGAAATGTCCTCTGGTCTGA
TGAAACAAAAATAGAACTCTTTGGCCATAATGACCATCGTTATG-TTTGGAGGAAAAAGGGGGAGGCTTGCA
AGC-CGAAGAACACCATCCCAACCGTGAAGCAC-GGGG-GTGGCAGCATCATGTTGTGG-GGGTGCTTTGCT
GCAGCAGGGACTGGTGCACTTCACAAAATAGATGGCTTCATGAGG-AAGGA--CAATTATGGG--GATATAT
TGAAGCAACATCTCAAGAC-A---TCAGTCAGGAAGTTAAAGCTTGGTCGCAAATGGGTCTTCGA-AATGGA
CAATGA-TCCCAAGCATACTTCC-AAAGT-----TGTGGC-AAATGGAT---TAAGGACAACAAAGTCAAGG
TATTGGAGTGGCCA-TCACAAAGCCCTGA-CCT-CAATCCTATAGGAAAATTTGTGGGCAGAACTG-AAAAA
----GCGTGTGTGAGCAAGGAGGCCTACAAACCTGACTC--GTTACACCAGCTCTGTCAGGAGGAATGG--G
CC-AAAATTCACCCAAC-TTA-TTGTGGGAAGCTTG-TGGAAGGCTACCCGA-AACGTTTGACCCAAGTTAA
ACAA-TTT-AAAGGCAGTGCTACCAAATACTAA
>chromosome15-82097937-82098916/1-979
------------------------------------------------ATTGTAGACCTCCACAAGTCTGGT
TCATCCTTGGGAGCAATTTCCAAACA-CCTG-AAGGTACCACGTTCATCTGT-AC-AAACAATAGTACGCAA
GTAT--AAA---CACCATGGGACCACGCAGCCGTCA-TACCTCTGAGGAAGGA---GAAGCGTTCTGTCTCC
TA-GAGATGAACGTAC-----TTTG--GTGC-GAAAAGTGCAAATCAATCCC-AGAACAATAGC------AA
AGGACATTGTGAAGATGCTGGAGGAAACAGGTACAAAAGTATCTAT--AT-CCACAGT-AAAAGGAGTCCTA
T-ATCGACATAACCTGAAAGG-CTGCTCAGC-AAGGAAGAAGCCACTGCTCCAAAA-CCGTCATA-AAAAAC
CCAGACTACGGTTTGCAACTGCACATGGGGACAAAGAT-CGTAC-TTTTTGGAGAAATGTCCTCTGGTCTGA
TGAAACAAAAATAGAACTGTTTGGCCATAATGACCATCGTTATG-TTTGGAGGAAAAAGGGGGAGGCTTGCA
AGC-CGAAGAACACCATCCCAACTGTGAAGCAC-GGGG-GTGGCAGCATCATGTTGTGG-GGGTGCATTGCT
GCAGGAGGGGCTGGTGTATTTCACAAAATAGATGGCATCATGAGG-CTGGA--AAATAATGTG--GATATAT
TGAAGCAACATCTCAAGAC-A---TCAGTCAGGAAGTTAAAGCTTGGTCGCAAAT-GGTCTTCCA-AATGGA
CAATGA-CCCCAAGCATACTTCC-AAAGT-----TGTGGCAAAATGGCT---TAAGGACAACAAAGTCAAGG
TATTGGAGTGGCCA-TCACAAAGCCCTGA-CCT-CAATCCCATA-GAACATTTGTGGGCAGAACTG-AAAAA
----GCATGTGCGAACAAGGAGGCCTACAAACCTGACTC-AGTTATACCAGCTCTGTCAGGAGGAATGG--G
CC--AAATTCACCCAAC-TTA-TTGTAGGAAGCTTG-TGGAAGGCTACCCGA-AACGTTTGACCCAAGGTAA
ACAA-TTT-AAAGGCAATGCTACCAAATACTAA
>chromosome16-26640160-26641182/1-1022
AT-GGGAAAATCAAAAGAAATCAGCCAAGACCTCAG---AAAA-TAA-ATTGTAGACCTCCACAAGTCTGGT
TCATCCTTGGGAGCAATTTCCAAATG-CCTG-AAGGTACCACGTTCATCTGT-AC-AACCAATAGTACACAA
GTAT--AAA---CACCATGGGGCCACGCAGCCGTCA-TACCGCTCAGGAAGGA---GACGTGTTCTGTCTCC
TA-GTGATGAATGTAC-----TTTG--GTGC-GAAAAGTGCAAATCCATCCC-AGAAACACAGC------AA
AGGACCTTGTGAAGATGCTGGAGGAAACAGATACAAAAGTATCTAT--AC-CCACAGT-AAAACAAGTCCTA
T-ATCGACATAAGCAGAAAGG-CCGCTCAGC-AAGGAAGAAGCCACTGCTCCAAAA-CGGTCATA-AAAAAG
CCAGACTACGGTTTGCAACTGCACATGGGGACAAAGAT-CGTAC-TTTTTGGAGAAATGTCCTCTGCTCTGA
TGAAACAAAAATAGAACTGTTTGGCCATAATGACCATCGTTATG-TTTGGAGGAAAAAGGGGGAGGCTTGCA
AGC-CGAAGAACACCATCCCAACCGTGAAGCAC-AGGG-GTGGCAGCATCATGTTGTGG-GGGTGCTTTGCT
GTAGGAGGGACTGGTGCTCTTCACAAAATAGATGGCATCATGAGG-TAGGA--AAATGATGTG--GATATAT
TGAGGCAACATCTCAAGAC-A---TCAGTCAGGAAGTTAAAGCTTGGTCGCAAATGGGTCTTCCA-AATGGA
CCATGA-CCCCATGCATACTTCC-AAAGT-----TGTGGCAAAATGGCT---TAAGGACAACAAAGTCAAGG
TATTGGAGTGGCCA-TCACAAAGCCCTGA-CCT-CAATCCTATG-GAAAATGTGTTGGCAGAACTG-AAAAA
----GCGTGTGCGAGCAAGGAGGCCTACAAACCTGACTC-AGTTACACCAGCTCTGTCAGGAGGAATGG--A
CC-AAAATTCACCCAAC-TTA-TTGTGGTAAGCTTG-TGGAAGGCTACCCGA-AAGGTTTGACCCAAGTTAA
ACAA-TTT-ATAGGCAATGCTACCAAATATTA-
>chromosome16-64442735-64443705/1-970
---------------------------------------------------------CTCCACAAGTCTGGT
TCATCCTTGGGAGCAATTTCCAAACG-CCTG-AAGGTACCACGTTCATCTGT-AC-AAACAATAGTACGCAA
GTGT--AAA---CACCATGGGACCACGCAGCCGTCA-TACCGCTCAGGAAGGA---GACGCATTCTGTCTCC
TA-GAGACGAACATAC-----TTTG--GTGC-GAAAAGTGCAAATCAATCCC-AGAACAACAGC------AA
AGGACCTTGTGAAGATGCTGGAGGAAACAGGTACAAAAGTATCTAT--AT-CCACAGT-AAAACGAGTCCTA
T-ATCGACATAACCTTAAAGG-CCGCTCAGC-AAGGAAGAAGCCACTGCTCCAAAA-CCGCCATA-AAAATG
CCAGACTACGGTTTGCAACTGCACATGGGGACAAAGAT-CGTAC-TTTTTGGAGAAATGTCCTCTTGTCTGA
TGAAACAAAAATAGAACTGTTTGGCCATAATGACCATCGTTATG-TTTGGAGGAAAAAGGGGGAGGCTTGCA
AGC-CAAAGAACACCATCCCAACCGTGAAGCAC-GGGG-GTGGCAGCATCATGTTGTGG-GGGTGCTTTGCT
GCAGGAGGGACTGGTGCACTTCACAAAATAGATGGCATCATGAGG--AGGA--AAATTATGTG--GACATAT
TGAAGCAACATCTCAAGAC-A---TCAGTCAGGAAGTTAAAGCTTGGTCGCAAATGGGTCTTCCA-AATGGA
CAATGA-CCCCAAGCATACTTCC-AAAGT-----TGTGGGAAAATGGCT---TAAGGACAACAAAGTCAAGG
TATTGGAGTGGCCA-TCACAAGGCCCTGA-CCT-CAACCCTATA-GAACATTTGTGGGCAGAACTG-AAAAA
----GTGTGTGCGAGCAAGGATGCCTACAAACCTGACTC-AGTTACACCAGCTCTGTCAGGAGGAATGG--G
CC-AAAATTCCCCCAAC-TTA-TTGTGGGAAACTTG-TTGAAGGCTTCCCGA-AACGTTTGACCCAAGTTAA
ACAA-TTT-AAAGGCAATGCTACCAAATACTA-
>chromosome16-71798723-71799744/1-1021
-T-GGGAAAATCAAAAGAAATCAGCCAAGACCTCAG---AAAA-CAA-ATTGTAGACCTCCACAAGTCTGGT
TCATCCTTGGGAGCAATTTCCAAATA-CCTG-AAGGTACCACGTTCATCTGT-AC-AAACAATAGTATGCAA
GTAT--AAA---CACCATGGGACCACGCAGCCGTCT-TACCGCTCAGGAAGGA---GACGCGTTCTGTCTCC
TT-GAGATGAACGTAC-----TTTG--GTGC-AAGAAGTGCAAATCAATCCC-AGAACAACAGC------AA
AGGACCTTGTGAAGATGCTGGAGGAAACTGGTACAAAAGTATCTAT--AT-CCACAGT-AAAACGAGTCCTA
T-ATCGACATAACCTGAAAGG-CCGCTCAGC-AAGGAAGAAGCCACTGCTCCAAAA-CCGCCATA-AAAAAG
CCAGACATTGGTTTGCAACTGCACATGGGGACAAAAAT-TGTAC--TTTTGGAGAAATGTCCTCTGGTCTGA
TGAAACAAAAATAGAACTGCTTGGCCATAATGACCATTGTTATG-TTTGGAGGAAAAAGAGGGAGGCTTGCA
AGC-CGAAGAACACCATCCCAACCGTGAAGCAC-GGGG-GTGGCAGCTTCATGTTGTGG-GGGTGCTTTGCT
GCAGGAGGGACTGGTGCACTTCACAAAATAGATGGCATCATGAGG-AAAGA--AAATTATGTG--GATATAT
TGAAGCAACATCTCAAGAC-A---TCAGTCAGGAAGTTAAAGCTTGGTCGCAAATGGGTCTTCCA-AATGGA
CAATGA-CCCCAAGCATACTTCC-AAAGT-----TGTGGCAAAATGGCT---TAAGGACAACAAAGTCAAGG
TATTGGAATGTCCA-TCACAAAGCCCTGA-CCT-CAATCCCATA-GAAAATGTGTGGGCAGAACTG-AAAAA
----GTGTGTCTGAGCAAGGAGGCCTACAAGCCTGACTC-AGTTACACCAGCTCTGTCAGGGGGAATGG--G
CC-AAAATTCACCCAAC-TTA-TTCTGGGAAGCTTG-TGGAAGGCTACCTGA-AACGTTTGACCCAAGTTAA
ACAA-TTT-AAAGGCAATGCTACCAAATACTAA
>chromosome16-82461730-82462745/1-1015
-T-GGGAAAATCAAAAGAAATCAGCCAAGACCTCAG---AAAA-ATA-ATTGTAGACCTCCACAAGTCTGGT
TCATCCTTGGGAGCAATTTCCAAACG-CCTA-AAGATACCACGTTAATCTGT-AC-AAACAATAGTACGCAA
GTAT--AAA---CACCATGGGACCAC-CAGCCGTCA-TACCGCTCAGGAAGGA---GACGCGTTCTGTCTCC
TA-GAGATGAACGTAC-----TTTG--GTGC-GAAAAGTGCAAATCAATCCC-AGAACAACAGC------AA
AGGACCTTGTGAAGATGCTGGAGGAAACAGGTACAAAAGGATCTAT--AT-CCACAGT-AAAATGATTCCTA
T-ATCGACATAACCTGAAAGG-CCGCTCAGC-GAGGAAGAAGCCACTGCTCCAAAA-CCGCCATA-AAAAAG
CCAGACTACGGTT------TGCACATGGGGACAAAGAT-CATAC-TATTTGAAGAAATGTCCTCTGGTCTGA
TGAAACAAAAATAGAACTGTTTGGCCATAATGACCATCGTTATG-TTTGGAGGAAAAAGGGTGAGGCTTGCA
GGC-CGAAGAACACCATCCCAACCGTGAAGCAC-AGGG-GTGGCAGCATCATGTTGTGG-GGGTGCTTTGCT
GCAGGAGGGACTGGTGCACTTCACAAAATAGATGGCTTCATGAGG-AAGGA--AAATTATGTG--GATATAT
TGAAGCAACATCTCAAGAC-A---TCAGTCAGGAAGTTAAAGCTTGGTCGCAAATGGGTCTTCCA-AATGGA
CAATGA-CCCCAAGCATACTTCC-AAAGT-----TGTGGCAAAATGGCT---TAAGGACAACAAAGTCAAGG
TATTGGAGTGGCCA-TCACAAAGCCCTGA-CCT-CAATCCTATA-GAAAATTTGTGGGCAGAACTG-AAAAA
----GTGTGTGCGAGCAAGGAGGCCTACAAACCTGACTC-AGTTACACCAGCTCTGTCAGGAGGAATGG--G
TC-AAAATTCGCCCAAC-TTA-TTGTGGGAAGCTTG-TGGAAGGCTACCTGA-AACGTTTGACCGAAGTTAA
ACAA-TTT-AAAGGCAATGCTACCAAATACTAA
>chromosome16-18659857-18660879/1-1022
-T-GGGAAAATCAAAAGAAATCAGCCAAGACCTCAG---AAAA-AAA-ATTGTAGACCTCCACAATTCTGGT
TCATCCTTGGGAGCAATTTCCAAGTG-CCTG-AAGGTACCACGTTCATCTGT-AC-AAACAATAGGACGCAA
GTAT--AAA---CACCATGGGACCACGCAGCCGTCA-TACCGCTCAGGAAGGA---GACGCGTTCTGTCTCC
TA-GAGATGAACGTAC-----TTTG--GTGC-GAAAAGTGCAAATCAATCCC-AGAACAACAGC------AA
AGGACCTTGTGAAGATGCCAGAGGAAACAGGTACAAAAGTATCTAT--AT-CCACAGT-AAAACGAGTCCTA
T-ATTGACATAACCTGAAAGC-CCGCTCAGC-AAGGAAGAAGCCACTGCTCCAAAA-CCGCCATA-AAAAAG
CCAGACTACGGTTTGCAACTGCACATGGGGACAAATAT-CGTAC-TTTTTGGAGAAATGTCCTCTGGTCTGA
TGAAACAAAAATAGAACTATTTGGCCATAATGACCATCGTTATG-TTTGGAGGAAAAAGGGGGATGCTTGCA
AGC-CAAAGAACACCATCCAAACCGTGAAGCAC-GGGG-GTGGCAGCATCATGTTGTGG-GGGTGCTTTGCT
GCAGGAGGGACTGGTGCACGTCACAGAATAGATGGCTTCATGACA-AAGGA--AAATTATGTG--GATATAT
TGAAGCAACATCTCAAGGC-A---TCTGTCAGGAAGTTAAAGCTTGGTCGCAAATGGGTCTTCCA-AATGGA
CAATGA-CCCCAAGCATACTTTC-AAAGT-----TGTGGCAAAATGGCT---TAAGGACAACAAAGTCAAGC
TATTAGAGTGGCCA-TCACAAAGCCCTGA-CCT-CAAGCCTATA-GAAAATGTATGGGCAAAACTG-AAAAA
----GTGTGTGCGAGCAAGGAGGCCTACAAACCTGACTC-AGTTACAGCAGCTCTGTCAGGAGGAATGG--G
CC-AAAATTCACCCAAC-TTA-TTGTGGGAAGCTTG-TGGAAGGCTACCTGA-AATGTTTGATCCAAGTTAA
ACAA-TTT-AAAGGCAATCCTACCAAATACTAA
>chromosome16-43629570-43630590/1-1020
-T-GGGAAAACCAAAAGAAATCAGCCAAGACCTCAG---AAAA-AAA-ATTGTAGACCTCCACAAGTCTGGT
TCATCCTTGGGAGCAATTTCCAAACG-CCTG-AATGTACCACATTCATCTGT-AC-AAACAATAGTACGCAA
GTAT--AAA---CACCATGGGACCACGCAGCCGTCA-TACCGCTCAGGAAGGA---GACGCGTTCTGTCTCC
TA-GAGATGAACGTAC-----TTTG--GTGC-GAAAAGTGCAAATCAATCCC-AGAACAACAGC------AA
AGGACCTTGTGAAGATGCTGGAGGAAACAGGTACAAAAATATCTAT--AT-CCACAGT-AAAATGCGTCCTA
T-ATCGACATAACCTGAAAGG-CCGCTCAGC-AAGGAAGAAGCCACTGCTTCAAAA-CCGACATA-AAAAAA
ACAGACTATGGTTTGAAACTGCACATGGGCACAAAGAT-CGTAC-TTTTTTGAGAAATGTCTTCTGGTCTGA
TGAAACAAAAATAGAACTGTTTGGCCATAATGACCATCGTTATG-TTTGGAGGAAAAAGGGGGAGGCTTGCA
AAC-CGAAGAACACCATCCCAACCATGAAGCAC-GGGG-GTGGCAGCATCATTTTGTGG-GGGTGCTTTGCT
GCAGGAGGGACTGGTGCACTTCACAAAATAGATGGCATCATGACG-AAGGA--ACATTATGTG--GATATAT
TGAAGCAACATCTCAAGAC-A---TCAGTCAGGAAGTTAAAGCTTGGTCGCAAATGGGTCTTCCA-AATAGA
CAATGA-CCCCAATCATTCTTCC-AAAGT-----TGTGGAAAAATGGCT---TAAGGACAACAAAGTCAAGG
AACTGGAGTGGCCA-TCACAAAGTCCTGA-CCT-CAAACCCATA-GAAAATTTGTGGGCAGAACTG-AAAAA
----GCGTGTGCGAGCAAGGAGGCCTATAAACCTGACTC-AGTTACACCAG--CTGTCAGGAGGAATGG--G
CC-AAAATTCACCCAAC-TTA-TTGTGGGAAGATTG-TGGAAGGCTACCCAA-AATGTTTGACCCAAGTTAA
ACAA-TTT-AAAGGCAATGCTACCAAATACTTA
>chromosome17-41599018-41600041/1-1023
AT-GGGAAAATCAAAAGAAATCAGCAAAGACCTCAG---AAAA-CAA-ATTGTAGACCTCCACAAGTCTGGT
TCATCCTTGGGAGCAATTTCCAAATG-CCTG-AAGGTACCACGGTCATCTGT-AC-AAACAATAGTACGCAA
GTAT--AAA---CACCATGGGACCACGCAGCCGTCA-TACCGCTCAGGAAAGA---GACGCGTTCTGTCTCC
TA-GAGATGAACGTAC-----TTTG--GTGC-GAAAAATGCAAATCAATCCC-AGAACAACAGC------AA
AGGACCTTGTGAAGATGCAGGAGGAAACAGGTACAAAAGTATCTAT--AT-CCACAGT-AAAACGAGTCCTA
T-ATCGACATAACCTGAAAGG-CCGCTCAGC-AAGGAAGAAGCCACTGCTCCAAAA-CCGCCATA-AAAAAG
CCAGACTACAGTTTGCAACTGCACATGGGGACAAAGAT-CGTAC-TTTTTGGAGAAATGTCCTCTGGTCTGA
TGAAACAAAAATAGAACTGTTTGGCCATAATGACCATCGTTATG-TTTGGAGGTAAAAGGGGGATACTTGCA
AGC-CGAAGAACATCATCCCAACCATGAAGCAC-GGGG-GTGGCAGCATCATGTTGTGG-GGGTGCTTTGCT
GCAGGAGGGACTGGTGCACTTCGCAAAATAGATGGCATCATGAGG-ACAGA--AAATTATGTG--GATATAT
TGAAGCAACATCTCAAGAC-A---TCAGTCAGGAAGTTAAAGCTTGGTCGCAAATGGGTCTTCCA-AATGGA
CAATGACCCCCAAGCATACTTCC-AAAGT-----TGTGGCAAAATGGCT---TAAGGACAACAAAGTCAAGG
TATTGGAGTGGCCA-TCACAAAGCCCTGA-CCT-CAATCCTAAA-GAAAATGTGTGGTCAGAACTG-AAAAA
----GTGTGTGCGAGCAAGGAGGCCTACAAACCTGACTC-AGTTACACCAGCTCTGTCAGGAGGAATGG--C
CC-AAAATTCACCCAAC-TTA-TTGTGGGAAGCTTG-TGGATGGCTACCTGA-AACGTTTGACCCAAGTTAA
ACAA-TTT-AAAGGCAATGCTACTAAATACTA-
>chromosome17-8836866-8837888/1-1022
AT-GGGAAAATCAAAAGAAATCAGCCAAGACCTCAG---AAACAAAA-ATTGTAGACCTCCACAAGTCTGGC
TCATCCTTGGGAGTAATTTCCAAATG-CCTG-AAGGTACCACGTTCATCTGT-AC-AAACAATAGTACGCAA
GTAT--AAA---CACCATGGGACCACGCAGCCCTCG-TATGGCTCAGGAAGGA---GACGTGTTCTGTCTCC
TA-GAGATGAACGTAC-----TTTG--GTGC-GAAAAGTGCAAATCAATCCC-AGAACAACAGC------AA
AGGACCTTGTGAAGATGCTGGAGGAAACAGATACAAAAGTATCTAT--AT-CCACAGT-AAAACGAGTCCTA
T-ATCAACATAACCTGAAAGG-CCGCTCAGC-AAGGAAGAAGCCACTGCTCCAAAA-CCGCCATA-AAAAAG
CCAGACTACGGTTTGCAACTGCACATGGGGACAAAGAT-CGTAC--TTTTGGAGAAATGTCCTCTGGTCTGA
TGAAACAAAAATAGAACTGTTTGGCCATAATGACCATCCTTATG-TTTGGAGGAAAAGGGGGGAGTCTTGCA
AGC-CGAAGAACACCATCCCAACCGTGAAGCAC-AGGG-GTGGTAGCATCATTTTTTGG-AGGTGCTTTACT
GCAGGAGGTACTGGTGCACTTCACAAAATAGATGGCATCATGAGG-GAGGA--AAAGTATGTG--GATATAT
TGAAGCAACATCTCAAGAC-A---TCAGTCAGGAAGTTAAAGTTTGATCGCAAATGGATCTTCCA-AATGGA
CAATGA-CCCCAAGCATACTTCC-AAAGT-----TGTGGCAAAATGGCT---TAAGGACAACAAAGTCAAGG
TATTGGAGTGGCCA-TCACAAAGTCCTGA-CCT-CAATCCTATA-GAAAATGTGTGGACAGAACTG-AAAAA
----GCGTGTGCGAGCAAGGAGGCCTACAAACCTGACTC-AGTTACACCAGCTCTGTCAGGAGGAATGG--G
CC-AAAATTCACCCAAT-TTA-TTGTGGGAACCTTG-TGGAAGTTTACCCGA-AACGTTTGACCCAAGTTAA
ACAA-TTT-AAAGGCAATGCTACCAAATACTA-
>chromosome17-3762090-3763043/1-953
------------------------------------------------------------------------
---TCCTTGGGAGCAATTTCCAAACA-CCTG-AAGGTACCACGTTTATCTGT-AC-AAACAATAGTATGCAA
GTAT--AAA---CACCATGGGACCATGCAGCCGTCA-TACCGCTCAGGAAGGA---GACGCATTCTGTCCCC
TA-GAGATGAATGTAC-----TTTG--GTGC-GAATAGTGCAAATCAATCCC-AGAACAACAGC------AA
AGGACCTTGTGAAGATGCTGGAGGAAACAGGTACAAAAGTATCTAT--AT-CCACAGT-AAAACGAGATCTA
T-ATCGACATAACCTGAAAAG-CCGCTCAGA-AAGGAAGAAGCCACTGCTCCAAAA-CCGCCATA-AAAAAG
CCAGACTACGGTTTGCAACTGCACATGGGGACAAAGAT-CGTAC-TTTTTGTAGAAATGTCCTCTGGTCTGA
TGAAACAAAAATAGAACTGTTTGGCCATAATGACCATCGTTATG-TTTGGAGGAAAAAGGGGGAGGCTTGCA
AGC-CGAAGAACACCATCCCAACTGTGAAGCAA-GGGG-GTGGCAGCATCATGTTGTGG-GGTTGCTTTGCT
GCAGGAGGGACTGGTACACTTCACAAAATAGATGGCATCATGAGG-TAGGA--AAAGTATGTG--GATATAT
TGAAGCACCATCTCAAGAC-A---TCAGTCAGGAAGTTAAAGCTTGGTCACAAATGGGTCTTCCA-AATGGA
CAATGA-CCCCAAGCATACTTCC-AAAGT-----TGTGACAAAATGGCT---TCAGGACAACAAAGTCAAGG
TATTTGAGTGGCCA-TCACAAAGCCCTGA-CCT-CAATCCCATA-GAAAATTTGTGGGCAGAACTG-AAAAA
----GTGTGTGTGAGCAAGGAGGCCTACAAACCTGACTC-AGTTACACCAGCTCTGTCAGGAGGAATGG--G
AC-AAAATTCACCCAAC-TTA-TTGTGGGAAGATTG-TGGAAGGCTACCCAA-AACGTTTGACCCAAGTTAA
ACAA-TTT-AAAGGCAATGCTACCAAATACTA-
>chromosome17-46704109-46705130/1-1021
-T-GGGAAAATGAAAAGAAATCAGCCAAGACCTCAG---AAAA-AAA-ATTGTAGACCTCCACAAGTCTGGT
TCATCCTTGGGAGCAATTTCAAAACG-CCTG-AAGGTACCACGTTCATCTGT-AC-AAACAATAGTACGCAA
GTAT--AAA---CACCATGGGACCACGCAGCCGTCA-TACCGCTCAGGAAGGA---GACACGTTCTGTGTCC
TA-GAGATGAACATAC-----TTTG--GTGC-AAAAAGTGCAAATCAATCCC-AGAACAACAGC------AA
AGGACTTTGTGAAGATGCTGGAGGAAACAGGTACAAAAGTATCTAT--AT-CCACAGT-AAAACGAGTCCTA
T-AACGACATAACCTGAAAGG-CCGCTCAGC-AAGGAAGAAGCCACTGCTCCAAAA-CTGCCATA-AACAAT
CAAGACTACGGTTTGCAACTGCACATGGGGACAAAGAT-CGTAC-TTTTTGGAGAAATGCCCTCTGGTCTGA
AGAAACAAAAATGTAACTGTTTTGCCATAATGACCATCTTTATG-TTTGGAGGAAAAAGGAGGAGGCTTGCA
AGC-CGAAGAACACCATCCCAA-CGTGAAGCAT-GGGG-GTGGCAGCATCATGTTGTGG-GGGTGCTTTGCT
GCAGGAGGGACTGGTGCACTTCATAAAATAGATGTCATCATGAAG-GAGGA--AAATTATGTG--GATATAT
TGAAGCAACATCTCAAGAC-A---TCAGTCAGGAAGTTAAAGCTTGGTCGCAATTGGGTCTTCCA-AATGGA
CAATGA-CCCCAAGCATACTTCG-AAAGT-----TGTGGCAAAATGGCT---TAACGACAACTAAGTCAAGG
TATTGGAGTGGCCA-TCACAAAGCCCTGA-CCT-CAATCCTATA-GAAAATGTGTGGGCAGAACTG-AAAAA
----GCGTGTGCGAGCAAGGAGGCCTACAAATCTGACTC-AGTTACACCAGCTCTGTCAGGAGGAATGG--G
CC-AAAATTCACCCAAC-TTA-TTGTGGGAAGCTTG-TGGAAGGCTACCCGA-AACATTTGGCCCAAGTTAA
ACAA-TTT-AAAGGCAATGCTACCAAATACTAA
>chromosome17-46783434-46784420/1-986
------------------------------------------------ATTGTAGACCTCCACAAGTCTGGT
TCATCCTTGGGCGCAATTTCCAAACT-CCTG-AAGGTACCACGTTCATCTGT-AC-AAACAATAGTACGCAA
GTAT--AAA---CACCATGGGACCACGCAGCCGTCA-TACCACTCAGGAAGGA---GACGCGTTCTGTCTCC
TA-GAGATGAACATAC-----TTTG--GTGC-AAAAAGTGCAAATCAATCCC-AGAACAACAGCACAGTAAA
ACGACCTTGTGAAGATGCTGGAGGAAACAGGTACAAAAGTATCTAT--AT-CCACAGT-AAAACGAGTCCTA
T-ATCGACATAACCTGAAAGG-CCGCTCAGC-AAGAAAGAAGCCACTGCTCCAAAA-CCACCATA-AAAAAT
CCAGACTACGGTTTGCAACTGCACATGGGGACAAAGAT-CATAC-TTTTTGGAGAAATGTCCT-TGGTCTGA
TGAAACAAAAATAGAACTGTTTGGCCATAATGACCATCGTTATG-TTTGGAGGAAAAAGGGGAAGGCTTGCA
AGC-CGAAGAACACCATCCCAACCGTGAAGCAA-GGGG-GTGGAAGCATCATGTTGTGG-GGGTGCTTTGCT
GCAGGAGGGACTGGTGCACTTCACAAAATAGATGGCATCATGAGG-GAGGA--AAATTATGTG--GATATAT
TGAAGCAACATCTCAAGAC-A---TCAGTCAGGAAGTTAAAGCTTGGTCGCAAATGGGTCTTCCA-AATGGA
CAATGA-CCCCAAGCATACTTCC-AAAGT-----TGTGGCAAAATGGCT---TAAGGAGAACAAAGTCAAGG
TATTAGAGTGGCCA-TCACAAAGCCCTGA-CCT-CAATCCCATA-GAAAATTTGTGGGCAGAACTG-AAAAA
----GCGTGTGCGAGCAAGGAGGCCTACAAACCTGACTC-AGTTACACCAGCTCTGTCAGGAGGAATGG--G
CC-AACATTTACCCAAC-TTA-TTGTGGGAAGCTTG-TGGAAGGCTACCCGA-AACGTTTGACCCAAGTTAA
ACAA-CTT-AAAGGCAACGCTACCAAATACGAA
>chromosome17-57095178-57096138/1-960
--------------------------------------------------------------------TGGT
TCATCCTTGGGAGCAATTTCCAAACG-CCTG-AAGGTACCACGTTCATCTGT-AC-AAACAATAGTATGCAA
GTAT--AAA---CACCATAGGACCACGCAGCCGTCA-TACCGCTCAGGAAGGA---GACGCGTTCTGTCTCC
TG-GAGATGAACGTAC-----TTTG--GTGC-AAAAAGTGCAAATCAATCCC-AGAACAACAGC------AA
AGGACCTTGTGAAGATGCTGGAGGAAACAGGTACAAAAGTATCTAT--AT-CCACAGT-AAAACGAGTCCTA
T-ATCGACATAACCTGAAAGG-CCACTCAGC-TAGGAAGAAGCCACTGCTCCAAAA-CCGCCATA-AAAAAG
ACAGACTATGGTTTGCAACTGCACATGGGGACAAAGAT-CGTAC-TTTTTGGAGAAATGTCCTCTGGTCTGA
TGAAACAAAAATAGAACTGTTCGGCCATAATGACCATTGTTATG-TTTGGAGGAAAAGGGGGGAGGCTTGCA
AGC-CGAAGAACACCATCCCAACCGTGAAGCAC-GGGG-GTGGCAGCATCATGTTGTGG-GGGTGCTTTGCT
GCAGGAGGGACTGGTGCACTTCACAAAATAGATGGCTTCATGAGG-AAGGA--CAATTATGTG--GACATAT
TGAAGCAACATCTCAAGAC-A---TCAGTCAGAAAGTTAAAGCTTGGTCGCAAATGGGTCTTCCA-AATGGA
CAATGA-CCCCAAGCATACTTCC-AAAGT-----TGTGGCAAAATGGCT---TAAGGACAACAAAGTCAAGG
TATTGGAGCGGCCA-TCACAAAGCCCTGA-CCT-CAATCCTATA-GAAAATTTGTGGGCAGAACTG-AAAAA
----GTGTGTGCGAGCAAGGAGGCCTACAAACCTGACTC-AGTTACACCAGCTCTGTCAGGAGGAATGG--G
CC-AAAATTCACCCAAC-TTA-TTGTGGGAAGCTTG-TGGAAGGCTACCCGA-AACATTTGACCCAAGTTAA
ACAA-TTT-AAAAGCAATGCTACCAAATACTA-
>chromosome17-41985958-41986939/1-981
------------------------------------------------ATTGTAGACCTCCACAAGTATGGT
TCATCCTTGGGAGCAATTTCCAAATG-CCTG-AAGGTACCACGTTCATCTGT-AC-AAACAATAGTACGCAA
GTAT--AAA---CACCATGGGACCACGCAGCCGTCA-TAACGCTCAGGAAGGA---GACGCGTTCTGTCTCC
TA-GAGATGAATGTAC-----TTTT--GTGC-AAAAAGTGCAAATCAATCCC-AGAACAACATC------AA
AGGACCTTGTGAAGATGCTGGAGGAAACAGGTACAAAAGTATCTAT--AT-CCACAGT-AAAACATGTCCAA
T-ATCGACATAACCTGAAAGG-CCGCTCAGT-AACGAAGAAGCCACTGCTCCAAAA-CTGCCATA-AAAAAG
CCAGACTACGGTTTGCAACTGCACATGGGGACAAAGAT-CGTAC-TTTTTGGAGAAATGTCCTCTGGTCTGA
TGAAACAAAAATAGAATTGTTTGGCCATAATGACCATCATTATG-TTTGGAAGAAAAAGGGAGAGGCTTGCA
AGC-CGAAGAAAACCATCCCAATCATGAAGCAT-GGGG-GTGGCAGCATCATGTTGTGG-GGGTGCTTTGCT
GCAGGAGGAACTGGTGCACTTCACAAAATAGATGGCATCATGAGG-AAAGA--AAATGATGTG--GATATAT
TGAAGCTACATCTCAAGAC-A---TCAGTCAGGAAGTTAAAGCTTGGTCGCAAATGGGTCTTCCA-AATGGA
CAACGA-CCCCAAGCAAACTTCC-AAAGT-----TGTGGCAAAATGGCT---TAAGGACAACAAAGTCAAAG
TATTGGAGTGGCCA-TCACAAAGCCCTGA-CCT-CAATCCTATA-GAAAATTTGTGGGCAGAACTG-AAAAA
----GCATGTGCGAGCAAGGAGGCCTACAAACCTGACTC-AGTTACACCAGCTCTGTCAGGAGGAATGG--G
CC-AAAATTCACCCAAC-TTA-TTGTGGGAAGCTTG-TGGAAGGCTAAGCAA-AACGTTTGACCCAAGTTAA
ACAA-TTT-AAAGGCAATGCTACCAAATACTAA
>chromosome18-20403518-20404539/1-1021
AT-GGGAAAATCTAAAGAAATCAGTCAAGACCTCAG---AAAA-AAC-ATTGTAGACCTCCACAAGCATGGT
TCATCTTTGGGAGCAATTTCCAAACG-CCTG-AAGGTACCACGTTCATCTGT-AC-AAACAATAGTACGCAA
GTAT--AAA---CACCATGGGATCACACGGCCGTCA-TACCGCTCAGGAAGGA---GACGCGTTCTGTCTCC
TA-GAGATGAACGTAC-----TTTG--GTGC-AAAAAGTGCAAATCAATCCC-AGAACAACAGC------AA
AGGACCTTGTGAAGATGCTGGAGAAAACAGGTACAAAAGTATCTAT--AT-CCACAGT-AAAATGAGTCTTA
T-ATCGACATAACCTGAAAGG-CCGCTCAGC-AAGGAAGAAGCCACTGCTCCAAAA-CCGCCATA-AAAAAG
CCAGACTACGGTTTGCAACTGCACATGGGGAC-AAGAT-CGTAC-TTTTTGGAGAAATGTCCTCTGGTCTGA
TGAAACAATAATAGAACTGTTTGGCCATAATGACCATCGCTATG-TCTGGTGGAAAAAGGGGGAGGCTTGCA
AGC-CGAAGAACACCATCCCAACCGTGAAGCAT-GGGG-GTGGCAGCATCATGTTGTGG-GGGTGCTTTGCT
GCAGGAGGGACTGGTGCAATTCACAAAATAGATGGCATCATGAGG-AAGGA--ATATTATGTG--GATATAT
TGAAGCAAGATCTCAATAC-A---TCAGTCAGGAAGTTAAAGCTTGGTCGCAAATGGGTCTTCTA-AATGGA
CAATGA-CCCCAAGCATACTTCC-AACGT-----TGTGGCAAAATGGCT---TAAGGACAACAAAGTCAAGG
TATTGGAGTGGCCA-TCACAAAGCCCTGC-CCT-CAATCCTATA-GAAAATTTGTTGGCAAAACTG-AAAAA
----GCGTGTGCGAGCAAGGAGGCCTACAAACCTGACTC-AGTTACACCAGCTCTGTCAGGAGGAATGG--G
CC-AAAATTCACCCAAA-TTA-TTGTGAGAAGTTTG-TGGAAGGCTACCTGA-AACGTTTGACCCATGTTAA
ACAA-TTT-AAAGGCAATGCTACCAAATACTA-
>chromosome18-50254967-50255942/1-975
----------------------------------------------------TAGACCTCCACAAGTGTGGT
TCATCCTTGGGAGCAATTTCCAAATG-CCTG-AAGGTACCACGTTCATCTGT-AC-AAACTATAGTACGCAA
GTAT--AAA---CACCATGGGACCACGCAGCCGTCA-TACCGCTCAGGAAAGA---GAAGCGTTCTGTCTCC
TA-GAGATGAACATAC-----TTTG--GTGC-GAAAAGTGCAAATCAATCCC-AGAACAACAGC------AA
AGGACCTTGTGACGATGCTGGAGGAAACAGGTACAAAAGTATCTAT--AT-CCACAGT-AAAACGAGTCCTA
T-ATCGACATAACCTGAAAGG-CCGCTCAGC-AAGGAAGAAGCCACTGCTCCAAAA-CCGGCATA-AAAAAA
ACAGACTACGGTTTGCAACTGCACATGGGGACAAAGAT-CGTAC-TTTTTGGAGAAATGTCCTCTTGTCTGA
TGAAACAAAAATAGAACTGTTTGGCCATAATGACTATCGTTATG-TTTGGAGAAAAAATGGGTACGCTTGCA
AGC-CGAAGAACACCATCCCAAACGTGAAGCAC--GGG-GTGGCAGCATCATGTTGTGG-GGGTGCTTTGCT
GCAGGAGGGACTGGTGCACTTCACAAAATAGATGGCATCATGAGG-GAGGA--AAATTATGTG--GATATAT
TCAAGCAACATCTCAAGAC-A---TCAGTCAGGAAGTTAAAGCTTGGTCGCAAATGGGTCTTCCA-AGTGGA
CAATGA-CCCCAAGCATACTTCC-AAAGT-----TGTGGCAAAATGGCT---TAAGGACAACAAAGTCAAGG
TATTGGAGTGGCCA-TCACAAAGCCCTGA-CCT-CAATCCTATA-GAAAATTTGTGGGCAGAACTG-AAAAA
----GCGTGTGCGAGCAAGGAGGCCTACAAACCTGACTC-AGTTACACCAGCTCTGTCAGGAGGAATGG--G
TC-AAAATTCACACAAC-TTA-TTGTGGGAAGCTTG-TGGAAGGCTACCTGA-AACGTTTGACCCAAGTTGA
ACCA-GTT-AAAGGCAATGCTACCAAATACTA-
>chromosome18-59439571-59440510/1-939
------------------------------------------------------------------------
-----------------TTCCAAACG-CCTG-AAGGTACCACGTTCATCTGT-AC-AAACAATAGTACGCAA
GTAT--AAA---CACCATGGGACCACGCAGCTGTCA-TACCGCTCAGGAAGGA---GACGCGTTCTGTCTCC
TA-GAGATGAACGTAC-----TTTG--GTGC-GAAAAGTGCAAATCAATCCC-AGAACAACAGC------AA
AGGACCTTGTGAAGATGCTGGAGGAAACAGGTACAAAAGTATATAT--AT-CCACAGT-AAAACGAGTCCTA
T-GTCGACATAACCTGAAAGG-CCGCTCAGC-ATGGAAGAAGCCACTGCTCCAAAA-CTGCCATA-AAAATG
CCAGACTACGGTTTGCAACTGCACATGAGGACAAAGAT-CGTAC-TTTTTGGAGAAATGTCCTCTGGTCTGA
TAAAACAAAAACAGAACTTTTTGGCCATAATGACCATCGTTATG-TTTGGAGGAAAAAGGGGGATCCTTGCA
AGC-CGAAGAACACCATCCCAACCGTGAAGCAC-GGGG-GTGGCAGCATCATGTTGTGG-GGGTGCTTTGCT
GCAGGAGGGACTGGTGCACTTCACAAAATAGATGACATCCTGAGG-CAGGA--AAATGATGTG--GATATAT
TGAAGCAACATCTCAAGAC-A---TCAGTCAGGAAGTTAAAGCTTGGTCGCAAATGGGTCTTCCA-AATGGA
CAATGA-CCCCAAGCATACTTCC-AAAGT-----TGTGCCAAAATGGCT---TAAGGACAACAAAGTCAAGG
TATTGGAGTAGCCA-TCACAAAGCCCTGA-CCT-CAATCCTATA-GACAATTTGTGGGCAGAACTG-AAAAA
----GTGTGTGCGAGCAAGGAGGCCTACAAACCTGAATC-AGTTACACCAGCTTTGTCAGGAGGAATGG--G
CC-AAAATTCACCCAAC-TTC-TTGTGGGAAGCTTG-TGGAAGGCTACCCGA-AATGTTTGACCCAAGTTAA
ACAA-TTT-AAAGGCAATGCTATCAAATACTA-
>chromosome18-60689362-60690384/1-1022
-T-GGGAAAATCAAAAGAAATTAGCCAAGACCTCAG---AAAA-ACA-ATTGTAGACCTCCACAAGTGTGGT
TCATCCTTGGGAGCAATTTCCAAATG-GCTG-AAGGTACCACTTTCATCTGT-AC-AAACAATAGTACGCAA
GTAT--AAA---CACCAAGAGACCACGCAGCCGTCA-TACCGCTCAGGAAGGA---GACGCGTTCCGTCTCC
TA-GAGATGAATGTAC-----TTTG--GTGC-GAAAAGTGCAAATCAATCCC-AGAACAACAGC------AA
AGGACCTTGTGAAGATGCTGGAAGAAACAGGTACAAAAGTATCTAT--AT-CCACAGT-AAAACGAGTCCTA
T-ATCGACATAACCTGAAAGG-CCGCTCAGC-ATGGAAGAAGCCACTGCTCCAAAA-CCGCCATA-AAAAAG
CCAGACTACGGTTTACAACTGCACATGGGGACAAAGAT-TGTAC-TTTTTGGAGAAATGTCCTCTGGTCTGA
TGAAACAAAAATAGAACTGTTTGGCCATAATAACCATCGTTATG-TTTGGAGGAAAAATGGGGAGGCTTGCA
AGC-CAAAGAACACCATCCCAACCGTGAAGCAC-AGAA-GTGGCAGCATCATGTTGTGG-GGGTGCTTTGCT
GCAGGAGGGACTGGTGCACTTCACAAAATAGATGGCATCATGAGG-CAGGA--AAATGATGTG--GATATAT
TTAAGCAACATCTCAAGAC-A---TCAGTCAGGAAGTTAAAGCTTGGTCGCAAATGGGTCTTCCA-AATGGA
CAATGA-CTCCAAGCATACTTCC-AAAGA-----TGTGGCAAAATGGCT---TAAGGACAACTAAGTCAAGG
TATTGGAGTGGCCA-TCACAAAGCCCTGA-ACT-CAATCCTATA-GAAAATGTGTGGGCAGAACTG-AAAAA
----GCGTGTGCGAGCAAGGAAGCCTACAAACCTGACTC-AGTTACACCAGCTCTGTCAGGAGGAATGG--G
CC-AAAATTCACCCAAC-TTA-TTGTGGGAAGCTTG-TGGAAGGCTACCCGA-AACGTTTGACCCAAGTTAA
ACAA-TTT-AAAGGCAATGCTCCCAAATACTAA
>chromosome18-57973300-57974322/1-1022
-T-GGGAAAATCAAAAGAAATCAGCCAAGACCTCAG---AAAA-AGA-ATTGTAGACCTCCACGAGTCTGGT
TCATCCTTGGGAGCAATTTCCAAACG-CCTG-AAGGTACCACGTTCATCTGT-AC-AAACAATAGTACGCAA
GTAT--AAA---CACCATCGGACCACGCAGCCGTCA-TACCACTCAGGAAGGA---GACGTGTTCTGTCTCC
TA-GAGATGAATGTAC-----TTTG--GTGC-GAAAAGTGCAAATTAATCCC-AGAATAACAGC------AA
AGGACCTTGTGAAAATGCTGGAGGATACAGGTACAAAAGTATCTAT--AT-CCACAGT-AAAGCGAGTCCTA
T-ATCAACATAACCTGAAAGG-CCGCTCAGC-AAGGAAGAAGCCACTGCTCCAAAA-CCGCCATA-AAAAAG
CCAGACTAAGGTTTGCAACTGCACTTGGGGACAAAGAT-CGTAC-TTTTTGGAGAAATGTCCTCTGGTCTGA
TGAAACAAAAAGAGAACTGTTTGGCCACAATGACCATCGTTATG-TTTGGAGGAAAAAGGGGGAGGCTTGCA
AGC-CGAGGAACACCATCCCAACCATTAAGCAC-AGGG-GTGGCAGCATCATGTTGTGG-GGGTGCTTTGCT
GCAGGAGGGACTGGTGCACTTCACAAAATAGATGGCTTCATGAGG-GAGGA--AAATTATGTG--GATATAT
TGAAGCAACATCTCAAGAC-A---TCAGTCAGGAAGTTAAAGCTTGGTCGCAAATGGTTCTTCCA-AATCGA
CAATGA-CCCCAAGCATCCTTCC-AAAGT-----TGTGGCAAAATGGCT---TAAGGACAACAAAGTCAAGG
TATTGGAGTGGCCA-TCACAAAGCCCTGA-CCT-CAATCCCATA-GAAAATATGTGGGCAGAACTA-AAAAA
----TCGTGTGCGAGCAAGGAGGCCTACAAACCTGACTC-AGTTACACCAGTTCTGTCAGGAGGAATGG--G
CC-AAAATTCACCCAAC-TTA-TTGTGGGAAGCTCG-TGGAAGGCTACCCAA-AACGTTTGACCCACGTTAA
ACAA-TTT-AAAGGCAATGCTACCAAATACTAA
>chromosome18-69526588-69527611/1-1023
-C-GGGAAAATCAAAATAAATCAGACAAAACCTCAG---AAAA-AGA-ATTGTAGACCTCCACAAGTCTGGT
TCATCCTTGGGAGCAATTTCCAAATG-CCTG-AAGGTACCACGTTCATCTGT-AC-AAACAATAGTACACAA
GTAT--AAA---CACCATGGGACCAGGCAGCCGTCA-TACCGCTCAGGAAGGA---GACGCGTTCTGTCTCC
TA-GAGATGAACGTAC-----TTTG--GTGC-GAAAAGTGCAGATCAATCCC-AGAACAGCAGC------AA
AGGACCTTGTGAAGATGCTGGAGGAAACGGGTACAAAAGTGTCTAT--AT-CCACAGT-AAAACGAGTCCTA
T-ATCGACATAACCTGAAAGG-CCACTCAGC-AAGGAAGAAGCCACTGCTCCAAAA-CCGGCATA-AAAAAG
CCAGACTACGTTTTGCAACTGCACATGGGGACGAAGAT-CGTACTTTTTTGGAGAAATGTCCTCTGGTCTGA
TGAAACAAAAATAGAACAGTTTGGCCATAATGACCATCGTTATG-TTCAGAGGAAAAAGGGGGATGCTAGCA
AGC-CGAAGAACACCATCCCAACCGTGAAGCAC-GGGG-GTGGCAGCATCATGTTCTGG-GGGTGCTTTGCT
GCAGGAGGGACTGATGCACTTCACAAAATAGACGGCATCATGAGG-AAGGA--AAATGATGTG--GATCTAT
TGAAGCAACATCTCAAGAC-A---TCAGTCAGGAAGTTAAAGCTTGGTCGCAAATGGGTCTTCCA-AATGGA
CCATGA-CCCCAAGTACACTTCC-AAAGT-----TGTGGCAAAATGGCT---TAAGGACAACAAAGACAAGG
TATTGGAGTGGCCA-TCACAAAGCCCTGA-CGT-CAATCCTATA-GAACATTTGTGGGCAGAACTG-AAAAA
----GCGTGTGCGAGCAAGGAGGCCTACAAACCTGACTC-AGTTACACCAGCTCTGTCAGGAGGAATGG--G
CC-AAAATTCACCCAAC-TTA-TTGTGGGAAGGTTG-TGGAAGGCTACCCAA-AACGTTTGACCCAAGTTAA
ACAA-TTT-AAAGGCAATGCTACCAAATACTAA
>chromosome19-63586115-63587136/1-1021
AT-AGGAAAATCAAAAGAAATCAGCCAAGACCTCAG---AAA--AAA-ATTGTAGACCTCCACAAGTCTGGT
TCATCCTTGGGAGCAATTTCCAAACG-CCTG-AAGGTACCACGTTCATCTGT-AC-AAACAATAGTACGCAG
GTAT--AAA---CACCATGGGACCACACAGCCGTCA-TACCGCTCAGGAAGGA---GACGCGCTCTGTCTCC
TA-GAGATGAACGTGC-----TTTG--GTGC-GAAAAGTGCAAATCAATCCC-AGAACAACAGC------AA
AGGACCTTGTGAAGATGCTGGAGGAAACAGGTACAAAAGTATCTAT--AT-CCACAGT-AAAACAAGTCCTA
T-ATCGACATAACCTGAAAGG-CCGCTCAGC-TAGGAAGAAGCCAGTGCTCCAAAA-CCGCCACA-AAAAAT
CCAGACTTCAGTTTGCAACTGCACATGGGGACAAAGAT-CGTAC-TTTTTGGAGAAATGTCCTCTGGTCTGA
TGAAACAAAAATAGAACTGTTTGGCCATAATGACCATCGTTATG-TTTGGAGGAAAAAGGGGGAGGCTTGCA
AGC-CGAAGAACACCATCCCAATCGTGAAGCAC-GGGG-GTGGCAGCCTCATGTTGTGG-GGGTGCTTTGCT
GCAGGAGGGACTGGTGCACTTCACAAAATAGATGGCATCATGAGG-GGGGA--AACATATGTG--GATATAT
TGAAGCAACATCTCAAGAC-A---TCAGTCAGGAAGTTAAAGCTTGGATGCAAATGGGTCTTCCA-AATGGA
CAATGA-CCCCAAGCATACTTCC-AAAGT-----TGTGGCAAAATGGCT---TAAGGACAACAAAGTCAAGG
TATTGGAGTGGCCA-TCACAAAGCCCTGA-CCT-CAGTCCTATA-GAAAATTTGTGGGCAGAACTG-AAAAA
----GCGTGTGTGAGCAAGGAGGCCTACAAACCTGACTC-AGTTACACCAGCTCTGTCAGGAGAAATGG--G
CC-AAAATTCACCCAAC-TTA-TTGTGGGAAGCTTG-TGGAAGGCTACCCGA-AACGTTTGACCCAAGTTAA
ACAA-TTT-AAAGGCAATGCTACGAAATACTA-
>chromosome19-78793629-78794651/1-1022
AT-GGGAAAATCAAAAGAAATCAGACAAGACCTCAG---AAAA-AAA-ATTGTTGACCTCCACAAGTCTGAT
TCATCCTTGGGAGCAATTTCCAAACG-CCTG-AAGGTACCACGTTCATCACT-AC-AAACAATAGTATGCAA
GTAT--AAA---CACCATGGGACCATGCAGCCGTCA-TACCGCTCAGGAAGGA---GACGCGTTCTGTCTCC
TA-GAGATGAACGTAC-----TTTG--GAAA-GAAAAGTGCAAATCAATCCC-AGAACAACAGC------TA
AGGACCTTGTGAAGATGCTAGAGGAAACGGGTACAAAAGTATCTAT--AT-CCACAGT-AAAACGAGTCCTA
T-ATCAACATAACCTGAACGG-CCTCTCCGC-AAAGAAGAAGCCACCGTTCCAAAA-CCCCCATA-AAAAAG
CCAGACTATGGTTTGCAACTGCACATGGGGACAAAGAT-TGTAC-TTTTTGGTGAAATGTCCTCTGGTCTGA
TGAAACAAAAACAGAACTGTTTGGCCATAATGACCATCGTTATG-TTTGGAGGAAAAAGGGGGAGGCTTGCA
AGC-CGAAGAACACCATCCCAACCGTGAAGCAC-GGGG-GTGGCAGCATCATGTTGTGG-GGGTGCTTTGCT
GCAGGAGGGGCTGGTGCACTTCACAAAATAGATGGCATCATGAGA-TAGGA--AAATTATGTG--GATATAT
TGAAGCAACATCTCAAGAC-A---TCAGTTAGGAAGTTAAAGCTTGGTCGCAAATGGGTCTTCCA-AATGGA
CAATGA-CCCCAAGCATACTTCC-AAAGT-----TGTGGCAAAATGGCT---TAAGGACAACAAAGTCAAGG
TACTGGAGTGGCCA-TCACAAAGCCCTGA-CCT-CAATCCTATA-GAAAATGTGTGGGCAGAACTG-AAAAA
----GCGTGTGCGAGCAAGGAGGCCTACAAACCTGACTT-AGTTACACCAGCTCTGTCAGGAGGAATGG--G
CC-AAAATTCACCCAAC-ATA-TTGTGGGAAGCTTG-TGGAAGGCTACCCGA-AATGTTTGACCCAAGTTAA
ACAA-TTT-AAAGGCAATGCTACCAAATACTA-
>chromosome19-18390986-18392011/1-1025
AT-GGGAAAATCAAAAGAAATCAGCCAAGACCTCAG---AAAAAATA-ATTGTAGACATCCACAAGTTTGGT
TCATCCTTGGGAGCAATTTCCAAACG-CCTG-ATGGTACCACGTTCATCTAT-GC-AAACAATAATACGCAA
GTAT--AAA---CACCATGGGACCATGCAGCCGTCA-TACCACTCAGGAAGGA---GACGCGTTCTGTCTCC
TA-GAGATGAACGTAC-----TTTG--GTGC-GAAAAGTGCAAATCATTCCC-AGAACAACAGC------AA
AGGACCTTGTGAAGATGCTGGAGGAAACAGGTACAAAGGTATTTAT--AT-CCACAGTAAAAACGAGTCCTA
T-ATCGACATAACCTGAAAGG-CCACTCAGC-AAGGAAGAAGCCACTGCTCCAAAA-CCGCCATA-AAAAAG
CCAGACTACGGTTTGCAACTGCACATGGGGAAAAAGAT-CGTAG-TTTTTGGAGAAATGTCCTCTGGTCTGA
TGAAACAAAAATAGAACTGTTTGGCCTTAATGACCATCGTTATG-TTTGGAGGAAAAAGGGGGATGCTTGCA
AGC-CGAAGAACACCATCCCAGCCGTGAAGCAT-GGGA-GTGGCAGCATCATGTTGTGG-GGGTGCTTTTCT
GCAGGAGGGACAGGTGCACTTCACAAAATAGATGGCAACATGAGG-AAGGA--AAATTATGTG--GATATAT
TGAAGCACCATCTCAAGAC-A---TCAGTCAGGAAGTTAAAGCTTGGTCGCAAATGGGTCTTCCA-AATGGA
CAATGA-CCCCAAGCATACTTCC-AAAGT-----TGTGGCAAAATGGCT---TAAGGACAACAAAGTCAAGG
TATTGGAGTGGCCA-TCACAAAGCCATGA-TCT-CAATCCTATA-GAACATTTGTGGGCAGAACTG-AAAAA
----GCGTGTGTGAGCAAGGAGGCCTACAAACCTGACTC-AGTTACACCAGCTCTGTCAGGAGGAATGG--G
CC-AAAATTCACCCAAC-TTA-TTGTGGGAAGCTTG-TGGAAGGCTACCCGC-AACGTTTGACCCAAGTTAA
ACAATTTT-AAAGGTAATGCTACCAAATACTA-
>chromosome19-14022498-14023519/1-1021
-T-GGGAAAATCAAAAGAAATCAGCCAAAACCTCAG---AAAA--AA-ATTGTAGACCTCCACAAGTCTGGT
TCATCCTTGGGAGCAATTTCCAAACG-CCTG-AAGGTACCACGTTCATCTGT-AC-AAACAACAGTACGCAA
GTAT--AAA---CACCATGAGACCACGCAGCCGTCA-TACCGCTCAGGAAGGA---GACGCGTTCTGTCTCC
TA-GAGATGAATGTAC-----TTTG--GTGCAAAAAAGTGTAAATCAATCCC-AGAACAACAGC------AA
AGGACCTTGTGAAGATGCTGGAGGAAACGGGTACAAAAGTATCTAT--AT-CCACAGT-AAAACGAGTCCTA
T-ATGGACATAACCTGAAAGG-CCGCTCAGC-AAGGAAGAAGCCACTGCTCCAATA-CCGCCATA-AAAAAG
CCAGACTACGGTTTGCAACTGCACATGGGGACAAAGAT-CGTAC-TTTTTGGAGAAATGTCCTCTGGTCTGA
TGAAACAAAAATAGAACTGTTTGGCCATAATGACCATCGTTATG-TTTGGAGGAAAAA-GGGGAGGCTTGCA
AGC-CGAAGAACACCATCCCAACCGTGAAGCAC-GGGG-GTGGCAGCATCATGTTAAGG-GGGTGCTTTGCT
GCAGGAGGGACTGGTGCACTTCACAAAATAGATGGCATAATAAGG-CAGGA--AAATTATGTG--GATATAT
TGAAGCAACATCTCAAGAC-A---TCAGTCAGGAAGTTAAAGCTTGGTTGCAAATGGGTCTTCCA-AATGGA
CAATGA-CCCCAAGCATACTTCC-AAAGT-----TGTGGCAAAATGGCT---TAAGGACAACAAAGTCAAGG
TATTGGAGTAGCCA-TCACAAAGCCCTGA-CCT-CAATCCTATA-GAAAATGTGTGGGCAGAACTG-AAGAA
----GCGTGTGCGAGCAAGGAGGCCTACAGACCTGACTC-AGTTACACCAGCTCTGTCAGGTGGAATGG--G
AC-AAAATTCACCCAAC-TTA-TTGTGGGAAGCTTG-TGGAAGGCTACCCAA-AACTTTTGACCCAAGTTAA
ACAA-TTC-AAAGGCAATGCTACCAAATACTAA
>chromosome19-30827747-30828769/1-1022
-T-TGGAAAATCAAAATGAATCAGCCAAGGCCTCAG---AAAA-TAA-ATTGTAGACCTCCACAAGTCTGGT
TCATCCTTGGGAGCAATTTCCAAACG-CCTG-AAGGTACCACGTTCATCTGT-AC-AAACAATAGTATGCAA
GTAT--AAA---CACCATGGGACCATGCAGCCGTCA-TACTGCTCAGGAAGGA---GATGCGTTCTGTTTCC
TA-GAGATGAACGTAC-----TTTG--GTGC-GAAAAGTGCAAATCAATCCC-AGAACAACAGC------AA
AGGACCTTGTGAAGATGCTGGAGGAAACAGGTACAAAAGTATCTAT--AT-CCACAGT-AAAACGAGTCCTA
T-ATCGACATAACCTGAAAGG-CCGCTCAGC-AATGAAGAAGCCACTGCTCCAAAA-CCGCCATA-AAAAAG
CCAGACTACGGTTTGCAACTGCACATGGGGACATAGAT-CGTAC-TTTTTGGAGAAATGTCCTTTGGTCTGA
TGAAACAAAAATATAACTGTTTGGCCATAATAACCATCGTTATG-TTTGGAGGAAAAAGGGGGATGCTCGCA
AGC-CAAAGAACACCATCCCAACCGTGAAGCAC-ATGG-GTGGTAGCATCATGTTGTGG-GGGTGCTTTGCT
GCAGGAGGGACTGGTGCACTTCACAAAATAGATGGCATCATGAGG-GAGGA--AAATGATGTG--GATATAT
TGAAGCAACATCTCAAGAC-A---TCAGTCAGGAAGTTAAAGCTTGGTCGCAAATGGGTCTTCCA-AATGGA
CAATGA-CCGCAAGCATACTTCC-AAAGT-----TGTGGCAAACTGGCT---TAAGGACAACAAAGTCAAGG
TATTGGAGTGGCCA-TCACAAAGCCCTGA-CCG-CAATCCTATA-GAAAATTTGTGGGCAGAACTG-AAAAA
----GCGTGTGCGAGCAAGGAGGCCTACAAACCTGACTC-CGTCACACCAGCTCTGTCAGGAGGAATGG--G
CC-AAAATTCACCCAAC-TTA-TTGTGGGAAGCTTG-TGGAACGCTACCCGA-AATGTTTGACCCAAGTTAA
ATAA-TGT-ATAGGCAATGCTACCAAATACTAA
>chromosome19-276390-277412/1-1022
-T-GGGAAAATCAAAAGAAATCAGCCAAGACCTCAG---AAAA-AGA-ATTGTAGCCCTCCACAGGTCTGGT
TCAACTTTGGGAGCAATTTCCAAACG-CCTG-AAGGTACCACGTTCATCTGT-AC-AAACAATAGTACGCAA
GTAT--AAA---CACCATGGGACCACGCAGCCATCA-TACCGCTCAGGAAGGA---GACGTGTTCTGTCTCC
TA-GAGATGAACGTAC-----TTTA--GTGC-AAAAGGTGCAAATCAATTCC-AGAACAACAGC------AA
AGAACCTTGTGCAGATGCTGGAGGAAACAGGTACAAAAGTATCTAT--AT-CCACAGT-AAAACGAGTCCTA
T-ATCGACATAACCTAAAAGG-CCATTCAGC-AAGGAAGAAGCCACTGCTCCAAAA-CCGCCATA-AAAAAG
CCAAACAACAGTTTGCAACTGCACATGGGGACAAAGAT-CGTAC-TTTTTGGAGAAATATCCTCTGGTCTGA
TGAAACAAAAATAGAAATGTTTGGCCATAATGACCATCGTTATG-TTTGGAGGAAAAAGGGGGAGGCTTGCA
AGC-CGAAGAACACCATCCCAACCGTGAAGCAC-GGGG-GTGGCAGCATCATGTTATGG-GGGTGCTTTGCT
GCAGGAGGGACTGGTGCACTTCACAAAATAGATGGCATCATGAGG-AAGAA--ACATTATGTG--GATATAT
TGAAGCAACATCTCAAGAC-A---TCAGTCAGGAAGTTAAAGCTTGGTCGCAAATGGGTCTTCCA-AATGGA
CAATGA-CCCCAAGCATACTTCC-AAAGT-----TGTGGCAAAATGGCT---TAAGGACAACAAAGTCAAGG
TATTGGAGTGGCCA-TCATAAAGCCCTGA-CCT-CAATCCTATA-CAAAATTTGTGGGCAGAACTG-AAAAA
----GCGTGTGCGAGCAAGGAGGCCTACAAACCTGACTC-AGTTACTCCAGCTCTGTCAGGAGGAATGG--G
AC-AAAATTCACCCAAC-TTA-TTGTGGGAAGCTTG-TGGAAGGCTACCCAA-AATATTTGACCCAAGTTAA
ACAA-TTT-AAAAGCAATGCTACCAAATCCTAA
>chromosome19-6461683-6462706/1-1023
-T-GGGAAAATCAAAAGAAATCAGCCAAGACCTCAG---AAAA-ATA-ATTGTAGACCTCCACAAGTCTGGT
TCATCCTTGAGAGCAATTTCCAAACG-CCTG-AAGGTACCACGTTCATCTGT-AC-AAACAATAGTACGCAA
GTAT--AAA---CACCATGGGACCACGCAGCCGTCA-TACCACTCAGGAAGGA---GACGCGATCTGTCTCT
AA-GATATTAACATAC-----TTTG--GAGC-AAAAAGTGCAAATCAATCCC-AGAACAACAGC------AA
AGGACATTGTGAAAATGCTGGAGGAAACAGGTACAAAAGTATCTAT--AT-CCACAGT-AAAACGAGTCCTA
TAATCGACATAACCTGAAAGG-CCGCTCAGC-AAGGAAGAAGCCACTGCTCCAAAA-CCGCCATA-AAAAAG
CCAGACTACGGTTTGCAAGTGCACATGGGGACAAAGAT-CATAC-TTTTTGGAGAAATGTCCTCTGGTCTGA
TGAAACAAAAATAGAAATGTTTGGCCATAATGACCATCATTATG-TTTGGAGGAAAAACGGGGAGGCTTGCA
AGC-CGAAGAACACCATCCCAACTGTGAAGCAC-GAGG-GTGGCAGCATCATATTGTGG-AGGTGCTTTGCT
GCAGGAGGGACTGGTGCACTTCACAAAATAGATGGCATCAAGAGG-GAGGA--AAATTACGTG--GATATAT
TGAAGCAACATCTCAAGAC-A---TCAGTCAGGAAGTTAAAGCTTGGTCGCAAATGGGTCTTCCA-AAGGGA
CAATGA-TCCCAAGCATACTTCC-AAAGT-----TGTGGCAAAATGGCT---TAAGGACAACAAAGTCAAGG
TATTGGAGTGGCCA-TCACAAAGCCCTGA-CCT-CAATCCTATA-GAAAATTTGTGGGCAGAACTG-AAAAA
----GCGTGTGCGAGCAAGGAGGCCTTCAAACCTGACTC-AGTTACATCAGCTCTGTCAGGAGGAATGG--G
CC-AAAATTCACCCAAC-TTA-TTGTGGGAAGCTTG-TGGAAGGCTACCCAA-AACGCTTGACCCAAGTTCA
ACAA-TTT-AAAGGAAATGCTACCAAATACTAA
>chromosome19-82462311-82463338/1-1027
-T-GGGAAAATTAAAAGATATCAGCCAAGACCTCAG---AAAA-AAAATATGCAGACCTCCACAAGTCTGAT
TCATCCTTGGGAGCAATTTCCAAATG-CCTG-AAGGTACCAAGTTCATCTGC-GC-TAACAATAGTACGCAA
GTAT--AAA---CACCATGGGACCATGCAGCCGTCA-TACCGCTCAGGAAGGA---GATGTATTCTGTCTCC
TA-GAGATGAACGTAC-----TTTG--GTGT-GAAATGTGCAAATCAATCCC-AGAACATCAGC------AA
AGGACCTTGTGAAGATGCTGGAGGAAACAGGTACAAAAGTATCTAT--AT-CCACAGT-AAAACGAGTCCTA
T-ATCGACATAACCTGAAAGG-CCGCTCAGC-AAGGAAGAAGCCACTGCTCCAAAA-CCGCCATA-AAAAAG
CCAGACTACGGTTTGCAACTGCACTTGGGGACAAAGAT-CGTAC-TTTTTGGAGAAATGTCCTCTGGCCTGA
TGAAACATAAATAGAACTGTTTGGCCATAATGACCATCGTTATG-TTTGGAGG-AAAAGGGGGATGCTTGCA
AGC-CGAAGAACACCATCCCAACTGTGAAGCAC-GGGG-GTGGCAGCATCATGTTGTGG-GGGTGCTTTGCT
GCAGGAGGGACTGGTGCACTTCACAAAATAGATGGCATCAGGAGG-ATGGA--AAATTATGTG--GATATAT
TGAAGCAACATCTCAAGAC-A---TCAGTCAGGAAGTTAAAGCTTGGTCACAAATGGGTCTTCCA-AATGGA
CAATGA-CCCCAAGCATACTTCC-AAAGTAAAAATGTGGCAAAATGACT---TAAGGACAACAAAGTCAAGG
TATTGGAGTGGCCG-TCACAAAGCCCTGA-CCT-CAATCCTATA-GAAAAGTTGTGGACAGAACTG-AAAAA
----GCGTGTGCGAGCAAGGAGGCCTACAAACCTGACTC-AGTTACACCAGCTCTGTCAGGAGGAATGG--G
CC-AAAATTCACCCAAC-TTA-TTGTGGGAAGCTTG-TGGGAGGCTACCCGA-AACGTTTGACCCAAGTTAA
ACAA-TTT-AAAGGCAATGCTACCAAATACTAA
>chromosome20-62889375-62890396/1-1021
AT-GGGAAAATCAAAAGAAATCAGCCAAGACCTCAG---AAAA-AAA-ATTGTAGACCTCCACAAGTCTGGT
TCATCCTTGGGAGCAATTTCCAAATG-CCTG-AAGGTACCACGTTCATCTGT-AC-AAACAATAGTACGCAA
GTAT--AAA---CACCATGGGACCACGCAGCCGTCA-TACCGCTCAGGAAGGA---GACGCGTTCTGTCTCC
TA-GAGATGAACGTAC-----TTTG--GTGC-GAAAAGTGCAAATCAATCCC-AGAACAACAGC------AA
AGGACCTTGTGAAGATGCTGGAGGAAACAGGTACAAAAGTATCTAT--AT-CCACAGT-AAAACAAGTCCTA
T-ATCGACATAACCTGAAAGG-CCGCTCAGC-AAGGAAGAAGCCACTGCTCCAAAA-CCACCAT--AAAAAG
CCAGACTACAGTTTGCAACTGCACATGGGGACAAAGAT-TGTAC-TTTTTGGAGAAATATCCTCTGGTCTGA
TTGAACAAAAATAGAATTGTTTGGCCATAATGACCATCATTATG-TTTGGAGGAAAAAGGGGGAGGCTTGCA
AGC-GGAAGAACACCATCCCAACCGTGAAGCAC-GGGG-GTGGCAGCATCATGTTGTGG-GGGTGCTTTGCC
GCAGGAGGGACTGGTGCACTTCACAATATAGATGGCATCATGAAG-AGGGA--ATATTATGTG--GATATAT
TGACGCAACATCTTAAGAC-A---TCAGTCTGAAAGTTAAAGCTTGGTCGCAAATGGGTCTTCCA-AATGGA
CAATGA-CCCCAAGCATACTTCC-AAAGT-----TGTTGCAAAATGGCT---TAAGGACAACAAAGTCAAGG
TATTGGAGTGGCCT-TCACAAAGCCCTGA-CCT-CAATCCTATA-GAACATTTGTGGGCAGAACTG-AAAAA
----GCGTGTGCGAGCAAGGAGACCTACAGACCTGACTC-AGTTACACCAGCTCTGTCACGAGGAATGT--G
CC-AAAATTCACCCAAC-TTA-TTGTGGGAAGCTTG-TGGAAGGCTACCCAA-AACGTTTTACCCAAGTTAA
ACAA-TTT-AAAGGCAATGCTACCAAATACTA-
>chromosome20-54360673-54361696/1-1023
AT-GGGAAAATCAAAAGAAATCAGCCAAGACCTCAG---AAAA-AAA-ATTGTAGACCTCCACAAGTCCGGT
TCATCCTTGGGAGCAATTTCCAAACG-CCTG-AAGGTACAACGTTCATCTGT-AC-AAACAATAGTACGCAA
GTAT--AAA---CACCATGGGACCATGCAGCCGTCA-AACCGCTCAGGAAGGA---GACGCGTTCTGTCTCC
TA-GAGATGAACGTAC-----TTTG--GTGC-GAAAAGTGCAAGTCAATCCC-AGAACAACAGC------AA
AGGACCTTGTGAAGTTGCTGGCGGAAACAGGCACAAAAGTATCTAT--TT-CCACAGT-AAAACGAGTCCTA
T-ATCGACATAACCTGAAAGG-CCGCTCAGC-AAGGAAGAAGCCACTGCTCCAAAA-CCCTCATA-AAAAAG
CCAGACTACGGTTTGAAACTGCACATGGGGACAAAGAT-CATACTTTTTTGGAGAAATGTCCTCTGGTCTGA
TGAAACAAAAATAGAACTGCTTGGCCATAATGACCATTGTTATG-TTTGAAGGAAAAAGGGGGAGGCTTGCA
AGC-CGAAGAACACCATCCCAACCGTGAACCAC-GGGG-GTGGCAGCATCATGTTGTGG-AGGTGCTTTGCT
GTAGGAGGGACTGGTGCACTTCACAAAATAGATGGCATCATGAGG-AAGCA--AAATTATGTG--GATATAT
TGAAGCAACATCTCAAGAC-A---TCAGTCAGGAAGTTAAAGCTTGGTCACAAACGGGTCTTCCA-AATGGA
CAATGA-CCCCAAGCATACTTCC-AAAGT-----TGTGGCAAAATGGCT---TAAGGACAGCAAAGTCAAGG
TATTGGAGTGGCCA-TCACAAAGCCCTGA-CCT-CAATCCTATA-GAACATTTGTGTGCAGAACTG-AAAAA
----GTGTGTGCGAGCAAGGAGGCCTACAAACCTGACCC-AGTTACATCAGCTCTGTCAGGCGGAATGG--G
CC-AAAATTCACCCAAC-TTA-TTGTGGGAAGCTTG-TGGAAGGCTACCCGA-AACGATTGACCCAAGTTAA
ACAA-TTT-AAAGGCAATGCTACCGAATACTA-
>chromosome20-52072377-52073399/1-1022
AT-GGGAAAATCAAAAGAAATCAGCCAAGAACTCAG---AAAA--AA-ATTGTAGACCTCCACAAGTCTGGT
TCATCCTTAGGAGCAATTTCCAAACG-CCTG-AAGGTACCACGTTCATCTGT-AC-AAACAATAGTACGCAA
GTAT--AAA---CACCATGTGACCACGCAGCCGTCA-TACCACTCAGGAAAGA---GACGCGTTCTGTCTCC
TA-GAGATGAACGTAC-----TTTG--GTGC-GAAAAGTGCAAATCAATCCC-AGAACAACAGC------AA
AAGCCCTTGTGAAGATGCTGGAGGAAACAGGTACAAAAGTATCTAT--AT-CCACATT-AAAACGAGTCCTA
T-ATCGACATAACCTGAAAGG-CCACTCAGC-AAGGAAGAAGCCACTGCTCCAAAA-CCGCCATA-AAAAAG
CCAGACTATGGTTTGCAACTGCACATGGGGACAATGAT-CGTAC-TTTTTGGAGAAATGTCCTCTGATCTGA
TGAAACAAAAATAGAACTGTTTGGCCATAATGACCATCGTTATG-TTTGGAGGAAAAAGGGTGAGGCTTGCA
AGC-CGAAGAACACCATCCCAACCGTGAAGCAC-GGGG-GTGGCAGCATCATGTTGTGG-GGGTGCTTTGCT
GCAGGAGGGACTGGTGCACTTCACAAAATAGATGGCATCACGAGG-AAGGA--AAATTATATG--GATATAT
TGAAGCAACATCTCAAGAC-A---TCAGTCAGGAAGTTAAAGCTTGATCGCAAATGGGTCTTCCA-AATGGA
CAATGA-CCCCAACCATACTTCC-AAAGT-----TGTGGTAAAATGGCG---TAAGGACAACAAAGTCAAGG
TATTGGAGTGGGCA-TCACAAAGCCCTGG-CCT-CAATGCTATA-GAAAATTTGTGGTCAGAACTG-AAAAA
----GTGTGTGCAAGCAAGGACGCCTACAAACCTGACTC-AGTTACACCAGCTCTGTCAGAAGGAATGG--G
CC-AAAATTCACCCAACTTTA-TTGTGGGAAGCTTG-TGGAAGGCTCCCCGA-AACGTTTGACCCAAGTTAA
ACAA-TTT-AAAGGCAATGCTACCAAATACTA-
>chromosome20-57207679-57208707/1-1028
ATGGGAAAAATCAAAAGAAATCAGCCAAGACCTCAG---AAAA-GAA-ATTGTAGACCTCCACAAGTCTGGT
TCATCCTTGGGAGCAATTTCCAAATG-CCTG-AAGGTACCACGTTCATCGGT-AC-AAGTAATAGTACGCGA
GTAT--AAA---TACCATGGGACCAAACAGCCGTCA-TACCGCTCAGGAAGGA---GACGCGTTCTGTCTCC
TA-GAAATTAACGTACAGTATTTTG--GTGC-GAAAAGTGCAAATCAATCCC-AGAACAACAGC------AA
AGGACCTTGTGAAGATGCTGGAGGAAACAGGTACAAAAGTAACTAT--TT-CCACAGT-AAAACGAGTCCTA
T-ATTGACATAACCTGAAATG-CCGCTCAGC-AAGGAAGAAGCCACTGCTCCAAAA-CCGGCATA-AAAAAG
CCAGACTACGGTTTGCAACTGCACATGGGAACAAAGAT-CGTAC-TTTTTGGAGAGATGTCCTCTGGTCTGA
TGAAACAAAAATAGAACTGTTTGGCCTTAATGACCATCATTATG-TTTGGAGGAATAAGGGGGAGGTTTGCA
AGC-TGAAGAACACCATCCCAACCGTGAAGCAC-GGGG-GTGGCAGCATCATGTTGTGG-GGGTGCTTTGCT
GCAGGAGGGACTGGTGCACTTCACAAAATAGATGGCATCATGAGG-GAGGA--AAATTACGTG--GATATAT
TGAAGCAACATCTCAAGAC-A---TCAGTCTGGAAGTTAAAGCTTGGTTGCAAATGGGTCTTCCA-AATGGA
CAATGA-CCCCAAGCATACTTCC-AAAGT-----TGTGGCAAAATGGCT---TAAAGACAACAAAGTCAAGG
TATTGGAGTGGCCA-TCACAAAGCCCTGA-CCT-CAATCCTATA-AAAAATGTGTGGGCAGAACTG-AAAAA
----GCGTGTGCGAGCAAGGAGGCCTACAAACCTGACTC-AGTTACACCAGCTCTGTCAGGAGGAATGG--G
CC-AAAATTCACCCAAC-TTA-TTGTGGGAAGCTTG-TGGAAGGCTACCCGA-AATGTTTGACCCAGGTGAA
ACAA-TTT-AAAGGCAATGCTACCAAATACTA-
>chromosome20-54950016-54951037/1-1021
AT-GGGAAAATCAAAAGAAATCAGCCAAGACATCAG---AAAA-ACA-ATTGTAGACCTCCACAAGTCTGGT
TCATCCTTGGGAGCAATTTCCAAACG-CCTG-AAGGTACCACGTTCATCTGT-AC-AAACAATAGAACGCAA
ATAT--AAA---CACCATGGGACCACGCAGCCGTCA-TACCGCTCAGGAAGGA---GACGCGTTCTGTCTCC
TA-GAGATGAACGTAC-----TTTG--GTGT-GAAAAGTGCAAATCAATCCC-AGAACAACAGC------AA
AGGACCTTGTGAAGATGCTGGAGGAAACAGGTACAAAAGTATCTAT--AT-ACACAGT-AAAACGAGTCCTA
T-ATCGACATAACCTGAAAGG-CCGCTCAGC-AAGGAAGAAGCCACTGCTCCAAAA-CCACCATA-ACAAAG
CCAGACTACGGTTTGCAACTGCACATGGGGACAAAGAT-TGTAC-TTTTTGGAGAAATGTTCTCTGGTCTGA
TGAAACAAAAATTGAACTGTTTGGCCATAATGACCATCGTTATG-TTTGGAGGAAAAAGGGGGGCGCTTGCA
AGC-CGAAGAACACCATCCCAACTGTGAAGCAC--GGG-GTGGCAGCATCATGTTGTGG-TGGTGCTTTGCT
GCAGGAGGGACTGGTGCACTTCAAAAAATAGATGGCATCACGAGG-AAGGA--AAATTATGTG--GATATAT
TGAAGCAACATCTCAAGACTA---TCAGTCAGGAAGTTAAAGCTTGGTAGCAAATGGGTTTTCCA-AATGGA
CAATGA-CCCCAAGCATACTTCC-AAAGT-----TGTGGCAAAATGGCT---TAAGGACAACAAAGTCAAGG
TATTGCAGTGG-CA-CCACAAAGCCCTGA-CCT-CAATCCCATA-GAACATTTGTGGGCAGAACTG-AAAAA
----GCATGTGCGAGCAAGGAGGCCTACAAACCTGACTC-AGTTACACCAGCTCTGTCAGGAGGAATGG--G
CC-AAAATTCACCCAAC-TTA-TTGTAGGGTGCTTG-TGGAAGGCTACCCGA-AACATTTGACCCAAGTTAA
ACAA-TTT-AAAGGCAATGCTACCAAATACTA-
>chromosome20-84280856-84281837/1-981
----------------------------------------------A-ATTGTAGACCTCCACAAGTCTGGC
TCATCCTTGGGAACAATTTCCAAACG-CCTG-AATGTACCACGTTCATCTGT-AC-GAACAATAGTACGCAA
GTAT--AAA---CACCATGGGACTACGCAGCCGACA-TACCGCTCAGGAAGGA---GACGCGTTCTGTCTCC
TA-GAGATGAACGTAC-----TTTG--GTGC-GAAAAGTGCAAATCAATCCC-AGAATAACAGC------AA
AGGACCTTGTGCAGATGCTGGAGGAAAACTGTACAAAAGTATCTAT--AT-CCACAGT-AAAACGAATCCTA
T-ATCGATAAAACCTGAAAGG-CCGCTCAGC-AAGGAAGAAGCCACTGCTCCAAAA-CCGCCATA-AAAAAT
CCAGACTACAGTTTGCAACTGCCCATGGGGACAAAGAT-CGTAC-TTTTTGGAGAAATGTCCTCTGGTCTGA
TGAAACAAAAATAGAACTGTTTGGCCATAATGACCAACATTATG-TTTGGAGGAAAAAGGGGGAGGCTTGCA
AGC-CGAAGAACACCATCCCAACCGTGAAGCAC-GGGG-GTGGCAGCATCATGTTGTGG-GGGTGCTTTGCT
GCAGGAGGGACTGGTGCACTTCACAAAAAAGACGACATCATGAGG-GAGGA--AAATTATGTG--GATATAT
TGAAGCAACATCTCAAGAC-A---TCAGTCAGGAAGTTAAAGCTTGGTCGCAAATGGGTCTTCCA-AATGGA
CAATGA-CCCCAAGCATACTTCC-AATGT-----TGTGGCAAAATGGCT---TAAGGACAACAAAGTCAAGG
TATTGGAGTGGCCA-TCACAAAGCCCTGA-CCT-CAATCCCATA-TAAAATTTGTGGGCAGAACTG-AAAAA
----GCGTGTGCGAGCGAGGAGGCCTACAAACCTGACTC-AGTTACACCAGCTCTGTCAGGAGGAATGG--G
CC-AAAATTCACCCAAC-TTA-TTGTGGGAATCTTG-TGGAAGGCTACTCGA-AACGTTTGACCCAAGTCAA
GCAA-TTT-AAAGGCAATGCTACCAAATACTA-
>chromosome20-27831774-27832740/1-966
---------------------------------------------------------------AAGTCTGGT
TCATCCTTGGGAGCAATTTCCAAACG-CCTG-AAGGTACCACGTTCATCTGT-AC-AAACAATAGTACGCAA
GTAT--AAA---CACCATGGGACCACCCAGCCGTCA-TACCGCTCAGGAAGGA---GACGCGTTCTGTCTCC
TA-GAGATGAACGAAC-----TTTG--GTGC-GAATAGTGCAAATCAATCCC-AGAACAACAGC------AA
AGGACCTTGTGAAGATGCTGGAGGAAACAGGTACAAAAGTATCTAT--AT-CCACAGT-AAAACGAGTCCTA
T-ATCGACATAACCTGAAAGG-CCACTCAGC-AAGGAAGAAGCCACTGCTCCAAAA-CCGCCATA-AAAAAG
CCAGACTATGGTTTGCAACTGCACATGGGGACAAATAT-CGCAC-TTTTTGGAGAAATGTCCTCTGGTCTGA
TGAAACAAAAATAGAACTGTTTGGCCATAATGACCATTGTTATG-TTTGGAGGAAAAAGGGGGAGGCTTGCA
AGC-CAAAGAACACCATCCCAACCGTGAAGCAC-GGGG-GTGGCAGCATCATGTTGTGG-GGGTGCTTTGCT
GCAGGAGGGACTGGTGCACTTCACAAAATAGATGGCATCATGAGG-CAGGA--ACATTATGTG--GATATAT
TGAAGCAACATCTCAAGAC-A---TCAGTCAGGAAGTTAAAGCTTGGTTGGAAATGGGTCTTCCA-AATGGA
CAATGA-CCCCAAGCATACTTCC-AAAGT-----TGTGGCAAAATGGCT---TAAGGACAACAAAGTCAAGG
TATTGGAGTGGCCA-CCACAAAGCCCTGACCCT-CAATCCTATA-GAAAATGTGTGGGCAGAACTG-AAAAA
----GTGTGTGCGAGCAAAGAGGCCTACAAACCTGACTC-AGTTACACCAGCTCTGTCAGGAGGAATGG--G
CC-AACATTCACCCAAC-GTA-TTGTGGGAAGCTTG-TGGAAGGCTACCCAA-AATGTTTGACCCAAATTAA
ACAT-TTT-AAAGGCAATGCTACCAAATACTA-
>chromosome20-68242911-68243932/1-1021
-T-GGGAAAATCAAAAGAAATCAGCCAAGACCTCCG---AAAA--AA-ATTGTAGACGTCCACAAGTCTGGT
TCATACTTGGGAGCAATTTCCAAACG-CCTG-ACGGTACCACGTTCATCTGT-AC-AAACAATAGTACGCAA
GTAT--AAA---CATCATGGGACCACGCAGCCGTCA-TACCGCTCAGGAAGGA---GACGCATTCTGTCTCC
TA-GAGATGAACATAC-----TTTG--GTGC-GAAAAGTGCAAATCCATCCC-AGAACAACAGC------AA
AGGACCTTGTGAAGATGCCGGAGGAAACAGGTACAAAAGTATCTAT--AT-CCACAGT-AAAACAAGTCCTA
T-ATCGACATAACCTGAAAGG-CCGCTCAGC-AAGGAAGAAGCCACTGCTCCAAAA-CAGCCATA-AAAAAG
CCAGACTACGGTTTGCAACTGCACATGGGGACAAAGAT-CGTAC-TTTTTGGAGAAATGTCCTCTTGTCTGA
TGAAACAAAAATAGAACTGTTTGGCCATAATGACCATCGCTACG-TTTGGAGGAAAAAGGGGGATGCTCGCA
AGC-CGAAGAACACCATCCCATCCGTGAAGCAC-GGGG-GTGGCAGCATCATGTTGTGG-GGGTGCTTTACT
GCAGGAGGGACTGGGGCACTTCACAAAAAAGATGGCACCATGAGG-ATGTC--AAATTATGTG--GATATAT
TGAAGAAACATCTCAAGAC-A---TCAGCCAGGAAGTTAAAGCTTGGTTGCAAATGGGTCTTCCA-AATGGA
CAATGA-CCCCAAGCATACTTCC-AAAGT-----TGTGGAAAAATGGCT---TAAGGACAACAAAGTCAAGG
TATTGGAGTGGCCA-TCACAAAGCCCTGA-CCT-CAATCCTATA-GAAAATGTGTGGGCAGAACTG-AAAAA
----GCGTGTGCGAGCAAGGAGGCCTACGAACCTGACTC-AGTTACACCAGCTCTGTCAGGAGGAATGG--G
CC-AAAATTCACCCAAC-TTA-TTGTGGGAAGCTTG-TGGAAGGCTACCTGA-AACGTTTGACCCAAGTTAA
ACAA-TTT-AAAGGCAATGCTACCAAATACTAA
>chromosome20-819440-820464/1-1024
-T-GGGAAAATCAAAAGAAATCAGCCAAGACCTCAG---AAAA-AAA-TGTGTAGACCTCCACAAGTCTGGT
TCATCCTTGGGAGCAATTTCCAAACA-CCTG-AACGTACCACGTTCATCTGT-AC-AAACAATAGTACGCAA
GTAT--AAA---CACCATGGGACCACGCAGCCGTCATTACCGCTCAGGAAGGA---GACGCGTTCTGTCTCC
TA-GAGATGAACGTAC-----TTTG--GTGT-GAAAAGTGCAAATCAATCCC-AGAACAACAGC------AA
AGGACCTTGTGAAGATGCTGGAAGAAACAGGTACAAAAGTATCTAT--AT-CCACAGT-CAAACGAGTCCTA
T-ATCGACATAACCTGAAAGG-CCGCTCAGC-AAGGAGGAAGCCACTGCTCCAAAA-CCGCCATA-AAAAAG
CCAGACTACAGTTTGCAACTGCACATGGGGACAAAGATACTTAC-TATTTGGAGAAATATCCTCTGGTCTGA
TGAAACAAAAATAGAACTGTTTGGCCATAATGACCATCGTTATG-TTGGGAGGAAAAAGGGGGAGTCTTGCA
AGC-CGAAGAACACCATCCCAACCGTGAAGCAC-AGGG-GTGGCAGCATCATGTTGTGG-GGGTGCTTTGCT
GCAGGAGGGACTGGTGCACTTCACAAAATAGATGGGATCATGAGG-AAAGA--AAATGATGTG--GATATAT
TGAAGCAACATCTCAAGAC-A---TCAGTCAGGAAGTTAAAGCTTGGTCGCAAATGGGTCTTCCA-AATGGA
CAATGA-CCCCAAGCATAGCTCC-AAAGT-----TGTGGCAAAATGGCT---TAAGGACAACAAAGTCAAGG
TATTGGAGTGGCCA-TCACAAAGCCCTGA-CCT-CAATCCTATA-GAAAATGTGTGGGGAGAACTG-AAAAT
----GCGTGTGCGAGCAAGAAAGCCTACAATCCTGACTC-TGTTACACCAGCTCTGTCAGGAGGAATGG--G
CC-AAAATTCACCCAAC-TTA-TTGTGCTAAGCTTG-TGGAAGGCTACCCAA-AACGTTTGACCAAAGTTAA
ACAA-TTT-AAAGGAAATGCTACCAAATACTAA
>chromosome21-22528274-22529296/1-1022
AT-GGGAAAATCAAAAGAAATCAGCCAAGACCTCAG---AAAAATAA-ATTGTAGACCTCCACAAGTCTGGT
TCATCATTGGAAGCAATTTCCAAATG-CCTG-AAGGTACCACGTACATCTGT-AC-AAACAATAGTACGCAA
GTAT--AAA---CACCATGGGACCATGCAGCCGTCA-TACCGCTCAGGAAGGA---GACGCGTTCTGTCTCC
TA-GAGATGAACGTAC-----ATTG--GTGC-GAAAAGTGCAAATCAATCCC-AGAACAACAGC------AA
AGGACCTTGTGAAGATACTGGAGGAAACAGGTACAAAAGTATCTAT--AT-CCACAGT-AAAACAAGTCCTA
T-ATCGACATAACCTGAAAGG-CCGCTCAGC-AAGGAAGAAGCCACTGCTCCAAAA-CCGCCATA-AAAAAG
CCAGACTACGGTTTGCAACTGCACATGGGGACAAAGAT-CGTAC-TTTTTGGACAAATGTCCTCTGGTCTGA
TGAAACAAAAATAGAACTGTTTGGCCATAATGACCATCGTTATG-TTTGGAGGAAAAAGGGGGAGGCTTGCA
AGC-CGAAGAACACCATCCCAACCGTGAAGCACGGGGG-GTGGCAGCATCATGTTGTGG-GGGTGCTTTGCT
GCAGGAGGGACTCGTGCACTTCACAAAATAGATGGTATCATGAGG-GGGGG--AAATTATGTG--GATATAT
TGAAGCAACATATCAAGAC-A---TCAGTCAGGAAGTTAAAGCTTGGTCGCAAAT-GGTCTTCCA-AATGGA
CAATGA--CCCAAGCATACTTCC-AAAGT-----TGTGGCAAAATGGCT---TAAGGACAACAAAGTCAAGG
TATTGGAGTGGCCA-TCACAAAGCCCTGA-CCT-CAATCCTATA-GAACATTTGTGGGCAGAACTG-AAAAA
----CCATGTGCGAGCAAGGAGGCTTACAAACCTGACTC-AGTTACACCAGCTCTGTCAGGACGAATGG--G
CC-AAAATTCACCCAAC-TGA-TTGTGGGAAGCTTG-TGGAAGGCTACCCGA-AACATTTGACCCAAGTTAA
ACAA-TTT-AAAGGCAATGCTACCAAATACTA-
>chromosome21-22289034-22290052/1-1018
-----GAAAATCAAAAGAAATCAGCCAAGACCTCAG---AAAA-AAG-ATTGTAGACCTCCACAAGTCTGGT
TCATCCTTGGGAGCAATTTCCAAACA-CCTG-AAGGTACCACGTTCATCTGT-AT-AAACAATAGTATGCAA
GTAT--AAA---CACCATGGGACCACGCAGCCGCCA-TACCGCTCAAGAAGGA---GAGGCGTTCTGTCTCC
TA-GAGATGAACGTAC-----TTTG--GTGC-AAAAAGTGCAAATCAATCCC-AGAACAACAGC------AA
AGGACCTTGTGAAGATGCTGGAGGAAACAGGTACAAAAGTATCTAT--AT-CCACAGT-AAAACGAGTCCTA
T-ATCGACATAACCTGAAAGG-CCACTCAGC-AAGGAAGAAGCCACTGCTCCAAAA-CCGGCATA-AAAAAG
CCAGACTACGGTTTGCAACTGCACATGGGGACAAAGAT-CGTAC-TTTTTGGAGAAATGTCCTCTGGTCTGA
TGAAACAAAAATAGAACTCTTTGGCCATAATGACCATCGGTATG-TTTGGAGGAAAAAGGGGGAGGCTTGCA
AGC-CATAGAACACCATCCCAACCGTGAAGCAC-GGAG-GTGGCAACATCATGTTGTGG-GGGTGCTTTGCT
GCAGGAGGGACTGGTGCACTTCACAAAATAGATGGCATCATGATG-GAGGA--AAATTATGTG--GATATAT
TGAAGCAACATCTCAAGAC-A---TCAGTCAGGAAGTTAAAGCTTGGTCGCAAATGGGTCTTCCA-AATGAA
CAATGA-CCCCAAGCATACTTCC-AAAGT-----TGTGGCAAAATGGCT---TAAGGACAACAAAGTCAAGG
TATTGGAGTGGCCA-TCACAAAGCCCTGA-CCT-CAATCCCACA-GACAATTTGTGGGCAGAACTG-AAAAA
----GCATGTGAAAGCAAGGAGGCCTACAAACCTGACTC-AATTACAGCAGCTCTGTCAGGAGGAATGG--G
CC-AACATTCATGCAAC-TTA-TTGTGGGAAGCTTG-TGGAAGGCTACCCGA-AACATTTGACCCAAGTTAA
ACAA-TTT-AAAGACAATGCTACCAAATACTA-
>chromosome21-43308587-43309609/1-1022
AT-GGGAAAATCAAAAGAAATCAGCCAAGACCTCAG---AAAA--AA-ATTGTAGACCTCCACAAGCCTGGT
TCATCCTTGGGAGCAATTTCCAAACG-CCTG-AAGGTACCATGTTCATCTGT-AC-AAACAATATTACGCAA
GTAT--AAA---CACAATGGGACCACGCAGCCATCG-TACCGCTCAGGAAGGA---GACGCGTTCTGTCTCC
TA-GAGATGAACGTAC-----TTTG--GTAC-GAAAAGTGCAAATTAATCCC-AGAACAACAGC------AA
AGGGCCTTGTGAAGATGCTGGAGGTAACAGGTACAAAAGTATCTAT--AT-CCACAGT-AAAACAAGTCCTA
T-ATCGACATAACCTGAAAGG-CCGCTCAGC-AAGGAAGAAGCCACTGCTCCAAAA-CCGGCATA-AAAAAG
CCAGACTACGGTTTGCAACTGCACATGGGGACAAAGAT-CGTAC-TTTTTGGAGAAATGGCCTCTGGTCTGA
TGAAACAAAAATAGAACTGTTTGGCCATAATGACCATCGTTATG-TTTGGAGGAAAAAGGGGGATGCTTGCA
AGC-CGAAGAACACTATCCCAACCATGAAGCAC-AGGG-GTGGCAGCATCATGTTGTGG-GGGTGCTTTGCT
GCAGGAGGGACTGGTGCACTTCACAAAATAGATGGCATCATGAGG-AGGGA--AAATGATGTG--GATATAT
TGAAACAACATCTCAAGAC-A---TCAGTCAGGAAGTTCAAGCTTGGTCGCAAATGGGTCTTCCA-AATGGA
CAATGA-CCCCAAGCATACTTCCAGAAGT-----TGTGGCAAAATGGCT---TAAGGACAAGAAAGTCAAGG
TATTGGAGTGGCCA-TCACAACGCCCTGA-CCT-CAATCCCATA-GGAAATTTGTGGGCAGAACTG-AAAAA
----GCGGATGTGAGCAAGGAGGCCTACAAACCTGACTC-AGTTACACCAGCTCTGTCAGGAGGAATGG--G
CC-AAAATTCACCCAAC-TTA-TTGTGGTAAGCTTG-TGGAAGGCTACTCAA-AACGTTTGACCCAAGTTAA
ACAA-TTT-AAAGGCAATGCTACCAAATACTA-
>chromosome21-47162522-47163544/1-1022
AT-GGGAAAATCAAAAGAAATCAGCCAAGACCTCAG---AAAA-TAA-ATTGTAGACCCCCACAAGTCTGGT
TCATCCTTGGGAGCAATTTCCAAACG-CCTG-AAGGTACCACGTTCATCTGT-TC-AAACAATAGTACACAA
GTAT--AAA---CACCAT-GGACCAAGCAGCCGTCA-TACCGCTCAGGAAGGA---GACGCATTCTGTCTTT
TA-GAGATGAACGTAC-----TTTG--GTGC-TAAAAGTGAAAATCAATCCC-AGAACAACAGC------AA
AGGACCTTGTGAAGATGCTGGAGGAAACAGGTACAAAAGTATCTAT--AT-CCACAGT-AAAACGAGTCCTA
T-ATCGACATAACCTGAAAGG-CTCCTAAGC-AAGGAAGAAGCCACTGCTCCAAAA-CCGCCATA-AAAAAG
CCAGACTACGGTTTGCAACTGCACATGGGGACAAAGAT-TGTAC-TTTTTGGAGAAATGTCCTCTGGTCTGA
TGAAACAAAAATAGAACTGTTTGGCCATAATGACCATCGTTATG-TTTGGAGGAAAAAGGGGGAGGCTTGCA
AGC-CGAAGAACACCATCCCAACCGTGAAGCAC-GGGG-GTGGCAGCATCATGTTGTGG-GGGTGCTTTGCT
GCAGGAGGGACTGGTGCACTT--CAAAATAGATGGCATCATGAGG-CAGGA--AAATTATGTG--GATATAT
TGAAGCAACATCTCAAGAC-AGTCTCAGTCAGGAAGTTAAAGCTTGGTCACAAATGGGTCTTCCA-AATGGA
CAATGA-CCCCAAGCATACTTCC-AAAGT-----TGTGGCAAAATGGCT---TAAGGACAACAAAGTCAAGG
TATTGGAGTGGCCA-TCACAAAGCCCTGA-CCT-CAATCCTATA-GAAAATGTGTGTGCAGAACTG-AAAAA
----GCGTGTGCAAGCAAGGAGGCCTAAAAACCTGACTC-AGTTACACCAGCTCTGTCAGGAGGAATGG--G
AC-AAAATTCACCCAAC-TTA-CTGTGGGAAGCTTG-TGGAAGGCTACCCGA-AACATTTGACCCAAGTTAA
ACAA-TTT-AAAGGCAATGCTACCAAATACTA-
>chromosome21-41763130-41764150/1-1020
AT-GGGAAAATCAAAAGAAATCAGCCAAGACCTCAG---AAAA-AAA-ATGGTAGACCTCCACAAGTATGGT
TCATCCTTGGGAGCAATTTCCAAACA-CCTG-AAGGTACCAGGTTCATCTGT-AC-AAACAATAGTACGCAA
GTAT--AAA---CACCATGGGATCACGCAGCTGTCA-TACCGCTCAGGAAGGA---GACGCGTTCTGTCTCC
TA-GAGATGAACGTAC-----TTTG--GTGC-GAAAAGTGCAAATCAATCCC-AGAACAACGGC------AA
AGGACCTTGTGAAGATGCTGGAGGAAACAGGTACAAAAGTATCTAT--AT-ACACAGT-AAAATGAGTCCTA
T-ATCGAC--AACCTGAAAGG-CCGCTCAGC-AAGGAAGAAGCCACTGCTCCAAAA-CCACCATA-AAAAAG
CCAGACTATGGTTTGCAACTGCACATGGGGACAAAGAT-CCTAC-TTTTTGGAGAAATGTCCTCTGGTCTGA
TGAAACAAAAATAGAACTGTTTGGCCATAATGACCATCGTTATG-TTTGGAGGAAAAAGGGGGATGCTTGCA
AGC-CGAAGAACACCATCCCAACCGTGAAGCAC-GGGG-TTGGCAGCATCATGTTTTGG-GGGTGCTTTGGT
GCAGGAGGGACTGGTGCACTTCACAAAATAGATGGCTTCATGAGG-AAGGC--AAATTATGTG--GATATAT
TGAAGCAACATCTCAAGAC-A---TCAATCAGGAAGTTAAAGCTTGGTCGCAAATGGGTCTTCCA-AATGGA
CAATGA-CCCCAAGCATACTTCC-AAAGT-----TGTGACAAAATGGCT---TAAGGACAACAAAGTCAAGG
TATTGGAGTGGCCA-TCACAAAACCCTGA-CCT-CAATCCTATA-GAAAATTTGTGGGCAGAACTG-AAAAA
----GCGTGTGCAAGCAAGGAGGCCTATAAACCGGACTC-AGTTACACTAGCTCTGTCAGGAGGAATGG--G
CC-AAAATTCACCCAAC-TTA-TTGTGGGAAGCCTG-TGGAAGGCTATCTGA-AACGTTTGACCCAAGTTAA
ACAA-TTT-AATGGCAATGCTACCAAAAACTA-
>chromosome21-16077447-16078469/1-1022
AT-GGGAAAATCTAAATAAAACAGCCAAGACCTCAG---AAAA-AGA-ATTGTAGACCTCCACAAGTCTGGT
TCATCCTTGGGAGCAATTTCCAAATG-CCTG-AATGTACCACGTTCATCTGT-AC-AAACCATAGTACGCAA
GTAT--AAA---CACCATGGGACCACACAGCCGTCA-TACCGCTCAGGAAGGA---GATGCGTTCCGTCTCC
TA-GAGATGAACGTAC-----TTTG--GTGC-GAAAAGTGCAAATCAATCCC-AGAACAAGAGC------AA
AGGACCTTGTGAAGATGCTGGAGGAAACAGGTACAAAAGTATCTAT--AT-CCACAGT-AAAACGAGTCCTA
T-ATCGACATAACCTGAAAGG-CCGCTCAGC-AAGGAAGAAGCCACTGCTCCAAAA-CCGCCATA-AAAAAG
ACAGACTACGGTTTGCAACTGCACATGAGGACAAAGAT-TGTAC-TTTTCGGAGAAATGTCCTCTGGTCTGA
TGAAACAAAAATACAACTGTTTGGCCATAATTACCATCGTTATG-TTTGGAGGAAAATGGGGGAGACTTGCA
AGC-CGAAGAACACCATCCCAACCGTGAAGCAC-GGGG-GTGGCAGCATCATGTTGTGG-GGGTGCTTTGCT
GCAGGAGGGACTGGTGCACTTCACAAAATAGATGGCATCATGAGG-CAGGA--ATATTATGTG--GATATAT
TGAAGCAACATCTCAAGAT-A---TCAATCAGGATGTTAAAGCTTGGTCGCAAATGGGTCTTCCA-AATGGA
CAATGA-CCCCAAGCATACTTCC-AAAGT-----TGTGGCAAACTGGCT---GAAGGACAACAAAGTCAAGG
TATTGGAGTGGCCA-TCACAAAGCCCTGA-CCT-CAATCCCATA-GAAAATGAGTGGGCAGAACTG-AAAAA
----GCGTGTGCGAGCAAGGAGGCCTACAAACCTGACTC-AGTTACACCAGCTCTGTCAGGAGGAATGG--G
AC-AAAATTCACCCAAC-TTA-TTGTGGGAAGCTTG-TGGAAGGCTACCCAG-AATGTTTGACCCAAATTAA
ACAA-TTT-AAAGGCAATGCTACCAAATACTC-
>chromosome21-57734416-57735436/1-1020
AT-GGGAAAATCAAAAGAAATCAGCCAAGACCTCAG---AGAA-GAA-ATTGTAGACCTCCACAAGTCTGGT
TCATCCTTGGGAGCAATTTCCAAACG-CCTG-AAGGTACCATGTTCATCTGT-AC-AAACAATAGTACGCAA
GTAT--AAA---CACCATGGGACCACGCAGCCGTCT-TACCGCTCAGGAAGGA---GACGCGTTTTGTCTCC
TA-GACATGAACGTAC-----TTTG--GTGC-GAAAAGAGAAAATGAATCCC-AGAACAACAGC------AA
AGGACCTTGTGAAGATGCTGGAGGAAACAGGTACAAAAGTATCTAT--AT-CCACAGT-AAAACGAGTCCTA
T-ATCGACATAGCCTGAAAGG-CCGCTCAGC-AAGGAAGAAGCCACTGCTCCAAAACCCGCCATA-AAAAAG
CCAGACTACGGTTTGCAACTGCACATGGGGATAAAGAT-CGTAC-TTTTTGGAGAAATGTCCTCTGGTCTGA
TGAAACAAAAATAGAACTGTTCGGCCATAATGACCATCGTTATG-TT---GAGGAAAAGGGGCATGCTTGCA
AGC-CGAAGAACACCATCCTAACCGTGAAGCAC-GGGG-GTGGCAGCATCATGTTGTGG-CGGTGCTTTGCT
ACAGGAGGGACTGGTGTACCTTACAAAATAGATGGCATCATGAGG-CAGGA--AAATTATGTG--GATATAT
TGAAGCAACATCTCAAGAC-A---TCAGTCAGGAAGTTAAAGCTTGGTCGCAAATGGGTCTTCCA-AATGGA
CAATGA-CCCCAAGCATACTTCC-AAAGT-----TGTGACAAAATGGCT---TAAGGACAACAAAGTCAAGG
TATTGGAGTGGCCA-TCACAAAGCTCTGA-CCT-CAATCCTATA-GAACATTTGTGGGCAGAACTG-AAAAA
----GTGTGTGCGAGCAAGGAGGCCTACAAACCTGACTC-AGTTACACCAGCTCTGTCAGGAGGAATGG--G
CC-AAAATTCCCCCAAT-TTA-TTGTGGGAAGCTTG-TGGAAGGCTACCCGA-AACGTTTGACCCAAGTTAA
ACAA-TTT-AAAGGCAAAGCTACCAAATACTA-
>chromosome21-15736653-15737639/1-986
-----------------------------------------AA-AAA-ATTGTAGACCTCCACAAGTCTGGT
TCATCCTTGGGAGCAATTTCCAAACG-CCTG-AAGGTACCACGTTCATCTGT-AC-AAACAATAGTACGCAA
GTAT--AAA---CACCATGGGACCAGGCAGCCGTCA-TACCGCTCAGGAAGGA---GACGCGTTCTGTCTCC
TA-GAGATGAACGTAC-----TTTG--ATGC-AAAAAGTGTAAATCAATCCC-AGAACAACTGC------AA
AGGACCTTGTAAATATGCTGAAGGAAACAGGTACAAAAGTATCTAT--TT-CCACAGT-AAAACGAGTCCTA
T-ATTGACATAACCTGAAAGG-CTGCTCAGC-AAGGAAGAAGCCACTGCTCCAAAA-CCGGCATA-AAGAAG
CCAGACTACGGTTTGCAACTTCACATGGGGACAAAGAT-CGTAC-TTTTTGGAGAAATGTCCTCTGGTCTGA
TGAAACAAAAATAGAACTGTTTGGCCATAATGACCATCGTTATG-TTTGGAGGAAGAAGGGGGATGCTTGCA
AGC-CGAAGAACACCCTCCCAACCGTGAAGCAC-GGGG-GTGGCAGCATCATGTTGTGGGGGGTGCTTAGCT
GCAGGAGGGACTGGTGCACTTCACAAAATAGATGGCATCATGAGG-AAGTA--AAATTATGTG--GATATAT
TGAAGCAACATCTCAAGAC-A---TCAGTCAGGAAGTTAAAGCTTGGTCGCAAATGGGTCTTCCA-AATGGA
CAATGA-CCCCAAGCATACTTCC-AAAGT-----TGTGGCAAAATGGCT---TAAGTACAACAAAGTCAGGG
TATTGGAGTGGCCA-TCACAAAGCCCTTA-CCT-CAATCCTATA-GAACATTTGTGGGCAGAACTG-AAAAA
----GCATGTTCGAGCAAGGAGGCCTACAAACCTGACTC-AGTTACACCAGCTCTGTCAGGAGGAATGG--T
TC-ATAATTCACCCAAC-TTA-TTGTGGGAAGCTTG-TGGAAGGCTACCCGA-AACGTTTGACACAAGTTAA
ACAA-TTT-AAAGGCAATGCAAGCAAATACTA-
>chromosome21-13304810-13305832/1-1022
-T-GGGAAAATCCAAAGAAATCAGCCAAGACCTCAG---AAAA-ATA-ATTGTAGACCTCCACAAGTCTGGT
TCATCCTTGGGAGCAATTTCCAAATG-CCTG-AAGGTACCACGTTCATCTGT-AC-AAACAATAGTACGCAA
GTAT--AAA---CACCATGGAACCACGCAGCCGTCA-TACCACTCAGGAAGGA---GACGCGTTCTGCCTCC
TA-GAGATGAACGTAC-----TTTG--GTGC-GAAAAGTGCAAATCAATCCC-AGAACAACAGC------AA
AGGACCTTGTGAAGATGCTGGAGGAAACAGGTACAAAAGTATCTAT--AT-CCACAGT-AAAACGAGTCCTA
T-ATCGACATAACCTGAAAGG-CCGCTCAGC-AAGGAAGAAGCCACTGCTCCAAAA-CCGGCATA-AAAAAG
CCAGACTACGGTTTGCAACTGGTCATGGGGACAAAGAT-TGTAC-TTTTTGGAGAAATGTCCTCTGGTTTGA
TGAAACAAAAATAGAACTGTTTGGCCATAATGACCATCGTTATG-TTTGGAGGAAAAAGGGGGAGGCTTGCA
AGC-CGAAGAACACCATCCCAACTGTGAAGCAC-GGGG-GTGGCAGCATCATGTTGTAG-GAGTGCTTTGCT
GCAGGAGGGACTGGTGCACTTCATAAAATAGATGGCATCATGAGG-AAAGA--AAATGATGTG--GATATAT
TGAAGCAACATCTGAAGAC-A---TCAGTCAGGAAGTTAAAGCTTGGTAGCAAATGGATCTTCCA-AATGGA
CAATGA-CCCCAAGCATACTTCC-AAAGT-----TGTGGAAAAATGGTT---TAAGGACAACAAAGTCAAGG
TATTGGAGTGGCCA-TCACAAAGTCCTGA-CCT-CAATCCCATA-GAAAATTTGTGGGCAGAACTG-AAAAA
----GCGTGTGTGAGCAAGGAGGCCTACAAACCTGACTC-AGTTACACCAGCTCTGTCAGGAGGAATGG--G
AC-AAAATTCACCCAAC-TTA-TTGTGGGAAGCTTG-TGGAAGGCTACCTGA-AATGTTTGGCCAAAGTTAA
ACAA-TTT-TAAGGCAATGCTACCAAATACTAA
>chromosome21-42542457-42543479/1-1022
-A-GGGAAAATCAAAAGAAATCAGCCAAGACCTCAG---AAAA-AAA-ATCATAGTCCTCCACAAGTCTGGT
TCCTCCTTGGGAGCAATTTCCAAACG-CCTG-AAGGTACCACGTTCATCTGT-AC-AAACAATAGTAGGCAA
GTAT--AAA---CACAATGGGACCACGCAGCTCTCA-TACCACTCACGAAGGA---GACGCGTTCTGTCTCC
TA-GAGATGAACGTAC-----TTTG--GTGC-GAAAAGTGCAAATCAATCCC-AGAACAACAGC------AA
AGGACTTTGTGAAGATGCTGGAGGAAACGGGTACAAAAGTATCTAT--TT-CCATAGT-AAAACGAGTCCTA
T-ATCGACATAACCTGAAAGG-CCGCTCAGC-AAGGAAGAAGCCACTGCTCCAAAA-CCGGCATA-AAAAAG
CCAGACTACGGTTTGCAACTGCACATGGGGACAAAGAT-CGTAC-TTTTTGGAGAAATGTCCTCTGGTCGGA
TGAAACAAAAATAGAACTGTTTGGCCATAATGACCATCGTTATG-TTTGGAGGGAAAAGGGGGAGGCTTGCA
AGC-CAAAGAACACCATCCCAACCGTGAAGAAC-GGGG-GTGGCAGCATCATGTTGTGG-GGGTGCTTTGCT
GCAGGAGGGTCTGGTGCACTTCACAAAATAGATGGCATCATGAGG-TAAGA--TAATTATGTG--GATATAT
TGAAGCAACATCTCAAGAC-A---TCAGTCAGGAAGTTAAAGCTTGGTCACAAATGGGTCTTCCA-AATGGA
CATTGA-CCCCAAGCATACTTAC-AAAGT-----TGTGGCAAAATGGCT---TAAGGACAACAGGGTCAAGG
TATTGGAGTAGCCA-TAACAAAGCCCTGA-CCT-CAATCCTATA-GAAAATATGTGGGCAGAACTG-AAAAA
----GCGTGTGCGAGCAAGAAGGCCTACAAACCTGACTC-AGTTACACCAGCTCTGTCAGGAGGAATGG--G
CC-AAAATTCACCCAAC-TTA-TTGTGGGAAGCTTG-TGGAAGGCTACCCGA-AACGTTTGACCCAAGTTAA
ACAA-TTT-AAAGGCAATGCTACCAAATACTAA
>chromosome21-49937919-49938894/1-975
------------------------------------------------------GACCTCCACAAGTCTGGT
TCATCCTTGGGAGCAATTTCCAAACT-CCTG-AAGGTACCACGTTCATCTGT-AC-AAACAATAGTATGCAA
GTAT--AAA---CACCATGGGACCATGCAGCCGTCA-TACCGCTCAGGAAGGA---GACGCGTTCTGTCTCC
TA-GAGATGAACGTAC-----TTTG--GTGC-GAAAAATGCAAATCAATCCC-AGAACAACAAC------AA
AGGACCTTGTGAAGATGCTGGAGGAAACAGGTACAAAAGCATCTAT--AT-CCACAGT-CAAATGAGTCCTA
T-GTCGACATAACCTGAAAGG-CCGCTCAGC-AAGGAAGAAGCCACTGCTCCAAAA-CCACCATA-AAAAAG
CCAGACTATGGTTTGCAACTGCACATGGGGACAAAGAT-TGTAC-TTTTTGGAGAAATGTCCTCTGGTCTGA
TGAAGCAAAAATAGAACTGTTTGGCCATAATGACCATGGTTATG-TTTGGAGGAAAAAGGGGGACGCTTGCA
AGC-CGAAGAACACCATCCCAACCGTGAAGCAC-GGGG-GTGGCAGCATCATGTTGTGG-TGGTACTTTGCT
GCAGGAGGGACTGGTGCACTTCACAAAATAGATGGCATCCTGAGG-GAGGA--AAATTATGTG--GATATAT
TGAAGCAACATCTCAAGAC-A---TCAGTCAGGAAGTTAAAGCTTGGTCGCAAATGGGTCTTCCA-AATGGA
CAATGA-CCCCAAGCATACTTCC-AAAGT-----TGTGGCAAAATGGCT---TAAGGACAACAAAGTCAAGG
TATTGGAGTAGCCA-TCACAAAGCCCTGA-CCT-CAATCCTATA-GAAAAGTTGTGGGCAGAACTG-AAAAA
----GCGTGTGCGAGCAAGGAGGCCTTGAAACCTGGCTC-AGTTACACCAGCTCTGTCAAGAGGAATGG--G
CC-AAAATTCACCCAAC-TTA-TTGTGGGAAGCTTG-TGGAAGGCTACCCGA-AACGTTTGACCCAAGTTAA
ACAA-TTT-AAAGGCAATGCTACCAAGTACTAA
>chromosome22-17552658-17553680/1-1022
AT-GGGAAAATCAAAAGAAATCAGCCAAGACCTCAG---AAAA-AAA-ATTGTAGACCTCCACAAGCCTGGT
TCATCCTTGGGAGCAATTTCCAAACG-CCTG-AAGGTATCACGTTCATCTGT-AC-AAACAATAGTACGCAA
GTAT--AAA---CACCATGGGACCACGCAGCCGTCA-TACCGCTCAGGAAGGA---GACGAGTTCTGTCTCC
TA-GAGATGAACGTAC-----TTTG--GTGC-GAGAAGTGCAAATCAATCCC-AGAACAACAGC------AA
AGGACCTTGTGAAGATGCTGGAGGAAACAGGTACAAAAGTATCTAT--AT-CCACAGT-AAAATGAGTCATA
T-ATCGACATAACCTGAAAGG-CCGCTCAGC-AAGGAAGAAGCCACTGCTCCAAAA-CTGCCATA-AAAAAG
CCAGACTACGGTTTGCAACTGCACATGGGGACAAAGAT-TGTAC-TTTTTGGAGAAATGTCCTCTGGTCTGA
TGTAACAAAAATAGAACTGTTTGGCCATGATGACCATCGTTATG-TTCGGAGGAAAAGGGGGGAGGCTTGCA
AGC-CGAAGAACACCATCCCAACCGTGAAAAAT-GGGG-GTGGCAGCATCGTATTGTGG-GGGTGCTTTGCT
GCAGGAGGGACTGGTGCACTTCACAAAATAGATGACATCATGAGA-TAGGA--ACATTATGTG--GATGTAT
TGAAGCAACATCTCAAGAC-A---TCAGTCAGGAAGTTACATCTTGGTCGCAAATGGGTCTTCCA-AATGGA
CAATGA-CCCCAAGCATACTTCC-AAAGT-----TGCGGCAAAATGGCT---TAAGGACAACAAAGTCAAGG
TATTGGAGTGGCCA-TCACAAAGCCCTGA-CCT-CAATCCTATG-GAAAACTTGTGGGCAGAACTG-AAAAA
----GCGTGTGCGAGCAAGGAGGCCAACAAACCTGACTC-AGTTACACCAGCTCTGTCAGGAGGAATGG--G
AA-AAAATTCACCCAAC-TTA-TTGTGGGAAGCTTG-TGGAAGGCTACCCAA-AAAGTTTGACCCAAGTTAA
ACAA-TTT-AAAGGCAATGCTACCAAATACTA-
>chromosome22-29166951-29167972/1-1021
AT-GGGAAAATCAAAAGAAATCAGCCAAGACCTCAG---AAAA-GAA-ATTGTAGACCTCCACAAGTCTGGT
TCATACTTGGGAGCATTTTCCAAATG-CCTG-AAGGTATCACGTTCATCTGT-AC-AAACAATAGCACGCAA
GTAT--AAA---CACCATGGGACCACGCAGCCGTCA-TACTGCTCAGGAAGGA---GACACGTTCTGTCTCC
TA-GAGATGAACGTAC-----TTTG--GTCC-AAAAAATGCAAATCAATCCC-AGAACAACAGC------AA
AGGAACTTGTGAAGATGCTGGAGGAAACAGGTACAAAAGTATCTAT--AT-CCACAGT-AAAACGAGTCCTA
T-ATCGACATAACTTG-AAGG-CCACTCAGC-AAGGAAGAAGCCACTGCTCCAAAA-CCTCCATA-AAAAAG
CCAGACTACGGTTTGCAACTGCACATGGGGACAAAGAT-TGTAT-GTTTTGGAGAAATGTCCTCTGGTCTGA
TGAAACAAAAATAGAACTGTTTGGCCATAATGACCATCGTTATG-TTTGGAGGAAAAAGGGGGAGGCTTGCA
AGC-CGAAGAACAGCATCCCAACCGAGAAGCAC-GGGG-GTGGCAGCATCATGTTGTGG-GGGTTCTTTGCT
GCAGGAGGGACTGGTGCACTTCAGAAATTAGATGGCATCATGAGG-ATGGA--AAATTATGTG--GATATAT
TGAAGCAACATCTCAAGAC-A---TCAGTCAGGAAGTTAAAGCTTGGTCGCAAATGGGTCTTCCA-AATGGA
CAATGA-CCCCAAGCATACTTCC-AAAGT-----TGTGGCAAAATGGCT---TAAGGACAACAAAGTCAAGG
TATTGGAGTGGCCA-TCACAAAGCCCTGA-CCT-CAATCCTATA-GAAAATTTGTGGGCAGACCTG-AAAAA
----GCGTGTGTGAGCAAGGAGGCCTACAAACCTGACTC-AGTTACACCAGCTCTGTCAGGAGGAGTGG--G
CC-AAAATTCACCCAAC-TTA-TTGTGAGAAGCTTG-TGGAAGGCTACCCGA-AATGTTTGACCCAAGTTAA
ACAA-TTT-AAAGGCAATGCTACCAAATACTA-
>chromosome22-60087892-60088913/1-1021
AT-GGGAAAATCAAAAGAAATCAGCCAAGACCTCAG---AAAA-AAA-ATTGTAGACCTCCACAAGTCTGGT
TCATCCTTGGGAGCAATTTCCAAATG-CCTG-AAGGAACCACATTCATCTGT-AC-AAACAAAAGTACGCAA
GTAT--AAA---CACCATGGGACCACGCAGCCGTCA-AACCGCTCAGGAAGGA---GACGCGTTCTGTCTCC
TA-GAGATGAATGTAC-----TTTG--GTGC-GAAAAGTGCAAGTTAATCCC-AGAACAACAGC------AA
AGGACCTTGTGAAGATGCTGGAGGAAACAGGTACAAAAGTATCTAT--AT-CCACAGT-AAAACGAGTCCTA
T-ATCAACATAACCTGAAAGG-CCGCTCAGC-AAGGAAGAAGCCACTGCTCCAAAA-CCGCCATA-AAAAAG
CCAGACTACGGTTTGCAACTGCACATGGGGACAAAGAT-CGTAC-TTTTTGGAGAAATGTCCTCTGGTCTGA
TGAAACAAAAATAGAACTGTTTGGCCATAATGACCATCGTTATG-TTTGGAGGAAAAAGCAGGATGCTTGCA
AGA-CGAAGAACACCATCCCAACCGTGAAGCAC-GTGG-GT-GCAGCATCATGTTGTGG-GGGTGCTTTGCT
GCAGGAGGGACTGGTGCACTTCACAAAATAGATGGCATCATGAGG-CAGGA--AAATGATGTG--GATATAT
TGAAGCAACATCTCAAGAC-A---TCAGTCAGGAAGTTGAAGCTTGGTCGCAAATGGGTCTTCCA-AATGGA
CAATGA-CCCCAAGCATACTTCC-AAAGT-----TGTGGCAAAATGGCT---TAAGGACAACAAAGTCAAGG
TATTGGAGTGGCCA-TCACAAAGCCCTGA-CCT-CAATCTTATC-GAAAATTTGTGGGCAGAACTG-AAAAA
----GCGCTTGCGAGCAAGGAGGCCTACAAACCTGACTC-AGTTACACCAGCTCTGTCAGGAGGAATGG--T
CC-AAAATTCATCCAAC-TTA-TTGTGGGAAGCTTG-TGGAAGTCTTCCCAA-AACATTTTACCCAAGTTAA
ACAA-TTT-AATGGCAATGCTACCAAATACTA-
>chromosome22-9722340-9723361/1-1021
AT-GGGGAAATCAAAAGAAATCAGCCAAGACCTCAG---AAAA-AAA-TTTGAAGACCTCCACAAGTCTGGT
TCATCCTTGGGAGCAATTTCCAAATG-CCTG-AAGGTACCACATTCATCTGT-AC-AAACAATAGCACGCAA
GTAT--AAA---CACCATGGGACCACACAGCCGTCA-TACCGCTCAGGGAGGA---GACATGTTCTGTCTCC
TA-GAGATGAATGTAC-----TTTG--GTGC-G-AAAGTGCAAATCAATCCC-AGAACAACAGC------AA
AGGACCTTGTGAAGATGCTGGAGGAAAGAGGTACAACAGTATCTAT--AT-CCACAGT-AAAACAAGTCCTG
T-ATCGACATAACCTGAAAGG-CCGCTCAGC-AAGGAAGAAGCCACTGCTCCAAAA-CCGCCATA-AAAAAG
CCAGACTACGGTTTGCAACTGCACATGGGGGCAAAGAT-CGTAC-TTTTTGGAGAAATGTCCTCTGGTCTGA
TGAAACAAAAAAAGAACTGTTTGGCCATAATGACCATCGTTATG-TTTGGAGGAAAAAGGGGGAGGCTTGCA
AGC-CGAAGAACACCATCCCAACCGTGAAGCAC-AGGG-GTGGCAGCATCATGTTGTGG-GGGTGCTTTGCT
GCAGGAGGGACTGGTGCACTTCACAAAGTAGATGGCATCATGAGG-GAGGA--AAATTATGTG--GATATAT
TAAAGCAATATCTCAAGAC-A---TCAGTCAGGAAGTTAAAGCTTGGTCGCAAATGGGTCTTCCA-AATGGA
CAATGA-CCAAAAGCATACTTCC-AAAGT-----TGTGGCAAAATGGCT---TAAGGACAACAACGTCAAGG
TATTGAAGTGGCCA-TCACAAAGCCCTGA-CCT-CAATCCTATA-GAAAATGTGTGGGCAGAACTG-AAAAA
----GCGTGTGCGAGCAAGGAGGCCTACAAACTTGGCTC-AGTTACACCAGCTCTGTCAGGAGGACTGG--G
CC-AAAATTCACCCAAC-TTA-TTGTGGGAAGCTTG-TGGAAGGTTACCTGA-AATGTTTGACCCAAGTTAA
ACAA-TTT-AAAGGCAATGCTACCAAATATTA-
>chromosome22-51146302-51147322/1-1020
AT-GGGAAAATCAAAAGAAATCAGCCAAGACTTCAG---AAAA-ACA-ATTGTAGAACTCCACAAGTCTGGT
TCATCCTTGGGAGCAATTTCCAAAGG-CCTG-AAGGTACCACATTCATCTGT-AC-AAACAATAGTACGCAA
GTAT--AAA---CACCGTGGGACCACGCAGCCGTCA-TACCGCTCAGGAAGGA---GACGCTTTCTGTCTCC
TA-GAGATGAATGTAC-----TTTG--GTGC-GAAAAGTGCAAATAAATCCC-AGAACAACAGC------AA
AGGACCTTGTGAAGATGCTGGAGGAAACAGGTACAAAAGTATCTAT--AT-CCACAGT-AAAACGAGTCCTA
T-ATCGACATAACCTGAAAGG-CCGCTCAAC-AAGGAAGAAACCACTGCTCCAAAA-CTGCCATA-AAAAAG
CCAGACTACGGTTTGCAACTACACATGGGGACAAAGAT-CGTAC-TTTTTGGAGAAATGTCCTCTGGTTTGA
TGAAA-AAAAATAGAACTGTTTGGCCATAATGACCATCGTTATG-TTTGGAGG-AAAAGGGGGATGCTTGCA
AGC-CGAAGAACACCATCCCAACAGTGAAGCAC-GGGG-GTGGCAGCATCATGTTGTGG-GGGTGCTTTGCT
GCAGGAGGGACTGGTGCATTTCACAAAATAGATGGCATCATGAGA-CAGGA--CAATTATGTG--GATATAT
TGAAGCAACATCTCAAGAC-A---TCAGTCAGGATGTTAAAGCTTGGTCGCAAATGGGTCTTCCA-AATGGA
CAATGA-CCCCAAGCATACTTCC-AAAGT-----TGTGGCAAAATGGCT---TAAGGACAACAAAGTCAAGG
TGTTGGAATGGCCA-TCACAAAGCCCTGA-CCT-CAATCCTATA-GAAAATCTGTGGGCAGAACTG-AAAAA
----GCATGTGCAAGCAAGGAGGCCTACAAACCTGACTC-AGTTACACCAGCTCTGTCTGGAGGAATGG--G
AC-AAAATTCCCCCAAC-TTA-TTGTGGGAAGCTTG-TGGAAGGCTACCCGA-AACGTTTGACCCAAGTTAA
GCAA-TTT-AAAGGCAATGCTACCAAATACTA-
>chromosome22-9413653-9414678/1-1025
AT-GGGAAAATCAAAAGAAATCAGCCAAGACCTCAG---AAAA-AAAATGTGTAGACCTCCACAAGTCTGGT
TCATCCTTGGGAGCAATTTCCAAACG-CCTG-AAGGTACCGTGTTCATCTGT-AC-AAACAATAGTACGCAG
GTAT--AAA---CACCATGGGACCACGCAGCCGTCA-TACTGCTCAGGAAGGA---GATTCGTTCTGTCTCC
TA-GAGATGAATGTAC-----TTTG--GTGC-GAAAAGTGCAAATCAGTCCT-AGAACAACAGC------AG
AAGACCTTATGAAGATGCTGGAGGAAACAGGTACAAAAGTATCTAT--CT-CCACAGT-AAAACGAGTCCTA
T-ATCGACATAACCTGAAAGG-CCACTCAGC-AAGGAAGAAGCCACTGCTCCAAAA-CCGCCATATAAAAAG
CCAGACTACGGTTTGCAACTGCACATGGGTACAAAGAT-CGTAC-TTTTTGGAGAAATGTCCTCTGGTCTGA
TGAAACAAAAATAGAACTGTTTGGCCATAATGACCATCATTATGTTTTGGAGGAAAAAGGGGGAGGCTTGCA
AGC-CGAAGAACACCATCCCAACTGTGAAGCAT-GGGG-GTGGCAGCATCATGTTGTGG-GGGTGCTTTGCT
GCAGGAGAGACTGGTGCACTTCACAAAATAGATGGCATCATGAGG-ACGGA--AAATTATGTG--GATATAT
TGAAGCAACATCTCAAGAC-T---TCAGTCAGGAAGTTAAAGCTTGGTCGCAAATGGGTCTTCCA-AATGGA
CAATGA-CCACAAGCATACTTCC-AAAGT-----TGTGGCAAAATGGCT---TAAGGACAACAAAGTCAAGG
TATTGGAGTGGCCA-TCACAAAGCCCTGA-CCT-CAATCCTATA-GAACATTTGTGGGCAGAACTG-AAAAA
----GCTTCTGCGAGCAAGGAGGCCAACAAACCTGACTC-AGTTACACCAGCTCTGTCAGGAGGAATGG--G
CC-AAAATTCACTCAAC-TTA-TTGTGGGAAGCTTG-TGGAAGGCTACCCAA-AACATTTCACCCAGGTTAA
ACAA-TTT-AAAGGCAATGCTACCAAATACTA-
>chromosome22-49639611-49640632/1-1021
-T-GGGAAAATCAAAAGAAATCAGCCAAGACCTCAG---AAAA-ACA-ATTGTAGACCTCCACAAGTCTGGT
TCATCCTTGGGAGCAATTTCCAAATG-CCTG-AAGGTACCACGTTCATCTGT-AC-AAACATTAGTACGCAA
GTAT--AAA---CCCCATGGGACCAAGCAGCCATCA-TACCGCTCAGGAAGGA---GACGCGTTCTGTCTCC
TA-GAGATGAACGTAC-----TTTG--GTGC-GAAAAGTGCAAATCAATCCC-AGAACAACAGC------AA
AGGACCTTGTGAAGATGCTGGAGGAAACAGGTACAAAAGTATCTTT--AT-CCACAGT-AAAACGAGTCCTA
T-ATCAACATAACCTGAAAGG-CCACTCAGC-AAGGAAGAAGCCACTGCTCCAAAA-CCACCATA-AAAAAG
CCAGACTACGGTTTGCAACTGCACATGGGGACAAAGAT-CGTAC-TTTTTGGAGAAATGTCCTCTGGTCTGA
TGAAACAAAAATAGAACTGTTTGGCCATAATGACCATCGTCATG-TTTGGAGGAAAAAGAGGGAGGCTTGCA
AGC-CGAAAAACACCATCCCATCCGTGAAGCAC-GGGG-ATGGCAGCATCATGTTGTGG-GGGTGCTTTGCT
GCAGGAGGGACTGGTGCACTTCACAAAATAGATGGCATCATGAGG--AGGA--AAATTATGTG--GATATAT
TGAAGCAACATCTCAAGAC-A---TCAGTCAGGATGTTAAAGCTTGGTCGCAAATGGGTCTTCCA-AATGGA
CAATGA-CCCCAAGCATACTTCC-AAAGT-----TGTGGCAAAATGGCT---TAAGGACAACAAAGTCAAGG
TATTGGAGTGGCTA-TCACAAAGCCCTGA-CCT-CAATCCTATA-GAAAATGTATGGGCAGAACTG-AAAAA
----GCGTGTGCGAGCAAGGAGGCCTACAAACCTGACTC-AGTTACACCAGCTCTGTCAGGAGGAATGG--G
AC-AAAATTCACCCAAC-TTA-TTGTGGGAAGCTTG-TGGAAGGCTACCCAA-AACATTTGATCCAAGTTAA
ACAA-TTT-AAAGGAAATGCTACCAAATTCTAA
>chromosome22-39465736-39466758/1-1022
-T-GGGAAAATCCAAATAAATCAGCCAAGACCTCAG---AAAA-AAA-ATTGTAGACCTCTACAAGTCTGGT
TCATCCTTTGGAGCAATTTCCAAATG-CCTG-AAGGTACCACGTTCATCTGT-AC-AAACAATAGTACGCAA
GTAT--AAA---CACCATGGGACCACGCAGCCGTCA-TACCGCTCAGGAAGGA---GACTTGTTCTGTCTCC
TA-GAGATGAACATAC-----TTTG--GTGC-GAAAAGTGCAAATCAATCCC-AGAACAACAGC------AA
AGAACCTTGTGAAGATGCTGGAGGAAACAGGTACAAAAGTATCTAT--AT-CCACAGT-AAAACGAGTCCTA
T-ATCGACACAACCTGAAAGG-CCGCTCAGC-AAGGAAGAAGCCACTGCTCCAAAA-CCGCCATA-AAAAAG
CCAGACTACGGTTTGCAACTGCACATGGGGACAAAGAT-CGTAC-TTTTTGGAGAAATGTCCTCTGGTCTGA
TGAAACAAAAATAGAACTGTTTGGCCATAATGACCATTGTTATG-TTTGGAGGAAAAAGGGGGAGGTTTGCA
AGC-CGAAGAACACCATCCCAACCGTGAAGCAC-GGGG-GTGGCAGCATCATGTTGTGG-GTGTGCTTTGCT
GCAGGAGGGACTGGTGCACTTCACAAAATAGATGGCATCATGAGG--AAGA--AAATGATGTG--GATAAAT
TGAAGCAACATCTCAAGAC-A---TCAGTCAGGAAGTTAAAGCTTTGTCGCAAATGGGTCTTTCA-AATGGA
CAATGA-CCCCAAGGGTACTTCC-AAAGT-----TGTGGCAAAATGGCT---TAAGGACAACAAAGTCAAGG
TATTAGAGTGGCCA-TCACAAAGCCCTGA-TCT-CAATCCTATA-GTTAATTTGTGGGCAGAACTC-AAGAA
----TCGTGTGCGAGCAAGGAGGCCTACAAACCTAACTC-AGTTACACCAGCTCTGTCAGGAGGAATGG--G
CC-AAAATTCACCCAAC-TTATTTGTGGGAAGCTTG-TGGAAGGCTACCCGA-AACATTTGACCCAGGTTAA
ACAA-TTT-AAAGGCAATGCTACCAAATATTAA
>chromosome22-60118075-60119095/1-1020
-T-GGGAAAATCAAAAGAAATCAGCCAAGACCTCAG--AAAAA-AAA-ATGGTAGACCTCCACAAGTCTGGT
TCACCCTTGGGAGCAATTTCCAAACG-CCTG-AAGGTACCACGTTCATCTGT-AC-AAACAATAGTACGCAA
GTAT--AAA---CACCATGGGACCACGCAGCCGTCA-TACCACTCAGGAAGGA---GACGCGTTCTGTCTCC
TA-GAGATGAACGTAC-----TTTG--GTGC-TAAAAGTGCAAATCAATCCC-AG---AACAGC------AA
AGAACCTTGTGAAGATGCTGGAGGAAACAGGTACAAAAGTATCTAT--AT-CCACAGT-AAAACGAGTCCTA
T-ATCGACAGAACCTGAAAGG-CTGCTCAGC-AAGGAAGAAGTCACTGCGCCAAAA-CCGCCATA-AAAAAG
CCAGACTACAGTTTGCAACTGCACATTGGGACAAAGAT-CGTAC-TTTTTGGAGAAATATCCTCTGGTCTGA
TGAAACAAACAAAAAAATGTTTGGCCATAATGACCACCGTTATG-TTTGGAGGAAAAAGGGGGAGGCTTGCA
AGC-CGAAGAACACCATCCCAACCGTGAAGCAC-GGGG-GTGGCAGCATCATGTTGTGG-GGGTGTTTTGCA
GCAGGAGGGACTGGTGCACTTCACAAAATAGATGGCATCATGAGG-CAGGA--AAATGATGTG--GATATAT
TGAAGCAACATCTCAAGTC-A---TCAGTCAGGAAGTTAAAGCTTGGTCACAAATGGGTCTTCCA-AATGGA
CAATGA-CCCCAAGCATACTTCC-AAAGT-----TGTGGCAAAATGGCT---TAAGGACAACAAAGTCAAGG
TATTGGAGTAGCCA-TCACAAAGCCCTGA-CCT-CAATCCCATA-GAAAATTTGTGGGCAGAACTG-AAAAA
----GTGTGTGCGAGCAAGGAGGCCAACAAACCTGACTC-AGTTACACCAGCTCTGTCAGGAGGAATGG--G
CC-AAAATTCATCCAAC-TTA-TTGTGGGAAGCTTG-TGGAAGGCTACCCGA-AACATTTGACCCAAGTTAA
ACAA-TTT-AAGGGCAATGCTACCAAATACTAA
>chromosome22-21179165-21180151/1-986
-----------------------------------------AA-AAA-ATTGTAGACATCCACAAGTCTGGT
TCATCCTTGGGAGCAATTTCCAAACG-TCTG-AAGGTACCACGTTCATCTGT-AC-AAACAATAGTACGCAA
GTAT--AAA---CACCATGGGACCACGCAGCCGTCA-TACCGCTCAGGAAGGA---GACGCGTTCTGTCTCC
TA-GAGATGAACGTAC-----TTTG--GTGT-GAAAATTGCAAATCAATCCC-AGAACAACAGC------AA
AGGACCTTGTGAAGATGCTGGAGGAAACAGGTACAAAAGTATCTAG--AT-CCACAGT-AAAACCAGGCCTA
T-ATCGACATAACCTGAAAGG-TAGCTCAGC-AAGGAAGAAGCCACTGCTCCAAAA-CCGCCATA-AAAAAG
CCAGACTATGGTTTGCAACTGCACATGGTTACAAAGAT-CATAC-TTTTTGGAGAAGTGTCCTCTAGTCTGA
TGAAACAAAAATAGAACTGTTTGGCAATAATGCCCATCGTTATG-TTTGGAGGAAAAAGGGGGAGGCTTGCA
AGC-CGAAGAACACCATCCCAACCTTGAAGCAC-GGGG-GTGGCAGCATCATGTTGTGG-GGGTGCTTTGCT
GCAGGAGGGACTGGTGCACTTCACAAAATAGATGGCATCATAAGG-AAGGA--AAATTTGGTG--GATATAT
TGAAGCAACATCTCAAGAC-A---TCAGCCAGGAAGTTAAAGCTTGGTCGCAAATGGGTCTTCCA-AATGGA
CAATGA-CCCCAACCATACTTCC-AAAGT-----TGTTTCAAAGTGGCT---TAAGGACAACAAAGTCAAGG
TATTGGAGTGGCCA-TCACAAAGCCCTGA-CCT-CAACCCTATA-GAAAATTTGTGGGCAGAACTG-AAAAA
----GCGTGTGCGAGCAAGGAGGCCTACAAACCTGACTC-AGTTACACCAGCTCTGTCAGGAGGAATGG--G
CC-AAAATTCACCCAAC-TTA-TTGTGGGAAGCTTG-TGGAAGGCTACCTGA-AACATTTGACCCAAGTTAA
ACAA-TTT-AAAGGCAATGCTACCAAATACTAA
>chromosome23-32025682-32026704/1-1022
AT-GGGAAAATCAAAAGAAATCAGCCAAGACCTCAG---AAAG-AAA-ATTGTAGACCTCCACAAGTCTGGT
TCATCCTTGGGAGCAATTTCCAAACA-CCTG-AATGTACCACGTTTATCTGT-AC-AAACAATAGTACGCGA
GTAT--AAA---CACCATGGGACCACGCAGCCGTCA-TACCGCTTAGGAAGGA---GACGCATTCTGTCTCC
TA-GAGATGAACGTAC-----TTTG--GTGT-GAAAAGTGCAAGTCAATCCC-AGAACAACAGC------AA
AAGACCTTGTGAAGATGCTGGAGGAAATAAGTACAAAAGTATCTAT--AT-CCACAGT-AAAACGAGTCCTA
T-ATCGACATAACCTGAAAGG-CTGCTCAGC-AAGGAAGAAGCCACTGCTCCAAAA-CCGCCATA-AAAAAG
CCAGACTACGGTTTGCAACTGCACATGGGAACAAAGAT-TGTAC-TTTTTGGAGAAATGTCCTCTGGTCTGA
TGAAACAAAAATAGAACTGTTTGGCCATAATGACCATTGTTATG-TTTGGAGGAAAAAGGGGGACGCTTGCA
AGC-CGAAGAACACCATCCCAACCGTGAAGCAC-ATGG-GTGGCAGCATCATGTTGTGG-GAGTGCTTTCCT
GCAGGAGGGACTGGTGCACTTCACAAAATAGATGACATCATGAGG-AAGTA--AAATTATGTG--GATATAT
TGAAGCAACATCTCAAGAC-A---TCAGTCAGAAAGTTAAAGCTTGGTCGCAAATGGGTCTTCCA-AATGGA
CAATGA-CCCCAAGCATACTTCC-AAAGT-----TGTGGCAAAATGGCT---TAAGGACAACAAAGTCAAGG
TATTGGAGTGGCCA-TCAGAAAGCCCTGA-CCT-CGATCCTATT-GAACATTTGTGGGCAGAACTG-AAAAA
----GCATATGCGAGCAAGGAGGCCTACAAACCTGACTC-AGTTACACCAGCTCTGTCAGGAGGAATGG--G
CC-AAAATTCACCCAAC-TTA-TTGTGGGAAGCTTG-TGGAAGGCTACCTGA-AACATTTGACCCAAGTTAA
ACAA-TTT-AAAGTCAATGCTACCAAATACTA-
>chromosome23-20701340-20702361/1-1021
AT-GGGAAAATCAAAAGAAATCAGCCAAGACCTCAG---AAAA-AAG-ATTGTAGACCTCCACAATTCTGGT
TCATCCTTGGGAGCAATTTCCAAATG-CTTG-AAGGTAACACGTTCATCTGT-AC-AAACAATAGTACGTAA
GTAT--AAA---CACCATGAGACCACACAGCAGTCA-TACCGCTCAGGAAGGA---GACGCATTCTGTCTCC
TA-GAGGTGAACGTAC-----TTTG--GTGC-GAAAAGTGCAAATCAATCCC-AGAACAACAGC------AA
AGGACCCTGTGAAGATGCCGGAGGAAACAAGTACAAAAGTATCTAT--AT-CCACAGT-AAAACGAGTCCTA
T-ATCGACATAACCTGAAAGG-CCGCTCAGC-AAGGAAGAAGCCACTGCTCCAAAA-CCGCCATA-AAAAAG
CCAGACTACGGTTTGCAACTGCACATGGGGACAAAGAT-AGTAC-TTTTTGGAGATATGTCCTCTGGTCTGA
TGAAACAAAAATAGAACTGTTTGGCCATAATGACCATCATTATG-TTTGCAGG-AAAAGGGGGATGCTTGCA
AGC-TGAAGAACACCATCCCAACCGTGAAGCAC-GGGG-GTGGCAGCATCATGTTGTGG-GGGTGCTTTGCT
GCAGGAGGGACTGGTGCCCTTCACAAAATAGATGGCGTCATGAGG-GAGGA--AAATTATGTT--GATATAT
TGAAGCAACATCTCAAGAC-A---TCAGTCAGGAAGTTAAAGCTTGGTTGCAAATGGGTCTTCCA-AATGGA
CAATGA-CCTCAAGCATACTTCC-AAAGT-----TGTGGCAAAATGGCT---TAAGGACAACAAAGTCAAGG
TATTGGAGTGGCCA-GCACAAAGCCCTGA-CCT-CAATCCTATA-GAAAATTTGTGGGCAGAACTG-AAAAT
----GCGTGTGCGAGCAAGGAGGCCTACAAACCTGACTC-AGTTACACCAGCTCAGTCAGGAGGAATGA--G
CC-AAAATTCACCCAAC-TTA-TTGTGGGAAGCTTG-TGGAAGGCTACCCGA-AATGTTTGACCCAAATTAA
ACAA-TTT-AAAGGCAATGCTACCAAATACTA-
>chromosome23-19965513-19966535/1-1022
AT-GGGAAAATCAAAAGAAATCAGCCAAGACCTCAG---AAAA-AAA-ATTGCAGACCTCCACAAGTCTGGT
TCATCCTTGGGAGCAATTTCCAAACG-CCTG-AAAGTACCACGTTCATCTGT-AC-AAACAATAGTACGCAA
GTAT--AAA---CACCATGGGACCACGTAGCCGTCA-TACAGCTCTGGCAGGA---GACATGTTCTGTCTCC
TA-GAGATGAACGTAC-----TTTG--GTGC-GAAAAGTGAAAATCATTCCC-AGAACAACAGC------AA
AGGACCTTGTGAAGATGCTGGAGGAAACGGGTACAAAAGTATCTAT--AT-CCACAGT-AAAACTAGTCCTA
T-ATCGACATAACCTGAAAGG-CCACTCAGC-AAGGAAGAAGCCACTGCTCCAAAA-CCGCCATA-AAAAAG
CCAGACTACGGTTTGCAACTGCACATGGCGACAAAGAT-TGTAA-TTTTTGGAGAAATGTCCTCTAGTCTGA
TGAAACAAAAATAGAACTGTTTGGTCATAATGACCATTGTTATG-TTTGGAGGATACAGGGGGAGGCTTGCA
AGC-CTAAGAACACCATCCCAACCGTGAAGCAC-GGGG-GTGGCAGCATCATGTTGTGG-GGGTGCTTTGCT
ACAGGAGGGACAGGTGCACTTCACAAAATAGATGGCATCATGAGG-TAGGA--AAATTATGTG--GATATAT
TGAAGCAACATCTCAAGAC-A---TCAGTCAGGAAGTTAAAGCTTGGTCGCAAATGGGTCTCCCA-AATGGA
CAATGA-CCCCAAGCATACATCC-AAAGT-----TGTGGCAAAATGGCT---TAAGGACACCAAAGTCAAGG
TATTGGAGTGGCCA-TCACAAAGCCCTGA-CCT-CAATCCTATA-GAACATTTGTGGGCAGAACTG-AAAAA
----GCGTGTGCGAGCAAGGAGGCCTACAAACCTGACCT-AGTTACACCAGCTCTGTCAGGAGGAATGG--G
CC-AAAATTCACCCAAG-TTA-TTGTGGGAAGCATG-TGGAAGGCTACCCGA-AACGTCTGACCCAAGTTAA
ACAA-TTC-AAAGGCAATGCTACCAAATACTA-
>chromosome23-11519923-11520944/1-1021
-T-GGGGAAATCAAAAGAAATCAGCCAAGACCTCAG---AAAA-ACA-ATTGGAGACCTCCACAAGTCTGGT
TCATCCTTGGGAGCAATTTCCAAATG-CCTG-AAGGTACCACGTTCATCTGC-AC-AAACAATAGTACACAA
GTAT--AAA---CACCATGGGGCCATGCAGCCATCC-TACCGCTCAGGAAGGA---GACGCGTTCTGTCTCC
TA-GAGATGAACGTAC-----TTTG--GTGC-AAAAAGTGCAAATCAATCCC-AGAACAACAGC------AA
AAGACCTTGTGAAGATGCTGGAGGAAACAGGTACAAAAGTATCTAT--AT-CCACAGT-AAAACGAGTCCTA
T-ATTGACATAACCTGAAAGG-CCGCTCAGC-AAGGAAGAAGCCACTGCTCCAAAA-CTGCCATA-AAAAAG
CCAGACTACGGTTTGCAACTGCACATGGGGACAAAGAT-CGTAC-TTTTTTCAGAAATGTCCTCTGGTCTGA
TGAAACAAAAATAGAACTGTTTGGCCATAATGATCATCGTTATG-TTTGGAGGAAAAAGGGGCAGGCTTGCA
AGC-CGAAGAACACCGTCCCAACCGTGAAGCAC-GGGG-GTGGCAGCATCATGTTGTGG-GGGTGCTTTGCT
GCAGGAGGGACTGGTGCACTTCACAAAATAGATGGCATCATGAGG-AGGAA--AAATGATGTG--GATATAT
TGAAGCAACATCTCAAGAC-A---TCAGTCAGGAAGTTAAAGCTTGGTCGCAAATGGGTCTTCCA-AATGGA
CAATGA-CCTCAAGCATACTTCC-AAAGT-----TGTGGCAAAATGGCT---TAAGGACAACAAAGTCAAGG
TATTGGAGTGGCCA-TCACAAAGCCCTGA-CCT-CAGTCCTATT-GAAAATTTGTGGGCAGAACTG-AAAAA
----GTGTGTGCGAGCAAGGAGGCCTACAAACCTGACTC-AGTTACACCAGCTCTGTCAGGAGGAATTG--G
CC-AAAATTCACCCAAC--TA-TTGTGGGAAGCTTG-TGGAAGGCTACCCAA-AATGTTTGACCCAAGTTAA
ACAA-TTT-AAAGGCAATGCTGTCAAATACTAA
>chromosome23-26917104-26918124/1-1020
-T-GGGAAAATCAAAAGAAATCAGCCAAGACCTCAG---AAAA--AA-ATTGTAGACCTCCACAAGTCAGGT
TCATCCTTGGGAGCAATTTCCAAATG-CCTG-AAGGTACCACGTTCATCTGT-AC-AAACAATAGTACACAA
GTAT--AAA---CACCATGGGACCACGCAGCCGTCA-TACCGCTCAGGAAGGA---GATGCGTTCTGTCTCC
TA-GAGATGAACGTAC-----TTTG--GTGC-GAAAAGTGCAAATCAATCCC-AGAACAACAGC------AA
AGGACCTTGTGAAGATGTTGGAGGAAACAGGTATAAAAGTATCTAT--AT-CCACAGT-AAAACGAGTCATA
T-ATCGACATAACCTGAAAGG-CCACTCAGC-AAGGAAGAAGCCACTGCTCCAAAA-CCGCCATA-AAAAAG
CCAGACTACGGTTTTCAACTGCACATGGGGACAAAGAT-CATAC-TTTTTGGAGGAATGTCCTCTGGTCTGA
TGAAACAAAAATAGAACTGTTTGGCCATAATGACCATCGTGGTG-TTTGGACG-AAAAGGGGGAGGCTTGCA
AGC-CGAAGAACACCATCCCAACCGTGAAGCAC-GGGG-GTGGCAGCATCATGTTGTGG-GGGTGCTTTGCT
GCAGGAGGGACTGGTGCACTTAACAAAATAGATGGCATCATGAGG-ATGGA--AAATTATGTG--GATATAT
TAAAGCAACGTCTCAAGAC-A---TCAGTCAGGAAGTTAAAGCTTGGTCGCAAATGGGTCTTCCA-AATGGA
CAATGA-CCCCAAGCATACTTCC-AAAGT-----TGTGGCAACATGGCT---TAAGGACAACAAAGTCAAGG
TATTGGAGTGGCCA-TCACAAAACCCTGA-CCT-CAATCCTATA-AAACATTTGTGGGCAGAACTG-AAAAA
----GGGTGTGCGAACAAGGAGGCCTACAAATCTGACTC-AGTCACACCAGCTCTGTCAGGAGGAATGT--G
CC-AAAATTCACCCAAC-ATA-TTGTGGGAAGCTTG-TGGAAGGCTACCCGA-AACGTTTGACCCAAGTTAA
ACAA-TTT-AAAGGCAATACTACCAAATTCTAA
>chromosome24-45231445-45232467/1-1022
AT-CGGAAAATCTAAAGAAATCAGCCAAGACCTCAG---AAAA-GAA-ATTGTAGACCTCCACAAGTCTTGT
TCATCCTTGGGAGCAATTTCCAAATG-CCTG-AAGGTACCACGTTCATCTGT-AC-AAACAATAGTACGCAA
GTAT--AAA---CACCATGGGACCACGCAGCCGTCA-TACCGCTCAGGAAGGA---GACGCGTTCTGTCTCC
TA-GAGATGAACGTAC-----TTTG--GTGC-GAAAAGTGCAAATCAATACC-AGAACAACAGC------AA
AGGACCTTGTGAAGATGCTGGAGGAAACGGGTACAAAAGTATCTAT--AT-CCACAGT-AAAACGAGTCCTA
T-ATCGACATAACCTGAAAGG-CCGCTCAGC-ATGGAAGAAGCCACTGCTCCAAAA-TCGCCATA-AAAAAG
CCAGACTACGGTTTGCAACTGCACATGGGGACAAAGAT-CGTAC-TTTTTGGAGAAATGTCCTCTGGTCTGA
TGAAACAAAAATAGAACTGTTTGGCCATAATGACCATCGTTATG-TTTGGAGGAAAAAGGAGGAGGCTTGCA
AGC-TGAAGAACACCATCCCAACCGTGAAGCAC-GGGG-GTGGCAGCATCATGTTGTGG-GGGTGCTTTGCT
GCAGGAGGGACTGGTGCACTTCACAAAATAGATGGCATCATGAGG-TAGGA--AAATGATGTG--GATATAT
TGAAGCAACATCTCAAGAC-A---TTATTCAGGAAGTTAAAGCTTGGTCACAAATGGGTCTTCCA-AATGGA
CAATGA-CCCCAAGCATACTTCC-AAAGT-----TGTGGCAAAATGGCT---TAAGGACAACAAAGTCAAGG
TATTGGAGTGGCCA-TCACAAAGCCCTGA-CCT-CAATCCTATA-TAAAATTTGTGGGCAGAACTG-AAAAA
----GCATGTGCGATCAAGGAGGCCTACAAACCTGACTC-AGTTACACCGGCTCTGTCAGGAGGAATGG--G
CC-AAAATTCACCCAAC-TTA-TTGTGGGAAGCTTG-TGGAAGGCTACACAA-AACGTTTGACCCAAGTTCA
ACAA-TTT-AAAGGAAATACTACCAAATTCTA-
>chromosome24-4558590-4559614/1-1024
AT-GGGAAAATCAAAAGAAATCAGCCAAGACCTCAG---AAAA-GAA-ATTGTAGACCTCCACAAGTCTGGT
TCATCCTTAGGAGCAATTTCCAAACG-CCTG-AAGGTACCACGTTCATCTGT-AC-AAACAATAGTAAGCAA
GTAT--AAA---CACCATGGGACCACGCAGCCGTCA-TACCGCTCAGGAAGGA---GACGCGTTCTGTCTTC
TA-GAGATGAACGTAC-----TTTG--GTGC-GAAAAGTGCAAATCAATCCC-AGAACAACAGC------AA
AGGACCTTGTGAAGATGCTGGAGGAAACAGGTACAAAAGTATCTAT--ATCCCACAGT-AAAACAAGTCCTA
T-ATCGACATAACCTGAAAGG-CCGCTCAGT-AAGGAAGAAGCCACTGCTCCAAAA-CCGCCATA-AAAAAG
CCAGACTACGGTTTGCAACTGCACATGGGGATAAAGAT-CGTAC-TTTTTGGAGAAATGTCCACTGGTCTGA
TGAAACAAAAATAGAACTGTTAGCCCATAATGCCCATCGTTATG-TTTGGAGGAAAAAGGGGGAGGCTTGCA
AGC-CGAAGAACACCATCCCAACTGTGAAGCAC-GGGG-GTGGCAGCATCATGTTGTGG-GGGTGCTTTGCT
GCAGGAGGGACTGGTGCACTTCACAAAATAGATGGCATCATGAGG-GAGGA--AAATTATGTG--GATATAT
TGAAGCAACATCTCAAGAC-A---TCAGTCAGGAAGTTAAAGCTTGGTCGCAAATGGGTCTTCCA-AATGGA
CAATGACACCAAAGCATACTTCC-TAAGC-----TGTGGCAAAATGGCT---TAAGGACAGCAAAGTCAAGG
TATTGGAGTGGCCA-TCACAAAGCCCTGA-CCT-CAATCCTATA-GAAAATGTGTGGGCAGAACTG-AAAAA
----GCATGTGCAAGCAAGGAGGCCTACAAACCTGACTC-AGTTACACCAGCTCTGTCAGGCGGAATGG--G
CC-AAAATTCACCCAAC-TTA-TTGTGGGAAACTTG-TGGAAGGCTACCCAA-AACGTTTGACCCAAGTTAA
ACAA-TTT-AAAGGCAATGCTACCAAATACTA-
>chromosome24-21940879-21941900/1-1021
AT-GGGAAAATCAAAAGAAATCAGCCAAGACCTCAG---AAAA-AAA-ATTGTAGACCTCCACAAGTCTGGT
TCATCCTTGGGAGCAATTTCCAAACG-CCTG-AAGGTACCACATTCATCTGT-AC-AAACAATAGTACGCAA
GTAT--AAA---CACCATGGGACCACGCAGCCGTCA-TACCGCTCAGGAAGGA---GACGCGTTCTGTCTCC
TA-GAGATGAACGTAC-----TTTG--GTGA-GAAAAGTACAAATCAATCCC-AGAACAACAGC------AA
AGGACCTTGTGAAGATGCTGGAGGAAACAGGTACAAAAGTATCTAT--AT-CCACAGT-AAAACGAGTCCTA
T-ATCGACATAACTGGAAAGT-CCACTTAGC-AAGGAAGAAGCCACTGCTCCAAAA-CCGCCATA-AAAAAG
CCAGACTATGGTTTGCAACTGCACATGGGGACAAAGAT-CGTAC-TTTTTGGAGAAATGCCCTCTGGTCTGA
TGAAACAAAAATAGAACTGTTTGACCATAATGAACATTGTTATG-TTCAGAGGAAAAAGGGGGAGGCTTGCA
AGC-CGAAGAACACCACCCCAACCGTGAAGCAT-GGGG-GTGGCAGCATCATGTTGTAG-GGGTGCTTTGCT
GCAGGAGGGGCTGGTGCACTTCACAAAATAGATGGCATCATGAGG-AAGGA--AAATTATGTG--GATATAT
TGAAGTAACATCTCAAGAC-A---TCAGTCAGGAAGTTAAAGCTTGGTCGCAAATGGGTCTTCCA-AATGGA
CAATGA-CCCCAAGCATGCTTCC-AAAGT-----TGTGGCAAAATGGCT---TACGGACAACAAAGTCAAGG
TATTGGAGTGGCCA-TCACAAAGCCCTGA-CCT-CAATCCAGTA-GAAAATGTGTGGGCAGAACTG-AAAAA
----GCGTGTGCGAGCAAGGAGGCCTAC-AACCTGACTC-AGTTACACCAGCTCTGTCAGGAGGAATGG--G
CC-AAAATTCACACAAC-TTA-TTGTGGGAAGCTTG-TGGAAGGCTACCCGA-AACGTTTAACCCAATTTAA
ACAA-TTT-AAAGGCAATGCTACCAAATACTA-
>chromosome24-32053230-32054252/1-1022
AT-GGGAAAATCAAAAGAAATCAGCCAAGATCTCAG---AAAA-AAT-ATTGTAGACCTCCACAAGTCTGGT
TCATCCTTGGGAGCAATTTCCAAATG-CCTG-AAGGTACCACGTTCATCTGT-AC-AAACAATAGTACGCAA
GTAT--AAA---CACCATGGGACCACGCAGCCGTCA-AACCGTTCAGGAAGGA---AACACATTCCGTCTCC
TA-GAGATGAACGTAC-----TTTG--GTGC-GAAAAGTGCAAATCAATCCC-AGAATAACAGC------AA
TGGACCTTGTGAAGATGCTGGAGGAAACGGGTACAAAAGTATCTAT--AT-CCACAGT-AAAACGAGTCCTG
T-ATCGACATAACCTGAAAGG-CTGCTCAGC-AAGGAAGAAGCCACTGCTCCAAAA-CCGCCATA-AAAAAG
CCAGACTACGGTTTGCAACTGCACATAGGGACAAAAAT-CGTAA-TTTTTGGAGAAATGTCCTCTGGTCTGA
TGAAACAAAAATATAACTGTTTGGCCATAATGACCATCGTTATG-TTTGGAGGAAAAAGGGGGATGCTTGCA
AGC-CGAAGAACACCATCCCAACCGTGAAGCAC-GGGG-GTGGCAGCATCATGTTGTGG-GGGTGCTTTGCT
GCAGGAGGGACTGGTGCACTTCACAAAATAGATGGCATCATGAGG-CAGGA--AAATTATGTG--GATATAT
TGAAGCAACATCTCAAGAC-A---TCCGTCAGGAAGTTAAAGCTTGGTCGCAAATGAGTCTTCCA-AATGGA
CAATGA-CCCCAAGCATACTTCC-AAAGT-----TGTGGCAAAATGGCT---TAAGGACAACAAAGTCAAGG
TATTGGAGTGGCCA-TCACAAAGCTCTGA-TCT-CAATCCTATA-GAAAATTTGTGGGCAGAACTG-AAAAA
----GTATGTGCGAGCAAGGAGGCCTACAAACCTGACTC-AGTTACACCAGCTCTGTCAGGAGGAATGG--G
CC-AAAATTCACCCAAC-TTA-TTGTGAGAAGCTTG-TGGAAGGCTACCCAA-AACGTTTGACCCAAGTTAT
ACAA-TTG-AAAGGCAATGCTACCCAATACTA-
>chromosome24-37517491-37518513/1-1022
AT-GGGAAAATCAAAAGAAATCAGCCAAGACCTCAG---AATA-TAA-ATTGAAGACCTCTACAAGTCTGAT
TCATCCTTGGGAGCAATTTCCAAACG-CCTG-AAGGTACCATGTTCATCTTT-AC-AAACAATAGTACGCAA
GTAT--AAA---CACCATGGGACCACGCAGCCGTCA-TACCGCTCAGGAAGGA---GACACGTTCTGTCTTC
TA-GAGATGAACGTAC-----TTTG--GTGC-GAAAAGTGCAAATCAATCCC-AGAACAACAGC------AA
AGGACTGTGTGAAGATGCTGGAGGAAACAGGTACAAAAGTATCTAT--AT-CCACGGA-AAAACGAGTCCTA
T-ATCGACATAACCTGAAAGG-CCGCTCAGC-AAGGAAGAAGCCATTGCTCCAAAA-TGGCCATA-AAAAAG
CCAGTCTACAGTTTGCAACTGCACATGGGGACAAAGAT-CGTAC-CTTTTGGAGAAATGTCCTCTGGTCTGA
TGAAACAAAAATAGAACTGTTTGGCCATAATGACCATCGTTATG-TTTGGAGGAAAAAGGGGGAGGCTTGCA
AGC-CAAAGAACACCATCCCAACCGTGAATCAC-GGGG-GTGGCAGCATCATGTTGTGG-GGGTGCTTTGCT
GCAAGAGGGACTGGTGTACTTCACAAAATAGATGGCATCATGAGA-ATGGA--AAATTATGTG--GATATAT
TGAAGCAACATCTCAAGAC-A---TCAGTCAGGAAGTTAAAGCTTGGTCGCAAATGGGTCTTCCA-AATGGA
CAATGA-CCCCAAGCATACTTCC-AAAGT-----TGTGGCAAAATGGCT---TAAGGACAACAAAGTCAAGG
TATTGGAGTGGCCA-TCACAAAGCCCTGA-CCT-CAATCCTATA-GAAAATTTGTGGGCAGAACTG-AAAAA
----GCGTGTGCGAGCAAGGAGGCCTACAAACCTGACTC-AGTTACACCAGCTCTGTCAGGAGGAATGG--G
AC-AAAATTCCCCCAAC-TTA-TTGTGGGAATCTTG-TGGAAGGCTACCTGA-AATGTTTGACCCAAGTTAA
ACAA-TGT-AAAGGCAATGCTACCAAATACTA-
>chromosome24-31353275-31354253/1-978
--------------------------------------------------TGTAGACCTCCACATGTCTGGT
TCATCCTTGGGAGCAATTTCCAAACG-CCTG-AAGGTACCACGTTCATCTTT-AC-AAACAATAGTATGCAA
GTGT--AAA---CACCATGGGACCACGCAGCCGTCA-TACCGCTCAGGAAGGA---GACGCGTTCTGTCTCC
TA-GAGATGAACGTAC-----TTTG--GTGC-GAAAAGTGCAAATCAATCCC-AGAACAACAGC------AA
AGTACCTTGTGAAGATGCTGGAGGAAACAGGTACAAAAGTCTCTAT--AT-CCACAGT-AAAACGAGTCCTA
T-ATCGTCATAACCTGAAAGG-CTGCTCAGC-AAGGAAGAAGCCACTGCTCCAAAA-CCGCCATA-AAAAAG
CCAGACTACGGTTTGCACCTGCACATGGGAACAAAGAT-TGTAC-TTTTTGGAGAAATGTTCTCTGGTGTGA
TGAAACAAAAATAGAACTGTTTGGCCATAATGACCATCGTTATG-TTTGGAGGAAAAAGGGGGAGGCTTGCA
AGC-CGAAGAACACCATCCCAACCGTGAAGCAC-AGGG-GTGGCAGCATCATGTTGTGG-GGGTGCTTTGCT
GCAGGAGGAAATGGTGCACTTCACAAAATAGATGGCATCATGAGG-TAGGA--AAATGATGTG--GATATAT
TGAAGCAACATCTCAAGAC-A---TCAGTCAGGAAGTTAAAGCTTGGTCACAAATGGGTCTTCCA-AATGGA
CAATGA-CCCCAAGCATACTTCC-AAAGT-----TGTGGCAAAATGGCT---TAAGGGCAACAAAGTCAAGG
TATTGGAGTGGCCA-TCACAAAGCCCTGA-CCT-CAATCCCATA-GAAAATTTGTGGGCAGAACTG-AAAAG
----GTGTGTGCAAGCAAGGAAGTCTACAAGCCTGACTC-AGTTACACCAGCTCTGTCAGGAGGAATGG--G
CC-AAAATTCACCCAAC-TTA-TTGTGGGAAGCTTG-TGGAAGGCTACCCAA-AACGTTTGACCCAAGTTAA
ACAA-TTT-AAAGGCATTGCTACCAAATACTA-
>chromosome24-38715906-38716928/1-1022
-T-GGGAAAATCGAAAGAAATCAGCCAAGACCTCAG---AAAA-CAA-ATTGTAGACCTCCACAAGTCTGGT
TCATCCTTGAGAGCAATTTCCAAACG-CCTG-AAGGTACCACGTTCATCTGT-AC-AAACAATAGTACGCAA
GTAT--AAA---CACCATGGAACCACGCAGCCGCCA-TACCGCTCAGGAAGGA---GACGCGTTCTGTCTCC
TG-GAGATGAACGTAC-----TTTG--GTGC-GAAAAGCGCAAATCAATCCC-AGAACAACAGC------AA
AGGACCTTGTGAAGATGCTGGAGGAAACAGGTACAAAAGTATCTAT--AT-CCACAGT-AAAACGAGTCCTA
T-ATTGACATAACCTGAAAGG-CCGATCAGC-AAGGAAGAAGCCACTGCTCCAAAA-CCGCCATA-AAAAAG
CCAGACTAGGGTTTGCAACAGCACATGGGGACAAAGAT-CGTAC-TTTTTAGAGAAATGTCCTCTGGTCTGA
AGAAACAAAAATAGAACTGTTTGGCCATAATGACCATTGTTATG-TTTGGAGGAAAAATGGGGACGCTTGCA
AGC-CGAAGAACACCATCCTGACCGTGAAGCAT-GGAG-GTGGCAGCGTCATGTTGTGG-GGGTGCTTTGCT
GCAGGAGGGACTGGTGCACTTCACAAAATAGATGGCATCACGAGG-AAGGA--AAATTATGTG--GATATAT
TGACGCAACATCTCAAGAC-A---TCAGTCAGGAAGTTAAAGCTTGGTCGCAAATGGGTCTTCCA-AATGGA
CAATGA-CCCCAGGCATACTTTC-AAAGT-----TGTGGCAAAATGGCT---TAAGGACAACAAAGTCAAGG
TATTGGAGCGGCCA-TCACAAAGCCCTGA-CCT-CATTCCTATA-GAAAATTTGTGGGCAGAACTG-AAAAA
----GCGTGTGCGAGCAAGGAGGCCTACAAACCTGACTC-AGTTACACCAGCTCTGTCAGGAGGAATGG--G
AC-AAAATTCACCCAAC-TTA-TTGTGGGAAGCTTG-TGGAAGGCTACCCGA-AACGTTTGACCCAAGTTAA
ACAA-TTT-AAAGGCAATACTACCAAATACTAA
>chromosome24-5494151-5495169/1-1018
-T-GGGAAAATCAAAAGAAATCAGCCAAGACCTCAG---AAAA-AAA-ATTGTAGACCTCCACAAGTTTGGT
TCATCCTTGGGAGCAAATTCCAAACA-CCTG-AAAGTACCACGTTCATCTGT-AC-AAACAATAGTACGCAA
GTAT--AAA---CACCATGGGACCTCGCAGCCATCA-TACCGCTCAGGAA------GACGCGTTCTGTCTCC
TA-GAGATGAACGTAG-----TTTG--GTGT-GAAAAGTGCAAATCAATCCC-AGAACAACAGC------AA
AGGATCTTGTGAAGATTCTGGAGGAAACAGGTACAAAAGTATCTTT--AT-CCACAGT-AAAACGAGTCCTA
T-ATCGACATAACCTGAGAGG-CCGCTCAGC-AAGGAAGAAGCTACTGCTCCAAAA-CCCACATA-AAAAAG
CCAGACTACGGTTTGCAACTGCACATGGGGACAAAGAT-TGTAC-TTTTTGGAGAAATGTCCTCTGGTCTGA
TGAAACAAAAATAGAACTGTTTGGCCATAATGACCATTGTTATG-TTTGGAGGAAAAAGGGGGAGACTTGCA
AGC-CGAAGAACACCATCCTAAACATGAAGCAC-GGGG-GTGGCAGCATCCTGTTGTGG-GGGTGCTTTGCT
GCAGGAGGGACTGGTGCACTTCACAAAATAGATGGCATCATGAGG-AAGAA--AAATGATGTG--GATATAT
TGAAGCAACATCTCAAGAC-A---TCAGTCAGGAAGTTAAAGCTTGGTCGCAAATGGGTCTTCCA-AATGGA
CAATGA-CCCCAAGTATACTTCC-AAAGA-----TGTGGCAAAATGGCT---TAAGGACAACAAAGTCAAGG
TATTGGAGTGGCCA-TCACAAAGCCCTGA-CCT-CAATCCTATA-GAACATTTGTGGGCAGAACTG-AAAAA
----GCGTGTGCGAGCCAGGAGGCCTACAAACCTGATTC-AGTTACACCAGCTCTGTCAGGAGGAATGG--G
CC-AAAATTCACCCAAC-TTA-TTGTGGGAAGCTTG-TGGAAGGCTACCTGA-AACGTTTGACCCAAGTTAA
ACAA-TTT-AAAGGCAATTCTACCAATTACTA-
>chromosome25-11605387-11606411/1-1024
AT-GGGAAAATCAAAAGAAATCAGCCAAGACCTAAG---AAAT-AAA-ATTGTAGACCTCCACAAGTCTGGT
TCATCCTTGGGAGCAATTTCCAAACA-CCTG-AAGGTACCACGTTCATCTGT-AC-AAACAATAGTACGCAA
GTAT--AAA---CACCATGGGACCATGCAGCCGTCA-TACCGCTCAGGAAGGA---GACGCGTTCTGTCTCC
TA-GAGATGAATGTAC-----TTTG--GTGCGAAAAAGTGCAAATCAATCCC-AGAACAACAGC------AA
AGGACCTTGTGAAGATGCTGGAGGAAACAGGTGCAAAAGTATCTAC--AT-CCACAGT-AAAACAAGTCCTA
T-ATCGACATAACCTGAAAGG-CCGCTCAGCAAAGGAAGAAGCCACTGCTCCAAAA-CCGCCATA-AAAAAG
CCAGACTACGGTTTGCAACTGCACATGTGGACAAATAT-CGTAC-ATTTTGGAGATATGTCCTCTGGTCTGA
TGAAACAAAAATAGAACTGTTTGGCCATAATGACCATCGTTATG-TTTGGAGGAAAAAGGGGGAAGCTTGTA
AGC-CGAAGAACACCATCCCAACCGCGAAGCAC-GGGG-GTGGCAGCATCATGTTGTGG-GGGTGCTTTGCT
GCAGGAGAGACTGGTGCACTTCACAAAATTGATGTCATCATGAGG-CAGGA--AATGTATGTG--GATATAT
TGAAGCAACATCTCAAGAC-A---TCAGTCAGGAAGTTAAAGCTTGGTCGCAAATGGGTCTTCCA-AATGGA
CAATGA-CCCCAAGCATACTTCC-AAAGT-----TGTGGCAAAATGGCT---TAAAGACAACAAAGTCAAGG
TATTGGAGTGGCCA-TCACAAAGCCCTGA-CCT-CAATCCTATA-GAAAATTTGTGGGCAGAACTG-AAAAA
----GTGTGTGCGAGCAAGGAGGCCTACAAACCTGACTC-AGTTACTCCAGCTCTGTCAGGAGGAATGG--G
CC-AAAATTCACCCAAC-TTA-TTGTGGGAAGCTTG-TGGAAGGCTACCCGA-AATGTTTGATCCAAGTTAA
ACAA-TTT-AAAGGCAATCCTACCAAATACTA-
>chromosome25-12032736-12033756/1-1020
AT-GGGAAAATCAAAAGAAATCAGCCAAGACCTCAG---AAAA-AAA-ATTGTAGACCTCCACAAGTCTGGT
TCATCCTTGGGAGCAATTTCCAAACG-CCTG-AAGGTACCACGTCCAGCTGT-AC-AAACAATAGTACGCAA
GTAT--AAA---CACCATGGGACCACGCAGCCGTCA-TACCGCTCAGGAAGGA---GACGCGTTCTGTCTCC
TA-GAGATGAATGTAC-----TTTG--GTGC-GAAAAGTGCAAATCAATCCC-AGAACAACAGC------AA
AGGACCTTGTGTAGATGCTAGAGGAAACAGGTACAAAAGTATCTAT--AT-CCACAGT-AAAACAAGTCTTA
T-ATCGACATAACCTGAAAGG-CCGCTCAGC-AAGGAAGAAGCCACTGCTCCAAAA-CCGCCATA-AAAAAG
CCAGACTACGGTTTGCAACTGCACATGGGGACAAAGAT-CATAC-TTTTTGGAGAAATGTCCTCTGGTCTGA
TGAAACAAAAATAGAACTGTTTGGCCATAATGCCCATCGTTACG-TTTGTAGGAAAAAGGGGGATGCTTGCA
AGC-CGAGGAACACCATCCCAACCGTGAAGCAC-GGGG-GTGGCAGCATCATTTTGTGG-GGGTGCTTTGCT
GCAGGAGGGACTGGTGCACTTCCCAAAATAGATGGCATTATGAGG-CAGGA--AAATGATGTG--GATATAT
TGAAGCAACATCTCAAGAC-A---TCAGTCAGGAATTTAAAGCTTGGCCGCAAATGCGTCTTCCA-AATGGA
CAATGA-CCCCAAGCATACTTCC-AAAGT-----TGTGGCAAAATGGCT---TAAGGACAACAAATTCAAGG
TATTGGAGTGGCCA-TCACAAAGCCCTGA-CCT-CAATCCTATA-GAAAATGTGTGGGCTGAACTG-AAAAA
----GCATGT--GAGCAAGGAGGCCTACAAACCTGACTC-AGTTACACCAGCTTTGTCAGGAGGAATGG--G
CC-AAAATTCACCCAAC-TTA-TTGTGGGAAGCTTG-TGGAAGCCTACCTGA-AACGTTTGACCCAAGTTAA
ACAA-TTT-AAAGGCAATGATACCAAATACTA-
>chromosome25-38479551-38480528/1-977
--------------------------------------------------TGTAGACCTCCACAAGTCTGGT
TCATCCTTGGGAGCAATTTCCAAATG-CCTG-AAGGTACCACGTTCATCTGT-AC-AAACAATAGTACGCAA
GTAT--AAA---CACCATGGGACCACGCAGCCGCCA-TACCACTCAGGAAGGA---GACGCGTTCTGTCTCC
TA-GAGATGAACGTAC-----TTTG--GTGC-GAAAAGTGCAAAGCAATCCC-AGAACAACAGC------AA
AGGACCTTGAGAAGATGCTGGAGGAAACAGGTACAAAAGTATCTAT--AT-CCACAGT-AAAACGAGTCTTA
C-ATCGACATAACCTGAAAGG-CCGCTCAGC-AAGGAAGAAGCCACTGCTCCAAAA-CCGCCATA-AAAAAG
CCAGACTACGGTTTGCAAATGCACATGGGGACAAAGAT-CGTAG-TTTTTGGAGAAATGTCCTCTGGTCTGA
TGAAACAAAAATAGAACTGCTTGGCCATAATGACCATCGTTATG-TTTGGAGGAAAAAGGGGGAGGCTTGCA
AGC-TGAAGAACAGCATCCCAATTGTAAAGCAC-GGGG-GTGGCAGCATCATGTTGTG--GGGTGCTTTCCT
GCAGGAGGGACTGGTGCACTTCACAAAATAGATGGCATCATGAGG-CAGCA--AAATTATGTG--GATATAT
TGAAGCAACAGCTCAAGAC-A---TCAGTCAGGAAGTTACAGCTTGGTCGCAAATGGGTCTTCCA-AATGGA
CAATGA-CCCCAAGCATACTTCC-AAAGT-----TGTGGCAAAATGGCT---AAAGGCCAACAAAGTCAAGG
TATTGGAGTGGCCA-TCACAAAGCCCTGA-CCT-CAAGCCTATA-GAAAATTTGTGGGCAGAACTG-AAAAA
----GCGTGTGCGAGCAAGGAGGCCTACAAACCTGACTC-AGTTACACCAGCTCTGTCAGGAGGAATGG--A
TC-AAAATTCACCCAAC-TTA-TTGTGGGAAGCTTG-TGGAAGGCTACCTGA-AACGTTTGACCCAAGTTAA
ACAA-TTT-GAAGGCAATGCTACCAAATACTA-
>chromosome25-35407094-35408072/1-978
-------------------------------------------------TTGTAGACCTCCACAAGTCTGGT
TCATCCTTGGGAGCAATTTCCAAATG-CCTG-AAGGTACCACGTTCATCTGT-AC-AAACAATAGTATGTGA
GTAT--AAA---CACCATGGGATCACGCAGCCGTCA-TACCGCTCAGGAAGGA---GACGCGTTCTGTCTCC
TA-GAGATGAACGTAC-----TTTG--GCGC-GAAAAGTGCAAATCAATCCC-AGAACAACAGC------AA
AGGACCTTGTGAAGATGCTGGAGGAAACAGGTACAAAAGTATCTAT--AT-CCACAGT-AAAACGAGTCCTA
T-ATCGTCATAATCTGAAAGG-CCGCTCAGC-AAGGAAGTAGCCACTGCTCAAAAA-CCACCATA-AAAAAG
CCAAACTACGGTTTGGAATTGCACATGGGGACAAAGAT-CATAC-TTTTTGGAGAAATGTCCTCTGGTCTGA
TGAAACAAAAATAGAACTGTTTGGCCATAATGACCATCGTTATG-TTTGGAGGAAAAAGGAGGATGCTTGCA
AGC-CGAAGAACACCATCCCAACCGAGAAGCAC-GGGG-GTGGCAGCATCATGTTGTGG-GGGTGCTTTGCT
GCAGGAGGGACTGGTGCACGTCACAAAATAGATGGCATCATGAGG--AGGA--AAATGATGTG--GATATAT
TGAAGCAACATCTCAAGAC-A---TCAGTCAGGATGTTAAAGCTTGGTCGCAAATGGGTCTTCCA-AATGGA
CAATGA-CCCCATGCATACTTCC-AAAGT-----TGTGGCAAAATGGCT---TAAGGACAACAAAGTCAAGG
TACTGGAGTGTCCA-TCACAAAGCCCTGA-CCT-CAATCCTATA-GAAAATTTGTTGGCAGAACTG-AAAAA
----GCGTGTGCGAGCAAGGAGGCCTACAAACCTGACTC-AGTTACACCAGCTCTGTCAGGAGGAATGG--G
CC-AAAATTCACCCAAC-TTA-TTGTGGGAAGCTGG-TGGAAGGCTACCTGA-AATGTTTGACCCAAATTAA
ACAA-TTT-AAAGGCAATGCTACCAAATACTA-
>chromosome25-12531145-12532167/1-1022
-T-GGGAAAATCAAAAGAAATCAGCCAAGACCTCAG---AAAA-ACA-ATTGTAGACCTCCACAAGTCTGGT
TCATCCTTGGGAGCAATTTCCAAATG-CCTG-AAGGTACCACTTTCATCTGT-AC-AAATAATAGTACGCAA
GTAT--AAA---CACCATGGGACCACGCATCCGTCA-TACCGCTCAGGAAGGA---GACGTGTTCTGTCTCC
TA-GAGATGAACGTAC-----TTTG--GTGC-GAAAAGTGCAAATCAATCCC-AGAACAACAGA------AA
AGGACCTTGTGAAGATGCTGGAGGAAACAGTTACAAAAGTATCTAT--AT-CCACAGT-AAAACAAGTCCTA
T-ATCGACATAACCTGAAAGG-CTGCTCAGC-AAGGAAGAAGCCACTGCTCCAAAA-TCGGCATA-AAAATG
CCAGACTACGGTTTGCAACTGCACATGGGGACAAAGAT-CGTAC-TTTTTGGAGAAATGTCCTCTGGTCTGA
TGAAACAAAAATAGAACTGTTTGGCCATAATGACCATCATTATG-TTTGAAGGAAAAATGGGGAGGCTTGCA
AGC-CGAAGGACACCATCCCAACCTTGAAGCAC-GGGG-GTGGCAGCATCATGTTGTGG-GGGTGCTTTGCT
GCAGGAGGGACTGGTGCACTTCACAAAATAGACGGCATCATGAGG-GAGGA--AAATTATGTG--GATATAT
TGAAGCAACATCTCAAGAC-A---TCAGTCAGGAAGTTAAAGCTTGGTCGCAAATGGGTCTTCCA-AAGGGA
CAATGA-CCCCAAGCATACTTCC-AAAAT-----TGTGGCAAAATGACT---TAACGACAACAAAGTCGAGG
TATTGGAGTGGCCA-TCACAAAGCCCTGA-CCT-CAATCCTATA-GAAAATGTGTGGGCTAAACTG-AAAAG
----GCGTGTGCGAGCAAGGAGGCCTACAAACCTGAATC-AGTTACACCAGCTCTGTCAGAAGGAATGG--G
CC-AAAATTCACCCAAC-TTA-TTGTGGGAAGCTTG-TGGAAGGCTACCCGA-AATGTTTCACCCAAGTTAA
GCAA-TTT-AAAGCCAATGCTACCAAATACTAA
>chromosome25-32264727-32265748/1-1021
-T-AGGAAAATCAAAAGAAATCAGCCAAGACCACAG---AAAA-AAA-ATTGTCGACCTCCACAAGTCTGGT
TCATCCTTGGGAGCAATTTCCAAACG-CCTG-AAGGTACCACGTTCATCTGT-AC-AAACAATAGTATGCAA
GTAT--AAA---CACCATGAGACCACGCAGCCGTCA-TACCGCTCAGGAAGGA---GACGCGTTCTGTTTCC
TA-GAAATGACCGTAC-----TTTG--GTGC-GAAAAGTGAAAATCAATCCC-AGAACAACAGC------GA
AGGACCCTGTGAAGATGCTGGAGGAAACCGGTACAAAAGTATCTAT--AT-CCACAGT-AAAACGAGTCCTA
T-ATCGACATAACCTGAAAGG-CCGCTCAGC-GAGGAAGAAGCCACTGCTCCAAAA-TCGGCATC-AAAAAG
CCAGACTACAGATTGCAACTGCACATGGGGACAAAGAT-CGTAA-TTTTTGGA-AAATGTCCTCTGGTCTGA
TGAAACAAAAATAGAACTGTTTGGCCATAATGACCATCGTTATG-TTTGGAGGAAAAAGGGGGAGGCTTGCA
AGC-CGAAGAACACCATCCCAACCGTAAAGCAT-TGGG-GTGGCAGCATCATGTTGTGG-GGGTGCTTTGCT
GCAGGAGGGACTGGTGCACTTCACAAAATAGATGGCATCATGAGG-GAGGA--AAATTATGTG--GATATAT
TGAAGCAACATCTCAAGAC-A---TCAGTCAGGAAGTTAAAGCTTGGTCGCAAATGGGTCTTCCA-AATGGA
CAATGA-CCCCAAGCATATTTCC-AAAGT-----TGTGGCAAAATGGTT---TAAGGACAACAAAATCAAGG
TTTTGGAGTGGCCA-TCACAAAGCCCTGA-CCT-CAACCCTATA-GGAAATGTGTGGGCAGAACTG-AAAAA
----GAGTGTGCGAGCAAGGAGGCCTACAAACCTGACTC-CGTTACACCAGCTCTGTCAGGAGGAATGG--G
CC-AAAATTCACCCAAC-TTT-TTGTGGGAAGCTTG-TGGAAGGCTACCCGA-AACGTTTGACCCAAGTTAA
ACAA-TTT-AAAGGCAATGCTACTAAATACTAA
>chromosome25-40077961-40078983/1-1022
-T-GGGAAAATCAGAAGAAATCAGCCAAGACCTCAG---AAAA-AAA-ATGGTAGACCTCCACAAGTCTGGT
TCAACCTTGGGAGCAATTTCCAAACG-CCTG-AAGGTACCACGTTCATCTGT-AC-AAACAATAGTACGCAA
GTAT--AAA---CACTATGGGACCACGCAGCCATCG-TACCGCTCAGGAAGGA---GACCCGTTCTGTCTCC
TA-GAGATGAACGTAC-----TTTG--GTGC-GAGAAGTGCAAATCAATCCC-AGAACAACAGC------AA
AGGACCTTGTGAAGATGCTGGAGGAAACAGGTACAAAAGTATCTAT--AT-CCACAGT-AAAATGAGTCCTA
T-ATTGACATAAACTGAAAGG-CCGCTCAGA-AAGGAAGGAGCCACTGTTCCAAAA-CCGCCAGA-AAAAAG
CCAGACTACGGTTTGCAACTGCACATGGGGACAAAGAT-CGTGC-TTTTTGGAGAAATGTCCTCTGGTGTGA
TGAAACAAAAATAGAGCTGTTTGGCCATAATGACCATCATTATG-TTTGGAGGAAAAAGGGGGACGCTTGCA
AGC-CGAAGAACACCATCCCAACCGAGAAGCAC-GGGG-GTGGCAGCATCATGTTATGG-GGGTGCTTTGCT
GCAGGAGGGACTGGTGCACTTCACAAAATAGATGGCATCATGAGG-CAGGA--AAATTATGTT--GATATAT
TGAAGCAACATCTCAAGAA-T---TCAGTCAGGAAGTTAAAGCTTGGTCGCAAATGGGTCTTCCA-AATGGA
CAATGA-CGCCAAGCATACTTCC-AAAGT-----TGTGGCAAAATGGCT---TAAGGACAACCAAGTCAAGG
TATTGGAGTGGCCA-TCACAAAGCCCTGA-CCT-CAATCCTATA-GAAAATGTGTGGGCAGAACTG-AAAAA
----GTGTGTGCGAGCAAGGAGGCCTACAAACCTGACTC-AGTTACACCAGCTCTGTCAGGAGGAATGG--G
TC-AAAATTCACCCAAC-TTA-CTGTGGGAAGCTTG-TGGAAGGCTACCCGA-AACATTTGACCAAAGTTAA
ACAA-TTT-AAAGGCATTGCTACCAAATACTAA
>chromosome26-43511990-43513012/1-1022
AT-GGGGAAATCTAAAGAAATCAGCCAAGACCTCAG---AAAA-ATA-ATTGTAGACCTCCACAAGTCTGGT
TCATCCTTGGGAGCAATTTCCAAATG-CCTG-AAGGTACCACGTTCATCTGT-AC-AAACAATAGTACGCAA
GTAT--AAA---CACCATGGGACCATGCAGCCGTCC-TACCGCTCAGGAAGGA---GACGTGTTCTGTCTCC
TA-GAGATGAACGTGA-----TTTG--GTGC-AAAAAGTGCAAATCAATCCC-AGAACAACAGC------AA
ATGACCATGTGAAGATGCTGGAGGAAACAGGTACAAAAGTATCTAT--AT-CCACAGT-AAAGCGAGTCCTA
T-ACCGACATAACCTGAAAGG-CCGCTCAGC-AAGGAAGAAGCCACTGCTCCAAAA-CCGCCATA-AAAAAG
CCAGACTACGGTTTGCAACTGCACATGGGGACAAAGAT-CGTAC-TTTTTGGAGAAATGCCCTCTGGTCTGA
TGAAACAAAAATAGAACTGTTTGGCCATAATGACCATCGTTATG-TTTGGAGGACAAAGGGGGATGCTTGCA
AGC-CGAAGAACACCATCCCAACCGTGAAGCAC-GGGG-GTGGCAGCATCATGTTGTGG-GGGTGCTTTGCT
GTAAGAGGGACTGGTGCACTTCACAAAATAGATGGCATCATTAGA-AAGGA--AAATTATTTG--GATATAT
TGAAGCAACATCTCAAGAC-A---TCAGTCGGGAAGTTAAATCTTGGTCGCAAATGGGTCTTCCA-AATGGA
CAATGA-CCCCAAGCATACTTCC-AAAGT-----TGTGGCAAAATGGCT---TAAGGACAACAATGTCAAGG
TATTGGAGTGGCCA-TCACAAAGCCTTGA-CCT-CAATCCTATA-GAAAATTTGTGGGCAGAACTT-AAAAA
----GTGTGTGCGAGCAAGGAGGCCTACAAACCTGACTC-AGTTACACCAGCTCTGTCAGGAGGAATGG--G
CC-AAAATTCACCCAAC-TTA-TTGTGGGAAGCTTG-TGGAAGGCTACCCAA-AACGTTTGACCCAAGTTAA
ACAA-TTT-AAAGGCAATGCTACCAAATACTA-
>chromosome26-17817303-17818324/1-1021
AT-GGGAAAATAAAAAGAAATCAGCCAAGACCTCAG---AAAA-AAT-ATCGTAGACCTCCACAAGTCTGGT
TCATCCTTGGGAGCAATTTCCAAATG-CCTG-AAGGTACCACGTTCATCTGT-AC-AAACAATAGTACGCAA
GTAT--AAA---CACCATGGGACCACGCAGCCGTCA-TACCGCTCAGGAAGGA---GACGCGTTCTGTCTCC
TA-GAGATTAACGTAC-----TTTG--GTGC-GAAAAGTGCAAATCAATCCC-AGAACTACAGC------AA
AGGACCTAGTGAAGATGCTGGAGGAAACAGGTACAAAAGTATCGAT--AT-CCACAGT-AAAACGAGTCCTA
T-ATCGACATAACCTGAAATG-CCGCTCAGC-AAGGAAGAAGCCACTGCTCCAAAA-CCACCATA-AAAACT
CCAGACTACAGTTTGCAACTGTACATGTGGACAAAGAT-CGTAC-TTTTTGGAGAAATGTCCTCTGGTCTGA
TGAAACAAAAATAGAACTGTTTGGCCATAATGAACATTGTTATG-TTTGGAGGAAAAAGGGGGAGGCTTGCA
AGC-CGAAGAACAGCATCCCAACTGTGAAGCAC-GGGG-GTGGCAGCATCATGTTGTGG-GGGTGCTTTGCT
GCAGGAGGGACTGGTGCACTTCACAAAATAGATGGCATCATGAGG-CAGGA--AAATTATGTG--GATATAT
TGAAGCAACATGTCAAGAC-A---TCTGTCAGGAAGTTAAAGATTGGTTGCAAATGGGTCTTCCA-AATGGA
CAATGA-CCCCAAGCATACTTCC-AAAGT-----TGTGGCAAAATGGCT---TAAGGACAA-AAAATCAAGG
TATTGGAGTGGCCA-TCACAAAGCCCTGA-CCT-CAACCCTATA-GAAAATTTGTGGGCAGAACTG-AAAAG
----ACGTGTGCGAGCAAGGAGGCCTACAAACCTGACTC-AGTTACACCAGCTCTGTCAGGAAGAATGG--G
CC-AAAATTCACCCAAC-TTA-TTGTGGGAAGCTTG-TGGAAGGCTACTCGA-AACGTTTGACCCAAGTTAA
ACAA-TTT-AAAGTCAATGCTACCAGATACTA-
>chromosome26-25645231-25646254/1-1023
AT-GGGAAAATCAAAAGAAATCAGCCAAGACCTCAG---AAAA-ACA-ATTGTAGACCTCTACAAGTCTGGT
TCATCCTTGGAAGCAATTTCCAAATG-CCTG-AAGGTACCACGTTCATCTGT-AC-AAATAATAGTACACAA
GTAT--AAA---CACCATGGGACCACGCAGCCATCA-TACCCCTCAGGAAGGA---GACGCGTTCTGTCTCC
TA-GAGATGAAAGTTC-----TTTG--GTGC-GAAAAGTGTAAATCAATCCC-AGAACAACCGC------AA
AGGACCTTGTGAAGATGCTGGAGGAAACAGGTACAAAAGTATCTAT--AT-CCACAGT-AAAACAAGTCCTA
T-AGCAACATAACCTGAAAGG-CCGCTCAGC-AAGGAAGAAGCCACTGCTCCAAAA-CAGCCATA-AAAAAG
CCAGACTACGGTTTGCAACTGCACATGGGGACAAAGAG-TGTAC-TTTTTGGAGAAATGTCATCTGGTCTGA
TGAAACAAAAATAGAACTGTTTGGCCATAATGACCATCGTTATG-TTTGGAGGTAAAAGGGGGACGCTTGCA
AGC-CGAAGAACACCATCCCAACCATGAAGCAC-GGGG-GTGGCAGCATCATGTTGTGG-GGGTGCTTTGCT
GCAGGAGGGACTGGTGCACTTCACAAAATAGATGGCATCATGAGG-GAGGA--AAATTATGTG--GATATAT
TGAAGCAACATCTCAAGAC-A---TCAGTCAGGAAGTTAAAACTTGGTCGCAAATGGGTCTTCCA-AATGGA
TAATGA-CCCCAAGCATACTTCC-AAAGT-----TGTGGCAAAATGGCT---TAAGGACAACAAAGTCAAGG
TATTTGAGTGGCCA-TCACAAAGCCCTGA-CCT-CAATCCTATA-GAAAATGTGTGGGCAGAACTG-AAAAA
----GCTTGTGCGAGCAAGGAGGCCTACAAACCTGACTC-AGTTACACCAGCTCTGTCAGGAGGAATGG--G
CC-AAAATTCACCCAAC-TTC-TTGTGGGAAGCTTG-TGGAAGTCTATCCGA-AATGTTTGACCCAAGTTAA
ACAACTTT-AAAGGCAATGCTTCCAAATACTA-
>chromosome26-43525322-43526344/1-1022
AT-GGGAAAATCTAAAGAAATCAGCCAAGACCTCAG---AAAA-ATA-ATTGTAGACCTCCATAAATCTGGT
TCATCCTTGGGAGCAATTTCCAAATG-CCTG-AAGGTACCACGTTCATCTGT-AC-AAACAATAGTACGCAA
GTAT--AAA---CACCATGGGACCATGCAGCCGTCA-TACCGCTCAGGAAGGA---GACGCGTTCTGTCTCC
TA-GAGATGAACGTGA-----TTTG--GTGC-AAAAAGTGCAAATCAATCCC-AGAACAACAGC------AA
AGGACCATGTGAAGATGCTGGAGGAAACAGGTACAAAAATATCTAT--AT-CCACAAT-AAAACGAGTCCTA
T-ATCGACATAACCTGAAAGG-CCGCACAGC--AGGAAGATGCCACCGCTCCATAA-CCGCCATA-AAAAAG
CCAGACTACGGTTTGCAACTGCACATGGGGACAAAGAT-CGAAC-ATTTTGGAGAAATGTCCTCTGGTCTGA
TGAAACAAAAATAGAACTGTTTGGCCATAAAGACCATCGTTATG-TTTGGAGGACAAAGGGGGAGGCTTGCA
AGC-CGAAGAACACCATCCCAACCGTGAAGCAC-GGGG-GTGGCAGCATCATGGTGTGGAGGGTGCTTTGCT
GCAGGAGGGACTGGTGCACTTCACAAAAGAGATGGCATCATGAGG-CAGGA--AAATTATTTG--GATATAT
TGAAGCAACATCTCAAGAC-A---TCAGTCGGGAAGTTAAATCTTGGTCGCAAATGGGTCTTCCA-AATGGA
CAATGA-CCCCAAGCATACTTCC-AAAGT-----TGTGGCAAAATGTCT---TAAGGACAACAAAGTCAAGG
TATTAGAGTGGCCA-TCACAAAGCCTTGA-CCT-CAATCCTATA-GAAAATTTGTGGGCAGAACTG-AAAAA
----GCGTGTGCGAGCAAGGAGGCCTACAAACCTGACTC-AGTTACACCAGCTCTGTCAGGAAGAATGG--G
CC-AAAATTCACCCAAC-TTA-TTGTGGGAAGCTTG-TGGAAGGCTACCCGA-AATGTTTGACCCAAGTTAA
ACAA-TTT-AAAGGCAATGCTACCAAATACTA-
>chromosome26-45357425-45358403/1-978
----------------------------------------------A-ATTGTTGACCTCCACAAGTCTGGT
TCATCCTTGGGAGCAATTTCCAAACA-CCTG-AAGGTACCACGTTCATCTGT-AC-AAACAATAGTACGCAA
GTAT--AAA---CACCATGGGACCACACAGCCGTCA-TAACGCTCAGGAAGGA---GACGCGTTCTGTCTCC
TA-GAGGTGAACGTAC-----TTTG--GTGC-GAAAAGTGCAAATCAATCCC-AGAACAACAGC------AA
AGGACCTTGTGAAGATGCTGGAGGAAACAGGTACAAAAGTATCTAT--AT-CCACAGT-AAAACGAGTCCTA
T-ATCGACATAACCTGAAAGG-CCACTCAGC-AAGGAAGAAGCCACTGCTCCAAAA-CCACCATA-AAAAAG
CCAGACTACAGTTTGCAACTGCACATGGGGACAAAGAT-CGTAC-TTTTTGGAGAAATGTCCTCTTGTCTGA
TGAAACCAACATAGAACTGTTTGGCCATAATGACCATCGTTATG-TTTGGAGGAAAAAGGGGGAGGCTTGCA
AGC-CGAAGAACACCATCCCAACCGTGAAGCAC-GGGG-GTGGCAGCATCATGTTGTGG-GGGTGCTTTACT
GCAGGAGGGACTGGTGCACTTCACAAAATAGATGGCATCATAAGG-ATGGA--AAATTATGTG--GGTATAT
TGAAGCAACATCTCAAGAC-A---TCAGTCAGGAAGTTAAAGCTTGGTCGCAAATGGGTCTTCCA-AATGGA
CAATGA-CCCCAAGCACACTTCC-AAAGT-----TGTAGCAAAATGGCT---TAAGG---ACAAAGTCAAGG
TATTGGAGCGGCCA-TCACAAAGCCCTGA-CCT-CAATCCTATA-GAACATTTGTGGGCAGAACTG-AAAAG
----GCTTGTGCAAGCAAGGAGGCCTACAAACCTGACTC-AGTTACACCAGCTCTGTCAGGAGGAATGG--G
AC-AAAATTCACCCAAC-TTA-TTGTGGGAAGGTTG-TGGAAGGCTACCCGA-AACATTTGACCCAAGTTAA
ACAA-TTT-AAAGGCAATGCTACCAAATACTA-
>chromosome26-28513683-28514705/1-1022
-T-GGGAAAATCAAAAGAAATCAGCCAAGACCTCAG---AAAA--AA-ATTGTAGACCTCCACAAGTCTGGT
TCATCCTTGGGAGCAATTTCCAAACG-CCTG-AAGGTACCACGTTCATCTGT-AC-AAACAACAGAACGCAA
GTAT--AAA---CACCATGGGACCACGCAGCCGTCA-TACCGCTCAGGAAGGA---GACGCGTTCTGTCTCC
TA-GAGATTAACTTAC-----TTTG--GTGC-GAAAAGTGCAAATCAATCCC-AGAACAACAGC------AA
AGAACTTTGTGAAGATGCTGGAGGAAGCAGGTACAAAAGTATCTAT--AT-CCACAGT-AAAACAAGTCCTA
T-ATCGACATAACCTGAAAGG-CCGCTCAGC-AAGGAAGAAGCCACTGCTCCAAAA-CCACCATA-AAAAAG
CCAGACTACGGTTTGCAACTGCACATGGGGACAAAGAT-GGTAC-TTTTTGGAGAAATGTCCTCTGGTCTGA
TGAAACAAAAATAGAACTGTTTGGCCATAATGACCATCGTTATG-TTTGGAGGAAAAAGGGGGACGCTTGCA
AGC-CGAAGAACACCATCCCAACCGTGAAGCAC-GGGG-GTGGCAGCATCATGTTGTGG-GGGTGCTTTGCT
GCAGGTGGGACTGGTGCACTTCACAAAATAGATGGCATCATGAGG-AAGGG--AAATTATGTG--GATATAT
TGAAGCAACATCTCAAGAC-A---TCAGTCAGGAAGTTAAAGCTTGGTTGCAAATGGGTCTTCCA-AATGGA
CAATGA-CCCCAAGCATACTTCC-AAAGT-----TGTGGCAAAATGGCT---TAAGGACAACAAAGTCAAGC
TATTGTCGTGGCCA-TCACAAAGCCATGA-CCT-CAATCATATA-GAACATTTGTGGGCAGAACTGAAAAAA
----GCGTGTGTGAGCAAGGAGGCCTACAAACCTGACTC-AGTTACACCAGCTCTGTCAGGAGGAATGG--G
CC-AAAATTCACCCAAC-TTA-TTGTGGGAAGCTTG-TGGAAGGCTACCCAA-AACATTTGACCCAAGTTAA
GCAA-TTT-AAAGGCAATGCTACCAAATACTAA
>chromosome26-16891028-16892050/1-1022
-T-GGGAAAATCTAAAGAAATCAGCCAAGACCTCAG---AAAC-AAA-ATTTTAGACCTCCACAAGTCTGGT
TCATCCGTGGGAGCAATTTCCAAACA-ACTG-AAGGTACCACGTTCATCTGT-AC-AAACAATAGTACGCAA
GTAT--AAA---CACCATGGGACCACGCAGCCGTCA-TACCGCTCAGGAAGGA---GACGTGTTCTGTCTCC
TA-GAGATGAACGTAC-----TTTG--GTGC-GAAAAGGGCAAATCAATCCC-AGAACAACAGC------AA
AGGACCTTGTGAAGATGCTGGAGGAAACAGGTACAAAAGTATCTAT--AT-CCACAGC-AAAACGAGTCCTA
T-ATCAACATAACCTGAAAGG-CCGCTCAGC-AAGGAAGAAGCCACTGTTCCAAAA-CCACCATG-AAAAAG
CCAGACTACGGTTTGCAACTGCACATGGGGACAAAGAT-CGTAC-TTTTTAGAGAAATGTCCTCTGGTCTGA
TGAAACAAAAATATAACTGTTTGGCCATAACGACCATTGTTATG-TTTGGAGGAAGAAGGGGGAGGCTTGCA
AGC-CAAAGAACACCATCCCAACCGTGAAGCAT-GGGG-GTGGCAGCATCATGTTGTGG-TGGTGCTTTGCT
ACAGGAGGGACTGGTGCACTTCACAAAATAGATGGCTTTATGAGG-TAGGA--AAATTATGTG--GATATAT
TGAAGCAAAATCTCAAGAC-A---TCAATCAGGAAGTTAAAGCTTGGTCGCAAATGGGTCTTCCA-AATAGA
CAATGA-CCCCAAGCATACTTCC-AAAGT-----TGTAGCAAAATGGCT---TAAGGACAACAAAGTCAAGG
TATTGGAGTGGCCA-TCACAAAGCCCTGA-CCT-CAATCCTATA-GAAAATTTGTGGTCAGAACTG-AAAAA
----GCGTGTGCGAGCAAGGAGGCCTACAAACCAGACGC-AGTTACACCTGCTCTGTCAGGAGGAATGG--G
CC-AAAATTCACCCAAC-TTA-TTGTGGGAAGCTTG-TGGAAGGTTACCCGA-AACGTTTGACCCAACTTAA
ACAA-TTT-AAAGGTAATGCTACCAAATACTAA
>chromosome26-17064378-17065395/1-1017
-T-GGGAAACTCAAAAGAAATCAGCCAAGACCTCAG---AAAA-AAA-ATTGTAGACCTCCACAAGTCTGGT
TCATCCGTGGGAGCAATTTCCAAATG-CCTG-AAGGTACCACGTTCATCTGT-AC-AAACAATAGTACGCAA
GTAT--AAA---CACCATGGGACCACACAGCCGTCA-TACCGCTCAGGAAGGA---GACGCGTTCTGTCTCC
TA-GTGATGAACGTAC-----TTTG--GTG--GAAAAGTGAAAATCAATCCC-AGAACAACAGC------AA
AGGACCTTGTGAAGATGCTGGAGGAAACAGGTACAAAACTATCTAT--AT-CCACAGT-AAAACGAGTCCTA
T-ATCGACATAACCTGAAAGG-CCGCTCAGC-AAGGAAGAAGAAACTGCTCCAAAA-CCGCCATA-AAAAAG
CCAGACTATGGTTTGCAACTGCACATGGGGACAAAGAT-CGTAC--TTTTGGAGAAATGTCCTCTGGTCTGA
TGAAACAAAAATAGAACTGTTTGGCCATAATGACCATCGTTATG-TTTGGAGGAAAAAGGGGGAGGCTTGCA
AGC-CGAAGAACACCATCCCAACCGCGAAGCAC-GGGA-GTGGCAGCATCATGTTGTGG-GGGTGCTTTGCT
GCAGGAGAGACTGGTGCACTTCACAAAATAGATGGCATCATGAGG-AAAGA--CAATTATGTG--GATATAT
TGAAGCAACATCTCAAGAC-A---TCAGTCAGGAAGTTAAAGCTTGGTTGCAAATGGGTCTTCCA-AATGGA
CAATGA-CCCCAAGCATACTTCC--AAGT-----TGTGGCAAAATGGCT---TAAGGACAACAAAGTCAAGG
TATTGGAGTGGCCA-TCACAAAG--CTGA-CCT-CAATCCTATA-GAAAATGTGTGGGCAGAACTG-AAAAA
----GCATGTGCGAGCATGGAGGCCTACAAACCTGACTC-AGTTACACCAGCTCTGTCAGGAGGAATGG--G
TC-AAAATTCACCCAAC-TTA-TTGTGGGAAGCTTA-TGGAAGGCTACCTGA-AACGTTTGACCCAAGTTAA
ACAA-TTT-AAAGGCAATGCTACCAAATACTAA
>chromosome26-45601233-45602253/1-1020
-T-GGGAAAATCAAAAGAAATCAGCCAAGACCTCAG---AAAA-AAAGATTGTAGACCTCCACAAGTCTGGT
TCATCCTTGGGAGCAATTTCCAAACA-CCTG-AAGGTACCTCGTTCATCTGT-AC-AAACAATAGTACGCAA
GTAT--GAA---CACCATGGGACCACGGAGCCGTCA-TACCGCTCAGGAAGAA---GACGCGTTCTGTCTCC
TA-GAGATGAACGTAC-----TTTG--GTGC-GAAAAGTGCAAATCAATCCC-AGAACAACAGC------AA
AGGACCTTGTGAAGATGCTGGAGGAATCAGGTACAAAAGTATCTAT--AT-CCACAGT-AAAACGAGTCCTA
T-ATCGACATAACCTGAAAGG-CCGCTCAGC-AAGGAAGAAGCCACTGCTCCAAAA-CCACCATA-AAAAAG
CCAGACTACGGTTTGCAACTGCACATGGGGACAAAGAT-CGTAC-TTTTTGGAGAAATGTCCTCTGGTCTGA
TGAAACAAAAATAGAACTGTTTGGCCTTAATGACCATTGTTATG-TTTGGAGGAAAAA---GGAGGCTTGCA
AGC-TGAAGAACACCATCCCAACTGTGAAGCAC-GGGT-GTGGCAGCATCTTGTTGTGG-GGGTGCTTTGCT
GCAGGAGGGACTGGTGCACTTCACAAAATAGATGGCATCTTGAGG-ATGGA--AAATTATGTG--GGTATAT
TGAAGCAACATCTCAAGAC-A---TCAGTCAGGAAGTTAAAGCTTGGTCGCAAATGGGTCTTCCA-AATGGA
CAATGA-CCCCAAGCAAACAGCC-AAAGT-----TGTGGCAAAATGTCT---TAAGGACAATAAAGTCAAGG
TATTGGAGTGGCCA-TCACAAAGTCTGGA-CCT-CAATCCTATA-GAACATTTGTGGGCAGAACTG-AAAAG
----GCTTGTGCGAGCAAGGAGGCCTACAAACCTGACTC-AGTTACACCAGCTCTGTCAGGAGGAATGG--G
AC-AAAATTCACCCAAC-TTA-TTGTGGGAAGGTTG-TGGAAGGCTACCCGA-AACGTTTGACCCAAGTTAA
ACAA-TTT-AAAGGCAATGTTACCAAATACTAA
>chromosome27-5760999-5762023/1-1024
AT-GGGAAAATCAAAAGAAATCAGCCAAGACCTCAG---AAAA-AAA-ATTGGAGACCTCCACAAGTCTGGT
TCATCTTTGGGAGCAATTTACAAACG-CCTG-AAGGTACCACGTTCGTCTGT-AC-AAGCAATCGTACGCAA
GTAT--AAA---CACCATGGGACCACACAGCCGTCA-TACCACTCAGGAAGGA---GACGTGTTCTGTCTCC
TA-GAGATGAACGTAC-----TTTG--GTGC-GAAAAGTGCAAATGATTCCC-AGAACAACAGC------AA
AGGACCTTGTGAAGATGCTGGAGGAAACCGGTACAAAAGTATCTAT--AT-CCACAGT-AAAACGAGTCCTA
T-ATCGACATAACCTGAAAGG-CCGCTCAGC-AAGGAAGAAGCCACTGCTCCAAAA-CCGCCATA-AAAAAG
CCAGACTACGGTTTGCAACTGCACATGGGGACAAAGAT-CGTAC-TTTTTGGAGAAATGTCCTCTGGTCTGA
TGAAACAAAAATAGAACTGTTTGGCCATAATGACCATTGTTATG-TTTGGAGGAAAAAGGGGGAGGCTTGCA
AGC-TGAAGAATACCATCCCAACCGTGAAGCAC-GGGG-GTGGTAGCATCATGTTGTGG-GGGTGCTTTGCT
GCAGGAGGGACTGGTGCACTTCACAAAATAGATGGCATCGTGAGG-AAGGATTAAATTATGTG--AATATAT
TGAAGCAACGTCTCAAGAC-A---TCAGTCAGGAAGTTAAAGCATGGTCGCAAATGGGTCTTCCA-AATGGA
CAATGA-CCCTAAGCATACTTCC-AAAGT-----TGTGGCAAAATGGCT---TAAGGACAACAAAATCAAGG
TATTGGAGTGGCCA-TCACAAAGCCCTGA-CCT-CAATCCCATA-GAAAATTTGTGGGCAGAACTG-AAAAA
----GCGTGTGCGAGCAAGGAGGCCTACAAACCTGACTC-AGTTACACCAGCTCTGTCAGGAGGAATGG--G
CC-AAAATTCACCCAAC-TTA-TTGTGGGAAGCTTG-TGGAAGGCTACCCAA-AACGTTTGACCCAAGTTAA
ACAA-TTT-AAAGGCAATGCTACCAAATACTA-
>chromosome27-41087882-41088893/1-1011
------------AAAATAAATCAGCCAAGACCTCAG---AAAA-AAA-ATTGTAGACCTCCACAAGTCTGGT
TCATCCTTGGGAGCAATTTCCAAACG-CCTG-AAGGTACCACGTTCATCTGT-AC-AAACAATATTACGCAA
GTAT--AAA---CACCATGGGACTACGCAGCCGTCA-TACTGCTCAGGAAGGA---GACGCGTTCTGTCTCC
TA-GAGATGAACGTAC-----TTTG--GTGC-AAAAAGTGAAAATCAATCCC-AGAACAACAGC------AA
AGGACCTTGTGAAGATGCTGGAGGAAACAGGTACAAAAGTATCTAT--AT-CCACAAT-AAAACGAGTCCTA
T-ATTGACATAGCCTGAAAGG-CCGCTCAGC-AAGGAAGAAGCCACTGCTCCAAAA-CTGCCAGA-AAAAAG
CCAGACTACGGTTTGCAACTGCACATGGGGACAAAGAT-CATAC-TTTTTGGAGAAATGTCCTCTGGTCTGA
TGAAACAAAAATATAACTGTTTGGCCATAATGACCATCGTTATG-TTTGGAGCAAAAAGGGGGAGGCTTGCA
AGC-CGAAGAACACCATCCCAACCGTGAAGCAC-GGGG-GTGGCAGCATCATGTTGTGG-GGGTGCTTTGCT
GCAGGAGGGACTGGTGCACTTCACAAAATAGATGGCATCATGAGG-CAGGA--AAATTAGGTG--GATATAT
TGAAGCAACATCTCAAGAC-A---TCAGTCAGGAAGTTAAAGCTTGGTCGCAAATGGATCTTCCA-AATGGA
CAATGA-CCCCAAGCATACTTCC-AAAGT-----TGTGGCAAAATGCCT---TAAGGACAACAAAGTCAAGG
TATTGGAGTGGCCA-TCACAAAGCCCTGA-CCT-CAATCCTATA-GAAAATTGGTGGGCAGAACTG-AAAAA
----GCGTGTGCGAGTAAGGAGGCCTACAAACCTGACAC-AGTTACACCAGCTCTGTCAGGAGGAATGG--G
CC-AAAATTCACCCAAC-TTA-TTGTGGGAAGCTTG-TGGAAGGCTACTCGA-AACGTTTGACCCAAGTTAA
ACAA-TTT-AAAGGCAATGCTACCAAATACTT-
>chromosome27-21110546-21111564/1-1018
----GGAAAATCGAAAGAAATCAGCCAAGACCTCAG---AAAA-AAA-ATTGTAGACCTCCACAAGTCTGGT
TCATCCTTGGGAGCGATTTCCAAACA-CCTG-AAGGTACCACGTTCATCTGT-AC-AAACAATTGTACGCAA
GTAT--AAA---CACTATGGGACCACGCAGCCGTCA-TACCGCTCAGGAAGGA---GACGCGTTCTGCCTCC
TA-GAGATGAACGTAC-----TTTG--GTGC-GAAAAGTGCAAATCAATCCC-AGAACAAGAGC------AA
AGGACCTTGTGAAGATGCTGGGGGAAACAGGTACAAAAGTGTCTAT--GT-CTACAGT-AAAACGAGTCCTA
T-ATCAACATAACCTGAAAGG-CCGCTCAGC-AAGGAAGAGGCCACTGCTCCAAAA-CTGCCATA-AAAAAG
CCAGACTATGGTTTGCAACTGCACATGGGGAC-AAGAT-CATAC-TTTTTGGAGAAATGTCCTCTGGTCTGA
TGAAACAAAAATAGAACTGTTTGGCCATAATGACCATCGTTATG-TTTGGAGGAAAAAGGGGGATGCTTGCA
AGC-CGAAGAACACCATCCCAACCGTGAAGCAC-GAGG-GAGGCAGCATCATATTGTGG-GGGTGCTTTGCT
GCAGGAGGGACTGGTGCACTTCACAAAATAGATGGCTTCATGAGG-GAGGA--AAATTATGTG--GATATAT
TGAAGCAACATCTCAAGAC-A---TCAGTCAGGAAGTTAAAGCTTGGTTGCAAATGGGTCTTCCA-AATGGA
CAATGA-CCCCAAGCATACTTCC-AAAGT-----TGTGGCAAAATGGCT---CAAGGACAACAAAGTCAAGG
TATTGGAGTGGCCA-TCACAAAGCCCTGA-CCT-CAATCCTATA-GAAAATGTGTGGGCAAAACTG-AAAAA
----GCGTGTGCGAGCAAGGAGACCTACAAACCTGACTC-AGTTACACCAGCTCTGTCAAGAGGAATGG--G
CC-AAAATTCACCCAAC-TTA-TTGTGGAAAGCTTG-TGGAAGGCTACCCAA-AATGTTTGAACCAAGTTAA
ACAA-TTT-AAAGGCAATGCTACCAAATACTA-
>chromosome27-23046037-23047023/1-986
----------------------------------------AAA-ATA-ATTGTAGACCTCCACAAGTCTGGT
TCATCCTTGGGAGCAATTTCCAAACG-CCTG-AAGGTACCATGTTCATCTGC-AC-CAACAATAGTACGCAA
GTAT--AAA---CACCATGGGACCACGCAGCCGTCA-TACCGCTCAGGAAGAA---GACGCGTTCTGTCTCC
TA-GAGATGAACGTAC-----TTTG--GTGC-GAAAAGTGCAAATCAATCCC-AGAACAACAGC------AA
ACGACCTTGTGAAGATGCTGGAGGAAACATGTACAAAAGTATCTAT--AT-CCACAGT-AAAACGAGTCCTA
T-ATCGACATAACCTGAAAGG-CCGCTCAGC-AAGGAAGAAGCCACTGCTCCAAAA-CCGCCATA-AAAAAG
CCAGACTACGCTTTGCAACTGCACATGGGGACAAAGAT-CGTAC-TTTTTGGAGAAATGTCCTCTGGTCTGA
TTAAACAAAAATAGAACTGTTTGGCCATAATGACCATTGTTATG-TTTGGAGGAAAAAGGGGGAGGCTTGCA
AGC-TGAAGAACACTATCCCAACCGTGAAGCAC-GGGG-GTGGCAGCATCATGTTGTGG-GGGTGCTTTGCT
GCAGGAGGGACTGGTGCACTTCACAAAATAGATGGAATCATGAGG-AAGAA--AAATTATGTG--GATATAT
TGAAGCAACATCTCAAGAC-A---TCAGTCAGGAAGTTAAAGCTTGGTCGCAAATGGGTCTTCCA-AATGGA
CAATGA-CCCCAAGCATACTTCC-AAAGT-----TGTGGAAAAATGGCT---TAAGGACAACAAAGTCAAGG
TATTGGAGTGGCCA-TCACAAAGCCCTGA-CCT-CAATCCTATA-GAAGATTTGTGGGCAGAACTG-AAAAA
----GCGTGTGCAAGCAAGGAGGCCTACAAACCTGACTC-AGTTACACCAGCTCTGTCAGGAGGAATGG--G
CC-AAAATTCACCCAAC-TTA-TTGTGGGAAGCTTG-TGGAAGGCCACCCGA-AACGTTTGACCCAAGTTAA
ACAA-TTT-AAAGGCAATGCTATCAAATACTA-
>chromosome27-29754150-29755131/1-981
---------------------------------------------AA-ATTGTAGACCTCCACAAGTCTGGT
TCATCCTTGGGAGCACTTTCCAAATG-CCTG-AAAGTACCACGTTCATCTGT-AC-AAACAATAGTACATAA
GTAT--AAA---CACCATGGGACCACGCAGCCGTCA-TACCGCTCAGGAAGGA---GACGCGTTCTGTCTAC
TA-GAGATGAACGTAC-----TTTT--GTGC-GAGAAGTGTAAATCAATCCC-AGAACAACAGC------AA
AGGACCTTGTGAAGATGCTGGAGGAAACAGGTACAAAAGTATCTAT--AT-CCACAGT-AAAACGAGTCCTA
T-ATCGACATAACCTGAAAGG-CCGCTCAGC-AAGAAAGAAGCCACTGCTCCAAAA-CAGCCATA-AAAAAG
CCAGACTACGGTTTGCAACTGCACATGGGGACAAAGAT-CGTAC-TTTTTGGAGAAATGTCCTCTGGTCTGA
TGAAACAAAAATAGAACTGTTTGGCCATAATAACCATCGTTATG-TTTGGAGGAAAAAAGGGGTGGCTTGCA
AGC-CGAAGAACACCATCCCAACTGTGAAGCAC-GGGG-GTGGCAGCATCATGTTATGG-GGGTGC-TTGCT
GCAGGAGGGACTGGTGCACTTCAGAAAATAGATGGCATCATGAGA-CAGGA--AAACTATCTG--GATATAT
TGAAGCAACATCTCAAGAC-A---TCAGTCAGGAAGTTAAAGCTTGGTCGCAAATGGGTCTTCCA-AATGGA
CAATGA-CCCCAAGCATACTTCC-AAAGT-----TGTGGAAAAATGGCT---TAAGGACAACAAAGTCAAGG
TATTGGAGTGGCCA-TCACAAAGCCCTGA-CCT-CAATCCCATA-GAAAATGTGTGGGCAGAACTG-AAAAA
----GCATATGCAAGCAAGGAGGCCTACAAACCTGACTC-AGTTACACCAGCTCTGTCAGGAGGAATGG--G
CC-AAAATTCACCCAAC-TTA-TTGTGGGAAGCTTG-TGGAAGGCTACCCGA-AACGTTTGACCCAAGTTAA
ACAA-TTT-AAAGGCAATGCTACTAAATACTA-
>chromosome27-20212846-20213828/1-982
---------------------------------------------AA-ATTGTAGACCTCCACAAGTCTGGT
TCGTCCTTGGGAGCAATTTCCAAACG-CCTG-AAGGTACCACGTTCATCTGT-AC-AAACAATAGTACGCAA
GTAT--AAA---CACCATGGGACCACGCAGCCATCA-TACCGCTCAGGAAGGA---GACGCGTTCTGTCTCC
TA-GAGATGAACGGAC-----TTTA--GTGC-GAAAAGTGCAAATCAATCCC-AGAACAACAGC------AA
AGGACCTTGTGAAGATGCTGGAGGAAACAGGTAGAAAAGTATCTAT--AT-CCACAGT-AAAACGAGTCCTA
T-ATCAACATAACTGGAAAGG-CCGCTCAGC-AAGGAAGAAGACACTGCTCCAAAA-CCGCCATA-AAAAAG
CCAGACTACGGTTTGCAACTGCACATGGGGACAAAGAC-CGTAC-TTTTTGGAGAAATGTCCTCTGGTCTGA
TGAAACAAAAATATAATTGTTTGGCCATAATGATCATCATTATG-TTTGGAGGAAAAAGGGGGAAGCTTGCA
AGC-CGAAGAACACCATCCCAACCGTGAAGCAC-GGGG-GTGGCAGCATCATGTTGTGG-GGGTGCTTTGCT
GCAGGAGGGACTGGTGCACTTCACAAAATAGATGGCACCATGAGG-TAGGA--AAATTATGTG--GATATAT
TGAAGCAACATCTCAAGAC-A---TCAGTGAGGAAGTTAAAGCTTGGTCGCAAATAGGTCTTCCA-AATGGA
CAATGA-CCCCAAGCATACTTCC-AAAGT-----TGTGGCAAAATGACT---TAAGGACAACAAAGTCAAGG
TATTGGAGTGGCCA-TCACAAAGCCCTGA-CCT-CAATCCGATA-GAACATTTGTGGGCAGAACTG-AAAAA
----GTGTGTGCGAGCAAGGAGGCCTACAAACCTGTCTC-AGTTACACCAGCTCAGTCAGGAGTAATGG--G
CC-AAAATTCCCCCAAC-TTA-TTGTGGGAAGCTTG-TGGAAGGCTACCCGA-AACGTTTGACCAAAGTTAA
ACAA-TTT-AAAGGCAATGCTACCAAATACTA-
>chromosome27-29844318-29845339/1-1021
-T-GGGAAAATCAAAAGAAATCAGCCAAGACCTCAG---AAAG-AAA-AATGTACACCTCCACAAGTCTGGT
TCATCCTTGGGAGCAATTTCCAAATG-CCTG-AAGATACCACGTTCATCTGT-AC-AAACAATAGTACGCAA
GTAT--AAA---CACCATGAGACCACACAGCCGTCA-TACCGCTCAGGAAGGA---GACGCGTTCTGTCTCC
TA-GAGATTAATGTAC-----TTTG--GTGC-GAAAAGTGCAAATCAATCCC-AGAACAACAGC------AA
AGGACCTTGTGAAGATGCTGGAGGAAACCGGTACAAAAGTATCTAT--AT-CCACAGT-AAAACGAGTCCTA
T-ATTGACATAATCTGAAAGG-CCGCCCAGC-AAGGAAGAAGCCACTGCTCCAAAA-CCGCAATA-AAAAAG
CCAGACTACGGTTTGCAACTGCACATGGGGACAAAGAT-CGTAC-TTTTTGGAGAAATGTCCTCTGGTCTGA
TGAAACAAAAATAGAACTGTTTGGCCATAATGACCATCGTTATG-TTTGGAGGAAAAAGGGGGAGGCTTGCA
AGC-CAAAGAAC-CCCTCCCAACCGTGAAGCAC-GGGG-GTGACAGCATCATGTTGTGG-GGGTGCTTTGCT
GCAGGAGGGACTGGTGCACTTCACAAAATAGATGGCATCATGAGG-ATGTA--AAATTATGTG--GATATAT
TGAAGCAACATCTCAAGAC-A---TCAGTCAGGAAGTTAAAGCTTGGTCGCAAATGGGTCTTCCA-AATGGA
CAATGA-CCCCAAGCATACTTCC-AAAGT-----TGTGGCAAAATGGCT---TAAGGACAACAAAGTCAAGG
TATTGGAGTGGCCA-TCACAAAGCCCTGA-CCT-CAATCCTATA-GAAAATGTGTGGGCAGAACTG-AAAAA
----AAGTGTGCGAGCAAGGAGGCCTACAAACCTGACTC-AGTTACACCAGCTCTGTCAGGAGGAATGG--G
CC-AAAATTCCCCCAAC-TTA-TTGTGGGAAGCTTG-TGGAAGGCTACCCAA-AACGTTTGACTCAAGTTAA
ACAA-TTT-GAAGGCAATGCTATCAAATACTAA
>chromosome27-34734023-34735045/1-1022
-T-GGGAAAATCAAAAGAAATCAGCCAAGACCTCAG---AAAA-AAA-ATTGTAGACCTCCACAAGTCTGGT
TCATCCTTGGGAGCAATTTCCAAACG-CCTG-AAGGTACCACGTTCATCTGT-AC-AAACAATAGTACGCAA
GTAT--AAA---TGCCATGGGACCACGCAGCCGTCA-TACCGCTCAGGAAGGT---GACGCGTTCTGTCTCC
TA-GAGATGAACGTAC-----TTTG--GTGC-GAAAAGTGCAAATCAATCCC-AGAACAACAGC------AA
AGGACCTTGTGAAGAAGCTGGAGGAAACATGTACAAAAGTATCTAT--AT-CCACAGT-AAAACGAGTCCTA
T-ATCGACATAACCTGAAAGG-CCGCTCAGC-AAGGAAGAAGCCACTGCTCTAAAA-CCGCCATA-CAAAAG
CCAGACTACGGTTTGCAACTGCACATGGGGACAAAGAT-AGTAC-TTTTTGGAGAAATGTCCTCTGGTCTGA
TGAAACTAAAATAGAACTGTTTGGCCATAATGACCATCGTTATG-TTTCGAGGAAAAAGGGGGAGGCTTGCA
AGC-CAAAGAACACCATCCCAACCGTGAAGCAC-AGGG-GTGGTAGCATCATGTTGTGG-GGGTGCTTTGCA
GCAGGAGGGACTGGTGCACTTCACAAAATAGATGGCATCATGATG-GAGGA--AAATTATGTG--GATATAT
TGAAGCAACATCTCAAGAC-A---TCAGTCAGGAAGTTAAAGCTTGGTCGCAAATGGGTCTTCCA-AATGGA
CAATGA-CCCCAAGCATACTTCC-AAAGT-----TGTGGCAAAATGGCT---TAAGGACAACAAAGTCAAGG
TATTGGAGTAGCCA-TCAAAAAGCCCGGA-CCT-CGATCCTATA-AAAACTGTGTGGGCAGAACTG-AAAAA
----GAGTTTGCGAGCAAGGAGGACTACAAACCTGACTC-AGTTACACCAGCTCTGTCAGGAGGAATGG--G
CC-AAAATTCACCCAAC-TTA-TTGTGGGAAGCTTG-TGGAAGGCTACCCGA-AATGTTTGACCCAAGTTAA
ACAA-TTT-AAAGGCAATGCTACCAAATACTAA
>chromosome27-29878856-29879880/1-1024
-T-GGGAAAATCAAAAGAAATCAGCCAAGACTGCAG---AAAT-ATA-ATTGTAGACCTCCACAAGTCTGGT
TCATCCTTGGGAGCAATTTCCAAATG-CCTG-AAGGTACCACGTTCATCTGT-AC-AAGCAATAGTACGCAA
GTAT--AAA---CACTATGGGACAACGCAGCCGTCA-TACCGCTCAGGAAGAA---GACACGTTCTGTCTCC
TA-GAGATGAACGTAC-----TTCG--GTGC-GAAAGGTACAAATCAATCCC-AGAACAACAGC------AA
AGGACCTTGTGAAGATGCTGGAGGAAACAGGTACAAAAGTATCTATACAT-CCACAGT-AAAACGAGTCCTA
T-ATCAACATAACCTGAAAGG-CCGCTCAGC-GAGGAAGAAGCCACTGCTCCAAAA-CCGCCATA-AAAAAG
CCAGACTACGGTTTGCAACTGCACAAGGGGACAAAGAT-CGTAC-TTTTTGGAGAAATGTCCTCTGGTCTGA
TGAAACAAAAATAGAACTGTTTGGCCATAATGACCATCGTTATG-TTTGGAGGAAAAAGGGGGAGGCTTGCA
AGC-CGAAGAACACCATCCTAATCGTGAAGCAC-GGGG-GTGGCAGCATCATGTTGTGG-GGGTGCTTTGCT
GCAGGAGGGGCTGGTGCACTTCACAAAATAGATGGCATCATGAGG-AAGGA--AAATTATGTG--GATATAT
TGAAGCAACATCTCAAGAC-C---GCAGTCAGGAAGTTAAAGCTTGGTCACAAATGGATCTTCCA-AATGGA
CAATGA-CCCCAAGCATACTTCC-AAAGA-----TGTGGAAAAATGGCT---TAAGGACAACAAAGTCAAGG
TATTGGAGTGGCCA-TCACAAAGCCCTGG-TCT-CAATCATATA-GAACATTTGTGGGCAGAACTG-AAAAA
----GCGTGTGCGAGCAAGGAGGCCTACAAACCTGACTC-AGTTACACCAGCTCTGTCAGGAGGAATGG--G
CC-AAAATTCACCCAAC-TTA-TTGTGGGAAGCTTG-TGGAAGGCTACCCAA-AACGTTTGACCCAAGTTAA
ACAA-TTT-AAAGGAAATGCTACCAAATACTAA
>chromosome27-36777743-36778763/1-1020
-T-GGGAAAATCAAAAGAAATCAGCCAAGACCTCAG---AA---AAA-ATTGTAGACCTCCACAAGTCTGGT
TCATCCTTGGGAGCAATTTACAAACA-CTTG-AAGGTACCACGTTCATCTGT-AC-AAACAATAGTACGCAA
GTAT--AAA---CACCATGGGACCACGCAGCCATCA-TACCTCTCAGGAAGGA---GATGCGTTCTGTCTCC
TA-GAGATGAACGTAC-----TTTG--GTGC-GAAAAGTGCAAATCAATCCC-AGAACAACAGC------AA
ACGCCCTTGTGAAAATGCTGGAGGAAACAGGTACAAAAGTATCTAC--AT-CCACAGT-AAAACAAGTCTTA
T-ATCGACATAACCTGAAAGG-CCCCTCAGC-AATGAAGAAGCCACTGCTCCAAAA-CAGCCATA-AAAAAG
CCAGACTACAGTTTGCAACTGCACATGGGGACAAAGAT-CGTAC-TTTCTGGAGAAATGTCCTCTGGTCTGA
TGAAACAAAAATAGAACTGTTTGGCCATAATGACCATCGTTATG-TTTGGAGGAAAAAGGGGGAGGCTTGCA
AGC-CGAAGAGCACCATCCCAACCGTAAAGCAC-GGGG-GTGGCAGCATCATGTTGTGG-GGGTGCTTTGCT
GCAGGAGGGACTCGTGCACTTCACAAAATAGATGGCATCATGAGG-AAAGA--AAATTATGTG--GATATAT
TGAAGCAACATCTCAAGAC-A---TCAGTCAGAAAGTTAAAGCTTGGTCGCAAATGGGTCTTCCA-AATGGA
CTATGA-CCTCAAGCATACTTCC-AAAGT-----TGTGGCAAAATGGCT---TAAGGACAACAAAGTAAAGG
TATTGGAGTGGCCA-TCACAAAGCCCTGA-CCT-CAATCCTATA-GAGAATTTGTGGGCAGAACTG-AAAAA
----GCATGTGCGAGCAAGGAGGCCTAAAAACCTGACTC-AGTTACACCAGCTCTGTCAGGAGGAATGG--T
CC-AAAATTCACCCAAC-TTA-TTGTGGGAAGCTTG-TGGAAGGCTACCCGA-AACGTTTGACCCAAGTTAA
ACAA-TTT-AAAGGCAATGCTATCAAATACTAA
>chromosome27-10406209-10407194/1-985
------------------------------------------A-AAA-ATGGTAGAACTCCACAAGTCTGGT
TCATCCTTGGGAGCAATTTCCAAACA-CCTG-AAGGTACCACGTTCATCTGT-AC-AAACAATAGTACGCAA
GTAT--AAA---CACCATGGGACCACGCAGCCGTCA-TACCGCTCAGGAAGGA---GAAGCGTTCTGTCTCC
TA-GAGATGAACGTCC-----TTTG--GTGC-GAAAAGTGCAAATCAAACCC-AGAACAACAGC------AA
AGGACCTTGTGAAGATGCTGGAGGAAACCGGTACAAAAGCATCTAT--AT-CCACAGT-AAAACGAGTCCTA
T-ATCGACATAACCTGAAAGG-CCGCTCAGC-AAGGAAGAAGCCACCGCTCCAAAA-CCACCATA-AAAAAG
CCAGACTACGGTTTGCAACTGCACATGGGGACAAAGAT-TGTAC-TTTTTGGAGAAATGTCCTCTGGTTTGA
TGAAACAAAAATAGAACTGTTTGGCCATAATGACCATCGTTATG-TTTGGAGGAAAAAGGGGGAGGCTTGCA
AGC-CGAAGAACACCATCCCAACCGTGAAGCAC-GGGG-GTGTCAGCATCATGTTGTGG-GGGTACTTTGCT
GCAGGAGGGACTGGTGCACTTCACAAAATAGATGGCATCACGAGG-AAGGA--AAATGATGTG--GATATAT
TGAAGCAACATCTCAAGAC-A---TCAGTCAGGAAGTTAAAGCTTGGTCGCAAATGGCTCTTCCA-AATGGA
CAATGA-CCCCAAGCATACTTCC-AAAGT-----TGTGGCAAAATGGCT---TAAGGAGAACAAAGTCAAGG
TATTGGAGTGGCCA-TCACAAAGCCCTGA-CCT-CAATCCTATA-GAAAATGTGTGGGCAGAACTG-AAAAA
----GCGTGTGCGAGAAAGGAGGCCTGCAAATCTGACTC-CGTTACACCATCTCTGTCAGGAGGAATGG--G
CC-AAAATTCACCCAAC-TTA-TTGTGGGAAGCTTG-TGGAAGGCTACCTGA-TACGTTTGACCCAAGTTAA
ACAA-TTT-ATAGGCAATGCTACCAAATACTAA
>chromosome27-12195269-12196222/1-953
-T-GGGAAAATCAAAAGAAATCAGCCAAGACCTCAG---AAAA-AAA-ATTGTAGACCTCCACAAGTCTGGT
TCATCCTTGGGAGCAATTTCCAAATG-CCTG-AAGGTACCACGTTCATCTGT-AC-AAACAATAGTACGCAA
GTAT--AAA---CACCATGGGACCATGCAGCTGTCA-TAACGCTCAGGAAGGA---GACGCATTCTGTCTCC
TA-GAGATGAACGTAC-----TTTG--GTGT-GAAAAGTGCAAATCAATCCC-AGAACAACAGC------AA
AGGACCTTGTGAAGATGCTGGAGGAAACAGGTACAAAAGTATCTAT--AT-CCACAGT-AAAACGAGTCCTA
T-ATCGACATAACCTGAAAGA-CCGGTCAGC-AAGGAAGAAGCCACTGCTCTAAAA-CCGCCATA-AAAAAG
CCAGAGTACGGTTTGCAACTGCACATGGGGACAAAGAT-CGAAC-TTTTTGAAGAAATGTCCTCTGGTTTGA
TGAAACAAAAATAGAACTGTTTGGCCATAATGACCATCGTTATG-TTTGGAGGAAAAAGGGGGAGGCTTGCA
AGC-CGAAGAACACCATCCAAACCGTGAAGCAC-GGGA-GTGGCAGCATCATGTTGTGG-GGGTGCTTTGCT
GCAGGAGGGACTGGTGCACTTCACAAAATAGATGGCATCATGAGG-GAGGA--AAATTATGTG--GATATAT
TGAAGCTACATCTCAAGAC-A---TCAGTCAGGAAGTTAAAGCTTGGTCGCAAATGGGTTTTCCA-AATGGA
CAATGA-CCCCAAGCATACTTCC-AAAGC-----TGTGGCAAAATGGCT---TAAGGACAACAAAGTCAAGG
TATTGAAGTGGCCA-TCACAAAGCCCTGA-CCT-CAATCCTATA-GAACATTTGTGGGCAGAACTG-AAAAA
----GCGTGTGTGAGCAAGAAGGCCTACAAACCTGACTC-AGTTACACCAGCTCTGTCAGGAGGAATGG--G
CC-AAAATTCACCCAAC-TTA-TTGTGGGAAG----------------------------------------
---------------------------------
>chromosome27-3696843-3697767/1-924
------------------------------------------------------------------------
-----------------------------------GTACCACGTTCATCTGT-AC-AAACAATAGTACGCAA
GTAT--AAA---CACCATGGGACCACGCAGCCGTCA-TACCGCTCAGGTAGGA---GACGTGTTCTGTCTCC
TA-GAGATGAACGTAC-----TTTG--GTGC-GAAAAGTGCAAATCAATCCC-AGAACAACAGC------AA
AGGACATTGTGAAGATGCTGGAGGAAACAGGTACAAAAGTATCTAT--AT-CCACAGT-AAAACAAGTCCTA
T-ATCGACATAACCTGAAAGG-CCGACCAGC-AAGGAAGAAGCCACTGCTCCAAAA-CCGCCATA-AAAAAG
CCAGACTACGGTTTGCAACTGCACATGGGGACAAAGAT-CGTAC-TTTTTGGAGAAATGTCCTCTGGTCTGA
TGAAACAAAAATAGAACTGTTTGGCCATAATGACCATCGTTATG-TTTGGAGGAAAAAGGGGGAGGCTTGCA
AAC-CTAAGAACACCATCCCAACCGTGAAGCAC-GGGG-GTGGCAGCATCATGTTGTGG-GGGTGCTTTGCT
GCAGGAGGGACTGCTGCACTTCACAAAATAGATAGCATCATGAGG-TAGGA--AAATTATGTG--GATGTAC
TGAAGCAACATCTCAAGAC-A---TCAGTCAGGAAGTTAAAGCTTGGTTGCAAATGGGTCTTCCA-AATGGA
CAATGA-CCCCAAGCATACTTCC-AAAGT-----TGTGGCAAAATGGCT---TAAAGATAACAAAGTCAAGG
TATTGGAGTGGCCA-TCACAAAGCCCTGA-CCT-CAATCCTATA-GAAAATTTGTGGGCAGAACTG-AAACA
----GTGTGTGCGAGCAAGAAGGCCTACAAACCTGACCC-AGTTACACCAGCTCTGTCAGGAGGAATGG--G
CC-AAAATTCACCTAAC-TTA-TTGTGGGAAGCTTG-TGGAAGGCTACCCAA-AACGTTTGACCCAAGTTAA
ACAA-TTT-AAAGGCAATGCTACCAAATACTAA
>chromosome28-20943773-20944795/1-1022
AT-GGGAAAATCAAAAGAAATCAGCCAAGACCTCAG---AAAA-AAC-ATTGTAGACCTCCACAAGTCTGGT
TCATCCTTGGGAGCAATTTCCAAACT-CCTG-AAGGTAACCCGTTTATCTGT-AC-AAACAATAGTTTGCAA
GTAT--AAA---CACCATGGGACCACGCAGCCGTCA-TACCGCTCAGGAAGGA---GACGCGTTCTGTCTCC
TA-GAGATGAACGTAC-----TTTG--GTGC-GAGAAGTGCAAATCAATCCC-AGAACAGCAGC------AA
AGGACCTTGTGAAGATGCTGCAGGAAACAGGTACAAATGTATCTAT--AT-TCACAGT-AAAACAAGTCCTA
T-ATAAACATAACCTGAAAGG-CCGCTCAGC-AAGGAAGAAGCCACTGCTCCAAAA-CCGCCATA-AAAAAG
CCAGACTACGGTTTGCAACAGCAGATGGGGACGAAGAT-CGTAC-TTTTTGGAGAAATGTCCTCTGGTCTGA
TGAAACAAAAATAAAACTGTTTGGCCATAATGACCATCGTTATG-TTTGGAGGAAAAAGGGGGAGGCTTGCA
AGC-CAAAGAACACCATCCCAACCGTGGAGCAC-GGGG-GTGGCAGCATCATGTTGTGG-GGGTGCTTTGCT
GCAGGAGGGACTGGTGCACTTCACAAAATAGATGGCATCATGAGG-GTGGA--AAATGATGTG--GATATTT
TGAAGCAACATCTCAAGAC-A---TCAGTCAGGAAGTTAAAGCTTGGTCGCAAATGGGTCTTCCA-AATGAA
CAATAA-CCCCAAGCATACTTCC-AAAGT-----TGTGGCAAAATGGCT---TAAGGACAACAAAGTCAAGG
TATTGGAGTGGCCA-TCACAAAGCCCTGA-CCT-CAATCCTATA-GAATATTTGTGGGCAGAACTG-AAAAA
----GCTTGTGCGAGCAAGGAGGCCTACAAACCTGGCTC-AGTTACACCAGCTCTGTCAGGAGGAATGG--G
CC-AAAATTCACCCAAC-TTA-TTGTGGGAAGCTTG-TGGAAGGCTACCTGA-AAGGTTTGACCCAAGTTAA
ACAA-TTT-AAAGGCAATGCTACCAAGTACTA-
>chromosome28-1571813-1572830/1-1017
AT-GGGAAAATCTAAAGAAATCAGCCAAGACCTCAG---AAAA--AA-ATTGTAGACCTCCACAAGTCTGCT
TCATCCTTGGGAGCAATTTCCAAATG-CCTG-AAGGTACCACGTTCATCTGT-AC-AAACAATAGTACGCAA
GTAT--AAA---CACCATGGGACCACGCAGCCATCA-TACCGCTCAGGATGGA---GACGCGTTATGTCTCC
TA-GAGATGAACGTAC-----TTTG--GTGC-GAAAAGTGCAAATCAAT-CC-AGAACAACAGC------AA
AGGACCTTGTGAAGATGCTGGAGGAAACAGGTACAAACGTATCTAT--AT-CCACAGT-AAAACGAGTCCTA
T-ATCGACATAATCTGAAAGG-CCGCTCAGC-AAGGAAGAAGCCACTGCTCCAAAA-CCGCCATA-AAAAAG
CCAGACTACGGTTTGCAACTGCACATGGGG--AAAGAT-CGTAC-TTTTTGGAGAAATGTCCTCTGGTCTGA
TGAAACAAAAATAGAACTGTTTGTCCATAATGACCATCGTTGTG-TTTGGAGGAAAAAGGGGGAGGCTTGCA
AGC-CGAAGAACACCATCCCAACCGTGAAGCAC-GGGT-GTGGCAGCATCATGTTGTGG-GGGTGCTTTGCT
GCAGGAGGGACTGGTGCACTTCACAAAATAGATGGCATCATGAGG-ATGGA--ACATTATGTG--GGTATAT
TGAAGCAACATCTCAAGAC-A---TCAGTCAGGAAGTT-AAGCTTGGTCACAAATGGGTCTTCCA-AATGGA
CAATGA-CCCCAAGCATACTTCC-AAAGT-----TGTGGCAAAATGGCT---TAAGGACAACAATGTCAAGG
TATTGGAGTGGCCA-TCACAAACCCCTGA-TCT-CAATCCTATA-GAAAATGTGTGGGCAGAACTG-AAAAA
----ACGTGTGCGAGCAAGGAGGCCTACAAACCTGACTC-AGTTACACCAGCTCTGTCAGGAGGAATGG--G
CC-AAAATTCACCCAAC-TTA-TTGTGGGAAGCTTA-TGGAAGGCTATCCAA-AATGTTTGACCCAAGTTAA
ACAA-TCT-AAAGGCAATGCTACCAAATACTT-
>chromosome28-13648515-13649535/1-1020
-T-GGGAAAATCAAAAGAAATCAGCCAAGACCTCAG---AAAA-TAA-ATTGTAGACCTCCACAAGTCTGGT
TCATTCTTGGGAGCAATTTCCAAAAG-CATG-AAGGTACCACGTTCATCTGT-AC-AAACAATAGTATGCAA
GTAT--AAA---CACCATGGGACCACACAGCCATCA-TACCGCTCAGGAAGGA---GACGCGTTCTGTCTCC
TA-GAGATGAATGTAC-----TTTG--GTGC-GAAAAGTGCAAATCAATCCC-AGAACAACAGC------AA
AGGACCTTGTGAAGATGCTGGAGGAAACAGGTACAAAAGTATCTAT--AT-CCACAGT-AAAACGAGTCCTA
T-ATTGAAATAACCTGAAAGG-CCGCTCAGC-AAGGAAGAAGCCACTGCTCCAAAA-CCGCCATA-AAAAAG
CCAGACTACGGTTTGCAACTGCACATGGGGACAAAGAT-CATA--TTTTTGGAGAAATGTCCTCTGGTCTGA
TGAAACAAAAATAGAACTGTTTGGCCATAATGACCGTCGTTATG-TTTGGAGGAAAAAGGGGGATGCTTGCA
AGC-CGAAGAACACCATCCCAACCGTGAAGCAC-GGGG-GTGGCAGCATCATGTTGTGG-GGGTGCTTTGCT
GCAGGAGGGACTGGTGCACTTCACAAAATAGATGGCATCATGAGG-AAAGA--AAATTATGTG--GATATAT
TGAAGCAACATTTCAAGAC-A---TCAGTCAGGAAGTTAAAGCTTGGTCACAAATGGGTCTTACA-AATGGA
CAATGG-CCCCAAGCATACTTCC-AAAGT-----TGTGGCAAAATGGCT---TAAGGACAACAAAGTCAAGG
TATTGGAGT-GCCA-TCACAAAGCCCTGA-CCT-CAATCCTATA-GAAAATGTGTGGGCAGAACTG-AAAAA
----GTGTGTGCGAGCAAGGAGGCCTACAAACCTGACTC-AGTTACACCAGCTCTGTCAGGAGGAATGG--G
CC-AAAATTCACCCAAC-TTA-TTGTGGGAAGCTTG-TGGAAGGCTACCCGA-AACGTTTGACCCAAGTTAA
ACAA-TTT-AAAGGCAATGCTACCAAATACTAA
>chromosome28-38026423-38027445/1-1022
-T-GGGAAAATCCAAAGAAATCAGCCAAGACCTCAG---ATAA-AGA-ATTGTAGACCTCCACAAGTCTGGT
TCATCCTTGGGAGCAATTTCCAAATG-CTTG-AAGGTACCACATTCATCTGC-AC-AAACAATAGTACACAA
GTAT--AAA---CACCATGGGACCACGCATCCGTCA-TACCGCTCAGGAAGGA---GACGTGTTCTGTCTCC
TA-GAGATGAACGTAC-----TTTG--GTGC-GAAAAGTGCAAATCAATCCC-AGAACAACAGC------AA
AGGACCTTGTGAAGATGCTGGAGGAAACAGGTACAAAAGTATCTAT--AT-CCACAGT-AAAACGAGTCCTA
T-ATCGACATAACCTGAAAGG-CCGCTCAGC-AAGGAAGAAGCCACTGCTCCAAAA-CCGCCATA-GAAAAG
CCAGACTATGGTTTGCAACTGCACATGGGGACAAAGAT-CGTAC-TTTTTGGAGAAATGTCCTCTGGTCTGA
TGAAATAAAAATATAACTGTTTGGCCATAATGACCATCATTATG-TTTGGAGGAAAAAGGGGGAGGATTGCA
AGC-TGAAGAACACCATCCCAACCGTGAAGCAC-GGGG-GTGGCAGCATCATGTTGTGG-GGGTGCTTTGCT
GCAGGAGGGACTGGTGCACTTCACAGAATAGATGGCATCATGAGG-ATGGA--AAATGATGTG--GATATAT
TGAAGCAACATCTCAAGAC-A---TCAGTCAGGAGGTTCAAGTTTGGTCGCAAATGGGTCTTCCA-AATGGA
CAATGA-CCACAAGCATACTTCC-AAAGT-----TGTGGCAAAATGGCT---TAAGGACAACAAAGTCAAGG
TATTGGAGTGGCCA-TCACAAAGCCCTGA-CCT-CAACCCTATA-GAAAATTTGTAGGCAGACCTG-AAAAA
----GTGTGTGCGAGCCAGGAGGCCTACAAACCTGACTC-AGTTACACCAGCTCTGTCAGGAGGATTGG--G
CC-AAAATTCACCCAAC-TTA-TTGTGGGAAGCTTG-TGGAAGGCTACCTGA-AATGTTTGACCCAAGTTAA
ACAA-TTT-AAAGGCAATGCTACCAAATACTAA
>chromosome28-25579198-25580218/1-1020
-T-GGGAAAATCAAAATAAATCAGCCAAGACCTCAG---AAAA--AA-ATTGTAGACCTCCACAAGTCTGGA
TCATCCTTGGGAGCAATTTCCAAACG-CCTG-AAGGTACCACGTTCATCTGT-AC-AAACAATAGTACGCAA
GTAT--AAA---CACCATGGGACCACGCAGCCGTCA-TACCGCTCAGGAAGGA---GACGTGTTCTGTCTCC
TA-GAGATGAACGTAC-----TTTG--ATGC-GAAAAGTGCAAATCAATCCC-AGAACAACAGC------AA
AGGACCTTGTGAAGATGCTGGAGGAAACGGGTACAAAAGTATCTAT--AT-CCACAGT-AAAACGAGTCCTA
T-ATCGACATAACCTGAAAGG-TCGCTCATC-AAGGAAGAAGCCACTGCTCCAAAA-CCACCATA-AAAAAG
CCAGACTACGGTTTGCAACTGCACATGGGGACAAAGAG-CGTAC-TTTTTGGAGAAATGTCCTCTGGTCTGA
TGAAACAAAAATAGAACTGTTTGGCCATAATGACCATCGTTATA-TTTGGAGAAAAAAGGAGGAGGCTTGCA
AGC-CGAAGAACACTATCCCAACCGTGAAGCAC--GGG-GTGGCAGCATCATGTTGTGG-GGGTGCTTTGCT
GCAGGAGGGACTGGTGCACTTCACAAAATAGATGGCATCATGAGG-CAGGA--AAATTATGTG--GATATAT
TGAAGCAACATCTCAAGAC-A---TCAGTCAGGAAGTTAAAGCTTGGTCGCAAATGGGTCTTCCA-AATGGA
CAATGA-CCCCAAGCATACTTCC-AAAGT-----TGTGGCAAAATGGCT---TAAGGACAACAAAGTCAAGG
TATCGGAGTGGCCA-TCACAAAGCCCTGA-CTT-CAATCCTATA-GAAAATGTGTGGGCAGAACTG-ACAAA
----GCATGTGCGTGCAAGGAGGCCTACAAACCTGACTT-AGTTACACCAGCTCTGTCTGGAGGAATGG--G
CC-AAAATTCACCCAAA-TTA-TTGTGAGAAGCTTG-TGGAAGGCTACCCAA-AATGTTTGACCCAAGTTAA
ATAA-TTT-AAAGGCAATGCTACCAAATACTAA
>chromosome29-9598514-9599536/1-1022
AT-GGGAAAATCAAAAGAAATCAGCCAAGACCTCAG---AAAA-ACA-ATTGTAGACCTCCACAAGTCTGGT
TCATCCTTGGGAGCAATTTCCAAACG-CTTG-AAGGTACCACGTTCATCTGT-AC-AAACAATAATACGCAA
GTAT--GAA---CACCATGGGACCAGGCAGCCATCA-TACCGCTCAGGAAGGA---GACACGTTCTGTCTCC
TA-GTGATGAACGTAC-----TTTG--TTGT-GAAAAGTGCAAATCAATCCC-AGAACAACAGC------AA
AGGACCTTGTGAAGATGCTGGAAGAAACAGGTAGAAAAGTATCTAT--AT-CCACAGT-AAAACGAGTCCTA
T-ATCGACATAACCTGAAAGG-CCGCTCAGC-AAGGAAGAAGCCACTGCTCCAAAA-CCGCCATA-AAAAAG
CCAGACTACGGTTTGCAACTGCACATGGGGACAAAGAT-CGTAC-TTTTTGGAGAAATGTCCTCTGGTCTGA
TGAAACAAAAATAGAACTGTTCAGCCATAATGACCATCGTTATG-TTTGGAGGAAAAAGGGGGAGGCTTGCA
AGC-CTAAGAACACCATCCCAACTGTGAAGCAC-AGGG-GTGGCAGCATCATGTTGTGG-GGGTGCTTTGCT
GCAGGAGGGACTGGTGCACTTCACAAAATAGATGGCATCATGAGG-GAAGA--AAATTATGTG--GATATAT
TGAAGCAACATCTAAAGAC-A---TCAGTCAGGAAGTTAAAGCTTGGTCGCAAATGGGTCTTCCA-AATGGA
AAATGA-CCCCAAGCATACTTCC-AAAGT-----TGTGGCAAAATGGCT---TAAGGACAACAAAGTCAAGG
TATTGGGGTGGCCA-TCACAAAGCCCTAA-CCT-CAATCCTATA-GACAATTTGTGGGCAGAACTG-AAAAA
----GCTTGTGCGAGCAAGGAAGCCTACAATCCTGACTC-AGTTACACCAGCTCTGTCAGGAGGAATGG--G
CC-AAAATTCACCCAAC-TTA-TTGTGGGAAGCTTG-TAGAAGGCTACCCGA-AACGTTTGACCCAAGTTAA
ACAA-TTT-AAAGGCAATGCTACCAAATACTA-
>chromosome29-17040668-17041689/1-1021
AT-GGGAAAATCAAAAGAAATCAGCCAAGACCTCAG---AAAA-GAA-ATTGTAGACCTCCACAAGTCTGGT
TTATCCTTGGGAGCAATTTCCAAACG-CCTG-AAGGTACCAC-TCCATCTGT-AC-AAACAATAGTATGCAA
GTAT--AAA---CGCCATGGGACCACACAGCCGTCA-TACCGCTCAGGAAGGA---GATGTGTTCTGTCTCC
TA-GAGATGAACGTAC-----TTCG--GTGC-GAAAAGTGCAAATCAATCCC-AGAACAACAGC------AA
AGGACCCTGTGAAGATGTTGGAGGAAACAGGTACAAAAGTATCTAT--AT-CCACAGC-AAAACAAGTCCTA
T-ATCAACATAACCTGAAAGG-CTGCTCAGC-AAGGAAGAAGCCACTGCTCCAAAA-CCACCATA-AAAAAG
CCAGACTATGGTTTGCAACTGCACATGGGGACAAAGAT-CGTAC-TTTTTGGAGAAATGTCCTCTAGTCTGA
TGAAACAAAAATAGAACTGTTTGGCCATAATGACCATTGTTATG-TTTGGAGGAAAAAGGGGGAGGCTTGCA
AGT-CGAAGAACAACATCCCAACCGTGAAGCAC-GGGG-GTGGCAGCATCATGTTGTGG-GGGTGCTTTGCT
GCAGCAGGGACTCGTGCACTTCACAAAATAGATGGCATCATGAGG-AAGGA--CAATTATGTG--GATATAT
TGAAGCAACATCTCAAGAC-A---TCAGTCAGGAAGTTAAAGCTTGGTTGCAAATGGGTCTTCCA-AATAGA
CAATGA-CCCCAATGATACTTCC-AAAGT-----TGTGGCAAAATGGCT---TAAGGACAACAAAGTCAAGG
TATTGGAGTGGCCA-TCCCAAAGCCCTGA-CCT-CAATCCTATA-GAAAATTTGTGGGCAGAACTG-AAAAA
----GCGTGTGCGAGCAAGGACGCCTACAAACCTGACTC-AGTTACACCAGCTCTGTCAGGAGGAATGG--G
CC-AAAATTCACCCAAC-TTA-TTGTTGGAAGCTTG-TGGAAGGCTACCCGA-AATGTTTGACCCAAGTTAA
ACAA-TTT-AAAGGCAATGCTACCAAATACTA-
>chromosome29-21066326-21067348/1-1022
AT-GGGAAAATCAAAAGAAATCAGCCAAGACCTCAG---AAAA-ATA-ATTGTAGACCTCCACAAGTCTGGT
TCATCCTTGGGAGCAATTTCCAAACG-CCTG-AAGGTACCACATTCATCTGC-AC-AAACAATAGTACTCAA
GTAT--AAA---CACCATGGGACCACGCAGCCGTCA-TACCGCTCAGGAAGGA---GACGCGTTCTGTCTCC
TA-GAGATGAATGTAC-----TTTG--GTGT-GAAAAGTGAAAATCAATCCC-AGAACGACAGC------AA
AGGACCTTGTGAAGATGCTGGAGGAAACAGGTACAAAATTATCTAT--AT-CCACAGT-AAAACAAGTCCTA
T-ATCGACATAACTTGAAAGG-TCGCTCAGC-AAGGAAGAAGCCACTGCTCCAAAA-CCGCCATA-AAAAAG
CCAGACTACGGTTTGCATCTGCACATGGGGACAAAGAT-TGTAC-TTTTTGGAGAAATGTCCTCTGGTCTGA
TGAAACAAAAACAGAACTGTTTTGCCATAATGACCATCGTTTTG-TTTGGAGGAAAAAGGGGGTGGCTTGCA
AGC-CGAAGAACACCATCCCAACCGTGAAGCAC-GGGG-GTGGCAGCATCATGTTGTGG-GGGTGCTTTGCT
GCAGGAGGGACTGGTGCAATTCACAAAATAGATGGCATCATGAGG-TAGGA--CAATTATGTG--GACATAT
TGAAGCAACATCTCAAGAC-A---TCAGTCAGGAAGTTAAAGCTTGGTCGCAAATGGGTCTTCCA-AATGGA
CAATGA-CCCCAAGCATACTTCC-AAAGA-----TGTGGCAAAATGGCT---TAAGGATAACAAAGTCAAGG
TACTGGAGTTGCCA-TCACAAAGACCTGA-CCT-CAACCCTATA-GAAAATTTGTGGGCAGAACTG-AAAAA
----GGGTGTGCGAGCAAGGAGGCCTACAAACCTGACTC-TGTTACACCAGCTCTGTCAGGAGGAATGC--G
CC-AAAATTCACCCAAC-TTA-CTGTGGGAAGCTTG-TGGAAGGCTACCTGA-AACGTTTGACCCAAGTTAA
ACAA-TTT-AAAGGCAATGCTACCAAATACTA-
>chromosome29-12311083-12312109/1-1026
ATGGGAAAAATCAAAAGAAATCAGCCAAGACCTCAG---AAAA-TAA-ATTGTAGACCTCCACAAGTCTGGT
TCATCCTTGGGAGCAATTTCCAAACG-ATTG-AAGGTACCACGTTCATCTGT-AC-AAACAATAGTACGCAA
GTATAAAAA---CACCATGAGACCACGCAGCCGTCA-TACCGCTCAGGAAGGA---GACGCGTTCTGTCTCC
TA-GAGATGAACGTAC-----TTTG--ATGC-GAAAAAAGCAAATCAATCCC-AGAACAACAGC------AA
ATGACCTTGTGAAGATGCTGGAGGAAACCGGTACCAAAGTATCTAT--AT-CCACAGT-AAAACAAGTCCTA
T-ATCGACATAACCTGAAAGG-CCGCTCAGC-AAGGAAGAAGCCACTCCTCCAAAA-ACGCCATA-AAAAAG
CCAGACTACGGTTTTCAACTGCACAAGGGGACAAAGAT-CGTAC-TTTTCGGAGAAATGTCCTCTGGTCTGA
TGAAACAAAAATAGAACTGTTTGACCATAATGACCATCGTTATG-TTTGGAGGAAAAAGGGGGAGGCTTGCA
AGC-TGAAGAACGCCATCCAAACCGTGAAGCAC-GGGG-GTGGCAGCATCATGTTGTGG-GGGTGCTTTGCT
GCAGGAGGGACTGGTGCACTTCACAAAATAGATGGCATCATGAGG-CAGGA--AAATTATGTG--GATATAT
TGAAGCAACATCTCAAGAC-A---TCAGCCAGGAAGTTAAAGCATGGTCGCAAATGGGTCTTCCA-AATGGA
CAATGA-CCCCAAGCACACTTCC-AAAGT-----TGTGGCAAAATGGCT---TAAGAACAACAAAGTCAAGG
TATTGGAGTGGCCA-TCACAAAGCCCTGA-CCT-CAAGCCTATG-GAAAATTTGTGGGCAGAACTG-AAAAA
----GCATGTGCGAGCAAGGAGGCCTACAAACCTGACTC-AGTTACACCAGCTCTGTCAGGAGGAATGG--G
CC-AAAATTCCCCCAAC-TTA-TTGTGGGAAGCTTG-TGGAAGGCTACCCGA-AACATTTGACCCAAGTTAA
ACAATTTT-AAAGGCAATGCTACCAAATACTA-
>chromosome29-33567512-33568534/1-1022
-T-GGGAAAATCAAAAGAAATCAGCCAAGACCTCAT---AAAA-AAA-ACTGTAGACCTCCACAAGTCTGGT
TCATCCTTGGGAGCAATTTCCAAACG-CCTG-AAGGTACCACGTTCATCTGT-AC-AAACAATAGTATGCAA
GTAT--AAA---CACCATGGGACCACGCAGCCGTCA-TACTGCTCAGGAAGGA---GACGCGTTCTGTCTCC
TA-GAGATGAGCGTAC-----TTTG--TTGC-GAAAAGTGCAAATTAATCCA-AGAACAACAGC------AA
AGGACGTTGTGAAGATGCTGGAGGAAACAGGTACAAAAGTATCTAT--AT-CCACAGT-AAAACGAGTCATA
T-ATCGACATAACCTGAAAGG-CCGCTCAGC-AAGGAAGAAGCCACTGCTCCAAAA-CCGCCATA-AAAAAG
ACAGACAACAGTTTGCAACTGCACATGGGGACAAAGAT-TGTGC-TTTTTGGAGAAATGTCCTCTGGTCTGA
TGAAACAAAAATATAACTGTTTGGCCATAATGACCATCGTTATG-TTTGGAGGAAAAAGGGGGAGGCTTGCA
AGC-CGAAGAACACCATCCCAACCGTGAAGCAC-AGGG-GTGGCATCATCATGTTGTGG-GGGTGCTTTGCT
GCAGGAGGGACTGGTGCACTTCACAAAATAGATGGCATCATGAGG-AACGA--AGATTATCTG--GATATAT
TGAAGCAACATCTCAAGAC-A---TCAGTCAGGAAGTTAAAGCTTGGTCGCAAATGGGTCTTCCA-AATGAA
CAATGA-CCCCAAGCATTCTTCC-AAAGT-----TGTGGCAAAATGGCT---TAAGGACAACAAAGTCAAGC
TATTGGAGTGGCCA-TCACAAAGCCCTGA-CCT-CAATCCCATA-GAAAATTTGTGGGCAGAACTG-AAAAA
----GCCTGTGCGAGCAAGGAGGCCTACAAACCTGACTC-AGCTACACCAGCTCTGTTAGGAGGAATGG--G
CC-AAAATGCACCCAAC-GTA-TTGTGGGAAGCTTG-TGGAAGGCTACCCAA-AACATTTGACCCAAATTAA
ACAA-TTT-AAAGGCAATGCTACCAAATACTAA
>chromosome29-20914626-20915648/1-1022
-T-GGGAAAATCCAAAGAAATCAGCGAAGACCTCAG---AAAA-GAA-ATTGTAGACCTCCACAAGTCTGGT
TTATCCTTGGGAGCAATTTCCAAACG-CCTG-AAGGTAACACGTTCATCTGT-AC-AAACAATAGTACGCAA
GTGT--AAA---CACCATGGGCCCACGCAGCCGTCA-AACCACTCAGGAAGGA---GACGCATTCTGTCTCC
TA-GAGATGAACGTAC-----TTTG--GTTC-GAAAAGTGCAAATCAATCCC-AGAACAACAGC------AA
AGGGCCTTGTGAAGATGCTGGAGGAAACGGGTACAAAAGTATCTAT--AT-CCACAGT-AAAACGAGTCCTA
T-GTCGACATAACCTGAAAGG-CCGCTCAGC-AAGGAAGATGCCACTGCTCCAAAA-CCGCCATA-AAAAAT
CCAGACTACGGTTTGCAACTGCACATAGGGACAAAGAT-CGTAG-TTTTTGGAGAAATGTCCTCTGGCCTGA
TGAAACAAAAATAGAACTGTTTGGACATAATGACCATCGTTATG-TTTGGAGGAAAAAGGGGGAGGCTTGCA
AGC-CGAAGAACACCGTCCCAACTGTGAAGCAC-GGGG-GTGGCAGCATCATGTTGTGG-GGGTGCTTTGCT
GCAGGAGGGACTGGTGCACTTCACAAAATAGATGGCATCATGAGG-GAGGA--AAATTATGTG--GATATAT
TGAAGCAACATCTCAAGAC-A---TCAGTCAGGAAGTTAAAGCTTGGTCGCAAATGGGTTTTCCA-AATGGA
CAATGA-CCCCAAGCATACTTCC-AAAGA-----TGTGGCAAAATTGCT---TAAGGACAACAAAGTCAAGG
TATTGGAGTAGCCA-TCACAAAGCCCTGA-CCT-CAAACCTATA-GAAAATATGTGGGCAGAACTG-AAAAA
----GCATGTGCGACAAAGGAGGCCTACAAACCTGACTC-AGTTACACCAGCTCTGTCAGGAGGAATGG--G
CC-AAAATTCACCCAAC-TTA-TTGTGGGAAGCTTG-TGGGAGGCTACCCAA-GACGTTTGACCCAAGTTAA
ACAA-TTT-AAAGGCAATGCTACCAAATACTAA
>chromosome29-16768639-16769658/1-1019
-T-GGGAAAATCAAAAGAAATCATCCAAGACCTCAG---AAAA--AA-ATTGCAGACCTCCACAAGTCTGGC
TCATCCTTGGAAGCAATTTCCAAATG-CCTG-AAGGTGCCACGTTCATCTGT-AC-AAACAATAGTACGCAA
GTAT--AAA---CACCATGGGACCATGCAGCCGTCA-TACCGCTCAGGAAGGA---GACGCATTCTGTCTCC
TA-GAGATGAACGTAC-----TTTG--GTGC-AAAAAGTGCAAATCAATCCC-AGAACAACAGC------AA
AGGACCTTGTGAAGATGCTGGAGGAAACGGGTAC-AAAGTATCTAT--AT-CCACAGT-AAAACGAGTCCTA
T-ATCGACATAACCTGAAAGG-CTGCTCAGA-AAGGAAGAAGCCACTGCTCCAAAA-CCGCCATC-AAAAAG
CCAGACTACGGTTTGCAACTGCACATGGGGACAAAGAT-CGTAC-TTTTTTGAGAAATGTCCTCTGGTCTGA
TGAAACAAAAATAGAACTGTTTGGCCATAATGACCATCGTTATG-TTTGGAGGAAAAAGGGGGACGCTTGCC
AGC-TGAAGAACACCATCCCAACCGTGAAGCAC-GGGG-CTGGCAGCATCATGTTGTGG-GGGTGCTTTGCT
GCAGGAGGGACTGGTGCACTTCACAAAATAGATGGCATCATGAGG-CACGA--AAATTATATG--GATATAT
TGAAGCAACATCTCAAGAC-A---TCATTCAGGAAGTTAAAGCTTGGTCGGAAATGGGTCTTCCA-AATGGA
CAATGA-CCCCAAGCATACTTCC-AAAGT-----TGTGGCAAAATGGCT---TAAGGACAACAAAGTCAAGG
TATTGGAGTGGCCA-TCACAAAGCCCTGA-CCT-CAATCCTATA-GAAAATGTGTGGGCAGAACTG--AAAA
----GTGTGTGTGAGCAAGGAGGCCTACAAACCTGACTC-AGTTACACCAGCTCTGTCAGGAGGAATGG--G
CC-AAAATTCACCCAAC-TTA-TTGTGGGAAGGTTG-TGGAAAGCTACCTGA-AATGTTTGACCCAAGTTAA
ACAA-TTT-AAAGGCAATGCTACCAAATACTAA
>chromosome29-13867833-13868814/1-981
------------------------------------------------ATTGTAGACCTCCACAAGTCTGGT
TCATCCTTGGGAGCAATTTCCAAACG-CCTG-AAGGTACCACGTTCATCTGT-AC-AAACAATAGTACGCAA
GTAT--AAA---CACAATGGGACTACGCAGCCGTCA-TACCGCTCAGGAAGGA---GACGCGTTCTGTCTCC
TA-GAGATGAACGTAC-----TTTG--GTGC-GAAAAGTGAAAATCAATCCC-AGAACAACAGC------AA
AGAACCTTGTGAAGATGCTGGAGGAAACAAGTACAAAAGTATCTAT--AC-CCACAGT-AAAACGAGTCCTA
T-ATCGACATAACCTGAACGG-CCGCTCAGC-AAGGAAGAAGCCACTGCTCCAAAA-CCACCATA-AAAAAG
CCAGACTACGGTTTGCAACTGCACATGGGGACAAAGAT-CGTAC-TTTTTGGTGAAATGTCCTCTGGTCTGA
TAAAACAAAAATATAACTGTTTGGCCATAATGACCATCGTTATC-TTTGGAGGAAAAAGGTGGAGGCTTGCA
AGC-CGAAGAACACCATCCCAACCGTGAAGCAC-GGGG-GTGGCAGCATCATGTTGTGG-GGGTGCTTTGCT
GCAGGAGGGACTGCTGCACTTCACAAAAGAGATGGCATCATGAGG-ACGGA--AAACTATGTG--GATATAT
TGAAGCAACATCTCAAGAC-A---TCAGTCAGGAAGTTAAAGCTTGGCCGCAAATGGGTCTTCCA-AATGGA
CAATGA-CCCCAAGCATACTTCC-AAACT-----TGTGGCAAAATGGCT---TAAAGACAACAAAGTCAAGG
TATTGGAGTTGCCA-TCACAAAGCCCTGA-CCT-CAATCCTATG-GAAAATTTGTGGGCAGAACTG-AAAAA
----GCGTGTGCGAGCAAGGAGGCCTACAAACCTGACTC-AGTTACACCAGCTCTGTCAGGAGGAATGG--G
CC-AAAATTCACCCAAC-TTA-TTGTGGGAAGCTTG-TGGAAGGCTAACCAA-AATGTTTGACCCAAGTTAA
ACAA-TTG-AAAGGCAATGCTACCAAATACTAA
